# Supplementary material for: Global proteomics of Ubqln2-based murine models of ALS
Source: J Biol Chem. 2020 Dec 10;296:100153. doi: 10.1074/jbc.RA120.015960 (PMC7873701; doi:10.1074/jbc.RA120.015960)
Supplement: Supplementary file 3 — Table S2 [file mmc3.xlsx]

## Sheet: KO_Brain_AGED
ProteinId	Gene Symbol	Description	Group ID	Identified Peptides	Coverage %	Quant. Peptides	WT_1	WT_2	WT_3	WT_4	WT_5	KO_1	KO_2	KO_3	KO_4	KO_5	WT average	KO average	log2 (KO/WT)	p-value			log2 (KO/WT)
sp|Q8CH72|TRI32_MOUSE	Trim32	TRI32_MOUSE E3 ubiquitin-protein ligase TRIM32	516	11	24.7	9	3.88855	4.15829	5.24509	5.11141	4.57247	16.3123	14.611	17.0217	14.8442	14.2349	4.59517	15.4048	1.74519	8.89916e-08		Legend	1
sp|O35744|CHIL3_MOUSE	Chil3	CHIL3_MOUSE Chitinase-like protein 3	1972	2	4	1	4.1558	9.73839	0.975876	7.05838	5.01422	6.32896	25.0648	7.76219	12.7908	21.1106	5.38853	14.6115	1.43914	0.0481081			0.8
sp|P52633|STAT6_MOUSE	Stat6	STAT6_MOUSE Signal transducer and transcription activator 6	170	2	2	2	5.74701	7.21072	5.77259	8.08763	8.31962	13.0575	10.9833	14.0753	12.256	14.4903	7.02751	12.9725	0.884369	0.000102422			0.6
sp|B1AR13|CISD3_MOUSE	Cisd3	CISD3_MOUSE CDGSH iron-sulfur domain-containing protein 3, mitochondrial	4207	3	27.7	1	5.39876	7.98847	7.82885	8.34731	8.04718	17.3438	11.0132	9.15428	10.847	14.0312	7.52211	12.4779	0.730163	0.012455			0.4
sp|P02469|LAMB1_MOUSE	Lamb1	LAMB1_MOUSE Laminin subunit beta-1	727	3	1.8	2	7.33957	7.62875	7.01111	9.11637	7.75146	11.8381	12.1316	13.1801	11.9702	12.0327	7.76945	12.2305	0.654605	6.90507e-06			0.2
sp|Q64345|IFIT3_MOUSE	Ifit3	IFIT3_MOUSE Interferon-induced protein with tetratricopeptide repeats 3	60	2	8.4	2	8.11847	6.24755	5.63501	10.6853	8.97087	7.87402	10.1519	12.3897	15.8633	14.0639	7.93143	12.0686	0.605602	0.03931			0
sp|Q9D2U5|LSMD1_MOUSE	Naa38	LSMD1_MOUSE N-alpha-acetyltransferase 38, NatC auxiliary subunit	5082	2	17.6	1	5.97389	9.80602	7.46913	5.70753	10.7137	12.3261	14.7239	10.224	9.67077	13.385	7.93406	12.0659	0.60481	0.017391			-0.2
tr|E9Q6Q8|E9Q6Q8_MOUSE	Tbc1d4	E9Q6Q8_MOUSE TBC1 domain family member 4	1260	5	4.8	2	6.34441	8.15311	7.79378	8.08527	9.36235	10.4069	12.5348	11.6597	13.7759	11.8837	7.94778	12.0522	0.600674	0.000511205			-0.4
sp|O54946|DNJB6_MOUSE	Dnajb6	DNJB6_MOUSE DnaJ homolog subfamily B member 6	3209	2	13.2	1	7.97199	8.77208	6.52991	7.17908	9.3036	11.6308	10.3773	11.8319	11.4428	14.9605	7.95133	12.0487	0.599605	0.00214855			-0.6
sp|Q5SYH2|TM199_MOUSE	Tmem199	TM199_MOUSE Transmembrane protein 199	3012	1	13.5	1	9.31274	8.30439	8.32341	7.57722	6.2606	10.0337	13.2729	10.975	10.8417	15.0983	7.95567	12.0443	0.598299	0.00489333			-0.8
sp|P47880|IBP6_MOUSE	Igfbp6	IBP6_MOUSE Insulin-like growth factor-binding protein 6	4553	2	3.4	1	7.4164	7.42376	7.94184	9.39896	8.08442	14.085	7.78606	12.979	11.4465	13.438	8.05308	11.9469	0.569028	0.0110549			-1
sp|Q9D700|DUS26_MOUSE	Dusp26	DUS26_MOUSE Dual specificity protein phosphatase 26	3237	2	9	1	7.32588	7.39124	7.83061	8.20424	9.63297	13.1425	10.3345	10.1289	10.6351	15.374	8.07699	11.923	0.561859	0.00823394
sp|Q96DY5|RN112_MOUSE	Rnf112	RN112_MOUSE RING finger protein 112	1681	2	2.8	1	9.50913	6.55763	8.13267	7.50403	8.83697	11.2249	12.026	12.3912	12.5193	11.2981	8.10809	11.8919	0.552548	0.000182895
sp|P53798|FDFT_MOUSE	Fdft1	FDFT_MOUSE Squalene synthase	4737	2	8.4	1	8.13388	8.41212	8.38938	8.2573	8.48446	10.7647	13.417	10.0059	12.6447	11.4905	8.33543	11.6646	0.484805	0.000673448
sp|Q5NCR9|NSRP1_MOUSE	Nsrp1	NSRP1_MOUSE Nuclear speckle splicing regulatory protein 1	2830	3	4.1	2	7.59408	8.0417	5.76085	10.3443	9.94308	11.7524	9.93533	13.1361	10.2319	13.2602	8.33681	11.6632	0.484395	0.0156022
sp|Q3UX83|1A1L2_MOUSE	Accsl	1A1L2_MOUSE Probable inactive 1-aminocyclopropane-1-carboxylate synthase-like protein 2	437	1	1.2	1	8.46447	7.53701	8.88522	7.96255	8.87554	10.7465	10.7849	11.4078	11.6002	13.7359	8.34496	11.655	0.481978	0.000604879
sp|Q99LL5|PWP1_MOUSE	Pwp1	PWP1_MOUSE Periodic tryptophan protein 1 homolog	5699	3	11.6	1	9.37325	8.4975	7.34686	9.15146	7.63997	12.5043	11.4786	11.4013	11.7039	10.9029	8.40181	11.5982	0.465128	0.000155612
sp|P54869|HMCS2_MOUSE	Hmgcs2	HMCS2_MOUSE Hydroxymethylglutaryl-CoA synthase, mitochondrial	3600	2	5.1	1	8.72185	7.95323	7.72969	8.53324	9.18856	9.56592	8.97008	11.273	14.3242	13.7402	8.42531	11.5747	0.458171	0.021722
sp|Q9CZ16|T178A_MOUSE	Tmem178a	T178A_MOUSE Transmembrane protein 178A	2155	2	5.7	1	8.10891	8.76954	9.6815	9.63775	6.25093	11.8416	13.0341	13.2977	8.76671	10.6111	8.48973	11.5103	0.439132	0.0203813
sp|P46978|STT3A_MOUSE	Stt3a	STT3A_MOUSE Dolichyl-diphosphooligosaccharide--protein glycosyltransferase subunit STT3A	2427	2	3.7	1	9.45565	8.39131	7.32926	8.25475	9.17155	11.5124	9.67221	10.0245	13.9472	12.2412	8.52051	11.4795	0.430048	0.00891613
sp|Q8K3W3|CASC3_MOUSE	Casc3	CASC3_MOUSE Protein CASC3	239	3	5.9	2	9.86121	7.83381	7.87003	8.49046	8.6023	11.6309	10.9653	10.4748	12.3501	11.9211	8.53156	11.4684	0.426787	0.000359967
sp|Q80WJ7|LYRIC_MOUSE	Mtdh	LYRIC_MOUSE Protein LYRIC	5860	10	17.1	5	9.04135	8.55017	7.28107	9.16519	8.73644	10.7882	10.0029	11.3615	10.7274	14.3459	8.55484	11.4452	0.419924	0.00819197
sp|Q8BMK4|CKAP4_MOUSE	Ckap4	CKAP4_MOUSE Cytoskeleton-associated protein 4	2923	9	12.7	5	9.66662	7.61143	8.10687	7.90011	9.50469	10.088	10.6327	10.9288	11.9886	13.5721	8.55795	11.4421	0.419009	0.00490356
sp|Q9D8W7|OCAD2_MOUSE	Ociad2	OCAD2_MOUSE OCIA domain-containing protein 2	6080	4	24	1	8.31224	5.71321	8.44397	11.3378	9.10844	11.3832	9.76841	11.7309	13.8963	10.3056	8.58313	11.4169	0.411593	0.038904
sp|Q62348|TSN_MOUSE	Tsn	TSN_MOUSE Translin	6061	7	31.6	3	7.72321	9.24954	7.61331	8.74573	9.67588	10.7657	10.3089	12.5714	11.0161	12.3302	8.60153	11.3985	0.406174	0.0017036
sp|P05784|K1C18_MOUSE	Krt18	K1C18_MOUSE Keratin, type I cytoskeletal 18	509	7	10.9	4	8.602	9.5136	7.59278	9.33304	8.00806	12.7515	11.7568	10.2377	11.5208	10.6836	8.6099	11.3901	0.403713	0.00126971
sp|Q8BTY2|S4A7_MOUSE	Slc4a7	S4A7_MOUSE Sodium bicarbonate cotransporter 3	2592	8	5.8	4	7.89938	8.69915	8.07536	8.54113	9.89895	12.8342	11.7358	10.8633	11.156	10.2968	8.62279	11.3772	0.399919	0.00112265
sp|Q9QY81|PO210_MOUSE	Nup210	PO210_MOUSE Nuclear pore membrane glycoprotein 210	2500	4	2.7	3	9.61912	8.39957	7.17151	8.30577	9.70546	9.88429	10.6993	11.8895	12.2026	12.1229	8.64029	11.3597	0.394775	0.00322875
sp|Q9EPB4|ASC_MOUSE	Pycard	ASC_MOUSE Apoptosis-associated speck-like protein containing a CARD	1883	3	13.5	2	7.37589	9.34749	8.75702	8.54154	9.39104	9.52905	11.6299	12.9851	11.0321	11.4108	8.68259	11.3174	0.382346	0.0041642
sp|Q9D5T0|ATAD1_MOUSE	Atad1	ATAD1_MOUSE ATPase family AAA domain-containing protein 1	4962	12	32.4	8	8.67155	8.42813	8.91264	8.46596	8.97544	11.2295	11.4281	11.2438	11.1922	11.4527	8.69074	11.3093	0.379952	2.71528e-08
sp|Q9DCF9|SSRG_MOUSE	Ssr3	SSRG_MOUSE Translocon-associated protein subunit gamma	7906	6	15.1	3	9.59958	8.47598	7.79967	8.05502	9.52399	9.99557	10.7918	10.1949	11.9437	13.6197	8.69085	11.3092	0.379923	0.00912326
sp|Q8BSZ2|AP3S2_MOUSE	Ap3s2	AP3S2_MOUSE AP-3 complex subunit sigma-2	6704	2	24.9	1	8.93886	7.37801	8.31138	9.87501	8.96567	9.68669	9.57671	12.3724	14.0849	10.8104	8.69378	11.3062	0.37906	0.0252819
sp|Q9R099|TBL2_MOUSE	Tbl2	TBL2_MOUSE Transducin beta-like protein 2	1605	2	6.8	1	9.82184	8.19077	9.09248	7.67799	8.69141	10.1877	11.2544	10.7118	11.2749	13.0967	8.6949	11.3051	0.378733	0.00278425
sp|Q9CR27|CCD53_MOUSE	Ccdc53	CCD53_MOUSE WASH complex subunit CCDC53	6992	1	4.1	1	8.41383	9.29736	8.35886	8.88718	8.6747	10.6975	11.8794	11.2636	11.9147	10.6129	8.72639	11.2736	0.369493	5.245e-05
sp|Q8VCM8|NCLN_MOUSE	Ncln	NCLN_MOUSE Nicalin	730	3	6.9	2	9.44483	7.60933	8.12368	8.52723	9.96866	10.5231	11.0341	10.7946	10.7973	13.1773	8.73475	11.2653	0.367042	0.00453028
sp|Q8BNU0|ARMC6_MOUSE	Armc6	ARMC6_MOUSE Armadillo repeat-containing protein 6	432	5	10	1	7.35163	6.97289	12.2223	9.31502	7.8739	11.2512	10.2078	12.1282	11.3564	11.3206	8.74715	11.2528	0.363405	0.0370845
sp|P61620|S61A1_MOUSE	Sec61a1	S61A1_MOUSE Protein transport protein Sec61 subunit alpha isoform 1	2099	5	7.4	4	9.50056	8.74152	8.37847	7.56918	9.56864	10.2286	10.5051	11.0914	11.9129	12.5036	8.75168	11.2483	0.362079	0.00224578
sp|Q80X71|T106B_MOUSE	Tmem106b	T106B_MOUSE Transmembrane protein 106B	5825	1	4	1	6.37966	8.66238	11.1838	9.29195	8.24674	10.9007	11.9762	11.8077	10.4593	11.0916	8.75291	11.2471	0.361717	0.0167424
sp|Q6P1J0|MANEL_MOUSE	Maneal	MANEL_MOUSE Glycoprotein endo-alpha-1,2-mannosidase-like protein	7419	1	4.6	1	7.81895	9.42792	6.96623	9.33286	10.2723	9.4811	11.4692	11.0493	13.2016	10.9805	8.76365	11.2364	0.35857	0.0190524
sp|P01887|B2MG_MOUSE	B2m	B2MG_MOUSE Beta-2-microglobulin	7375	1	6.7	1	9.29393	7.25964	8.52373	7.68974	11.0588	9.59495	11.3536	10.0398	12.7468	12.439	8.76518	11.2348	0.358122	0.0276061
sp|Q9D1B9|RM28_MOUSE	Mrpl28	RM28_MOUSE 39S ribosomal protein L28, mitochondrial	5705	3	8.9	2	10.1221	9.23974	8.88963	8.98147	6.59857	12.1649	10.4982	10.6957	10.9682	11.8416	8.7663	11.2337	0.357792	0.00616311
sp|Q9Z2G6|SE1L1_MOUSE	Sel1l	SE1L1_MOUSE Protein sel-1 homolog 1	188	6	9.6	2	8.5379	7.37284	10.8312	8.93489	8.2625	10.5858	11.1197	10.711	12.0194	11.6247	8.78787	11.2121	0.351474	0.00501571
sp|P55284|CADH5_MOUSE	Cdh5	CADH5_MOUSE Cadherin-5	5844	2	3.2	1	10.4642	8.99976	7.71235	7.81046	8.96195	10.7998	13.245	11.3123	9.96992	10.7242	8.78974	11.2103	0.350927	0.0116941
sp|O54949|NLK_MOUSE	Nlk	NLK_MOUSE Serine/threonine-protein kinase NLK	2600	3	4.4	1	9.64626	9.31584	7.71521	8.60932	8.79937	12.6209	10.0699	11.1054	10.3155	11.8024	8.8172	11.1828	0.342889	0.00341551
sp|Q8BHN7|CL029_MOUSE		CL029_MOUSE Uncharacterized protein C12orf29 homolog	6303	2	7.6	1	8.92449	8.34845	8.91259	9.05133	8.86468	10.4613	9.212	13.0643	10.015	13.1458	8.82031	11.1797	0.341979	0.0206345
sp|P01899|HA11_MOUSE	H2-D1	HA11_MOUSE H-2 class I histocompatibility antigen, D-B alpha chain	3680	1	3.59	1	8.53415	6.64517	9.67192	9.41974	9.9065	11.4694	9.69278	9.9046	13.231	11.5247	8.8355	11.1645	0.337536	0.0287688
sp|Q9CZM2|RL15_MOUSE	Rpl15	RL15_MOUSE 60S ribosomal protein L15	7246	9	30.9	7	8.72484	8.25162	8.69351	8.56481	9.96422	8.25919	11.8681	11.8395	12.3252	11.509	8.8398	11.1602	0.336277	0.0191147
sp|P11679|K2C8_MOUSE	Krt8	K2C8_MOUSE Keratin, type II cytoskeletal 8	6809	8	13.3	5	8.76368	9.61697	7.50913	10.0851	8.23367	11.2665	11.404	10.9475	11.6837	10.4897	8.84172	11.1583	0.335717	0.00182485
sp|Q8BTR5|DUS28_MOUSE	Dusp28	DUS28_MOUSE Dual specificity phosphatase 28	356	5	31.9	1	9.72842	10.6717	7.966	7.19907	8.69924	12.2102	10.6875	11.992	11.0541	9.79172	8.85288	11.1471	0.332451	0.0164894
sp|Q9Z2W1|STK25_MOUSE	Stk25	STK25_MOUSE Serine/threonine-protein kinase 25	648	4	6.1	3	8.01247	8.68466	8.79758	9.22391	9.55296	10.6604	10.4891	11.3399	11.003	12.236	8.85432	11.1457	0.332033	0.000476422
sp|Q9EQC0|CHST1_MOUSE	Chst1	CHST1_MOUSE Carbohydrate sulfotransferase 1	7103	2	3.9	1	9.14765	7.22146	10.1473	8.3747	9.38092	10.9822	11.6621	11.5638	10.2486	11.2713	8.8544	11.1456	0.332007	0.00339811
sp|P00329|ADH1_MOUSE	Adh1	ADH1_MOUSE Alcohol dehydrogenase 1	930	1	2.1	1	9.80396	9.74537	6.64486	10.3443	7.81868	11.4593	11.1978	11.1911	12.2793	9.51534	8.87143	11.1286	0.32703	0.0268157
sp|Q9D2D7|ZN687_MOUSE	Znf687	ZN687_MOUSE Zinc finger protein 687	8287	1	0.7	1	8.45493	11.439	6.76439	9.27993	8.42005	10.8477	10.6463	13.113	11.2986	9.73603	8.87167	11.1283	0.32696	0.0436872
sp|Q6EDY6|LR16A_MOUSE	Lrrc16a	LR16A_MOUSE Leucine-rich repeat-containing protein 16A	1032	9	8.1	7	8.20098	8.27363	8.40237	9.00453	10.4772	11.0304	10.4707	11.5268	11.5672	11.0461	8.87174	11.1283	0.32694	0.00135854
sp|Q91XM9-7|DLG2_MOUSE	Dlg2	DLG2_MOUSE Isoform 7 of Disks large homolog 2	795	1	1	1	8.18182	8.87258	9.44303	7.75905	10.1462	11.7047	10.9019	11.3895	9.97808	11.6231	8.88054	11.1195	0.324366	0.00299685
sp|P50637|TSPO_MOUSE	Tspo	TSPO_MOUSE Translocator protein	8633	2	8.3	2	8.63095	7.52878	7.41334	9.7425	11.1271	10.7976	10.4726	11.3405	12.5104	10.4362	8.88853	11.1115	0.322033	0.0239888
tr|A2ACG7|A2ACG7_MOUSE	Rpn2	A2ACG7_MOUSE Dolichyl-diphosphooligosaccharide--protein glycosyltransferase subunit 2	5735	4	9.5	2	8.58084	8.66319	7.89715	8.65179	10.6838	9.65146	10.3917	11.3607	11.4768	12.6426	8.89536	11.1046	0.320039	0.0128145
sp|Q91VH2|SNX9_MOUSE	Snx9	SNX9_MOUSE Sorting nexin-9	3334	2	5.5	1	8.21605	7.8447	10.7656	9.59308	8.08447	13.1978	9.02725	12.2623	11.0122	9.99652	8.90077	11.0992	0.318456	0.0465697
sp|P14148|RL7_MOUSE	Rpl7	RL7_MOUSE 60S ribosomal protein L7	2368	12	23.7	7	9.65791	7.85016	8.30502	9.10315	9.59455	8.58727	10.7368	12.4215	11.2984	12.4451	8.90216	11.0978	0.318052	0.024416
sp|Q9CQS8|SC61B_MOUSE	Sec61b	SC61B_MOUSE Protein transport protein Sec61 subunit beta	7045	2	10.4	2	9.57269	8.37026	8.73449	8.21163	9.62757	9.10662	10.5581	10.5702	12.9666	12.2818	8.90332	11.0967	0.317711	0.0189415
sp|A3KGS3|RGPA2_MOUSE	Ralgapa2	RGPA2_MOUSE Ral GTPase-activating protein subunit alpha-2	96	2	1.1	1	7.67972	6.84851	11.0601	9.55321	9.38519	11.2768	11.071	11.7162	11.7959	9.61341	8.90535	11.0946	0.317119	0.0313981
sp|Q6P2K6|P4R3A_MOUSE	Smek1	P4R3A_MOUSE Serine/threonine-protein phosphatase 4 regulatory subunit 3A	1846	4	5.7	1	8.46144	10.3322	7.04275	9.39716	9.30368	11.1499	9.46095	11.4237	10.9377	12.4904	8.90745	11.0925	0.316506	0.0179843
sp|Q6DID3|SCAF8_MOUSE	Scaf8	SCAF8_MOUSE Protein SCAF8	4312	2	1.3	1	10.4094	10.6113	9.01564	8.29922	6.26013	12.1474	11.4389	10.0012	9.98594	11.8308	8.91915	11.0809	0.313091	0.0457613
tr|Q8BGJ5|Q8BGJ5_MOUSE	Ptbp1	Q8BGJ5_MOUSE MCG13402, isoform CRA_a	3857	3	1.7	2	8.11685	8.76924	9.555	8.69747	9.52256	10.801	9.99482	12.2721	10.6454	11.6256	8.93222	11.0678	0.309274	0.0021936
sp|Q8K224|NAT10_MOUSE	Nat10	NAT10_MOUSE N-acetyltransferase 10	2406	4	3.8	3	7.95818	8.55275	8.28199	10.0685	9.85543	10.5228	10.3022	11.2103	12.1313	11.1166	8.94338	11.0566	0.306019	0.00417514
sp|A2AWP8|ARGAL_MOUSE	Arhgef10l	ARGAL_MOUSE Rho guanine nucleotide exchange factor 10-like protein	4101	2	2.4	1	9.85441	8.31714	9.31681	8.12926	9.10915	9.84527	9.00989	12.1393	11.0313	13.2475	8.94535	11.0546	0.305443	0.0341583
sp|Q9D565-2|WDR64_MOUSE	Wdr64	WDR64_MOUSE Isoform 2 of WD repeat-containing protein 64	6822	1	0.7	1	8.26479	8.40618	7.99	9.58268	10.517	11.6918	10.4144	10.0298	11.5602	11.5432	8.95213	11.0479	0.303465	0.00732239
sp|Q8BMD5|CDAC1_MOUSE	Cdadc1	CDAC1_MOUSE Cytidine and dCMP deaminase domain-containing protein 1	3153	1	1.5	1	9.25902	7.57963	8.41946	8.93623	10.6354	10.4068	9.44621	9.88929	12.3813	13.0467	8.96595	11.0341	0.299435	0.045004
tr|A2AQ87|A2AQ87_MOUSE	Shf	A2AQ87_MOUSE SH2 domain-containing adapter protein F (Fragment)	1936	4	18.4	1	9.6075	9.04679	6.79258	9.6934	9.69475	10.2783	9.72361	12.2021	10.3701	12.5909	8.967	11.033	0.299127	0.0320799
sp|Q9Z1Q5|CLIC1_MOUSE	Clic1	CLIC1_MOUSE Chloride intracellular channel protein 1	6170	5	29.9	1	9.83425	8.13839	9.28372	8.95451	8.62578	10.5839	11.7981	10.1515	12.6937	9.93619	8.96733	11.0327	0.299032	0.00873513
sp|Q8JZN7|MIRO2_MOUSE	Rhot2	MIRO2_MOUSE Mitochondrial Rho GTPase 2	1316	4	10.6	3	8.98928	8.73151	9.70826	8.44927	8.97069	10.1595	10.6451	11.1622	12.2947	10.8895	8.9698	11.0302	0.298311	0.00107222
sp|Q62559|IFT52_MOUSE	Ift52	IFT52_MOUSE Intraflagellar transport protein 52 homolog	2503	1	1.6	1	9.67006	11.0165	8.04405	7.46989	8.67712	10.5445	9.89825	11.4286	12.3107	10.9404	8.97552	11.0245	0.296642	0.0255025
sp|A2RT67|DEND3_MOUSE	Dennd3	DEND3_MOUSE DENN domain-containing protein 3	7749	1	0.9	1	8.7116	7.97881	9.37531	9.08807	9.73988	11.1874	11.3985	9.54505	11.8305	11.1449	8.97873	11.0213	0.295706	0.0031982
sp|O54734|OST48_MOUSE	Ddost	OST48_MOUSE Dolichyl-diphosphooligosaccharide--protein glycosyltransferase 48 kDa subunit	3667	6	14.5	4	9.88318	8.8994	8.06969	8.74818	9.29976	10.4871	10.9489	10.2881	11.1138	12.2619	8.98004	11.02	0.295325	0.00210935
sp|Q62413|EPHA6_MOUSE	Epha6	EPHA6_MOUSE Ephrin type-A receptor 6	1073	1	0.77	1	9.44342	9.56737	8.36066	7.95056	9.61151	10.4567	10.2882	10.7612	10.5553	13.005	8.9867	11.0133	0.293382	0.0106288
sp|P81117|NUCB2_MOUSE	Nucb2	NUCB2_MOUSE Nucleobindin-2	837	1	10.5	1	9.63353	9.12246	8.34	8.72638	9.16784	10.6341	10.6533	9.87259	11.7276	12.1222	8.99804	11.002	0.290078	0.00248668
sp|Q6GQT9|NOMO1_MOUSE	Nomo1	NOMO1_MOUSE Nodal modulator 1	1672	7	12.4	1	8.48704	10.1767	7.79422	9.12832	9.41744	10.9242	10.0363	10.8416	9.98508	13.2092	9.00074	10.9993	0.289292	0.0230661
sp|Q9EQH2|ERAP1_MOUSE	Erap1	ERAP1_MOUSE Endoplasmic reticulum aminopeptidase 1	4931	3	4.8	2	9.51777	8.87303	7.47879	9.32298	9.879	10.2982	9.65867	10.7493	12.2988	11.9235	9.01431	10.9857	0.285336	0.015874
sp|Q9D3S3|SNX29_MOUSE	Snx29	SNX29_MOUSE Sorting nexin-29	5551	2	3.8	1	8.04648	8.63811	8.08354	10.1815	10.2116	12.1812	8.97097	11.5205	11.2392	10.9269	9.03226	10.9677	0.280106	0.0287533
tr|E9Q4Q2|E9Q4Q2_MOUSE	Sf1	E9Q4Q2_MOUSE Splicing factor 1	4513	5	5.5	1	8.21642	8.38402	9.14162	9.65501	9.77065	12.1452	9.01316	12.4673	10.9491	10.2576	9.03355	10.9665	0.279733	0.0256551
sp|Q91YE6|IPO9_MOUSE	Ipo9	IPO9_MOUSE Importin-9	29	15	11.8	10	8.89021	8.66796	9.36564	9.04121	9.27858	10.7956	11.0206	11.2366	10.8817	10.8219	9.04872	10.9513	0.275314	1.47063e-06
tr|E9PY90|E9PY90_MOUSE	Ctage5	E9PY90_MOUSE cTAGE family member 5	3686	7	13.6	4	9.11823	8.61491	8.69348	8.76016	10.0702	9.85233	10.4965	10.0705	11.9691	12.3546	9.05139	10.9486	0.274535	0.0109838
sp|P22682|CBL_MOUSE	Cbl	CBL_MOUSE E3 ubiquitin-protein ligase CBL	362	3	5.6	2	9.15671	8.84756	9.07163	9.25214	8.92918	11.1996	10.8502	10.86	10.9314	10.9016	9.05144	10.9486	0.274521	5.18004e-08
sp|Q9D1J3|SARNP_MOUSE	Sarnp	SARNP_MOUSE SAP domain-containing ribonucleoprotein	4281	5	25.2	2	9.39486	9.57082	7.60501	9.1874	9.50105	11.6686	9.8162	10.4505	11.0493	11.7563	9.05183	10.9482	0.274409	0.00653677
sp|Q8VCB1|NDC1_MOUSE	Ndc1	NDC1_MOUSE Nucleoporin NDC1	6073	1	1.8	1	9.22781	7.22413	9.7537	9.46783	9.58654	10.0472	12.3679	9.34712	10.8927	12.085	9.052	10.948	0.274358	0.033885
sp|Q923B0|GGACT_MOUSE	Ggact	GGACT_MOUSE Gamma-glutamylaminecyclotransferase	6925	2	20.1	1	7.93142	8.87074	8.19905	9.26087	10.999	10.1205	11.5754	10.5206	12.559	9.96345	9.05221	10.9478	0.274297	0.031891
sp|P70182|PI51A_MOUSE	Pip5k1a	PI51A_MOUSE Phosphatidylinositol 4-phosphate 5-kinase type-1 alpha	2317	9	10.4	6	8.95943	8.15602	9.01482	8.75949	10.4403	11.2167	10.0363	11.1391	10.7657	11.5121	9.06602	10.934	0.270278	0.00335327
tr|E9PWX1|E9PWX1_MOUSE	Dpp6	E9PWX1_MOUSE Dipeptidyl aminopeptidase-like protein 6	2395	4	4.2	2	9.73808	9.82535	8.86383	9.2026	7.7021	10.8852	9.48058	10.8655	11.2383	12.1984	9.06639	10.9336	0.270169	0.0123879
sp|Q9D024|CCD47_MOUSE	Ccdc47	CCD47_MOUSE Coiled-coil domain-containing protein 47	6052	5	11	2	8.74304	8.61148	8.94854	9.45317	9.58266	9.69908	10.6605	10.4838	11.009	12.8088	9.06778	10.9322	0.269766	0.00955865
sp|A6H687|SAC31_MOUSE	Sac3d1	SAC31_MOUSE SAC3 domain-containing protein 1	5491	3	11	1	7.51762	9.65085	10.4162	8.74898	9.00839	12.1627	9.77397	11.0029	9.6539	12.0644	9.06841	10.9316	0.26958	0.0326964
sp|Q3KNM2|MARH5_MOUSE	March5	MARH5_MOUSE E3 ubiquitin-protein ligase MARCH5	6287	4	16.2	3	8.08616	8.28125	10.1238	8.25933	10.62	10.4906	10.1234	10.4117	12.1642	11.4395	9.07411	10.9259	0.267923	0.0226704
sp|Q9CX86|ROA0_MOUSE	Hnrnpa0	ROA0_MOUSE Heterogeneous nuclear ribonucleoprotein A0	1699	2	10.2	1	8.19409	8.28719	10.0966	9.17777	9.66972	11.0626	10.0739	11.4172	11.4889	10.5321	9.08508	10.9149	0.26473	0.00415307
sp|P62918|RL8_MOUSE	Rpl8	RL8_MOUSE 60S ribosomal protein L8	3944	2	21	2	7.64964	8.19588	9.78435	9.61441	10.1923	11.3978	9.86476	10.9983	10.5134	11.7891	9.08732	10.9127	0.264078	0.0155724
sp|Q8VC65|NRM_MOUSE	Nrm	NRM_MOUSE Nurim	7282	1	3.1	1	8.47445	10.147	8.34521	7.63824	10.8484	12.5307	11.0479	10.2692	9.9496	10.7494	9.09065	10.9093	0.26311	0.0415628
sp|Q922Q2|RIOK1_MOUSE	Riok1	RIOK1_MOUSE Serine/threonine-protein kinase RIO1	6486	2	3.9	1	8.78574	8.63499	8.68562	9.3212	10.0472	10.9225	10.1	10.4877	10.5542	12.4609	9.09495	10.905	0.261858	0.00608466
sp|Q61625|GRID2_MOUSE	Grid2	GRID2_MOUSE Glutamate receptor ionotropic, delta-2	789	12	9.1	9	8.69439	9.76625	8.50644	9.36359	9.16533	12.3021	10.2258	11.3716	10.7986	9.8058	9.0992	10.9008	0.260623	0.00653796
tr|A2A716|A2A716_MOUSE	Osbpl7	A2A716_MOUSE Oxysterol-binding protein	1800	4	5.1	1	9.15105	9.64138	8.31312	8.09812	10.3011	9.93858	9.60879	10.3708	12.3558	12.2213	9.10096	10.899	0.260112	0.035228
sp|Q7TN29|SMAP2_MOUSE	Smap2	SMAP2_MOUSE Stromal membrane-associated protein 2	4335	9	14	7	8.95275	9.26159	8.68828	9.49899	9.1532	10.7686	10.3016	11.3957	10.3224	11.657	9.11096	10.889	0.257201	0.000424203
sp|Q99KV1|DJB11_MOUSE	Dnajb11	DJB11_MOUSE DnaJ homolog subfamily B member 11	5318	4	5.9	3	8.77389	8.81561	8.47861	9.27346	10.2555	11.5812	9.7802	10.6151	11.155	11.2715	9.11942	10.8806	0.254741	0.00412222
sp|P51655|GPC4_MOUSE	Gpc4	GPC4_MOUSE Glypican-4	1355	4	8.6	3	8.76391	9.9139	7.99548	9.6547	9.29501	11.5201	10.2988	11.4009	10.3477	10.8095	9.1246	10.8754	0.253235	0.0034323
sp|Q3USZ8|DIA1_MOUSE		DIA1_MOUSE Deleted in autism protein 1 homolog	6403	1	3.3	1	8.52372	8.00843	9.18914	11.0245	8.89861	10.348	11.3536	11.2761	11.283	10.0949	9.12889	10.8711	0.251989	0.016894
sp|Q9D666|SUN1_MOUSE	Sun1	SUN1_MOUSE SUN domain-containing protein 1	875	2	2.2	2	7.99299	8.87887	10.0598	10.1913	8.52965	10.4906	10.8812	11.5832	10.3987	10.9936	9.13052	10.8695	0.251513	0.00671402
sp|O88874|CCNK_MOUSE	Ccnk	CCNK_MOUSE Cyclin-K	4144	3	5.1	1	9.05299	9.51593	7.54817	9.2662	10.2857	10.2892	10.306	11.5888	10.4047	11.7423	9.1338	10.8662	0.250559	0.0141985
sp|E9Q6C8|XKR6_MOUSE	Xkr6	XKR6_MOUSE XK-related protein 6	8144	1	1.6	1	9.44053	8.77527	9.31413	9.01748	9.12452	9.41679	13.226	10.8647	11.2339	9.58681	9.13439	10.8656	0.25039	0.0378384
sp|Q9DBY8|NVL_MOUSE	Nvl	NVL_MOUSE Nuclear valosin-containing protein-like	5739	2	4	1	9.73174	8.158	7.62237	9.59847	10.5656	11.284	9.58967	11.4559	11.1653	10.8289	9.13524	10.8648	0.250141	0.0263625
sp|P43023|CX6A2_MOUSE	Cox6a2	CX6A2_MOUSE Cytochrome c oxidase subunit 6A2, mitochondrial	8366	1	7.2	1	9.93579	10.18	7.83065	8.88492	8.85864	10.9021	10.4174	10.426	11.2667	11.2977	9.13799	10.862	0.249342	0.00594746
tr|Q0VB45|Q0VB45_MOUSE	Kcnj6	Q0VB45_MOUSE G protein-activated inward rectifier potassium channel 2	1744	1	2.8	1	9.10468	9.93257	8.40764	10.5919	7.66418	11.242	11.2524	9.18304	10.6122	12.0094	9.1402	10.8598	0.2487	0.0406642
sp|Q8CHP6|PHC3_MOUSE	Phc3	PHC3_MOUSE Polyhomeotic-like protein 3	3722	1	0.7	1	10.2462	9.59324	8.44834	9.1068	8.30858	10.4236	10.0864	9.71007	12.0095	12.0673	9.14064	10.8594	0.248573	0.0228944
sp|Q8CFE4-2|SCYL2_MOUSE	Scyl2	SCYL2_MOUSE Isoform 2 of SCY1-like protein 2	5725	1	2	1	8.02633	7.54734	10.9497	9.86389	9.32764	12.1791	10.268	11.4401	10.0943	10.3036	9.14298	10.857	0.24789	0.0490583
tr|F8VQC7|F8VQC7_MOUSE	Ktn1	F8VQC7_MOUSE Kinectin	363	17	1.4	11	9.35056	8.6355	7.59773	9.93291	10.2184	9.36225	11.0131	10.5498	11.04	12.2998	9.14701	10.853	0.246719	0.0340638
sp|P61290|PSME3_MOUSE	Psme3	PSME3_MOUSE Proteasome activator complex subunit 3	7708	2	15.7	2	9.92937	8.67626	8.28516	8.72957	10.1232	10.5505	11.0417	9.6837	12.2211	10.7594	9.14871	10.8513	0.246227	0.0149267
sp|P97313|PRKDC_MOUSE	Prkdc	PRKDC_MOUSE DNA-dependent protein kinase catalytic subunit	2027	2	0.4	1	8.93714	10.565	9.68233	7.85113	8.71925	10.4933	9.50229	11.4225	11.8095	11.0176	9.15097	10.849	0.245569	0.0236626
tr|E9PY46|E9PY46_MOUSE	Ift140	E9PY46_MOUSE Protein Ift140	946	5	3.1	2	9.23936	9.1591	8.2757	9.2413	9.89243	10.4747	10.1544	10.6745	10.4554	12.4332	9.16158	10.8384	0.242487	0.00834208
sp|P12970|RL7A_MOUSE	Rpl7a	RL7A_MOUSE 60S ribosomal protein L7a	2470	11	29.7	8	8.8109	8.2954	9.67351	9.3144	9.71844	9.16824	10.718	10.3716	11.6039	12.3256	9.16253	10.8375	0.24221	0.024126
sp|P22437|PGH1_MOUSE	Ptgs1	PGH1_MOUSE Prostaglandin G/H synthase 1	2999	3	6.1	2	9.64571	8.62598	7.9506	9.43971	10.1544	9.85692	11.1216	10.6554	11.2887	11.2609	9.16328	10.8367	0.241993	0.00779579
sp|Q8BHB9|CLIC6_MOUSE	Clic6	CLIC6_MOUSE Chloride intracellular channel protein 6	5023	4	9.2	2	9.15564	9.10073	8.54973	10.6734	8.36549	9.72307	11.3106	12.0271	10.8495	10.2447	9.16899	10.831	0.240332	0.0196253
sp|P17095|HMGA1_MOUSE	Hmga1	HMGA1_MOUSE High mobility group protein HMG-I/HMG-Y	6601	5	37.4	1	10.9754	9.28952	8.70107	9.3126	7.57987	9.76548	11.063	10.6229	10.9013	11.7889	9.17169	10.8283	0.23955	0.0322309
tr|Q5RL20|Q5RL20_MOUSE	Mrpl43	Q5RL20_MOUSE 39S ribosomal protein L43, mitochondrial	5755	2	11.9	1	9.44915	8.37781	10.7132	9.85668	7.49792	10.5789	11.2998	11.5059	10.9743	9.7464	9.17896	10.821	0.237437	0.0341392
sp|Q8R1S0|COQ6_MOUSE	Coq6	COQ6_MOUSE Ubiquinone biosynthesis monooxygenase COQ6	2971	5	11.3	3	9.34086	8.83242	9.03311	8.82728	9.86684	10.8575	9.99931	11.1428	10.3118	11.7881	9.1801	10.8199	0.237105	0.00219388
sp|Q8BLN6|UNC80_MOUSE	Unc80	UNC80_MOUSE Protein unc-80 homolog	2249	4	1.2	3	9.69672	8.93025	9.34114	8.07066	9.86215	10.7655	9.74346	11.1761	10.4609	11.9531	9.18018	10.8198	0.237081	0.00988176
sp|Q3TAS6|EMC10_MOUSE	Emc10	EMC10_MOUSE ER membrane protein complex subunit 10	5877	6	16.3	2	10.1613	9.95456	8.6864	7.57935	9.52258	10.172	10.8804	10.4892	10.7086	11.8458	9.18084	10.8192	0.236891	0.0178564
sp|Q6PCZ4|MAGE1_MOUSE	Magee1	MAGE1_MOUSE Melanoma-associated antigen E1	922	5	5.8	3	9.58752	9.31167	8.74081	8.80545	9.45875	9.68616	10.3756	10.762	11.8624	11.4097	9.18084	10.8192	0.23689	0.00449394
sp|Q8CEE7|RDH13_MOUSE	Rdh13	RDH13_MOUSE Retinol dehydrogenase 13	961	7	15	2	8.05161	9.74722	8.8886	9.08019	10.1711	11.1037	9.486	11.9487	10.0737	11.4491	9.18775	10.8123	0.234884	0.0233928
sp|Q3U9G9|LBR_MOUSE	Lbr	LBR_MOUSE Lamin-B receptor	5345	2	2.9	1	8.79159	9.89965	7.78521	9.65734	9.8083	10.8883	10.89	9.55074	11.8837	10.8452	9.18842	10.8116	0.23469	0.017974
sp|Q9D6T0|NOSIP_MOUSE	Nosip	NOSIP_MOUSE Nitric oxide synthase-interacting protein	862	3	9.3	2	8.98323	9.82929	8.32352	9.11882	9.72743	11.3414	10.2636	10.0481	10.7037	11.6608	9.19646	10.8035	0.232354	0.00453117
tr|F6ZFU0|F6ZFU0_MOUSE	Eef1d	F6ZFU0_MOUSE Elongation factor 1-delta (Fragment)	3896	2	38.1	2	10.7404	10.2968	8.90688	8.34913	7.69192	10.5979	10.237	11.8174	10.2344	11.1281	9.19703	10.803	0.232189	0.0389374
sp|P50172|DHI1_MOUSE	Hsd11b1	DHI1_MOUSE Corticosteroid 11-beta-dehydrogenase isozyme 1	6146	4	8.6	3	9.81797	9.44381	8.53301	8.54842	9.64621	10.0048	11.1239	9.87329	12.4918	10.5168	9.19788	10.8021	0.23194	0.0193743
sp|Q9ET80|JPH1_MOUSE	Jph1	JPH1_MOUSE Junctophilin-1	1132	4	4.2	1	7.87133	9.91397	8.51885	8.98888	10.7099	12.0036	10.6909	10.0299	10.1439	11.1289	9.20058	10.7994	0.231158	0.032402
sp|P28063|PSB8_MOUSE	Psmb8	PSB8_MOUSE Proteasome subunit beta type-8	4108	4	8.7	3	9.66727	8.49612	7.78336	10.2183	9.86712	9.73896	9.86829	10.807	12.4971	11.0565	9.20643	10.7936	0.229457	0.046865
sp|Q3TDQ1|STT3B_MOUSE	Stt3b	STT3B_MOUSE Dolichyl-diphosphooligosaccharide--protein glycosyltransferase subunit STT3B	2427	2	2.3	1	9.77446	9.14228	8.72072	8.90686	9.49451	10.7788	10.4058	10.4052	10.3406	12.0308	9.20777	10.7922	0.229071	0.00277857
sp|P61804|DAD1_MOUSE	Dad1	DAD1_MOUSE Dolichyl-diphosphooligosaccharide--protein glycosyltransferase subunit DAD1	1228	2	17.7	1	9.35057	9.02815	8.15026	8.63027	10.9101	9.82348	10.2754	10.7447	11.7066	11.3805	9.21387	10.7861	0.227297	0.0271605
tr|E9Q9Q6|E9Q9Q6_MOUSE	Cdh18	E9Q9Q6_MOUSE Protein Cdh18	5629	2	3.8	1	9.0228	9.6609	8.96796	8.4209	10.0145	11.0411	10.6242	11.5624	10.4536	10.2317	9.21741	10.7826	0.22627	0.00269814
sp|O89086|RBM3_MOUSE	Rbm3	RBM3_MOUSE Putative RNA-binding protein 3	3376	12	34.6	4	10.1969	9.64748	7.5045	8.78631	9.95231	10.4615	10.0548	11.9727	11.7634	9.6602	9.2175	10.7825	0.226245	0.0486683
sp|Q6P1D5|SE6L1_MOUSE	Sez6l	SE6L1_MOUSE Seizure 6-like protein	6711	4	5.7	1	9.32531	9.63241	8.052	9.31282	9.77106	10.9286	10.775	9.97531	11.7705	10.457	9.21872	10.7813	0.22589	0.00625073
sp|B2B9E1|TRIQK_MOUSE	Triqk	TRIQK_MOUSE Triple QxxK/R motif-containing protein	7866	1	8.1	1	9.65605	9.11915	8.16202	8.26247	10.9232	9.87549	10.7089	10.3649	11.6151	11.3128	9.22457	10.7754	0.224192	0.0315994
sp|Q9DBY1|SYVN1_MOUSE	Syvn1	SYVN1_MOUSE E3 ubiquitin-protein ligase synoviolin	266	3	4.2	3	9.00025	9.05534	9.35597	9.15836	9.57124	10.2575	10.0935	11.0243	10.7707	11.7127	9.22823	10.7718	0.223129	0.00103277
sp|Q60973|RBBP7_MOUSE	Rbbp7	RBBP7_MOUSE Histone-binding protein RBBP7	5961	2	11.1	2	9.54414	9.30151	8.9803	9.80571	8.51534	10.9512	10.2024	10.7172	10.8334	11.1488	9.2294	10.7706	0.22279	0.000508877
tr|E9PYH6|E9PYH6_MOUSE	Setd1a	E9PYH6_MOUSE Protein Setd1a	6980	2	0.6	2	10.4774	9.92255	8.9259	8.21042	8.6182	9.69944	9.95825	11.4031	11.1591	11.6256	9.2309	10.7691	0.222354	0.028304
sp|Q8VCF0|MAVS_MOUSE	Mavs	MAVS_MOUSE Mitochondrial antiviral-signaling protein	6728	10	20.9	5	9.35116	8.99671	8.6691	8.99339	10.171	9.5159	10.277	10.6837	11.6903	11.6518	9.23627	10.7637	0.220797	0.0140822
sp|Q6NZK8|PTPC1_MOUSE	Ptpdc1	PTPC1_MOUSE Protein tyrosine phosphatase domain-containing protein 1	2493	3	5.1	1	8.87113	9.67895	7.93354	9.27356	10.4309	9.55252	10.9466	10.7398	11.7646	10.8084	9.23762	10.7624	0.220405	0.0234406
sp|P62855|RS26_MOUSE	Rps26	RS26_MOUSE 40S ribosomal protein S26	5455	2	19.1	2	9.8688	10.2988	8.71726	8.45216	8.85146	11.7713	10.2619	8.95417	11.0334	11.7908	9.23769	10.7623	0.220382	0.04478
sp|P47199|QOR_MOUSE	Cryz	QOR_MOUSE Quinone oxidoreductase	713	13	30.2	9	9.47403	8.96389	8.70861	8.91451	10.1464	9.86461	10.6871	10.897	11.1172	11.2267	9.24149	10.7585	0.219282	0.00268561
sp|Q8C7E9|CSTFT_MOUSE	Cstf2t	CSTFT_MOUSE Cleavage stimulation factor subunit 2 tau variant	4260	2	2.5	1	8.59785	10.0519	8.67976	10.1506	8.7295	10.7789	10.8161	10.5049	11.3253	10.3652	9.24191	10.7581	0.219158	0.00453011
sp|O35704|SPTC1_MOUSE	Sptlc1	SPTC1_MOUSE Serine palmitoyltransferase 1	4107	1	1.7	1	8.83885	10.3689	7.51674	9.4414	10.052	10.4078	9.73951	11.4561	11.6689	10.5097	9.24358	10.7564	0.218674	0.0401149
sp|Q3TGF2|F107B_MOUSE	Fam107b	F107B_MOUSE Protein FAM107B	6470	2	16	2	8.85657	8.87965	8.14516	9.76806	10.5978	11.5771	9.29184	11.3806	11.5789	9.92429	9.24945	10.7505	0.21697	0.0468296
sp|Q922H4|GMPPA_MOUSE	Gmppa	GMPPA_MOUSE Mannose-1-phosphate guanyltransferase alpha	4348	5	13.1	2	10.3731	9.04666	7.77155	9.40523	9.65593	10.409	10.215	11.535	11.1528	10.4358	9.25048	10.7495	0.216671	0.0167865
sp|Q8BHA3|DTD2_MOUSE	Dtd2	DTD2_MOUSE Probable D-tyrosyl-tRNA(Tyr) deacylase 2	3110	1	9.5	1	8.53381	9.38821	9.01039	9.35979	9.96474	9.78729	11.3262	11.5355	10.8259	10.2682	9.25139	10.7486	0.216409	0.00580514
sp|Q8VBV3|EXOS2_MOUSE	Exosc2	EXOS2_MOUSE Exosome complex component RRP4	5170	3	13	2	9.68825	9.69952	7.87267	9.4649	9.5336	10.1166	8.96579	11.443	11.9699	11.2459	9.25178	10.7482	0.216294	0.0478113
sp|Q91YQ5|RPN1_MOUSE	Rpn1	RPN1_MOUSE Dolichyl-diphosphooligosaccharide--protein glycosyltransferase subunit 1	3525	15	25	12	9.40913	8.61845	9.38047	9.11422	9.7506	9.93912	10.5414	10.6125	11.2677	11.3664	9.25457	10.7454	0.215484	0.00169839
sp|O88811|STAM2_MOUSE	Stam2	STAM2_MOUSE Signal transducing adapter molecule 2	2629	9	17	4	9.03034	8.97901	9.53248	9.43241	9.30079	10.699	10.3455	10.9682	10.7224	10.9898	9.25501	10.745	0.215359	1.41249e-05
sp|Q9CYN2|SPCS2_MOUSE	Spcs2	SPCS2_MOUSE Signal peptidase complex subunit 2	5701	5	11.5	1	10.086	9.35119	8.69794	7.98425	10.1668	9.663	10.9038	9.794	11.1675	12.1856	9.25722	10.7428	0.214716	0.0447395
sp|Q9WU40|MAN1_MOUSE	Lemd3	MAN1_MOUSE Inner nuclear membrane protein Man1	9	5	8.5	3	10.2373	8.6242	9.21036	8.87143	9.34733	10.0935	10.6733	10.3184	11.104	11.5203	9.25812	10.7419	0.214457	0.00440295
sp|Q9ET54|PALLD_MOUSE	Palld	PALLD_MOUSE Palladin	4075	6	2.8	4	9.77457	9.24936	8.32079	9.64477	9.30173	10.973	10.5355	11.1061	10.3806	10.7135	9.25824	10.7418	0.214419	0.000869654
sp|Q64518|AT2A3_MOUSE	Atp2a3	AT2A3_MOUSE Sarcoplasmic/endoplasmic reticulum calcium ATPase 3	2151	7	6.4	3	9.41151	9.1647	8.08303	9.56873	10.0667	11.4468	11.0705	10.414	11.123	9.65099	9.25894	10.7411	0.214218	0.0120566
sp|Q8BWM0|PGES2_MOUSE	Ptges2	PGES2_MOUSE Prostaglandin E synthase 2	2614	2	8.9	2	8.89105	8.72811	9.38589	9.43954	9.85338	9.9889	11.2981	10.2738	11.6529	10.4884	9.25959	10.7404	0.214028	0.00422772
sp|Q8R180|ERO1A_MOUSE	Ero1l	ERO1A_MOUSE ERO1-like protein alpha	4377	12	19.4	8	9.7784	9.10033	8.62757	9.18202	9.62108	10.0918	10.9101	10.7805	10.7665	11.1417	9.26188	10.7381	0.213365	0.000577011
sp|Q8VHE0|SEC63_MOUSE	Sec63	SEC63_MOUSE Translocation protein SEC63 homolog	3668	6	8.2	3	9.51921	9.2614	9.20756	9.07797	9.24335	10.2272	10.3661	10.6156	10.9609	11.5207	9.2619	10.7381	0.213359	0.000296744
sp|Q9CY16|RT28_MOUSE	Mrps28	RT28_MOUSE 28S ribosomal protein S28, mitochondrial	7418	3	14.5	2	9.38973	8.3168	9.9878	8.61025	10.0381	10.0642	10.2773	10.3732	11.0325	11.9101	9.26854	10.7315	0.211433	0.0168045
sp|Q8R317|UBQL1_MOUSE	Ubqln1	UBQL1_MOUSE Ubiquilin-1	3230	11	14.3	2	9.66926	9.44366	8.06012	9.18206	9.99843	10.1575	11.4782	9.16531	11.2339	11.6116	9.27071	10.7293	0.210804	0.0343314
sp|Q8BKV0|TICN3_MOUSE	Spock3	TICN3_MOUSE Testican-3	1100	2	2.29	1	8.94992	8.43026	10.1275	9.88473	8.96208	10.9073	9.88771	10.2153	11.0933	11.5418	9.27091	10.7291	0.210746	0.0102343
sp|Q6PCN7|HLTF_MOUSE	Hltf	HLTF_MOUSE Helicase-like transcription factor	1612	2	1.8	1	8.25431	8.81671	10.7208	8.58438	9.98535	10.3619	10.2836	9.7351	11.2896	11.9683	9.2723	10.7277	0.210341	0.0447199
sp|Q3U2V3|NUD18_MOUSE	Nudt18	NUD18_MOUSE 8-oxo-dGDP phosphatase NUDT18	2499	6	22	4	9.51749	9.4811	8.29531	9.39484	9.68789	10.2734	11.1601	10.8275	11.1904	10.172	9.27533	10.7247	0.209464	0.00229269
sp|Q9DC23|DJC10_MOUSE	Dnajc10	DJC10_MOUSE DnaJ homolog subfamily C member 10	3103	3	2.6	3	9.55527	8.9419	8.87091	8.76798	10.2503	10.2227	10.2059	10.045	11.3946	11.7454	9.27728	10.7227	0.208898	0.0122741
sp|Q8VHL1|SETD7_MOUSE	Setd7	SETD7_MOUSE Histone-lysine N-methyltransferase SETD7	2071	4	17.5	3	9.68132	8.44005	9.97503	8.81904	9.49085	11.0756	10.3894	10.1175	11.0665	10.9448	9.28126	10.7187	0.207744	0.00311901
sp|Q7TSZ8|NACC1_MOUSE	Nacc1	NACC1_MOUSE Nucleus accumbens-associated protein 1	4157	5	9.7	4	9.37303	9.16807	8.8195	9.17565	9.87658	10.8227	9.58305	10.7785	11.2988	11.1042	9.28257	10.7174	0.207363	0.00320251
tr|A2AM67|A2AM67_MOUSE	Sh2d5	A2AM67_MOUSE SH2 domain-containing protein 5	3823	4	11.6	1	9.06568	9.53508	10.0514	7.88484	9.8768	11.1202	12.0751	9.41357	10.0117	10.9656	9.28276	10.7172	0.207306	0.044642
sp|Q8CHK3|MBOA7_MOUSE	Mboat7	MBOA7_MOUSE Lysophospholipid acyltransferase 7	2270	4	10.8	4	8.88389	9.18067	9.12146	9.09383	10.1401	10.2616	10.7588	10.944	10.6215	10.9943	9.28398	10.716	0.206952	0.000516683
sp|P58021|TM9S2_MOUSE	Tm9sf2	TM9S2_MOUSE Transmembrane 9 superfamily member 2	1279	7	4.7	3	8.46653	9.23177	9.31102	10.084	9.33242	10.8271	10.0026	11.0688	10.1609	11.5148	9.28515	10.7148	0.206613	0.00561977
sp|Q8QZV4|ST32C_MOUSE	Stk32c	ST32C_MOUSE Serine/threonine-protein kinase 32C	3866	6	14.5	5	10.8847	9.79773	8.53961	8.56758	8.63991	11.0937	11.0756	9.81551	10.6438	10.9418	9.28591	10.7141	0.206395	0.0255858
sp|Q922Q8|LRC59_MOUSE	Lrrc59	LRC59_MOUSE Leucine-rich repeat-containing protein 59	4232	9	20.8	4	9.74423	9.07025	8.82605	8.99521	9.80458	9.65591	10.1673	9.81506	11.2301	12.6913	9.28806	10.7119	0.205769	0.0453041
tr|H3BKQ3|H3BKQ3_MOUSE	Evi5l	H3BKQ3_MOUSE Protein Evi5l	3709	9	7.5	6	9.07847	9.90204	8.67171	9.12405	9.66668	11.1762	10.5368	10.7319	10.1403	10.9718	9.28859	10.7114	0.205617	0.00103752
sp|O55003|BNIP3_MOUSE	Bnip3	BNIP3_MOUSE BCL2/adenovirus E1B 19 kDa protein-interacting protein 3	1695	2	12.3	1	9.25093	8.85759	9.98115	9.85232	8.50117	11.402	10.6081	11.2753	10.3145	9.95684	9.28863	10.7114	0.205604	0.00706101
sp|Q3UMF0|COBL1_MOUSE	Cobll1	COBL1_MOUSE Cordon-bleu protein-like 1	1077	10	8.3	3	9.36442	8.56319	8.97504	10.0936	9.45859	9.11101	11.0235	11.9194	10.151	11.3401	9.29098	10.709	0.204925	0.0336239
tr|Q8VCQ8|Q8VCQ8_MOUSE	Cald1	Q8VCQ8_MOUSE Caldesmon 1	740	1	22.6	1	10.0409	8.61809	9.39838	8.65992	9.74625	10.3281	10.9712	10.0496	11.9884	10.1992	9.29271	10.7073	0.204422	0.0147749
sp|Q8VDH1|FBX21_MOUSE	Fbxo21	FBX21_MOUSE F-box only protein 21	6217	2	4	2	9.52239	10.2682	8.96821	9.29218	8.41923	11.0165	10.818	10.6647	10.5753	10.4552	9.29404	10.706	0.204036	0.00229918
sp|Q0P5V2|SOBP_MOUSE	Sobp	SOBP_MOUSE Sine oculis-binding protein homolog	1874	1	1.3	1	9.20513	9.14267	9.31019	9.34859	9.46636	10.7468	9.49348	11.2943	10.1063	11.8863	9.29459	10.7054	0.203878	0.0107051
sp|Q91YY4|ATPF2_MOUSE	Atpaf2	ATPF2_MOUSE ATP synthase mitochondrial F1 complex assembly factor 2	6929	3	6.9	2	9.81221	9.51129	8.93352	8.74005	9.48478	10.7422	9.8222	10.2711	10.3517	12.331	9.29637	10.7036	0.20336	0.0182006
sp|Q8CAF4|NHSL1_MOUSE	Nhsl1	NHSL1_MOUSE NHS-like protein 1	1673	2	1.8	1	8.86601	8.61043	9.15808	9.22663	10.6277	10.6695	10.0191	10.5639	10.8874	11.3712	9.29776	10.7022	0.202958	0.00941521
sp|Q8BI84|MIA3_MOUSE	Mia3	MIA3_MOUSE Melanoma inhibitory activity protein 3	2321	8	4	5	9.80189	9.24078	9.13354	9.09186	9.22176	9.9349	11.0161	9.65335	11.189	11.7168	9.29797	10.702	0.202898	0.00919289
sp|Q9D7N9|APMAP_MOUSE	Apmap	APMAP_MOUSE Adipocyte plasma membrane-associated protein	5105	7	21.4	4	9.16189	9.72445	8.73518	8.6708	10.1994	10.3879	10.3579	10.909	11.245	10.6084	9.29835	10.7017	0.202787	0.0032079
tr|V9GX34|V9GX34_MOUSE	Csmd2	V9GX34_MOUSE Protein Csmd2 (Fragment)	1177	6	4	2	8.87897	9.6088	9.03375	9.18165	9.79055	11.5784	9.72438	11.7967	9.89928	10.5075	9.29874	10.7013	0.202673	0.0155913
sp|P20029|GRP78_MOUSE	Hspa5	GRP78_MOUSE 78 kDa glucose-regulated protein	2802	43	36.5	26	9.42748	9.11193	8.46857	9.55533	9.93611	10.1588	10.45	10.626	10.8093	11.4566	9.29988	10.7001	0.202342	0.0027514
sp|Q8R4X3|RBM12_MOUSE	Rbm12	RBM12_MOUSE RNA-binding protein 12	4917	6	7.5	2	9.03262	10.4379	7.81707	9.62756	9.60296	11.4627	10.1191	9.65376	10.939	11.3073	9.30362	10.6964	0.201258	0.0369036
sp|Q9CQF9|PCYOX_MOUSE	Pcyox1	PCYOX_MOUSE Prenylcysteine oxidase	2254	5	5.3	3	8.13385	9.6059	9.20773	10.6952	8.88028	10.6445	9.92584	11.2623	9.97039	11.674	9.30459	10.6954	0.200978	0.0345666
sp|Q8BGZ1|HPCL4_MOUSE	Hpcal4	HPCL4_MOUSE Hippocalcin-like protein 4	5139	15	16.8	6	10.1992	9.87964	8.3759	9.28441	8.80631	12.1641	10.3427	10.3888	9.27155	11.2874	9.3091	10.6909	0.19967	0.0476784
sp|Q99LG4|TTC5_MOUSE	Ttc5	TTC5_MOUSE Tetratricopeptide repeat protein 5	3141	1	3.6	1	10.2667	9.27224	8.37186	9.45679	9.19658	10.0862	11.5665	11.1018	9.11801	11.5633	9.31284	10.6872	0.198586	0.040837
sp|Q8BLJ3|PLCX3_MOUSE	Plcxd3	PLCX3_MOUSE PI-PLC X domain-containing protein 3	3142	2	3.7	2	9.28172	8.88062	9.73444	8.59461	10.0904	9.23415	11.0044	11.106	10.1719	11.9017	9.31635	10.6837	0.197568	0.0325767
tr|Q8BQV2|Q8BQV2_MOUSE	Chat	Q8BQV2_MOUSE Choline O-acetyltransferase	924	4	1.7	3	9.4805	8.40052	10.2511	9.38406	9.06598	10.6095	9.76204	10.954	11.2107	10.8815	9.31644	10.6836	0.197542	0.00808056
sp|Q9D8V7|SC11C_MOUSE	Sec11c	SC11C_MOUSE Signal peptidase complex catalytic subunit SEC11C	2233	3	8.3	1	9.30283	8.8538	8.55954	9.40308	10.4671	8.84619	11.5125	10.7285	11.2576	11.069	9.31727	10.6827	0.1973	0.0455357
sp|Q9EQK7|ICMT_MOUSE	Icmt	ICMT_MOUSE Protein-S-isoprenylcysteine O-methyltransferase	611	1	3.5	1	9.22958	9.62434	8.26984	9.88706	9.57987	11.716	10.4942	11.4903	10.5574	9.15143	9.31814	10.6819	0.19705	0.0340387
sp|Q9D020|5NT3A_MOUSE	Nt5c3a	5NT3A_MOUSE Cytosolic 5'-nucleotidase 3A	4835	10	26	7	9.46204	9.34327	9.01538	9.29712	9.48103	10.6432	10.6604	10.6391	10.7824	10.676	9.31977	10.6802	0.196577	2.97311e-07
sp|Q8K382|DEN1A_MOUSE	Dennd1a	DEN1A_MOUSE DENN domain-containing protein 1A	3683	5	5.2	3	10.1434	9.18763	8.97077	8.94705	9.363	11.0427	9.86029	10.9005	10.4532	11.1315	9.32237	10.6776	0.195823	0.00292758
sp|Q9CZX9|EMC4_MOUSE	Emc4	EMC4_MOUSE ER membrane protein complex subunit 4	4942	2	15.8	1	9.3107	8.99372	8.83549	8.83087	10.651	10.8956	10.777	9.59733	10.4792	11.6291	9.32435	10.6757	0.19525	0.0217394
sp|P31001|DESM_MOUSE	Des	DESM_MOUSE Desmin	6809	7	13	2	9.34828	10.0719	8.86019	9.10099	9.2482	10.0797	11.7892	10.6844	9.62067	11.1965	9.32591	10.6741	0.194796	0.014916
sp|Q9CQN3|TOM6_MOUSE	Tomm6	TOM6_MOUSE Mitochondrial import receptor subunit TOM6 homolog	8081	5	18.9	2	9.17735	8.68032	9.34101	9.07	10.3953	10.4059	10.4996	10.4847	11.1104	10.8354	9.3328	10.6672	0.1928	0.0029269
sp|Q61733|RT31_MOUSE	Mrps31	RT31_MOUSE 28S ribosomal protein S31, mitochondrial	1923	4	9.6	1	9.8901	8.95734	9.33361	9.48045	9.00597	10.764	10.2405	10.9983	10.2903	11.0395	9.33349	10.6665	0.192599	0.000553427
sp|Q8K4P0|WDR33_MOUSE	Wdr33	WDR33_MOUSE pre-mRNA 3' end processing protein WDR33	3558	3	2.7	1	8.86628	9.65648	9.85213	8.86505	9.43637	10.8408	10.23	10.3679	10.9818	10.9031	9.33526	10.6647	0.192086	0.000782464
sp|O70293-2|GRK6_MOUSE	Grk6	GRK6_MOUSE Isoform GRK6B of G protein-coupled receptor kinase 6	4325	5	4.8	1	9.98217	9.2861	9.45417	8.65269	9.304	11.3755	11.2596	10.2747	9.15668	11.2543	9.33583	10.6642	0.191922	0.0235744
sp|Q8VCA8|SCRN2_MOUSE	Scrn2	SCRN2_MOUSE Secernin-2	2189	3	12	2	9.68532	9.86126	8.79081	8.29463	10.0478	10.7783	11.0681	10.581	10.9687	9.92416	9.33596	10.664	0.191883	0.00981361
sp|Q3TRM4|PLPL6_MOUSE	Pnpla6	PLPL6_MOUSE Neuropathy target esterase	2448	5	4.4	3	9.5066	8.92181	9.69999	9.53138	9.02043	9.8729	10.783	10.6796	11.5887	10.3956	9.33604	10.664	0.19186	0.00316674
sp|Q08122|TLE3_MOUSE	Tle3	TLE3_MOUSE Transducin-like enhancer protein 3	1753	9	13.3	2	9.77612	8.92274	8.79779	9.26114	9.94688	11.4648	10.2155	11.7509	9.27578	10.5884	9.34093	10.6591	0.190442	0.0297554
sp|Q9CQD4|CH1B2_MOUSE	Chmp1b2	CH1B2_MOUSE Charged multivesicular body protein 1b-2	7258	1	4	1	8.91097	10.7372	7.92914	9.43058	9.69965	10.9844	10.2033	11.1093	9.79369	11.2018	9.34151	10.6585	0.190274	0.0405328
tr|F8VPL5|F8VPL5_MOUSE	Map4k4	F8VPL5_MOUSE Mitogen-activated protein kinase kinase kinase kinase 4	1632	14	10.5	7	9.35131	10.6104	8.69121	9.40545	8.65497	11.3738	9.96082	10.8043	9.96029	11.1873	9.34268	10.6573	0.189937	0.0219222
sp|Q8BX10|PGAM5_MOUSE	Pgam5	PGAM5_MOUSE Serine/threonine-protein phosphatase PGAM5, mitochondrial	3188	4	13.5	3	9.31411	8.755	9.732	9.23295	9.69857	11.778	10.0069	11.3898	9.90391	10.1887	9.34653	10.6535	0.188822	0.0154889
sp|Q9Z247|FKBP9_MOUSE	Fkbp9	FKBP9_MOUSE Peptidyl-prolyl cis-trans isomerase FKBP9	4250	4	9.5	4	9.91605	8.83609	8.8698	9.48565	9.67546	9.69245	10.6688	10.7657	10.8235	11.2666	9.35661	10.6434	0.1859	0.00515403
sp|O55125|NIPS1_MOUSE	Nipsnap1	NIPS1_MOUSE Protein NipSnap homolog 1	2390	10	19	5	9.52206	8.9338	8.43446	10.4538	9.44009	11.1215	9.9027	11.5113	9.43937	11.241	9.35684	10.6432	0.185835	0.0412038
tr|Q8K004|Q8K004_MOUSE	Spata2	Q8K004_MOUSE Protein Spata2	2181	4	1.9	1	8.66506	8.61756	9.68929	9.35153	10.4766	11.2151	9.88897	10.8043	10.4872	10.8043	9.36001	10.64	0.184916	0.0141839
tr|B1AQZ0|B1AQZ0_MOUSE	Sept8	B1AQZ0_MOUSE Septin-8	1172	17	3.5	8	9.02124	9.60171	9.35658	9.3408	9.48399	10.8168	10.5568	10.6414	10.2968	10.8838	9.36087	10.6391	0.184667	1.86755e-05
sp|Q924L1|LTMD1_MOUSE	Letmd1	LTMD1_MOUSE LETM1 domain-containing protein 1	4057	5	15.8	3	9.14733	9.12598	9.82409	8.57116	10.137	12.0242	10.2567	9.75191	10.5031	10.6585	9.36111	10.6389	0.184595	0.0262292
sp|Q8K371|AMOL2_MOUSE	Amotl2	AMOL2_MOUSE Angiomotin-like protein 2	2366	1	0.9	1	9.0044	9.24563	9.28366	9.07346	10.2005	10.502	10.7593	10.0374	11.7342	10.1596	9.36152	10.6385	0.184476	0.0088428
sp|Q9D6J1|CERS4_MOUSE	Cers4	CERS4_MOUSE Ceramide synthase 4	17	2	4.3	1	8.36563	10.1302	9.2172	8.67463	10.4201	10.752	9.35444	11.2221	11.1058	10.7579	9.36155	10.6384	0.184467	0.0399123
sp|Q6A037|N4BP1_MOUSE	N4bp1	N4BP1_MOUSE NEDD4-binding protein 1	3824	3	5.2	2	9.58631	10.509	8.70204	8.90778	9.11511	9.10747	11.73	10.9715	10.5071	10.8637	9.36404	10.636	0.183747	0.0455743
sp|Q9QZR0|RNF25_MOUSE	Rnf25	RNF25_MOUSE E3 ubiquitin-protein ligase RNF25	663	5	8.3	2	8.48533	9.48986	9.40745	10.13	9.31361	10.689	10.009	11.263	10.3962	10.8166	9.36526	10.6347	0.183394	0.00540423
sp|Q60974|NCOR1_MOUSE	Ncor1	NCOR1_MOUSE Nuclear receptor corepressor 1	49	1	1.7	1	9.76468	8.77035	8.61456	9.81335	9.86535	10.2898	10.2295	10.9768	11.1931	10.4825	9.36566	10.6343	0.183279	0.00545347
sp|Q91ZH7|ABHD3_MOUSE	Abhd3	ABHD3_MOUSE Abhydrolase domain-containing protein 3	4938	3	7.5	3	9.31855	9.55732	8.905	9.56161	9.49162	10.1992	10.8903	11.0938	10.4569	10.5256	9.36682	10.6332	0.182942	0.000239238
sp|Q9CPQ3|TOM22_MOUSE	Tomm22	TOM22_MOUSE Mitochondrial import receptor subunit TOM22 homolog	7887	7	8.5	3	9.02037	9.43531	10.0127	9.03378	9.33805	10.8141	10.0072	10.9834	10.5317	10.8235	9.36804	10.632	0.18259	0.000975746
sp|Q07409|CNTN3_MOUSE	Cntn3	CNTN3_MOUSE Contactin-3	1147	2	2.1	1	9.52842	9.05242	8.80976	9.53723	9.93467	10.7494	11.5313	9.91442	9.79614	11.1462	9.3725	10.6275	0.181296	0.0127197
sp|Q9DCD2|SYF1_MOUSE	Xab2	SYF1_MOUSE Pre-mRNA-splicing factor SYF1	250	2	5.3	1	8.82906	9.11797	10.0314	9.95061	8.93653	11.0959	9.62461	11.1486	10.3483	10.9171	9.37311	10.6269	0.18112	0.0117062
sp|Q99K30|ES8L2_MOUSE	Eps8l2	ES8L2_MOUSE Epidermal growth factor receptor kinase substrate 8-like protein 2	3876	2	3.6	1	10.0565	10.1142	9.14886	9.45216	8.09457	11.0401	11.2981	9.51759	11.1886	10.0892	9.37327	10.6267	0.181075	0.0389043
sp|Q60520|SIN3A_MOUSE	Sin3a	SIN3A_MOUSE Paired amphipathic helix protein Sin3a	481	5	6	4	8.87368	9.17107	10.2131	9.31833	9.30973	9.72579	10.5135	12.0711	9.71088	11.0928	9.37719	10.6228	0.179937	0.0370068
sp|Q8BXA5|CLP1L_MOUSE	Clptm1l	CLP1L_MOUSE Cleft lip and palate transmembrane protein 1-like protein	7242	3	3.7	3	9.07873	9.67653	9.19555	9.20542	9.76122	9.89257	10.3133	10.4988	10.6471	11.7307	9.38349	10.6165	0.178113	0.00633339
sp|Q60949|TBCD1_MOUSE	Tbc1d1	TBCD1_MOUSE TBC1 domain family member 1	1260	3	3.7	1	8.77614	8.97376	9.2539	10.1544	9.76363	11.142	9.82324	9.9505	10.9404	11.222	9.38437	10.6156	0.177859	0.0142087
sp|Q8CGM1|BAI2_MOUSE	Bai2	BAI2_MOUSE Brain-specific angiogenesis inhibitor 2	39	6	3.5	2	9.65597	10.2679	8.72085	8.97409	9.30842	11.9646	9.73824	10.7359	9.63627	10.9977	9.38545	10.6146	0.177546	0.0421385
sp|Q9CYZ8|SSBP2_MOUSE	Ssbp2	SSBP2_MOUSE Single-stranded DNA-binding protein 2	6699	2	7.2	1	9.30485	9.69573	8.33598	9.63095	9.96929	9.72907	11.2872	11.2907	9.9271	10.8291	9.38736	10.6126	0.176993	0.0230385
sp|Q8K3A9|MEPCE_MOUSE	Mepce	MEPCE_MOUSE 7SK snRNA methylphosphate capping enzyme	75	4	8.9	2	10.0001	9.3665	8.74746	9.06146	9.77328	9.94242	10.0278	11.8597	10.4608	10.7605	9.38975	10.6102	0.176299	0.0185255
sp|Q6PD26|PIGS_MOUSE	Pigs	PIGS_MOUSE GPI transamidase component PIG-S	4245	4	7.4	4	9.21196	8.91222	9.85106	9.19299	9.80005	9.95483	11.0699	10.4399	11.0019	10.5653	9.39365	10.6063	0.175169	0.00222235
sp|Q9JMB8|CNTN6_MOUSE	Cntn6	CNTN6_MOUSE Contactin-6	1146	10	12	4	8.82771	9.52565	9.42682	9.36042	9.83633	10.4286	10.596	10.1375	10.361	11.5	9.39538	10.6046	0.174668	0.0029366
sp|Q9CZX0|ELP3_MOUSE	Elp3	ELP3_MOUSE Elongator complex protein 3	4864	8	15.2	6	8.87853	8.78887	9.86338	9.50039	9.94582	9.5716	10.1981	10.9787	10.9174	11.3571	9.3954	10.6046	0.174664	0.016537
sp|Q9CYV5|TM135_MOUSE	Tmem135	TM135_MOUSE Transmembrane protein 135	2902	1	1.7	1	9.47764	8.39695	10.0492	9.23619	9.81834	10.1045	10.3444	11.1694	10.9222	10.4813	9.39566	10.6043	0.17459	0.00810435
tr|E9PWR7|E9PWR7_MOUSE	Evi5	E9PWR7_MOUSE Ecotropic viral integration site 5 protein (Fragment)	3709	5	2.3	3	8.76048	9.9994	9.11214	9.27233	9.8419	10.6675	9.77465	9.68728	11.1052	11.7791	9.39725	10.6028	0.174128	0.030544
sp|Q8CC27|CACB2_MOUSE	Cacnb2	CACB2_MOUSE Voltage-dependent L-type calcium channel subunit beta-2	2961	5	5.5	4	9.51144	9.1897	9.7099	9.09716	9.48991	11.1711	10.5306	10.6875	9.75855	10.8541	9.39962	10.6004	0.173441	0.00175893
sp|Q9D7N3|RT09_MOUSE	Mrps9	RT09_MOUSE 28S ribosomal protein S9, mitochondrial	2877	5	12.3	2	10.1031	9.15024	9.66343	8.92193	9.19984	10.2479	11.2173	9.94937	10.8094	10.7374	9.40771	10.5923	0.171098	0.00482123
tr|F7C846|F7C846_MOUSE	Mtx1	F7C846_MOUSE Metaxin-1	3003	8	14.5	6	9.96352	8.88664	9.88365	8.89606	9.41042	11.1368	10.3712	10.2209	10.2417	10.989	9.40806	10.5919	0.170998	0.00447296
sp|Q9DBG7|SRPR_MOUSE	Srpr	SRPR_MOUSE Signal recognition particle receptor subunit alpha	2185	7	11.8	5	9.12552	9.32982	9.1661	9.53557	9.89197	10.5268	9.82164	10.13	11.0879	11.3846	9.4098	10.5902	0.170495	0.00640033
sp|Q9D379|HYEP_MOUSE	Ephx1	HYEP_MOUSE Epoxide hydrolase 1	4011	10	23.7	8	9.34568	9.33457	9.18657	9.67302	9.5096	9.73139	10.8527	10.5141	11.4777	10.3746	9.40989	10.5901	0.170468	0.00423472
sp|Q9QYA2|TOM40_MOUSE	Tomm40	TOM40_MOUSE Mitochondrial import receptor subunit TOM40 homolog	6441	11	16.9	7	9.12255	9.16418	9.51614	9.36136	9.89662	10.8304	9.81868	10.9403	10.2994	11.0504	9.41217	10.5878	0.169807	0.00246691
sp|Q9CQ56|USE1_MOUSE	Use1	USE1_MOUSE Vesicle transport protein USE1	2851	3	9.3	1	8.91449	10.1631	8.47966	9.6595	9.85418	9.8892	10.6286	10.196	11.4945	10.7208	9.41418	10.5858	0.169227	0.0220463
sp|Q61655|DD19A_MOUSE	Ddx19a	DD19A_MOUSE ATP-dependent RNA helicase DDX19A	750	6	16.7	2	8.9393	8.9335	9.35551	9.71093	10.1503	10.6855	10.3353	10.3008	10.8298	10.759	9.41792	10.5821	0.168144	0.00197874
sp|Q9JJJ7|PORCN_MOUSE	Porcn	PORCN_MOUSE Protein-cysteine N-palmitoyltransferase porcupine	4423	2	5.9	2	9.59813	8.85813	9.50716	9.01048	10.1225	9.66411	10.916	10.5503	11.5311	10.2421	9.41928	10.5807	0.167748	0.0169423
sp|Q4QQM5|FA73A_MOUSE	Fam73a	FA73A_MOUSE Protein FAM73A	1181	2	2.3	1	10.0134	8.45114	10.6627	8.28534	9.68435	10.958	10.7209	9.96728	10.9751	10.2817	9.41938	10.5806	0.16772	0.0483004
sp|Q4VBE8|WDR18_MOUSE	Wdr18	WDR18_MOUSE WD repeat-containing protein 18	5509	5	9.5	3	9.52001	9.10146	9.27552	9.53806	9.66289	10.0751	10.0471	11.4384	10.4936	10.8479	9.41959	10.5804	0.16766	0.00318292
sp|O35127|C10_MOUSE	Grcc10	C10_MOUSE Protein C10	4505	4	19	3	9.37125	9.70736	10.4291	8.50689	9.0897	10.6462	11.2731	10.8078	10.9864	9.18221	9.42087	10.5791	0.16729	0.043933
sp|Q3TKY6|CWC27_MOUSE	Cwc27	CWC27_MOUSE Peptidyl-prolyl cis-trans isomerase CWC27 homolog	1214	2	4.9	1	8.89534	10.6208	9.01322	8.4675	10.1149	10.3742	10.4226	10.4332	10.2899	11.3684	9.42235	10.5776	0.166859	0.0335481
sp|Q8JZM4|DNER_MOUSE	Dner	DNER_MOUSE Delta and Notch-like epidermal growth factor-related receptor	3991	4	4.9	3	9.2706	9.65082	9.1131	9.62461	9.45736	11.295	9.48765	10.4696	11.114	10.5172	9.4233	10.5767	0.166586	0.00853024
sp|Q99JT2|MST4_MOUSE	Mst4	MST4_MOUSE Serine/threonine-protein kinase MST4	648	3	8.7	3	9.54437	9.66896	8.97046	9.52656	9.40988	10.4232	10.6665	10.2363	10.5269	11.0268	9.42405	10.576	0.166368	0.00020428
sp|Q9R1J0|NSDHL_MOUSE	Nsdhl	NSDHL_MOUSE Sterol-4-alpha-carboxylate 3-dehydrogenase, decarboxylating	4361	3	9.7	2	9.09514	9.74626	9.23166	9.94064	9.10772	10.1251	10.9023	10.2923	10.4866	11.0723	9.42428	10.5757	0.166301	0.00178665
sp|P61222|ABCE1_MOUSE	Abce1	ABCE1_MOUSE ATP-binding cassette sub-family E member 1	1281	12	21	8	9.30135	9.65357	8.82	9.95816	9.39143	10.5571	10.4436	10.9691	9.94791	10.9577	9.4249	10.5751	0.166122	0.00261891
tr|E9Q035|E9Q035_MOUSE	Gm20425	E9Q035_MOUSE Protein Gm20425	1387	3	2.45	3	9.08276	9.96179	9.34642	9.36016	9.37484	9.62663	11.4399	10.321	10.9822	10.5043	9.42519	10.5748	0.166037	0.0095101
sp|Q925N0|SFXN5_MOUSE	Sfxn5	SFXN5_MOUSE Sideroflexin-5	6059	7	13.5	7	9.35206	9.40728	10.1807	8.57194	9.61733	10.4101	10.6808	10.325	10.3863	11.0684	9.42587	10.5741	0.165842	0.00445546
sp|Q9D365|SPCS3_MOUSE	Spcs3	SPCS3_MOUSE Signal peptidase complex subunit 3	7649	5	21.7	3	9.45181	9.2118	9.32137	9.1832	9.96175	9.41631	11.3792	10.1342	10.9911	10.9493	9.42599	10.574	0.165807	0.0166943
sp|Q8BFW7|LPP_MOUSE	Lpp	LPP_MOUSE Lipoma-preferred partner homolog	4491	2	7	1	9.08191	9.54455	8.5523	9.53643	10.4217	10.2702	10.7022	11.2163	10.5733	10.1011	9.42737	10.5726	0.165406	0.0136051
sp|Q99NF2|NSMF_MOUSE	Nsmf	NSMF_MOUSE NMDA receptor synaptonuclear signaling and neuronal migration factor	1912	6	12.8	4	8.57958	9.8224	9.65167	9.77674	9.3079	11.5537	9.28388	10.4868	10.2815	11.2558	9.42766	10.5723	0.165324	0.0378152
sp|Q9JKK1|STX6_MOUSE	Stx6	STX6_MOUSE Syntaxin-6	2015	6	23.1	3	8.73109	9.69291	8.77018	8.98023	10.9659	10.8201	10.4616	10.5928	10.4236	10.5617	9.42806	10.5719	0.165206	0.0280376
sp|Q9CU65|ZMYM2_MOUSE	Zmym2	ZMYM2_MOUSE Zinc finger MYM-type protein 2	2462	6	3.4	3	9.48545	10.1222	9.4971	8.89381	9.15239	10.9917	9.0807	10.631	10.5702	11.5755	9.43018	10.5698	0.164593	0.0387833
sp|Q7TN33|CELF6_MOUSE	Celf6	CELF6_MOUSE CUGBP Elav-like family member 6	7081	2	4.3	1	9.2485	9.06715	9.14083	9.70112	10.0027	9.90163	11.3675	11.5345	9.65825	10.3779	9.43205	10.5679	0.164052	0.02693
sp|Q9CWR2|SMYD3_MOUSE	Smyd3	SMYD3_MOUSE Histone-lysine N-methyltransferase SMYD3	4257	3	6.3	2	8.83925	10.3589	9.25632	9.18591	9.51997	10.3347	11.0575	11.2515	10.6875	9.50844	9.43208	10.5679	0.164044	0.021942
sp|P50544|ACADV_MOUSE	Acadvl	ACADV_MOUSE Very long-chain specific acyl-CoA dehydrogenase, mitochondrial	4000	8	18.3	7	9.6198	8.35775	10.2825	9.26775	9.6374	9.76827	10.5364	10.8116	10.7503	10.9682	9.43305	10.567	0.163764	0.0173177
sp|Q8BG30|NELFA_MOUSE	Nelfa	NELFA_MOUSE Negative elongation factor A	6215	3	7.5	2	9.27508	7.85236	10.3969	10.1234	9.5291	10.5133	9.96637	10.7898	10.4446	11.1091	9.43536	10.5646	0.163093	0.0474616
sp|Q99JH7|CSTN3_MOUSE	Clstn3	CSTN3_MOUSE Calsyntenin-3	153	6	4.8	2	9.40019	8.93286	9.71051	9.89541	9.25521	10.4248	10.2143	9.9945	11.186	10.9863	9.43884	10.5612	0.162088	0.00416338
sp|Q9DAU1|CNPY3_MOUSE	Cnpy3	CNPY3_MOUSE Protein canopy homolog 3	4009	4	16.3	3	9.09471	9.2396	8.75883	9.63468	10.4674	10.6769	9.41903	10.4081	10.6347	11.666	9.43905	10.5609	0.162026	0.0415923
sp|E9PVD3|PCD16_MOUSE	Dchs1	PCD16_MOUSE Protocadherin-16	2422	2	0.7	1	8.5286	10.1891	9.50826	9.14273	9.82884	9.43508	10.2576	11.7079	10.4717	10.9301	9.43951	10.5605	0.161894	0.0448931
sp|Q9CX80|CYGB_MOUSE	Cygb	CYGB_MOUSE Cytoglobin	4404	11	40	6	9.22899	9.74031	9.41782	9.19994	9.61081	9.45758	11.2506	10.4205	11.1287	10.5447	9.43958	10.5604	0.161874	0.0102884
sp|Q9QZ23|NFU1_MOUSE	Nfu1	NFU1_MOUSE NFU1 iron-sulfur cluster scaffold homolog, mitochondrial	6913	3	9	3	9.83758	8.72778	9.45317	9.05633	10.123	9.91589	9.90295	10.1502	10.9002	11.9329	9.43958	10.5604	0.161873	0.0419255
sp|Q9ERE8|MESD1_MOUSE	Mesdc1	MESD1_MOUSE Mesoderm development candidate 1	123	1	2.2	1	9.04694	9.31735	10.4487	9.09962	9.2894	10.2815	9.85317	10.8278	11.0729	10.7626	9.44041	10.5596	0.161632	0.0106075
sp|Q9ERV1|MKRN2_MOUSE	Mkrn2	MKRN2_MOUSE Probable E3 ubiquitin-protein ligase makorin-2	1928	5	13	1	9.18059	10.2392	8.40263	10.1221	9.25923	9.92689	10.5278	10.0848	11.5802	10.6766	9.44075	10.5592	0.161534	0.0362049
sp|P61329|FGF12_MOUSE	Fgf12	FGF12_MOUSE Fibroblast growth factor 12	4472	9	23.5	8	9.14507	9.47924	9.9322	9.72883	8.92285	10.0895	10.803	11.4277	9.89176	10.5799	9.44164	10.5584	0.161276	0.00940779
sp|Q9R013|CATF_MOUSE	Ctsf	CATF_MOUSE Cathepsin F	1055	4	9.1	1	9.38695	9.11481	9.17317	10.0614	9.47378	9.72197	10.1959	10.6018	11.8081	10.4621	9.44202	10.558	0.161166	0.020033
sp|Q9WTZ1|RBX2_MOUSE	Rnf7	RBX2_MOUSE RING-box protein 2	4817	4	18.6	2	9.68876	9.9529	8.23832	9.90902	9.42259	10.8176	9.83995	10.8647	10.5369	10.7293	9.44232	10.5577	0.16108	0.0161156
sp|P49138|MAPK2_MOUSE	Mapkapk2	MAPK2_MOUSE MAP kinase-activated protein kinase 2	4292	2	7.5	2	9.4798	9.0999	8.3465	10.0632	10.2231	10.5393	10.5057	10.036	11.1144	10.592	9.44251	10.5575	0.161024	0.0190675
sp|Q8BSQ9|PB1_MOUSE	Pbrm1	PB1_MOUSE Protein polybromo-1	1556	4	3.9	2	9.96229	10.1311	9.12319	8.94882	9.05038	11.1398	9.9499	10.4838	10.0266	11.184	9.44316	10.5568	0.160836	0.0153481
sp|Q9Z1B5|MD2L1_MOUSE	Mad2l1	MD2L1_MOUSE Mitotic spindle assembly checkpoint protein MAD2A	5592	2	6.8	1	10.1996	9.93667	8.50384	10.0222	8.56384	10.3182	10.6039	11.2109	10.3555	10.2854	9.44524	10.5548	0.160235	0.0275841
sp|P97429|ANXA4_MOUSE	Anxa4	ANXA4_MOUSE Annexin A4	790	5	17.9	3	9.4224	9.8295	8.80083	9.71659	9.46072	10.3397	9.61368	10.2998	11.6941	10.8227	9.44601	10.554	0.160012	0.0211892
sp|Q8CCP0|NEMF_MOUSE	Nemf	NEMF_MOUSE Nuclear export mediator factor Nemf	275	5	5.9	3	9.07305	9.54396	9.0915	9.72593	9.79582	10.002	10.4893	10.2461	10.8223	11.2101	9.44605	10.5539	0.159999	0.00293225
sp|P08003|PDIA4_MOUSE	Pdia4	PDIA4_MOUSE Protein disulfide-isomerase A4	874	20	22.4	10	9.01319	9.06948	9.56089	10.0911	9.50954	10.2114	10.5705	10.8179	10.2782	10.8777	9.44884	10.5512	0.159193	0.00167407
sp|P97318|DAB1_MOUSE	Dab1	DAB1_MOUSE Disabled homolog 1	2001	5	7	3	9.33157	9.94025	8.86404	9.56248	9.54652	11.0063	10.0378	11.1417	9.53415	11.0351	9.44897	10.551	0.159154	0.0171977
sp|P50428|ARSA_MOUSE	Arsa	ARSA_MOUSE Arylsulfatase A	546	5	12.5	3	8.90751	9.71916	8.52153	9.57537	10.526	9.99309	10.2329	11.3027	10.4293	10.7924	9.44992	10.5501	0.158881	0.0293581
sp|Q9D8V0|HM13_MOUSE	Hm13	HM13_MOUSE Minor histocompatibility antigen H13	5660	1	1.9	1	9.13476	10.1174	8.9302	9.38447	9.68466	9.49043	10.9321	10.6966	11.5435	10.0859	9.4503	10.5497	0.158771	0.0279453
sp|A6X8Z5|RHG31_MOUSE	Arhgap31	RHG31_MOUSE Rho GTPase-activating protein 31	3128	4	3	1	9.71474	10.5985	8.67004	8.81277	9.4601	10.9127	9.89725	11.0417	10.0966	10.7957	9.45123	10.5488	0.158501	0.0299278
sp|O35218|CPSF2_MOUSE	Cpsf2	CPSF2_MOUSE Cleavage and polyadenylation specificity factor subunit 2	6361	3	6.1	1	9.36303	9.55823	9.65406	9.58251	9.10158	11.4295	9.25596	10.3777	10.7787	10.8987	9.45188	10.5481	0.158312	0.0197929
sp|Q7TPD0|INT3_MOUSE	Ints3	INT3_MOUSE Integrator complex subunit 3	579	3	1.6	2	10.5734	10.1037	8.93308	9.01019	8.64226	10.3876	10.4607	10.3698	10.7086	10.8107	9.45252	10.5475	0.158129	0.02164
sp|Q9D3A8|CAPON_MOUSE	Nos1ap	CAPON_MOUSE Carboxyl-terminal PDZ ligand of neuronal nitric oxide synthase protein	5274	2	3.6	1	9.66564	9.14472	9.97649	8.89365	9.61594	11.228	9.67226	10.1936	10.3381	11.2716	9.45929	10.5407	0.156169	0.0182422
sp|Q8R332|NUPL1_MOUSE	Nupl1	NUPL1_MOUSE Nucleoporin p58/p45	7525	3	4.8	2	9.46741	9.5326	8.83556	9.3296	10.1421	10.8247	9.98954	10.8938	10.333	10.6517	9.46146	10.5385	0.15554	0.0038889
sp|P35564|CALX_MOUSE	Canx	CALX_MOUSE Calnexin	1578	33	32	21	10.1129	9.56023	9.18371	9.39975	9.05821	9.54972	11.6238	10.2234	10.8089	10.4794	9.46297	10.537	0.155105	0.0243333
sp|E9Q4S1|PDE8B_MOUSE	Pde8b	PDE8B_MOUSE High affinity cAMP-specific and IBMX-insensitive 3',5'-cyclic phosphodiesterase 8B	399	8	6.7	4	9.7865	9.25876	9.69689	8.9886	9.58622	11.1348	9.90926	10.4843	10.214	10.9407	9.46339	10.5366	0.154981	0.00412836
sp|Q9CXG3|PPIL4_MOUSE	Ppil4	PPIL4_MOUSE Peptidyl-prolyl cis-trans isomerase-like 4	1059	4	7.7	2	9.05349	8.93004	9.42888	9.86411	10.0429	10.3622	9.6339	10.646	11.2136	10.8248	9.46388	10.5361	0.154839	0.0140396
sp|Q7TSK2|SEZ6_MOUSE	Sez6	SEZ6_MOUSE Seizure protein 6	801	1	0.9	1	10.0239	8.38138	9.97462	9.26926	9.68238	9.73194	10.4462	10.3398	11.0098	11.1407	9.46631	10.5337	0.154138	0.0268811
tr|E9Q6G4|E9Q6G4_MOUSE	Abca7	E9Q6G4_MOUSE ATP-binding cassette sub-family A member 7	1350	4	3.1	2	9.25587	10.0309	8.92204	8.83576	10.2902	11.1073	9.95554	10.4286	10.1954	10.9784	9.46696	10.533	0.15395	0.02021
sp|Q9D0Q7|RM45_MOUSE	Mrpl45	RM45_MOUSE 39S ribosomal protein L45, mitochondrial	2356	4	5.6	1	10.1546	9.90869	9.50774	8.85923	8.90865	10.4005	10.5118	9.97686	10.6299	11.142	9.46778	10.5322	0.15371	0.0105703
sp|Q641K1|CBPC1_MOUSE	Agtpbp1	CBPC1_MOUSE Cytosolic carboxypeptidase 1	1080	10	7.8	4	8.76875	9.75282	9.43696	9.84171	9.54027	11.0656	9.4232	10.3771	11.0421	10.7515	9.4681	10.5319	0.153618	0.0178177
tr|D3Z7D3|D3Z7D3_MOUSE	Dip2a	D3Z7D3_MOUSE Disco-interacting protein 2 homolog A	144	9	10.5	5	9.16879	9.92622	8.4092	9.88053	9.95591	10.2759	10.5013	9.83157	11.367	10.6836	9.46813	10.5319	0.153611	0.0271052
sp|Q3SXD3|HDDC2_MOUSE	Hddc2	HDDC2_MOUSE HD domain-containing protein 2	7873	3	22.6	1	8.93964	8.66679	9.71417	10.6961	9.33114	10.0726	10.6105	10.6601	10.4407	10.8682	9.46957	10.5304	0.153195	0.0230691
sp|O88543|CSN3_MOUSE	Cops3	CSN3_MOUSE COP9 signalosome complex subunit 3	3338	13	19.9	7	9.28496	10.0519	8.70099	10.2079	9.10252	10.7171	10.1787	10.8858	9.73897	11.1312	9.46964	10.5304	0.153172	0.0239993
sp|Q922R1|CP070_MOUSE		CP070_MOUSE UPF0183 protein C16orf70 homolog	4463	4	16.4	3	9.45481	9.64483	8.88118	10.0204	9.35476	11.1827	10.3535	10.0587	9.81214	11.237	9.47119	10.5288	0.152724	0.0155689
sp|Q9CQM5|TXD17_MOUSE	Txndc17	TXD17_MOUSE Thioredoxin domain-containing protein 17	5690	5	32.5	4	9.94322	8.9163	9.15311	9.37359	9.98122	10.1209	10.293	10.8506	10.8523	10.5159	9.47349	10.5265	0.152059	0.00353106
sp|Q8K1S1|LGI4_MOUSE	Lgi4	LGI4_MOUSE Leucine-rich repeat LGI family member 4	2437	7	11.7	3	10.34	9.34585	8.88968	9.10891	9.68984	11.6611	10.4957	10.104	10.8984	9.46662	9.47485	10.5251	0.151664	0.047133
sp|Q8BJZ4|RT35_MOUSE	Mrps35	RT35_MOUSE 28S ribosomal protein S35, mitochondrial	288	5	18.8	2	10.1155	9.11808	9.29739	9.23446	9.61299	10.54	9.89798	10.673	10.0525	11.4581	9.47569	10.5243	0.151423	0.0127206
sp|Q6PAM1|TXLNA_MOUSE	Txlna	TXLNA_MOUSE Alpha-taxilin	740	8	10.8	3	10.1863	8.91663	8.66264	9.70797	9.91402	10.621	10.1115	9.65461	10.7883	11.437	9.47751	10.5225	0.150896	0.038373
sp|Q06507|ATF4_MOUSE	Atf4	ATF4_MOUSE Cyclic AMP-dependent transcription factor ATF-4	5526	1	2	1	9.08827	9.50485	8.82768	10.0918	9.90588	9.80983	10.6653	9.92592	10.9084	11.272	9.4837	10.5163	0.149106	0.0233798
sp|Q8K387|UBP45_MOUSE	Usp45	UBP45_MOUSE Ubiquitin carboxyl-terminal hydrolase 45	2289	2	1.7	1	9.10927	10.0667	8.63647	9.54735	10.0662	11.0404	9.79268	9.94164	10.714	11.0853	9.4852	10.5148	0.148671	0.029526
sp|Q99LR1|ABD12_MOUSE	Abhd12	ABD12_MOUSE Monoacylglycerol lipase ABHD12	4538	6	19.8	6	9.05603	9.10381	10.0072	9.52839	9.73115	10.1593	10.629	10.4075	10.9452	10.4324	9.48531	10.5147	0.148639	0.00178664
tr|G3UW46|G3UW46_MOUSE	Xrcc6bp1	G3UW46_MOUSE Mitochondrial inner membrane protease ATP23 homolog	805	2	4.5	2	9.15205	9.24077	9.48255	9.47968	10.0744	11.0327	10.9208	10.5327	9.92199	10.1624	9.48589	10.5141	0.148472	0.00488087
sp|P54254|ATX1_MOUSE	Atxn1	ATX1_MOUSE Ataxin-1	6367	1	2.7	1	9.82545	9.2454	9.9387	9.39359	9.02818	9.59512	10.5905	10.5527	11.2247	10.6056	9.48626	10.5137	0.148364	0.0111718
sp|P10711|TCEA1_MOUSE	Tcea1	TCEA1_MOUSE Transcription elongation factor A protein 1	3658	14	29.9	9	9.64917	9.38939	9.01092	9.49278	9.88965	10.7713	9.85104	10.3996	9.74194	11.8042	9.48638	10.5136	0.148329	0.0333132
sp|Q5F2E7|NUFP2_MOUSE	Nufip2	NUFP2_MOUSE Nuclear fragile X mental retardation-interacting protein 2	1432	8	9.4	4	9.36504	9.59724	8.87514	9.4963	10.0996	10.4118	9.90825	10.3114	10.5918	11.3434	9.48666	10.5133	0.148249	0.0102234
sp|Q8BVG8|NAT14_MOUSE	Nat14	NAT14_MOUSE N-acetyltransferase 14	4469	2	8.7	1	9.2328	9.33221	9.13611	9.09882	10.6408	10.7952	9.58607	10.4935	11.0351	10.6493	9.48815	10.5118	0.147817	0.0280457
sp|Q8BK26|FBX44_MOUSE	Fbxo44	FBX44_MOUSE F-box only protein 44	5922	1	4.7	1	9.43026	9.96818	9.13197	9.13556	9.77495	10.3819	10.0775	10.488	10.8413	10.7704	9.48818	10.5118	0.147808	0.00154151
sp|Q9WTS4|TEN1_MOUSE	Tenm1	TEN1_MOUSE Teneurin-1	140	7	4.6	2	9.22272	9.49137	10.3867	9.09732	9.24532	10.7177	10.1696	9.99916	11.1593	10.5109	9.48868	10.5113	0.147664	0.0110041
sp|P24549|AL1A1_MOUSE	Aldh1a1	AL1A1_MOUSE Retinal dehydrogenase 1	332	8	15.6	5	9.69216	9.05647	10.007	9.40897	9.28569	9.39107	11.1748	9.98791	11.4708	10.5251	9.49007	10.5099	0.147264	0.0392482
sp|Q3UVK0|ERMP1_MOUSE	Ermp1	ERMP1_MOUSE Endoplasmic reticulum metallopeptidase 1	2012	6	8	5	9.35462	9.62128	9.05831	9.74679	9.67109	9.96783	10.7814	9.98014	11.2562	10.5623	9.49042	10.5096	0.147162	0.00616077
sp|Q91XP5|GLRA3_MOUSE	Glra3	GLRA3_MOUSE Glycine receptor subunit alpha-3	1813	2	4.1	2	8.89812	9.53125	9.50723	9.99557	9.52613	10.3308	11.6344	10.6124	9.6844	10.2797	9.49166	10.5083	0.146802	0.0234621
sp|Q99MU3|DSRAD_MOUSE	Adar	DSRAD_MOUSE Double-stranded RNA-specific adenosine deaminase	1830	8	9	6	9.61926	9.66644	9.01481	9.34759	9.8188	10.4041	10.1148	10.6611	10.7517	10.6016	9.49338	10.5066	0.146305	0.00052098
sp|P62849|RS24_MOUSE	Rps24	RS24_MOUSE 40S ribosomal protein S24	3491	11	13.5	5	9.74078	8.91612	9.4001	9.50885	9.92455	9.28644	10.4068	10.9686	10.7497	11.098	9.49808	10.5019	0.144945	0.0259671
sp|Q8K363|DDX18_MOUSE	Ddx18	DDX18_MOUSE ATP-dependent RNA helicase DDX18	2617	2	1.5	1	9.36819	9.16202	9.72391	8.87576	10.3622	10.2425	9.83391	10.3629	10.9479	11.1207	9.49842	10.5016	0.144847	0.0205672
sp|Q60596|XRCC1_MOUSE	Xrcc1	XRCC1_MOUSE DNA repair protein XRCC1	2938	3	6.7	2	9.96712	9.40993	9.07045	9.07295	9.97274	10.7908	9.94945	10.2104	10.9931	10.5631	9.49864	10.5014	0.144784	0.00679178
sp|O88622|PARG_MOUSE	Parg	PARG_MOUSE Poly(ADP-ribose) glycohydrolase	4895	3	2.8	3	9.30822	10.036	9.53714	9.98615	8.63481	10.5708	11.0317	10.5439	9.89359	10.4578	9.50046	10.4995	0.144258	0.0129235
sp|Q3UVR3|TTBK2_MOUSE	Ttbk2	TTBK2_MOUSE Tau-tubulin kinase 2	2444	5	5.6	3	8.98299	10.1952	9.49613	9.01505	9.81354	10.0448	10.3361	9.97085	10.6323	11.513	9.50059	10.4994	0.14422	0.0251306
sp|P04627|ARAF_MOUSE	Araf	ARAF_MOUSE Serine/threonine-protein kinase A-Raf	436	11	13.7	6	9.30065	9.30617	9.78037	9.5099	9.61711	9.82034	11.0559	10.3625	10.4925	10.7546	9.50284	10.4972	0.143568	0.00230694
sp|Q8R2U0|SEH1_MOUSE	Seh1l	SEH1_MOUSE Nucleoporin SEH1	1876	6	19.4	2	9.35625	9.47778	9.89152	10.0413	8.74899	11.1864	9.74085	10.2798	10.1934	11.0837	9.50316	10.4968	0.143475	0.0240603
sp|Q922Q1|MARC2_MOUSE	Marc2	MARC2_MOUSE Mitochondrial amidoxime reducing component 2	4921	13	18.6	7	9.23868	8.89471	9.78688	9.46783	10.1318	10.2178	10.3403	10.1995	10.6034	11.1191	9.50399	10.496	0.143236	0.00683687
sp|P27659|RL3_MOUSE	Rpl3	RL3_MOUSE 60S ribosomal protein L3	2043	20	29.3	16	9.48081	8.97896	9.30178	9.71213	10.0487	9.89296	10.4507	10.4241	10.5834	11.1265	9.50447	10.4955	0.143097	0.00602262
sp|Q8R4I7|NETO1_MOUSE	Neto1	NETO1_MOUSE Neuropilin and tolloid-like protein 1	2326	6	12.9	2	9.19545	9.90167	9.91962	8.93106	9.5841	11.6592	10.2411	10.6389	9.41376	10.5152	9.50638	10.4936	0.142545	0.0428531
sp|Q99PL5|RRBP1_MOUSE	Rrbp1	RRBP1_MOUSE Ribosome-binding protein 1	398	33	18.1	18	9.68017	8.9472	8.77611	9.9649	10.1697	9.47149	10.6784	10.287	11.1467	10.8783	9.50761	10.4924	0.142187	0.0397304
sp|P81122|IRS2_MOUSE	Irs2	IRS2_MOUSE Insulin receptor substrate 2	3258	2	2	2	9.15876	10.4816	8.88547	9.6348	9.38612	10.3145	10.4719	10.3631	10.4727	10.8311	9.50934	10.4907	0.141687	0.00916528
sp|Q8BTM8|FLNA_MOUSE	Flna	FLNA_MOUSE Filamin-A	407	65	21.7	28	9.51976	9.15705	8.56241	10.482	9.83464	9.89922	10.4857	11.3088	10.4342	10.3164	9.51116	10.4888	0.141161	0.038518
sp|Q8K2F8|LS14A_MOUSE	Lsm14a	LS14A_MOUSE Protein LSM14 homolog A	5218	5	10.8	5	9.35586	10.0914	8.65986	9.92153	9.5395	11.0231	10.1393	11.2063	9.64702	10.4161	9.51362	10.4864	0.14045	0.0337214
tr|I1E4X8|I1E4X8_MOUSE	Stim2	I1E4X8_MOUSE Stromal interaction molecule 2	3220	12	12.2	7	9.11693	9.13464	9.72696	9.42224	10.1699	10.7611	10.189	9.93934	10.7396	10.8002	9.51414	10.4859	0.1403	0.00642072
tr|A2AIX1|A2AIX1_MOUSE	Sec16a	A2AIX1_MOUSE Protein Sec16a	1158	15	6.5	9	9.18241	9.45785	8.86286	9.68475	10.3846	10.6819	9.86181	10.2168	10.9618	10.7052	9.5145	10.4855	0.140196	0.0171461
sp|Q68FM6|PPR29_MOUSE	Elfn2	PPR29_MOUSE Protein phosphatase 1 regulatory subunit 29	1522	12	16.6	8	9.29067	9.50914	9.41358	8.9879	10.3752	10.2001	10.6611	10.3681	10.3965	10.7978	9.51529	10.4847	0.139967	0.00532681
sp|P97371|PSME1_MOUSE	Psme1	PSME1_MOUSE Proteasome activator complex subunit 1	3591	10	37.8	8	9.86161	9.31478	8.82078	9.56495	10.0148	10.2254	10.398	10.6989	10.6692	10.4316	9.51539	10.4846	0.139939	0.00289182
sp|Q8BMD8|SCMC1_MOUSE	Slc25a24	SCMC1_MOUSE Calcium-binding mitochondrial carrier protein SCaMC-1	7033	2	5.3	1	9.37616	8.92777	9.37669	9.45166	10.4454	10.3179	10.523	10.9562	10.6291	9.99596	9.51554	10.4845	0.139894	0.011489
sp|Q8C0L0|TMX4_MOUSE	Tmx4	TMX4_MOUSE Thioredoxin-related transmembrane protein 4	4623	2	6.9	2	10.1358	9.38301	9.81728	8.93025	9.31159	9.63385	10.0018	10.4386	11.5797	10.7681	9.5156	10.4844	0.139879	0.0396624
sp|Q9CY58|PAIRB_MOUSE	Serbp1	PAIRB_MOUSE Plasminogen activator inhibitor 1 RNA-binding protein	5199	15	26.3	9	9.86004	9.83231	9.05831	9.35273	9.47927	10.7884	9.95321	10.307	10.5272	10.8414	9.51653	10.4835	0.139608	0.00246749
tr|D3YXJ0|D3YXJ0_MOUSE	Dgkh	D3YXJ0_MOUSE Diacylglycerol kinase	1975	12	12.6	6	9.36833	9.38412	9.48781	9.65351	9.69272	11.4107	9.93559	11.27	9.7308	10.0664	9.5173	10.4827	0.139387	0.0282389
sp|Q3TYX3|SMYD5_MOUSE	Smyd5	SMYD5_MOUSE SET and MYND domain-containing protein 5	1002	4	10.3	4	9.30864	9.43839	9.53668	10.0276	9.2853	10.4763	10.8245	10.7263	10.453	9.92347	9.51931	10.4807	0.138803	0.00163997
sp|Q8K2J0|PLCD3_MOUSE	Plcd3	PLCD3_MOUSE 1-phosphatidylinositol 4,5-bisphosphate phosphodiesterase delta-3	1935	4	2.8	2	10.1962	9.51602	9.26014	9.67361	8.95331	9.60044	10.7243	11.184	11.1526	9.73938	9.51985	10.4802	0.138649	0.0431081
sp|Q6P5B0|RRP12_MOUSE	Rrp12	RRP12_MOUSE RRP12-like protein	666	4	3.2	2	10.1498	8.53913	9.55924	10.0694	9.28236	9.85204	10.2904	10.1038	11.2199	10.9339	9.51999	10.48	0.138608	0.0392683
sp|P62761|VISL1_MOUSE	Vsnl1	VISL1_MOUSE Visinin-like protein 1	5139	15	41.9	8	9.62443	9.63942	8.72471	9.95985	9.6561	10.5298	10.7843	9.99752	10.5083	10.5756	9.5209	10.4791	0.138344	0.00454662
sp|Q99M87|DNJA3_MOUSE	Dnaja3	DNJA3_MOUSE DnaJ homolog subfamily A member 3, mitochondrial	4536	7	11.9	4	9.67486	8.79306	10.1323	9.14339	9.86859	10.5701	9.95338	10.1293	10.8298	10.9052	9.52244	10.4776	0.137899	0.0147332
sp|Q6NZF1|ZC11A_MOUSE	Zc3h11a	ZC11A_MOUSE Zinc finger CCCH domain-containing protein 11A	580	3	3.9	2	9.10639	9.22006	9.06388	9.58906	10.6368	10.9502	9.42281	10.5188	10.6402	10.8518	9.52323	10.4768	0.137671	0.0449248
tr|F8WIG2|F8WIG2_MOUSE	Begain	F8WIG2_MOUSE Brain-enriched guanylate kinase-associated protein	758	16	1.5	9	9.32697	9.41375	9.70257	9.14927	10.0343	10.744	10.1841	11.0328	9.89115	10.521	9.52537	10.4746	0.137052	0.00578095
sp|Q1RLL3|CPNE9_MOUSE	Cpne9	CPNE9_MOUSE Copine-9	1971	5	12.8	3	9.99013	9.52208	9.72319	9.07581	9.32017	10.147	11.3675	9.97961	10.7541	10.1204	9.52628	10.4737	0.13679	0.0143801
sp|Q5NCX5|NEUL4_MOUSE	Neurl4	NEUL4_MOUSE Neuralized-like protein 4	472	4	4.3	2	9.52683	9.53289	10.0423	9.28198	9.25601	10.6936	10.4972	9.93047	10.8692	10.3695	9.528	10.472	0.136293	0.00221207
sp|Q99LB2|DHRS4_MOUSE	Dhrs4	DHRS4_MOUSE Dehydrogenase/reductase SDR family member 4	3860	6	23.7	5	9.0005	9.30741	9.84895	9.61818	9.86517	9.95958	10.1148	10.4078	10.8983	10.9794	9.52804	10.472	0.13628	0.00711827
sp|Q7TPV4|MBB1A_MOUSE	Mybbp1a	MBB1A_MOUSE Myb-binding protein 1A	1793	14	10.6	11	9.48857	9.25435	9.81426	9.42944	9.65524	10.2722	9.73738	10.9764	10.0392	11.3329	9.52837	10.4716	0.136185	0.0164773
sp|Q8BK03|FA73B_MOUSE	Fam73b	FA73B_MOUSE Protein FAM73B	6552	3	4.9	2	9.62041	9.54212	9.6573	8.98735	9.83769	10.0389	10.4621	10.6124	10.6641	10.5776	9.52897	10.471	0.13601	0.000874068
sp|P53564|CUX1_MOUSE	Cux1	CUX1_MOUSE Homeobox protein cut-like 1	2434	4	2.2	2	9.8956	8.75727	9.16436	9.32625	10.5061	10.0494	10.1425	10.8062	10.9458	10.4065	9.52991	10.4701	0.135739	0.0285138
sp|Q3UMB5|SMCR8_MOUSE	Smcr8	SMCR8_MOUSE Smith-Magenis syndrome chromosomal region candidate gene 8 protein homolog	1931	14	14.1	9	9.38848	9.61582	9.3665	9.66417	9.61591	10.2644	10.1883	10.675	10.2586	10.9628	9.53018	10.4698	0.135662	0.000420245
sp|Q3UQ44|IQGA2_MOUSE	Iqgap2	IQGA2_MOUSE Ras GTPase-activating-like protein IQGAP2	342	15	10.1	4	9.66172	9.69704	9.40737	9.06586	9.83043	11.0735	10.319	10.8647	10.0172	10.0632	9.53249	10.4675	0.134995	0.00606681
sp|Q8BPB0|MOB1B_MOUSE	Mob1b	MOB1B_MOUSE MOB kinase activator 1B	6402	3	14.8	2	9.90354	9.59008	8.79435	9.88568	9.49604	9.94988	10.7982	9.94258	11.2105	10.4291	9.53394	10.4661	0.134575	0.0188753
sp|Q80UY2|KCMF1_MOUSE	Kcmf1	KCMF1_MOUSE E3 ubiquitin-protein ligase KCMF1	5496	3	6.6	2	9.51008	9.50745	8.79732	10.038	9.81815	10.2048	9.62689	11.1371	10.9281	10.432	9.53421	10.4658	0.134496	0.0255501
sp|Q9R0P6|SC11A_MOUSE	Sec11a	SC11A_MOUSE Signal peptidase complex catalytic subunit SEC11A	6368	2	8.9	1	9.80798	9.63967	9.2983	9.63337	9.29238	10.171	10.8824	9.86914	11.094	10.3117	9.53434	10.4657	0.134458	0.00576361
sp|Q99J27|ACATN_MOUSE	Slc33a1	ACATN_MOUSE Acetyl-coenzyme A transporter 1	5823	3	5.6	2	9.58911	10.0293	9.42248	9.27947	9.35472	9.68473	10.6267	10.4029	11.0303	10.5802	9.53501	10.465	0.134264	0.0069108
sp|Q8BP47|SYNC_MOUSE	Nars	SYNC_MOUSE Asparagine--tRNA ligase, cytoplasmic	3119	21	18.4	9	9.28134	10.0235	9.06584	10.0212	9.28754	10.1732	10.2252	10.9487	10.0055	10.968	9.53588	10.4641	0.134013	0.0122279
sp|Q8BYW1|RHG25_MOUSE	Arhgap25	RHG25_MOUSE Rho GTPase-activating protein 25	1871	5	9.1	3	9.20678	8.98866	10.3009	9.32864	9.85873	11.4664	9.63619	10.4622	10.428	10.3234	9.53675	10.4633	0.133763	0.0397019
sp|Q8R242|DIAC_MOUSE	Ctbs	DIAC_MOUSE Di-N-acetylchitobiase	4092	4	9	2	9.23008	10.0077	8.97363	9.58841	9.88675	11.2101	9.4326	10.4924	10.2337	10.9447	9.53731	10.4627	0.133599	0.0349376
sp|Q9JL04|FMN2_MOUSE	Fmn2	FMN2_MOUSE Formin-2	1008	7	6.6	3	8.8865	9.85684	8.93693	9.79042	10.2188	11.0076	9.82765	10.554	10.3236	10.5976	9.53791	10.4621	0.133427	0.0227829
sp|O55033|NCK2_MOUSE	Nck2	NCK2_MOUSE Cytoplasmic protein NCK2	3581	11	26.8	4	9.26758	9.50124	10.1827	9.33916	9.40747	10.2482	10.6686	10.5649	9.85094	10.9691	9.53964	10.4604	0.132926	0.00654289
sp|P56183|RRP1_MOUSE	Rrp1	RRP1_MOUSE Ribosomal RNA processing protein 1 homolog A	2402	4	8.7	3	10.1352	9.10744	8.9067	9.45861	10.0966	10.695	9.69358	10.8705	10.6468	10.3895	9.54091	10.4591	0.132559	0.0222548
sp|Q9CQU0|TXD12_MOUSE	Txndc12	TXD12_MOUSE Thioredoxin domain-containing protein 12	5958	2	12.9	2	9.16088	9.87206	9.78298	9.20647	9.68438	9.9133	10.3169	10.9511	10.2509	10.861	9.54135	10.4586	0.13243	0.0057952
sp|Q8CBX0|TM63C_MOUSE	Tmem63c	TM63C_MOUSE Transmembrane protein 63C	5743	2	2	1	9.40288	9.25624	9.20686	9.38933	10.4527	10.1876	10.7985	10.8572	10.7518	9.69688	9.54161	10.4584	0.132356	0.0217202
sp|Q8K3F6|KCNQ3_MOUSE	Kcnq3	KCNQ3_MOUSE Potassium voltage-gated channel subfamily KQT member 3	344	3	3.7	2	9.4818	9.25514	9.49674	9.27031	10.2061	10.9241	10.1689	9.9362	10.5566	10.704	9.54203	10.458	0.132236	0.00631509
sp|Q9ER88|RT29_MOUSE	Dap3	RT29_MOUSE 28S ribosomal protein S29, mitochondrial	6852	1	2.8	1	10.4466	8.60985	9.91001	9.07476	9.67732	10.3886	10.5531	9.92963	10.3941	11.016	9.5437	10.4563	0.131752	0.0370122
tr|E9QKT1|E9QKT1_MOUSE	Ube3a	E9QKT1_MOUSE Ubiquitin-protein ligase E3A	142	10	0.8	6	9.61044	10.0302	8.62912	9.98963	9.46128	10.9047	9.95402	10.67	10.1012	10.6494	9.54413	10.4559	0.131629	0.0191961
sp|Q5XJE5|LEO1_MOUSE	Leo1	LEO1_MOUSE RNA polymerase-associated protein LEO1	3598	4	5.7	3	9.7896	8.86409	9.34359	9.8277	9.90521	10.7693	9.33543	10.568	10.9593	10.6378	9.54604	10.454	0.131076	0.0312933
sp|Q80T79|CSMD3_MOUSE	Csmd3	CSMD3_MOUSE CUB and sushi domain-containing protein 3	1654	2	0.5	1	9.71048	9.21902	9.57668	8.58841	10.6408	10.3746	10.0868	10.7648	10.2691	10.7692	9.54709	10.4529	0.130772	0.036836
sp|Q91XD6|VPS36_MOUSE	Vps36	VPS36_MOUSE Vacuolar protein-sorting-associated protein 36	4331	10	23.1	4	9.81036	8.86034	9.168	9.81171	10.0892	10.6326	10.1789	10.7533	10.6083	10.0873	9.54791	10.4521	0.130533	0.00918741
sp|Q6P5E4|UGGG1_MOUSE	Uggt1	UGGG1_MOUSE UDP-glucose:glycoprotein glucosyltransferase 1	1330	29	14.1	22	9.81041	9.09143	9.05722	9.43513	10.3461	10.2707	10.2436	10.0153	10.8551	10.8749	9.54807	10.4519	0.13049	0.0162376
tr|E9Q0P8|E9Q0P8_MOUSE	Araf	E9Q0P8_MOUSE Serine/threonine-protein kinase A-Raf	436	3	6.4	3	9.56072	9.18502	9.71876	9.94702	9.32915	9.89118	9.82245	11.2489	10.5109	10.7859	9.54813	10.4519	0.13047	0.0173754
tr|B2KF50|B2KF50_MOUSE	Uhrf1bp1	B2KF50_MOUSE Protein Uhrf1bp1	1393	5	6.1	3	9.34734	9.65704	8.77284	9.8975	10.0693	10.5606	10.2609	10.3008	10.3743	10.7594	9.5488	10.4512	0.130278	0.0064399
sp|O54916|REPS1_MOUSE	Reps1	REPS1_MOUSE RalBP1-associated Eps domain-containing protein 1	712	11	19.2	5	9.72438	10.0909	9.00016	9.77171	9.15729	10.8634	9.80389	10.6891	9.89799	11.0011	9.54889	10.4511	0.130252	0.0233459
sp|P70302|STIM1_MOUSE	Stim1	STIM1_MOUSE Stromal interaction molecule 1	1837	10	13	5	9.87731	9.59477	9.02543	9.52548	9.72282	10.4509	10.7111	10.3367	10.5602	10.1953	9.54916	10.4508	0.130172	0.000704297
sp|P98203|ARVC_MOUSE	Arvcf	ARVC_MOUSE Armadillo repeat protein deleted in velo-cardio-facial syndrome homolog	796	7	6.9	5	9.29209	10.2224	9.20681	9.64578	9.37938	11.4256	9.51838	10.9838	9.93605	10.3898	9.54928	10.4507	0.130138	0.0497313
tr|E9QP09|E9QP09_MOUSE	Cul9	E9QP09_MOUSE Cullin-9	3903	7	1.2	3	9.55438	9.78575	9.42927	9.37302	9.60686	10.8706	9.76018	10.0229	10.6683	10.9287	9.54986	10.4501	0.129971	0.00649321
sp|B2RWS6|EP300_MOUSE	Ep300	EP300_MOUSE Histone acetyltransferase p300	4653	4	1.6	2	9.3425	10.0218	8.76274	10.0075	9.61846	10.9005	9.76431	10.7435	10.155	10.6837	9.55059	10.4494	0.129759	0.0217416
sp|Q8C863|ITCH_MOUSE	Itch	ITCH_MOUSE E3 ubiquitin-protein ligase Itchy	2563	4	5.8	3	9.98499	9.54059	9.2999	9.09533	9.84279	10.7551	9.66754	10.4031	10.8983	10.5124	9.55272	10.4473	0.129144	0.0106225
sp|Q8BFP9|PDK1_MOUSE	Pdk1	PDK1_MOUSE [Pyruvate dehydrogenase (acetyl-transferring)] kinase isozyme 1, mitochondrial	681	11	27.9	6	9.25286	8.6848	9.84079	9.81281	10.1752	10.5958	9.9806	10.7552	10.7575	10.1444	9.5533	10.4467	0.128976	0.0200286
sp|Q9QXW9|LAT2_MOUSE	Slc7a8	LAT2_MOUSE Large neutral amino acids transporter small subunit 2	4645	6	10	3	8.62686	9.2864	9.86647	9.89491	10.0957	11.2997	10.2484	10.3387	9.85075	10.4921	9.55406	10.4459	0.128756	0.0377604
sp|Q9JI91|ACTN2_MOUSE	Actn2	ACTN2_MOUSE Alpha-actinin-2	1056	22	22.6	15	9.6124	9.4759	9.30806	9.19902	10.181	10.4201	11.3082	10.1992	9.92733	10.3689	9.55527	10.4447	0.128407	0.015142
sp|Q6P9Q6|FKB15_MOUSE	Fkbp15	FKB15_MOUSE FK506-binding protein 15	944	8	7.6	4	9.23535	10.0098	9.14015	9.95572	9.43569	10.4344	9.97207	11.3645	9.54239	10.91	9.55534	10.4447	0.128386	0.0434675
sp|P63056|NOE3_MOUSE	Olfm3	NOE3_MOUSE Noelin-3	4699	4	6.3	3	9.69716	9.84263	9.5529	9.28234	9.4039	10.2449	10.4454	10.1473	10.845	10.5385	9.55578	10.4442	0.128258	0.000490947
sp|Q61701|ELAV4_MOUSE	Elavl4	ELAV4_MOUSE ELAV-like protein 4	2715	4	7.5	2	10.1762	9.68968	9.13688	9.07467	9.70283	9.84996	10.114	10.7427	10.9255	10.5876	9.55605	10.4439	0.12818	0.0145455
tr|B1ASU0|B1ASU0_MOUSE	Il1rapl1	B1ASU0_MOUSE Interleukin-1 receptor accessory protein-like 1	5407	8	2	2	9.64237	10.065	9.15049	9.69805	9.22572	11.0444	10.7992	10.1633	9.87774	10.3338	9.55632	10.4437	0.128102	0.0110874
sp|Q9R1R2|TRIM3_MOUSE	Trim3	TRIM3_MOUSE Tripartite motif-containing protein 3	996	15	20	9	8.98451	9.57529	9.55213	10.1737	9.49717	10.3779	10.7444	10.9781	9.97143	10.1454	9.55656	10.4434	0.128034	0.0101273
sp|Q9EQ06|DHB11_MOUSE	Hsd17b11	DHB11_MOUSE Estradiol 17-beta-dehydrogenase 11	2035	2	16.4	2	8.79594	9.54684	9.79984	10.601	9.05277	10.144	10.0922	10.3767	10.9243	10.6665	9.55927	10.4407	0.127251	0.0367813
sp|P70296|PEBP1_MOUSE	Pebp1	PEBP1_MOUSE Phosphatidylethanolamine-binding protein 1	6791	30	57.2	15	9.95533	9.71735	8.7178	9.90693	9.50121	10.3818	10.9175	10.7247	10.1433	10.0342	9.55972	10.4403	0.127119	0.0139422
sp|P55302|AMRP_MOUSE	Lrpap1	AMRP_MOUSE Alpha-2-macroglobulin receptor-associated protein	1594	5	17.2	5	9.62605	9.26487	9.11509	9.51882	10.2768	10.0619	10.0053	10.8552	10.7973	10.4787	9.56032	10.4397	0.126945	0.0112061
sp|Q8CFI0|NED4L_MOUSE	Nedd4l	NED4L_MOUSE E3 ubiquitin-protein ligase NEDD4-like	2563	15	15.1	5	9.38403	9.48552	9.28224	9.60827	10.0535	11.1348	9.53253	10.1705	10.6438	10.7049	9.56271	10.4373	0.126256	0.0206494
sp|P63034|CYH2_MOUSE	Cyth2	CYH2_MOUSE Cytohesin-2	1014	2	7.8	1	10.2863	10.2423	8.96094	9.07301	9.2517	10.4521	9.75846	10.5188	10.6813	10.7752	9.56283	10.4372	0.12622	0.0334303
sp|Q8BH51|COX14_MOUSE	Cox14	COX14_MOUSE Cytochrome c oxidase assembly protein COX14	8146	3	28.1	3	9.96322	9.05029	10.0352	9.04755	9.71827	9.60748	10.5634	10.0743	10.8247	11.1156	9.56291	10.4371	0.126197	0.0350963
sp|Q3UYC0|PPM1H_MOUSE	Ppm1h	PPM1H_MOUSE Protein phosphatase 1H	2449	15	25.3	7	9.62602	9.22043	9.48733	9.17739	10.3055	9.86717	10.3252	10.7238	10.5099	10.7572	9.56333	10.4367	0.126075	0.00999091
sp|Q91VU0|FAM3C_MOUSE	Fam3c	FAM3C_MOUSE Protein FAM3C	5658	6	15.4	4	9.67613	9.41154	9.32073	9.78081	9.6278	10.5322	9.59544	10.623	10.994	10.4382	9.5634	10.4366	0.126055	0.00748131
sp|Q9JI11|STK4_MOUSE	Stk4	STK4_MOUSE Serine/threonine-protein kinase 4	360	4	8.6	3	9.15725	9.04961	9.3736	9.81387	10.4302	10.5788	10.4152	10.115	10.2042	10.8623	9.5649	10.4351	0.125622	0.0160534
tr|Q3TML0|Q3TML0_MOUSE	Pdia6	Q3TML0_MOUSE Protein disulfide-isomerase A6	5284	8	3.4	4	9.84875	9.41357	9.21209	9.9554	9.39517	10.2797	10.2673	10.2996	9.83745	11.4909	9.565	10.435	0.125595	0.0237426
sp|Q9DBB4|NAA16_MOUSE	Naa16	NAA16_MOUSE N-alpha-acetyltransferase 16, NatA auxiliary subunit	1007	2	0.81	2	8.82704	9.93093	9.45049	9.92034	9.70144	10.2226	10.5684	10.9484	10.0884	10.342	9.56605	10.434	0.125291	0.00915381
tr|F8VQ87|F8VQ87_MOUSE	Xrn1	F8VQ87_MOUSE 5'-3' exoribonuclease 1	1535	11	0.6	4	9.46397	9.87319	9.11297	9.50163	9.87935	10.7762	9.56277	11.0055	10.3992	10.4252	9.56622	10.4338	0.12524	0.0157802
sp|Q8BZQ7|ANC2_MOUSE	Anapc2	ANC2_MOUSE Anaphase-promoting complex subunit 2	2385	4	5.4	2	8.7723	10.3397	9.20867	9.29496	10.2158	10.8417	9.8655	10.4482	10.0584	10.9549	9.56628	10.4337	0.125224	0.0475912
sp|Q61391|NEP_MOUSE	Mme	NEP_MOUSE Neprilysin	3315	4	5.2	2	9.24781	10.092	9.36139	9.67263	9.46616	10.0177	9.81304	10.9021	10.8794	10.5477	9.568	10.432	0.124726	0.0120446
sp|Q9D773|RM02_MOUSE	Mrpl2	RM02_MOUSE 39S ribosomal protein L2, mitochondrial	412	4	9.8	2	9.68218	9.22467	9.36565	9.59119	9.97793	10.149	10.2625	9.74087	10.3504	11.6557	9.56832	10.4317	0.124633	0.0383275
sp|Q9DBS1|TMM43_MOUSE	Tmem43	TMM43_MOUSE Transmembrane protein 43	6881	3	8	3	9.39415	9.42476	10.4108	9.28785	9.32501	9.71658	10.7915	10.2939	10.832	10.5233	9.56852	10.4315	0.124575	0.0188087
sp|Q3TIU4|PDE12_MOUSE	Pde12	PDE12_MOUSE 2',5'-phosphodiesterase 12	4875	4	10	2	9.22886	9.26234	10.2321	9.57256	9.5524	10.0069	10.4913	10.7869	10.5394	10.3273	9.56966	10.4303	0.124247	0.00465188
sp|Q9CY27|TECR_MOUSE	Tecr	TECR_MOUSE Very-long-chain enoyl-CoA reductase	5176	6	17.5	4	9.80175	9.72185	8.94832	9.47408	9.90501	9.74486	10.6882	10.3123	11.0239	10.3797	9.5702	10.4298	0.124091	0.0136097
sp|Q8VEB6|RNZ1_MOUSE	Elac1	RNZ1_MOUSE Zinc phosphodiesterase ELAC protein 1	4608	2	6.9	2	9.29531	9.35423	10.1119	9.46181	9.62865	9.93573	9.57258	10.6803	11.3496	10.6099	9.57037	10.4296	0.12404	0.0365849
sp|P05064|ALDOA_MOUSE	Aldoa	ALDOA_MOUSE Fructose-bisphosphate aldolase A	719	100	56.6	59	9.70298	9.63658	9.35066	10.0852	9.08328	10.2777	10.8301	10.4962	10.4439	10.0934	9.57173	10.4283	0.123647	0.00344624
sp|Q9JKR6|HYOU1_MOUSE	Hyou1	HYOU1_MOUSE Hypoxia up-regulated protein 1	1805	25	13.6	15	9.72252	8.998	9.38815	9.46272	10.2888	9.98499	10.4479	10.3035	10.6048	10.7986	9.57203	10.428	0.123561	0.00982727
sp|Q99PG2|OGFR_MOUSE	Ogfr	OGFR_MOUSE Opioid growth factor receptor	3381	7	12.5	5	10.4648	9.31929	9.77869	9.05094	9.25048	10.2889	10.6907	10.4224	10.424	10.3099	9.57283	10.4272	0.123329	0.0116766
sp|Q91XD7|CREL1_MOUSE	Creld1	CREL1_MOUSE Cysteine-rich with EGF-like domain protein 1	1053	8	22.1	4	10.0071	9.26527	9.26035	9.25144	10.0805	9.82703	10.7064	10.1253	10.6993	10.7773	9.57293	10.4271	0.123301	0.0135394
sp|P61460|DEPD5_MOUSE	Depdc5	DEPD5_MOUSE DEP domain-containing protein 5	3052	3	1.9	2	9.32438	9.46847	9.09986	10.5911	9.39158	11.1419	10.3082	9.85701	10.7058	10.1116	9.57508	10.4249	0.122679	0.0395231
sp|O89112|LANC1_MOUSE	Lancl1	LANC1_MOUSE LanC-like protein 1	2066	17	20.6	8	10.1356	9.98911	8.92774	9.28475	9.54331	10.5487	10.7529	10.2127	10.1452	10.46	9.57611	10.4239	0.122382	0.00924618
sp|Q921S7|RM37_MOUSE	Mrpl37	RM37_MOUSE 39S ribosomal protein L37, mitochondrial	680	4	6.1	2	10.1856	9.08561	9.76226	9.06213	9.81641	9.74181	10.5772	10.2562	10.7463	10.7665	9.5824	10.4176	0.120565	0.0211722
sp|Q99J47|DRS7B_MOUSE	Dhrs7b	DRS7B_MOUSE Dehydrogenase/reductase SDR family member 7B	1758	1	2.2	1	9.90017	9.39166	10.1332	9.24623	9.25154	10.7759	10.6518	9.60246	10.2074	10.8397	9.58456	10.4154	0.119939	0.0224098
sp|P97372|PSME2_MOUSE	Psme2	PSME2_MOUSE Proteasome activator complex subunit 2	3401	4	13.8	3	9.11271	9.59382	9.18228	9.54661	10.4893	10.1754	10.1984	10.7257	10.4621	10.5137	9.58494	10.4151	0.119829	0.014265
sp|Q99MR1|PERQ1_MOUSE	Gigyf1	PERQ1_MOUSE PERQ amino acid-rich with GYF domain-containing protein 1	6004	11	8.3	6	9.58909	10.1417	8.98155	9.58754	9.62493	10.0124	10.1146	10.6233	10.8043	10.5205	9.58496	10.415	0.119824	0.00824784
sp|Q9WUQ2|PREB_MOUSE	Preb	PREB_MOUSE Prolactin regulatory element-binding protein	2505	8	31.2	6	9.34918	10.0136	9.26772	9.40976	9.88777	9.891	10.0107	10.7192	10.7767	10.6744	9.58561	10.4144	0.119637	0.00941228
sp|Q9WVL1|AP4S1_MOUSE	Ap4s1	AP4S1_MOUSE AP-4 complex subunit sigma-1	3085	2	12.5	1	9.32196	9.56719	10.4229	9.55928	9.0611	10.5726	10.3296	10.4278	9.66692	11.0708	9.58648	10.4135	0.119384	0.0330469
sp|Q3U1Y4|DEN4B_MOUSE	Dennd4b	DEN4B_MOUSE DENN domain-containing protein 4B	1732	6	4.1	4	9.87666	9.92284	9.37268	9.52403	9.24075	11.0914	10.3206	10.3569	10.4183	9.87587	9.58739	10.4126	0.119122	0.00836225
sp|Q6P3D0|NUD16_MOUSE	Nudt16	NUD16_MOUSE U8 snoRNA-decapping enzyme	5283	3	9.7	2	9.89972	9.63386	8.85655	9.71367	9.83518	9.90347	10.6541	10.6197	10.0818	10.802	9.58779	10.4122	0.119005	0.0127312
sp|P00848|ATP6_MOUSE	Mtatp6	ATP6_MOUSE ATP synthase subunit a	7783	2	4	2	9.44164	9.51744	10.3956	8.98574	9.59943	10.3704	10.4516	10.3334	10.7309	10.1738	9.58798	10.412	0.118952	0.0100644
sp|Q69ZK9|NLGN2_MOUSE	Nlgn2	NLGN2_MOUSE Neuroligin-2	368	16	20.7	9	10.1358	10.1712	9.32561	9.01773	9.30024	11.2219	9.98689	10.3378	10.2731	10.2298	9.5901	10.4099	0.118338	0.0323667
sp|P45952|ACADM_MOUSE	Acadm	ACADM_MOUSE Medium-chain specific acyl-CoA dehydrogenase, mitochondrial	955	11	27.1	10	9.87408	8.68694	9.64635	9.38902	10.3542	9.67336	10.4063	10.3504	10.9558	10.6635	9.59012	10.4099	0.118333	0.0466284
sp|Q8BMI3|GGA3_MOUSE	Gga3	GGA3_MOUSE ADP-ribosylation factor-binding protein GGA3	4195	6	7	6	9.9643	9.78787	9.08086	10.0144	9.10477	10.2923	10.9059	10.8807	10.2572	9.71155	9.59044	10.4096	0.11824	0.0272543
sp|P54923|ADPRH_MOUSE	Adprh	ADPRH_MOUSE [Protein ADP-ribosylarginine] hydrolase	3324	15	27.3	10	10.0288	9.30913	9.36132	9.62839	9.6248	9.84151	10.4032	10.8852	10.2969	10.6208	9.59049	10.4095	0.118226	0.0052915
sp|P25911|LYN_MOUSE	Lyn	LYN_MOUSE Tyrosine-protein kinase Lyn	2	9	13.9	3	9.6301	9.15893	9.3599	9.97614	9.83046	10.5377	10.3359	9.92499	10.9127	10.3331	9.5911	10.4089	0.118048	0.00581283
sp|Q61140|BCAR1_MOUSE	Bcar1	BCAR1_MOUSE Breast cancer anti-estrogen resistance protein 1	66	11	14.8	3	9.90649	9.57138	8.67485	9.71603	10.0881	10.5413	10.3123	10.5455	10.5292	10.1147	9.59138	10.4086	0.117968	0.0136556
sp|Q8BFZ9|ERLN2_MOUSE	Erlin2	ERLN2_MOUSE Erlin-2	1135	9	27.1	2	9.55989	9.4841	9.21732	9.35245	10.3433	10.4889	10.1591	9.66546	10.7074	11.022	9.59142	10.4086	0.117957	0.02799
sp|Q8VI75|IPO4_MOUSE	Ipo4	IPO4_MOUSE Importin-4	3726	11	14.4	10	8.86703	9.56975	9.84324	10.5512	9.12898	10.4417	10.2197	10.7044	10.1128	10.5612	9.59204	10.408	0.117779	0.0312623
sp|Q8R3Q2|PP6R2_MOUSE	Ppp6r2	PP6R2_MOUSE Serine/threonine-protein phosphatase 6 regulatory subunit 2	357	15	19	10	8.93324	9.8143	9.16753	9.99174	10.0541	10.9979	9.75987	10.0681	10.2902	10.9231	9.59218	10.4078	0.117738	0.0393536
sp|P10605|CATB_MOUSE	Ctsb	CATB_MOUSE Cathepsin B	5723	15	27.1	7	9.23982	8.78131	9.53254	10.1996	10.2094	10.107	10.4618	10.3532	10.8164	10.2988	9.59254	10.4075	0.117633	0.0267164
sp|Q8BFV2|PCID2_MOUSE	Pcid2	PCID2_MOUSE PCI domain-containing protein 2	261	9	22.3	5	9.63975	9.81698	9.22725	9.63282	9.65759	10.4862	10.1078	10.8608	10.5557	10.0153	9.59488	10.4051	0.116958	0.00219772
tr|Q9CZN7|Q9CZN7_MOUSE	Shmt2	Q9CZN7_MOUSE Serine hydroxymethyltransferase	506	8	13.1	4	9.85943	8.76214	9.86263	9.39257	10.1006	10.2232	10.8879	9.91061	10.6544	10.3465	9.59548	10.4045	0.116785	0.0243576
sp|O08579|EMD_MOUSE	Emd	EMD_MOUSE Emerin	5120	6	27	3	9.33455	9.50723	9.72542	9.6965	9.71714	10.7642	9.27841	10.4486	10.9601	10.5679	9.59617	10.4038	0.116585	0.0290838
sp|P61294|RAB6B_MOUSE	Rab6b	RAB6B_MOUSE Ras-related protein Rab-6B	1303	13	15.4	4	9.16463	9.99731	10.3489	8.90773	9.56307	10.0148	10.3782	10.558	10.6399	10.4274	9.59633	10.4037	0.116537	0.021949
sp|Q80X85|RT07_MOUSE	Mrps7	RT07_MOUSE 28S ribosomal protein S7, mitochondrial	14	4	16.9	4	10.3275	8.68323	9.83399	9.3674	9.77018	10.0134	10.5749	10.0376	10.5014	10.8904	9.59647	10.4035	0.116498	0.0364361
sp|Q9WTS5|TEN2_MOUSE	Tenm2	TEN2_MOUSE Teneurin-2	140	20	8.4	3	10.2295	9.09893	9.83013	9.20682	9.61746	10.2728	9.65269	10.4875	10.6679	10.9363	9.59656	10.4034	0.116471	0.0274083
sp|Q9EPL9|ACOX3_MOUSE	Acox3	ACOX3_MOUSE Peroxisomal acyl-coenzyme A oxidase 3	958	1	4.3	1	9.04162	9.53054	9.61006	9.90371	9.90731	10.4153	11.0366	10.3231	10.2959	9.93598	9.59865	10.4014	0.115868	0.00992005
sp|Q8BHG2|CA123_MOUSE		CA123_MOUSE UPF0587 protein C1orf123 homolog	3732	9	45	6	9.67228	9.67084	8.83188	9.61018	10.2168	10.2733	10.4192	10.1547	10.6418	10.509	9.6004	10.3996	0.115361	0.00985068
sp|Q9JLM4|ZMYM3_MOUSE	Zmym3	ZMYM3_MOUSE Zinc finger MYM-type protein 3	2462	8	6.3	5	9.55179	9.06631	9.49857	10.0395	9.85143	10.386	10.4475	10.0847	10.6184	10.4559	9.60152	10.3985	0.115038	0.00283608
sp|Q6P1I6|PSD2_MOUSE	Psd2	PSD2_MOUSE PH and SEC7 domain-containing protein 2	2064	9	10.8	7	9.42268	9.3339	9.72772	9.42977	10.0973	10.5374	10.493	9.91541	10.9242	10.1187	9.60228	10.3977	0.114819	0.0076447
sp|P37040|NCPR_MOUSE	Por	NCPR_MOUSE NADPH--cytochrome P450 reductase	3294	19	20.8	15	9.75076	9.35439	9.63664	9.05974	10.2102	9.87624	10.4925	9.96068	10.9884	10.6704	9.60235	10.3977	0.114798	0.0241437
sp|B1AS29|GRIK3_MOUSE	Grik3	GRIK3_MOUSE Glutamate receptor ionotropic, kainate 3	1302	7	7.6	2	9.54995	9.965	9.51976	9.27984	9.70381	11.3773	10.1203	10.6167	9.7727	10.0945	9.60367	10.3963	0.114416	0.0303755
sp|Q03249|GALT_MOUSE	Galt	GALT_MOUSE Galactose-1-phosphate uridylyltransferase	3152	3	9.2	3	9.39605	9.15696	9.77312	10.4425	9.25195	10.1196	10.2852	10.3119	11.0808	10.1819	9.60413	10.3959	0.114285	0.0267301
tr|Q6NZR5|Q6NZR5_MOUSE	Skiv2l	Q6NZR5_MOUSE Protein Skiv2l	2508	10	6.2	5	9.42113	8.89071	9.35725	10.1681	10.1887	10.6194	10.5147	10.1938	10.3785	10.2677	9.60517	10.3948	0.113984	0.017045
tr|E9Q6C7|E9Q6C7_MOUSE	Lphn2	E9Q6C7_MOUSE Latrophilin-2	557	4	2.5	3	9.4203	9.1505	9.53674	9.62545	10.2972	10.8948	10.269	10.361	9.96512	10.4799	9.60603	10.394	0.113734	0.0118993
sp|Q8CCJ4|AMER2_MOUSE	Amer2	AMER2_MOUSE APC membrane recruitment protein 2	16	12	19	8	9.21147	9.94135	9.28028	9.84888	9.75084	10.4344	9.88501	11.1189	9.85885	10.6701	9.60656	10.3934	0.11358	0.0239445
sp|Q8BH60|GOPC_MOUSE	Gopc	GOPC_MOUSE Golgi-associated PDZ and coiled-coil motif-containing protein	3841	6	14.9	3	9.30219	9.25523	9.76256	9.7949	9.9368	10.6543	9.52536	10.2154	10.9809	10.5723	9.61034	10.3897	0.11249	0.025357
sp|Q9EPU4|CPSF1_MOUSE	Cpsf1	CPSF1_MOUSE Cleavage and polyadenylation specificity factor subunit 1	1366	11	8.9	7	9.42553	9.52987	9.07139	9.71985	10.3117	10.4188	10.0165	10.4052	10.7275	10.3736	9.61167	10.3883	0.112104	0.0104275
sp|P54823|DDX6_MOUSE	Ddx6	DDX6_MOUSE Probable ATP-dependent RNA helicase DDX6	3884	19	38.7	10	10.1573	9.82793	9.51309	9.36572	9.20923	10.005	10.538	10.6884	10.7372	9.95822	9.61465	10.3853	0.111243	0.012159
sp|Q8VC30|DHAK_MOUSE	Dak	DHAK_MOUSE Bifunctional ATP-dependent dihydroxyacetone kinase/FAD-AMP lyase (cyclizing)	705	11	15.1	9	9.7615	9.73687	9.25893	9.57847	9.73762	10.3597	10.4336	10.7117	10.5514	9.87025	9.61468	10.3853	0.111236	0.00195463
tr|E9Q8X1|E9Q8X1_MOUSE	Olfr1406	E9Q8X1_MOUSE Olfactory receptor	8487	1	2.3	1	10.3271	9.65949	9.27984	8.86103	9.94784	9.95817	10.2315	10.9961	9.96984	10.7691	9.61506	10.3849	0.111124	0.0488114
sp|O35737|HNRH1_MOUSE	Hnrnph1	HNRH1_MOUSE Heterogeneous nuclear ribonucleoprotein H	4138	25	33.9	9	9.6723	8.76253	9.74815	10.0239	9.86873	10.1666	10.6114	10.2137	10.5413	10.3914	9.61513	10.3849	0.111106	0.0119596
sp|Q8BU14|SEC62_MOUSE	Sec62	SEC62_MOUSE Translocation protein SEC62	4289	6	11.3	5	9.5194	10.0556	9.13712	9.38675	9.98025	10.0575	10.3924	9.96562	10.5215	10.9838	9.61582	10.3842	0.110905	0.0160573
sp|Q8K0S0|PHYIP_MOUSE	Phyhip	PHYIP_MOUSE Phytanoyl-CoA hydroxylase-interacting protein	1444	18	22.4	10	9.78978	9.44915	9.48525	9.64667	9.71993	11.2771	10.2729	10.4467	9.85771	10.0547	9.61815	10.3818	0.110231	0.0167769
sp|Q99NB8|UBQL4_MOUSE	Ubqln4	UBQL4_MOUSE Ubiquilin-4	3230	3	8.6	2	9.66006	10.1592	9.02058	8.94628	10.3074	10.3942	10.7928	10.4655	10.0665	10.1874	9.61871	10.3813	0.110071	0.0381229
sp|Q3U319|BRE1B_MOUSE	Rnf40	BRE1B_MOUSE E3 ubiquitin-protein ligase BRE1B	2063	9	8.2	5	9.75594	9.74457	9.09652	9.61251	9.89763	10.0859	9.7997	10.795	10.6788	10.5335	9.62143	10.3786	0.109284	0.0119109
sp|Q5SV85|SYNRG_MOUSE	Synrg	SYNRG_MOUSE Synergin gamma	2052	17	14.6	9	9.40968	9.2923	9.62469	9.63464	10.1475	9.9844	10.5796	10.5459	10.4729	10.3084	9.62176	10.3782	0.109189	0.00325219
tr|Q6P1J1|Q6P1J1_MOUSE	Crmp1	Q6P1J1_MOUSE Crmp1 protein	487	6	5.5	2	9.24581	10.2334	9.65272	9.489	9.49258	10.8667	10.7093	10.6168	9.92466	9.76904	9.6227	10.3773	0.108917	0.0260102
sp|Q9CQN1|TRAP1_MOUSE	Trap1	TRAP1_MOUSE Heat shock protein 75 kDa, mitochondrial	176	14	11.3	8	9.9887	9.16864	9.93094	9.34358	9.68791	10.3311	10.2027	9.67744	10.2649	11.404	9.62396	10.376	0.108555	0.0491163
sp|Q80X90|FLNB_MOUSE	Flnb	FLNB_MOUSE Filamin-B	407	35	15.3	19	9.67893	9.47259	8.77675	10.2276	9.96614	9.83292	10.2863	10.2526	10.7433	10.7629	9.62441	10.3756	0.108424	0.0378332
sp|Q8BYY4|TT39B_MOUSE	Ttc39b	TT39B_MOUSE Tetratricopeptide repeat protein 39B	1572	3	4.9	2	10.0448	9.53065	8.77792	9.7115	10.0581	9.80918	10.1021	10.4653	10.8782	10.6223	9.62459	10.3754	0.108373	0.037377
sp|Q9CRY7|GDPD1_MOUSE	Gdpd1	GDPD1_MOUSE Glycerophosphodiester phosphodiesterase domain-containing protein 1	1956	7	24.2	4	9.31557	9.82156	9.51939	9.94482	9.52772	10.4614	10.1573	10.0539	10.2321	10.9663	9.62581	10.3742	0.108018	0.00541277
sp|Q8C8N2|SCAI_MOUSE	Scai	SCAI_MOUSE Protein SCAI	3180	16	23.9	12	9.48878	9.83355	9.53738	9.88882	9.38455	11.0184	10.1005	10.726	10.1921	9.82991	9.62662	10.3734	0.107785	0.0140646
sp|Q8CG79|ASPP2_MOUSE	Tp53bp2	ASPP2_MOUSE Apoptosis-stimulating of p53 protein 2	4605	5	9	4	10.2047	9.92823	8.63002	9.41727	9.95585	10.153	10.5409	10.4296	9.95323	10.7872	9.62722	10.3728	0.107612	0.0460461
tr|D3Z4T5|D3Z4T5_MOUSE	Matk	D3Z4T5_MOUSE Megakaryocyte-associated tyrosine kinase, isoform CRA_c	4594	4	10.7	3	9.83958	9.63724	9.66258	8.71444	10.294	10.4104	10.4425	10.8803	10.3578	9.76115	9.62957	10.3704	0.106933	0.0455845
sp|Q80UP3|DGKZ_MOUSE	Dgkz	DGKZ_MOUSE Diacylglycerol kinase zeta	2261	13	13.9	9	9.63131	9.21256	9.71628	9.25374	10.3375	11.0402	9.97796	10.2171	10.5494	10.064	9.63027	10.3697	0.106729	0.0299763
sp|Q80YX1|TENA_MOUSE	Tnc	TENA_MOUSE Tenascin	177	12	7.7	6	10.0362	9.90509	9.49955	9.55608	9.16016	11.0676	10.5291	10.5383	10.0721	9.63582	9.63141	10.3686	0.106399	0.0333859
tr|Q6PD28|Q6PD28_MOUSE	Ppp2r5b	Q6PD28_MOUSE Protein Ppp2r5b	553	3	7.4	3	9.23996	10.0023	9.54517	10.0457	9.32567	10.1642	9.99304	10.7721	11.1501	9.76177	9.63175	10.3683	0.106304	0.0433701
tr|B1AQZ2|B1AQZ2_MOUSE	Kif3a	B1AQZ2_MOUSE Kinesin-like protein KIF3A	1007	15	17	13	9.43265	9.61218	9.447	9.36111	10.3093	10.1958	10.0446	10.5334	10.6902	10.3737	9.63245	10.3675	0.1061	0.00783879
sp|Q80TM9|NISCH_MOUSE	Nisch	NISCH_MOUSE Nischarin	1101	8	5.9	5	9.65597	9.64795	9.87844	9.77781	9.21355	10.4535	10.13	10.8604	9.52964	10.8528	9.63474	10.3653	0.105437	0.0285548
sp|Q32M26|CK087_MOUSE		CK087_MOUSE Uncharacterized protein C11orf87 homolog	2472	1	5	1	9.94786	8.95757	10.1231	9.34876	9.80049	10.9634	9.66419	10.1102	10.5736	10.5108	9.63555	10.3644	0.105203	0.0448716
tr|E9PWL1|E9PWL1_MOUSE	Cacna1g	E9PWL1_MOUSE Protein Cacna1g	3515	2	1.1	2	9.06174	9.35075	9.65033	10.2494	9.87556	10.0792	10.3201	10.4344	9.97503	11.0036	9.63755	10.3625	0.104628	0.0291206
sp|Q6PB70|ANO8_MOUSE	Ano8	ANO8_MOUSE Anoctamin-8	1508	8	7.6	7	9.91263	9.60254	9.40989	9.28192	9.98907	9.87456	10.5633	10.1523	11.0621	10.1517	9.63921	10.3608	0.104147	0.0197833
sp|Q80WC7|AGFG2_MOUSE	Agfg2	AGFG2_MOUSE Arf-GAP domain and FG repeat-containing protein 2	1488	7	19.8	4	9.73287	9.96074	9.14221	9.75698	9.60631	10.4663	10.3459	10.2254	10.4881	10.2752	9.63982	10.3602	0.10397	0.00115193
sp|Q61024|ASNS_MOUSE	Asns	ASNS_MOUSE Asparagine synthetase [glutamine-hydrolyzing]	1465	5	13.2	5	9.86749	9.76297	9.11993	9.65997	9.79203	10.4432	10.428	10.5599	10.1299	10.2365	9.64048	10.3595	0.103781	0.00166929
sp|Q8CBW3|ABI1_MOUSE	Abi1	ABI1_MOUSE Abl interactor 1	2963	14	16.2	8	10.0913	10.0573	9.28196	9.70802	9.07484	10.6821	10.5905	10.2466	10.1552	10.1122	9.64268	10.3573	0.103145	0.0159888
sp|O08919|NUMBL_MOUSE	Numbl	NUMBL_MOUSE Numb-like protein	2104	12	23.7	10	9.75429	9.55478	9.34985	9.81684	9.7423	10.772	10.4391	10.4808	9.87269	10.2173	9.64361	10.3564	0.102875	0.00327987
sp|Q9JI18|LRP1B_MOUSE	Lrp1b	LRP1B_MOUSE Low-density lipoprotein receptor-related protein 1B	573	15	3.1	6	10.0464	9.65456	9.25	9.13005	10.1436	10.3743	9.89028	10.9328	9.91928	10.6588	9.64491	10.3551	0.102501	0.0391568
sp|Q99MP8|BRAP_MOUSE	Brap	BRAP_MOUSE BRCA1-associated protein	455	3	12.9	2	9.68884	9.80268	9.43258	9.54852	9.75596	9.98359	9.76265	11.3102	9.9959	10.719	9.64571	10.3543	0.102268	0.0437806
sp|Q91YJ3|THYN1_MOUSE	Thyn1	THYN1_MOUSE Thymocyte nuclear protein 1	4154	6	24.8	3	10.1456	9.55783	9.42276	9.27227	9.83513	10.8296	10.3539	9.88981	10.7354	9.9577	9.64671	10.3533	0.101981	0.0213831
tr|S4R1W5|S4R1W5_MOUSE	Rbm6	S4R1W5_MOUSE Protein Rbm6	3803	6	2.3	2	9.7772	9.50648	9.32705	9.57349	10.053	11.0536	9.60483	9.88257	10.8013	10.4205	9.64744	10.3526	0.101769	0.0460263
sp|Q8C419|GP158_MOUSE	Gpr158	GP158_MOUSE Probable G-protein coupled receptor 158	1885	17	14.3	10	9.59672	9.70066	9.79791	9.26846	9.87943	11.2526	10.0168	10.2764	9.91168	10.2993	9.64863	10.3514	0.101424	0.0269292
tr|E9QAS7|E9QAS7_MOUSE	Inpp5a	E9QAS7_MOUSE Protein Inpp5a	206	13	27.7	9	9.70748	10.2968	9.49666	9.58448	9.16786	11.135	10.2049	10.253	10.3516	9.80216	9.65066	10.3493	0.10084	0.0400428
sp|Q71RI9|KAT3_MOUSE	Ccbl2	KAT3_MOUSE Kynurenine--oxoglutarate transaminase 3	321	11	21.1	6	9.42773	9.16905	10.1826	9.4065	10.0694	9.63554	10.5224	10.438	10.5413	10.6075	9.65106	10.3489	0.100724	0.0320371
sp|O88291|ZN326_MOUSE	Znf326	ZN326_MOUSE DBIRD complex subunit ZNF326	5434	5	10	4	9.56545	9.78474	9.33368	9.81338	9.75977	10.577	9.78454	10.6902	10.444	10.2472	9.6514	10.3486	0.100624	0.00518064
sp|Q9DCJ9|NPL_MOUSE	Npl	NPL_MOUSE N-acetylneuraminate lyase	1614	7	15.3	5	9.68594	9.74154	9.08005	10.1311	9.62029	9.95717	10.0545	10.7001	10.7821	10.2472	9.65178	10.3482	0.100517	0.0189339
tr|E9Q0N0|E9Q0N0_MOUSE	Itsn1	E9Q0N0_MOUSE Intersectin-1	777	10	0.9	8	9.53965	9.39785	9.60117	10.0153	9.70539	10.6114	10.0526	10.7099	10.1897	10.1771	9.65187	10.3481	0.100489	0.00310526
sp|Q8C1B7|SEP11_MOUSE	Sept11	SEP11_MOUSE Septin-11	1172	20	25.1	16	10.2055	9.64815	9.8267	9.06903	9.5109	10.5281	10.465	10.3404	10.2674	10.1389	9.65206	10.3479	0.100434	0.00814489
sp|Q9CWL8|CTBL1_MOUSE	Ctnnbl1	CTBL1_MOUSE Beta-catenin-like protein 1	5102	6	5.5	4	9.55951	9.78149	10.1377	9.2481	9.53607	11.0921	9.78079	10.3111	10.2131	10.3401	9.65257	10.3474	0.100288	0.0274227
sp|Q9CQ26|STABP_MOUSE	Stambp	STABP_MOUSE STAM-binding protein	521	6	13.2	4	9.34914	9.7349	9.26536	9.6098	10.3093	10.8077	9.82009	9.87503	10.4875	10.7412	9.65369	10.3463	0.0999635	0.0385683
sp|Q6PFD9|NUP98_MOUSE	Nup98	NUP98_MOUSE Nuclear pore complex protein Nup98-Nup96	1903	14	7	6	9.68203	9.92366	9.59199	9.34492	9.72951	10.6944	10.0711	10.5982	10.05	10.3142	9.65442	10.3456	0.0997517	0.00278136
sp|P70313|NOS3_MOUSE	Nos3	NOS3_MOUSE Nitric oxide synthase, endothelial	129	2	1.2	1	9.47049	9.56725	10.0446	9.45415	9.73601	10.1132	10.2964	10.7567	10.2357	10.3255	9.65449	10.3455	0.099733	0.0020883
sp|Q3UHK6-3|TEN4_MOUSE	Tenm4	TEN4_MOUSE Isoform 3 of Teneurin-4	140	35	13	18	9.30853	9.44993	9.90469	9.48856	10.1219	10.7085	9.79727	10.3186	10.2481	10.6539	9.65472	10.3453	0.0996667	0.0152018
sp|Q01065|PDE1B_MOUSE	Pde1b	PDE1B_MOUSE Calcium/calmodulin-dependent 3',5'-cyclic nucleotide phosphodiesterase 1B	6809	17	28.4	13	10.3254	9.91044	9.51746	9.12654	9.39593	10.3438	10.2544	9.96097	10.2259	10.9392	9.65515	10.3449	0.0995427	0.0314149
sp|Q8BIK4|DOCK9_MOUSE	Dock9	DOCK9_MOUSE Dedicator of cytokinesis protein 9	1331	18	7.1	13	9.62026	9.86391	9.60816	9.4148	9.77442	10.3465	10.3666	10.1294	10.5823	10.2937	9.65631	10.3437	0.0992079	0.000191703
sp|D3YVF0|AKAP5_MOUSE	Akap5	AKAP5_MOUSE A-kinase anchor protein 5	1575	28	37.7	16	10.0585	9.06923	9.9305	9.25544	9.9735	10.9571	10.0353	10.2938	10.1919	10.2348	9.65743	10.3426	0.0988845	0.029919
sp|Q6ZQ29-2|TAOK2_MOUSE	Taok2	TAOK2_MOUSE Isoform 2 of Serine/threonine-protein kinase TAO2	792	11	2.7	6	9.86777	9.57558	9.2244	9.61016	10.0143	10.9672	9.96958	10.0924	10.3299	10.3487	9.65845	10.3415	0.0985885	0.0142781
sp|Q8R1F6|HID1_MOUSE	Hid1	HID1_MOUSE Protein HID1	4352	10	11.9	8	10.1211	9.64145	9.19226	9.67593	9.66481	10.3701	10.305	10.2635	10.3545	10.4114	9.65911	10.3409	0.0983977	0.00182806
sp|P16951|ATF2_MOUSE	Atf2	ATF2_MOUSE Cyclic AMP-dependent transcription factor ATF-2	586	4	11.3	2	9.80068	9.92197	9.29082	9.43629	9.85643	10.3697	9.93664	10.7461	10.2949	10.3465	9.66124	10.3388	0.0977838	0.0054196
sp|Q8K4P8|HECW1_MOUSE	Hecw1	HECW1_MOUSE E3 ubiquitin-protein ligase HECW1	2563	6	4.5	4	9.71009	9.10486	9.38834	10.1097	9.99367	10.3426	10.1513	10.8018	9.83981	10.558	9.66133	10.3387	0.0977568	0.0264426
sp|Q91YH5|ATLA3_MOUSE	Atl3	ATLA3_MOUSE Atlastin-3	2394	9	13.5	5	9.45303	9.921	8.84206	10.0104	10.0964	10.0561	10.192	10.0472	10.9204	10.4615	9.66457	10.3354	0.0968198	0.0468357
sp|Q9JKF6|PVRL1_MOUSE	Pvrl1	PVRL1_MOUSE Nectin-1	2306	9	17.3	7	9.38282	9.68444	9.90837	9.53909	9.81018	10.495	10.0528	9.98917	10.7601	10.3781	9.66498	10.335	0.0967027	0.00440153
sp|Q8K0T7|UN13C_MOUSE	Unc13c	UN13C_MOUSE Protein unc-13 homolog C	869	11	2.7	7	9.23088	9.42855	9.80034	9.48743	10.3797	10.791	10.2061	10.3551	10.1064	10.2145	9.66539	10.3346	0.0965848	0.0212255
sp|Q8BWZ3|NAA25_MOUSE	Naa25	NAA25_MOUSE N-alpha-acetyltransferase 25, NatB auxiliary subunit	5861	10	9.4	4	9.91217	9.66379	9.6867	9.50172	9.56272	9.93377	10.4626	10.3228	10.2694	10.6843	9.66542	10.3346	0.0965748	0.00150708
sp|Q8BYK6-3|YTHD3_MOUSE	Ythdf3	YTHD3_MOUSE Isoform 3 of YTH domain-containing family protein 3	435	3	7.2	3	9.9185	9.63584	9.07637	10.1222	9.5746	10.4699	10.1164	10.3517	10.4105	10.3239	9.6655	10.3345	0.0965526	0.00725338
sp|P55096|ABCD3_MOUSE	Abcd3	ABCD3_MOUSE ATP-binding cassette sub-family D member 3	3008	7	9.7	6	9.62215	10.0612	9.44041	9.40689	9.79982	10.0142	10.8696	10.1241	10.398	10.2636	9.6661	10.3339	0.0963784	0.0083157
sp|P27773|PDIA3_MOUSE	Pdia3	PDIA3_MOUSE Protein disulfide-isomerase A3	5046	52	33.1	30	9.80764	9.32298	9.41345	10.0648	9.72251	9.9482	10.4956	10.4534	10.3229	10.4485	9.66627	10.3337	0.0963299	0.00413625
sp|F6ZDS4|TPR_MOUSE	Tpr	TPR_MOUSE Nucleoprotein TPR	198	38	16.9	24	9.88978	10.0456	8.9193	9.70682	9.77148	10.4906	9.70248	10.586	10.2832	10.6047	9.6666	10.3334	0.0962357	0.0321897
sp|Q8BFR4|GNS_MOUSE	Gns	GNS_MOUSE N-acetylglucosamine-6-sulfatase	2082	7	9	6	9.90019	9.34904	9.26853	9.41737	10.4091	10.3651	10.1185	10.1447	10.6239	10.4035	9.66884	10.3312	0.0955874	0.0223201
tr|Q91Y09|Q91Y09_MOUSE	Pcdha9	Q91Y09_MOUSE Protein Pcdha9	274	6	3	4	9.59527	9.23314	10.3111	9.11356	10.0976	10.3467	10.4352	9.95838	10.1535	10.7556	9.67013	10.3299	0.0952155	0.0405355
sp|Q8BJ71|NUP93_MOUSE	Nup93	NUP93_MOUSE Nuclear pore complex protein Nup93	1954	16	17.6	9	9.95654	10.0862	9.12148	9.3567	9.83951	10.3576	9.88658	10.7783	10.4062	10.2109	9.67208	10.3279	0.0946512	0.0233873
sp|Q9CZJ2|HS12B_MOUSE	Hspa12b	HS12B_MOUSE Heat shock 70 kDa protein 12B	446	11	19.1	6	9.6699	9.56052	9.04904	10.0195	10.0674	10.1605	10.0847	9.90742	10.6823	10.7986	9.67329	10.3267	0.0943025	0.0329187
sp|Q8C754|VPS52_MOUSE	Vps52	VPS52_MOUSE Vacuolar protein sorting-associated protein 52 homolog	1736	13	25	9	9.70935	9.74964	9.39631	9.45821	10.0618	10.3935	9.93833	9.91565	10.9346	10.4427	9.67505	10.3249	0.0937927	0.0191825
sp|O70311|NMT2_MOUSE	Nmt2	NMT2_MOUSE Glycylpeptide N-tetradecanoyltransferase 2	2626	7	12.5	7	9.95109	9.77828	9.08843	9.41628	10.1435	10.6414	9.82161	10.5037	10.4286	10.2271	9.67552	10.3245	0.0936578	0.0255077
sp|Q9Z1L5|CA2D3_MOUSE	Cacna2d3	CA2D3_MOUSE Voltage-dependent calcium channel subunit alpha-2/delta-3	5321	14	15.5	8	9.94038	9.30787	10.059	8.91862	10.1552	10.0175	10.7643	10.2646	10.4757	10.0968	9.67621	10.3238	0.0934574	0.0468331
tr|D3YWX2|D3YWX2_MOUSE	Ylpm1	D3YWX2_MOUSE YLP motif-containing protein 1	346	24	3.4	13	10.0283	9.37351	9.57128	9.65843	9.75487	10.2326	10.1872	10.4828	10.4395	10.2715	9.67727	10.3227	0.0931522	0.000767127
sp|Q6NVF0|OCRL_MOUSE	Ocrl	OCRL_MOUSE Inositol polyphosphate 5-phosphatase OCRL-1	1924	12	10.8	8	9.63115	10.0439	9.397	9.50923	9.80644	10.4008	10.1936	10.7101	10.1076	10.2	9.67755	10.3224	0.0930704	0.00342625
sp|P56395|CYB5_MOUSE	Cyb5a	CYB5_MOUSE Cytochrome b5	6931	4	15.7	3	9.56924	9.45938	9.64029	10.0746	9.65314	10.5219	10.4847	10.2308	10.0678	10.2981	9.67932	10.3207	0.0925594	0.00137645
sp|Q99L43|CDS2_MOUSE	Cds2	CDS2_MOUSE Phosphatidate cytidylyltransferase 2	1872	3	7.4	3	10.3038	9.83699	9.30698	9.11609	9.84383	9.93051	10.3582	10.4197	10.7031	10.1809	9.68154	10.3185	0.0919183	0.0330526
sp|Q64689|SIA8C_MOUSE	St8sia3	SIA8C_MOUSE Sia-alpha-2,3-Gal-beta-1,4-GlcNAc-R:alpha 2,8-sialyltransferase	4790	4	10.8	3	9.49649	9.44952	9.93939	9.7847	9.73908	10.0998	10.2109	10.5156	10.1246	10.6399	9.68184	10.3182	0.0918339	0.00211915
tr|E9PUQ5|E9PUQ5_MOUSE	Golga2	E9PUQ5_MOUSE Golgin subfamily A member 2	84	14	14.1	8	9.77546	9.50495	9.97393	9.44459	9.7116	10.0477	10.0214	10.24	10.7686	10.5117	9.68211	10.3179	0.0917558	0.00603283
sp|Q9JKC8|AP3M1_MOUSE	Ap3m1	AP3M1_MOUSE AP-3 complex subunit mu-1	6456	4	21.8	3	9.46074	8.81908	10.0104	10.0648	10.0563	10.2349	10.2187	10.0329	10.3945	10.7077	9.68226	10.3177	0.0917113	0.0455887
sp|Q8BHJ5|TBL1R_MOUSE	Tbl1xr1	TBL1R_MOUSE F-box-like/WD repeat-containing protein TBL1XR1	5324	9	20.2	4	9.7823	9.60626	9.82466	9.39324	9.80754	9.72946	10.2559	11.2371	10.2613	10.1022	9.6828	10.3172	0.0915552	0.042173
sp|O08795-2|GLU2B_MOUSE	Prkcsh	GLU2B_MOUSE Isoform 2 of Glucosidase 2 subunit beta	5338	8	10.4	4	9.80686	9.14567	9.24265	9.78236	10.4377	10.3373	10.2057	10.0568	10.4598	10.5251	9.68304	10.317	0.0914858	0.0333828
sp|P59325|IF5_MOUSE	Eif5	IF5_MOUSE Eukaryotic translation initiation factor 5	3138	18	26.8	11	10.2654	10.0303	9.32032	9.44522	9.36545	10.2634	10.3874	10.3658	10.0774	10.4793	9.68535	10.3146	0.0908186	0.0154473
sp|Q922Q4|P5CR2_MOUSE	Pycr2	P5CR2_MOUSE Pyrroline-5-carboxylate reductase 2	4782	13	27.5	12	9.74782	9.21718	10.1572	9.52056	9.78722	10.3223	9.75206	10.522	10.4664	10.5073	9.68599	10.314	0.0906335	0.0182665
sp|Q91X52|DCXR_MOUSE	Dcxr	DCXR_MOUSE L-xylulose reductase	355	4	23.4	1	9.59364	9.58248	9.69881	9.50763	10.0491	9.91877	10.171	11.2672	9.91213	10.2993	9.68633	10.3137	0.0905348	0.0469694
sp|Q9JHS3|LTOR2_MOUSE	Lamtor2	LTOR2_MOUSE Ragulator complex protein LAMTOR2	6736	3	7.2	2	9.88393	9.25636	9.61501	9.72414	9.95627	10.1989	9.7628	11.0016	9.91209	10.6889	9.68714	10.3129	0.0903015	0.0453133
tr|E0CX32|E0CX32_MOUSE	Ccdc85a	E0CX32_MOUSE Coiled-coil domain-containing protein 85A	481	3	9.6	3	9.35647	9.69231	9.66853	10.0791	9.63943	10.1984	10.8062	10.7036	9.788	10.0679	9.68717	10.3128	0.0902945	0.0237846
sp|P62737|ACTA_MOUSE	Acta2	ACTA_MOUSE Actin, aortic smooth muscle	1	54	15.4	39	9.63199	9.24916	9.67646	9.69943	10.1846	10.0515	10.2828	10.5879	10.0782	10.5579	9.68832	10.3117	0.0899597	0.0104473
sp|Q9Z1X4|ILF3_MOUSE	Ilf3	ILF3_MOUSE Interleukin enhancer-binding factor 3	1356	15	13	9	9.55763	9.585	9.42009	9.87747	10.003	9.85887	9.70873	10.6352	10.5983	10.7557	9.68864	10.3114	0.0898689	0.0338526
sp|Q99LI8|HGS_MOUSE	Hgs	HGS_MOUSE Hepatocyte growth factor-regulated tyrosine kinase substrate	1042	14	17.8	12	9.84074	9.79864	9.33708	9.62402	9.84449	10.3481	10.133	10.4957	10.1604	10.4179	9.68899	10.311	0.0897661	0.000844526
sp|P08113|ENPL_MOUSE	Hsp90b1	ENPL_MOUSE Endoplasmin	176	42	27.4	25	9.74575	9.0785	9.42747	9.94135	10.2555	9.88504	10.1786	10.3845	10.372	10.7313	9.68971	10.3103	0.089559	0.0358541
sp|Q8K1Z0|COQ9_MOUSE	Coq9	COQ9_MOUSE Ubiquinone biosynthesis protein COQ9, mitochondrial	7530	5	18.2	4	9.6246	9.02292	10.3734	9.57052	9.85829	10.62	10.0945	10.4841	10.1083	10.2433	9.68995	10.3101	0.0894903	0.0338442
sp|Q8BGH2|SAM50_MOUSE	Samm50	SAM50_MOUSE Sorting and assembly machinery component 50 homolog	5917	21	29.2	13	9.56728	9.45547	10.0048	9.39326	10.0292	10.643	9.72722	10.0748	10.5035	10.6014	9.69	10.31	0.0894746	0.0242239
sp|Q6ZQ82|RHG26_MOUSE	Arhgap26	RHG26_MOUSE Rho GTPase-activating protein 26	780	10	9.6	6	9.60595	10.2	9.44684	9.68613	9.51121	10.6443	10.2508	10.82	10.1701	9.66457	9.69003	10.31	0.0894657	0.0334785
sp|Q91YM2|RHG35_MOUSE	Arhgap35	RHG35_MOUSE Rho GTPase-activating protein 35	2879	23	18.7	14	9.54552	9.86734	9.86952	9.91832	9.25831	10.161	10.7142	10.7524	9.98119	9.93206	9.6918	10.3082	0.0889546	0.0224831
sp|O35969|GAMT_MOUSE	Gamt	GAMT_MOUSE Guanidinoacetate N-methyltransferase	652	6	25.8	3	10.0009	9.80868	9.02445	10.2287	9.41017	10.489	10.2699	10.4795	10.3751	9.9136	9.69457	10.3054	0.0881568	0.0340531
sp|Q99LE6|ABCF2_MOUSE	Abcf2	ABCF2_MOUSE ATP-binding cassette sub-family F member 2	5256	18	19.3	14	9.6627	9.78645	9.32384	9.77445	9.926	10.234	10.2985	10.5502	10.2517	10.1921	9.69469	10.3053	0.0881217	0.000939621
sp|Q6PGB8|SMCA1_MOUSE	Smarca1	SMCA1_MOUSE Probable global transcription activator SNF2L1	3497	4	5.4	2	9.41539	9.95738	9.92284	9.35572	9.82272	10.4064	9.82057	10.4722	10.2226	10.6042	9.69481	10.3052	0.0880868	0.0114649
sp|B2RY56|RBM25_MOUSE	Rbm25	RBM25_MOUSE RNA-binding protein 25	3439	7	8.6	6	10.1046	9.66681	9.06535	9.6757	9.96344	10.2357	10.0616	10.6589	10.3225	10.2454	9.69518	10.3048	0.0879805	0.0172902
sp|Q6GV12|KDSR_MOUSE	Kdsr	KDSR_MOUSE 3-ketodihydrosphingosine reductase	2810	4	10.5	3	9.56835	9.82158	9.06821	10.0303	9.9875	9.91861	10.44	10.4706	10.7942	9.90074	9.69519	10.3048	0.0879765	0.0388482
sp|Q8BY02|NKRF_MOUSE	Nkrf	NKRF_MOUSE NF-kappa-B-repressing factor	4137	3	4.8	2	9.9268	9.74594	9.48252	9.35798	9.96506	9.95913	9.72136	10.4466	10.6208	10.7738	9.69566	10.3043	0.0878414	0.0311354
sp|Q6PE01|SNR40_MOUSE	Snrnp40	SNR40_MOUSE U5 small nuclear ribonucleoprotein 40 kDa protein	4890	8	27.1	5	9.71913	9.88786	9.29591	9.73479	9.85459	10.1198	9.6048	10.492	10.5371	10.7541	9.69845	10.3015	0.0870341	0.0294403
sp|P46735|MYO1B_MOUSE	Myo1b	MYO1B_MOUSE Unconventional myosin-Ib	2296	14	15.9	9	9.54836	9.32063	10.1326	9.1523	10.3384	10.2008	10.6499	9.9305	10.423	10.3035	9.69846	10.3015	0.0870312	0.0485311
sp|Q5F2E8|TAOK1_MOUSE	Taok1	TAOK1_MOUSE Serine/threonine-protein kinase TAO1	792	15	11.6	8	9.6449	10.2399	9.47182	9.5758	9.56418	10.6112	9.82997	10.3378	10.0767	10.6477	9.69932	10.3007	0.0867835	0.0204314
sp|P63166|SUMO1_MOUSE	Sumo1	SUMO1_MOUSE Small ubiquitin-related modifier 1	6935	3	27.7	2	10.0395	10.1917	9.19235	9.39761	9.67563	10.9491	10.3358	10.1173	10.0465	10.0545	9.69937	10.3006	0.08677	0.0452537
tr|F7BX42|F7BX42_MOUSE	Nptxr	F7BX42_MOUSE Neuronal pentraxin receptor	310	10	26.4	9	9.14774	9.53674	9.84915	9.92319	10.0433	10.5112	10.035	10.6284	10.1816	10.1437	9.70002	10.3	0.0865823	0.0162374
sp|Q99P72|RTN4_MOUSE	Rtn4	RTN4_MOUSE Reticulon-4	3772	47	24.9	28	9.729	9.99832	9.27479	9.87899	9.62042	10.0854	10.4258	10.2476	10.2876	10.4521	9.7003	10.2997	0.0865	0.00278115
sp|Q80VC9|CAMP3_MOUSE	Camsap3	CAMP3_MOUSE Calmodulin-regulated spectrin-associated protein 3	324	23	19.3	14	9.77871	9.9086	9.81641	9.21719	9.78105	10.2357	10.2618	10.5414	10.2547	10.2045	9.70039	10.2996	0.0864745	0.00241628
sp|O55100|SNG1_MOUSE	Syngr1	SNG1_MOUSE Synaptogyrin-1	2258	3	8.1	3	9.46865	9.509	9.74212	9.99053	9.79353	11.0722	10.0208	10.5922	9.8878	9.92319	9.70077	10.2992	0.0863668	0.0440057
sp|Q8K221|ARFP2_MOUSE	Arfip2	ARFP2_MOUSE Arfaptin-2	7651	11	25.5	7	10.0247	9.62802	9.29192	9.42809	10.1327	10.5923	9.93015	10.6952	10.1768	10.1001	9.7011	10.2989	0.0862705	0.0265792
tr|Q6ZWZ6|Q6ZWZ6_MOUSE	Rps12	Q6ZWZ6_MOUSE 40S ribosomal protein S12	5892	14	34.1	8	9.91042	9.85995	9.5462	9.68728	9.50862	10.2667	10.0205	10.4458	10.1794	10.5752	9.70249	10.2975	0.0858677	0.00154874
sp|Q8K310|MATR3_MOUSE	Matr3	MATR3_MOUSE Matrin-3	3311	30	26.5	20	9.80821	9.61433	9.49292	9.71528	9.88426	10.148	9.75746	10.5869	10.5996	10.3931	9.703	10.297	0.0857211	0.0087437
sp|Q8CBC4|CNST_MOUSE	Cnst	CNST_MOUSE Consortin	2704	7	13.1	3	9.67547	9.69754	9.79999	9.87558	9.4749	10.8155	9.70838	10.0595	10.7534	10.1397	9.7047	10.2953	0.0852312	0.0294589
sp|P51660|DHB4_MOUSE	Hsd17b4	DHB4_MOUSE Peroxisomal multifunctional enzyme type 2	897	19	20.8	12	9.6548	9.97384	9.36612	9.74337	9.78832	10.0536	10.5348	10.1908	10.5033	10.191	9.70529	10.2947	0.0850597	0.00267911
sp|Q6PDI5|ECM29_MOUSE	Ecm29	ECM29_MOUSE Proteasome-associated protein ECM29 homolog	251	14	7.8	8	9.62706	10.1028	9.20093	9.59169	10.0091	10.3261	10.3513	10.1589	10.4786	10.1536	9.70632	10.2937	0.0847633	0.00948654
sp|Q4U2R1|HERC2_MOUSE	Herc2	HERC2_MOUSE E3 ubiquitin-protein ligase HERC2	1223	8	2.3	6	9.50045	10.0455	9.20123	9.60127	10.1929	10.4839	10.6634	10.08	10.116	10.1154	9.70827	10.2917	0.0841986	0.0275791
tr|E9PVZ8|E9PVZ8_MOUSE	Golgb1	E9PVZ8_MOUSE Protein Golgb1	79	36	12.9	11	9.75894	9.78456	9.48857	9.73083	9.80941	9.72086	10.1554	10.312	10.6691	10.5704	9.71446	10.2855	0.0824119	0.0123717
sp|Q9JL26-2|FMNL_MOUSE	Fmnl1	FMNL_MOUSE Isoform 2 of Formin-like protein 1	122	13	10.8	9	9.39788	10.0335	9.58229	9.71359	9.84811	10.7253	9.91368	10.5104	9.82627	10.4489	9.71508	10.2849	0.0822324	0.0249644
sp|O55131|SEPT7_MOUSE	Sept7	SEPT7_MOUSE Septin-7	1172	52	38.1	24	10.0536	10.0868	9.49409	9.6919	9.25753	10.5959	10.3679	10.4088	9.78737	10.2562	9.71677	10.2832	0.0817447	0.026973
tr|B1AT82|B1AT82_MOUSE	Prpsap1	B1AT82_MOUSE MCG6846, isoform CRA_c	2353	7	3.4	4	9.42296	9.9645	9.50501	10.1039	9.58887	10.4898	9.78303	10.4948	10.3738	10.2734	9.71705	10.2829	0.0816632	0.0166917
sp|Q78PY7|SND1_MOUSE	Snd1	SND1_MOUSE Staphylococcal nuclease domain-containing protein 1	110	27	22.3	17	9.87508	10.1138	9.13532	9.80486	9.65933	10.1023	10.201	10.5415	10.0795	10.4873	9.71768	10.2823	0.081483	0.0177743
sp|Q6NZJ6|IF4G1_MOUSE	Eif4g1	IF4G1_MOUSE Eukaryotic translation initiation factor 4 gamma 1	454	26	14.9	16	9.72267	10.0578	9.62337	9.52577	9.66151	10.5487	9.9728	10.3719	10.1956	10.3199	9.71823	10.2818	0.0813245	0.0027224
sp|P28659|CELF1_MOUSE	Celf1	CELF1_MOUSE CUGBP Elav-like family member 1	507	6	14.4	5	9.96155	9.86156	9.24867	9.46109	10.0703	10.5064	10.288	10.7389	9.70186	10.1617	9.72064	10.2794	0.0806275	0.0444113
tr|E9Q1W7|E9Q1W7_MOUSE	Tbck	E9Q1W7_MOUSE TBC domain-containing protein kinase-like protein	3234	10	2.4	9	9.75047	9.74464	9.65262	9.76142	9.70192	10.338	10.1438	10.0196	10.443	10.4447	9.72221	10.2778	0.0801727	0.000212783
sp|P42859|HD_MOUSE	Htt	HD_MOUSE Huntingtin	118	40	13.5	25	9.85051	9.72977	9.4741	9.7371	9.82658	10.7147	10.1431	10.4877	10.0398	9.99664	9.72361	10.2764	0.0797687	0.00723268
sp|Q99K28|ARFG2_MOUSE	Arfgap2	ARFG2_MOUSE ADP-ribosylation factor GTPase-activating protein 2	1016	11	14.6	4	9.98702	9.87642	9.17833	9.82367	9.76593	10.2918	10.2559	10.0837	10.3232	10.414	9.72627	10.2737	0.0790009	0.00691206
sp|P70398|USP9X_MOUSE	Usp9x	USP9X_MOUSE Probable ubiquitin carboxyl-terminal hydrolase FAF-X	1011	46	19	27	9.42766	10.0108	9.92666	9.79731	9.47175	10.1794	10.4939	10.3351	10.089	10.2684	9.72684	10.2732	0.0788376	0.00401906
sp|P10518|HEM2_MOUSE	Alad	HEM2_MOUSE Delta-aminolevulinic acid dehydratase	2193	12	27	7	10.0738	9.81997	9.36372	9.59381	9.78439	9.90807	10.558	9.8701	10.3894	10.6387	9.72714	10.2729	0.0787495	0.0263107
sp|Q60902|EP15R_MOUSE	Eps15l1	EP15R_MOUSE Epidermal growth factor receptor substrate 15-like 1	3781	31	32.6	23	9.84869	9.82068	9.37574	9.70663	9.89087	10.2357	10.1605	10.6105	9.98087	10.3698	9.72852	10.2715	0.0783517	0.00484752
tr|F8VPK8|F8VPK8_MOUSE	Pcdh9	F8VPK8_MOUSE Protein Pcdh9	2196	12	11.3	8	9.91165	9.41078	9.82897	9.45077	10.0606	10.6614	9.77535	10.0835	10.2	10.6168	9.73256	10.2674	0.0771841	0.0349355
sp|Q9ERU9|RBP2_MOUSE	Ranbp2	RBP2_MOUSE E3 SUMO-protein ligase RanBP2	2721	53	15.2	34	9.91127	10.0322	9.24448	9.72398	9.75338	10.4769	9.74297	10.5149	10.272	10.3279	9.73306	10.2669	0.077042	0.0243899
sp|Q99KY4|GAK_MOUSE	Gak	GAK_MOUSE Cyclin-G-associated kinase	161	23	15.8	12	9.90623	10.0201	9.3656	9.59111	9.79597	10.0407	10.0939	10.6287	10.3687	10.189	9.7358	10.2642	0.0762496	0.0101943
sp|Q91VK1|BZW2_MOUSE	Bzw2	BZW2_MOUSE Basic leucine zipper and W2 domain-containing protein 2	1450	14	17.7	10	9.74218	10.0976	9.41327	9.56501	9.87114	10.3992	9.74764	10.2646	10.5852	10.3142	9.73785	10.2621	0.0756577	0.0212113
sp|Q3UEB3-2|PUF60_MOUSE	Puf60	PUF60_MOUSE Isoform 2 of Poly(U)-binding-splicing factor PUF60	2722	15	3.5	8	9.97561	9.94265	9.48194	9.5336	9.76066	10.1007	9.93147	10.4343	10.5299	10.3092	9.73889	10.2611	0.0753568	0.00807383
sp|Q9WUR2|ECI2_MOUSE	Eci2	ECI2_MOUSE Enoyl-CoA delta isomerase 2, mitochondrial	267	8	17.4	7	9.27242	9.51442	10.207	9.83306	9.86812	9.85448	10.1933	10.5967	10.5902	10.0702	9.73901	10.261	0.0753224	0.0426628
sp|Q9WVG6|CARM1_MOUSE	Carm1	CARM1_MOUSE Histone-arginine methyltransferase CARM1	2212	4	11	3	9.83014	10.1402	9.48778	9.53163	9.72442	10.4379	10.2339	10.3972	10.2891	9.92777	9.74283	10.2572	0.0742204	0.00836463
sp|Q9Z0H8|CLIP2_MOUSE	Clip2	CLIP2_MOUSE CAP-Gly domain-containing linker protein 2	295	34	24.5	21	9.82283	9.69698	9.5408	9.75838	9.90273	10.1693	10.1764	10.3951	9.90889	10.6285	9.74435	10.2557	0.0737822	0.00545222
sp|Q8CG76|ARK72_MOUSE	Akr7a2	ARK72_MOUSE Aflatoxin B1 aldehyde reductase member 2	786	15	33.2	5	10.1325	9.70388	9.69076	9.62624	9.57067	9.5847	10.4786	10.1325	10.4994	10.5808	9.7448	10.2552	0.0736501	0.040946
sp|P38585|TTL_MOUSE	Ttl	TTL_MOUSE Tubulin--tyrosine ligase	5201	6	18	4	9.63655	9.66797	10.1575	9.57029	9.69757	10.1933	10.3685	10.2734	10.1724	10.2625	9.74597	10.254	0.0733129	0.00176717
sp|P35279|RAB6A_MOUSE	Rab6a	RAB6A_MOUSE Ras-related protein Rab-6A	1303	13	28.4	11	9.44431	10.3162	9.61802	9.5961	9.75558	10.2583	10.2182	10.6818	9.97446	10.137	9.74605	10.254	0.0732903	0.0289737
sp|Q9D1G1|RAB1B_MOUSE	Rab1b	RAB1B_MOUSE Ras-related protein Rab-1B	1303	2	7.5	1	9.81721	10.2043	9.74926	9.69657	9.2634	10.428	10.1677	10.3051	10.1328	10.2358	9.74616	10.2538	0.0732597	0.0127597
sp|P09103|PDIA1_MOUSE	P4hb	PDIA1_MOUSE Protein disulfide-isomerase	1679	33	31.4	20	9.98783	9.87667	9.09371	9.96312	9.80957	10.0325	10.0566	10.297	10.3001	10.5828	9.74618	10.2538	0.0732532	0.0307758
sp|Q6A0A9|F120A_MOUSE	FAM120A	F120A_MOUSE Constitutive coactivator of PPAR-gamma-like protein 1	2017	16	17.7	11	9.9545	9.83157	9.66621	9.74094	9.54007	10.7391	9.94995	10.1001	10.193	10.2846	9.74666	10.2533	0.0731148	0.00997837
sp|Q61543|GSLG1_MOUSE	Glg1	GSLG1_MOUSE Golgi apparatus protein 1	1282	30	18.3	18	9.70171	10.0624	9.61983	9.53337	9.82026	10.0649	10.0564	9.99163	10.5605	10.589	9.74751	10.2525	0.0728697	0.01388
sp|Q9WVM3|APC7_MOUSE	Anapc7	APC7_MOUSE Anaphase-promoting complex subunit 7	2400	2	2.8	2	9.79244	9.68433	9.49365	9.82602	9.94251	10.6055	9.61573	10.7533	10.1478	10.1387	9.74779	10.2522	0.0727883	0.0464937
tr|E0CXZ1|E0CXZ1_MOUSE	Fsd1l	E0CXZ1_MOUSE FSD1-like protein (Fragment)	2904	11	1.6	8	9.75552	9.85992	9.6495	9.87812	9.60149	10.399	9.90393	10.4293	10.0059	10.5172	9.74891	10.2511	0.0724643	0.00592819
sp|Q80X73|PELO_MOUSE	Pelo	PELO_MOUSE Protein pelota homolog	2882	6	9.6	4	10.163	9.77867	9.37546	9.57724	9.87234	10.3238	10.1027	10.2684	10.4376	10.1009	9.75334	10.2467	0.0711855	0.0105225
sp|Q62077|PLCG1_MOUSE	Plcg1	PLCG1_MOUSE 1-phosphatidylinositol 4,5-bisphosphate phosphodiesterase gamma-1	3685	15	11.9	9	9.59642	9.82016	9.53606	9.58307	10.24	10.3291	10.1865	10.2225	10.1012	10.385	9.75514	10.2449	0.0706647	0.00817798
sp|O55143|AT2A2_MOUSE	Atp2a2	AT2A2_MOUSE Sarcoplasmic/endoplasmic reticulum calcium ATPase 2	2151	96	31.7	56	10.0267	9.99862	9.44056	9.3259	9.98575	10.0965	10.7071	9.91041	10.3724	10.1361	9.75551	10.2445	0.0705578	0.044631
sp|Q6ZQ93|UBP34_MOUSE	Usp34	UBP34_MOUSE Ubiquitin carboxyl-terminal hydrolase 34	467	5	1.3	4	9.6606	9.72456	9.42638	9.86641	10.1011	10.1543	9.67718	10.2072	10.4617	10.7206	9.75581	10.2442	0.0704713	0.0458376
sp|Q80UG5|SEPT9_MOUSE	Sept9	SEPT9_MOUSE Septin-9	1172	23	31	18	9.70921	9.47365	9.85974	9.76384	9.98068	10.2342	9.9305	10.2665	10.3664	10.4153	9.75742	10.2426	0.0700063	0.00366316
sp|Q8VHY0|CSPG4_MOUSE	Cspg4	CSPG4_MOUSE Chondroitin sulfate proteoglycan 4	2529	12	6.6	6	9.68252	9.72886	9.85933	9.55265	9.96396	10.0455	10.1784	10.4561	10.4614	10.0713	9.75746	10.2425	0.0699948	0.00300906
sp|Q9Z1B3|PLCB1_MOUSE	Plcb1	PLCB1_MOUSE 1-phosphatidylinositol 4,5-bisphosphate phosphodiesterase beta-1	4913	39	16.2	28	9.84663	9.78388	9.83646	9.57185	9.76132	10.8674	10.079	10.3791	9.77783	10.0965	9.76003	10.24	0.0692547	0.035512
sp|Q9CYG7|TOM34_MOUSE	Tomm34	TOM34_MOUSE Mitochondrial import receptor subunit TOM34	392	13	31.1	6	10.1547	9.50356	9.83724	9.84955	9.45813	10.3027	10.3834	10.0849	9.95189	10.4739	9.76064	10.2394	0.0690792	0.0173527
sp|P59999|ARPC4_MOUSE	Arpc4	ARPC4_MOUSE Actin-related protein 2/3 complex subunit 4	1772	11	32.1	9	9.93004	9.78035	9.39964	9.55366	10.1504	10.6477	10.0174	10.2011	10.0471	10.2726	9.76282	10.2372	0.0684482	0.026374
sp|Q05A62|DNAL1_MOUSE	Dnal1	DNAL1_MOUSE Dynein light chain 1, axonemal	5921	6	31.6	4	9.71995	9.39691	9.88869	9.78836	10.0331	10.2772	9.92771	10.3098	10.4887	10.1695	9.76541	10.2346	0.0677012	0.010301
sp|Q8CJF8|AGO4_MOUSE	Ago4	AGO4_MOUSE Protein argonaute-4	2593	13	14.5	8	9.93024	9.97552	9.44573	9.96546	9.51656	10.4475	9.84236	10.618	9.84033	10.4183	9.7667	10.2333	0.0673286	0.049119
sp|Q791T5|MTCH1_MOUSE	Mtch1	MTCH1_MOUSE Mitochondrial carrier homolog 1	2339	8	20.6	7	9.59094	9.36871	10.2024	9.75029	9.92698	10.0585	10.3475	9.96077	10.2991	10.4948	9.76787	10.2321	0.0669919	0.0274906
sp|O54829|RGS7_MOUSE	Rgs7	RGS7_MOUSE Regulator of G-protein signaling 7	2138	11	16.2	8	9.58494	9.84071	9.66048	9.70076	10.054	10.586	10.0682	10.193	9.82881	10.4831	9.76818	10.2318	0.0669012	0.0203066
sp|Q6P9K8|CSKI1_MOUSE	Caskin1	CSKI1_MOUSE Caskin-1	104	41	30.2	28	9.96037	9.66257	9.48061	9.62141	10.1182	10.082	10.1754	10.1613	10.4306	10.3075	9.76863	10.2314	0.0667698	0.0081445
sp|Q9Z2U1|PSA5_MOUSE	Psma5	PSA5_MOUSE Proteasome subunit alpha type-5	2667	11	35.3	7	9.67473	9.44388	10.1727	9.50844	10.0478	9.98232	10.0533	10.6664	10.3975	10.0528	9.76951	10.2305	0.066516	0.0462461
sp|Q4PJX1|ODR4_MOUSE	Odr4	ODR4_MOUSE Protein odr-4 homolog	5056	7	13.9	5	10.0888	9.80326	9.72977	9.44412	9.78318	10.0809	10.0642	10.1862	10.0552	10.7645	9.76982	10.2302	0.0664287	0.0268016
tr|E9QM77|E9QM77_MOUSE	Atxn2	E9QM77_MOUSE Ataxin-2	513	19	16	8	9.62665	9.62202	9.70086	9.91022	9.99564	9.74173	10.1268	10.4617	10.394	10.4203	9.77108	10.2289	0.0660643	0.01859
sp|A2A6Q5|CDC27_MOUSE	Cdc27	CDC27_MOUSE Cell division cycle protein 27 homolog	30	1	3	1	9.69843	9.80607	9.56209	9.86056	9.9334	10.3163	9.93495	10.1139	10.4242	10.3501	9.77211	10.2279	0.0657667	0.0033388
sp|Q8CI75|DI3L2_MOUSE	Dis3l2	DI3L2_MOUSE DIS3-like exonuclease 2	852	15	17.9	7	9.8261	9.68578	9.44801	9.74483	10.1578	10.082	9.93494	9.92024	10.5796	10.6207	9.77251	10.2275	0.0656513	0.0461121
sp|Q8BL66|EEA1_MOUSE	Eea1	EEA1_MOUSE Early endosome antigen 1	520	41	27.4	27	9.83007	9.87704	9.52928	9.79819	9.83286	10.1021	9.99061	10.5085	10.1943	10.3371	9.77349	10.2265	0.0653694	0.00333511
sp|Q64727|VINC_MOUSE	Vcl	VINC_MOUSE Vinculin	115	54	34.9	40	10.0335	9.9399	9.24489	9.80107	9.85435	9.98361	10.2118	10.3765	10.3655	10.1888	9.77475	10.2253	0.0650046	0.0200598
tr|F6RND9|F6RND9_MOUSE	Mprip	F6RND9_MOUSE Myosin phosphatase Rho-interacting protein (Fragment)	1166	18	23.1	8	9.65656	9.73828	9.48734	9.82854	10.1686	10.3606	9.84291	10.493	10.0395	10.3847	9.77586	10.2241	0.0646852	0.0271432
tr|Q8CIH9|Q8CIH9_MOUSE	Ppat	Q8CIH9_MOUSE Amidophosphoribosyltransferase	4617	8	18	7	9.47809	9.78075	9.94529	9.77858	9.89903	10.2261	10.0205	10.3616	10.0488	10.4612	9.77635	10.2237	0.0645431	0.00537895
sp|Q9QXS6|DREB_MOUSE	Dbn1	DREB_MOUSE Drebrin	2888	38	35.7	20	9.91578	9.60851	9.60805	9.5561	10.194	10.6462	9.91355	10.2647	10.1002	10.193	9.77649	10.2235	0.0645034	0.0316419
sp|Q8BLK9|KS6C1_MOUSE	Rps6kc1	KS6C1_MOUSE Ribosomal protein S6 kinase delta-1	1853	9	7.9	4	9.44617	10.0518	9.8037	9.86497	9.72907	10.2645	10.0052	10.4995	10.0796	10.2556	9.77914	10.2209	0.0637383	0.00973578
sp|Q8BUK6|HOOK3_MOUSE	Hook3	HOOK3_MOUSE Protein Hook homolog 3	1562	14	17.8	6	9.80492	9.80472	9.61617	9.79841	9.87673	10.2133	9.81215	9.96971	10.2855	10.8183	9.78019	10.2198	0.0634339	0.038187
sp|Q3U1J4|DDB1_MOUSE	Ddb1	DDB1_MOUSE DNA damage-binding protein 1	3301	38	20.3	23	9.96082	9.90525	9.46594	9.96489	9.60768	10.1953	10.1558	10.5061	10.0306	10.2076	9.78092	10.2191	0.0632238	0.00945656
sp|P70208|PLXA3_MOUSE	Plxna3	PLXA3_MOUSE Plexin-A3	187	2	1.9	2	9.80338	9.79094	9.84782	9.63072	9.83977	9.94498	10.0189	10.402	10.2662	10.4554	9.78252	10.2175	0.0627605	0.00401185
sp|E9Q8I9|FRY_MOUSE	Fry	FRY_MOUSE Protein furry homolog	1992	22	8.5	11	9.73252	10.0018	9.65424	9.78109	9.74357	10.6429	9.72543	10.2198	10.1989	10.2997	9.78265	10.2174	0.0627246	0.0249552
sp|Q9QUR6|PPCE_MOUSE	Prep	PPCE_MOUSE Prolyl endopeptidase	2123	15	18.9	10	9.9026	9.76361	9.31859	10.0275	9.91536	10.4543	9.77731	10.545	10.0952	10.2005	9.78553	10.2145	0.0618923	0.0484335
sp|O70325|GPX41_MOUSE	Gpx4	GPX41_MOUSE Phospholipid hydroperoxide glutathione peroxidase, mitochondrial	5401	20	38.1	12	9.75515	9.6495	9.59025	10.0202	9.91268	9.70994	10.512	10.2381	10.3144	10.2978	9.78555	10.2145	0.0618874	0.0253718
tr|Q80ZX0|Q80ZX0_MOUSE	Sec24b	Q80ZX0_MOUSE Protein Sec24b	325	8	1.8	6	9.99528	9.50849	9.88066	9.66441	9.88714	10.0191	10.2705	10.0951	10.0705	10.6089	9.7872	10.2128	0.0614111	0.0155526
sp|Q9CQW1|YKT6_MOUSE	Ykt6	YKT6_MOUSE Synaptobrevin homolog YKT6	965	8	33.3	8	9.48218	9.86797	9.96431	9.69925	9.92467	10.4738	10.1837	10.3374	9.83924	10.2275	9.78768	10.2123	0.0612732	0.0152698
sp|Q6P5U7|NWD2_MOUSE	Nwd2	NWD2_MOUSE NACHT and WD repeat domain-containing protein 2	336	15	11.4	9	9.7277	9.99537	9.52521	9.71385	9.97761	10.5928	9.9244	10.2226	9.90781	10.4126	9.78795	10.2121	0.0611948	0.0299044
sp|P14211|CALR_MOUSE	Calr	CALR_MOUSE Calreticulin	5103	26	41.1	15	9.6986	9.64893	9.44592	10.2613	9.8882	10.1897	10.0573	10.404	9.86231	10.5438	9.78859	10.2114	0.0610086	0.049956
sp|Q9ESJ4|SPN90_MOUSE	Nckipsd	SPN90_MOUSE NCK-interacting protein with SH3 domain	33	13	13	8	9.76472	9.68044	9.83902	9.77762	9.88129	10.3432	10.2707	10.4425	10.1217	9.87882	9.78862	10.2114	0.0610015	0.00361519
sp|O88822|SC5D_MOUSE	Sc5d	SC5D_MOUSE Lathosterol oxidase	6674	1	2.3	1	9.81139	10.0056	9.64286	9.54052	9.94474	9.85829	10.1905	9.88665	10.4436	10.6759	9.78902	10.211	0.060886	0.0480376
sp|Q8CI43|MYL6B_MOUSE	Myl6b	MYL6B_MOUSE Myosin light chain 6B	1792	7	32.4	3	10.0489	9.81999	9.72793	9.587	9.76209	9.96175	10.6478	9.88931	10.5147	10.0405	9.78918	10.2108	0.0608374	0.0398375
sp|Q61120|SHC3_MOUSE	Shc3	SHC3_MOUSE SHC-transforming protein 3	824	7	12.9	5	9.84752	9.68172	9.74318	9.6335	10.0455	10.6527	10.1902	9.89728	10.1558	10.1526	9.79029	10.2097	0.0605185	0.0187448
sp|Q9CXY6|ILF2_MOUSE	Ilf2	ILF2_MOUSE Interleukin enhancer-binding factor 2	4499	8	14.6	6	9.91994	9.54164	9.49014	9.94668	10.0754	9.89535	9.93122	10.3549	10.3502	10.4945	9.79477	10.2052	0.0592264	0.0414661
sp|Q8BX17|GEMI5_MOUSE	Gemin5	GEMI5_MOUSE Gem-associated protein 5	4368	10	7.3	6	9.48936	9.62234	9.92798	9.87856	10.0682	10.4127	10.1582	9.91963	10.1877	10.3353	9.79729	10.2027	0.0584991	0.0172047
tr|G3X8Y3|G3X8Y3_MOUSE	Naa15	G3X8Y3_MOUSE N-alpha-acetyltransferase 15, NatA auxiliary subunit	1007	22	1	14	9.69345	10.1735	9.40551	9.95552	9.79438	10.1122	9.91581	10.188	10.53	10.2317	9.80447	10.1955	0.0564259	0.0428689
sp|P11352|GPX1_MOUSE	Gpx1	GPX1_MOUSE Glutathione peroxidase 1	2539	14	61.2	9	9.65403	9.64558	9.61842	10.1081	9.99646	10.0149	10.3413	10.1315	10.0891	10.4008	9.80452	10.1955	0.0564119	0.0151963
sp|O55106|STRN_MOUSE	Strn	STRN_MOUSE Striatin	15	26	30.4	12	10.0596	9.71967	9.98211	9.5449	9.71645	10.3719	10.4276	10.106	9.93482	10.1369	9.80455	10.1954	0.0564008	0.0175156
sp|Q60598|SRC8_MOUSE	Cttn	SRC8_MOUSE Src substrate cortactin	3430	27	26.2	20	10.0751	9.46262	9.69825	9.56564	10.2214	10.0791	10.2025	10.2345	10.4599	10.0009	9.80461	10.1954	0.0563852	0.0470066
sp|P49615|CDK5_MOUSE	Cdk5	CDK5_MOUSE Cyclin-dependent kinase 5	2	9	27.1	6	9.78694	9.69341	9.74105	9.88726	9.92518	10.0884	10.4613	10.3108	10.0836	10.0221	9.80677	10.1932	0.0557624	0.00334651
sp|Q8BXZ1|TMX3_MOUSE	Tmx3	TMX3_MOUSE Protein disulfide-isomerase TMX3	5121	10	15.1	7	9.84938	9.61292	9.98527	9.6345	9.95825	9.84214	10.2901	10.2539	10.6172	9.95639	9.80806	10.1919	0.0553876	0.0407184
sp|Q8BUV8|GP107_MOUSE	Gpr107	GP107_MOUSE Protein GPR107	462	2	1.6	2	9.79596	9.86381	9.70904	9.89786	9.77507	10.2706	9.73895	10.3385	10.3607	10.2495	9.80835	10.1917	0.055306	0.0126027
sp|Q64264|5HT1A_MOUSE	Htr1a	5HT1A_MOUSE 5-hydroxytryptamine receptor 1A	2510	3	5.2	3	9.96979	9.7298	9.69147	9.76831	9.88996	9.7417	10.291	10.5842	10.2664	10.0674	9.80987	10.1901	0.0548671	0.0336923
sp|Q3URD3|SLMAP_MOUSE	Slmap	SLMAP_MOUSE Sarcolemmal membrane-associated protein	480	18	23.6	13	10.1189	9.78484	9.73073	9.38922	10.0303	10.2318	10.1979	9.8656	10.4571	10.1938	9.81079	10.1892	0.0546016	0.0446494
sp|P23116|EIF3A_MOUSE	Eif3a	EIF3A_MOUSE Eukaryotic translation initiation factor 3 subunit A	249	35	16.1	23	9.95502	10.0236	9.39479	9.76688	9.91938	9.99143	10.0187	10.3296	10.2824	10.3181	9.81194	10.1881	0.0542697	0.023919
sp|P17751|TPIS_MOUSE	Tpi1	TPIS_MOUSE Triosephosphate isomerase	1833	88	42.5	52	9.79645	9.38697	9.9441	9.85182	10.0905	10.0774	10.3076	9.95803	10.5156	10.0716	9.81396	10.186	0.053687	0.0426812
sp|Q5KU39|VPS41_MOUSE	Vps41	VPS41_MOUSE Vacuolar protein sorting-associated protein 41 homolog	2748	11	11.5	7	9.83984	9.86522	9.58527	9.61014	10.175	9.89998	10.0442	10.2293	10.2609	10.4901	9.8151	10.1849	0.0533558	0.0356059
sp|Q91Z67|SRGP2_MOUSE	Srgap2	SRGP2_MOUSE SLIT-ROBO Rho GTPase-activating protein 2	18	17	16.2	16	9.92716	9.78169	9.74552	9.7807	9.84211	10.6792	10.0801	10.1764	10.0166	9.97046	9.81544	10.1846	0.0532599	0.0235692
sp|P48193|41_MOUSE	Epb41	41_MOUSE Protein 4.1	426	26	18.9	16	9.69112	10.0282	9.75382	9.75422	9.86166	10.4955	10.3423	10.1509	10.1849	9.73729	9.81781	10.1822	0.0525746	0.0316726
sp|O08532-4|CA2D1_MOUSE	Cacna2d1	CA2D1_MOUSE Isoform 2D of Voltage-dependent calcium channel subunit alpha-2/delta-1	1139	44	24.7	31	9.75776	9.75608	10.0182	9.60266	9.95441	10.1829	10.2851	10.2759	10.0594	10.1075	9.81782	10.1822	0.052571	0.00311499
sp|Q91YD9|WASL_MOUSE	Wasl	WASL_MOUSE Neural Wiskott-Aldrich syndrome protein	537	12	20.2	8	9.85808	9.90889	9.53602	9.71853	10.1008	10.4035	9.88957	10.2031	9.96657	10.415	9.82446	10.1755	0.0506566	0.0406494
tr|E9PUM4|E9PUM4_MOUSE	Tln2	E9PUM4_MOUSE Talin-2	608	77	0.8	37	9.83377	9.80301	9.79682	9.7607	9.94137	9.99489	10.2942	10.0313	10.2733	10.2707	9.82713	10.1729	0.049884	0.00140948
tr|Q80W82|Q80W82_MOUSE	Mapk10	Q80W82_MOUSE JNK3 alpha1 protein kinase	619	9	2.6	6	9.6628	10.0853	9.60215	9.87628	9.91199	10.3032	10.3569	10.2911	9.76764	10.1426	9.82771	10.1723	0.0497167	0.037686
sp|P13707|GPDA_MOUSE	Gpd1	GPDA_MOUSE Glycerol-3-phosphate dehydrogenase [NAD(+)], cytoplasmic	3002	12	28.4	8	10.0086	9.99147	9.48187	9.76494	9.89456	10.0637	10.3083	10.1915	10.1023	10.1927	9.8283	10.1717	0.0495484	0.0117317
sp|O54774|AP3D1_MOUSE	Ap3d1	AP3D1_MOUSE AP-3 complex subunit delta-1	1684	37	20.4	20	10.058	9.5695	9.86073	9.68063	9.98607	10.0377	10.246	10.099	10.3087	10.1536	9.83098	10.169	0.048773	0.0115552
sp|P50429|ARSB_MOUSE	Arsb	ARSB_MOUSE Arylsulfatase B	4228	9	11.6	6	9.96909	9.79454	9.51698	9.87045	10.0104	10.2058	9.84136	10.4905	10.1775	10.1234	9.83228	10.1677	0.0483972	0.0383228
sp|Q8VDM4|PSMD2_MOUSE	Psmd2	PSMD2_MOUSE 26S proteasome non-ATPase regulatory subunit 2	4551	22	22.2	13	9.84319	10.0993	9.47545	9.74926	9.99914	10.1371	10.251	10.0646	10.4109	9.96997	9.83327	10.1667	0.0481117	0.0358191
sp|P47757|CAPZB_MOUSE	Capzb	CAPZB_MOUSE F-actin-capping protein subunit beta	5208	36	39	13	9.60756	9.83027	9.78372	9.6534	10.3143	10.1958	10.1142	10.2796	10.225	9.99611	9.83784	10.1622	0.0467932	0.0432969
tr|E9PUI5|E9PUI5_MOUSE	Fnbp1l	E9PUI5_MOUSE Formin-binding protein 1-like	2783	10	17.7	8	9.85286	9.62329	10.0538	9.84901	9.85038	10.2142	10.1089	9.94714	10.1457	10.3548	9.84586	10.1541	0.0444777	0.0119781
sp|Q91ZX7|LRP1_MOUSE	Lrp1	LRP1_MOUSE Prolow-density lipoprotein receptor-related protein 1	573	83	15.6	48	9.81178	9.93674	9.57719	9.87081	10.0593	10.0301	10.0659	10.4044	10.078	10.1657	9.85116	10.1488	0.0429505	0.021695
sp|Q9R1Q8|TAGL3_MOUSE	Tagln3	TAGL3_MOUSE Transgelin-3	228	54	51.3	32	9.91965	9.70555	9.6963	9.6977	10.2372	9.96329	10.3923	10.0997	10.1953	10.093	9.85127	10.1487	0.0429173	0.0475938
sp|Q8BMJ2|SYLC_MOUSE	Lars	SYLC_MOUSE Leucine--tRNA ligase, cytoplasmic	3437	18	16	13	9.46018	10.0482	9.96145	9.80352	9.98375	10.2313	10.1648	10.3453	9.95795	10.0436	9.85142	10.1486	0.0428745	0.0458991
sp|Q6PB44|PTN23_MOUSE	Ptpn23	PTN23_MOUSE Tyrosine-protein phosphatase non-receptor type 23	560	22	11.2	12	9.7727	9.91698	9.78648	9.76067	10.0884	9.96404	9.87691	10.2461	10.2654	10.3224	9.86504	10.135	0.0389427	0.0385955
sp|Q148V7|K1468_MOUSE	Kiaa1468	K1468_MOUSE LisH domain and HEAT repeat-containing protein KIAA1468	1689	21	14.8	15	9.75685	10.0685	9.92619	9.8404	9.82136	10.2209	10.0531	10.1617	10.0033	10.1477	9.88266	10.1173	0.0338589	0.00776744
sp|Q9QXZ0-3|MACF1_MOUSE	Macf1	MACF1_MOUSE Isoform 3 of Microtubule-actin cross-linking factor 1	1007	137	17.5	92	9.96883	9.83578	9.81575	9.70071	10.1256	10.1544	9.99786	10.1845	10.1983	10.0183	9.88934	10.1107	0.0319301	0.0304797
sp|P31938|MP2K1_MOUSE	Map2k1	MP2K1_MOUSE Dual specificity mitogen-activated protein kinase kinase 1	5894	42	37.9	22	10.177	10.21	9.91604	10.1253	10.0854	9.98978	9.81573	10.1002	9.70093	9.87957	10.1028	9.89723	-0.029653	0.043868
tr|Q3UGX2|Q3UGX2_MOUSE	Sptb	Q3UGX2_MOUSE Spectrin beta 1	1056	71	2.1	44	10.082	10.2733	10.0253	10.0073	10.1923	10.0069	9.80323	9.92766	9.98998	9.69202	10.116	9.88396	-0.0334823	0.0182941
sp|Q80UJ7|RB3GP_MOUSE	Rab3gap1	RB3GP_MOUSE Rab3 GTPase-activating protein catalytic subunit	113	21	20.8	15	10.1221	10.4272	10.0472	9.99944	10.0075	9.9625	9.70353	9.74802	10.0133	9.96915	10.1207	9.8793	-0.0348284	0.0454234
sp|Q9JHK4|PGTA_MOUSE	Rabggta	PGTA_MOUSE Geranylgeranyl transferase type-2 subunit alpha	973	19	25	12	10.1706	10.2621	10.0311	10.0468	10.0955	9.83958	9.92819	9.71384	10.0029	9.90942	10.1212	9.87878	-0.0349773	0.00572084
sp|O08553|DPYL2_MOUSE	Dpysl2	DPYL2_MOUSE Dihydropyrimidinase-related protein 2	487	207	62.4	107	10.1069	10.2628	9.85946	10.2221	10.2455	9.88057	9.74347	9.89383	9.80513	9.98031	10.1393	9.86066	-0.0402075	0.0113755
sp|P07901|HS90A_MOUSE	Hsp90aa1	HS90A_MOUSE Heat shock protein HSP 90-alpha	176	127	42	71	10.1889	10.1668	9.87156	10.1943	10.2758	9.7814	9.95307	9.71707	9.72878	10.1223	10.1395	9.86052	-0.0402476	0.0282376
sp|P11983|TCPA_MOUSE	Tcp1	TCPA_MOUSE T-complex protein 1 subunit alpha	2005	36	36.9	19	10.3208	10.2256	9.89947	10.2589	10.0077	9.54109	10.0978	9.9626	9.85676	9.82933	10.1425	9.85752	-0.0411132	0.0481776
sp|P63017|HSP7C_MOUSE	Hspa8	HSP7C_MOUSE Heat shock cognate 71 kDa protein	2802	174	45.2	93	10.158	10.1498	9.86646	10.2123	10.3383	9.81443	9.89521	9.54621	9.96986	10.0495	10.145	9.85504	-0.0418301	0.0370235
sp|Q9JK48|SHLB1_MOUSE	Sh3glb1	SHLB1_MOUSE Endophilin-B1	4121	6	11.5	5	10.3342	9.95911	10.3299	10.0053	10.1246	9.74046	10.1724	9.89606	9.61862	9.81947	10.1506	9.84941	-0.0434553	0.0385784
sp|Q8R1Q8|DC1L1_MOUSE	Dync1li1	DC1L1_MOUSE Cytoplasmic dynein 1 light intermediate chain 1	4577	31	50.9	22	10.0569	10.2329	10.0725	10.1568	10.2408	9.96763	10.0946	9.85995	9.80454	9.51349	10.152	9.84805	-0.0438475	0.0197367
sp|Q9Z2V6|HDAC5_MOUSE	Hdac5	HDAC5_MOUSE Histone deacetylase 5	4643	12	8.8	6	9.99265	10.45	10.1626	10.2	9.9768	9.91109	9.75587	9.57604	10.0204	9.95458	10.1564	9.84359	-0.045134	0.0283768
sp|P31324|KAP3_MOUSE	Prkar2b	KAP3_MOUSE cAMP-dependent protein kinase type II-beta regulatory subunit	763	33	33.2	19	10.2717	10.0649	10.4115	9.80476	10.302	9.77573	9.84701	9.98124	9.72964	9.81158	10.171	9.82904	-0.0493337	0.0181684
sp|Q9JMH6|TRXR1_MOUSE	Txnrd1	TRXR1_MOUSE Thioredoxin reductase 1, cytoplasmic	2311	10	13.2	8	10.0259	10.4389	9.82626	10.2654	10.3015	9.61649	9.9825	9.67189	9.98227	9.88879	10.1716	9.82839	-0.0495217	0.0333826
sp|P70698|PYRG1_MOUSE	Ctps1	PYRG1_MOUSE CTP synthase 1	2932	11	18.8	9	10.2348	10.113	10.2868	10.0491	10.1965	9.53067	10.1251	9.92896	9.9195	9.61541	10.1761	9.82393	-0.0508071	0.017221
sp|Q9ERK4|XPO2_MOUSE	Cse1l	XPO2_MOUSE Exportin-2	127	19	13.5	18	10.3586	10.4795	10.0448	9.91583	10.0846	9.62763	10.0845	9.7614	10.0599	9.58323	10.1767	9.82334	-0.0509792	0.0449013
sp|P62715|PP2AB_MOUSE	Ppp2cb	PP2AB_MOUSE Serine/threonine-protein phosphatase 2A catalytic subunit beta isoform	2550	27	32.7	13	10.1962	10.0156	10.0949	9.9396	10.6677	9.78833	9.95753	9.8055	9.8334	9.70128	10.1828	9.81721	-0.0527484	0.0267358
sp|Q7TQF7|AMPH_MOUSE	Amph	AMPH_MOUSE Amphiphysin	555	30	25.1	21	10.4651	10.262	10.2138	9.99666	9.98117	10.2255	9.92426	9.78326	9.49593	9.65228	10.1838	9.81624	-0.0530271	0.0436875
sp|Q9DBS5|KLC4_MOUSE	Klc4	KLC4_MOUSE Kinesin light chain 4	1633	8	12	4	10.354	10.5443	9.90785	10.1451	9.97809	9.49643	9.85553	9.65619	9.96545	10.097	10.1859	9.81413	-0.0536374	0.0482156
sp|Q9WV69|DEMA_MOUSE	Dmtn	DEMA_MOUSE Dematin	1029	19	38.8	11	10.3519	10.0662	10.4208	10.0911	10.0125	10.069	9.8626	10.1288	9.47873	9.51846	10.1885	9.81152	-0.0543914	0.0446318
sp|Q7TMY8|HUWE1_MOUSE	Huwe1	HUWE1_MOUSE E3 ubiquitin-protein ligase HUWE1	339	57	10.7	32	10.1176	10.4253	9.97508	10.1894	10.2365	9.79209	9.59492	9.74967	10.1236	9.79576	10.1888	9.81121	-0.0544783	0.0104471
sp|Q80SW1|SAHH2_MOUSE	Ahcyl1	SAHH2_MOUSE Putative adenosylhomocysteinase 2	2307	52	12.6	28	10.3699	10.4672	9.97323	10.175	9.97586	9.78316	9.99615	9.78854	9.86567	9.60526	10.1922	9.80776	-0.0554769	0.0120266
sp|Q9CYI0|NJMU_MOUSE		NJMU_MOUSE Protein Njmu-R1	2725	4	7.6	3	10.5372	9.83481	10.2934	9.99353	10.309	9.76943	9.84745	9.40032	10.0038	10.011	10.1936	9.80639	-0.0558709	0.0491985
sp|Q6ZPJ3|UBE2O_MOUSE	Ube2o	UBE2O_MOUSE Ubiquitin-conjugating enzyme E2 O	538	28	18.9	16	10.0845	10.4784	10.1323	10.076	10.209	9.7539	10.1809	9.47843	10.0885	9.51815	10.196	9.80398	-0.0565679	0.0417166
sp|P80318|TCPG_MOUSE	Cct3	TCPG_MOUSE T-complex protein 1 subunit gamma	1113	35	39.1	23	9.99533	10.0292	10.1373	10.3968	10.4277	9.69152	9.821	9.92826	9.93315	9.63972	10.1973	9.80273	-0.0569269	0.00678315
sp|Q9R0Q7|TEBP_MOUSE	Ptges3	TEBP_MOUSE Prostaglandin E synthase 3	5902	11	30.6	9	9.96623	10.3148	10.0312	10.7394	9.94425	9.59312	9.74239	9.87068	9.9803	9.81768	10.1992	9.80083	-0.0574748	0.0410847
sp|Q5SRX1|TM1L2_MOUSE	Tom1l2	TM1L2_MOUSE TOM1-like protein 2	293	15	15	8	10.462	10.0912	9.93011	10.2895	10.2269	9.73976	9.80471	9.67564	9.89593	9.88422	10.1999	9.80005	-0.0576999	0.00381719
sp|Q922F4|TBB6_MOUSE	Tubb6	TBB6_MOUSE Tubulin beta-6 chain	593	18	5.1	14	10.1299	10.3595	10.2218	10.1064	10.2156	9.59469	9.8754	9.37397	10.0016	10.1211	10.2066	9.79336	-0.0596327	0.0205846
sp|Q9JIS5|SV2A_MOUSE	Sv2a	SV2A_MOUSE Synaptic vesicle glycoprotein 2A	1209	39	17.1	18	10.2396	10.0176	10.3687	10.2223	10.2304	9.66517	9.85889	10.0187	9.75275	9.62602	10.2157	9.7843	-0.0622475	0.0014245
tr|G3X972|G3X972_MOUSE	Sec24c	G3X972_MOUSE Protein Sec24c	222	19	20.9	9	10.1097	10.5997	10.4303	9.91265	10.0471	9.59424	9.84755	10.0544	9.81724	9.58711	10.2199	9.7801	-0.0634597	0.0216352
sp|Q8BHL8|PSMF1_MOUSE	Psmf1	PSMF1_MOUSE Proteasome inhibitor PI31 subunit	5683	2	7.7	2	10.0005	10.2949	10.0618	10.5768	10.1723	9.40747	10.1277	10.1148	9.63139	9.61248	10.2212	9.77876	-0.0638471	0.0373755
sp|P05213|TBA1B_MOUSE	Tuba1b	TBA1B_MOUSE Tubulin alpha-1B chain	2130	473	51.2	239	10.3148	10.2211	10.2953	9.82254	10.4547	9.7916	9.91629	9.5754	9.93097	9.67731	10.2217	9.77832	-0.063975	0.00812126
sp|Q8CJH3|PLXB1_MOUSE	Plxnb1	PLXB1_MOUSE Plexin-B1	187	19	10.1	9	10.1753	10.6239	10.3003	10.1317	9.88324	9.86203	9.97449	9.75057	9.5833	9.71516	10.2229	9.77711	-0.0643233	0.0120594
sp|F8VPU2|FARP1_MOUSE	Farp1	FARP1_MOUSE FERM, RhoGEF and pleckstrin domain-containing protein 1	169	18	16	11	10.2905	10.0183	10.2692	10.3417	10.1984	9.88607	9.86305	9.61321	10.0267	9.49285	10.2236	9.77637	-0.0645372	0.00405838
sp|Q9CR16|PPID_MOUSE	Ppid	PPID_MOUSE Peptidyl-prolyl cis-trans isomerase D	2721	22	31.4	13	10.5818	10.3688	9.94204	10.3909	9.83952	9.77352	9.92156	9.83864	9.4217	9.92152	10.2246	9.77539	-0.0648202	0.0293884
sp|Q9CPV4|GLOD4_MOUSE	Glod4	GLOD4_MOUSE Glyoxalase domain-containing protein 4	138	13	49.3	8	10.2874	9.81012	10.4272	10.3887	10.2119	9.43401	10.102	9.91145	9.92638	9.50081	10.2251	9.77493	-0.0649519	0.0299591
sp|Q99PL6|UBXN6_MOUSE	Ubxn6	UBXN6_MOUSE UBX domain-containing protein 6	348	12	21.3	6	10.3958	10.5167	9.71523	10.2607	10.2539	9.92971	9.65738	9.74443	9.60206	9.92415	10.2285	9.77155	-0.0659288	0.0173263
sp|P61027|RAB10_MOUSE	Rab10	RAB10_MOUSE Ras-related protein Rab-10	1303	18	48	9	10.39	10.5627	10.1497	10.0312	10.0121	9.8212	9.85239	9.82737	9.5767	9.77671	10.2291	9.77087	-0.0661234	0.00471544
sp|Q80TL1|ADCY2_MOUSE	Adcy2	ADCY2_MOUSE Adenylate cyclase type 2	1478	5	6.6	4	10.0672	10.7703	10.3575	9.91075	10.0469	9.92307	9.7527	9.85693	9.41609	9.89855	10.2305	9.76947	-0.0665294	0.0330751
tr|E9PUZ5|E9PUZ5_MOUSE	Pick1	E9PUZ5_MOUSE PRKCA-binding protein	1632	5	8.7	4	10.5869	10.3355	10.4386	9.91638	9.87881	9.95878	9.78684	10.0648	9.57896	9.45434	10.2313	9.76875	-0.0667366	0.0346693
sp|Q8C052|MAP1S_MOUSE	Map1s	MAP1S_MOUSE Microtubule-associated protein 1S	885	15	14.7	11	10.291	10.4256	10.0387	10.2436	10.159	9.66472	9.78927	9.6537	9.87007	9.86431	10.2316	9.76841	-0.0668334	0.000406291
sp|O55047|TLK2_MOUSE	Tlk2	TLK2_MOUSE Serine/threonine-protein kinase tousled-like 2	577	4	5.6	3	10.651	10.3866	9.71872	9.89626	10.5335	9.8341	9.72022	9.86948	9.45621	9.93396	10.2372	9.76279	-0.0684559	0.0459311
sp|P61759|PFD3_MOUSE	Vbp1	PFD3_MOUSE Prefoldin subunit 3	108	16	46.9	10	10.5229	10.0867	10.2257	10.2525	10.1266	9.52071	9.82931	9.70211	9.85968	9.87387	10.2429	9.75714	-0.0700892	0.00135981
sp|Q9D394|RUFY3_MOUSE	Rufy3	RUFY3_MOUSE Protein RUFY3	42	25	28.6	13	10.1222	10.5001	9.93733	10.3062	10.3512	9.29952	10.0886	9.72243	9.90151	9.77097	10.2434	9.7566	-0.0702437	0.0174244
sp|Q69ZF3|GBA2_MOUSE	Gba2	GBA2_MOUSE Non-lysosomal glucosylceramidase	1035	16	12.1	6	10.2731	10.352	9.9495	10.2082	10.435	9.8245	9.67838	9.68014	9.80478	9.79442	10.2436	9.75644	-0.0702893	0.00057915
sp|Q8K2T1|NMRL1_MOUSE	Nmral1	NMRL1_MOUSE NmrA-like family domain-containing protein 1	3080	9	19.4	6	10.337	10.4869	9.58778	10.2399	10.5895	9.52248	9.93262	9.89535	9.72904	9.67948	10.2482	9.75179	-0.0716316	0.0316295
sp|Q8BHH2|RAB9B_MOUSE	Rab9b	RAB9B_MOUSE Ras-related protein Rab-9B	5508	3	31.3	3	9.96865	10.4196	10.1989	10.5914	10.0664	9.43169	10.1575	10.0598	9.22016	9.88583	10.249	9.751	-0.0718623	0.0490851
sp|Q62393-2|TPD52_MOUSE	Tpd52	TPD52_MOUSE Isoform 2 of Tumor protein D52	3879	8	21	6	10.6406	10.6046	9.6379	10.2509	10.1237	9.61331	9.86136	9.81713	9.86892	9.58144	10.2516	9.74843	-0.0726028	0.031458
sp|Q8BVQ5|PPME1_MOUSE	Ppme1	PPME1_MOUSE Protein phosphatase methylesterase 1	5384	16	24.1	10	9.65931	10.3187	10.1505	10.7394	10.3953	10.0959	9.77963	9.47174	9.64159	9.74794	10.2526	9.74735	-0.0729146	0.0384239
sp|Q8BKC5|IPO5_MOUSE	Ipo5	IPO5_MOUSE Importin-5	19	14	11.9	11	10.137	9.84703	10.8249	10.0535	10.4246	9.39067	10.0239	9.84232	9.98611	9.47005	10.2574	9.7426	-0.0742852	0.0432461
sp|Q8VCD6|REEP2_MOUSE	Reep2	REEP2_MOUSE Receptor expression-enhancing protein 2	1803	9	23.6	4	10.4768	9.96239	10.7196	9.82056	10.315	9.66151	9.88009	9.69338	10.1057	9.36501	10.2589	9.74113	-0.0747114	0.0358892
sp|O88844|IDHC_MOUSE	Idh1	IDHC_MOUSE Isocitrate dehydrogenase [NADP] cytoplasmic	2808	24	36.2	17	10.8378	10.3117	9.73979	10.1058	10.3497	9.32639	10.1981	9.77295	9.85118	9.50667	10.2689	9.73107	-0.0776169	0.0499098
sp|O88851|RBBP9_MOUSE	Rbbp9	RBBP9_MOUSE Putative hydrolase RBBP9	3419	7	33.9	7	10.4248	9.93465	10.6477	10.2883	10.0549	9.71615	9.7913	9.7158	9.92825	9.49803	10.2701	9.72991	-0.0779518	0.00591717
sp|Q9CZT8|RAB3B_MOUSE	Rab3b	RAB3B_MOUSE Ras-related protein Rab-3B	1303	3	16.4	2	10.2831	10.0448	10.6612	10.3205	10.072	9.98778	9.13924	9.78934	9.68753	10.0146	10.2763	9.72369	-0.079746	0.0211721
sp|Q80TJ1|CAPS1_MOUSE	Cadps	CAPS1_MOUSE Calcium-dependent secretion activator 1	532	81	31.9	38	10.3125	10.226	10.1775	10.3947	10.277	9.27059	10.2949	9.54616	10.0439	9.45664	10.2776	9.72245	-0.0801057	0.0218425
sp|Q8K1M6|DNM1L_MOUSE	Dnm1l	DNM1L_MOUSE Dynamin-1-like protein	1613	55	47.3	39	10.1813	10.7282	10.0435	10.3054	10.1405	10.1355	9.565	9.74622	9.42016	9.73416	10.2798	9.72021	-0.0807505	0.0108162
sp|P52482|UB2E1_MOUSE	Ube2e1	UB2E1_MOUSE Ubiquitin-conjugating enzyme E2 E1	4064	2	5.7	1	10.4013	10.3814	10.5403	10.2251	9.88186	9.86494	9.33573	9.80005	9.8709	9.6984	10.286	9.714	-0.0825444	0.00520803
sp|Q64133|AOFA_MOUSE	Maoa	AOFA_MOUSE Amine oxidase [flavin-containing] A	3589	18	19.2	13	9.97374	10.302	10.5626	9.85457	10.758	9.74317	9.81929	9.69863	9.82731	9.46066	10.2902	9.70981	-0.0837544	0.0132812
sp|Q8BGD8|COA6_MOUSE	Coa6	COA6_MOUSE Cytochrome c oxidase assembly factor 6 homolog	4730	4	58.2	3	10.3273	10.1703	10.7593	10.0613	10.1586	9.25132	9.87917	9.5367	9.9823	9.87364	10.2954	9.70463	-0.0852514	0.0123308
sp|Q9D2M8|UB2V2_MOUSE	Ube2v2	UB2V2_MOUSE Ubiquitin-conjugating enzyme E2 variant 2	4117	25	13.1	8	10.5612	10.2231	10.3126	9.93989	10.4421	9.28994	10.04	9.76774	9.88623	9.53712	10.2958	9.70421	-0.0853716	0.00815878
sp|Q3TY86|AIFM3_MOUSE	Aifm3	AIFM3_MOUSE Apoptosis-inducing factor 3	1438	9	21.8	8	10.4766	10.1757	10.785	10.1309	9.93555	10.0719	10.243	9.42038	9.57463	9.1865	10.3007	9.69928	-0.0867967	0.0417599
tr|F8WIE5|F8WIE5_MOUSE	Hectd1	F8WIE5_MOUSE E3 ubiquitin-protein ligase HECTD1	2369	19	8.1	10	9.97388	10.2698	10.3867	10.6629	10.212	9.69599	9.74021	9.80533	9.65954	9.59358	10.3011	9.69893	-0.0868961	0.000941585
sp|P14873|MAP1B_MOUSE	Map1b	MAP1B_MOUSE Microtubule-associated protein 1B	215	146	35.9	79	10.1873	10.4225	10.0089	10.596	10.3188	9.43522	9.70188	9.76223	9.80196	9.76527	10.3067	9.69331	-0.088519	0.000923134
sp|Q6PGN3|DCLK2_MOUSE	Dclk2	DCLK2_MOUSE Serine/threonine-protein kinase DCLK2	2297	16	15.5	10	10.5035	10.9755	9.89892	9.79447	10.3842	9.54551	9.64793	9.63511	9.86039	9.75443	10.3113	9.68867	-0.0898586	0.0227167
sp|Q9JM76|ARPC3_MOUSE	Arpc3	ARPC3_MOUSE Actin-related protein 2/3 complex subunit 3	4518	9	18	6	9.62055	10.0204	10.9132	10.3749	10.6501	9.60321	9.71113	10.0372	9.43843	9.63085	10.3158	9.68416	-0.0911619	0.0347673
sp|Q8BH16|FBXL2_MOUSE	Fbxl2	FBXL2_MOUSE F-box/LRR-repeat protein 2	3789	4	4.3	2	10.375	10.7314	10.2011	10.1068	10.1814	9.59636	9.93832	9.28346	9.6497	9.93652	10.3191	9.68087	-0.0921128	0.00485508
sp|P58281-2|OPA1_MOUSE	Opa1	OPA1_MOUSE Isoform 2 of Dynamin-like 120 kDa protein, mitochondrial	403	26	20.9	13	10.0632	10.1577	11.0683	9.96477	10.3665	10.0212	9.4892	10.0108	9.29984	9.5584	10.3241	9.67589	-0.0935512	0.0295236
sp|Q9ER00|STX12_MOUSE	Stx12	STX12_MOUSE Syntaxin-12	4127	9	23.7	3	10.6377	9.84549	10.9754	9.68047	10.489	9.64674	9.58773	9.70422	9.59517	9.83813	10.3256	9.67439	-0.093983	0.0306345
sp|Q9DBL2|GDAP2_MOUSE	Gdap2	GDAP2_MOUSE Ganglioside-induced differentiation-associated protein 2	3322	5	10.6	3	9.92964	10.1565	10.4908	10.7434	10.3094	9.88422	9.52975	9.41754	9.7788	9.75996	10.3259	9.67405	-0.0940815	0.00406409
tr|E9Q3B9|E9Q3B9_MOUSE	Mgll	E9Q3B9_MOUSE Monoglyceride lipase	3048	11	27.4	6	9.98273	10.1909	10.3281	10.4698	10.6618	10.2241	9.54406	9.84488	9.35238	9.40122	10.3267	9.67332	-0.0942924	0.0112751
sp|P21460|CYTC_MOUSE	Cst3	CYTC_MOUSE Cystatin-C	2889	20	32.9	7	10.1202	10.5137	10.2442	10.6637	10.0968	10.3765	9.29161	10.0939	8.99581	9.60365	10.3277	9.6723	-0.0945894	0.0453664
sp|P35278|RAB5C_MOUSE	Rab5c	RAB5C_MOUSE Ras-related protein Rab-5C	1300	10	41.2	5	10.5816	10.6616	10.4411	10.3324	9.63975	9.79398	10.0808	9.72087	9.35333	9.39466	10.3313	9.66872	-0.0956222	0.0190852
tr|E9Q4P1|E9Q4P1_MOUSE	Wdfy1	E9Q4P1_MOUSE Protein Wdfy1	4624	8	19.8	6	10.4221	10.0719	10.0902	10.9658	10.1123	9.55714	9.55558	10.1595	9.59299	9.4726	10.3324	9.66755	-0.095959	0.0137249
sp|Q9D486|CMIP_MOUSE	Cmip	CMIP_MOUSE C-Maf-inducing protein	5650	5	7.2	3	10.8238	10.1013	10.0348	10.0257	10.678	9.17293	9.63262	9.17787	10.1395	10.2134	10.3327	9.66727	-0.09604	0.0466628
sp|P48722|HS74L_MOUSE	Hspa4l	HS74L_MOUSE Heat shock 70 kDa protein 4L	1565	57	32.2	38	10.2569	10.8277	9.97028	10.5265	10.0831	9.60495	9.95175	9.61811	9.6863	9.47438	10.3329	9.6671	-0.0960911	0.00507148
sp|Q9CZB0|C560_MOUSE	Sdhc	C560_MOUSE Succinate dehydrogenase cytochrome b560 subunit, mitochondrial	7402	1	4.7	1	10.6688	9.97793	11.0458	9.98816	9.99313	9.49112	10.3978	9.50361	9.50229	9.4313	10.3348	9.66523	-0.0966308	0.0483874
sp|Q9EQF6|DPYL5_MOUSE	Dpysl5	DPYL5_MOUSE Dihydropyrimidinase-related protein 5	594	35	34	15	10.6229	10.3497	10.2613	10.3641	10.0803	9.09444	9.73664	10.0814	9.73063	9.67863	10.3356	9.66435	-0.0968838	0.00615127
sp|Q64337|SQSTM_MOUSE	Sqstm1	SQSTM_MOUSE Sequestosome-1	2200	4	11.5	2	10.1753	10.7111	10.2465	10.6353	9.91616	9.57195	9.68832	9.84819	10.0964	9.11079	10.3369	9.66312	-0.0972404	0.0158332
tr|E9Q912|E9Q912_MOUSE	Rap1gds1	E9Q912_MOUSE Protein Rap1gds1	3010	30	4.9	17	10.7598	10.7201	9.82222	10.1368	10.253	9.74513	10.0616	9.43571	9.54033	9.5252	10.3384	9.6616	-0.097678	0.0124221
sp|Q9QXM1|JMY_MOUSE	Jmy	JMY_MOUSE Junction-mediating and -regulatory protein	4091	9	5.9	5	10.485	10.617	10.6255	9.81125	10.1532	9.71541	9.53868	9.35585	10.4443	9.25372	10.3384	9.66159	-0.097682	0.0329862
sp|Q9WUN2|TBK1_MOUSE	Tbk1	TBK1_MOUSE Serine/threonine-protein kinase TBK1	5159	8	14.1	3	10.0461	10.382	10.0693	10.7176	10.4814	10.114	9.59752	9.83079	9.52694	9.23427	10.3393	9.6607	-0.0979385	0.00836505
sp|Q9D8S4|ORN_MOUSE	Rexo2	ORN_MOUSE Oligoribonuclease, mitochondrial	2883	5	21.5	2	10.6946	10.0402	10.3483	10.0932	10.5309	9.14696	9.52738	9.89715	9.85009	9.87132	10.3414	9.65858	-0.0985514	0.00727166
sp|P56399|UBP5_MOUSE	Usp5	UBP5_MOUSE Ubiquitin carboxyl-terminal hydrolase 5	4193	31	26.8	20	10.4672	10.658	9.97672	10.6177	10.0008	9.72919	9.76924	9.73676	9.50062	9.54374	10.3441	9.65591	-0.0993227	0.00247805
sp|P61164|ACTZ_MOUSE	Actr1a	ACTZ_MOUSE Alpha-centractin	1130	18	20.2	11	10.4869	9.66042	10.5258	10.3736	10.6773	9.33136	9.97828	9.59357	10.0602	9.31252	10.3448	9.65519	-0.09953	0.0197471
sp|P26231|CTNA1_MOUSE	Ctnna1	CTNA1_MOUSE Catenin alpha-1	2700	13	17.4	7	9.8465	10.8207	10.5319	10.5448	9.98307	9.96466	9.46825	9.25687	9.87867	9.70461	10.3454	9.65461	-0.0996973	0.0156948
sp|Q61183|PAPOA_MOUSE	Papola	PAPOA_MOUSE Poly(A) polymerase alpha	4295	5	6.4	3	10.2338	10.3875	9.9869	10.1969	10.9267	9.06523	9.76707	9.72468	9.55116	10.16	10.3464	9.65363	-0.0999799	0.0196052
sp|Q9ERD7|TBB3_MOUSE	Tubb3	TBB3_MOUSE Tubulin beta-3 chain	593	4	16.4	1	10.182	10.185	11.102	9.90338	10.3671	9.3036	9.86596	9.1351	10.3614	9.59444	10.3479	9.65211	-0.100422	0.0470903
sp|Q9R1Q9|VAS1_MOUSE	Atp6ap1	VAS1_MOUSE V-type proton ATPase subunit S1	5463	3	5.8	1	9.9952	10.4763	10.2971	10.4995	10.4851	9.99855	9.53834	10.152	9.1782	9.37976	10.3506	9.64937	-0.101213	0.00980692
sp|Q8BG92|CLVS2_MOUSE	Clvs2	CLVS2_MOUSE Clavesin-2	3039	3	9.5	3	10.5338	10.4275	10.2318	10.0998	10.4794	10.1763	9.36124	9.6775	9.53018	9.4824	10.3545	9.64553	-0.102321	0.00251748
sp|Q8BGV8|MID51_MOUSE	Mief1	MID51_MOUSE Mitochondrial dynamics protein MID51	463	5	8	2	9.96934	10.3964	10.1932	10.5735	10.6471	9.97847	9.84221	9.79246	9.22217	9.38516	10.3559	9.64409	-0.102736	0.00577534
sp|P70340|SMAD1_MOUSE	Smad1	SMAD1_MOUSE Mothers against decapentaplegic homolog 1	2632	4	9.2	3	10.6486	9.99855	10.701	10.2576	10.1814	9.58374	9.75845	9.68016	10.2085	8.98187	10.3575	9.64255	-0.103184	0.0174839
sp|Q8BJU0-2|SGTA_MOUSE	Sgta	SGTA_MOUSE Isoform 2 of Small glutamine-rich tetratricopeptide repeat-containing protein alpha	2628	2	2.2	2	10.3144	10.3937	10.3307	10.4955	10.2697	9.7509	9.30293	9.66852	9.50283	9.97077	10.3608	9.63919	-0.104153	0.000309514
sp|P70704|AT8A1_MOUSE	Atp8a1	AT8A1_MOUSE Probable phospholipid-transporting ATPase IA	1336	33	19.7	14	9.99513	10.6132	10.4651	10.6764	10.0631	10.0824	9.55048	9.89476	9.15287	9.50658	10.3626	9.63741	-0.104666	0.0096309
sp|Q8BGN5|NPAL3_MOUSE	Nipal3	NPAL3_MOUSE NIPA-like protein 3	7347	2	4.1	2	10.7307	10.3262	10.04	10.2607	10.4582	9.44361	9.83079	9.4947	9.10288	10.3122	10.3632	9.63684	-0.104831	0.0146319
sp|Q69ZX8|ABLM3_MOUSE	Ablim3	ABLM3_MOUSE Actin-binding LIM protein 3	1029	17	19.4	9	10.8904	9.89312	10.6073	9.82715	10.6082	9.91771	9.81569	9.59146	9.81366	9.03521	10.3653	9.63475	-0.105437	0.0250888
sp|Q80YA7|DPP8_MOUSE	Dpp8	DPP8_MOUSE Dipeptidyl peptidase 8	2315	14	12.2	8	10.0345	10.4806	9.65441	10.7816	10.8932	10.0642	9.39866	9.81821	9.09648	9.77807	10.3689	9.63112	-0.106483	0.0337696
sp|Q5SVR0|TBC9B_MOUSE	Tbc1d9b	TBC9B_MOUSE TBC1 domain family member 9B	1187	12	10.7	9	10.4496	10.4926	10.0546	10.1925	10.6578	9.32174	9.86399	9.11008	10.2548	9.60224	10.3694	9.63057	-0.106643	0.0120528
sp|Q99KK2|NEUA_MOUSE	Cmas	NEUA_MOUSE N-acylneuraminate cytidylyltransferase	4340	17	35.9	12	10.2037	10.7604	10.7053	10.2287	9.95469	9.43089	9.58321	10.3366	9.87798	8.91851	10.3706	9.62943	-0.106973	0.0303903
sp|Q0VE82|CPNE7_MOUSE	Cpne7	CPNE7_MOUSE Copine-7	1971	8	12	4	10.3841	10.5061	9.95453	10.359	10.6822	10.2978	8.76485	9.78734	9.5141	9.74997	10.3772	9.62281	-0.108886	0.0261409
sp|O35071|KIF1C_MOUSE	Kif1c	KIF1C_MOUSE Kinesin-like protein KIF1C	1007	6	4.5	3	10.8686	10.2848	10.623	9.56883	10.577	9.2321	9.44987	9.70406	10.0079	9.68374	10.3845	9.61554	-0.110986	0.0179905
sp|Q7M759|AB17B_MOUSE	Abhd17b	AB17B_MOUSE Alpha/beta hydrolase domain-containing protein 17B	1230	4	35.8	1	10.6568	10.7592	10.4241	9.81125	10.2714	9.84829	9.79022	9.57314	9.8692	8.99644	10.3845	9.61546	-0.11101	0.0109909
sp|P20352|TF_MOUSE	F3	TF_MOUSE Tissue factor	4650	5	11.9	4	10.4691	10.2095	10.7449	10.1251	10.3813	9.30631	9.69066	9.64638	9.78208	9.64473	10.386	9.61403	-0.111423	0.000450279
sp|Q61418|CLCN4_MOUSE	Clcn4	CLCN4_MOUSE H(+)/Cl(-) exchange transporter 4	5578	2	2.3	2	10.5376	10.366	11.2211	9.47561	10.3652	9.43829	9.75178	9.32028	9.86035	9.66385	10.3931	9.60691	-0.113481	0.0288621
sp|Q920N7|SYT12_MOUSE	Syt12	SYT12_MOUSE Synaptotagmin-12	6143	6	13.5	5	10.6524	10.1991	10.1593	10.1545	10.8016	10.3521	9.7676	9.30577	9.36041	9.24719	10.3934	9.60662	-0.113564	0.0135394
sp|Q61037-6|TSC2_MOUSE	Tsc2	TSC2_MOUSE Isoform E of Tuberin	101	8	1.6	3	9.8698	10.8676	10.3383	10.7872	10.1078	9.84532	9.56078	9.02852	9.93397	9.66065	10.3942	9.60585	-0.113787	0.0133302
sp|P17710|HXK1_MOUSE	Hk1	HXK1_MOUSE Hexokinase-1	726	119	35.6	48	10.0613	10.5685	11.0239	9.83761	10.485	10.2811	9.48646	9.16578	9.55083	9.53956	10.3952	9.60475	-0.114104	0.0211241
sp|P70663|SPRL1_MOUSE	Sparcl1	SPRL1_MOUSE SPARC-like protein 1	2320	13	25.7	6	10.8722	10.2821	9.9738	10.0667	10.7867	9.1921	9.94144	9.44384	9.88759	9.55345	10.3963	9.60368	-0.114413	0.00902199
sp|Q8R0A7|K0513_MOUSE	Kiaa0513	K0513_MOUSE Uncharacterized protein KIAA0513	4933	12	27.3	9	10.2282	9.77887	10.8057	10.4368	10.7432	9.31669	9.67352	9.16985	10.411	9.43616	10.3985	9.60145	-0.115057	0.024241
sp|Q8BGG7|UBS3B_MOUSE	Ubash3b	UBS3B_MOUSE Ubiquitin-associated and SH3 domain-containing protein B	4932	6	8.3	4	10.6462	10.9834	9.76555	10.6071	9.99174	9.63529	9.32617	9.35485	10.0305	9.6592	10.3988	9.60121	-0.115128	0.0150396
sp|Q9CYZ2|TPD54_MOUSE	Tpd52l2	TPD54_MOUSE Tumor protein D54	6553	6	20.5	4	11.1099	10.5066	9.56836	10.3678	10.4473	9.49297	9.43415	9.4698	9.88782	9.71525	10.4	9.6	-0.115477	0.0154573
sp|O35633|VIAAT_MOUSE	Slc32a1	VIAAT_MOUSE Vesicular inhibitory amino acid transporter	1983	12	20.4	5	10.5643	9.85546	10.4852	10.6293	10.4691	8.59935	9.70566	9.65252	9.86416	10.1749	10.4007	9.59932	-0.115675	0.0284261
sp|Q91WN1|DNJC9_MOUSE	Dnajc9	DNJC9_MOUSE DnaJ homolog subfamily C member 9	4461	6	20.1	3	10.4074	10.6357	10.31	9.97563	10.6891	9.6156	9.35882	10.3988	9.90154	8.7074	10.4036	9.59643	-0.116508	0.0310888
sp|Q99JI6|RAP1B_MOUSE	Rap1b	RAP1B_MOUSE Ras-related protein Rap-1b	1303	5	10.9	3	9.6238	9.72311	11.1551	10.9204	10.6019	9.94958	9.35323	9.28564	9.76281	9.62448	10.4049	9.59515	-0.116879	0.0422798
sp|Q8R3G1|PP1R8_MOUSE	Ppp1r8	PP1R8_MOUSE Nuclear inhibitor of protein phosphatase 1	6393	5	19.9	4	10.5389	9.92234	9.99686	10.739	10.8396	9.36912	9.32456	10.2388	9.67372	9.35709	10.4073	9.59266	-0.117599	0.0131552
sp|P08752|GNAI2_MOUSE	Gnai2	GNAI2_MOUSE Guanine nucleotide-binding protein G(i) subunit alpha-2	3309	9	21.4	7	10.0967	9.89831	10.6857	10.372	10.9881	9.22024	10.2549	9.47291	9.98094	9.03013	10.4082	9.59184	-0.117837	0.0271413
sp|Q3UKC1|TAXB1_MOUSE	Tax1bp1	TAXB1_MOUSE Tax1-binding protein 1 homolog	2166	14	16.5	6	10.5449	10.1987	10.5644	9.86014	10.881	9.62292	9.33343	8.88429	9.91672	10.1935	10.4098	9.59017	-0.118318	0.0212675
sp|P09671|SODM_MOUSE	Sod2	SODM_MOUSE Superoxide dismutase [Mn], mitochondrial	2778	20	35.6	17	11.339	9.76168	10.738	9.90587	10.3238	9.28414	10.0364	9.57655	9.24161	9.79296	10.4137	9.58632	-0.11943	0.0342557
sp|Q80U95|UBE3C_MOUSE	Ube3c	UBE3C_MOUSE Ubiquitin-protein ligase E3C	4976	12	9.1	4	10.5365	11.3205	10.444	10.0563	9.75435	9.6402	9.77542	8.86748	9.80852	9.79677	10.4223	9.57768	-0.121929	0.0297669
sp|P08226|APOE_MOUSE	Apoe	APOE_MOUSE Apolipoprotein E	3688	39	42.1	21	10.7538	10.514	10.4722	10.1198	10.2538	8.94955	9.60136	8.93425	10.1313	10.27	10.4227	9.57729	-0.122042	0.0235349
sp|Q8R5M8-4|CADM1_MOUSE	Cadm1	CADM1_MOUSE Isoform 4 of Cell adhesion molecule 1	2555	14	3.1	6	10.8321	10.7571	9.8671	10.6597	10.0465	9.83916	9.68572	9.20287	9.39615	9.71362	10.4325	9.5675	-0.12487	0.00552064
sp|Q80WG5|LRC8A_MOUSE	Lrrc8a	LRC8A_MOUSE Leucine-rich repeat-containing protein 8A	3025	8	9	5	10.5226	10.4019	11.1202	9.88141	10.2608	9.65001	10.0014	9.02727	9.61288	9.5215	10.4374	9.56261	-0.126283	0.00904582
sp|P08228|SODC_MOUSE	Sod1	SODC_MOUSE Superoxide dismutase [Cu-Zn]	5355	7	17.5	5	10.5559	10.4172	10.0149	10.739	10.4612	8.99838	9.48809	8.89197	10.3789	10.0543	10.4377	9.56233	-0.126367	0.0234941
tr|Q6GT24|Q6GT24_MOUSE	Prdx6	Q6GT24_MOUSE Peroxiredoxin 6	5026	20	31.3	16	11.2648	9.71905	9.82077	10.3813	11.0195	8.90963	10.2012	9.54236	9.81054	9.33094	10.4411	9.55893	-0.12735	0.048331
sp|P53986|MOT1_MOUSE	Slc16a1	MOT1_MOUSE Monocarboxylate transporter 1	751	6	12.2	6	10.3497	10.5572	10.4207	10.461	10.4237	9.27222	10.4493	8.90648	9.76939	9.39035	10.4425	9.55754	-0.127751	0.0100918
sp|P0C0A3|CHMP6_MOUSE	Chmp6	CHMP6_MOUSE Charged multivesicular body protein 6	7498	9	27	3	10.7164	10.2443	10.7429	10.3581	10.2304	9.4201	9.78364	9.4746	9.90546	9.12413	10.4584	9.54159	-0.132363	0.00090107
sp|Q9DB20|ATPO_MOUSE	Atp5o	ATPO_MOUSE ATP synthase subunit O, mitochondrial	7001	26	25.4	21	10.5754	10.6122	11.1424	9.95655	10.0289	9.95714	9.91506	9.56676	9.28627	8.95945	10.4631	9.53694	-0.133708	0.0123055
sp|Q6NS52|DGKB_MOUSE	Dgkb	DGKB_MOUSE Diacylglycerol kinase beta	3629	12	13.7	8	10.316	10.3346	11.4834	10.1021	10.0938	9.65795	9.45667	9.09887	9.59391	9.86275	10.466	9.53403	-0.134548	0.0121127
sp|P62746|RHOB_MOUSE	Rhob	RHOB_MOUSE Rho-related GTP-binding protein RhoB	6750	9	32.1	7	9.23315	10.411	10.8889	11.1677	10.6421	9.45169	9.864	9.81089	9.19829	9.33238	10.4685	9.53145	-0.135294	0.030947
sp|Q5SSW2|PSME4_MOUSE	Psme4	PSME4_MOUSE Proteasome activator complex subunit 4	3155	3	2.2	1	9.74824	10.2377	10.4391	10.7866	11.1614	8.87179	8.77227	9.4237	10.2234	10.3358	10.4746	9.5254	-0.137044	0.0477275
sp|P27601|GNA13_MOUSE	Gna13	GNA13_MOUSE Guanine nucleotide-binding protein subunit alpha-13	3309	13	28.4	10	10.5039	11.0248	9.99308	10.8262	10.0288	9.56883	10.0776	9.46263	9.27248	9.24163	10.4754	9.52464	-0.137264	0.00595283
sp|Q9CSU0|RPR1B_MOUSE	Rprd1b	RPR1B_MOUSE Regulation of nuclear pre-mRNA domain-containing protein 1B	3178	1	9.5	1	10.9077	10.0867	10.4503	11.0895	9.84549	10.1255	9.42912	8.6441	9.52735	9.89434	10.4759	9.52408	-0.137426	0.0250295
sp|Q00560|IL6RB_MOUSE	Il6st	IL6RB_MOUSE Interleukin-6 receptor subunit beta	3158	5	6.1	3	10.7732	10.8889	10.122	11.0135	9.59481	9.33967	10.1442	9.31207	9.59827	9.21352	10.4785	9.52153	-0.138162	0.016686
sp|P14094|AT1B1_MOUSE	Atp1b1	AT1B1_MOUSE Sodium/potassium-transporting ATPase subunit beta-1	2797	65	36.2	38	10.1404	10.3067	11.1903	10.3137	10.4917	9.76188	9.68216	9.38588	9.39526	9.33194	10.4886	9.51142	-0.141086	0.00136496
sp|O35988|SDC4_MOUSE	Sdc4	SDC4_MOUSE Syndecan-4	3648	3	9.1	3	11.3808	10.7814	10.5157	9.69041	10.1072	9.6987	9.68694	10.1167	8.75699	9.26519	10.4951	9.50491	-0.142971	0.027851
sp|Q03958|PFD6_MOUSE	Pfdn6	PFD6_MOUSE Prefoldin subunit 6	6181	7	50.4	5	10.203	10.3471	10.4918	10.5754	10.8772	9.53741	9.4787	9.91604	9.30783	9.26546	10.4989	9.50109	-0.144075	0.000274012
sp|P70441|NHRF1_MOUSE	Slc9a3r1	NHRF1_MOUSE Na(+)/H(+) exchange regulatory cofactor NHE-RF1	551	18	46.5	12	10.2797	9.45053	11.1753	10.4611	11.1372	9.41573	9.37959	9.36686	10.0358	9.29818	10.5008	9.49923	-0.144614	0.0198003
sp|Q9D4C9|CLVS1_MOUSE	Clvs1	CLVS1_MOUSE Clavesin-1	3039	7	17.8	7	10.7787	10.6844	10.2334	10.1741	10.646	9.42969	9.45495	9.49145	9.58407	9.52319	10.5033	9.49667	-0.145353	4.78575e-05
sp|P10852-2|4F2_MOUSE	Slc3a2	4F2_MOUSE Isoform 2 of 4F2 cell-surface antigen heavy chain	4999	21	26.4	16	10.8688	10.3001	11.0411	9.92372	10.3911	9.59895	10.0973	9.45109	9.12286	9.20493	10.505	9.49502	-0.14583	0.00521617
sp|P55088|AQP4_MOUSE	Aqp4	AQP4_MOUSE Aquaporin-4	5809	14	14.2	6	9.99363	11.0043	10.8864	10.7178	9.94411	10.1714	9.7362	9.4082	9.02236	9.11577	10.5092	9.49077	-0.147059	0.0108773
tr|E9PY39|E9PY39_MOUSE	Gm20431	E9PY39_MOUSE Protein Gm20431	4117	8	0.82	4	11.2666	10.2811	10.6393	10.6473	9.71535	9.91617	9.62282	9.05567	9.25536	9.60048	10.5099	9.4901	-0.147254	0.0086877
sp|O70439|STX7_MOUSE	Stx7	STX7_MOUSE Syntaxin-7	6237	2	11.1	2	10.7805	10.1842	10.9328	10.4333	10.2231	9.51695	10.3699	9.37704	8.54174	9.64044	10.5108	9.48922	-0.147509	0.0144128
sp|P61922|GABT_MOUSE	Abat	GABT_MOUSE 4-aminobutyrate aminotransferase, mitochondrial	4733	55	47.8	30	10.259	10.0606	11.8053	10.3256	10.1041	8.39348	9.67272	9.65738	9.91239	9.80944	10.5109	9.48908	-0.147549	0.0445196
sp|Q9CQW2|ARL8B_MOUSE	Arl8b	ARL8B_MOUSE ADP-ribosylation factor-like protein 8B	5482	2	5.4	2	10.4829	9.21999	11.2515	10.4097	11.1999	9.23145	9.51864	9.90306	9.66749	9.11537	10.5128	9.4872	-0.148092	0.0315947
sp|Q91VT4|CBR4_MOUSE	Cbr4	CBR4_MOUSE Carbonyl reductase family member 4	4259	3	14	3	10.7139	10.4111	11.5729	9.78312	10.0881	9.50258	9.3672	9.61825	9.92254	9.02039	10.5138	9.48619	-0.148384	0.016739
sp|Q9D6W8|CQ059_MOUSE		CQ059_MOUSE Uncharacterized protein C17orf59 homolog	3199	4	9.7	3	10.5602	10.4865	10.2437	10.4945	10.797	9.30055	9.79761	8.54919	9.5039	10.2669	10.5164	9.48362	-0.149127	0.00849078
sp|Q80WS3|FBLL1_MOUSE	Fbll1	FBLL1_MOUSE rRNA/tRNA 2'-O-methyltransferase fibrillarin-like protein 1	3418	5	16.6	1	10.9299	10.9508	10.1736	10.1604	10.3687	10.0006	9.1883	9.62431	9.56848	9.03488	10.5167	9.48331	-0.149219	0.00298138
sp|Q9D3A9|TTYH1_MOUSE	Ttyh1	TTYH1_MOUSE Protein tweety homolog 1	1229	7	10.7	5	10.6234	10.7873	11.221	10.1584	9.79822	9.72815	9.93739	9.01587	9.46427	9.26599	10.5177	9.48233	-0.149501	0.00816634
sp|O35874|SATT_MOUSE	Slc1a4	SATT_MOUSE Neutral amino acid transporter A	4704	10	10.3	4	11.0501	10.0185	11.301	10.3518	9.87466	9.34273	10.0505	9.27745	9.0996	9.63363	10.5192	9.48079	-0.149948	0.0131185
sp|Q9Z307|KCJ16_MOUSE	Kcnj16	KCJ16_MOUSE Inward rectifier potassium channel 16	3116	5	8.6	3	10.6609	10.1362	11.1149	10.5852	10.1171	8.25736	10.7912	9.236	9.36782	9.73336	10.5229	9.47715	-0.151001	0.0483704
sp|Q60737|CSK21_MOUSE	Csnk2a1	CSK21_MOUSE Casein kinase II subunit alpha	2907	9	17.9	8	10.2723	9.32836	10.9105	10.317	11.7963	9.31423	9.74914	9.8649	9.45365	8.9937	10.5249	9.47513	-0.151586	0.042388
sp|Q8BGR2|LRC8D_MOUSE	Lrrc8d	LRC8D_MOUSE Leucine-rich repeat-containing protein 8D	3025	2	5.2	1	10.4785	10.7289	11.1451	10.453	9.82855	9.51383	9.57899	10.0898	9.00089	9.1825	10.5268	9.4732	-0.152142	0.00601623
sp|Q91VR2|ATPG_MOUSE	Atp5c1	ATPG_MOUSE ATP synthase subunit gamma, mitochondrial	6454	41	22.5	13	10.9724	10.0071	11.7587	10.0264	9.88471	9.74948	9.83434	9.48427	9.35939	8.92316	10.5299	9.47013	-0.153032	0.0287451
tr|B2RWC4|B2RWC4_MOUSE	Lrrc73	B2RWC4_MOUSE Gm88 protein	6502	3	6.3	2	10.741	10.393	10.7618	10.2666	10.4897	10.2932	9.07165	9.7044	9.03086	9.24785	10.5304	9.46959	-0.153188	0.00331225
sp|Q8R502|LRC8C_MOUSE	Lrrc8c	LRC8C_MOUSE Leucine-rich repeat-containing protein 8C	3025	9	10.3	5	10.2461	10.5538	11.3987	10.4957	9.99128	9.22087	9.37544	8.43354	9.53511	10.7495	10.5371	9.4629	-0.155124	0.0413033
sp|Q91WC3|ACSL6_MOUSE	Acsl6	ACSL6_MOUSE Long-chain-fatty-acid--CoA ligase 6	1647	29	33	13	10.1615	9.86994	11.3511	10.0937	11.2097	8.60161	9.98275	9.39111	10.0914	9.24721	10.5372	9.46281	-0.155149	0.0305256
sp|Q99N32|KLOTB_MOUSE	Klb	KLOTB_MOUSE Beta-klotho	3075	1	0.9	1	10.0961	11.0633	11.1391	9.79157	10.6147	9.83288	9.74702	9.39337	9.15811	9.1638	10.541	9.45904	-0.156241	0.00691996
sp|Q9JJR8|TMM9B_MOUSE	Tmem9b	TMM9B_MOUSE Transmembrane protein 9B	3489	2	10.6	2	10.7496	9.90529	11.7351	9.71392	10.6349	9.62093	9.63359	8.58027	9.98407	9.44234	10.5478	9.45224	-0.158208	0.0337963
sp|P48318|DCE1_MOUSE	Gad1	DCE1_MOUSE Glutamate decarboxylase 1	2148	25	19.4	9	10.1549	10.7334	10.2546	11.177	10.4229	9.02217	8.99233	9.70179	9.44245	10.0985	10.5486	9.45145	-0.158438	0.00438786
sp|P31648|SC6A1_MOUSE	Slc6a1	SC6A1_MOUSE Sodium- and chloride-dependent GABA transporter 1	2206	15	14.9	9	9.54002	10.082	11.362	10.9278	10.8684	9.14878	9.64817	9.52658	9.77705	9.11919	10.556	9.44395	-0.160607	0.0136186
sp|Q99LG2|TNPO2_MOUSE	Tnpo2	TNPO2_MOUSE Transportin-2	1021	4	7.6	3	10.437	11.4179	10.8653	10.9283	9.14299	10.3362	9.04166	8.8314	9.5482	9.45117	10.5583	9.44172	-0.161254	0.043232
sp|P46660|AINX_MOUSE	Ina	AINX_MOUSE Alpha-internexin	6809	72	47.1	32	10.7411	11.7615	10.046	10.1856	10.0673	9.07639	10.6079	8.91212	9.69158	8.91051	10.5603	9.43971	-0.161836	0.0410009
sp|P97822|AN32E_MOUSE	Anp32e	AN32E_MOUSE Acidic leucine-rich nuclear phosphoprotein 32 family member E	4823	3	9.6	3	11.3338	10.7398	9.9597	10.1895	10.5937	9.38005	9.07106	10.7686	9.60257	8.36123	10.5633	9.4367	-0.162705	0.0398631
tr|G3UWG2|G3UWG2_MOUSE	Tiam1	G3UWG2_MOUSE T-cell lymphoma invasion and metastasis 1	417	10	6.5	7	10.7842	10.5458	11.1295	10.4865	9.87852	9.96506	9.14956	9.57419	9.28675	9.19991	10.5649	9.4351	-0.163171	0.00221065
sp|Q9JHL1|NHRF2_MOUSE	Slc9a3r2	NHRF2_MOUSE Na(+)/H(+) exchange regulatory cofactor NHE-RF2	4302	8	22.6	4	11.8363	10.2981	9.85224	10.4847	10.3808	8.24564	9.77535	10.0957	9.70582	9.32552	10.5704	9.4296	-0.164762	0.0390852
sp|Q3THK3|T2FA_MOUSE	Gtf2f1	T2FA_MOUSE General transcription factor IIF subunit 1	6257	2	3.9	1	10.9135	11.1783	10.4583	9.16127	11.148	9.63061	9.67051	8.27252	9.89232	9.67455	10.5719	9.4281	-0.165195	0.0429623
sp|P62897|CYC_MOUSE	Cycs	CYC_MOUSE Cytochrome c, somatic	1310	18	32.4	16	10.5314	10.4654	10.8758	10.7248	10.2839	9.15214	9.7593	9.75575	9.41305	9.03846	10.5763	9.42374	-0.166458	0.000218217
sp|Q9D1N9|RM21_MOUSE	Mrpl21	RM21_MOUSE 39S ribosomal protein L21, mitochondrial	7395	1	5.7	1	10.5055	10.1446	11.4686	10.6855	10.1805	9.50649	9.53982	8.43062	10.0735	9.46492	10.5969	9.40307	-0.172442	0.0105016
tr|O35852|O35852_MOUSE	Pdyn	O35852_MOUSE Preprodynorphin (Fragment)	5126	4	16.1	3	10.5814	11.2926	10.473	10.327	10.32	8.58611	10.5027	10.1492	8.97269	8.79525	10.5988	9.40117	-0.172992	0.0228943
sp|Q8BG16|S6A15_MOUSE	Slc6a15	S6A15_MOUSE Sodium-dependent neutral amino acid transporter B(0)AT2	3449	5	5.8	3	9.31006	10.2185	11.3623	11.353	10.7953	9.51567	8.88426	9.94051	9.4818	9.13859	10.6078	9.39216	-0.175601	0.0215147
sp|Q8BJU0|SGTA_MOUSE	Sgta	SGTA_MOUSE Small glutamine-rich tetratricopeptide repeat-containing protein alpha	2628	14	24.4	6	10.8783	10.4737	10.5158	10.6952	10.5293	9.3909	9.433	9.2012	9.36221	9.52038	10.6185	9.38154	-0.178678	8.66835e-07
sp|Q8K4F5|ABHDB_MOUSE	Abhd11	ABHDB_MOUSE Alpha/beta hydrolase domain-containing protein 11	117	4	18.2	3	11.6736	10.4678	11.4062	9.99455	9.58037	9.28555	9.59181	9.14792	9.20867	9.64356	10.6245	9.3755	-0.180427	0.0166568
sp|Q8VD33|SGTB_MOUSE	Sgtb	SGTB_MOUSE Small glutamine-rich tetratricopeptide repeat-containing protein beta	2584	7	19.7	5	10.0335	10.9706	10.7956	9.9223	11.4115	9.44132	8.93053	9.22423	9.3237	9.94663	10.6267	9.37328	-0.18107	0.00516415
sp|Q6PIE5|AT1A2_MOUSE	Atp1a2	AT1A2_MOUSE Sodium/potassium-transporting ATPase subunit alpha-2	246	109	24.5	54	11.0237	10.5247	10.9729	10.2914	10.3258	8.94622	10.2639	8.7128	9.35945	9.57915	10.6277	9.3723	-0.181356	0.00381177
sp|Q80XR2|AT2C1_MOUSE	Atp2c1	AT2C1_MOUSE Calcium-transporting ATPase type 2C member 1	174	7	9.2	3	10.2831	9.55685	11.1656	10.2779	11.8902	9.27406	9.20624	9.52918	9.18953	9.62733	10.6347	9.36527	-0.183392	0.0154641
sp|Q8BYI8|K1467_MOUSE	Kiaa1467	K1467_MOUSE Uncharacterized protein KIAA1467	4996	3	3.8	3	10.7018	10.3909	11.3834	10.4626	10.266	9.97208	9.01923	8.70027	9.4352	9.66855	10.6409	9.35907	-0.185188	0.00278708
sp|Q8VCT3|AMPB_MOUSE	Rnpep	AMPB_MOUSE Aminopeptidase B	1646	10	16.8	7	10.8588	9.91075	11.3727	10.8957	10.1687	9.08312	9.53766	9.35263	9.12008	9.69999	10.6413	9.3587	-0.185295	0.00223147
sp|Q8K207|CA021_MOUSE		CA021_MOUSE Uncharacterized protein C1orf21 homolog	7426	3	23.1	3	9.62591	9.80515	11.8933	10.3978	11.5219	9.87046	9.45606	9.13893	9.51192	8.77859	10.6488	9.35119	-0.18747	0.0294567
sp|Q61699|HS105_MOUSE	Hsph1	HS105_MOUSE Heat shock protein 105 kDa	1565	24	19.9	17	10.4121	10.6904	10.9136	10.8819	10.4097	9.5441	9.28511	8.96145	9.17439	9.72727	10.6615	9.33846	-0.191158	6.22452e-05
sp|Q6P542|ABCF1_MOUSE	Abcf1	ABCF1_MOUSE ATP-binding cassette sub-family F member 1	623	7	9.8	4	9.05991	10.0298	11.8071	11.2373	11.1825	9.55614	9.54908	9.43411	9.5729	8.57111	10.6633	9.33667	-0.191678	0.036842
sp|O88456|CPNS1_MOUSE	Capns1	CPNS1_MOUSE Calpain small subunit 1	7652	9	21.9	5	10.9661	11.7389	10.4158	10.5093	9.7195	8.28907	10.4801	9.68076	9.583	8.61745	10.6699	9.33009	-0.193586	0.0317885
sp|P23242|CXA1_MOUSE	Gja1	CXA1_MOUSE Gap junction alpha-1 protein	4799	19	21.7	10	10.8182	10.5612	11.3951	10.6757	9.90036	9.26273	9.99296	9.33659	9.69651	8.36061	10.6701	9.32988	-0.193646	0.00632692
sp|Q8VH51|RBM39_MOUSE	Rbm39	RBM39_MOUSE RNA-binding protein 39	68	7	13.4	3	11.1705	11.7116	9.88473	10.8977	9.71278	10.1174	8.46265	9.88968	9.482	8.67105	10.6755	9.32455	-0.195192	0.0277085
sp|Q71M36|CSPG5_MOUSE	Cspg5	CSPG5_MOUSE Chondroitin sulfate proteoglycan 5	2844	5	9.9	3	10.936	10.304	10.6195	10.8268	10.7388	9.32535	8.88684	10.0603	8.99594	9.30639	10.685	9.31497	-0.197968	0.00035934
tr|A7E1Z5|A7E1Z5_MOUSE	Slc4a4	A7E1Z5_MOUSE Electrogenic Na-bicarbonate cotransporter splice variant NBCe1-E	2592	21	12.8	16	11.1992	10.7021	11.0903	10.4226	10.037	9.55293	9.98926	9.10774	9.112	8.78691	10.6902	9.30977	-0.199477	0.001728
tr|E9QP54|E9QP54_MOUSE	Ahi1	E9QP54_MOUSE Jouberin	4425	23	0.9	14	10.383	11.0017	9.94051	11.1868	10.957	7.44158	9.70769	10.1153	9.35799	9.90845	10.6938	9.30621	-0.200509	0.0319849
sp|Q9DCP2|S38A3_MOUSE	Slc38a3	S38A3_MOUSE Sodium-coupled neutral amino acid transporter 3	1999	6	9.1	4	10.8734	10.8969	10.9975	10.3097	10.4014	9.51662	9.40225	8.30089	9.9196	9.38173	10.6958	9.30422	-0.201085	0.00179776
sp|Q07235|GDN_MOUSE	Serpine2	GDN_MOUSE Glia-derived nexin	3001	6	13.1	6	11.1715	10.6471	10.373	10.4979	10.7932	8.92882	8.85387	9.71591	9.84942	9.1694	10.6965	9.30348	-0.201299	0.000474154
sp|O88848|ARL6_MOUSE	Arl6	ARL6_MOUSE ADP-ribosylation factor-like protein 6	5332	5	45.7	4	10.5429	10.6393	11.4075	10.8241	10.0725	9.18982	9.2985	9.88041	9.46315	8.68187	10.6973	9.30275	-0.201511	0.00137443
sp|O08530|S1PR1_MOUSE	S1pr1	S1PR1_MOUSE Sphingosine 1-phosphate receptor 1	4821	4	12.6	2	10.1041	11.1989	10.8315	10.8403	10.5346	10.4121	8.78463	9.3782	9.31392	8.60182	10.7019	9.29814	-0.202849	0.0049067
sp|P61264|STX1B_MOUSE	Stx1b	STX1B_MOUSE Syntaxin-1B	2638	72	47.2	32	9.77608	9.90582	11.7656	10.6813	11.4388	9.21727	9.64968	9.45805	9.52189	8.5855	10.7135	9.28648	-0.206229	0.0118644
sp|Q8C3P7|MTA70_MOUSE	Mettl3	MTA70_MOUSE N6-adenosine-methyltransferase subunit METTL3	3854	2	5.2	1	11.6291	10.7178	9.76355	10.6938	10.787	8.91207	8.83944	10.4622	9.35461	8.8405	10.7182	9.28176	-0.207598	0.0100438
sp|Q9Z0Z4|HEPH_MOUSE	Heph	HEPH_MOUSE Hephaestin	2168	4	3.3	1	10.8441	9.5167	10.7108	11.2338	11.3022	9.17809	8.63246	8.93144	9.49642	10.1539	10.7215	9.27846	-0.208554	0.00825188
sp|Q9D387|LAMP5_MOUSE	Lamp5	LAMP5_MOUSE Lysosome-associated membrane glycoprotein 5	7269	2	3.6	1	11.0332	10.8674	10.1237	10.1943	11.4204	7.57034	9.99465	8.65798	10.2482	9.88984	10.7278	9.27221	-0.210369	0.0326729
sp|Q8BXR1|S7A14_MOUSE	Slc7a14	S7A14_MOUSE Probable cationic amino acid transporter	6282	3	5.6	1	11.1214	11.4621	11.2079	10.1001	9.79775	9.98492	9.92055	9.67825	8.67697	8.05014	10.7378	9.26217	-0.213281	0.0194231
sp|Q9R0N8|SYT6_MOUSE	Syt6	SYT6_MOUSE Synaptotagmin-6	1958	3	3.7	1	11.3867	10.797	10.2974	10.2416	10.9703	8.83603	8.51319	7.98981	10.5403	10.4277	10.7386	9.26141	-0.213502	0.0298177
sp|Q8BK08|TMM11_MOUSE	Tmem11	TMM11_MOUSE Transmembrane protein 11, mitochondrial	7479	2	10	1	10.0257	11.3884	12.1308	9.71609	10.478	10.9389	8.93877	8.2846	8.97	9.1287	10.7478	9.2522	-0.216172	0.0451586
sp|P67778|PHB_MOUSE	Phb	PHB_MOUSE Prohibitin	457	18	41.2	12	11.1569	10.4977	11.3611	9.98922	10.7513	9.30018	9.82584	9.22379	9.21912	8.67486	10.7512	9.24876	-0.217171	0.00113086
sp|Q8VHK5|MLC1_MOUSE	Mlc1	MLC1_MOUSE Membrane protein MLC1	4458	8	17	4	10.6398	10.3081	11.6459	10.0341	11.1901	8.91561	10.3813	8.28757	10.3333	8.26423	10.7636	9.23641	-0.220757	0.0251415
tr|Q3UTR7|Q3UTR7_MOUSE	Agt	Q3UTR7_MOUSE Angiotensinogen	7319	3	8.8	2	10.9364	9.78745	11.9442	10.7736	10.4073	8.29622	10.6118	8.91845	9.00119	9.32341	10.7698	9.23021	-0.222554	0.0183909
tr|Q5ICG5|Q5ICG5_MOUSE	Acsl6	Q5ICG5_MOUSE Long chain acyl-CoA synthetase 6 isoform 3	1647	1	33	1	9.72842	10.0744	12.9467	11.2003	9.92917	8.70981	9.21109	9.257	9.70243	9.24068	10.7758	9.2242	-0.224299	0.036844
sp|Q9CPS6|HINT3_MOUSE	Hint3	HINT3_MOUSE Histidine triad nucleotide-binding protein 3	5376	5	22.4	4	11.5771	10.132	10.3959	11.2216	10.5542	8.23289	10.2936	9.35223	9.15647	9.08407	10.7761	9.22385	-0.2244	0.0064859
sp|P54763|EPHB2_MOUSE	Ephb2	EPHB2_MOUSE Ephrin type-B receptor 2	1073	8	10	1	11.9085	11.3809	10.4721	10.4014	9.73349	9.27311	9.02764	9.35197	9.07314	9.37777	10.7793	9.22073	-0.225307	0.00407868
sp|P56391|CX6B1_MOUSE	Cox6b1	CX6B1_MOUSE Cytochrome c oxidase subunit 6B1	6971	4	58.1	3	10.6285	10.2727	12.6349	10.0468	10.3243	8.45022	10.0156	9.46682	10.0038	8.15621	10.7815	9.21854	-0.225941	0.0340464
sp|Q61335|BAP31_MOUSE	Bcap31	BAP31_MOUSE B-cell receptor-associated protein 31	1771	24	27.8	12	11.0072	10.4277	10.641	10.2808	11.5551	8.10082	9.65779	8.51196	10.1611	9.65655	10.7824	9.21765	-0.226202	0.00844335
sp|P09581|CSF1R_MOUSE	Csf1r	CSF1R_MOUSE Macrophage colony-stimulating factor 1 receptor	2600	1	0.82	1	10.5608	12.4774	9.24719	9.99568	11.7247	8.02028	9.51531	9.7958	9.72162	8.94115	10.8012	9.19883	-0.231665	0.0436718
sp|Q8R404|QIL1_MOUSE	Qil1	QIL1_MOUSE Protein QIL1	6321	3	5.9	2	11.9099	10.5869	11.2853	10.1408	10.1068	8.89323	10.1682	9.81632	9.16504	7.92759	10.8059	9.19408	-0.233045	0.0149994
sp|P56564|EAA1_MOUSE	Slc1a3	EAA1_MOUSE Excitatory amino acid transporter 1	4704	14	11.8	9	10.3911	10.6586	11.9363	10.7391	10.3423	9.5497	9.79201	9.43819	9.09524	8.05753	10.8135	9.18653	-0.235236	0.00474488
sp|O35668|HAP1_MOUSE	Hap1	HAP1_MOUSE Huntingtin-associated protein 1	2439	13	28.7	4	10.1833	10.2569	10.6075	11.6649	11.3966	6.94486	9.0254	10.2345	9.71748	9.96875	10.8218	9.17819	-0.237661	0.0387141
sp|Q9WTR6|XCT_MOUSE	Slc7a11	XCT_MOUSE Cystine/glutamate transporter	7185	1	1.8	1	10.8635	10.7719	11.5277	10.9013	10.1179	9.08552	9.51695	10.2635	8.72555	8.22622	10.8365	9.16355	-0.241915	0.00369045
sp|Q8BUL6|PKHA1_MOUSE	Plekha1	PKHA1_MOUSE Pleckstrin homology domain-containing family A member 1	4421	3	9.1	1	10.8611	10.2151	10.4564	10.6242	12.0329	9.68517	9.50637	9.46329	8.14794	9.00762	10.8379	9.16208	-0.242342	0.00405218
sp|Q9JM63|KCJ10_MOUSE	Kcnj10	KCJ10_MOUSE ATP-sensitive inward rectifier potassium channel 10	6308	8	14.5	6	10.1869	9.93936	12.6484	11.8794	9.61588	7.82082	10.1685	9.29996	9.38074	9.05995	10.854	9.146	-0.247015	0.0419373
tr|D3YYT1|D3YYT1_MOUSE	Glyr1	D3YYT1_MOUSE Putative oxidoreductase GLYR1	2897	7	1.8	3	11.1487	12.5572	11.4087	9.88706	9.34652	9.59344	8.58814	9.82894	10.0941	7.54723	10.8696	9.13038	-0.251556	0.04651
sp|Q99JY8|LPP3_MOUSE	Ppap2b	LPP3_MOUSE Lipid phosphate phosphohydrolase 3	2772	8	17.6	7	10.8133	11.2083	10.847	11.2796	10.2395	10.0289	9.30993	9.16936	8.15714	8.94694	10.8775	9.12246	-0.253859	0.00110778
sp|Q9D1X0|NOL3_MOUSE	Nol3	NOL3_MOUSE Nucleolar protein 3	7110	2	4.5	1	12.1837	10.3935	11.0495	10.4027	10.5243	8.58652	10.4223	9.21028	9.10132	8.12592	10.9107	9.08926	-0.263513	0.00759092
sp|O35316|SC6A6_MOUSE	Slc6a6	SC6A6_MOUSE Sodium- and chloride-dependent taurine transporter	3950	7	4.5	5	10.7939	10.6758	11.3849	10.9406	11.007	8.39943	9.68074	8.37947	9.30583	9.43235	10.9604	9.03956	-0.27798	0.000198125
tr|D3YTP3|D3YTP3_MOUSE	Mtx3	D3YTP3_MOUSE Protein Mtx3	6074	3	18.9	1	12.5061	9.62033	11.2009	11.0195	10.4632	8.9124	8.86715	8.23548	9.82936	9.34554	10.962	9.03798	-0.27844	0.00760353
sp|Q8BLE7|VGLU2_MOUSE	Slc17a6	VGLU2_MOUSE Vesicular glutamate transporter 2	4661	6	12.4	1	11.5091	11.7021	10.8688	10.163	10.5695	7.5424	9.80921	9.22706	9.72784	8.88091	10.9625	9.03748	-0.278586	0.00491983
sp|Q6IMP4|PANX2_MOUSE	Panx2	PANX2_MOUSE Pannexin-2	1355	3	3.1	1	10.1962	9.78732	11.3171	12.3636	11.2226	8.39601	8.81781	8.9272	10.0059	8.96626	10.9774	9.02264	-0.282909	0.00591458
sp|Q6NS60|FBX41_MOUSE	Fbxo41	FBX41_MOUSE F-box only protein 41	254	15	15.6	5	10.6781	10.8638	11.6691	10.8049	10.9314	9.49344	9.1849	9.08242	8.56424	8.72767	10.9895	9.01053	-0.286438	3.59903e-05
sp|Q8BL86|MBLC2_MOUSE	Mblac2	MBLC2_MOUSE Metallo-beta-lactamase domain-containing protein 2	1492	1	17.6	1	11.0956	12.4427	9.88685	12.1489	9.39509	10.4208	7.60369	9.73661	9.3397	7.93011	10.9938	9.00619	-0.287704	0.0389681
sp|Q99ME2|WDR6_MOUSE	Wdr6	WDR6_MOUSE WD repeat-containing protein 6	1698	5	2.7	1	9.10786	10.5302	10.0565	12.0652	13.3483	9.15511	8.19024	10.3812	8.21181	8.95361	11.0216	8.9784	-0.295804	0.0434618
sp|Q9ES07|S15A2_MOUSE	Slc15a2	S15A2_MOUSE Solute carrier family 15 member 2	1548	2	2.1	1	12.218	10.9651	12.1357	8.49627	11.3353	9.00661	9.00705	8.1459	10.3058	8.3843	11.0301	8.96994	-0.298271	0.0286267
sp|P23927|CRYAB_MOUSE	Cryab	CRYAB_MOUSE Alpha-crystallin B chain	3661	9	29.1	5	10.9136	11.4504	10.994	11.1211	10.7102	8.88339	9.7567	8.8419	9.22035	8.10825	11.0379	8.96212	-0.300552	0.000110612
sp|P0C0S6|H2AZ_MOUSE	H2afz	H2AZ_MOUSE Histone H2A.Z	2343	7	31.3	3	9.90585	13.8039	11.1167	10.9695	9.46529	10.1412	8.73377	9.78911	8.6694	7.40538	11.0522	8.94776	-0.304739	0.0467371
sp|P62702|RS4X_MOUSE	Rps4x	RS4X_MOUSE 40S ribosomal protein S4, X isoform	5024	9	30.8	8	11.2343	13.1352	11.7917	9.88379	9.44455	7.93366	10.039	10.3683	8.653	7.51656	11.0979	8.9021	-0.318068	0.0359709
sp|Q60857|SC6A4_MOUSE	Slc6a4	SC6A4_MOUSE Sodium-dependent serotonin transporter	7364	4	5.2	3	10.9313	10.4897	13.0249	10.709	10.6461	8.16155	9.8956	8.62245	9.10272	8.41674	11.1602	8.83981	-0.336274	0.00330411
sp|Q64524|H2B2E_MOUSE	Hist2h2be	H2B2E_MOUSE Histone H2B type 2-E	3356	4	7.9	3	10.9914	13.3495	12.1156	10.3347	9.26294	8.96101	9.02643	9.91299	9.64044	6.40508	11.2108	8.78919	-0.351089	0.0331372
sp|O35387|HAX1_MOUSE	Hax1	HAX1_MOUSE HCLS1-associated protein X-1	5499	2	16.4	1	10.1064	11.5958	13.502	10.2832	10.5809	8.78958	8.61312	10.3057	8.7928	7.43056	11.2136	8.78635	-0.351919	0.0140799
sp|Q7TQA1|IGSF1_MOUSE	Igsf1	IGSF1_MOUSE Immunoglobulin superfamily member 1	5462	1	0.6	1	11.3665	13.1705	10.9181	10.0781	10.5712	7.16663	9.62454	8.8625	9.66225	8.57968	11.2209	8.77912	-0.354037	0.00818463
sp|Q7TMF3|NDUAC_MOUSE	Ndufa12	NDUAC_MOUSE NADH dehydrogenase [ubiquinone] 1 alpha subcomplex subunit 12	6920	13	62.8	6	11.5632	10.9743	13.5414	10.2233	9.88401	9.2735	9.83083	9.32465	8.39403	6.99076	11.2372	8.76276	-0.358832	0.016305
sp|Q99LY9|NDUS5_MOUSE	Ndufs5	NDUS5_MOUSE NADH dehydrogenase [ubiquinone] iron-sulfur protein 5	6792	7	40.6	3	9.1046	9.45438	14.2858	10.5894	13.0107	8.90226	8.94708	8.8497	8.86471	7.99142	11.289	8.71103	-0.373997	0.0368014
sp|Q61334|BAP29_MOUSE	Bcap29	BAP29_MOUSE B-cell receptor-associated protein 29	3797	6	13.3	6	11.1642	11.4742	10.5385	11.1817	12.1945	8.26235	8.5265	8.44108	9.08118	9.1358	11.3106	8.68938	-0.380352	3.79666e-05
sp|P10854|H2B1M_MOUSE	Hist1h2bm	H2B1M_MOUSE Histone H2B type 1-M	3356	34	42.86	18	11.1241	13.6819	12.2906	10.1705	9.31143	9.1331	8.43715	9.87202	8.8967	7.08248	11.3157	8.68429	-0.381847	0.0191764
sp|Q69ZS6|SV2C_MOUSE	Sv2c	SV2C_MOUSE Synaptic vesicle glycoprotein 2C	1209	5	7.7	1	12.7548	10.0577	10.8346	11.5881	11.5129	6.82863	9.70196	8.18891	9.7832	8.74924	11.3496	8.65039	-0.391806	0.00500321
sp|P31650|S6A11_MOUSE	Slc6a11	S6A11_MOUSE Sodium- and chloride-dependent GABA transporter 3	3950	11	10.8	8	11.8344	10.907	12.1944	11.2213	10.6819	7.50958	9.39471	8.74371	8.55251	8.96037	11.3678	8.63218	-0.39716	0.000193772
sp|Q8CGP0|H2B3B_MOUSE	Hist3h2bb	H2B3B_MOUSE Histone H2B type 3-B	3356	2	5.6	2	12.3449	12.9453	12.4976	9.33097	10.0725	8.60203	9.08786	9.30121	9.31716	6.50047	11.4383	8.56175	-0.417889	0.0126226
sp|P27661|H2AX_MOUSE	H2afx	H2AX_MOUSE Histone H2AX	2343	9	11.9	3	11.2971	14.1578	12.8532	10.3849	9.21362	9.11729	8.93234	9.16506	8.31596	6.56273	11.5813	8.41868	-0.460135	0.0135627
sp|Q80TT2|BAIP3_MOUSE	Baiap3	BAIP3_MOUSE BAI1-associated protein 3	75	13	9.4	4	11.9805	9.99629	13.508	11.9305	10.5415	5.80852	8.90062	9.30286	8.71882	9.31236	11.5914	8.40864	-0.463107	0.00778526
sp|P62270|RS18_MOUSE	Rps18	RS18_MOUSE 40S ribosomal protein S18	1277	7	25	2	11.8721	14.7393	13.3372	8.51037	9.66369	7.60631	9.76949	9.18781	7.73328	7.58047	11.6245	8.37547	-0.472929	0.0300872
sp|Q8CGP7|H2A1K_MOUSE	Hist1h2ak	H2A1K_MOUSE Histone H2A type 1-K	2343	2	5.4	2	10.5623	12.8121	13.5736	11.1729	10.7097	10.5234	7.04574	9.45759	8.15171	5.99096	11.7661	8.23389	-0.514992	0.00817775
sp|Q9D2P8|MOBP_MOUSE	Mobp	MOBP_MOUSE Myelin-associated oligodendrocyte basic protein	3615	12	37.1	2	11.7798	11.0878	9.59977	13.1573	13.5316	7.84844	10.2581	7.04705	8.09993	7.59017	11.8313	8.16873	-0.53442	0.00361732
sp|Q8R1B5|CPLX3_MOUSE	Cplx3	CPLX3_MOUSE Complexin-3	3839	4	22.8	2	10.8195	13.9445	15.4811	10.36	8.88811	9.25313	7.30417	9.73522	7.50318	6.71114	11.8986	8.10137	-0.554558	0.0228626
tr|A2AWT5|A2AWT5_MOUSE	Ubtf	A2AWT5_MOUSE Nucleolar transcription factor 1	1603	4	9.2	1	13.8842	10.4552	13.4248	13.6974	8.51803	8.68364	7.51015	9.92184	8.07171	5.83297	11.9959	8.00406	-0.583742	0.0135534
sp|Q64288|OMP_MOUSE	Omp	OMP_MOUSE Olfactory marker protein	4086	10	43.6	1	13.1885	9.94185	11.0209	17.4292	12.1664	5.35122	2.37489	8.60625	8.97118	10.9496	12.7494	7.25063	-0.814248	0.0245291
sp|Q9QZM0|UBQL2_MOUSE	Ubqln2	UBQL2_MOUSE Ubiquilin-2	3230	5	8.3	5	19.8835	16.0559	20.622	16.273	20.4487	1.39302	1.42601	1.24156	1.20172	1.45461	18.6566	1.34339	-3.79574	1.54855e-07
sp|Q91WM1|STRBP_MOUSE	Strbp	STRBP_MOUSE Spermatid perinuclear RNA-binding protein	1356	13	16.7	11	10.1175	9.79661	9.48962	9.45586	10.1122	10.297	9.82682	10.4678	10.1807	10.256	9.79435	10.2056	0.059346	0.0500517
sp|Q60766|IRGM1_MOUSE	Irgm1	IRGM1_MOUSE Immunity-related GTPase family M protein 1	5100	1	3.9	1	9.76349	8.12723	9.95257	10.0948	9.8236	10.1632	10.6744	10.1561	10.8824	10.3622	9.55234	10.4477	0.129253	0.0500723
sp|Q8K2U2|ALKB6_MOUSE	Alkbh6	ALKB6_MOUSE Alpha-ketoglutarate-dependent dioxygenase alkB homolog 6	3971	2	8	1	8.62645	8.48145	9.5135	11.1592	9.14075	9.90561	10.9903	11.2499	10.4991	10.4338	9.38426	10.6157	0.177889	0.050085
tr|Q6P6L6|Q6P6L6_MOUSE	Gemin4	Q6P6L6_MOUSE Gem (Nuclear organelle) associated protein 4	3296	4	4.1	3	10.7428	10.0396	9.70829	10.8687	10.5456	10.0239	9.05081	9.03657	9.74785	10.2359	10.381	9.619	-0.109986	0.0501763
sp|Q7TSH2|KPBB_MOUSE	Phkb	KPBB_MOUSE Phosphorylase b kinase regulatory subunit beta	804	10	6.6	9	9.70771	9.80802	9.6779	9.97985	10.0819	10.164	10.0837	10.5164	9.88449	10.096	9.85108	10.1489	0.0429725	0.0502328
sp|Q9QZ73|DCNL1_MOUSE	Dcun1d1	DCNL1_MOUSE DCN1-like protein 1	873	9	14.7	4	11.2275	10.5013	11.1345	10.213	9.23623	9.7986	9.47982	10.0022	8.96612	9.44075	10.4625	9.53751	-0.133543	0.0502717
sp|O70503|DHB12_MOUSE	Hsd17b12	DHB12_MOUSE Estradiol 17-beta-dehydrogenase 12	2084	7	15.1	5	9.85039	10.3454	9.07402	9.91136	9.1206	9.82574	10.1576	10.342	10.6913	10.6816	9.66035	10.3397	0.0980401	0.0502992
sp|Q6IRU2|TPM4_MOUSE	Tpm4	TPM4_MOUSE Tropomyosin alpha-4 chain	1486	2	31	1	8.87613	8.72924	9.26421	9.27037	10.381	10.9341	9.93608	9.33216	12.4639	10.8128	9.30419	10.6958	0.201093	0.05032
sp|Q8BYR1|TYW4_MOUSE	Lcmt2	TYW4_MOUSE tRNA wybutosine-synthesizing protein 4	1172	3	1	3	9.90154	9.50801	9.97335	9.40544	9.33762	11.0481	9.87011	10.9181	9.50756	10.5302	9.62519	10.3748	0.108197	0.0503537
sp|Q99KR6|RNF34_MOUSE	Rnf34	RNF34_MOUSE E3 ubiquitin-protein ligase RNF34	73	1	4	1	8.90499	9.18911	9.30466	10.3425	7.6246	11.8855	10.7758	9.19381	9.84014	12.9389	9.07317	10.9268	0.268195	0.0503915
sp|Q9WVB4|SLIT3_MOUSE	Slit3	SLIT3_MOUSE Slit homolog 3 protein	2735	1	0.46	1	9.19146	9.42239	9.69653	9.81277	9.28393	9.57153	11.6434	9.9322	11.4951	9.95063	9.48142	10.5186	0.149766	0.0504241
sp|Q9Z0R6|ITSN2_MOUSE	Itsn2	ITSN2_MOUSE Intersectin-2	777	19	8.7	9	10.2242	10.1788	9.98294	10.0389	10.362	9.84796	9.67344	9.51829	9.96032	10.2131	10.1574	9.84262	-0.0454129	0.0508725
sp|Q8C0I1|ADAS_MOUSE	Agps	ADAS_MOUSE Alkyldihydroxyacetonephosphate synthase, peroxisomal	760	6	12.9	2	10.2593	9.98591	9.50006	9.22283	9.24381	9.73065	11.0903	10.4152	10.5445	10.0075	9.64238	10.3576	0.10323	0.0509573
sp|P28651|CAH8_MOUSE	Ca8	CAH8_MOUSE Carbonic anhydrase-related protein	7055	5	16.8	2	7.69302	9.89677	8.51279	10.3182	8.30013	12.8165	9.742	13.0586	9.53625	10.1257	8.94419	11.0558	0.305782	0.0510922
sp|Q8CFE4|SCYL2_MOUSE	Scyl2	SCYL2_MOUSE SCY1-like protein 2	5725	13	14.6	7	9.3116	9.45874	9.97886	10.5004	9.23123	10.6972	10.1074	10.051	10.3444	10.3191	9.69616	10.3038	0.0876954	0.0511288
sp|Q99P69|NUF2_MOUSE	Nuf2	NUF2_MOUSE Kinetochore protein Nuf2	7835	3	1.7	2	11.5565	10.793	11.3366	9.70317	9.48152	10.1268	9.72364	9.16852	8.52717	9.58306	10.5742	9.42584	-0.16585	0.0511962
sp|Q9D2Z4|SENP8_MOUSE	Senp8	SENP8_MOUSE Sentrin-specific protease 8	7628	3	10.9	2	10.3495	10.3075	9.87658	10.6729	10.6413	9.37427	10.6606	9.71669	8.91295	9.48774	10.3695	9.63045	-0.106678	0.0512304
sp|Q69Z26|CNTN4_MOUSE	Cntn4	CNTN4_MOUSE Contactin-4	1147	7	7.1	4	8.85622	9.25296	8.66442	9.8613	10.3444	11.3299	9.37497	11.104	9.79303	11.4188	9.39586	10.6041	0.17453	0.0513324
sp|Q9WUE4|NPRL2_MOUSE	Nprl2	NPRL2_MOUSE Nitrogen permease regulator 2-like protein	4900	3	7.4	1	9.26053	6.32466	12.4243	6.94116	7.55657	12.0788	12.4626	8.77299	11.4194	12.759	8.50144	11.4986	0.435673	0.051432
tr|E9PWW9|E9PWW9_MOUSE	Rsf1	E9PWW9_MOUSE Protein Rsf1	1221	8	4.3	3	9.82026	9.48382	8.26999	9.69633	10.2362	10.9425	9.44124	10.767	10.3813	10.9614	9.50132	10.4987	0.144009	0.0516902
sp|A2BE28|LAS1L_MOUSE	Las1l	LAS1L_MOUSE Ribosomal biogenesis protein LAS1L	2621	4	4	3	9.90048	9.83561	9.74579	9.57889	10.1289	10.1493	9.88527	10.556	10.1396	10.0802	9.83793	10.1621	0.0467684	0.0518655
sp|P97445|CAC1A_MOUSE	Cacna1a	CAC1A_MOUSE Voltage-dependent P/Q-type calcium channel subunit alpha-1A	163	25	10.1	16	9.46999	9.562	9.76397	9.35284	10.0365	11.4638	9.93396	9.81052	10.4196	10.1868	9.63707	10.3629	0.104766	0.0519941
sp|Q8VDM6|HNRL1_MOUSE	Hnrnpul1	HNRL1_MOUSE Heterogeneous nuclear ribonucleoprotein U-like protein 1	1530	9	7.8	7	9.56745	10.1517	9.18827	9.8397	9.90094	10.6231	9.71204	10.3531	10.0719	10.5918	9.72961	10.2704	0.0780366	0.052036
sp|Q8BGI5|PEX26_MOUSE	Pex26	PEX26_MOUSE Peroxisome assembly protein 26	7816	2	12.8	1	11.1273	10.0498	11.2697	9.48082	14.0991	7.98657	7.88093	11.1895	7.39844	9.51786	11.2053	8.79465	-0.349489	0.0521979
sp|Q6A058|ARMX2_MOUSE	Armcx2	ARMX2_MOUSE Armadillo repeat-containing X-linked protein 2	1892	3	3.3	3	8.64899	9.58053	9.48463	9.66675	10.4439	9.85938	10.1121	10.403	11.3589	10.4418	9.56497	10.435	0.125604	0.0522754
sp|Q9CQ06|RM24_MOUSE	Mrpl24	RM24_MOUSE 39S ribosomal protein L24, mitochondrial	5864	4	24.5	4	9.67515	9.06133	10.4147	9.49281	9.68047	9.78922	10.0354	10.5137	10.4102	10.927	9.6649	10.3351	0.096725	0.0522888
tr|A2AJW5|A2AJW5_MOUSE	Fam217b	A2AJW5_MOUSE Protein Fam217b	2814	3	11.6	2	9.23392	9.73832	9.83353	9.74102	10.3656	10.4197	10.304	10.1878	10.0896	10.0864	9.78248	10.2175	0.0627733	0.052311
sp|P23819-3|GRIA2_MOUSE	Gria2	GRIA2_MOUSE Isoform 3 of Glutamate receptor 2	1273	21	21.5	15	9.04147	9.73168	9.73366	9.43687	9.90921	11.5817	9.85456	10.5089	9.59873	10.6032	9.57058	10.4294	0.123981	0.0524641
sp|Q5SSM3|RHG44_MOUSE	Arhgap44	RHG44_MOUSE Rho GTPase-activating protein 44	502	18	22.5	9	9.34717	10.0332	9.41433	10.0461	10.0229	10.6365	10.0398	10.3534	10.0024	10.1042	9.77274	10.2273	0.0655855	0.0525462
sp|O54784|DAPK3_MOUSE	Dapk3	DAPK3_MOUSE Death-associated protein kinase 3	540	3	6	2	9.39803	9.25119	9.48684	9.74794	10.0998	10.042	11.0619	9.33696	10.9782	10.5971	9.59675	10.4032	0.116416	0.0525865
sp|Q8BZJ7|DCNL2_MOUSE	Dcun1d2	DCNL2_MOUSE DCN1-like protein 2	873	4	10.8	1	10.1289	9.62438	9.53345	9.41642	9.94825	10.1751	10.6873	9.6692	10.7157	10.1013	9.73027	10.2697	0.0778454	0.052604
sp|P50247|SAHH_MOUSE	Ahcy	SAHH_MOUSE Adenosylhomocysteinase	2307	13	35.9	9	10.4728	10.4011	9.619	10.2925	10.2176	9.57789	10.0036	9.719	9.67517	10.0214	10.2006	9.79941	-0.0578859	0.0526716
sp|Q8K190|SMDC1_MOUSE	Saysd1	SMDC1_MOUSE SAYSvFN domain-containing protein 1	1791	4	15.4	3	9.84456	8.07651	9.03336	9.15277	10.7441	9.90416	9.96157	11.0964	11.6324	10.5542	9.37026	10.6297	0.181946	0.0527632
sp|Q9ET77|JPH3_MOUSE	Jph3	JPH3_MOUSE Junctophilin-3	1480	7	12.6	3	9.0723	9.93335	9.2982	8.94928	10.5715	10.8491	9.85934	10.515	9.93616	11.0157	9.56492	10.4351	0.125615	0.0528379
sp|Q9JJK2|LANC2_MOUSE	Lancl2	LANC2_MOUSE LanC-like protein 2	4818	18	28.2	10	9.89885	9.90391	9.88262	9.97276	9.32821	10.5547	10.0354	10.4962	9.91055	10.0167	9.79727	10.2027	0.0585042	0.0528434
sp|Q6NXI6|RPRD2_MOUSE	Rprd2	RPRD2_MOUSE Regulation of nuclear pre-mRNA domain-containing protein 2	3076	5	3.4	3	9.7529	10.008	8.89263	10.0475	9.53609	10.9615	9.893	10.2633	9.84594	10.7992	9.64742	10.3526	0.101776	0.0528622
sp|Q9Z1N5|DX39B_MOUSE	Ddx39b	DX39B_MOUSE Spliceosome RNA helicase Ddx39b	5180	15	15.9	8	10.0686	9.79819	9.29505	9.8287	10.0598	10.0591	10.0144	10.1665	10.5318	10.1778	9.81006	10.1899	0.0548104	0.05295
sp|Q9ESP1|SDF2L_MOUSE	Sdf2l1	SDF2L_MOUSE Stromal cell-derived factor 2-like protein 1	3341	1	3.6	1	9.56682	9.14097	9.52348	9.13194	10.5928	9.92441	10.2996	9.89594	11.1264	10.7976	9.5912	10.4088	0.118021	0.0530053
sp|Q9CXJ4|ABCB8_MOUSE	Abcb8	ABCB8_MOUSE ATP-binding cassette sub-family B member 8, mitochondrial	2977	15	11.9	7	10.2606	8.89696	10.0035	8.26333	10.1095	11.0102	10.1659	10.0728	10.3764	10.8408	9.50678	10.4932	0.14243	0.0530163
sp|P10107|ANXA1_MOUSE	Anxa1	ANXA1_MOUSE Annexin A1	304	10	22.3	6	10.0164	9.97801	8.26604	10.3809	9.10152	10.5931	10.3872	10.1186	10.7517	10.4065	9.54858	10.4514	0.130341	0.0530175
sp|Q80WQ2|VAC14_MOUSE	Vac14	VAC14_MOUSE Protein VAC14 homolog	3454	6	10.9	5	9.81964	9.87738	9.07682	9.90269	10.0898	10.0455	9.84921	10.5004	10.3436	10.4948	9.75327	10.2467	0.0712058	0.053057
sp|Q68FH4|GALK2_MOUSE	Galk2	GALK2_MOUSE N-acetylgalactosamine kinase	880	8	15.7	3	9.77236	9.70229	9.38073	10.3719	9.69122	10.3878	10.4403	10.1885	10.2008	9.86406	9.78371	10.2163	0.0624185	0.0531596
sp|Q9R1L5|MAST1_MOUSE	Mast1	MAST1_MOUSE Microtubule-associated serine/threonine-protein kinase 1	577	8	5.7	3	10.015	9.98447	9.59563	9.976	9.80749	10.2192	9.85046	10.2981	10.1596	10.0941	9.87572	10.1243	0.0358624	0.0532538
sp|Q62010|OVGP1_MOUSE	Ovgp1	OVGP1_MOUSE Oviduct-specific glycoprotein	3643	1	1	1	11.1731	10.3347	10.6876	9.86246	9.73469	9.60569	10.1229	9.85241	9.54668	9.07971	10.3585	9.64148	-0.103492	0.0535587
sp|P16332|MUTA_MOUSE	Mut	MUTA_MOUSE Methylmalonyl-CoA mutase, mitochondrial	939	18	26.1	10	9.3794	8.8501	10.8191	9.14323	9.69658	9.90123	10.3262	10.4133	10.7436	10.7272	9.57769	10.4223	0.121925	0.0536003
sp|O08529|CAN2_MOUSE	Capn2	CAN2_MOUSE Calpain-2 catalytic subunit	2915	18	15.9	8	10.5284	10.7273	9.47563	10.3399	10.627	9.15212	10.3148	9.56556	9.85031	9.41905	10.3396	9.66037	-0.0980336	0.0536283
sp|Q641P0|ARP3B_MOUSE	Actr3b	ARP3B_MOUSE Actin-related protein 3B	1797	40	26.6	24	9.95495	9.50436	9.60538	9.71222	10.1242	10.8002	9.91945	10.1095	9.98683	10.2829	9.78021	10.2198	0.0634273	0.0538524
sp|Q9JM13|RABX5_MOUSE	Rabgef1	RABX5_MOUSE Rab5 GDP/GTP exchange factor	2759	8	14.3	5	9.86069	9.67228	9.83408	9.65179	10.0188	10.4389	10.3486	10.5183	9.69772	9.9588	9.80754	10.1925	0.0555397	0.0539186
sp|P57759|ERP29_MOUSE	Erp29	ERP29_MOUSE Endoplasmic reticulum resident protein 29	4041	13	23.7	9	10.022	9.91583	8.94235	9.94385	9.77281	10.2814	9.9836	10.4783	9.93042	10.7294	9.71937	10.2806	0.0809952	0.0541082
sp|Q99LC2|CSTF1_MOUSE	Cstf1	CSTF1_MOUSE Cleavage stimulation factor subunit 1	2495	3	13.9	2	9.6209	9.27706	9.20014	9.28308	10.5443	10.0765	10.2099	10.0729	11.4853	10.2298	9.5851	10.4149	0.119783	0.0541795
sp|Q01279|EGFR_MOUSE	Egfr	EGFR_MOUSE Epidermal growth factor receptor	1001	11	6.4	4	10.3394	10.3726	10.6109	9.91662	10.1406	10.4022	9.71005	9.94803	9.38614	9.17344	10.276	9.72398	-0.0796631	0.0543063
sp|Q8VCN5|CGL_MOUSE	Cth	CGL_MOUSE Cystathionine gamma-lyase	4178	4	8	3	9.62483	10.5231	8.03841	9.65827	9.76355	10.2792	10.224	10.6063	10.9104	10.3719	9.52164	10.4784	0.13813	0.0543965
sp|Q99PN0|SC5A5_MOUSE	Slc5a5	SC5A5_MOUSE Sodium/iodide cotransporter	6130	2	3.2	1	7.54426	8.85392	8.50991	10.5683	9.3038	9.87554	9.93356	9.69182	12.0661	13.6528	8.95603	11.044	0.302326	0.0544422
sp|Q8CE33|KLH11_MOUSE	Klhl11	KLH11_MOUSE Kelch-like protein 11	1777	6	6.6	2	9.37037	9.452	9.17723	9.99662	10.174	10.3461	9.73334	11.3151	10.0833	10.3519	9.63405	10.366	0.105639	0.0545492
sp|P83870|PHF5A_MOUSE	Phf5a	PHF5A_MOUSE PHD finger-like domain-containing protein 5A	4916	6	52.7	4	10.0598	9.38613	8.75935	9.34699	10.4522	10.5283	9.64879	10.4767	10.5485	10.7932	9.60091	10.3991	0.115216	0.0545869
sp|Q91W34|CP058_MOUSE		CP058_MOUSE UPF0420 protein C16orf58 homolog	585	7	9	4	9.02263	10.4556	9.27571	10.1043	9.45874	10.2881	9.98642	10.6277	10.1133	10.6674	9.6634	10.3366	0.0971596	0.0547466
sp|Q6P8X1|SNX6_MOUSE	Snx6	SNX6_MOUSE Sorting nexin-6	3043	16	23.6	11	9.74256	10.1871	9.87294	10.6062	10.6199	9.82472	9.85794	9.79957	9.78501	9.704	10.2058	9.79425	-0.059376	0.0548261
sp|Q3TMH2|SCRN3_MOUSE	Scrn3	SCRN3_MOUSE Secernin-3	4905	9	22	7	9.39579	10.0869	9.02565	9.86577	10.2482	10.0604	10.4917	10.0621	10.4833	10.2802	9.72446	10.2755	0.0795243	0.0548822
sp|Q9R1S8|CAN7_MOUSE	Capn7	CAN7_MOUSE Calpain-7	1503	4	5.8	3	9.5446	9.87377	9.71314	9.81671	10.2436	10.4454	9.97556	10.244	10.1394	10.0039	9.83836	10.1616	0.0466428	0.0551196
sp|Q8VDD8|WASH1_MOUSE	Wash1	WASH1_MOUSE WAS protein family homolog 1	4180	2	5.1	1	11.5733	10.2773	10.7135	9.98855	10.2262	9.50432	8.74577	10.9965	9.09418	8.88029	10.5558	9.44422	-0.16053	0.0551294
sp|Q80XN0|BDH_MOUSE	Bdh1	BDH_MOUSE D-beta-hydroxybutyrate dehydrogenase, mitochondrial	5473	14	25.7	10	10.7498	9.1765	11.9943	10.022	10.8627	9.11681	9.58449	9.99167	9.49602	9.00569	10.5611	9.43893	-0.162059	0.0552491
sp|Q9CQV1|TIM16_MOUSE	Pam16	TIM16_MOUSE Mitochondrial import inner membrane translocase subunit TIM16	6649	4	31.2	3	9.97507	9.12994	8.69097	9.75564	10.1323	10.0928	10.0378	10.3431	10.1488	11.6936	9.53679	10.4632	0.13375	0.0554231
sp|Q9D9H8|CB069_MOUSE		CB069_MOUSE UPF0565 protein C2orf69 homolog	3990	3	12.1	3	9.94491	9.81045	9.34282	10.0474	9.93836	10.4642	10.1562	10.1875	10.2928	9.81542	9.81678	10.1832	0.0528721	0.0555694
sp|Q8VH37|HDAC8_MOUSE	Hdac8	HDAC8_MOUSE Histone deacetylase 8	3989	1	2.4	1	10.0328	10.4304	9.02091	8.55791	9.33314	9.95168	10.9219	10.9796	11.2168	9.55477	9.47505	10.525	0.151609	0.0556571
sp|P35585|AP1M1_MOUSE	Ap1m1	AP1M1_MOUSE AP-1 complex subunit mu-1	2511	10	25.1	9	9.87802	9.24301	10.3279	9.71312	9.75527	10.0033	10.2957	10.2726	10.4672	10.0439	9.78345	10.2165	0.0624917	0.0558166
sp|O08807|PRDX4_MOUSE	Prdx4	PRDX4_MOUSE Peroxiredoxin-4	1210	14	25.9	6	9.93725	9.75239	9.08476	9.96497	10.1251	10.2214	10.3186	9.92802	10.1867	10.4807	9.7729	10.2271	0.0655371	0.055834
sp|P40142|TKT_MOUSE	Tkt	TKT_MOUSE Transketolase	4304	23	36.6	14	10.7442	10.3909	10.2409	10.5499	9.72357	9.09102	10.2374	10.0651	9.83711	9.11991	10.3299	9.6701	-0.0952246	0.0558597
sp|Q8R2R9|AP3M2_MOUSE	Ap3m2	AP3M2_MOUSE AP-3 complex subunit mu-2	6456	11	12.2	7	9.93502	9.37748	10.2053	9.91398	9.30975	10.0741	10.1477	10.706	9.8883	10.4424	9.7483	10.2517	0.0726405	0.0561959
sp|Q8R059|GALE_MOUSE	Gale	GALE_MOUSE UDP-glucose 4-epimerase	1416	3	5.2	1	10.0915	9.70174	7.23841	8.72463	8.84886	9.55752	12.0917	12.0123	13.0566	8.67686	8.92102	11.079	0.312545	0.056392
sp|P13808|B3A2_MOUSE	Slc4a2	B3A2_MOUSE Anion exchange protein 2	3628	2	2.8	2	9.73911	9.95855	9.00475	9.59703	8.64204	8.82727	11.1027	10.7735	11.7874	10.5676	9.3883	10.6117	0.176721	0.056494
tr|G3X9N3|G3X9N3_MOUSE	Pnmal2	G3X9N3_MOUSE MCG16539	1581	4	5.1	4	10.9579	10.7808	9.42984	10.3491	10.4017	9.56895	9.0253	10.3951	9.62093	9.47034	10.3839	9.61613	-0.110817	0.0566113
sp|Q6ZQ58|LARP1_MOUSE	Larp1	LARP1_MOUSE La-related protein 1	4441	18	21.8	11	10.0997	10.4381	10.0433	10.0789	9.95584	9.63197	10.0426	9.98854	9.92507	9.79603	10.1232	9.87685	-0.0355356	0.0566505
sp|Q3UYG8|MACD2_MOUSE	Macrod2	MACD2_MOUSE O-acetyl-ADP-ribose deacetylase MACROD2	394	13	20.6	9	10.378	9.8161	9.4947	9.65857	9.62591	10.4233	10.2057	10.0556	9.9142	10.4278	9.79466	10.2053	0.0592558	0.0568294
sp|Q61161|M4K2_MOUSE	Map4k2	M4K2_MOUSE Mitogen-activated protein kinase kinase kinase kinase 2	2864	7	8.9	4	9.72042	9.43387	8.95552	9.85933	10.4798	9.97327	10.4679	10.4305	10.609	10.0705	9.68978	10.3102	0.0895397	0.0569173
sp|Q80ZJ7|SNX32_MOUSE	Snx32	SNX32_MOUSE Sorting nexin-32	3043	3	12.6	1	9.41334	7.78155	8.04615	8.1471	11.1599	9.46066	10.5579	13.332	12.349	9.7524	8.9096	11.0904	0.315878	0.0569558
sp|Q60634|FLOT2_MOUSE	Flot2	FLOT2_MOUSE Flotillin-2	4602	19	34.8	10	9.94136	10.4021	10.2935	10.256	10.0259	9.71822	10.1691	10.0745	9.37734	9.74198	10.1838	9.81622	-0.0530326	0.0570607
sp|Q9WVK8|CP46A_MOUSE	Cyp46a1	CP46A_MOUSE Cholesterol 24-hydroxylase	317	12	18.4	7	10.0518	9.30583	9.71746	9.14078	10.2786	10.2622	10.0818	10.0883	10.9475	10.1257	9.69889	10.3011	0.0869089	0.0570858
sp|Q9DBR7|MYPT1_MOUSE	Ppp1r12a	MYPT1_MOUSE Protein phosphatase 1 regulatory subunit 12A	3945	20	14.6	15	10.1497	9.88337	9.4931	9.56804	10.1216	10.2855	10.1843	10.0732	10.0863	10.1548	9.84317	10.1568	0.0452559	0.0575268
sp|Q80ZI6|LRSM1_MOUSE	Lrsam1	LRSM1_MOUSE E3 ubiquitin-protein ligase LRSAM1	311	3	5	2	9.95491	9.61353	9.41753	9.91953	9.54368	9.76052	10.43	9.65723	10.9358	10.7673	9.68983	10.3102	0.0895237	0.0575557
sp|Q80V26|IMPA3_MOUSE	Impad1	IMPA3_MOUSE Inositol monophosphatase 3	6526	4	11.8	3	9.57611	9.03567	10.1423	10.1033	9.55258	9.56808	10.4899	10.7697	10.4557	10.3068	9.68198	10.318	0.0917926	0.0576841
tr|F8VPK0|F8VPK0_MOUSE	Ttc37	F8VPK0_MOUSE Protein Ttc37	552	12	9.4	4	9.39709	10.0524	9.3479	9.62895	10.1492	10.4339	9.50094	10.4486	10.4734	10.5676	9.71512	10.2849	0.0822201	0.0577345
sp|Q921T2-2|TOIP1_MOUSE	Tor1aip1	TOIP1_MOUSE Isoform 2 of Torsin-1A-interacting protein 1	717	3	6.9	1	9.26436	9.6133	8.16713	9.58094	9.11092	11.116	9.49122	11.5767	9.04225	13.0372	9.14733	10.8527	0.246627	0.0578205
sp|O08740|RPB11_MOUSE	Polr2j	RPB11_MOUSE DNA-directed RNA polymerase II subunit RPB11	6107	2	9.4	1	9.68596	9.61001	9.56418	9.40307	9.84531	9.39422	9.88333	11.2725	10.8406	10.5008	9.62171	10.3783	0.109205	0.058213
tr|B1AXF2|B1AXF2_MOUSE	Slc24a2	B1AXF2_MOUSE Protein Slc24a2	4145	7	6.3	5	10.8339	10.7239	10.6205	9.77873	9.82636	10.1738	10.1977	9.08516	9.34599	9.41387	10.3567	9.64332	-0.10296	0.0583242
sp|Q9Z0R4-2|ITSN1_MOUSE	Itsn1	ITSN1_MOUSE Isoform 2 of Intersectin-1	777	36	22.3	30	10.1991	9.97173	9.56784	9.85465	9.55155	10.4133	10.049	10.3322	9.8925	10.1681	9.82897	10.171	0.0493532	0.0583372
tr|Q5SVJ0|Q5SVJ0_MOUSE	Camk2b	Q5SVJ0_MOUSE Calcium/calmodulin-dependent protein kinase II, beta, isoform CRA_b	1263	7	4.2	4	9.14107	9.64108	10.4686	9.28125	9.58134	10.5656	9.55276	10.8674	10.0586	10.8423	9.62267	10.3773	0.108927	0.0583962
sp|Q9DCE5|PK1IP_MOUSE	Pak1ip1	PK1IP_MOUSE p21-activated protein kinase-interacting protein 1	5206	2	5.8	2	8.61291	8.63485	9.34854	10.6543	9.78459	9.82424	9.58088	11.3755	10.8302	11.354	9.40704	10.593	0.171292	0.0586479
sp|Q91WE1|SNX15_MOUSE	Snx15	SNX15_MOUSE Sorting nexin-15	6210	4	10.7	3	9.25905	9.93081	9.83904	9.55797	10.0424	11.0359	10.344	9.92196	9.95402	10.1149	9.72586	10.2741	0.0791191	0.0586643
sp|Q61830|MRC1_MOUSE	Mrc1	MRC1_MOUSE Macrophage mannose receptor 1	2195	5	3.5	1	9.47393	8.54353	7.51981	9.15168	10.3802	12.7705	9.14221	9.41279	11.0601	12.5452	9.01382	10.9862	0.285478	0.0588139
sp|Q8BYN3|ITPK1_MOUSE	Itpk1	ITPK1_MOUSE Inositol-tetrakisphosphate 1-kinase	7198	3	8.6	2	10.089	10.2549	9.59449	9.55278	9.38645	10.147	10.6265	10.1165	9.93132	10.3009	9.77553	10.2245	0.0647778	0.0590082
sp|Q14C51|PTCD3_MOUSE	Ptcd3	PTCD3_MOUSE Pentatricopeptide repeat domain-containing protein 3, mitochondrial	3947	4	6.7	2	9.68264	9.88702	9.89089	8.73468	9.53331	9.86001	10.3174	10.3109	9.96227	11.8209	9.54571	10.4543	0.131171	0.0590928
sp|Q6VN19|RBP10_MOUSE	Ranbp10	RBP10_MOUSE Ran-binding protein 10	4163	2	4	2	10.7079	8.63595	8.11738	8.80811	9.41121	11.4989	11.1773	10.2759	8.74562	12.6217	9.13612	10.8639	0.249886	0.0592468
sp|Q9DAI2|IFT22_MOUSE	Ift22	IFT22_MOUSE Intraflagellar transport protein 22 homolog	6867	3	11.9	3	10.4216	10.8571	9.83511	10.1236	10.0712	9.14622	10.0649	9.92263	9.88933	9.6684	10.2617	9.73829	-0.0755295	0.0593722
sp|Q8BTG7-2|NDRG4_MOUSE	Ndrg4	NDRG4_MOUSE Isoform 2 of Protein NDRG4	4838	6	23.6	5	10.2047	10.454	9.57257	10.2546	10.7163	9.39292	9.85853	9.73556	10.0673	9.74359	10.2404	9.75957	-0.0693868	0.0593982
sp|Q61301|CTNA2_MOUSE	Ctnna2	CTNA2_MOUSE Catenin alpha-2	2700	24	15.5	12	9.65458	9.66955	9.90686	9.51402	10.2689	10.5261	10.4141	10.0894	9.85124	10.1053	9.80278	10.1972	0.0569135	0.0594987
sp|Q64737|PUR2_MOUSE	Gart	PUR2_MOUSE Trifunctional purine biosynthetic protein adenosine-3	892	23	19.5	16	9.65047	9.79633	9.82179	9.96183	10.0786	9.79127	10.3972	10.087	10.2791	10.1364	9.86181	10.1382	0.0398771	0.0595733
sp|P27048|RSMB_MOUSE	Snrpb	RSMB_MOUSE Small nuclear ribonucleoprotein-associated protein B	4716	17	25.1	9	9.49547	9.6035	9.56801	10.1283	10.135	10.0686	9.79317	10.5484	10.4337	10.2259	9.78606	10.2139	0.0617408	0.0598105
sp|Q3UYV9|NCBP1_MOUSE	Ncbp1	NCBP1_MOUSE Nuclear cap-binding protein subunit 1	3469	3	6.5	1	9.2866	9.50229	9.98069	9.76631	9.98206	10.2633	9.52431	10.2804	10.4262	10.9878	9.70359	10.2964	0.0855511	0.0598827
sp|Q3TXX3|ZFY27_MOUSE	Zfyve27	ZFY27_MOUSE Protrudin	5568	4	10.1	2	8.78179	10.708	9.95098	8.63892	9.48049	10.2166	11.0873	9.84406	10.9284	10.3635	9.51203	10.488	0.140911	0.060042
tr|G5E895|G5E895_MOUSE	Akr1b10	G5E895_MOUSE MCG142264, isoform CRA_b	445	9	2.5	7	11.0226	10.1428	9.95151	10.1313	10.6781	8.60628	9.94431	9.56626	10.3563	9.60068	10.3852	9.61476	-0.111213	0.0601589
sp|Q9CYL5|GAPR1_MOUSE	Glipr2	GAPR1_MOUSE Golgi-associated plant pathogenesis-related protein 1	3769	6	33.1	5	9.42816	9.65586	8.80471	9.73183	10.011	9.96134	10.2201	9.49251	11.5938	11.1006	9.52632	10.4737	0.136778	0.0604399
sp|Q8K3Z9|PO121_MOUSE	Pom121	PO121_MOUSE Nuclear envelope pore membrane protein POM 121	7207	3	3.3	1	10.4923	10.0682	7.94847	7.20229	8.97145	8.16915	12.3748	11.1465	11.9668	11.6601	8.93655	11.0635	0.308013	0.0604493
sp|Q8VC85|LSM1_MOUSE	Lsm1	LSM1_MOUSE U6 snRNA-associated Sm-like protein LSm1	1425	1	5.3	1	10.2397	10.191	8.47322	9.32342	9.83074	10.4987	10.5389	10.3661	9.87549	10.6627	9.61162	10.3884	0.11212	0.0605217
sp|O35382|EXOC4_MOUSE	Exoc4	EXOC4_MOUSE Exocyst complex component 4	5453	21	21	9	9.54552	9.92755	9.36273	10.049	9.76214	10.7387	10.287	10.1556	9.53027	10.6414	9.7294	10.2706	0.0780983	0.0605538
sp|P52875|TM165_MOUSE	Tmem165	TM165_MOUSE Transmembrane protein 165	7819	1	5.6	1	9.58139	9.28127	8.82	9.27128	10.1186	8.73517	11.4086	11.3577	10.468	10.958	9.4145	10.5855	0.169134	0.0607653
sp|Q9D338|RM19_MOUSE	Mrpl19	RM19_MOUSE 39S ribosomal protein L19, mitochondrial	5017	3	12	2	9.42116	8.19415	9.73115	9.70346	10.0333	9.39415	10.1607	10.632	10.7127	12.0171	9.41665	10.5833	0.16851	0.0607742
sp|Q08509|EPS8_MOUSE	Eps8	EPS8_MOUSE Epidermal growth factor receptor kinase substrate 8	214	17	20.6	6	9.45186	9.51208	9.51833	10.1155	10.0588	10.548	10.2081	10.8271	9.66366	10.0966	9.73132	10.2687	0.0775447	0.0608905
sp|Q99JI4|PSMD6_MOUSE	Psmd6	PSMD6_MOUSE 26S proteasome non-ATPase regulatory subunit 6	1913	9	21.6	6	9.44397	9.95415	9.4941	10.0234	9.84926	10.6905	9.72222	10.5422	9.85694	10.4233	9.75297	10.247	0.071293	0.0609173
sp|Q69ZX6|MOR2A_MOUSE	Morc2a	MOR2A_MOUSE MORC family CW-type zinc finger protein 2A	4600	2	1.6	1	10.4841	8.66434	8.58925	10.2959	9.38787	10.8363	10.0413	11.3722	10.0378	10.2909	9.48429	10.5157	0.148934	0.0609655
sp|Q8C166|CPNE1_MOUSE	Cpne1	CPNE1_MOUSE Copine-1	1971	14	18.8	10	10.2475	10.4316	9.87132	10.1015	10.1314	9.79618	9.87625	10.124	9.45784	9.96237	10.1567	9.84333	-0.0452098	0.06101
tr|A2AUK5|A2AUK5_MOUSE	Epb4.1l1	A2AUK5_MOUSE Band 4.1-like protein 1	426	49	3	42	9.97018	9.78181	9.80756	9.88796	9.73365	10.528	9.83063	10.4508	9.86212	10.1473	9.83623	10.1638	0.0472572	0.0610355
tr|A1BN54|A1BN54_MOUSE	Actn1	A1BN54_MOUSE Alpha actinin 1a	1056	8	1.1	6	9.96649	10.0953	8.44538	10.0109	8.97714	10.8354	9.42615	10.8965	10.157	11.1898	9.49905	10.501	0.144666	0.0611191
sp|Q8VE47|UBA5_MOUSE	Uba5	UBA5_MOUSE Ubiquitin-like modifier-activating enzyme 5	7552	5	14.9	2	9.76243	9.07066	9.64198	9.52807	9.68718	9.25196	9.75578	11.2507	11.2246	10.8266	9.53806	10.4619	0.133381	0.0611331
sp|O35386|PAHX_MOUSE	Phyh	PAHX_MOUSE Phytanoyl-CoA dioxygenase, peroxisomal	6218	2	4.4	1	8.37398	10.8131	8.85325	9.64626	9.16983	10.4806	9.33328	11.584	10.3802	11.3656	9.37128	10.6287	0.181649	0.0611932
sp|Q6GQW0|BTBDB_MOUSE	Btbd11	BTBDB_MOUSE Ankyrin repeat and BTB/POZ domain-containing protein BTBD11	1180	4	4	1	9.25483	9.31562	8.85999	10.1599	10.1299	10.0124	10.755	11.4238	10.604	9.48455	9.54404	10.456	0.131652	0.0613101
sp|P08556|RASN_MOUSE	Nras	RASN_MOUSE GTPase NRas	5761	5	23.8	3	10.8139	10.6214	10.2908	10.0569	9.68257	9.6847	10.0143	10.1739	9.48744	9.17414	10.2931	9.70688	-0.0845997	0.0613143
sp|Q9CRC8|LRC40_MOUSE	Lrrc40	LRC40_MOUSE Leucine-rich repeat-containing protein 40	2250	12	17.4	8	11.1789	10.3746	10.2268	9.66408	10.5077	9.42264	8.76443	9.53795	10.282	10.0409	10.3904	9.60959	-0.112706	0.0615396
sp|P06151|LDHA_MOUSE	Ldha	LDHA_MOUSE L-lactate dehydrogenase A chain	5107	22	26.5	11	10.0538	9.14858	9.78027	8.80909	10.2731	10.2846	10.7349	9.61698	10.9311	10.3677	9.61295	10.387	0.111734	0.0616416
sp|P53994|RAB2A_MOUSE	Rab2a	RAB2A_MOUSE Ras-related protein Rab-2A	1303	28	49.5	18	9.65094	9.92835	9.92365	10.0468	9.87689	10.207	10.0673	10.0122	9.90287	10.384	9.88533	10.1147	0.0330873	0.0616777
sp|P42230|STA5A_MOUSE	Stat5a	STA5A_MOUSE Signal transducer and activator of transcription 5A	170	3	3.9	3	9.78154	10.2192	10.4873	10.5693	10.2506	9.09625	9.6526	10.0007	10.2762	9.66636	10.2616	9.73843	-0.0754903	0.0616893
sp|P31750|AKT1_MOUSE	Akt1	AKT1_MOUSE RAC-alpha serine/threonine-protein kinase	2731	7	15.2	5	10.0242	9.3021	8.87503	9.13535	10.5016	9.99407	10.3702	9.90405	11.3673	10.5261	9.56766	10.4323	0.124825	0.0618277
sp|Q8C5W0|CLMN_MOUSE	Clmn	CLMN_MOUSE Calmin	2603	8	9.8	4	9.5172	9.76519	9.75639	9.45014	10.3824	10.3598	10.2296	9.86468	10.6123	10.0622	9.77427	10.2257	0.0651419	0.0618529
tr|Q91XH6|Q91XH6_MOUSE	Vti1b	Q91XH6_MOUSE Vesicle transport through interaction with t-SNAREs 1B homolog	3097	6	20.3	3	9.7956	9.56344	9.90798	9.43087	10.3226	10.2367	9.82974	10.3644	10.2646	10.2841	9.8041	10.1959	0.0565318	0.0620704
sp|Q80UW2|FBX2_MOUSE	Fbxo2	FBX2_MOUSE F-box only protein 2	4848	14	34.7	9	10.1371	10.3253	9.90695	10.6132	10.2767	9.2332	10.415	9.7724	9.86792	9.45221	10.2519	9.74814	-0.072686	0.0621513
sp|P28271|ACOC_MOUSE	Aco1	ACOC_MOUSE Cytoplasmic aconitate hydratase	4287	17	22.4	8	10.2236	9.51212	9.32024	9.66621	10.1726	10.0735	10.083	10.0672	10.552	10.3294	9.77896	10.221	0.0637898	0.062156
sp|P06800|PTPRC_MOUSE	Ptprc	PTPRC_MOUSE Receptor-type tyrosine-protein phosphatase C	4673	3	2.2	2	9.68868	8.86309	9.06463	9.84771	10.5664	10.1338	9.87693	10.2276	10.8182	10.913	9.60609	10.3939	0.113716	0.0621565
sp|Q91YW3|DNJC3_MOUSE	Dnajc3	DNJC3_MOUSE DnaJ homolog subfamily C member 3	556	7	13.3	4	10.0231	9.69195	8.89416	9.83767	9.97654	9.97107	10.3091	9.78058	10.5987	10.9172	9.68468	10.3153	0.0910134	0.0621859
sp|Q60722|ITF2_MOUSE	Tcf4	ITF2_MOUSE Transcription factor 4	4460	3	5.8	2	9.98258	9.55577	9.14739	9.78171	9.93005	11.0418	9.4553	10.463	10.3034	10.3391	9.6795	10.3205	0.0925091	0.0623072
sp|Q9WV30|NFAT5_MOUSE	Nfat5	NFAT5_MOUSE Nuclear factor of activated T-cells 5	2371	1	1.1	1	9.61046	10.0283	9.37529	9.4368	9.94625	10.6682	9.38766	10.7652	10.0669	10.7149	9.67943	10.3206	0.0925295	0.0625307
sp|P62835|RAP1A_MOUSE	Rap1a	RAP1A_MOUSE Ras-related protein Rap-1A	1303	3	13.6	2	9.96148	10.1476	9.48336	12.7059	11.8276	8.95134	9.92184	7.59006	10.1753	9.23542	10.8252	9.1748	-0.238645	0.062748
sp|P19324|SERPH_MOUSE	Serpinh1	SERPH_MOUSE Serpin H1	4222	7	10.6	5	9.85941	9.5768	8.0743	10.4339	9.60738	9.63418	10.698	10.7571	10.4138	10.9452	9.51035	10.4896	0.141395	0.0627835
sp|A2AJI0|MA7D1_MOUSE	Map7d1	MA7D1_MOUSE MAP7 domain-containing protein 1	1820	19	22.2	13	9.73726	10.5987	10.4352	10.2553	10.1548	9.63195	9.69162	9.25793	10.1033	10.134	10.2363	9.76375	-0.0681803	0.0628629
tr|F8VQ05|F8VQ05_MOUSE	Fryl	F8VQ05_MOUSE Protein Fryl	1992	8	2.6	4	8.84701	9.59428	9.59747	9.51247	10.4788	10.7228	10.0542	9.56143	10.9652	10.6664	9.60601	10.394	0.113741	0.0628822
sp|Q3UMT1|PP12C_MOUSE	Ppp1r12c	PP12C_MOUSE Protein phosphatase 1 regulatory subunit 12C	192	12	26	5	10.0032	10.058	9.06409	9.80093	9.90967	10.4891	9.80113	10.3673	10.3101	10.1965	9.76717	10.2328	0.0671929	0.063234
sp|O89084|PDE4A_MOUSE	Pde4a	PDE4A_MOUSE cAMP-specific 3',5'-cyclic phosphodiesterase 4A	1097	8	10.3	3	10.1455	10.1465	10.7295	11.0854	10.8148	9.43201	7.66206	9.40984	9.74853	10.8258	10.5843	9.41565	-0.168799	0.0633197
sp|P32020|NLTP_MOUSE	Scp2	NLTP_MOUSE Non-specific lipid-transfer protein	6053	8	10.4	3	10.3694	9.4186	9.08475	9.71925	10.1355	10.2548	10.2609	10.3197	10.1048	10.3323	9.74551	10.2545	0.0734472	0.0635259
sp|O08547|SC22B_MOUSE	Sec22b	SC22B_MOUSE Vesicle-trafficking protein SEC22b	3464	10	38.1	5	10.2716	9.75225	9.64084	9.09437	10.0495	9.96675	10.4879	10.1764	10.1484	10.4121	9.7617	10.2383	0.0687714	0.0635748
sp|P11881|ITPR1_MOUSE	Itpr1	ITPR1_MOUSE Inositol 1,4,5-trisphosphate receptor type 1	388	84	20.4	46	9.98851	10.0898	9.14801	9.328	9.38301	11.2441	10.5402	10.4714	10.6093	9.19766	9.58746	10.4125	0.119102	0.0636229
sp|Q8CFI7|RPB2_MOUSE	Polr2b	RPB2_MOUSE DNA-directed RNA polymerase II subunit RPB2	2476	9	6	5	10.1825	9.87024	8.93564	9.51226	9.98741	10.1752	9.80643	10.1242	10.665	10.741	9.69762	10.3024	0.0872761	0.0637208
sp|Q6PAV2|HERC4_MOUSE	Herc4	HERC4_MOUSE Probable E3 ubiquitin-protein ligase HERC4	3928	15	13.7	6	10.2937	9.81128	9.55773	9.7499	9.65174	10.2044	9.96728	10.3527	10.5244	9.88693	9.81287	10.1871	0.0540017	0.0637864
sp|Q6QD59|SEC20_MOUSE	Bnip1	SEC20_MOUSE Vesicle transport protein SEC20	1742	8	21.9	2	9.23746	10.6037	9.33467	8.14669	8.87843	9.47408	10.7999	9.51983	12.5114	11.4939	9.24018	10.7598	0.219661	0.0637999
sp|Q5F226|FAT2_MOUSE	Fat2	FAT2_MOUSE Protocadherin Fat 2	2905	8	2.9	4	9.56641	10.4913	9.10611	8.97373	8.95224	11.7618	9.73685	11.1851	10.9121	9.31439	9.41796	10.582	0.168132	0.0639272
sp|Q8CE90-2|MP2K7_MOUSE	Map2k7	MP2K7_MOUSE Isoform 2 of Dual specificity mitogen-activated protein kinase kinase 7	7462	8	12.7	2	9.44581	10.6372	8.88338	10.1108	8.15936	11.4792	10.0531	10.6686	9.96452	10.5981	9.4473	10.5527	0.159637	0.0640904
sp|B0F2B4|NLGN4_MOUSE	Nlgn4l	NLGN4_MOUSE Neuroligin 4-like	368	9	9.2	5	10.1449	9.58292	9.82516	9.59661	9.73147	10.7058	9.94852	9.99233	9.85018	10.6221	9.77621	10.2238	0.0645825	0.0641605
sp|P21447|MDR1A_MOUSE	Abcb1a	MDR1A_MOUSE Multidrug resistance protein 1A	2232	7	3.3	6	9.99428	9.32292	9.04861	9.61975	10.392	9.73032	10.2736	10.6604	10.777	10.1811	9.6755	10.3245	0.0936629	0.0641746
sp|Q6P8M1|TATD1_MOUSE	Tatdn1	TATD1_MOUSE Putative deoxyribonuclease TATDN1	2727	3	8.8	1	10.3195	9.5284	8.68047	8.96236	10.1775	10.5573	9.62179	10.348	11.4423	10.3623	9.53364	10.4664	0.134661	0.0643796
tr|A2AGQ3|A2AGQ3_MOUSE	Madd	A2AGQ3_MOUSE MAP kinase-activating death domain protein	3643	1	0.6	1	10.2384	9.53419	8.62221	9.99248	8.75148	10.4952	9.20511	11.3148	10.2393	11.6068	9.42775	10.5722	0.165297	0.0644119
sp|Q9QYX7|PCLO_MOUSE	Pclo	PCLO_MOUSE Protein piccolo	43	136	24	93	9.99053	9.84907	9.84707	9.74797	9.64158	10.7826	10.1028	10.2327	9.8738	9.93186	9.81524	10.1848	0.0533153	0.0644803
sp|Q8BG15|CTSL2_MOUSE	Ctdspl2	CTSL2_MOUSE CTD small phosphatase-like protein 2	4029	2	5.4	1	9.99102	7.52994	9.06367	9.0613	10.5952	11.5279	11.2315	11.7227	9.31896	9.95788	9.24822	10.7518	0.217327	0.0644823
sp|Q8R1V4|TMED4_MOUSE	Tmed4	TMED4_MOUSE Transmembrane emp24 domain-containing protein 4	4644	3	18.1	2	10.0481	10.2472	8.9881	9.2488	9.13021	9.30532	11.3631	11.0152	10.3811	10.2729	9.53248	10.4675	0.134996	0.0646372
sp|P61358|RL27_MOUSE	Rpl27	RL27_MOUSE 60S ribosomal protein L27	5887	8	47.8	5	10.1779	7.4462	7.78884	10.0109	9.59823	8.22319	10.8921	11.8958	11.675	12.2918	9.00442	10.9956	0.288217	0.0646706
sp|Q61137|ASTN1_MOUSE	Astn1	ASTN1_MOUSE Astrotactin-1	2412	11	7.4	10	9.72567	9.32843	10.2495	9.30526	10.1251	10.7117	10.153	10.3223	9.90449	10.1746	9.74678	10.2532	0.0730782	0.0646739
sp|Q7M6Y3|PICAL_MOUSE	Picalm	PICAL_MOUSE Phosphatidylinositol-binding clathrin assembly protein	3306	12	11.7	5	9.94619	10.2718	9.21549	9.97022	9.56898	10.3512	10.2986	10.1744	10.1923	10.0107	9.79454	10.2055	0.0592922	0.0646832
sp|Q99PP7|TRI33_MOUSE	Trim33	TRI33_MOUSE E3 ubiquitin-protein ligase TRIM33	4653	6	5.3	1	9.81492	9.36134	9.07365	10.3612	9.44809	10.815	9.74144	9.80921	10.3433	11.2318	9.61184	10.3882	0.112055	0.0647533
tr|Q8BKQ3|Q8BKQ3_MOUSE	Spock1	Q8BKQ3_MOUSE Testican-1	1100	1	4.1	1	9.16196	9.69928	7.2255	9.01526	10.9013	9.7734	11.4272	10.0894	10.4804	12.2262	9.20066	10.7993	0.231135	0.0648231
sp|Q61191|HCFC1_MOUSE	Hcfc1	HCFC1_MOUSE Host cell factor 1	1841	25	14.5	16	10.075	9.66213	9.50103	10.1899	9.43897	10.3103	10.2625	10.6246	10.227	9.70858	9.77341	10.2266	0.06539	0.0649007
sp|Q8BH04|PCKGM_MOUSE	Pck2	PCKGM_MOUSE Phosphoenolpyruvate carboxykinase [GTP], mitochondrial	4744	20	26.3	9	9.57765	8.40765	10.5997	9.63887	9.81349	10.3643	10.238	10.5965	10.0958	10.6681	9.60747	10.3925	0.113319	0.0650604
sp|Q9DC22|DCAF6_MOUSE	Dcaf6	DCAF6_MOUSE DDB1- and CUL4-associated factor 6	3445	4	3.7	2	10.6315	8.7207	7.97807	9.48185	9.71291	12.231	9.44863	10.2892	10.3552	11.1509	9.305	10.695	0.200858	0.0650622
sp|Q8R1N4|NUDC3_MOUSE	Nudcd3	NUDC3_MOUSE NudC domain-containing protein 3	1510	8	19.3	4	10.0746	10.4492	9.22374	9.62338	8.19685	10.6634	11.0301	10.6815	9.61573	10.4415	9.51355	10.4865	0.140472	0.0650694
sp|Q9WTX5|SKP1_MOUSE	Skp1	SKP1_MOUSE S-phase kinase-associated protein 1	649	13	35.6	9	10.4849	10.252	10.4257	9.96521	10.0685	9.24567	10.2953	10.0712	9.82123	9.3704	10.2392	9.76076	-0.0690435	0.0651151
sp|Q9QYH6|MAGD1_MOUSE	Maged1	MAGD1_MOUSE Melanoma-associated antigen D1	1026	5	6.2	2	9.32491	9.54787	9.49586	9.94228	10.1873	9.53895	10.2351	10.9085	10.6348	10.1844	9.69965	10.3003	0.0866886	0.0651189
sp|Q62036|CP131_MOUSE	Cep131	CP131_MOUSE Centrosomal protein of 131 kDa	2909	2	2.5	1	10.254	9.3093	9.28936	8.22476	9.59142	11.3383	10.1144	9.28721	10.249	12.3422	9.33376	10.6662	0.192521	0.0652317
sp|Q9DAX9|APBP2_MOUSE	Appbp2	APBP2_MOUSE Amyloid protein-binding protein 2	1986	3	4.6	2	8.32671	11.0733	8.48377	9.69378	8.66355	12.2764	9.94178	10.8275	9.54575	11.1674	9.24823	10.7518	0.217325	0.0652806
sp|P51791|CLCN3_MOUSE	Clcn3	CLCN3_MOUSE H(+)/Cl(-) exchange transporter 3	5578	7	9.8	7	9.98059	9.76284	11.023	10.1234	10.3962	9.85533	9.59481	9.72829	10.0683	9.46736	10.2572	9.74281	-0.074226	0.0653015
sp|Q61553|FSCN1_MOUSE	Fscn1	FSCN1_MOUSE Fascin	988	20	33.9	14	10.0489	10.4126	10.0999	10.2321	9.982	9.68942	9.72769	10.3153	9.62913	9.86287	10.1551	9.84489	-0.0447586	0.0653863
sp|O35435|PYRD_MOUSE	Dhodh	PYRD_MOUSE Dihydroorotate dehydrogenase (quinone), mitochondrial	2802	5	16.7	3	9.49899	10.5355	9.35484	9.16018	8.41581	11.2833	9.32823	10.8622	9.79848	11.7625	9.39306	10.6069	0.17534	0.0654252
sp|Q9WUA3|K6PP_MOUSE	Pfkp	K6PP_MOUSE 6-phosphofructokinase type C	139	51	23.1	22	10.0322	10.0832	10.2306	10.1737	9.98779	9.80639	10.0934	9.61749	9.98134	9.99395	10.1015	9.89851	-0.0292838	0.0656395
sp|P70205|PACR_MOUSE	Adcyap1r1	PACR_MOUSE Pituitary adenylate cyclase-activating polypeptide type I receptor	3815	3	5	3	9.90011	10.5458	10.2228	10.095	10.7629	9.33135	9.83565	9.00792	9.90079	10.3977	10.3053	9.69469	-0.0881218	0.0657306
sp|Q3U2A8|SYVM_MOUSE	Vars2	SYVM_MOUSE Valine--tRNA ligase, mitochondrial	4243	6	4.8	3	9.52821	9.31393	10.6157	9.5822	9.31185	10.8184	10.3186	9.70078	10.1844	10.626	9.67038	10.3296	0.0951433	0.066064
sp|Q5PR73|DIRA2_MOUSE	Diras2	DIRA2_MOUSE GTP-binding protein Di-Ras2	4547	14	38.2	10	11.1519	11.5123	10.4278	9.83713	9.51717	9.30328	10.3851	9.74387	9.29247	8.82895	10.4893	9.51074	-0.141284	0.0661348
sp|Q63912|OMGP_MOUSE	Omg	OMGP_MOUSE Oligodendrocyte-myelin glycoprotein	2572	13	15.5	9	10.3033	10.0513	10.7219	10.088	10.5925	8.91005	10.3548	8.94238	10.099	9.93669	10.3514	9.64858	-0.101439	0.0662124
sp|P46061|RAGP1_MOUSE	Rangap1	RAGP1_MOUSE Ran GTPase-activating protein 1	2086	20	28.4	12	9.66446	9.6756	9.86085	9.6379	9.92844	9.54084	10.0233	10.8062	10.2344	10.6279	9.75345	10.2465	0.0711536	0.0662293
sp|Q6ZPT1|KLHL9_MOUSE	Klhl9	KLHL9_MOUSE Kelch-like protein 9	3350	6	9.6	3	10.0797	10.4953	8.97417	9.42582	9.38003	9.79028	10.4375	10.2469	10.5464	10.6239	9.67101	10.329	0.0949601	0.0664394
sp|Q8BM92|CADH7_MOUSE	Cdh7	CADH7_MOUSE Cadherin-7	3231	4	5.9	2	9.89431	9.99714	8.90476	9.39008	9.44897	11.802	9.65132	10.3345	10.8699	9.70716	9.52705	10.4729	0.136566	0.0665759
sp|Q9R0Y5|KAD1_MOUSE	Ak1	KAD1_MOUSE Adenylate kinase isoenzyme 1	1901	16	27.8	5	10.2399	9.91301	9.75554	10.5386	11.4488	9.02725	9.32511	9.79096	9.8548	10.1059	10.3792	9.62081	-0.109465	0.0665922
sp|Q9D6R2|IDH3A_MOUSE	Idh3a	IDH3A_MOUSE Isocitrate dehydrogenase [NAD] subunit alpha, mitochondrial	3585	41	34.4	26	10.7666	10.0667	11.053	9.80036	9.84502	9.67917	9.61015	9.4443	9.51954	10.2151	10.3063	9.69365	-0.0884209	0.0666056
tr|Q8R5I6|Q8R5I6_MOUSE	Gstm4	Q8R5I6_MOUSE Glutathione S-transferase mu 4	1291	2	8.7	1	10.8858	9.4522	8.13118	9.16097	9.53368	9.45088	10.7799	11.2323	10.882	10.4912	9.43276	10.5672	0.163848	0.0668419
sp|Q3V0G7|GARL3_MOUSE	Garnl3	GARL3_MOUSE GTPase-activating Rap/Ran-GAP domain-like protein 3	4176	10	10.8	7	9.58053	9.76078	10.2187	9.90359	9.45425	10.6302	10.5174	10.156	9.87099	9.90758	9.78357	10.2164	0.0624587	0.0668624
sp|P47962|RL5_MOUSE	Rpl5	RL5_MOUSE 60S ribosomal protein L5	5421	16	32	7	9.50459	9.93392	9.14405	10.1955	9.70128	10.2197	9.89959	10.6794	9.7763	10.9456	9.69586	10.3041	0.0877828	0.0670012
sp|Q5U458|DJC11_MOUSE	Dnajc11	DJC11_MOUSE DnaJ homolog subfamily C member 11	2248	5	16.1	3	9.84978	9.1821	9.94787	8.85189	10.4346	10.7483	9.90015	10.0126	10.547	10.5257	9.65325	10.3467	0.10009	0.0670558
sp|Q9CR39|WIPI3_MOUSE	Wdr45b	WIPI3_MOUSE WD repeat domain phosphoinositide-interacting protein 3	4802	2	5.8	2	10.289	9.93904	9.46585	9.69256	9.78523	10.0352	9.96054	10.1774	10.3593	10.2958	9.83434	10.1657	0.0478046	0.0670887
sp|Q99MB7|RN141_MOUSE	Rnf141	RN141_MOUSE RING finger protein 141	1311	3	10	2	9.87479	10.3452	10.1593	11.1273	10.3325	9.85442	8.90093	9.41326	10.5671	9.42516	10.3678	9.63218	-0.106179	0.0670969
sp|Q8VE70|PDC10_MOUSE	Pdcd10	PDC10_MOUSE Programmed cell death protein 10	6463	6	14.2	3	9.74091	9.81888	9.48994	9.24171	10.2325	9.86836	10.1314	10.7058	9.83367	10.9369	9.70478	10.2952	0.0852065	0.0671399
sp|Q8BH50|CR025_MOUSE		CR025_MOUSE Uncharacterized protein C18orf25 homolog	3926	1	5.7	1	9.75155	10.2386	9.40995	10.0061	8.79322	10.4795	9.82486	9.91348	11.0819	10.5008	9.63988	10.3601	0.103953	0.067179
sp|P59235|NUP43_MOUSE	Nup43	NUP43_MOUSE Nucleoporin Nup43	5748	3	6.8	2	10.2535	9.50953	9.27266	9.96408	9.99009	10.2966	10.4138	10.165	10.0106	10.1242	9.79797	10.202	0.0583026	0.0671994
sp|O88545|CSN6_MOUSE	Cops6	CSN6_MOUSE COP9 signalosome complex subunit 6	3915	4	9	3	9.97064	9.96037	9.60276	9.93718	9.62632	9.84347	10.1419	10.2839	10.6901	9.94337	9.81945	10.1805	0.0521002	0.0672639
sp|Q9CTY5|MICU3_MOUSE	Micu3	MICU3_MOUSE Calcium uptake protein 3, mitochondrial	1360	5	9.9	2	9.82459	10.257	10.7511	10.0293	11.4605	9.35534	8.63932	9.14265	10.0686	10.4715	10.4645	9.5355	-0.134124	0.0675653
sp|O55186|CD59A_MOUSE	Cd59a	CD59A_MOUSE CD59A glycoprotein	4571	4	7.3	1	9.99804	10.5275	9.94823	13.5987	10.4281	7.88213	10.3887	7.93601	9.82497	9.46767	10.9001	9.0999	-0.260418	0.0676066
sp|Q99L27|GMPR2_MOUSE	Gmpr2	GMPR2_MOUSE GMP reductase 2	4637	5	6.6	1	7.79123	9.55954	9.94207	10.3048	9.7051	9.55004	10.8782	10.7166	11.0752	10.4772	9.46054	10.5395	0.155805	0.0676094
sp|Q61627|GRID1_MOUSE	Grid1	GRID1_MOUSE Glutamate receptor ionotropic, delta-1	1298	4	5.4	3	9.02538	10.5793	9.46596	8.97401	9.83055	11.115	9.66486	10.7793	9.91073	10.6549	9.57504	10.425	0.122691	0.0679018
sp|Q9CWP6|MSPD2_MOUSE	Mospd2	MSPD2_MOUSE Motile sperm domain-containing protein 2	4692	1	5.4	1	11.7914	8.82284	7.24899	9.0904	7.70499	10.2834	13.0348	9.76879	12.073	10.1814	8.93173	11.0683	0.309417	0.0679446
sp|Q8CFC7|CLASR_MOUSE	Clasrp	CLASR_MOUSE CLK4-associating serine/arginine rich protein	5471	2	3	1	9.44113	8.52637	10.3809	8.94979	10.208	9.58804	10.6242	10.2918	11.5258	10.4641	9.50123	10.4988	0.144035	0.0679979
sp|Q9D8E6|RL4_MOUSE	Rpl4	RL4_MOUSE 60S ribosomal protein L4	3586	24	33.2	17	8.74319	8.67432	10.021	10.337	10.1843	10.776	9.96323	10.5004	10.4294	10.3712	9.59194	10.4081	0.117806	0.0680201
tr|E0CYT1|E0CYT1_MOUSE	Wnk2	E0CYT1_MOUSE Serine/threonine-protein kinase WNK2	1215	5	1.2	2	8.77492	9.23485	10.1652	9.06493	10.6651	11.0387	10.1503	10.2498	10.0932	10.563	9.581	10.419	0.120969	0.0682102
sp|Q921U8|SMTN_MOUSE	Smtn	SMTN_MOUSE Smoothelin	167	4	4.1	1	10.4629	7.29639	9.86644	9.22582	7.87058	9.2915	12.0724	13.3803	9.22146	11.3123	8.94442	11.0556	0.305716	0.0682174
sp|A6H611|MIPEP_MOUSE	Mipep	MIPEP_MOUSE Mitochondrial intermediate peptidase	4261	3	5.6	2	10.1897	9.70326	9.71633	9.63742	8.94523	10.3476	10.4766	10.1595	9.54413	11.2802	9.63839	10.3616	0.104385	0.068411
sp|Q8K2Q7|BROX_MOUSE	Brox	BROX_MOUSE BRO1 domain-containing protein BROX	4114	5	13.6	3	9.95807	10.3291	8.89312	9.79815	9.51262	9.85791	10.5112	10.7478	10.3075	10.0845	9.69821	10.3018	0.0871047	0.0684625
sp|Q8BUY8|GASP2_MOUSE	Gprasp2	GASP2_MOUSE G-protein coupled receptor-associated sorting protein 2	5161	2	7	2	10.2499	10.2353	9.94501	11.2224	10.5763	8.30924	9.19726	9.97995	10.3513	9.93339	10.4458	9.55423	-0.128708	0.0685162
sp|Q8BHJ9|SLU7_MOUSE	Slu7	SLU7_MOUSE Pre-mRNA-splicing factor SLU7	3120	1	2.1	1	8.23358	8.93837	9.12063	11.5945	6.68199	12.1614	9.61589	12.8487	9.59412	11.2108	8.91381	11.0862	0.31465	0.0686049
sp|Q8BIH0|SP130_MOUSE	Sap130	SP130_MOUSE Histone deacetylase complex subunit SAP130	3367	2	3.3	1	9.0175	9.45315	9.49071	9.95648	9.78463	10.2492	10.5094	11.4421	11.0365	9.06032	9.54049	10.4595	0.132679	0.0686097
sp|O35066|KIF3C_MOUSE	Kif3c	KIF3C_MOUSE Kinesin-like protein KIF3C	1007	7	8.9	7	9.89983	9.74522	9.72053	9.75568	9.88002	10.7932	10.0684	9.66446	10.3705	10.1022	9.80025	10.1997	0.057642	0.0687029
sp|Q8BK72|RT27_MOUSE	Mrps27	RT27_MOUSE 28S ribosomal protein S27, mitochondrial	3327	8	17.8	6	10.0857	9.0632	9.91689	9.63867	9.51806	10.0301	9.7724	10.0734	10.4865	11.4151	9.6445	10.3555	0.102619	0.0687161
sp|Q8CJ40|CROCC_MOUSE	Crocc	CROCC_MOUSE Rootletin	483	33	16.4	22	9.75587	9.57964	8.88868	9.94919	10.2423	10.6367	9.68022	10.5003	10.0393	10.7278	9.68314	10.3169	0.0914577	0.0687182
sp|Q5FWH2|UNKL_MOUSE	Unkl	UNKL_MOUSE Putative E3 ubiquitin-protein ligase UNKL	43	4	6.6	2	10.2342	9.91167	8.26725	9.60179	9.87797	10.6925	10.2153	11.0495	9.834	10.3158	9.57857	10.4214	0.121671	0.0687787
sp|Q9CQA9|NTPCR_MOUSE	Ntpcr	NTPCR_MOUSE Cancer-related nucleoside-triphosphatase homolog	2643	3	17.4	2	9.30977	9.54963	8.48426	10.2954	10.425	10.5858	10.3491	10.4091	10.0063	10.5856	9.61282	10.3872	0.111773	0.0689967
sp|Q9R0N4|SYT10_MOUSE	Syt10	SYT10_MOUSE Synaptotagmin-10	1958	2	5.4	1	11.4723	9.88427	9.3413	11.0976	10.4745	8.95435	9.81303	9.61345	9.29901	10.0502	10.454	9.546	-0.131086	0.0694314
sp|Q9JHW2|NIT2_MOUSE	Nit2	NIT2_MOUSE Omega-amidase NIT2	1329	9	24.6	6	10.5702	10.2437	10.1899	9.92107	10.3318	8.95335	10.0911	9.98526	9.63102	10.0826	10.2513	9.74867	-0.0725324	0.0695668
sp|Q99J08|S14L2_MOUSE	Sec14l2	S14L2_MOUSE SEC14-like protein 2	2237	7	17.1	4	9.97318	10.0619	9.8305	9.2786	9.85937	9.95766	10.5478	9.86831	10.1763	10.4464	9.80072	10.1993	0.0575079	0.0697911
sp|P70207|PLXA2_MOUSE	Plxna2	PLXA2_MOUSE Plexin-A2	187	21	10.7	16	9.43839	9.9433	9.97982	9.3891	10.1702	10.3646	9.94122	10.5931	10.3049	9.87535	9.78416	10.2158	0.0622869	0.0698614
sp|Q9CZ62|CEP97_MOUSE	Cep97	CEP97_MOUSE Centrosomal protein of 97 kDa	5745	7	7.5	3	9.44048	9.95248	9.19439	9.7457	10.1665	10.3848	10.2142	10.2978	9.58552	11.0182	9.69991	10.3001	0.0866141	0.0698778
sp|Q9D662|SC23B_MOUSE	Sec23b	SC23B_MOUSE Protein transport protein Sec23B	1847	5	7.3	2	9.83743	9.62673	9.85918	9.83716	9.96428	9.77092	10.1129	10.2175	10.7356	10.0383	9.82496	10.175	0.0505116	0.0702045
sp|Q8K199|COXM2_MOUSE	Cmc2	COXM2_MOUSE COX assembly mitochondrial protein 2 homolog	6879	2	12.7	2	9.82781	9.91595	9.29662	9.41536	10.3408	10.6606	10.3709	9.85373	10.2182	10.1	9.75931	10.2407	0.0694609	0.0702452
sp|Q91X78|ERLN1_MOUSE	Erlin1	ERLN1_MOUSE Erlin-1	1135	1	4.9	1	7.84112	10.8596	7.99925	9.54295	8.40707	12.4832	9.55741	12.2068	8.49132	12.6112	8.93	11.07	0.309923	0.0703366
sp|P62301|RS13_MOUSE	Rps13	RS13_MOUSE 40S ribosomal protein S13	5781	5	31.1	4	11.1985	12.0761	10.1036	9.8849	9.66589	8.80246	10.1224	10.0767	9.55148	8.51798	10.5858	9.4142	-0.169219	0.0703502
tr|D3YZZ5|D3YZZ5_MOUSE	Tmed7	D3YZZ5_MOUSE Protein Tmed7	1553	3	15.2	2	10.2252	9.97877	8.85598	9.30059	8.41578	11.7383	10.2887	11.9752	9.3614	9.86004	9.35527	10.6447	0.18629	0.0703607
sp|P22892|AP1G1_MOUSE	Ap1g1	AP1G1_MOUSE AP-1 complex subunit gamma-1	498	15	11.1	11	9.85743	9.98593	9.90486	10.0526	9.90499	10.1652	10.1075	10.0485	9.89904	10.0739	9.94116	10.0588	0.0169771	0.0704061
sp|Q5DU31|ICEF1_MOUSE	Ipcef1	ICEF1_MOUSE Interactor protein for cytohesin exchange factors 1	1249	10	20.7	7	9.40479	10.0425	8.79513	9.23845	9.74051	11.9956	8.99489	10.7031	10.2009	10.8842	9.44427	10.5557	0.160517	0.070412
sp|Q9CZC8|SCRN1_MOUSE	Scrn1	SCRN1_MOUSE Secernin-1	2792	32	39.6	18	9.90176	10.2297	9.18322	9.9655	9.66825	9.91961	10.079	10.211	10.4614	10.3805	9.7897	10.2103	0.0606899	0.0705031
tr|V9GWW6|V9GWW6_MOUSE	Mlip	V9GWW6_MOUSE Muscular LMNA-interacting protein	1916	2	2.2	1	9.45414	10.0878	9.36535	9.81969	10.1427	10.4415	9.72915	10.362	10.0624	10.5354	9.77393	10.2261	0.0652419	0.0705038
sp|Q8BP48|MAP11_MOUSE	Metap1	MAP11_MOUSE Methionine aminopeptidase 1	2480	3	27.5	3	8.47399	8.95283	10.1635	9.77221	9.82629	9.90225	9.3089	11.4688	11.5791	10.5522	9.43776	10.5622	0.1624	0.0705351
tr|Q3U4S0|Q3U4S0_MOUSE	Pank2	Q3U4S0_MOUSE Pantothenate kinase 2 (Hallervorden-Spatz syndrome)	233	2	2.3	1	9.02663	11.245	8.6929	8.60497	7.56364	13.0761	10.8821	10.9791	8.61887	11.3108	9.02663	10.9734	0.281748	0.0705807
sp|Q9Z2I8|SUCB2_MOUSE	Suclg2	SUCB2_MOUSE Succinyl-CoA ligase [GDP-forming] subunit beta, mitochondrial	3774	15	27.5	11	9.84233	10.1248	11.2656	10.2278	10.2664	8.94394	9.35094	9.9378	9.81663	10.2237	10.3454	9.6546	-0.0997008	0.0706055
sp|Q8K021|SCAM1_MOUSE	Scamp1	SCAM1_MOUSE Secretory carrier-associated membrane protein 1	3813	21	27.8	8	10.1888	9.95181	10.4575	10.3277	10.1816	10.3618	9.35636	9.75614	9.36783	10.0505	10.2215	9.77852	-0.0639151	0.0707238
sp|Q920P3|BRNP1_MOUSE	Brinp1	BRNP1_MOUSE BMP/retinoic acid-inducible neural-specific protein 1	4485	9	11.1	7	9.31918	9.25236	10.363	9.39395	10.0396	11.0054	9.6127	10.3488	10.3006	10.3645	9.6736	10.3264	0.0942122	0.0707347
sp|P54818|GALC_MOUSE	Galc	GALC_MOUSE Galactocerebrosidase	6230	5	9.9	4	9.58458	9.38725	9.26254	10.0947	10.378	10.036	10.1424	10.4737	10.6415	9.99919	9.74141	10.2586	0.0746286	0.0707675
sp|P35282|RAB21_MOUSE	Rab21	RAB21_MOUSE Ras-related protein Rab-21	5793	9	36	3	9.96533	10.3415	10.0983	10.0599	10.1638	9.84862	10.1285	9.57877	10.0791	9.73621	10.1258	9.87423	-0.0362901	0.0710933
sp|Q9QZF2|GPC1_MOUSE	Gpc1	GPC1_MOUSE Glypican-1	3172	8	11.5	7	10.2774	10.0554	10.4959	10.0804	9.97812	9.30446	10.0018	10.1146	9.94699	9.74488	10.1775	9.82254	-0.0512095	0.0712082
tr|E0CX20|E0CX20_MOUSE	Bud31	E0CX20_MOUSE Protein BUD31 homolog	5854	2	12.5	2	9.59295	10.1958	9.1055	9.21619	9.95011	10.8269	9.56076	9.87622	10.4055	11.2701	9.61211	10.3879	0.111979	0.0712735
sp|P61226|RAP2B_MOUSE	Rap2b	RAP2B_MOUSE Ras-related protein Rap-2b	2832	16	27.9	6	10.1231	10.2386	10.5038	9.921	10.5606	10.4949	9.61489	9.77832	9.0519	9.71301	10.2694	9.7306	-0.0777522	0.0712966
sp|P52483|UB2E3_MOUSE	Ube2e3	UB2E3_MOUSE Ubiquitin-conjugating enzyme E2 E3	4064	1	12.6	1	11.5116	10.6334	9.64533	10.6793	9.61706	9.18531	9.68457	9.68352	9.18982	10.1701	10.4173	9.58267	-0.120487	0.0713467
sp|O88741|GDAP1_MOUSE	Gdap1	GDAP1_MOUSE Ganglioside-induced differentiation-associated protein 1	4604	11	12.6	5	10.3309	10.2757	10.8071	10.0311	9.73836	9.99751	10.1296	9.60604	9.3165	9.76712	10.2367	9.76335	-0.0682958	0.0715853
sp|Q9JMG4|NKAI4_MOUSE	Nkain4	NKAI4_MOUSE Sodium/potassium-transporting ATPase subunit beta-1-interacting protein 4	5770	1	3.4	1	9.8467	10.2501	10.7899	10.7554	10.3706	8.8175	10.7195	9.71974	8.90979	9.82078	10.4025	9.59746	-0.116211	0.0717487
sp|Q9R0L7|AKP8L_MOUSE	Akap8l	AKP8L_MOUSE A-kinase anchor protein 8-like	5718	7	7.2	3	9.77019	10.1055	8.46076	10.1089	9.46726	10.3517	10.0779	10.6246	9.74123	11.292	9.58253	10.4175	0.120527	0.0718114
sp|Q6PGF7|EXOC8_MOUSE	Exoc8	EXOC8_MOUSE Exocyst complex component 8	1012	17	18	12	10.0016	9.88625	9.78969	9.57903	10.0756	10.4709	9.90807	10.0657	10.0378	10.1853	9.86643	10.1336	0.0385414	0.0718527
sp|Q8BRJ3|RELL2_MOUSE	Rell2	RELL2_MOUSE RELT-like protein 2	4391	2	15.8	1	9.51192	10.6018	10.6892	11.2298	10.698	10.861	8.79216	8.28868	9.90879	9.4187	10.5461	9.45386	-0.15774	0.0721988
sp|Q9DBR3-2|ARMC8_MOUSE	Armc8	ARMC8_MOUSE Isoform 2 of Armadillo repeat-containing protein 8	3453	9	12.8	5	9.92027	9.31708	9.91761	9.53733	10.2727	10.4338	9.87809	10.2285	10.4509	10.0437	9.793	10.207	0.0597361	0.0722226
sp|Q8R5A3|AB1IP_MOUSE	Apbb1ip	AB1IP_MOUSE Amyloid beta A4 precursor protein-binding family B member 1-interacting protein	3662	2	1.2	1	9.74714	11.4131	10.6453	10.1459	10.5862	9.52682	10.6705	8.46632	10.0312	8.76762	10.5075	9.49248	-0.146564	0.0722954
sp|P61963|DCAF7_MOUSE	Dcaf7	DCAF7_MOUSE DDB1- and CUL4-associated factor 7	5605	6	24	3	9.61242	9.65478	8.76545	10.5879	9.19359	9.96096	9.57038	10.5612	11.0249	11.0683	9.56284	10.4372	0.126218	0.072332
sp|Q9DCJ5|NDUA8_MOUSE	Ndufa8	NDUA8_MOUSE NADH dehydrogenase [ubiquinone] 1 alpha subcomplex subunit 8	46	12	40.7	8	10.1771	11.0512	11.7196	9.56726	9.89143	10.3962	9.71372	9.10193	9.11373	9.26777	10.4813	9.51867	-0.138988	0.0727017
sp|Q80U57|RIMS3_MOUSE	Rims3	RIMS3_MOUSE Regulating synaptic membrane exocytosis protein 3	607	5	20.8	1	10.1798	10.2031	10.5528	10.486	10.0157	9.64308	8.86437	9.65018	10.4679	9.93707	10.2875	9.71252	-0.082972	0.0728649
sp|Q7TPM1|PRC2B_MOUSE	Prrc2b	PRC2B_MOUSE Protein PRRC2B	200	8	7.3	4	9.98103	9.76983	9.36864	9.9855	9.32641	10.4514	9.45954	10.9898	9.99531	10.6725	9.68628	10.3137	0.0905493	0.0729947
sp|Q8C4Q6|AIDA_MOUSE	Aida	AIDA_MOUSE Axin interactor, dorsalization-associated protein	4638	2	27.5	1	9.02902	9.33484	7.56013	10.1714	10.8875	10.5775	10.4933	10.0878	10.8114	11.0472	9.39657	10.6034	0.174325	0.0731693
sp|Q8VBZ3|CLPT1_MOUSE	Clptm1	CLPT1_MOUSE Cleft lip and palate transmembrane protein 1 homolog	3696	9	11	5	10.4224	9.24942	9.28606	9.56486	9.88781	9.51784	10.3515	10.5961	10.8036	10.3205	9.6821	10.3179	0.0917565	0.0732056
sp|Q91V51|TTLL1_MOUSE	Ttll1	TTLL1_MOUSE Probable tubulin polyglutamylase TTLL1	4258	2	4.7	1	9.41495	9.49389	9.78684	8.67309	10.4232	10.1597	9.52443	10.1934	11.0177	11.3128	9.5584	10.4416	0.127502	0.0735336
sp|Q8BX90|FND3A_MOUSE	Fndc3a	FND3A_MOUSE Fibronectin type-III domain-containing protein 3A	3647	5	3.5	2	10.1443	9.63206	8.8899	8.74241	10.1923	9.07438	10.8986	10.7256	10.901	10.7994	9.5202	10.4798	0.138547	0.0735431
tr|D3Z286|D3Z286_MOUSE	Tmppe	D3Z286_MOUSE Protein Tmppe	2927	2	5.8	2	9.09027	10.3959	8.44641	8.67141	10.3752	9.79614	10.5174	9.61493	11.5882	11.5042	9.39583	10.6042	0.174538	0.0736128
sp|Q9JK42|PDK2_MOUSE	Pdk2	PDK2_MOUSE [Pyruvate dehydrogenase (acetyl-transferring)] kinase isozyme 2, mitochondrial	681	6	15.5	6	10.3836	9.05047	8.91471	8.93349	10.4321	10.369	9.84003	10.1594	10.477	11.4402	9.54288	10.4571	0.131989	0.0736821
sp|Q5M8N4|D39U1_MOUSE	Sdr39u1	D39U1_MOUSE Epimerase family protein SDR39U1	2702	10	17.2	4	9.82784	9.33918	8.29131	9.41763	10.8127	11.0529	10.0587	10.3448	10.1117	10.7433	9.53773	10.4623	0.133478	0.0738251
sp|Q5FW52|MLIP_MOUSE	Mlip	MLIP_MOUSE Muscular LMNA-interacting protein	1916	3	23	2	9.54464	9.02795	9.03889	10.4501	9.85026	10.5598	9.365	10.3521	10.5402	11.271	9.58238	10.4176	0.120571	0.0739608
sp|Q9Z2R6|U119A_MOUSE	Unc119	U119A_MOUSE Protein unc-119 homolog A	838	3	16.7	1	8.37232	9.92012	9.77375	9.92433	9.46693	10.0405	10.7624	11.9324	9.6252	10.1821	9.49149	10.5085	0.146851	0.074004
sp|Q8BGS7|CEPT1_MOUSE	Cept1	CEPT1_MOUSE Choline/ethanolaminephosphotransferase 1	7754	1	2.2	1	9.97134	8.99709	9.66774	9.68216	9.45633	9.19361	10.0814	11.1614	11.4513	10.3376	9.55493	10.4451	0.128505	0.0741307
sp|Q8K296|MTMR3_MOUSE	Mtmr3	MTMR3_MOUSE Myotubularin-related protein 3	993	7	7.6	3	9.79881	9.89512	9.94016	9.73	9.9484	9.96062	10.3216	10.1104	10.5056	9.78927	9.8625	10.1375	0.0396764	0.0741323
tr|Q8BGT1|Q8BGT1_MOUSE	Flrt3	Q8BGT1_MOUSE Fibronectin leucine rich transmembrane protein 3	4574	3	6.5	2	9.76817	8.96806	9.83157	8.70762	10.1626	10.8446	9.73446	11.4342	9.33138	11.2174	9.4876	10.5124	0.147978	0.0742664
sp|P51141|DVL1_MOUSE	Dvl1	DVL1_MOUSE Segment polarity protein dishevelled homolog DVL-1	3329	5	8.5	3	10.2634	10.4745	10.1891	10.1417	9.73375	9.89233	9.92408	9.50206	10.1027	9.77634	10.1605	9.83949	-0.0463169	0.0742897
sp|Q8K2X3|STN1_MOUSE	Obfc1	STN1_MOUSE CST complex subunit STN1	5635	4	6.1	2	10.1155	9.6162	8.88905	9.6898	10.3454	10.5399	10.3035	10.2443	10.0593	10.1971	9.73119	10.2688	0.0775822	0.0743177
sp|Q9JKZ2|SC5A3_MOUSE	Slc5a3	SC5A3_MOUSE Sodium/myo-inositol cotransporter	7238	2	2.1	1	8.33766	8.60497	8.10194	11.1671	10.32	9.88176	11.322	10.0695	11.0181	11.1769	9.30634	10.6937	0.20047	0.0744268
sp|Q64436|ATP4A_MOUSE	Atp4a	ATP4A_MOUSE Potassium-transporting ATPase alpha chain 1	246	12	4.2	6	10.1864	10.1957	11.1133	9.84302	10.1806	9.3224	10.0906	9.39205	10.2972	9.37873	10.3038	9.6962	-0.087686	0.0745778
sp|Q8C817|T200A_MOUSE	Tmem200a	T200A_MOUSE Transmembrane protein 200A	5469	1	1.8	1	9.32929	8.23172	8.76781	10.809	10.0765	11.1924	9.58771	10.2199	10.7776	11.0081	9.44286	10.5571	0.160922	0.07458
sp|Q9JMD3|PCTL_MOUSE	Stard10	PCTL_MOUSE PCTP-like protein	6693	4	20.3	1	9.59991	9.96864	8.07289	8.8147	10.3178	10.0797	9.21581	10.5218	11.6352	11.7736	9.35479	10.6452	0.186427	0.0745972
sp|Q9JHS4|CLPX_MOUSE	Clpx	CLPX_MOUSE ATP-dependent Clp protease ATP-binding subunit clpX-like, mitochondrial	4	8	10.3	4	9.82402	8.53288	10.2058	9.00481	10.2835	10.1472	9.79437	10.2378	10.9135	11.0561	9.57019	10.4298	0.124093	0.0746103
sp|Q61464-4|ZN638_MOUSE	Znf638	ZN638_MOUSE Isoform 4 of Zinc finger protein 638	2849	22	0.5	18	9.67825	9.92985	9.20162	9.93425	10.1415	10.4503	9.65238	10.4123	10.2768	10.3227	9.7771	10.2229	0.0643252	0.0747522
sp|P34914|HYES_MOUSE	Ephx2	HYES_MOUSE Bifunctional epoxide hydrolase 2	2813	9	15	7	10.1576	9.44104	9.5631	9.85553	9.97253	10.6087	10.3291	10.3459	9.83959	9.88686	9.79796	10.202	0.058303	0.0747533
sp|Q9Z188|DYR1B_MOUSE	Dyrk1b	DYR1B_MOUSE Dual specificity tyrosine-phosphorylation-regulated kinase 1B	2033	4	3.82	3	9.67536	9.64004	9.27442	9.81696	10.5122	10.188	10.0101	10.2868	10.361	10.2352	9.78379	10.2162	0.0623943	0.0749338
sp|Q9JIG8|PRAF2_MOUSE	Praf2	PRAF2_MOUSE PRA1 family protein 2	2881	3	16.3	3	9.88807	9.8176	9.53283	9.79651	10.1039	9.85957	9.97618	10.0019	10.4669	10.5565	9.82778	10.1722	0.0496981	0.0751409
sp|Q8K1E0|STX5_MOUSE	Stx5	STX5_MOUSE Syntaxin-5	3675	1	2.3	1	11.0912	11.4322	10.6311	9.54721	9.70394	9.51711	9.73239	9.04414	8.82637	10.4743	10.4811	9.51886	-0.138934	0.0753715
sp|Q91ZW3|SMCA5_MOUSE	Smarca5	SMCA5_MOUSE SWI/SNF-related matrix-associated actin-dependent regulator of chromatin subfamily A member 5	3497	7	6.7	2	9.15611	9.15975	10.2245	8.84117	10.2297	10.4147	10.7829	11.4104	9.18402	10.5967	9.52225	10.4778	0.137955	0.0754056
sp|Q9EPU5|TNR21_MOUSE	Tnfrsf21	TNR21_MOUSE Tumor necrosis factor receptor superfamily member 21	4642	3	6.7	2	10.5097	10.0774	11.0827	10.1021	9.72732	9.81921	9.57386	10.092	9.06421	9.95146	10.2998	9.70016	-0.0865429	0.0754156
sp|Q61097|KSR1_MOUSE	Ksr1	KSR1_MOUSE Kinase suppressor of Ras 1	69	8	5.6	4	9.08727	9.75079	9.37384	10.1916	10.0945	10.8426	9.59855	10.4938	10.1615	10.4056	9.6996	10.3004	0.0867042	0.0757555
sp|P11499|HS90B_MOUSE	Hsp90ab1	HS90B_MOUSE Heat shock protein HSP 90-beta	176	44	30.2	24	10.2475	9.86984	10.4821	9.99873	10.3199	9.53702	10.3103	9.53534	9.87339	9.82589	10.1836	9.81638	-0.0529862	0.0757817
sp|P70195|PSB7_MOUSE	Psmb7	PSB7_MOUSE Proteasome subunit beta type-7	4136	6	14.8	4	9.63452	9.84509	9.19776	9.82613	10.0542	9.66565	10.5363	11.0507	9.89513	10.2945	9.71154	10.2885	0.0832545	0.0759577
sp|Q9D517|PLCC_MOUSE	Agpat3	PLCC_MOUSE 1-acyl-sn-glycerol-3-phosphate acyltransferase gamma	5018	7	15.7	6	9.34448	10.6466	9.06662	9.98858	9.53338	10.3413	10.176	10.2434	10.3065	10.3531	9.71593	10.2841	0.081988	0.0759807
sp|Q8CIP5|DISP2_MOUSE	Disp2	DISP2_MOUSE Protein dispatched homolog 2	5240	2	1.4	1	9.72316	10.6373	9.98193	10.2662	10.7533	9.69679	9.9464	9.78145	9.05749	10.156	10.2724	9.72762	-0.0786119	0.0763907
sp|Q9Z1J2|NEK4_MOUSE	Nek4	NEK4_MOUSE Serine/threonine-protein kinase Nek4	280	2	1.9	1	8.86754	9.76428	10.1056	10.4549	7.41224	9.60912	11.1902	11.6272	11.0361	9.93273	9.32092	10.6791	0.196243	0.0766394
sp|Q6PFE7|TEFF1_MOUSE	Tmeff1	TEFF1_MOUSE Tomoregulin-1	1529	5	16.4	2	9.01115	9.39108	9.67485	10.33	9.9596	10.9699	10.2765	10.6974	9.74655	9.9431	9.67332	10.3267	0.0942923	0.0766734
sp|Q62418|DBNL_MOUSE	Dbnl	DBNL_MOUSE Drebrin-like protein	1583	21	29.4	18	9.68474	9.89908	9.03345	9.92309	10.1917	10.512	9.77819	10.6487	10.0725	10.2565	9.74642	10.2536	0.0731843	0.0766916
sp|Q93092|TALDO_MOUSE	Taldo1	TALDO_MOUSE Transaldolase	753	27	39.2	11	10.5092	10.6043	9.58903	10.1723	10.0479	9.80123	9.87433	9.83047	9.79374	9.77763	10.1845	9.81548	-0.0532477	0.0768289
sp|Q9WUT3|KS6A2_MOUSE	Rps6ka2	KS6A2_MOUSE Ribosomal protein S6 kinase alpha-2	577	11	19.8	6	10.9415	10.8558	9.34634	10.3678	10.1642	9.0943	10.0639	9.88173	9.66385	9.62063	10.3351	9.66488	-0.0967323	0.0768736
sp|Q8BPM0|DAAM1_MOUSE	Daam1	DAAM1_MOUSE Disheveled-associated activator of morphogenesis 1	2573	14	12	8	9.40889	10.3338	9.868	9.68953	9.54083	10.7998	10.1522	9.81511	10.0914	10.3005	9.7682	10.2318	0.0668951	0.0769386
sp|Q6ZWR6-4|SYNE1_MOUSE	Syne1	SYNE1_MOUSE Isoform 4 of Nesprin-1	126	120	13.7	72	9.67124	10.1216	9.71985	9.67772	10.0284	10.3868	10.137	10.2187	10.3328	9.70596	9.84375	10.1562	0.0450867	0.0772055
sp|Q07813|BAX_MOUSE	Bax	BAX_MOUSE Apoptosis regulator BAX	7478	2	5.7	1	13.554	9.24591	10.6386	9.75812	11.1104	8.9697	10.0174	8.69258	10.0614	7.95189	10.8614	9.13859	-0.249167	0.0772217
sp|P62484|ABI2_MOUSE	Abi2	ABI2_MOUSE Abl interactor 2	2963	8	17.5	4	9.72696	9.85836	9.69859	9.69352	8.92933	11.6372	10.2063	10.6793	9.30402	10.2664	9.58135	10.4186	0.120867	0.077229
sp|P58158|B3GA3_MOUSE	B3gat3	B3GA3_MOUSE Galactosylgalactosylxylosylprotein 3-beta-glucuronosyltransferase 3	5692	3	6.3	2	11.0619	9.37194	8.72049	9.71322	8.36472	9.86364	11.1889	11.0552	9.90259	10.7574	9.44646	10.5535	0.159881	0.0775071
sp|Q9CR50|ZN363_MOUSE	Rchy1	ZN363_MOUSE RING finger and CHY zinc finger domain-containing protein 1	4708	4	6.5	2	10.2339	10.4987	9.53485	10.2657	10.4232	9.62509	9.65969	9.92144	10.0527	9.78482	10.1913	9.80874	-0.0551914	0.0777288
tr|Q4FCQ7|Q4FCQ7_MOUSE	Ate1	Q4FCQ7_MOUSE Arginyl-tRNA--protein transferase 1	2488	2	19.2	2	9.66564	10.6698	9.46222	9.47013	9.43827	10.1562	10.5816	10.3405	9.97898	10.2367	9.7412	10.2588	0.0746892	0.0778816
tr|Q9DCE9|Q9DCE9_MOUSE	Igtp	Q9DCE9_MOUSE Protein Igtp	3189	2	5.9	2	9.909	10.0531	8.38783	9.42441	9.92833	11.7585	10.2607	9.83453	10.1236	10.32	9.54054	10.4595	0.132666	0.0781152
sp|P27546-4|MAP4_MOUSE	Map4	MAP4_MOUSE Isoform 4 of Microtubule-associated protein 4	1377	39	13.2	28	10.0258	10.0735	9.83347	10.4055	10.4876	9.77499	9.87002	9.71539	10.2282	9.58558	10.1652	9.83483	-0.0476627	0.0781992
sp|P62823|RAB3C_MOUSE	Rab3c	RAB3C_MOUSE Ras-related protein Rab-3C	1303	19	19.4	11	10.1145	10.0649	10.8685	9.7685	10.397	10.148	9.99511	9.82019	9.31892	9.50436	10.2427	9.75731	-0.07004	0.078357
sp|Q7TMQ7|WDR91_MOUSE	Wdr91	WDR91_MOUSE WD repeat-containing protein 91	2228	9	14.4	5	9.51396	9.97874	9.64547	9.77067	9.52825	10.115	10.014	11.2377	9.50822	10.6879	9.68742	10.3126	0.0902216	0.0783934
sp|Q9JIK9|RT34_MOUSE	Mrps34	RT34_MOUSE 28S ribosomal protein S34, mitochondrial	3358	2	13.8	1	8.98508	8.08443	9.37007	9.01856	10.8044	8.65086	11.318	11.0735	10.4663	12.2287	9.25252	10.7475	0.216081	0.0787215
sp|Q8R366|IGSF8_MOUSE	Igsf8	IGSF8_MOUSE Immunoglobulin superfamily member 8	2717	21	22.1	15	10.1106	10.1506	9.50637	9.42071	9.61704	10.4056	10.5155	10.6107	10.0256	9.63725	9.76107	10.2389	0.0689544	0.0787329
sp|P53810|PIPNA_MOUSE	Pitpna	PIPNA_MOUSE Phosphatidylinositol transfer protein alpha isoform	1206	40	47.2	20	10.5949	10.0431	10.4521	10.0103	10.1012	9.36844	10.3475	9.79011	10.0538	9.23851	10.2403	9.75968	-0.0693538	0.0788302
sp|Q8K209|GPR56_MOUSE	Gpr56	GPR56_MOUSE G-protein coupled receptor 56	3556	7	8.4	5	10.3733	9.54958	10.0851	10.8124	10.9082	8.76956	9.64591	9.73537	10.0991	10.0214	10.3457	9.65427	-0.099796	0.0788543
sp|P24369|PPIB_MOUSE	Ppib	PPIB_MOUSE Peptidyl-prolyl cis-trans isomerase B	5243	15	29.2	6	9.57648	10.1295	9.44201	9.50949	10.3098	10.4798	10.0695	9.89162	10.3319	10.2599	9.79346	10.2065	0.0596038	0.0788701
sp|Q80UU9|PGRC2_MOUSE	Pgrmc2	PGRC2_MOUSE Membrane-associated progesterone receptor component 2	5019	3	12	3	9.95183	9.9287	9.30829	9.16548	10.2364	10.3547	9.58746	10.2684	10.455	10.7437	9.71814	10.2819	0.0813483	0.0791861
sp|Q9CRB2|NHP2_MOUSE	Nhp2	NHP2_MOUSE H/ACA ribonucleoprotein complex subunit 2	4734	2	21.6	1	9.27985	8.63517	7.96048	9.34464	11.4729	10.1748	9.99405	10.5484	10.9709	11.6188	9.33861	10.6614	0.191116	0.0792521
sp|B9EJA2|CTTB2_MOUSE	Cttnbp2	CTTB2_MOUSE Cortactin-binding protein 2	233	20	10.7	16	9.98464	9.82733	9.75336	9.6671	9.80537	10.8175	9.77141	10.3611	9.9256	10.0866	9.80756	10.1924	0.0555334	0.0792666
tr|D3YXK0|D3YXK0_MOUSE	Jakmip2	D3YXK0_MOUSE MCG4624, isoform CRA_c	2836	9	8	6	9.80963	10.624	11.3296	10.0103	10.3958	9.93215	8.56891	9.62386	9.13512	10.5705	10.4339	9.56611	-0.125272	0.0795277
sp|Q99JP0|M4K3_MOUSE	Map4k3	M4K3_MOUSE Mitogen-activated protein kinase kinase kinase kinase 3	2864	9	11.4	3	9.78481	9.40456	10.0273	9.1226	10.1891	10.7387	10.4313	9.68292	10.7311	9.88766	9.70567	10.2943	0.0849491	0.0796269
sp|Q8R001|MARE2_MOUSE	Mapre2	MARE2_MOUSE Microtubule-associated protein RP/EB family member 2	2386	14	25.5	5	10.4184	9.71282	9.26646	9.37589	9.4734	10.0376	10.9951	10.1364	11.0104	9.57358	9.64939	10.3506	0.101206	0.0798886
sp|Q7TN79|AKA7G_MOUSE	Akap7	AKA7G_MOUSE A-kinase anchor protein 7 isoform gamma	4412	6	37	3	10.4453	10.8556	10.7495	9.81741	9.79376	10.2248	9.84033	10.0449	9.32332	8.90501	10.3323	9.66769	-0.095921	0.079948
sp|P97819-2|PLPL9_MOUSE	Pla2g6	PLPL9_MOUSE Isoform Short of 85/88 kDa calcium-independent phospholipase A2	3951	5	5.6	1	10.5056	10.7784	10.1631	9.79566	10.2946	9.97675	10.1554	9.1429	10.1954	8.99212	10.3075	9.69252	-0.088747	0.0801073
sp|P40936|INMT_MOUSE	Inmt	INMT_MOUSE Indolethylamine N-methyltransferase	2724	4	8	1	8.38549	8.19952	10.2164	10.2329	10.4434	10.3719	10.2121	10.4713	10.7371	10.73	9.49552	10.5045	0.145685	0.0803387
sp|Q9CRA7|ATP5S_MOUSE	Atp5s	ATP5S_MOUSE ATP synthase subunit s, mitochondrial	781	4	22	3	12.4359	9.68151	10.635	9.62153	10.726	9.30213	10.4898	8.82668	9.78741	8.49396	10.62	9.37999	-0.179126	0.080411
sp|Q9Z2M6|UBL3_MOUSE	Ubl3	UBL3_MOUSE Ubiquitin-like protein 3	6245	2	34.2	1	9.45797	10.6877	10.4167	10.4037	10.5394	9.29101	9.55521	9.36559	10.4448	9.83785	10.3011	9.69889	-0.0869072	0.0806212
sp|P63143|KCAB1_MOUSE	Kcnab1	KCAB1_MOUSE Voltage-gated potassium channel subunit beta-1	1894	3	9	3	9.39665	9.36871	11.4917	10.7269	11.858	9.71035	9.63612	8.87095	10.0545	8.88601	10.5684	9.43159	-0.164184	0.0807275
sp|Q8VE52|OGRL1_MOUSE	Ogfrl1	OGRL1_MOUSE Opioid growth factor receptor-like protein 1	2379	3	4.5	2	9.9411	9.58686	9.36671	9.80052	10.1943	10.7695	10.3941	10.0004	9.77253	10.1741	9.77789	10.2221	0.0640983	0.0807917
sp|Q8CEC5|KBRS1_MOUSE	Nkiras1	KBRS1_MOUSE NF-kappa-B inhibitor-interacting Ras-like protein 1	6633	6	29.2	1	10.0087	10.4869	10.2216	9.95521	10.2457	9.98245	10.0347	10.1535	9.30222	9.60908	10.1836	9.81639	-0.052984	0.0808906
sp|P47963|RL13_MOUSE	Rpl13	RL13_MOUSE 60S ribosomal protein L13	5960	10	31.3	5	8.79386	9.03525	10.5245	9.9841	9.89329	10.3986	10.2038	10.0267	10.2232	10.9167	9.64621	10.3538	0.102126	0.0809386
sp|P63085|MK01_MOUSE	Mapk1	MK01_MOUSE Mitogen-activated protein kinase 1	2600	40	48.9	24	9.39396	9.87206	9.28426	9.94842	9.75353	10.94	9.83371	11.0917	9.38932	10.493	9.65045	10.3496	0.100901	0.0811725
sp|Q9WVJ3|CBPQ_MOUSE	Cpq	CBPQ_MOUSE Carboxypeptidase Q	5519	2	4.3	2	9.81494	10.4067	8.36519	10.2362	8.7638	10.227	10.8037	11.364	10.001	10.0174	9.51737	10.4826	0.139367	0.0812269
sp|Q5SVQ0|KAT7_MOUSE	Kat7	KAT7_MOUSE Histone acetyltransferase KAT7	3916	2	3.6	2	8.33352	7.93319	11.3686	10.0087	8.84747	10.6794	9.48048	11.1038	10.8882	11.3566	9.29829	10.7017	0.202803	0.0812484
sp|Q99PH1|LRRC4_MOUSE	Lrrc4	LRRC4_MOUSE Leucine-rich repeat-containing protein 4	2578	1	1.8	1	8.1587	9.0708	9.38881	9.16323	10.1434	11.473	8.36651	10.6029	10.6201	13.0125	9.185	10.815	0.235682	0.0812889
sp|P97364|SPS2_MOUSE	Sephs2	SPS2_MOUSE Selenide, water dikinase 2	7075	7	18.1	5	10.1176	9.56774	9.59011	9.35619	10.2034	10.1159	9.85719	10.1244	10.2239	10.8434	9.76701	10.233	0.0672378	0.0813098
sp|Q6PDQ2|CHD4_MOUSE	Chd4	CHD4_MOUSE Chromodomain-helicase-DNA-binding protein 4	471	13	3.1	12	10.2011	10.0071	9.33751	9.42547	9.85775	10.225	9.68529	10.1122	10.5437	10.605	9.76577	10.2342	0.0675954	0.0813879
sp|Q9QYE9-2|PKHB1_MOUSE	Plekhb1	PKHB1_MOUSE Isoform 2 of Pleckstrin homology domain-containing family B member 1	5098	4	5.8	1	8.71001	11.395	10.2376	14.0075	10.3377	8.08548	8.99108	8.67333	9.54051	10.0219	10.9375	9.06246	-0.271315	0.081408
sp|P58404|STRN4_MOUSE	Strn4	STRN4_MOUSE Striatin-4	15	13	17.5	7	9.9121	9.73346	9.3887	9.43794	10.0038	11.0997	9.47644	10.3107	9.96445	10.6727	9.6952	10.3048	0.0879728	0.0815305
sp|Q9CZ42|NNRD_MOUSE	Carkd	NNRD_MOUSE ATP-dependent (S)-NAD(P)H-hydrate dehydratase	2698	7	36.2	3	10.7184	10.2521	10.0254	10.502	9.6486	9.91246	9.77619	10.1976	9.48042	9.48685	10.2293	9.77071	-0.0661705	0.0815408
sp|Q62179|SEM4B_MOUSE	Sema4b	SEM4B_MOUSE Semaphorin-4B	1952	4	4.9	4	10.0877	10.2974	11.0345	9.81513	10.2916	9.85946	9.97496	8.94925	9.42476	10.2653	10.3053	9.69474	-0.0881067	0.0815656
sp|Q3UHU5|MTCL1_MOUSE	Mtcl1	MTCL1_MOUSE Microtubule cross-linking factor 1	1	15	8.5	5	9.88852	9.81009	9.35761	9.74764	9.72257	11.0866	9.78444	9.64337	10.1599	10.7992	9.70528	10.2947	0.0850616	0.0815791
sp|Q9JMG1|EDF1_MOUSE	Edf1	EDF1_MOUSE Endothelial differentiation-related factor 1	2720	5	33.8	5	9.76624	9.9561	9.62667	9.94392	10.106	10.0903	10.0382	9.89733	10.4301	10.1451	9.87978	10.1202	0.0346894	0.0817818
sp|Q8BR07|BICD1_MOUSE	Bicd1	BICD1_MOUSE Protein bicaudal D homolog 1	1251	2	1.9	1	11.0696	12.3108	10.0633	9.43012	10.059	8.35734	9.72957	9.1073	9.99714	9.87584	10.5866	9.41344	-0.169441	0.0819355
tr|E0CXT7|E0CXT7_MOUSE	Cpsf4	E0CXT7_MOUSE Cleavage and polyadenylation-specificity factor subunit 4	3638	3	3.3	2	10.4271	9.30399	8.42268	9.41681	9.66254	12.2396	9.80465	9.9255	10.0259	10.7713	9.44662	10.5534	0.159834	0.0820841
sp|Q91VZ6|SMAP1_MOUSE	Smap1	SMAP1_MOUSE Stromal membrane-associated protein 1	4335	9	13.9	8	9.91227	10.1603	9.06338	9.88067	9.54319	10.5477	9.81746	10.113	9.94782	11.0141	9.71197	10.288	0.0831321	0.0821666
sp|Q9DBB8|DHDH_MOUSE	Dhdh	DHDH_MOUSE Trans-1,2-dihydrobenzene-1,2-diol dehydrogenase	1589	9	27.3	5	10.4603	9.71962	8.57577	9.99653	9.30352	10.2742	9.9378	10.6218	9.96629	11.1442	9.61115	10.3888	0.112255	0.0823291
sp|Q924C1|XPO5_MOUSE	Xpo5	XPO5_MOUSE Exportin-5	2265	7	7.8	4	9.41938	10.3125	9.31393	10.0207	9.91265	10.3572	10.0963	10.3181	10.3264	9.92282	9.79583	10.2042	0.0589198	0.0825347
sp|P42932|TCPQ_MOUSE	Cct8	TCPQ_MOUSE T-complex protein 1 subunit theta	2507	53	45.1	33	10.3648	10.2453	9.95949	10.0538	10.0205	9.53099	10.1042	9.8228	10.0857	9.81243	10.1288	9.87122	-0.0371601	0.0825571
tr|Q8C3V4|Q8C3V4_MOUSE	Stat1	Q8C3V4_MOUSE Signal transducer and activator of transcription	5734	5	1.2	3	8.49747	9.77854	9.4616	10.515	9.88234	10.4797	10.0246	9.94649	10.4716	10.9426	9.62699	10.373	0.107676	0.0825849
sp|O35129|PHB2_MOUSE	Phb2	PHB2_MOUSE Prohibitin-2	737	15	37.8	7	9.85448	10.8416	11.8034	9.99525	10.0897	10.7692	9.15266	9.8231	8.65968	9.01098	10.5169	9.48313	-0.149271	0.0826319
sp|Q3UPR9|SBSPO_MOUSE	Sbspon	SBSPO_MOUSE Somatomedin-B and thrombospondin type-1 domain-containing protein	4570	4	11.7	1	9.60387	11.0828	8.74139	12.6708	11.4387	8.86047	8.95481	9.45109	9.77697	9.41914	10.7075	9.2925	-0.204484	0.0827453
sp|Q9CPU4|MGST3_MOUSE	Mgst3	MGST3_MOUSE Microsomal glutathione S-transferase 3	8128	14	30.1	5	9.16344	9.3297	10.4897	9.93156	9.75373	10.6909	10.082	10.21	10.411	9.93787	9.73364	10.2664	0.0768746	0.0828744
sp|Q9CXL3|CG050_MOUSE		CG050_MOUSE Uncharacterized protein C7orf50 homolog	5997	2	11.8	1	10.5995	10.5337	10.5247	10.8681	10.5947	8.9907	8.93034	11.8445	8.75959	8.35426	10.6241	9.37588	-0.180317	0.0829679
sp|Q9JJL8|SYSM_MOUSE	Sars2	SYSM_MOUSE Serine--tRNA ligase, mitochondrial	3068	1	1.5	1	8.52754	8.83768	9.29215	10.9987	8.85527	10.7165	9.79706	10.0078	10.1565	12.8109	9.30226	10.6977	0.201652	0.0831195
sp|Q8VBT0|TMX1_MOUSE	Tmx1	TMX1_MOUSE Thioredoxin-related transmembrane protein 1	4214	6	13.3	3	9.75682	9.31909	9.64677	9.78943	10.0349	9.45938	10.7037	10.6635	10.7917	9.83465	9.70941	10.2906	0.0838709	0.0835915
sp|P47856|GFPT1_MOUSE	Gfpt1	GFPT1_MOUSE Glutamine--fructose-6-phosphate aminotransferase [isomerizing] 1	2884	10	14.1	7	9.95727	9.29416	9.84771	9.01889	10.0385	9.57789	10.4092	10.1132	11.4963	10.2469	9.6313	10.3687	0.106434	0.083609
sp|Q8R0P4|AAMDC_MOUSE	Aamdc	AAMDC_MOUSE Mth938 domain-containing protein	6709	4	38.5	2	8.78393	10.7108	9.73279	9.51639	8.32967	11.5429	9.94128	9.82697	9.89753	11.7178	9.41471	10.5853	0.169071	0.0837492
tr|Q8BGF0|Q8BGF0_MOUSE	AW551984	Q8BGF0_MOUSE Protein AW551984	1030	5	10	2	10.0491	11.7758	9.07774	11.6872	11.4221	6.94043	10.6553	9.28525	9.75318	9.35382	10.8024	9.19761	-0.232021	0.0838109
sp|O88441|MTX2_MOUSE	Mtx2	MTX2_MOUSE Metaxin-2	2668	7	25.9	7	10.4613	10.5479	9.93919	10.0501	10.1314	10.3496	9.41657	10.1213	9.3683	9.61432	10.226	9.77402	-0.0652158	0.0841197
sp|P68372|TBB4B_MOUSE	Tubb4b	TBB4B_MOUSE Tubulin beta-4B chain	593	257	67.6	166	9.91259	10.5578	9.84995	10.2236	10.2195	10.123	9.64118	9.80014	9.70134	9.97094	10.1527	9.84731	-0.0440603	0.0842454
sp|Q99JN2|KLH22_MOUSE	Klhl22	KLH22_MOUSE Kelch-like protein 22	2143	6	11.2	3	9.64771	10.0325	9.73388	10.1256	9.4698	10.7206	10.248	9.84658	9.87729	10.2982	9.80188	10.1981	0.0571716	0.0842643
sp|Q8K3G9|DP13B_MOUSE	Appl2	DP13B_MOUSE DCC-interacting protein 13-beta	5578	17	25.8	10	9.92404	9.87124	9.40962	9.85586	9.99478	10.7637	9.77587	10.077	10.2263	10.1016	9.81111	10.1889	0.0545085	0.0844109
tr|Q91VA7|Q91VA7_MOUSE	Idh3b	Q91VA7_MOUSE Isocitrate dehydrogenase 3 (NAD+) beta	119	20	28.6	13	10.6082	9.97995	11.377	9.61112	9.97245	9.72734	9.84867	9.63533	9.64582	9.59419	10.3097	9.69027	-0.0893983	0.0844567
sp|Q91XU3|PI42C_MOUSE	Pip4k2c	PI42C_MOUSE Phosphatidylinositol 5-phosphate 4-kinase type-2 gamma	4688	7	9.5	5	10.2756	10.2507	10.1016	10.6007	9.86836	10.3185	9.31233	10.0958	9.47768	9.69867	10.2194	9.78061	-0.0633142	0.0844595
sp|Q9R078|AAKB1_MOUSE	Prkab1	AAKB1_MOUSE 5'-AMP-activated protein kinase subunit beta-1	1665	2	12.6	1	7.50215	10.9585	9.29491	9.05928	9.39702	9.68202	11.8573	10.7354	12.0705	9.44294	9.24237	10.7576	0.219026	0.0845595
sp|Q9D1G5|LRC57_MOUSE	Lrrc57	LRC57_MOUSE Leucine-rich repeat-containing protein 57	2571	8	26.4	6	11.3564	10.707	9.58066	10.6916	9.94054	10.4219	10.0074	9.7458	9.00683	8.54181	10.4552	9.54476	-0.131446	0.0845911
sp|Q80SU7|GVIN1_MOUSE	Gvin1	GVIN1_MOUSE Interferon-induced very large GTPase 1	3202	1	0.3	1	10.8018	10.9715	7.7978	7.79986	9.00993	11.2991	10.3017	10.4717	10.2227	11.3238	9.27619	10.7238	0.209215	0.0846042
sp|A2BDX3|MOCS3_MOUSE	Mocs3	MOCS3_MOUSE Adenylyltransferase and sulfurtransferase MOCS3	2831	8	23.7	6	9.75832	9.84979	9.88219	9.78502	9.99577	10.0335	9.91597	9.85325	10.6241	10.302	9.85422	10.1458	0.0420674	0.0846191
sp|Q9JI78|NGLY1_MOUSE	Ngly1	NGLY1_MOUSE Peptide-N(4)-(N-acetyl-beta-glucosaminyl)asparagine amidase	2991	6	8.3	3	9.34816	9.81418	10.5335	11.0118	11.5859	9.44022	9.24916	9.53601	10.4278	9.05322	10.4587	9.54129	-0.132449	0.0847339
sp|Q7TMS5|ABCG2_MOUSE	Abcg2	ABCG2_MOUSE ATP-binding cassette sub-family G member 2	1726	4	4.9	3	9.16412	9.46935	10.3433	10.1045	9.14648	9.99072	11.3412	10.257	10.3517	9.83166	9.64554	10.3545	0.102318	0.0847451
sp|Q9CPU2|NDUB2_MOUSE	Ndufb2	NDUB2_MOUSE NADH dehydrogenase [ubiquinone] 1 beta subcomplex subunit 2, mitochondrial	6255	1	6.7	1	9.14318	10.1051	8.73548	9.48371	9.05475	11.5363	8.10626	11.3009	10.7694	11.765	9.30444	10.6956	0.201019	0.084847
sp|Q91W39|NCOA5_MOUSE	Ncoa5	NCOA5_MOUSE Nuclear receptor coactivator 5	5149	11	26.4	9	10.3212	9.13253	8.77437	9.78818	10.2608	10.4975	9.94295	10.4602	9.97898	10.8432	9.65543	10.3446	0.099462	0.0848681
sp|P47941|CRKL_MOUSE	Crkl	CRKL_MOUSE Crk-like protein	5813	8	26.7	6	10.1139	9.41336	9.34732	9.989	10.1378	9.85459	10.2106	10.1033	10.445	10.3851	9.80029	10.1997	0.0576318	0.084923
sp|Q6WVG3|KCD12_MOUSE	Kctd12	KCD12_MOUSE BTB/POZ domain-containing protein KCTD12	673	6	20.2	6	9.78975	9.37649	9.65683	9.66395	10.2372	10.3505	9.63003	10.7038	10.7137	9.87785	9.74485	10.2552	0.0736373	0.0849296
sp|Q8R088|GLP3L_MOUSE	Golph3l	GLP3L_MOUSE Golgi phosphoprotein 3-like	376	3	14.4	1	9.70802	10.0539	10.5319	11.241	10.7462	9.79828	10.7535	9.46628	8.41056	9.29036	10.4562	9.5438	-0.131724	0.0849366
sp|O35295|PURB_MOUSE	Purb	PURB_MOUSE Transcriptional activator protein Pur-beta	130	13	24.1	10	10.1887	10.5534	9.79991	10.3329	10.0752	10.0457	9.36511	10.2061	9.67931	9.75371	10.19	9.80998	-0.0548346	0.0850544
sp|Q8BRK8|AAPK2_MOUSE	Prkaa2	AAPK2_MOUSE 5'-AMP-activated protein kinase catalytic subunit alpha-2	1003	3	6.5	1	7.04229	9.45886	8.40152	11.4223	8.52764	11.6651	9.97393	10.1807	9.60803	13.7196	8.97052	11.0295	0.2981	0.0851476
sp|Q14DH7|ACSS3_MOUSE	Acss3	ACSS3_MOUSE Acyl-CoA synthetase short-chain family member 3, mitochondrial	282	1	1.3	1	8.79426	7.3195	8.9229	9.84759	11.0557	9.91144	9.32467	10.7652	12.1957	11.863	9.188	10.812	0.234811	0.0852225
sp|Q9Z1R2|BAG6_MOUSE	Bag6	BAG6_MOUSE Large proline-rich protein BAG6	2432	12	12.3	5	10.5677	10.886	9.57742	9.8616	10.3499	9.82368	9.87634	9.39481	9.87898	9.78354	10.2485	9.75147	-0.0717245	0.0854214
sp|Q99LS3|SERB_MOUSE	Psph	SERB_MOUSE Phosphoserine phosphatase	3354	10	26.7	6	9.36743	9.5092	9.89074	10.5403	9.42586	10.5276	9.85816	10.4657	9.98452	10.4305	9.74671	10.2533	0.0731008	0.0854445
tr|E9Q3Y4|E9Q3Y4_MOUSE	Lrba	E9Q3Y4_MOUSE Lipopolysaccharide-responsive and beige-like anchor protein	314	13	6.4	9	9.84143	8.8953	9.23383	10.0134	10.3759	10.3599	9.63975	10.2475	10.5374	10.8555	9.67198	10.328	0.0946808	0.0855767
tr|E9PW83|E9PW83_MOUSE	Fam184a	E9PW83_MOUSE Protein Fam184a	2950	4	4.1	2	11.2613	10.2154	9.89688	10.6203	10.8494	8.61877	7.75968	10.1487	10.5073	10.1223	10.5687	9.43134	-0.164257	0.085803
sp|Q9QXY9|PEX3_MOUSE	Pex3	PEX3_MOUSE Peroxisomal biogenesis factor 3	5212	1	2.4	1	8.51343	8.50885	11.5559	9.45214	9.05789	10.8912	9.9952	11.0905	10.3897	10.5452	9.41765	10.5824	0.168222	0.0860405
sp|Q8VCH8|UBXN4_MOUSE	Ubxn4	UBXN4_MOUSE UBX domain-containing protein 4	65	4	5.3	3	10.5673	10.4	9.82728	10.2225	10.3502	9.00873	10.1249	10.1857	10.0805	9.23291	10.2734	9.72656	-0.078918	0.0862078
sp|Q9CPW2|ADXL_MOUSE	Fdx1l	ADXL_MOUSE Adrenodoxin-like protein, mitochondrial	2222	3	17.8	2	10.6646	9.87928	9.25011	9.48819	9.24445	10.3828	10.0782	10.1318	10.0689	10.8118	9.70532	10.2947	0.0850515	0.0862567
sp|Q8VEH3|ARL8A_MOUSE	Arl8a	ARL8A_MOUSE ADP-ribosylation factor-like protein 8A	5482	9	36.6	5	10.6011	10.0156	11.7203	10.8664	9.05962	9.25743	9.90256	9.26531	9.50683	9.80493	10.4526	9.54741	-0.130679	0.0863799
sp|Q8BP27|SFR1_MOUSE	Sfr1	SFR1_MOUSE Swi5-dependent recombination DNA repair protein 1 homolog	5771	4	15.4	4	9.84392	9.63734	9.31866	10.4795	9.45188	10.3179	10.3309	9.70106	10.2148	10.7041	9.74625	10.2538	0.0732325	0.0863805
sp|P63028|TCTP_MOUSE	Tpt1	TCTP_MOUSE Translationally-controlled tumor protein	5306	22	30.2	6	9.90351	10.3431	9.12762	9.99135	8.70338	10.457	10.8661	10.9638	9.60241	10.0417	9.61379	10.3862	0.111492	0.0864683
sp|Q924H7|WAC_MOUSE	Wac	WAC_MOUSE WW domain-containing adapter protein with coiled-coil	4961	4	6.2	3	9.71754	9.83294	8.67824	10.5287	9.26953	10.7827	9.39578	10.5583	10.8563	10.38	9.6054	10.3946	0.113917	0.0870633
sp|Q8BYA0|TBCD_MOUSE	Tbcd	TBCD_MOUSE Tubulin-specific chaperone D	759	8	11.5	5	9.66914	10.2698	8.9526	10.1878	9.42767	10.0985	10.7661	10.0507	9.86243	10.7153	9.7014	10.2986	0.0861842	0.0872903
sp|Q8CI70|LRC20_MOUSE	Lrrc20	LRC20_MOUSE Leucine-rich repeat-containing protein 20	6850	3	19	2	10.3283	9.74569	10.2276	8.48694	9.09125	10.0444	10.6096	9.69266	10.5629	11.2107	9.57597	10.424	0.122424	0.0873098
tr|B9EJ80|B9EJ80_MOUSE	Pdzd8	B9EJ80_MOUSE PDZ domain containing 8	3901	11	12.9	8	9.98388	9.46605	9.63311	9.87627	10.1464	10.0392	10.2252	9.81691	10.1596	10.6533	9.82115	10.1788	0.0516098	0.0873781
sp|Q9D9V3|ECHD1_MOUSE	Echdc1	ECHD1_MOUSE Ethylmalonyl-CoA decarboxylase	4749	8	22	7	10.3841	10.6888	9.44868	10.701	10.2222	9.33141	10.2805	9.35626	10.023	9.56408	10.289	9.71104	-0.0833998	0.0874119
sp|Q80TI0|GRM1B_MOUSE	Gramd1b	GRM1B_MOUSE GRAM domain-containing protein 1B	4071	5	12.9	3	10.5016	8.85044	9.74821	9.1472	9.90022	10.9091	9.83121	9.78482	10.9039	10.4233	9.62953	10.3705	0.106943	0.0875034
sp|P62196|PRS8_MOUSE	Psmc5	PRS8_MOUSE 26S protease regulatory subunit 8	1426	26	42.6	14	9.84565	9.98951	9.17772	10.2199	9.86536	10.1517	10.0784	10.4125	10.0473	10.212	9.81963	10.1804	0.05205	0.0876095
sp|Q02819|NUCB1_MOUSE	Nucb1	NUCB1_MOUSE Nucleobindin-1	1418	14	29.2	9	9.97346	8.85287	9.5927	9.64226	9.87855	9.12403	10.8354	10.5166	11.3744	10.2098	9.58797	10.412	0.118955	0.0877556
sp|Q9CQC9|SAR1B_MOUSE	Sar1b	SAR1B_MOUSE GTP-binding protein SAR1b	6355	2	19.2	1	11.737	9.8323	11.494	9.24424	10.6814	8.63222	10.1999	9.5046	10.2844	8.3899	10.5978	9.4022	-0.172696	0.0878677
sp|P70388|RAD50_MOUSE	Rad50	RAD50_MOUSE DNA repair protein RAD50	5411	8	6.6	3	9.58899	9.64811	9.01182	10.17	9.9113	9.97936	10.0727	9.61695	10.9027	11.098	9.66605	10.3339	0.0963921	0.0879721
sp|O88485|DC1I1_MOUSE	Dync1i1	DC1I1_MOUSE Cytoplasmic dynein 1 intermediate chain 1	2829	15	17.2	6	8.59392	10.211	9.64954	9.73796	9.63771	10.489	9.76971	11.4519	9.51346	10.9458	9.56602	10.434	0.125297	0.0879865
sp|Q91W92|BORG5_MOUSE	Cdc42ep1	BORG5_MOUSE Cdc42 effector protein 1	1326	3	10.3	1	9.42119	10.5319	8.87658	9.99236	9.7534	10.2719	10.2994	10.1936	10.6251	10.0347	9.71508	10.2849	0.0822322	0.0880753
sp|Q61292|LAMB2_MOUSE	Lamb2	LAMB2_MOUSE Laminin subunit beta-2	727	10	6.5	5	9.58175	8.82458	8.14748	10.3008	10.4909	9.95276	11.3756	10.7675	10.9285	9.63005	9.46911	10.5309	0.153325	0.0881974
sp|Q6P5C5|SMUG1_MOUSE	Smug1	SMUG1_MOUSE Single-strand selective monofunctional uracil DNA glycosylase	5925	2	3.6	2	10.1182	10.3761	8.12324	8.95918	10.0918	11.1794	9.85234	10.3336	10.6083	10.3578	9.5337	10.4663	0.134643	0.0882153
sp|Q9CQZ6|NDUB3_MOUSE	Ndufb3	NDUB3_MOUSE NADH dehydrogenase [ubiquinone] 1 beta subcomplex subunit 3	7467	3	10.6	2	11.4781	10.1554	11.4484	9.93429	9.39164	9.38448	9.44511	8.79674	9.5193	10.4465	10.4816	9.51842	-0.139062	0.0882804
sp|P63213|GBG2_MOUSE	Gng2	GBG2_MOUSE Guanine nucleotide-binding protein G(I)/G(S)/G(O) subunit gamma-2	23	11	52.1	9	9.61656	10.1216	10.1799	9.32361	9.75681	10.4511	10.1314	10.0923	9.80129	10.5255	9.7997	10.2003	0.0578032	0.0886015
sp|P21956|MFGM_MOUSE	Mfge8	MFGM_MOUSE Lactadherin	4773	3	11.7	3	9.58201	7.99798	8.75547	9.66258	10.8485	9.41545	10.8305	10.0983	12.0745	10.7348	9.3693	10.6307	0.182223	0.0886085
sp|Q91Z92|B3GT6_MOUSE	B3galt6	B3GT6_MOUSE Beta-1,3-galactosyltransferase 6	1182	1	3.4	1	8.74173	10.2513	9.4282	8.99635	10.5768	10.5603	9.88781	9.89173	10.7992	10.8666	9.59888	10.4011	0.1158	0.0888225
sp|Q9QYB5|ADDG_MOUSE	Add3	ADDG_MOUSE Gamma-adducin	2110	15	14.6	11	10.3817	10.0766	10.2216	9.85779	10.3065	10.0135	9.99593	9.32483	10.142	9.67952	10.1688	9.83116	-0.048722	0.0889451
tr|D3YZ62|D3YZ62_MOUSE	Myo5a	D3YZ62_MOUSE Unconventional myosin-Va	475	72	27	42	9.87546	10.2032	10.2977	10.0254	10.352	10.1919	9.93788	9.7482	9.94793	9.4203	10.1508	9.84924	-0.0435042	0.0890021
sp|Q8CIE6|COPA_MOUSE	Copa	COPA_MOUSE Coatomer subunit alpha	3994	36	24.6	24	10.0111	10.1187	9.46901	9.78564	9.76625	10.0752	9.89511	10.6808	10.1664	10.0319	9.83014	10.1699	0.0490163	0.0891472
sp|Q99K85|SERC_MOUSE	Psat1	SERC_MOUSE Phosphoserine aminotransferase	3983	35	44.3	18	9.80014	10.1574	10.1243	10.2648	10.6616	9.51932	10.3824	9.74383	9.79994	9.54623	10.2017	9.79835	-0.0581927	0.0892488
sp|Q9CXW2|RT22_MOUSE	Mrps22	RT22_MOUSE 28S ribosomal protein S22, mitochondrial	6602	4	13.1	1	9.9203	9.10365	10.4619	8.31782	9.46952	10.7564	10.2014	9.213	10.6818	11.8741	9.45464	10.5454	0.157513	0.0893418
sp|Q3UNX5|ACSM3_MOUSE	Acsm3	ACSM3_MOUSE Acyl-coenzyme A synthetase ACSM3, mitochondrial	6322	1	1.2	1	10.8353	11.0393	7.94117	8.93473	7.78629	10.2147	10.8211	10.7103	10.4481	11.2689	9.30736	10.6926	0.200173	0.0895498
sp|Q8VBV7|CSN8_MOUSE	Cops8	CSN8_MOUSE COP9 signalosome complex subunit 8	6914	8	16.3	3	9.91281	8.78547	9.12322	10.2674	10.2358	10.0147	10.8705	10.0373	10.6113	10.1415	9.66495	10.335	0.0967107	0.0896159
sp|P57776-3|EF1D_MOUSE	Eef1d	EF1D_MOUSE Isoform 3 of Elongation factor 1-delta	3896	29	7.3	19	10.2507	10.0811	9.33173	9.81661	9.52111	9.78075	10.4087	10.2565	10.13	10.4228	9.80024	10.1998	0.0576464	0.0896388
sp|Q05CL8|LARP7_MOUSE	Larp7	LARP7_MOUSE La-related protein 7	2619	3	7.5	1	9.55323	7.62202	8.84415	10.2773	9.92281	9.59098	10.0367	11.4801	9.78981	12.8829	9.24391	10.7561	0.218579	0.0896486
sp|Q75N73|S39AE_MOUSE	Slc39a14	S39AE_MOUSE Zinc transporter ZIP14	3575	2	3.3	1	9.62601	8.88388	10.5165	9.34776	9.58175	10.5692	10.3885	9.3996	10.2317	11.4552	9.59118	10.4088	0.118027	0.0896584
sp|Q99JB2|STML2_MOUSE	Stoml2	STML2_MOUSE Stomatin-like protein 2, mitochondrial	1827	4	17	2	6.88814	8.83521	10.2479	8.88221	10.5692	12.4682	9.10473	10.3038	10.1118	12.5888	9.08454	10.9155	0.264887	0.089687
sp|Q6TCG2|PAQR9_MOUSE	Paqr9	PAQR9_MOUSE Progestin and adipoQ receptor family member 9	8382	1	2.1	1	9.97957	9.23472	8.94127	8.12065	10.5407	9.87058	9.76663	9.80231	11.6163	12.1272	9.36339	10.6366	0.183937	0.0900616
sp|Q9JJV5|CCG3_MOUSE	Cacng3	CCG3_MOUSE Voltage-dependent calcium channel gamma-3 subunit	884	5	13.7	3	8.56091	9.29862	9.8372	9.03164	10.5103	12.2648	10.1024	10.1689	9.54826	10.677	9.44773	10.5523	0.159515	0.0900777
sp|O35566|CD151_MOUSE	Cd151	CD151_MOUSE CD151 antigen	7746	3	10.3	1	10.7247	13.0204	9.18261	11.0781	9.69819	8.15041	10.4052	8.72131	9.6467	9.37236	10.7408	9.25919	-0.214144	0.0901079
sp|Q8BIQ5|CSTF2_MOUSE	Cstf2	CSTF2_MOUSE Cleavage stimulation factor subunit 2	4260	11	11.4	8	10.268	9.72911	9.55459	9.66025	9.89117	9.66918	10.3409	10.2237	10.1758	10.4873	9.82062	10.1794	0.0517624	0.0901358
sp|P46097|SYT2_MOUSE	Syt2	SYT2_MOUSE Synaptotagmin-2	3874	12	13.7	6	9.6801	10.7994	10.3524	10.7445	10.3487	8.95029	10.5509	9.46064	10.2808	8.83227	10.385	9.61498	-0.111149	0.0903042
sp|Q9JLV1|BAG3_MOUSE	Bag3	BAG3_MOUSE BAG family molecular chaperone regulator 3	703	5	11.3	3	9.701	10.7857	6.91246	10.5173	8.52697	10.3855	10.8763	11.3886	10.2803	10.626	9.28868	10.7113	0.205591	0.0905247
sp|D3Z4S3|PTRD1_MOUSE	Ptrhd1	PTRD1_MOUSE Putative peptidyl-tRNA hydrolase PTRHD1	6221	1	5.7	1	9.8714	10.3935	9.18351	9.26594	8.75837	11.5727	10.3653	11.1216	8.97249	10.4952	9.49454	10.5055	0.14597	0.0907469
sp|Q9Z321|TOP3B_MOUSE	Top3b	TOP3B_MOUSE DNA topoisomerase 3-beta-1	6063	6	13.2	4	8.95418	9.91572	9.56352	10.2083	9.90829	10.3768	9.54276	10.7972	10.544	10.1891	9.71001	10.29	0.0836975	0.0907915
tr|F8VPP8|F8VPP8_MOUSE	Zc3h7b	F8VPP8_MOUSE Protein Zc3h7b	145	10	8.8	4	9.84314	9.45093	9.36651	9.78807	10.1782	10.4552	9.31224	10.3689	10.58	10.6568	9.72538	10.2746	0.0792591	0.0908928
sp|Q80Z10|ASTN2_MOUSE	Astn2	ASTN2_MOUSE Astrotactin-2	1597	9	5.3	6	9.55518	9.85633	9.57725	10.0823	9.74756	10.0149	10.0578	11.1284	9.88056	10.0997	9.76373	10.2363	0.0681866	0.0910046
tr|E9QP00|E9QP00_MOUSE	Tra2a	E9QP00_MOUSE Transformer-2 protein homolog alpha	716	2	9.3	1	8.19458	10.456	6.98512	9.60978	10.6716	12.0649	9.95411	10.4444	9.75313	11.8663	9.18343	10.8166	0.23614	0.0913904
sp|Q3TBW2|RM10_MOUSE	Mrpl10	RM10_MOUSE 39S ribosomal protein L10, mitochondrial	4754	2	5.7	2	9.83705	10.4177	9.49079	9.49845	8.7604	11.4909	9.6705	10.2461	10.6441	9.9441	9.60087	10.3991	0.115226	0.0914306
sp|Q9CZN4|SHSA9_MOUSE	Shisa9	SHSA9_MOUSE Protein shisa-9	2826	5	9.7	4	10.2741	9.91851	10.7231	9.83549	10.2696	10.3182	9.7961	9.50047	9.79871	9.56562	10.2042	9.79583	-0.0589196	0.0917853
sp|P18572|BASI_MOUSE	Bsg	BASI_MOUSE Basigin	7306	10	19.8	7	9.72609	9.3694	10.5613	9.55184	9.69101	10.3483	9.9137	10.3473	10.0326	10.4585	9.77992	10.2201	0.0635105	0.09231
tr|A2AH25|A2AH25_MOUSE	Arhgap1	A2AH25_MOUSE Rho GTPase-activating protein 1	2710	10	21.9	7	10.1752	9.79195	10.2932	10.32	10.1206	10.1623	9.98987	9.89559	9.49715	9.75418	10.1402	9.85983	-0.0404481	0.0925721
sp|P97291|CADH8_MOUSE	Cdh8	CADH8_MOUSE Cadherin-8	3231	1	2.1	1	8.95072	9.11732	11.1953	8.31631	9.28847	10.4832	9.48451	10.8638	10.1484	12.152	9.37363	10.6264	0.180969	0.0928679
tr|Q6ZWZ4|Q6ZWZ4_MOUSE	Rpl36	Q6ZWZ4_MOUSE 60S ribosomal protein L36	6191	8	10.5	7	9.45887	9.27618	10.5778	9.535	9.59456	9.72431	9.86572	10.5152	10.4445	11.0079	9.68847	10.3115	0.0899173	0.0928746
sp|Q8BT14-2|CNOT4_MOUSE	Cnot4	CNOT4_MOUSE Isoform 2 of CCR4-NOT transcription complex subunit 4	2723	5	7	2	9.38068	9.6288	9.19509	9.53775	10.6466	10.3956	10.1046	9.61701	10.9588	10.535	9.67779	10.3222	0.0930013	0.0928852
sp|Q7TSJ2|MAP6_MOUSE	Map6	MAP6_MOUSE Microtubule-associated protein 6	1274	100	57.5	69	10.0273	9.99611	9.62749	9.87747	9.98411	9.91452	10.3071	10.1791	10.1212	9.96558	9.9025	10.0975	0.0281344	0.0930738
sp|Q80XL6|ACD11_MOUSE	Acad11	ACD11_MOUSE Acyl-CoA dehydrogenase family member 11	434	3	3.1	2	10.1335	9.4315	9.73931	9.54829	9.96947	10.5982	9.59848	9.97626	10.771	10.234	9.76441	10.2356	0.0679909	0.0937104
sp|Q3UHC7|DAB2P_MOUSE	Dab2ip	DAB2P_MOUSE Disabled homolog 2-interacting protein	709	19	13.1	10	10.3243	10.0635	10.0283	10.0029	10.6384	10.0732	9.86386	9.37936	10.2821	9.34421	10.2115	9.78854	-0.0610234	0.0937109
sp|Q8BGZ2|F168A_MOUSE	Fam168a	F168A_MOUSE Protein FAM168A	8528	3	7.4	3	10.0017	10.1179	8.60653	9.20413	10.3257	10.0412	9.87803	10.6134	10.3982	10.8133	9.65119	10.3488	0.100686	0.0937137
sp|P63038|CH60_MOUSE	Hspd1	CH60_MOUSE 60 kDa heat shock protein, mitochondrial	910	81	48.7	45	10.7266	9.81472	11.3463	9.69417	9.99911	9.47386	9.80532	9.50603	9.57499	10.059	10.3162	9.68383	-0.0912577	0.0937323
sp|Q6PIP5|NUDC1_MOUSE	Nudcd1	NUDC1_MOUSE NudC domain-containing protein 1	1596	3	4.3	3	9.15074	9.4825	9.27506	9.83617	10.4337	10.5547	9.28827	10.4038	10.3888	11.1862	9.63563	10.3644	0.105181	0.0937538
sp|Q9EPQ8|TCF20_MOUSE	Tcf20	TCF20_MOUSE Transcription factor 20	840	6	3.6	2	10.4663	8.67675	10.1443	8.9228	8.91165	11.5458	10.4104	9.40555	9.69322	11.8233	9.42435	10.5756	0.166281	0.0940952
sp|Q9QX47-2|SON_MOUSE	Son	SON_MOUSE Isoform 2 of Protein SON	710	8	5.8	3	10.0829	9.74864	9.47718	9.65918	10.1945	9.99494	9.88525	10.3254	10.5253	10.1066	9.83249	10.1675	0.0483391	0.0942742
sp|Q8BTV2|CPSF7_MOUSE	Cpsf7	CPSF7_MOUSE Cleavage and polyadenylation specificity factor subunit 7	2750	12	15.3	5	10.0768	9.49026	9.6127	9.73939	9.92633	10.2464	9.47738	10.8534	10.2968	10.2806	9.76909	10.2309	0.0666374	0.0943446
sp|E9PZQ0|RYR1_MOUSE	Ryr1	RYR1_MOUSE Ryanodine receptor 1	94	3	0.3	2	9.42609	10.2685	8.3172	10.5684	9.50126	10.3416	10.2921	10.2936	10.2129	10.7784	9.61629	10.3837	0.110771	0.0943598
sp|Q8K0T0|RTN1_MOUSE	Rtn1	RTN1_MOUSE Reticulon-1	1691	41	34.2	25	9.79797	10.1849	9.6839	9.91689	9.63703	10.4498	9.95219	10.4682	9.80873	10.1004	9.84414	10.1559	0.0449743	0.0946854
sp|P97390|VPS45_MOUSE	Vps45	VPS45_MOUSE Vacuolar protein sorting-associated protein 45	2126	8	21.4	4	10.2363	10.4266	10.645	9.80676	9.73199	9.91886	9.85955	9.7298	9.83084	9.81431	10.1693	9.83067	-0.0488621	0.0946902
sp|P50518|VATE1_MOUSE	Atp6v1e1	VATE1_MOUSE V-type proton ATPase subunit E 1	1586	101	44.7	51	9.93417	9.96106	10.4439	10.2835	10.1917	10.0941	9.75234	10.2298	9.65111	9.45835	10.1629	9.83713	-0.0469983	0.0951407
sp|Q921V5|MGAT2_MOUSE	Mgat2	MGAT2_MOUSE Alpha-1,6-mannosyl-glycoprotein 2-beta-N-acetylglucosaminyltransferase	7812	2	3.4	1	9.7401	10.2333	7.75563	9.58936	9.56252	9.12292	11.5453	10.4685	10.061	11.9213	9.37618	10.6238	0.180231	0.0951761
sp|Q68FF0|K1841_MOUSE	Kiaa1841	K1841_MOUSE Uncharacterized protein KIAA1841	4082	3	6.1	1	8.77124	10.5699	9.41248	9.90571	9.49991	10.1423	9.87568	9.8999	10.7947	11.1282	9.63185	10.3682	0.106275	0.0953339
sp|Q63918|SDPR_MOUSE	Sdpr	SDPR_MOUSE Serum deprivation-response protein	5651	6	12.2	4	10.3699	9.33566	8.27227	10.1357	9.70703	9.74457	10.4915	9.89649	11.2205	10.8264	9.5641	10.4359	0.125853	0.0954968
sp|Q8C7R4|UBA6_MOUSE	Uba6	UBA6_MOUSE Ubiquitin-like modifier-activating enzyme 6	1050	10	16.2	6	10.9366	10.6175	9.89144	10.047	9.71268	9.62185	9.63993	9.66461	9.67361	10.1948	10.241	9.75896	-0.0695623	0.0956878
sp|Q8BHL5-2|ELMO2_MOUSE	Elmo2	ELMO2_MOUSE Isoform 2 of Engulfment and cell motility protein 2	3167	10	17.8	6	9.68471	9.44973	10.1666	9.85969	9.98156	10.513	9.97189	10.4786	10.0034	9.89082	9.82847	10.1715	0.0494989	0.0957844
sp|Q80UM7|MOGS_MOUSE	Mogs	MOGS_MOUSE Mannosyl-oligosaccharide glucosidase	4944	5	8	3	9.85273	8.45446	9.40262	8.08145	10.862	9.55275	9.67996	10.7606	11.0216	12.3317	9.33066	10.6693	0.193419	0.0959666
tr|E9QA15|E9QA15_MOUSE	Cald1	E9QA15_MOUSE Protein Cald1	740	16	22.6	7	10.0076	9.67896	8.6619	9.97542	10.0383	9.66835	10.1589	10.1254	10.7377	10.9475	9.67245	10.3276	0.0945459	0.0961607
sp|Q9D1P0|RM13_MOUSE	Mrpl13	RM13_MOUSE 39S ribosomal protein L13, mitochondrial	3636	2	23.6	1	10.5112	7.53988	6.64137	10.3405	9.08299	9.57812	10.9601	13.6079	8.53889	13.199	8.82319	11.1768	0.341135	0.0961962
sp|Q9CQ40|RM49_MOUSE	Mrpl49	RM49_MOUSE 39S ribosomal protein L49, mitochondrial	5682	2	4.8	2	11.5784	8.64737	8.5534	9.29072	8.97257	10.2441	10.9607	9.78556	10.513	11.4541	9.40849	10.5915	0.170874	0.0961984
sp|P12382|K6PL_MOUSE	Pfkl	K6PL_MOUSE 6-phosphofructokinase, liver type	139	24	24.5	21	9.50775	9.85959	10.0131	10.1533	9.77997	10.3281	10.162	10.3036	9.79343	10.0991	9.86275	10.1372	0.0396043	0.0962253
sp|P36552|HEM6_MOUSE	Cpox	HEM6_MOUSE Oxygen-dependent coproporphyrinogen-III oxidase, mitochondrial	2475	4	12.2	2	9.68949	8.3521	10.0616	10.1058	10.0667	10.2451	10.6572	9.82092	10.4198	10.5813	9.65513	10.3449	0.0995471	0.096296
sp|Q8VE22|RT23_MOUSE	Mrps23	RT23_MOUSE 28S ribosomal protein S23, mitochondrial	1290	4	19.2	2	10.2212	8.60157	8.88861	10.3316	9.15191	8.97687	10.3616	10.3418	11.5548	11.57	9.43899	10.561	0.162042	0.0964045
tr|Q8VHM5|Q8VHM5_MOUSE	Hnrnpr	Q8VHM5_MOUSE Heterogeneous nuclear ribonucleoprotein R	1265	18	12.6	10	9.59547	9.81444	10.1084	9.96047	9.51337	10.3074	9.88692	10.876	9.95916	9.97841	9.79843	10.2016	0.0581701	0.096745
sp|Q7TMY7|IPO8_MOUSE	Ipo8	IPO8_MOUSE Importin-8	6598	2	2.2	2	9.28164	8.41024	10.2464	9.81457	9.50786	11.1005	9.81328	12.2508	9.83776	9.73693	9.45214	10.5479	0.158236	0.0967655
sp|P67871|CSK2B_MOUSE	Csnk2b	CSK2B_MOUSE Casein kinase II subunit beta	4780	9	33.5	7	9.32501	8.99794	10.164	10.2462	10.0661	10.2426	10.2645	10.2063	10.3846	10.1029	9.75983	10.2402	0.0693114	0.096802
sp|Q9CZU3|SK2L2_MOUSE	Skiv2l2	SK2L2_MOUSE Superkiller viralicidic activity 2-like 2	2664	8	8.6	3	9.47692	9.53746	9.32417	9.53715	10.6705	10.2741	10.0956	10.1717	11.0138	9.89845	9.70924	10.2908	0.0839188	0.0969868
sp|Q9WV55|VAPA_MOUSE	Vapa	VAPA_MOUSE Vesicle-associated membrane protein-associated protein A	3380	26	40.2	22	9.80166	10.0711	10.1295	9.80262	9.78659	9.9996	10.1809	10.1963	10.0316	10.0001	9.9183	10.0817	0.0235735	0.0969969
sp|O88569|ROA2_MOUSE	Hnrnpa2b1	ROA2_MOUSE Heterogeneous nuclear ribonucleoproteins A2/B1	1699	46	55	28	10.27	9.9	9.5822	9.90237	9.15073	10.2396	10.0729	10.9019	10.0084	9.97201	9.76106	10.2389	0.0689565	0.0971235
sp|Q9DB72|BTBDH_MOUSE	Btbd17	BTBDH_MOUSE BTB/POZ domain-containing protein 17	1442	10	19.9	4	9.22955	10.7764	7.92714	9.79015	10.0101	10.703	10.307	10.2791	10.6214	10.3562	9.54665	10.4534	0.130899	0.0971859
sp|Q80U78|PUM1_MOUSE	Pum1	PUM1_MOUSE Pumilio homolog 1	2926	8	3.8	5	9.06081	10.3191	8.86956	9.88365	9.21851	11.3782	9.11711	11.4273	9.55545	11.1702	9.47032	10.5297	0.152976	0.097204
sp|Q8BGY9|SC5A7_MOUSE	Slc5a7	SC5A7_MOUSE High affinity choline transporter 1	7417	3	6.6	2	9.25801	10.6425	10.1896	12.3952	11.4629	10.5856	7.16486	10.5576	8.49744	9.24617	10.7897	9.21035	-0.228321	0.0973502
sp|A6H5Z3|EXC6B_MOUSE	Exoc6b	EXC6B_MOUSE Exocyst complex component 6B	5235	12	10.7	8	9.78475	10.0436	9.34708	9.84754	9.82973	10.2878	9.81026	9.88041	10.1488	11.0201	9.77054	10.2295	0.066219	0.0974152
sp|Q67BT3|S13A5_MOUSE	Slc13a5	S13A5_MOUSE Solute carrier family 13 member 5	6961	2	3.3	1	10.7726	9.09164	11.0696	11.6781	9.80666	9.83131	9.87784	9.96359	9.00389	8.90472	10.4837	9.51627	-0.139685	0.0974292
sp|Q4VA53|PDS5B_MOUSE	Pds5b	PDS5B_MOUSE Sister chromatid cohesion protein PDS5 homolog B	1923	19	13.5	14	9.43867	10.0623	9.34598	10.0014	10.1485	10.2817	9.76177	10.4352	10.4691	10.0554	9.79937	10.2006	0.0578981	0.0974791
sp|Q8VHC3|SELM_MOUSE	Selm	SELM_MOUSE Selenoprotein M	7404	2	14.5	2	10.2526	9.62045	8.25952	9.41312	10.3227	10.1049	10.3532	10.2303	11.44	10.0031	9.57369	10.4263	0.123082	0.0974876
sp|Q8JZR0|ACSL5_MOUSE	Acsl5	ACSL5_MOUSE Long-chain-fatty-acid--CoA ligase 5	1647	7	8.5	3	9.28184	9.73492	10.3448	9.71573	10.0466	10.3434	10.0754	10.2161	10.2156	10.0257	9.82479	10.1752	0.0505614	0.0975937
sp|P18872|GNAO_MOUSE	Gnao1	GNAO_MOUSE Guanine nucleotide-binding protein G(o) subunit alpha	3309	48	37	35	9.79268	10.3396	10.237	10.2506	10.345	10.4173	9.59508	9.772	9.349	9.90172	10.193	9.80702	-0.0556883	0.0976627
sp|A2AHC3|CAMP1_MOUSE	Camsap1	CAMP1_MOUSE Calmodulin-regulated spectrin-associated protein 1	324	25	15	14	9.5441	9.75787	9.65225	9.9717	10.0464	10.5971	9.81011	9.90687	9.9456	10.768	9.79446	10.2055	0.0593138	0.0977439
sp|Q9D0T1|NH2L1_MOUSE	Nhp2l1	NH2L1_MOUSE NHP2-like protein 1	1046	4	25.8	2	11.1055	10.2699	9.84277	10.8064	10.0631	9.91214	8.51419	10.409	10.2227	8.85436	10.4175	9.58249	-0.120539	0.0979616
sp|P10493|NID1_MOUSE	Nid1	NID1_MOUSE Nidogen-1	1532	6	5.9	1	12.4532	9.54852	8.98673	12.2976	10.3259	9.09176	8.58503	8.74112	10.1824	9.78773	10.7224	9.27761	-0.208802	0.0980143
sp|P12960|CNTN1_MOUSE	Cntn1	CNTN1_MOUSE Contactin-1	2554	79	34.9	49	9.75413	10.1378	9.7908	9.85586	10.0043	10.2109	10.1167	10.2178	9.85321	10.0585	9.90858	10.0914	0.0263801	0.0981897
sp|Q9DB16|CB39L_MOUSE	Cab39l	CB39L_MOUSE Calcium-binding protein 39-like	4135	7	15.7	4	10.0245	9.92157	8.89212	9.89935	10.0185	9.96428	10.3024	9.99129	10.8167	10.1694	9.7512	10.2488	0.0718043	0.0981899
tr|F6VQ81|F6VQ81_MOUSE	Tpd52l2	F6VQ81_MOUSE Tumor protein D54 (Fragment)	6553	1	7.5	1	8.65822	9.10641	10.2568	9.86798	9.47423	10.5908	9.21028	11.0643	9.7655	12.0055	9.47272	10.5273	0.152281	0.0984199
sp|P54775|PRS6B_MOUSE	Psmc4	PRS6B_MOUSE 26S protease regulatory subunit 6B	1426	14	28.7	8	9.69897	9.12281	9.90925	10.3223	9.75812	10.5667	9.75248	10.2877	10.6014	9.98019	9.76229	10.2377	0.068601	0.0984408
sp|O35166|GOSR2_MOUSE	Gosr2	GOSR2_MOUSE Golgi SNAP receptor complex member 2	7740	1	5.2	1	10.007	10.7616	10.108	10.2347	10.1719	9.09678	10.3493	9.33115	10.1961	9.74349	10.2566	9.74337	-0.0740631	0.0984621
sp|Q99PU8|DHX30_MOUSE	Dhx30	DHX30_MOUSE Putative ATP-dependent RNA helicase DHX30	52	10	10.5	9	9.73726	10.2072	10.0855	9.42561	9.64721	9.8909	10.0722	10.0879	10.6494	10.1969	9.82056	10.1794	0.0517818	0.0984649
sp|P0C605|KGP1_MOUSE	Prkg1	KGP1_MOUSE cGMP-dependent protein kinase 1	2474	6	6.9	4	10.5018	9.85694	8.6468	9.73506	9.30238	11.3258	9.79909	9.97086	10.1076	10.7536	9.60861	10.3914	0.11299	0.0985034
sp|Q9ERR7|SEP15_MOUSE	Sep15	SEP15_MOUSE 15 kDa selenoprotein	6972	2	13	2	10.2155	9.63444	9.28507	8.98172	10.3747	9.88882	10.6804	9.94119	10.2243	10.7739	9.69829	10.3017	0.0870824	0.0986486
sp|Q80ZU0|ARL5A_MOUSE	Arl5a	ARL5A_MOUSE ADP-ribosylation factor-like protein 5A	2332	2	6.15	2	9.85439	9.6473	9.77148	9.40183	10.2601	10.2992	10.7322	10.4047	9.73762	9.89114	9.78702	10.213	0.0614624	0.0986948
sp|Q8VDD5|MYH9_MOUSE	Myh9	MYH9_MOUSE Myosin-9	279	51	20.3	28	9.86112	9.6691	9.25928	9.89457	10.2737	10.345	9.8811	9.835	10.3763	10.6049	9.79155	10.2085	0.0601558	0.098794
sp|Q8CHX7|RFTN2_MOUSE	Rftn2	RFTN2_MOUSE Raftlin-2	289	9	19.4	5	10.0325	10.2827	10.3138	9.6735	10.7749	9.74749	9.99467	9.7431	9.29684	10.1404	10.2155	9.78451	-0.062187	0.0989146
sp|Q11011|PSA_MOUSE	Npepps	PSA_MOUSE Puromycin-sensitive aminopeptidase	1981	56	36.6	39	10.3665	10.2028	9.9045	9.99823	10.0571	9.80683	10.1642	9.7878	9.97969	9.73233	10.1058	9.89418	-0.0305356	0.0989606
sp|Q61009|SCRB1_MOUSE	Scarb1	SCRB1_MOUSE Scavenger receptor class B member 1	7201	1	1.4	1	10.0034	10.7489	7.41896	8.51655	10.194	10.8918	9.57454	11.0615	10.8216	10.7686	9.37637	10.6236	0.180175	0.099099
sp|Q9D3D0|TTPAL_MOUSE	Ttpal	TTPAL_MOUSE Alpha-tocopherol transfer protein-like	3861	2	14	1	10.1662	10.6223	8.77536	9.46746	8.90982	10.1582	10.0135	10.006	10.4836	11.3975	9.58823	10.4118	0.118879	0.0992896
sp|Q9WTK3|GPAA1_MOUSE	Gpaa1	GPAA1_MOUSE Glycosylphosphatidylinositol anchor attachment 1 protein	2930	4	5.3	3	9.69148	9.20621	9.97026	8.92439	10.4807	9.86459	9.78271	10.3814	10.5531	11.1451	9.65461	10.3454	0.0996994	0.0994564
sp|B1AZA5|TM245_MOUSE	Tmem245	TM245_MOUSE Transmembrane protein 245	3139	4	5	2	9.01694	8.84711	10.0529	9.53028	10.6477	11.143	10.3444	10.5502	10.1877	9.67978	9.61898	10.381	0.109992	0.0997239
sp|Q8BJI1|S6A17_MOUSE	Slc6a17	S6A17_MOUSE Sodium-dependent neutral amino acid transporter SLC6A17	3449	8	14.7	2	10.1684	10.5038	8.84848	11.3244	11.6396	10.2344	9.50506	9.19886	8.99895	9.57807	10.4969	9.50307	-0.143503	0.0997464
sp|P63001|RAC1_MOUSE	Rac1	RAC1_MOUSE Ras-related C3 botulinum toxin substrate 1	3802	10	12	6	9.43794	10.1083	10.6212	10.4769	10.8904	9.28506	10.0808	10.3183	9.49766	9.28339	10.307	9.69305	-0.0885955	0.0997866
sp|Q9DB41|GHC2_MOUSE	Slc25a18	GHC2_MOUSE Mitochondrial glutamate carrier 2	1662	5	11.3	3	9.42701	9.32956	9.26207	9.37265	10.2807	9.01103	9.73589	10.9973	11.2512	11.3327	9.5344	10.4656	0.134442	0.0998618
sp|Q5DTL9|S4A10_MOUSE	Slc4a10	S4A10_MOUSE Sodium-driven chloride bicarbonate exchanger	2592	38	15.7	24	9.61999	9.7801	9.93721	9.8057	9.65655	11.0875	9.87096	10.5016	10.0613	9.67913	9.75991	10.2401	0.0692882	0.0999924
sp|Q7M729|SCN4B_MOUSE	Scn4b	SCN4B_MOUSE Sodium channel subunit beta-4	1604	3	7	1	10.7394	11.0214	9.15128	10.3397	10.7956	9.53468	10.1522	8.73796	9.23595	10.2919	10.4095	9.59053	-0.118213	0.100164
sp|O08915|AIP_MOUSE	Aip	AIP_MOUSE AH receptor-interacting protein	2489	10	24.5	6	10.2144	10.0309	9.81038	10.7288	10.7019	10.5615	9.2633	9.36804	10.0737	9.24714	10.2973	9.70272	-0.0858017	0.100556
tr|A8Y5P4|A8Y5P4_MOUSE	Map7d1	A8Y5P4_MOUSE MAP7 domain-containing protein 1	1820	1	22.2	1	9.76149	8.99337	10.1807	9.65835	9.69376	9.75816	9.4311	10.9199	10.6123	10.9908	9.65755	10.3425	0.0988502	0.10065
sp|Q5SX40|MYH1_MOUSE	Myh1	MYH1_MOUSE Myosin-1	279	4	3.1	1	9.90561	9.57505	9.5975	9.73919	10.197	10.6957	9.6255	10.1751	10.0723	10.4169	9.80288	10.1971	0.0568851	0.100759
sp|Q9CQA5|MED4_MOUSE	Med4	MED4_MOUSE Mediator of RNA polymerase II transcription subunit 4	5276	2	7.8	2	11.0011	10.2414	7.26668	9.3016	8.99992	10.8051	9.67461	11.3724	10.7026	10.6346	9.36213	10.6379	0.184301	0.10108
sp|Q6P5F7|TTYH3_MOUSE	Ttyh3	TTYH3_MOUSE Protein tweety homolog 3	4194	4	5.2	3	10.1333	10.0353	11.1752	9.66394	10.3019	9.99255	9.98342	9.55017	9.32781	9.83641	10.2619	9.73807	-0.0755931	0.101096
sp|Q9QXG4|ACSA_MOUSE	Acss2	ACSA_MOUSE Acetyl-coenzyme A synthetase, cytoplasmic	1733	5	15.1	2	10.4306	10.7975	9.50535	9.9468	10.6434	9.6095	10.1311	9.24734	10.0292	9.65922	10.2647	9.73527	-0.0764024	0.101224
sp|P60766|CDC42_MOUSE	Cdc42	CDC42_MOUSE Cell division control protein 42 homolog	3802	10	20.9	7	10.2721	10.1626	10.2004	10.1303	9.79219	9.92281	10.1727	9.74976	9.92944	9.66758	10.1115	9.88846	-0.0321847	0.10124
sp|Q9QYY8|SPAST_MOUSE	Spast	SPAST_MOUSE Spastin	2601	7	12.4	3	9.43194	9.77568	10.6856	8.84871	9.78523	10.3575	10.3675	9.99031	10.6359	10.1216	9.70544	10.2946	0.0850178	0.101546
sp|P29416|HEXA_MOUSE	Hexa	HEXA_MOUSE Beta-hexosaminidase subunit alpha	2184	5	9.3	4	9.27573	9.24179	9.94235	10.2688	9.98662	9.80971	10.5478	9.90921	10.2191	10.7989	9.74307	10.2569	0.0741521	0.101732
sp|Q9DC04|RGS3_MOUSE	Rgs3	RGS3_MOUSE Regulator of G-protein signaling 3	5480	2	1.9	1	10.314	10.5961	9.98637	12.0779	9.80438	9.21744	7.80449	10.1925	9.85431	10.1525	10.5557	9.44425	-0.16052	0.101806
sp|Q05186|RCN1_MOUSE	Rcn1	RCN1_MOUSE Reticulocalbin-1	3908	4	12	4	9.48961	9.97095	9.07729	9.94808	10.0629	9.92896	9.70867	11.1284	10.1202	10.5649	9.70977	10.2902	0.0837654	0.101836
sp|Q8R5L3|VPS39_MOUSE	Vps39	VPS39_MOUSE Vam6/Vps39-like protein	2521	4	10.3	4	9.68399	9.65503	9.8015	9.703	10.2905	10.5153	9.67941	10.3308	10.306	10.0345	9.8268	10.1732	0.0499787	0.101941
tr|E9PYR1|E9PYR1_MOUSE	Fbxl18	E9PYR1_MOUSE Protein Fbxl18	3512	5	6.7	2	10.1062	9.68372	10.0687	8.72642	9.61968	9.33915	10.7084	10.377	10.2293	11.1414	9.64095	10.3591	0.103645	0.10225
tr|A2AEE7|A2AEE7_MOUSE	Celsr2	A2AEE7_MOUSE Cadherin EGF LAG seven-pass G-type receptor 2	1256	9	1.3	3	9.1591	9.78315	9.17783	10.6459	9.26043	9.91033	9.71095	10.4355	10.3636	11.5531	9.60529	10.3947	0.113948	0.102284
sp|Q99N96|RM01_MOUSE	Mrpl1	RM01_MOUSE 39S ribosomal protein L1, mitochondrial	6984	3	9.2	3	10.5537	8.94372	10.5236	8.85212	9.16878	10.7774	10.1983	9.99995	10.0988	10.8836	9.60839	10.3916	0.113051	0.10232
sp|Q6R0H7|GNAS1_MOUSE	Gnas	GNAS1_MOUSE Guanine nucleotide-binding protein G(s) subunit alpha isoforms XLas	3309	9	16.8	7	9.69655	10.6268	10.272	10.686	10.0635	9.15692	10.2056	9.64256	10.2997	9.35044	10.269	9.73103	-0.0776265	0.102466
sp|Q8CIV8|TBCE_MOUSE	Tbce	TBCE_MOUSE Tubulin-specific chaperone E	1599	8	12.8	5	9.86095	9.43182	9.75954	9.95333	10.0669	10.0978	10.6257	9.77147	10.5331	9.89942	9.81451	10.1855	0.0535275	0.102533
sp|Q499E5|STOX2_MOUSE	Stox2	STOX2_MOUSE Storkhead-box protein 2	5152	2	2.3	2	9.37211	9.99778	10.1644	9.44691	9.85493	10.4515	9.91677	9.76534	10.1448	10.8855	9.76723	10.2328	0.0671757	0.102703
tr|B2RSU7|B2RSU7_MOUSE	Gcc2	B2RSU7_MOUSE GRIP and coiled-coil domain containing 2	1735	18	0.5	8	9.7502	9.76597	9.24839	9.76788	9.85633	11.0197	9.25636	10.2687	10.0341	11.0324	9.67775	10.3222	0.0930126	0.102831
sp|Q8BYW9|EOGT_MOUSE	Eogt	EOGT_MOUSE EGF domain-specific O-linked N-acetylglucosamine transferase	2106	3	4.9	1	10.0328	8.30379	9.00211	9.748	10.6928	10.4124	10.34	9.68774	10.543	11.2372	9.55591	10.4441	0.128222	0.102858
sp|P97797|SHPS1_MOUSE	Sirpa	SHPS1_MOUSE Tyrosine-protein phosphatase non-receptor type substrate 1	3550	19	19.7	14	9.79713	9.72226	9.89325	9.51304	9.9	11.044	9.98168	9.93044	9.68577	10.5325	9.76514	10.2349	0.0677799	0.102944
sp|Q6PEE2|CTIF_MOUSE	Ctif	CTIF_MOUSE CBP80/20-dependent translation initiation factor	3627	7	12.7	4	9.64553	9.81847	9.87359	10.2508	9.58533	10.179	10.497	9.73207	10.0202	10.398	9.83475	10.1652	0.0476847	0.103221
sp|Q3TL44|NLRX1_MOUSE	Nlrx1	NLRX1_MOUSE NLR family member X1	4358	5	12.3	1	9.31751	10.9566	10.2262	10.4938	10.396	9.9129	9.44212	10.1719	9.56447	9.51851	10.278	9.72198	-0.0802407	0.103293
sp|P20108|PRDX3_MOUSE	Prdx3	PRDX3_MOUSE Thioredoxin-dependent peroxide reductase, mitochondrial	2076	12	14	7	10.5073	9.71072	11.1985	9.79149	10.1276	9.50863	9.81456	9.72037	9.54143	10.0794	10.2671	9.73289	-0.0770911	0.103758
sp|Q3TWI9|TM63B_MOUSE	Tmem63b	TM63B_MOUSE Transmembrane protein 63B	5931	4	4.7	4	9.40939	8.83984	10.2666	9.21727	10.5549	10.343	10.2623	9.87785	11.0117	10.217	9.65761	10.3424	0.098831	0.103896
tr|Q99LB4|Q99LB4_MOUSE	Capg	Q99LB4_MOUSE Capping protein (Actin filament), gelsolin-like	3848	3	13	1	11.1663	9.98005	9.54526	10.3831	10.58	9.31517	9.77248	9.18775	9.55142	10.5185	10.3309	9.66907	-0.0955211	0.104069
sp|Q60592|MAST2_MOUSE	Mast2	MAST2_MOUSE Microtubule-associated serine/threonine-protein kinase 2	577	3	1.4	1	9.48972	9.99173	10.0873	10.0081	9.40354	9.69969	10.205	10.2632	10.0962	10.7555	9.79608	10.2039	0.0588456	0.104092
tr|D3Z5N6|D3Z5N6_MOUSE	Dpf2	D3Z5N6_MOUSE Zinc finger protein ubi-d4	3529	4	13	1	9.64031	10.6905	8.91678	8.74259	9.40812	11.38	9.40752	9.8923	11.7768	10.145	9.47967	10.5203	0.150272	0.104205
sp|Q8CAA7|PGM2L_MOUSE	Pgm2l1	PGM2L_MOUSE Glucose 1,6-bisphosphate synthase	1955	28	26.6	11	8.47272	10.2313	9.2582	9.8173	10.3576	10.1325	10.5151	11.1285	10.186	9.90074	9.62742	10.3726	0.107553	0.104385
sp|Q9WV91|FPRP_MOUSE	Ptgfrn	FPRP_MOUSE Prostaglandin F2 receptor negative regulator	3213	7	8	4	10.7855	9.68979	9.75599	10.3799	10.6176	10.1891	9.74286	9.28142	9.90221	9.65565	10.2457	9.75425	-0.0709225	0.104457
sp|Q61102|ABCB7_MOUSE	Abcb7	ABCB7_MOUSE ATP-binding cassette sub-family B member 7, mitochondrial	1337	5	5.5	3	9.81187	8.90704	10.8616	9.27936	9.13232	10.3969	9.81861	9.83161	10.7834	11.1773	9.59844	10.4016	0.115929	0.104574
tr|E9Q5W5|E9Q5W5_MOUSE	Zzef1	E9Q5W5_MOUSE Zinc finger ZZ-type and EF-hand domain-containing protein 1	202	15	0.4	9	9.69215	10.5406	9.60934	9.4714	9.68259	10.5798	10.1142	10.0452	10.3051	9.95961	9.79922	10.2008	0.0579396	0.104591
sp|Q60751|IGF1R_MOUSE	Igf1r	IGF1R_MOUSE Insulin-like growth factor 1 receptor	3156	7	4.5	5	10.0469	9.72052	8.71504	9.88528	10.1011	10.639	9.45174	10.5044	10.3634	10.5727	9.69377	10.3062	0.0883881	0.104642
sp|Q9DCT5|SDF2_MOUSE	Sdf2	SDF2_MOUSE Stromal cell-derived factor 2	1893	2	10.4	2	8.14876	9.17725	8.88176	10.5654	9.90489	10.5238	9.17971	10.3113	10.474	12.8331	9.33561	10.6644	0.191985	0.104909
sp|Q9Z140|CPNE6_MOUSE	Cpne6	CPNE6_MOUSE Copine-6	1971	30	28.7	16	9.66923	10.2112	9.15219	9.98864	9.78003	10.7663	9.77975	10.5412	9.83528	10.2761	9.76026	10.2397	0.0691884	0.105239
sp|Q8BGY7|F210A_MOUSE	Fam210a	F210A_MOUSE Protein FAM210A	6211	2	12.8	1	10.5834	9.4267	12.0682	10.5022	9.78097	9.95105	9.37102	9.70058	8.64054	9.97532	10.4723	9.5277	-0.136378	0.105291
sp|Q9QZD9|EIF3I_MOUSE	Eif3i	EIF3I_MOUSE Eukaryotic translation initiation factor 3 subunit I	5621	8	22.8	6	10.1738	8.92713	9.87087	9.73926	10.0259	9.59431	10.4159	10.3771	10.5807	10.295	9.74739	10.2526	0.0729035	0.105417
sp|Q7TNG8|LDHD_MOUSE	Ldhd	LDHD_MOUSE Probable D-lactate dehydrogenase, mitochondrial	1927	1	1.7	1	10.4344	9.38045	10.0301	8.47061	9.17417	11.0392	10.235	9.25237	10.1788	11.8048	9.49795	10.5021	0.144983	0.105516
sp|Q8K114|INT9_MOUSE	Ints9	INT9_MOUSE Integrator complex subunit 9	1895	3	4.9	3	8.9531	9.82713	10.0592	10.3465	9.4057	10.1661	10.0716	10.9699	10.3309	9.86983	9.71834	10.2817	0.0812919	0.10572
sp|Q8R149|BUD13_MOUSE	Bud13	BUD13_MOUSE BUD13 homolog	4298	1	1.4	1	9.98087	9.0638	8.21015	10.2535	10.4976	10.5431	10.0331	10.5097	10.6273	10.2808	9.6012	10.3988	0.115131	0.105825
sp|Q3TUH1|TAM41_MOUSE	Tamm41	TAM41_MOUSE Mitochondrial translocator assembly and maintenance protein 41 homolog	5696	6	9.8	5	11.0012	9.90684	11.4119	9.82851	9.79105	10.1073	9.77778	9.57094	9.94767	8.65689	10.3879	9.61211	-0.111978	0.105875
sp|Q8BGZ4|CDC23_MOUSE	Cdc23	CDC23_MOUSE Cell division cycle protein 23 homolog	600	4	11.7	4	10.0057	10.0225	8.74697	9.88596	9.96262	10.6167	9.85849	9.8584	10.3896	10.6531	9.72475	10.2752	0.0794395	0.105956
sp|Q7TPM6|FSD1_MOUSE	Fsd1	FSD1_MOUSE Fibronectin type III and SPRY domain-containing protein 1	1991	12	20.6	10	9.78701	10.1308	9.26788	10.1193	9.92504	10.1563	10.2405	10.2172	9.92184	10.2341	9.84601	10.154	0.0444349	0.105962
sp|Q99020|ROAA_MOUSE	Hnrnpab	ROAA_MOUSE Heterogeneous nuclear ribonucleoprotein A/B	4971	12	21.8	11	9.38701	9.3887	9.70112	10.5463	9.09	10.8621	9.21685	11.1373	10.2428	10.4279	9.62262	10.3774	0.108942	0.105966
sp|Q6A065|CE170_MOUSE	Cep170	CE170_MOUSE Centrosomal protein of 170 kDa	105	43	22.5	30	10.5066	10.2874	9.67151	9.97244	10.232	9.85862	9.80013	9.87328	9.98471	9.81327	10.134	9.866	-0.0386662	0.106132
sp|O35393|EFNB3_MOUSE	Efnb3	EFNB3_MOUSE Ephrin-B3	67	9	27.4	5	9.98657	10.206	9.49575	9.03739	9.79351	9.85226	10.6407	9.55151	10.541	10.8953	9.70384	10.2962	0.0854785	0.106143
sp|Q9EQG9|C43BP_MOUSE	Col4a3bp	C43BP_MOUSE Collagen type IV alpha-3-binding protein	4354	12	14.6	7	9.48622	9.53155	9.54203	10.4822	9.70407	10.287	9.95734	10.876	10.4362	9.69732	9.74922	10.2508	0.0723748	0.106153
sp|P97333|NRP1_MOUSE	Nrp1	NRP1_MOUSE Neuropilin-1	4164	6	7.3	3	10.6751	10.7641	9.65755	10.1647	10.325	8.84291	9.30278	10.3511	9.64608	10.2707	10.3173	9.68272	-0.0915789	0.106155
sp|P97461|RS5_MOUSE	Rps5	RS5_MOUSE 40S ribosomal protein S5	3700	3	12.3	3	9.93578	8.58939	10.2157	9.11653	9.86331	8.99895	10.551	11.1509	11.225	10.3535	9.54414	10.4559	0.131625	0.106205
sp|Q3UGY8|BIG3_MOUSE	Arfgef3	BIG3_MOUSE Brefeldin A-inhibited guanine nucleotide-exchange protein 3	4881	21	9.4	12	10.176	10.0446	9.81963	9.62644	9.62685	10.4235	9.85538	10.339	10.1416	9.94704	9.8587	10.1413	0.0407745	0.106383
sp|Q91YI0|ARLY_MOUSE	Asl	ARLY_MOUSE Argininosuccinate lyase	1767	16	28.7	12	10.1325	9.76492	9.29004	9.66879	10.1977	9.94096	10.3226	10.3235	10.5137	9.84534	9.81078	10.1892	0.0546043	0.106744
sp|Q9Z0E6|GBP2_MOUSE	Gbp2	GBP2_MOUSE Interferon-induced guanylate-binding protein 2	1459	1	3.4	1	9.25804	8.44509	7.64768	11.0941	10.0523	9.97397	9.40189	11.4108	12.0889	10.6272	9.29945	10.7006	0.202468	0.106832
sp|Q9WVQ1|MAGI2_MOUSE	Magi2	MAGI2_MOUSE Membrane-associated guanylate kinase, WW and PDZ domain-containing protein 2	158	21	17.3	14	9.19178	9.60216	10.3081	9.86371	9.96067	10.7096	9.82486	10.2372	10.0595	10.2424	9.78529	10.2147	0.061962	0.106898
sp|P14869|RLA0_MOUSE	Rplp0	RLA0_MOUSE 60S acidic ribosomal protein P0	2018	20	16.4	12	10.9487	10.372	10.6527	9.57067	9.79627	9.29082	10.0065	9.82585	10.0242	9.51222	10.2681	9.73193	-0.0773677	0.106926
sp|Q3U186|SYRM_MOUSE	Rars2	SYRM_MOUSE Probable arginine--tRNA ligase, mitochondrial	4376	2	2.9	2	10.1032	8.59769	9.73032	9.99093	9.37838	10.2093	9.04558	10.4994	11.2013	11.2439	9.56011	10.4399	0.127008	0.106961
tr|G3X9J0|G3X9J0_MOUSE	Sipa1l3	G3X9J0_MOUSE MCG122846	1840	13	7.4	7	9.40743	9.84929	9.50518	9.96501	10.2192	10.68	9.58131	10.2737	10.1937	10.3251	9.78923	10.2108	0.0608239	0.107183
sp|Q8K135|K319L_MOUSE	Kiaa0319l	K319L_MOUSE Dyslexia-associated protein KIAA0319-like protein	1222	6	4.5	4	9.636	9.4316	9.50406	9.28963	10.6012	9.64665	9.83553	10.9069	10.4287	10.7198	9.69249	10.3075	0.0887557	0.107185
sp|Q9CQE7|ERGI3_MOUSE	Ergic3	ERGI3_MOUSE Endoplasmic reticulum-Golgi intermediate compartment protein 3	4626	6	13.6	3	9.81371	8.98121	8.26035	8.85802	11.136	8.97622	10.9965	10.5801	11.1483	11.2496	9.40985	10.5901	0.170478	0.10726
sp|Q8C3W1|CA198_MOUSE		CA198_MOUSE Uncharacterized protein C1orf198 homolog	3500	6	19.9	3	10.2748	9.832	9.98687	10.1646	10.6941	9.43916	9.96337	9.54183	10.2785	9.82472	10.1905	9.80951	-0.0549709	0.107542
sp|Q8BX70|VP13C_MOUSE	Vps13c	VP13C_MOUSE Vacuolar protein sorting-associated protein 13C	1024	68	14.6	45	9.92287	10.0306	10.2595	10.1121	10.1424	10.1626	9.7865	10.0592	9.81024	9.71406	10.0935	9.90653	-0.0269719	0.107632
sp|P85094|ISC2A_MOUSE	Isoc2a	ISC2A_MOUSE Isochorismatase domain-containing protein 2A, mitochondrial	5042	3	9.2	1	10.0792	9.4585	9.23264	8.58761	9.88409	8.93336	11.2513	10.0387	12.1804	10.3541	9.44841	10.5516	0.159318	0.108073
sp|Q8BW56|GTDC1_MOUSE	Gtdc1	GTDC1_MOUSE Glycosyltransferase-like domain-containing protein 1	7129	1	3.1	1	8.72621	9.58791	9.4203	10.7989	9.42075	9.80747	9.84367	10.1449	10.9486	11.3014	9.59081	10.4092	0.118134	0.10843
sp|Q6PGL7|FAM21_MOUSE	Fam21	FAM21_MOUSE WASH complex subunit FAM21	3869	13	13.3	8	9.99168	9.5948	9.61569	10.0951	9.8485	10.3936	9.56018	10.25	10.179	10.4715	9.82916	10.1708	0.0492986	0.108848
sp|Q3LAC4|PREX2_MOUSE	Prex2	PREX2_MOUSE Phosphatidylinositol 3,4,5-trisphosphate-dependent Rac exchanger 2 protein	2146	7	4.6	3	10.0601	9.41929	8.2181	10.6355	9.69486	10.2552	10.5085	11.007	10.1746	10.0268	9.60557	10.3944	0.113866	0.10896
sp|P61205|ARF3_MOUSE	Arf3	ARF3_MOUSE ADP-ribosylation factor 3	5054	69	43.1	37	9.83561	9.95825	9.64291	9.80016	10.0124	10.4265	9.7798	10.583	9.90121	10.0602	9.84986	10.1501	0.043325	0.10902
sp|Q0VGY8|TANC1_MOUSE	Tanc1	TANC1_MOUSE Protein TANC1	1133	11	6.7	2	9.90333	11.517	9.83485	10.0927	10.5767	9.90881	10.089	8.69175	9.17255	10.2134	10.3849	9.61509	-0.111117	0.109436
sp|Q8BKI2|TNR6B_MOUSE	Tnrc6b	TNR6B_MOUSE Trinucleotide repeat-containing gene 6B protein	5523	4	3	1	7.72426	8.92063	9.3859	11.9017	7.56896	11.6333	11.6017	11.8729	10.8999	8.49075	9.10029	10.8997	0.260304	0.109511
sp|P45376|ALDR_MOUSE	Akr1b1	ALDR_MOUSE Aldose reductase	445	22	45.6	13	10.4442	10.5418	9.71932	10.3828	9.81593	9.65555	9.95266	10.1598	9.74222	9.58581	10.1808	9.8192	-0.0521727	0.109637
sp|P24527|LKHA4_MOUSE	Lta4h	LKHA4_MOUSE Leukotriene A-4 hydrolase	2693	22	29.6	12	9.97098	10.285	9.3928	9.65693	9.89107	9.91992	10.405	10.3623	9.99573	10.1203	9.83935	10.1607	0.0463583	0.109822
sp|Q6ZQ38|CAND1_MOUSE	Cand1	CAND1_MOUSE Cullin-associated NEDD8-dissociated protein 1	173	52	25.9	43	9.95935	10.697	9.9169	10.2213	9.99988	9.81899	10.1231	9.79959	9.95863	9.50526	10.1589	9.84112	-0.0458481	0.110068
sp|Q6NS65|GPR17_MOUSE	Gpr17	GPR17_MOUSE Uracil nucleotide/cysteinyl leukotriene receptor	2847	1	2.1	1	9.9189	9.99522	8.70549	9.1442	9.92117	11.2937	10.2505	11.3107	10.5775	8.88265	9.53699	10.463	0.133691	0.110132
sp|Q63844|MK03_MOUSE	Mapk3	MK03_MOUSE Mitogen-activated protein kinase 3	2600	5	13.4	4	9.89297	10.0739	9.65373	9.45713	10.1553	9.91421	10.3908	10.159	10.4083	9.89463	9.84661	10.1534	0.0442612	0.11024
sp|P61087|UBE2K_MOUSE	Ube2k	UBE2K_MOUSE Ubiquitin-conjugating enzyme E2 K	5740	14	33.5	6	10.9006	10.7211	9.16811	9.97438	10.7305	9.79147	9.75967	9.44578	9.86679	9.64157	10.2989	9.70105	-0.0862834	0.110356
sp|Q8C7X2|EMC1_MOUSE	Emc1	EMC1_MOUSE ER membrane protein complex subunit 1	5148	9	6.7	4	9.99496	9.20987	9.91404	9.55431	9.80672	10.0606	9.92516	9.54778	10.706	11.2806	9.69598	10.304	0.0877482	0.110435
sp|P14206|RSSA_MOUSE	Rpsa	RSSA_MOUSE 40S ribosomal protein SA	1270	11	30.5	8	10.36	9.30246	8.81371	9.80268	10.2517	9.80474	10.5846	10.4938	10.0824	10.5038	9.70612	10.2939	0.0848211	0.110539
sp|Q921Q7|RIN1_MOUSE	Rin1	RIN1_MOUSE Ras and Rab interactor 1	864	10	12.5	3	9.36431	9.80876	9.2648	9.75824	9.83886	11.6647	9.49211	9.72701	9.97905	11.1021	9.607	10.393	0.113456	0.110595
sp|P17183|ENOG_MOUSE	Eno2	ENOG_MOUSE Gamma-enolase	932	92	33.4	45	9.61201	9.79302	10.5767	10.4892	10.4489	9.8287	9.63526	9.85363	9.9069	9.85566	10.184	9.81603	-0.0530889	0.110633
sp|O35607|BMPR2_MOUSE	Bmpr2	BMPR2_MOUSE Bone morphogenetic protein receptor type-2	5711	7	6.8	3	10.1797	10.2524	10.5823	9.72208	10.4833	10.2057	9.16964	9.97856	9.2472	10.1792	10.2439	9.75607	-0.0703981	0.110852
sp|Q61578|ADRO_MOUSE	Fdxr	ADRO_MOUSE NADPH:adrenodoxin oxidoreductase, mitochondrial	2333	5	13.2	4	9.70008	9.06513	10.2101	9.88338	9.45823	9.31208	10.6883	10.2305	10.1847	11.2675	9.66339	10.3366	0.0971629	0.110902
sp|Q9DC16|ERGI1_MOUSE	Ergic1	ERGI1_MOUSE Endoplasmic reticulum-Golgi intermediate compartment protein 1	6813	6	26.6	4	9.7872	10.2994	9.56543	9.71638	9.64967	10.036	10.0176	10.8148	9.78517	10.3283	9.80362	10.1964	0.05667	0.110919
sp|Q8BIF2|RFOX3_MOUSE	Rbfox3	RFOX3_MOUSE RNA binding protein fox-1 homolog 3	692	6	10.7	4	9.65887	9.42394	9.61234	9.18038	10.5709	10.4182	10.1361	9.88918	11.248	9.86199	9.68928	10.3107	0.0896839	0.111394
sp|P09922|MX1_MOUSE	Mx1	MX1_MOUSE Interferon-induced GTP-binding protein Mx1	616	3	1.1	3	10.6545	10.3367	10.3083	9.63519	10.1677	10.3827	9.92668	9.31217	9.72923	9.54676	10.2205	9.77952	-0.0636285	0.111468
sp|Q6ZWR4|2ABB_MOUSE	Ppp2r2b	2ABB_MOUSE Serine/threonine-protein phosphatase 2A 55 kDa regulatory subunit B beta isoform	55	3	7	2	9.18892	9.85598	9.03274	9.08057	10.6566	11.6715	10.065	10.3595	9.38693	10.7022	9.56295	10.437	0.126186	0.111489
sp|Q61337|BAD_MOUSE	Bad	BAD_MOUSE Bcl2 antagonist of cell death	867	1	8.8	1	10.2447	9.39771	9.76163	9.97261	8.31286	11.0866	11.1612	10.4129	8.99083	10.659	9.53791	10.4621	0.133427	0.111583
sp|Q9JLB0-2|MPP6_MOUSE	Mpp6	MPP6_MOUSE Isoform Alpha of MAGUK p55 subfamily member 6	522	2	2	1	10.0974	11.9061	10.1779	12.3868	9.30621	9.34421	8.2763	9.63216	7.564	11.3089	10.7749	9.22511	-0.224036	0.111638
sp|P62309|RUXG_MOUSE	Snrpg	RUXG_MOUSE Small nuclear ribonucleoprotein G	2541	2	25	1	11.0358	8.48652	8.85325	7.18905	10.2477	9.89637	10.8548	9.28021	13.0956	11.0607	9.16246	10.8375	0.24223	0.111931
sp|Q6ZQI3|MLEC_MOUSE	Mlec	MLEC_MOUSE Malectin	3913	5	19.6	1	9.49697	8.1473	9.73651	9.97108	10.2217	9.49369	10.7751	9.64889	10.846	11.6628	9.5147	10.4853	0.140137	0.112031
sp|Q8CH25|SLTM_MOUSE	Sltm	SLTM_MOUSE SAFB-like transcription modulator	2164	12	11.2	6	9.83815	10.8095	9.02085	9.53078	9.13745	11.0433	9.98264	10.3963	10.07	10.1711	9.66734	10.3327	0.0960199	0.112053
sp|D3YXK2|SAFB1_MOUSE	Safb	SAFB1_MOUSE Scaffold attachment factor B1	2773	18	13.8	10	10.3594	9.7617	9.5048	9.49188	9.94288	10.056	9.74011	10.2954	10.3027	10.5452	9.81213	10.1879	0.0542142	0.112136
sp|Q60738|ZNT1_MOUSE	Slc30a1	ZNT1_MOUSE Zinc transporter 1	1373	6	9.3	4	10.1427	9.87211	11.2193	10.5541	9.79405	10.2671	10.1077	9.68668	8.93808	9.41809	10.3165	9.68354	-0.0913422	0.112353
sp|Q99K01|PDXD1_MOUSE	Pdxdc1	PDXD1_MOUSE Pyridoxal-dependent decarboxylase domain-containing protein 1	4125	6	10.4	4	8.782	9.38008	8.98598	10.44	10.5566	9.87527	10.201	10.191	10.5809	11.0071	9.62893	10.3711	0.107116	0.112519
sp|Q9R0N0|GALK1_MOUSE	Galk1	GALK1_MOUSE Galactokinase	2041	5	16.8	4	9.78785	10.1228	9.39488	10.0478	9.90833	9.89214	10.0427	10.2443	10.5049	10.0543	9.85233	10.1477	0.0426127	0.112758
sp|P28700|RXRA_MOUSE	Rxra	RXRA_MOUSE Retinoic acid receptor RXR-alpha	2679	1	1.7	1	11.1866	11.3057	9.36523	11.4663	9.49029	9.18302	9.41422	7.99865	10.1409	10.4491	10.5628	9.43718	-0.162567	0.1129
sp|Q8BFX3|KCTD3_MOUSE	Kctd3	KCTD3_MOUSE BTB/POZ domain-containing protein KCTD3	5000	3	4.3	1	9.34941	9.7725	9.64631	9.43706	10.5109	9.94624	10.0468	10.2033	11.0478	10.0397	9.74324	10.2568	0.0741003	0.11297
sp|Q80VP0|TCPR1_MOUSE	Tecpr1	TCPR1_MOUSE Tectonin beta-propeller repeat-containing protein 1	2313	28	17.8	15	9.59472	10.1265	9.24101	10.1159	9.66867	10.8073	9.77276	10.7131	9.72797	10.2321	9.74935	10.2506	0.0723374	0.11341
sp|Q6QI06|RICTR_MOUSE	Rictor	RICTR_MOUSE Rapamycin-insensitive companion of mTOR	3250	8	5.3	4	9.10261	9.90768	9.03652	10.5164	9.60247	10.8623	9.33816	11.0088	9.99581	10.6292	9.63314	10.3669	0.105901	0.113764
sp|P47911|RL6_MOUSE	Rpl6	RL6_MOUSE 60S ribosomal protein L6	2416	6	17.2	3	7.7671	7.57696	9.84454	11.133	10.4245	10.085	10.7074	10.5478	11.0445	10.8693	9.34922	10.6508	0.188041	0.113965
sp|Q9R1Q7|PLP2_MOUSE	Plp2	PLP2_MOUSE Proteolipid protein 2	7423	1	7.9	1	9.75884	9.74891	9.43257	9.97262	9.87049	11.1614	9.88373	10.4239	10.0509	9.69671	9.75669	10.2433	0.0702197	0.11403
sp|P97478|COQ7_MOUSE	Coq7	COQ7_MOUSE Ubiquinone biosynthesis protein COQ7 homolog	6268	3	9.2	2	10.3302	9.56434	10.3846	10.3193	10.4372	10.3922	9.67664	9.45491	9.53542	9.90521	10.2071	9.79287	-0.0597723	0.114074
sp|Q8BTZ4|APC5_MOUSE	Anapc5	APC5_MOUSE Anaphase-promoting complex subunit 5	1414	6	9.2	3	9.86057	9.51088	9.7548	9.99715	9.43105	10.6003	9.26772	11.1579	10.2036	10.2161	9.71089	10.2891	0.0834422	0.114517
sp|Q64010|CRK_MOUSE	Crk	CRK_MOUSE Adapter molecule crk	2962	15	51	10	9.85473	9.88762	9.52494	10.1273	9.80089	10.2607	9.58265	10.4252	10.1311	10.4048	9.8391	10.1609	0.0464286	0.11454
tr|A2AEK3|A2AEK3_MOUSE	Cstf2	A2AEK3_MOUSE Cleavage stimulation factor subunit 2 (Fragment)	4260	1	10.5	1	8.41054	8.6991	8.08578	11.8107	8.8491	11.8386	11.2025	12.402	9.84421	8.85746	9.17104	10.829	0.239738	0.114622
sp|Q9WTP6|KAD2_MOUSE	Ak2	KAD2_MOUSE Adenylate kinase 2, mitochondrial	3400	4	29.7	3	9.9539	9.42811	9.5247	9.81786	10.3772	9.74926	10.2002	10.4126	10.2662	10.27	9.82036	10.1796	0.05184	0.114811
sp|E9Q1P8|I2BP2_MOUSE	Irf2bp2	I2BP2_MOUSE Interferon regulatory factor 2-binding protein 2	107	9	23	6	9.61034	9.94402	9.85816	9.52579	9.78632	10.494	9.8446	9.55084	11.1612	10.2247	9.74493	10.2551	0.0736144	0.114911
sp|Q60631|GRB2_MOUSE	Grb2	GRB2_MOUSE Growth factor receptor-bound protein 2	1620	17	37.8	14	10.0209	10.0387	9.53324	9.84091	9.72547	10.392	9.57676	10.4344	10.0341	10.4036	9.83185	10.1682	0.0485234	0.114943
sp|Q8C9H6|STRP2_MOUSE	Strip2	STRP2_MOUSE Striatin-interacting proteins 2	380	4	5.7	3	8.85699	10.4768	9.24206	9.53916	10.2672	11.0889	9.94932	10.3428	10.1258	10.1109	9.67644	10.3236	0.0933935	0.115013
sp|Q9CRA5|GOLP3_MOUSE	Golph3	GOLP3_MOUSE Golgi phosphoprotein 3	376	4	12.4	4	10.2066	10.1789	9.22855	9.308	9.99794	9.99568	10.1735	9.98272	10.3042	10.6239	9.784	10.216	0.0623335	0.115078
sp|Q9Z1G4-2|VPP1_MOUSE	Atp6v0a1	VPP1_MOUSE Isoform A1-I of V-type proton ATPase 116 kDa subunit a isoform 1	1289	39	23	28	10.2613	10.0619	10.5489	9.91187	10.0752	10.2437	9.99172	9.91755	9.70139	9.28642	10.1719	9.82815	-0.0495915	0.115091
sp|Q62425|NDUA4_MOUSE	Ndufa4	NDUA4_MOUSE NADH dehydrogenase [ubiquinone] 1 alpha subcomplex subunit 4	7044	10	56.1	2	11.859	9.58274	12.2258	9.05691	10.7	8.74216	10.6937	8.47589	10.1883	8.47545	10.6849	9.3151	-0.19793	0.115209
sp|Q99K10|NLGN1_MOUSE	Nlgn1	NLGN1_MOUSE Neuroligin-1	368	4	5	2	9.18565	9.26218	10.2335	9.04511	10.5297	9.94478	10.2046	9.95564	10.3235	11.3153	9.65123	10.3488	0.100675	0.115359
sp|P97384|ANX11_MOUSE	Anxa11	ANX11_MOUSE Annexin A11	2532	15	28.4	8	9.56123	9.70399	9.93632	9.49115	9.86234	11.0427	9.93595	9.35179	10.1805	10.934	9.71101	10.289	0.0834088	0.115465
sp|Q9D4H1|EXOC2_MOUSE	Exoc2	EXOC2_MOUSE Exocyst complex component 2	3999	12	13.2	7	10.0729	10.3222	9.50254	9.32579	9.63858	10.8462	10.237	10.235	9.73305	10.0868	9.7724	10.2276	0.0656823	0.115529
sp|Q8CI51|PDLI5_MOUSE	Pdlim5	PDLI5_MOUSE PDZ and LIM domain protein 5	1111	14	29.1	7	9.20437	10.2062	9.0765	10.6048	9.34726	9.94686	10.4185	9.85094	10.8356	10.5089	9.68783	10.3122	0.0901019	0.115606
sp|Q9D8B3|CHM4B_MOUSE	Chmp4b	CHM4B_MOUSE Charged multivesicular body protein 4b	428	16	33.9	9	10.3364	10.294	9.68739	10.2902	10.0133	9.97335	9.90537	9.60764	9.93725	9.95504	10.1243	9.87573	-0.0358585	0.115688
sp|Q8K215|LYRM4_MOUSE	Lyrm4	LYRM4_MOUSE LYR motif-containing protein 4	3849	3	17.6	2	9.44526	10.0917	10.3109	9.07559	9.30375	10.2563	9.79514	10.5541	9.67774	11.4895	9.64544	10.3546	0.102347	0.115748
sp|Q62511|ZFP91_MOUSE	Zfp91	ZFP91_MOUSE E3 ubiquitin-protein ligase ZFP91	4619	1	2.4	1	9.61924	10.65	11.4024	10.3993	11.8434	9.62279	6.72602	8.27289	10.0658	11.3982	10.7829	9.21714	-0.226348	0.115839
sp|Q9JIG4|PPR3F_MOUSE	Ppp1r3f	PPR3F_MOUSE Protein phosphatase 1 regulatory subunit 3F	406	5	6.9	4	9.24592	10.0245	9.90118	9.66422	10.2106	9.67322	10.2592	10.3554	10.4773	10.1883	9.8093	10.1907	0.0550313	0.11592
sp|P40694|SMBP2_MOUSE	Ighmbp2	SMBP2_MOUSE DNA-binding protein SMUBP-2	1344	4	4	2	9.36171	9.50082	10.6748	8.98483	9.89081	9.99645	10.2028	9.76059	10.926	10.7011	9.6826	10.3174	0.0916123	0.116018
sp|Q70IV5|SYNEM_MOUSE	Synm	SYNEM_MOUSE Synemin	151	8	5.9	4	9.51264	9.11759	8.3566	10.3248	10.2866	9.22789	11.4799	10.1671	11.1933	10.3336	9.51965	10.4803	0.138706	0.11612
sp|P27641|XRCC5_MOUSE	Xrcc5	XRCC5_MOUSE X-ray repair cross-complementing protein 5	4629	5	6.8	2	9.8142	10.3445	8.68666	8.93878	9.87444	9.4237	9.59429	10.9383	10.6419	11.7433	9.53171	10.4683	0.135219	0.116214
sp|Q9CRC3|CO040_MOUSE		CO040_MOUSE UPF0235 protein C15orf40 homolog	6587	4	23.8	2	8.95718	9.0823	10.0338	9.8144	9.51243	9.74628	10.0533	12.7129	10.1995	9.88799	9.48001	10.52	0.150172	0.116338
sp|Q810B8|SLIK4_MOUSE	Slitrk4	SLIK4_MOUSE SLIT and NTRK-like protein 4	4632	3	3.2	2	9.80902	9.0766	9.67776	9.71893	10.3973	10.4402	9.91475	9.77613	10.201	10.9883	9.73593	10.2641	0.0762132	0.116424
sp|Q7TSK3|PCDH8_MOUSE	Pcdh8	PCDH8_MOUSE Protocadherin-8	3776	2	3.5	2	9.21572	9.1414	8.61104	9.82094	10.9855	10.0734	9.72451	11.518	10.356	10.5536	9.55492	10.4451	0.128508	0.116643
sp|Q9JHG0|CBLN3_MOUSE	Cbln3	CBLN3_MOUSE Cerebellin-3	7256	3	20.8	3	9.34646	10.4555	9.11279	9.41978	9.04819	11.5612	10.4271	11.2576	10.8626	8.50885	9.47655	10.5234	0.151174	0.116816
sp|P63318|KPCG_MOUSE	Prkcg	KPCG_MOUSE Protein kinase C gamma type	2731	40	33.4	22	9.72624	10.2824	9.34939	9.57326	9.63582	11.3874	10.0748	10.236	9.73746	9.99726	9.71342	10.2866	0.0827136	0.116841
sp|Q9CZW5|TOM70_MOUSE	Tomm70a	TOM70_MOUSE Mitochondrial import receptor subunit TOM70	36	29	31.3	11	9.77774	9.32129	10.3139	9.33784	10.1493	10.4635	9.76602	10.1327	10.1337	10.604	9.78002	10.22	0.0634819	0.117141
tr|Q3V2R3|Q3V2R3_MOUSE	Chn2	Q3V2R3_MOUSE Beta-chimaerin	302	8	22.4	5	9.81676	9.83535	9.52815	9.71329	9.75733	10.8344	10.2229	10.2289	10.8659	9.19698	9.73017	10.2698	0.0778744	0.117201
sp|P62254|UB2G1_MOUSE	Ube2g1	UB2G1_MOUSE Ubiquitin-conjugating enzyme E2 G1	2530	2	16.5	1	9.82412	9.9435	9.45451	9.27048	10.3426	10.7572	9.87547	10.5901	9.84544	10.0965	9.76704	10.233	0.067229	0.117264
sp|Q60972|RBBP4_MOUSE	Rbbp4	RBBP4_MOUSE Histone-binding protein RBBP4	5961	14	24	11	10.1373	9.83674	9.23317	9.91843	9.80732	9.91535	9.72114	10.6549	10.1176	10.6581	9.78659	10.2134	0.0615858	0.11729
sp|Q7TT37|ELP1_MOUSE	Ikbkap	ELP1_MOUSE Elongator complex protein 1	1825	22	18.8	11	9.34299	9.66849	9.7476	10.036	10.2506	9.72847	9.93958	10.3683	10.5169	10.401	9.80914	10.1909	0.0550777	0.117328
sp|Q8BTV1|TUSC3_MOUSE	Tusc3	TUSC3_MOUSE Tumor suppressor candidate 3	1421	4	7.2	4	9.82724	9.22571	8.96843	9.4317	10.5679	9.86588	10.0638	9.73118	10.6512	11.6671	9.60419	10.3958	0.114267	0.117353
sp|P43024|CX6A1_MOUSE	Cox6a1	CX6A1_MOUSE Cytochrome c oxidase subunit 6A1, mitochondrial	7385	4	40.5	3	9.86895	9.59482	11.2331	10.6072	10.6649	10.0075	9.8501	8.257	9.91883	9.99761	10.3938	9.60621	-0.113682	0.11739
sp|Q7TPH6|MYCB2_MOUSE	Mycbp2	MYCB2_MOUSE E3 ubiquitin-protein ligase MYCBP2	1359	28	7.5	14	9.554	10.3857	9.77125	9.46179	10.0509	10.2894	10.2291	10.1686	10.1039	9.98541	9.84472	10.1553	0.0448086	0.11746
sp|Q8C0M9|ASGL1_MOUSE	Asrgl1	ASGL1_MOUSE Isoaspartyl peptidase/L-asparaginase	841	27	46.9	19	10.6312	10.0916	10.0198	9.83406	10.3585	9.7404	10.2205	9.86711	9.98691	9.2499	10.187	9.81297	-0.0539723	0.117573
tr|E9PWE8|E9PWE8_MOUSE	Dpysl3	E9PWE8_MOUSE Dihydropyrimidinase-related protein 3	487	30	30.4	15	10.5269	10.3179	10.3504	9.93488	9.98794	9.08479	10.4535	10.0252	9.75608	9.56244	10.2236	9.77641	-0.0645254	0.11761
sp|Q80W14|PR40B_MOUSE	Prpf40b	PR40B_MOUSE Pre-mRNA-processing factor 40 homolog B	57	4	4.1	1	8.56036	11.676	8.52117	9.27971	9.08881	10.12	11.5777	9.87098	10.4167	10.8885	9.42522	10.5748	0.166029	0.117632
sp|Q99LD9|EI2BB_MOUSE	Eif2b2	EI2BB_MOUSE Translation initiation factor eIF-2B subunit beta	4253	1	2.6	1	8.70263	9.69101	8.79708	10.3277	10.3818	9.73525	10.1253	9.88563	11.2476	11.1061	9.58004	10.42	0.121247	0.117775
sp|Q8BHZ0|FA49A_MOUSE	Fam49a	FA49A_MOUSE Protein FAM49A	4473	15	32.5	6	8.52438	9.36083	10.2866	10.2293	9.00165	11.8586	9.50738	11.4474	9.57986	10.204	9.48056	10.5194	0.150013	0.117813
sp|O08908|P85B_MOUSE	Pik3r2	P85B_MOUSE Phosphatidylinositol 3-kinase regulatory subunit beta	3573	11	14.7	6	10.1269	9.63673	9.31148	9.82964	10.1971	10.6084	10.2447	9.93622	10.1844	9.92455	9.82037	10.1796	0.0518363	0.117881
sp|A2RSJ4|UH1BL_MOUSE	Uhrf1bp1l	UH1BL_MOUSE UHRF1-binding protein 1-like	1393	16	11	11	9.83402	9.87626	10.0151	9.84428	9.73594	10.6515	9.92234	10.3182	9.83848	9.96392	9.86112	10.1389	0.0400747	0.118062
tr|H3BJZ7|H3BJZ7_MOUSE	Unc13a	H3BJZ7_MOUSE Protein unc-13 homolog A	869	19	15.7	8	9.9265	9.51571	10.4028	8.76857	9.97097	10.3647	10.4079	10.0242	10.8002	9.81855	9.71692	10.2831	0.0817027	0.118071
sp|Q8K3M5|CABL2_MOUSE	Cables2	CABL2_MOUSE CDK5 and ABL1 enzyme substrate 2	5618	1	1.5	1	8.68675	9.42486	9.65415	9.97367	9.63541	12.0097	9.35655	9.28403	10.3833	11.5916	9.47497	10.525	0.151632	0.118161
sp|Q80XQ2|TBCD5_MOUSE	Tbc1d5	TBCD5_MOUSE TBC1 domain family member 5	402	4	10.3	2	9.43951	9.67088	9.87606	10.0166	9.98546	10.4315	9.57037	9.9667	10.2715	10.7714	9.79771	10.2023	0.0583769	0.118342
sp|Q8CIE2|ZMIZ2_MOUSE	Zmiz2	ZMIZ2_MOUSE Zinc finger MIZ domain-containing protein 2	5134	1	1	1	9.30181	8.90334	7.61208	9.9878	9.49577	10.2336	7.45751	11.3648	12.7973	12.846	9.06016	10.9398	0.271983	0.118545
sp|Q3U2I3|F16A2_MOUSE	Fam160a2	F16A2_MOUSE FTS and Hook-interacting protein	851	4	5.1	3	9.62692	9.72717	10.1564	8.83716	10.039	9.81094	9.63488	10.859	11.1105	10.198	9.67733	10.3227	0.0931347	0.118826
sp|Q8R0J7|VP37B_MOUSE	Vps37b	VP37B_MOUSE Vacuolar protein sorting-associated protein 37B	6532	4	16.8	3	7.94013	9.98297	8.98353	9.83993	10.7603	11.5042	10.5234	10.4653	9.56204	10.4382	9.50137	10.4986	0.143994	0.119106
sp|Q8R3D1|TBC13_MOUSE	Tbc1d13	TBC13_MOUSE TBC1 domain family member 13	3461	3	8.8	2	10.218	10.3409	9.53237	9.6192	9.31542	10.108	10.4576	10.3457	9.89171	10.1712	9.80517	10.1948	0.0562244	0.119249
sp|Q3TMX7|QSOX2_MOUSE	Qsox2	QSOX2_MOUSE Sulfhydryl oxidase 2	5639	2	2	1	12.8092	10.2837	10.0346	8.73629	12.1049	7.92299	7.9908	10.3288	10.3478	9.44086	10.7938	9.20625	-0.229511	0.119524
sp|Q8R3C0|MCMBP_MOUSE	Mcmbp	MCMBP_MOUSE Mini-chromosome maintenance complex-binding protein	5037	2	5.3	1	9.78053	8.38136	10.7835	9.83478	9.00952	10.5245	10.1089	9.50156	11.2864	10.7888	9.55795	10.4421	0.127633	0.119598
sp|O09106|HDAC1_MOUSE	Hdac1	HDAC1_MOUSE Histone deacetylase 1	3412	10	16.8	8	10.3049	9.53463	9.54647	9.63676	10.0087	10.0375	9.94074	9.83549	10.675	10.4798	9.80628	10.1937	0.0559013	0.119761
sp|Q0VEJ0|CEP76_MOUSE	Cep76	CEP76_MOUSE Centrosomal protein of 76 kDa	3673	7	11.7	5	9.61661	10.1919	8.61114	9.80317	9.02945	12.3681	9.41464	10.6922	10.9806	9.2921	9.45045	10.5496	0.158727	0.119766
sp|Q61249|IGBP1_MOUSE	Igbp1	IGBP1_MOUSE Immunoglobulin-binding protein 1	746	3	9.4	1	10.8696	9.75761	9.08844	9.4575	7.83208	10.4039	10.6869	9.44705	10.121	12.336	9.40105	10.5989	0.173027	0.119803
sp|Q9D6Z1|NOP56_MOUSE	Nop56	NOP56_MOUSE Nucleolar protein 56	2686	3	7.2	1	9.16131	8.54915	10.6209	8.42524	10.0292	8.41068	10.7899	10.7501	12.0399	11.2236	9.35716	10.6428	0.185741	0.119953
sp|Q3TKT4|SMCA4_MOUSE	Smarca4	SMCA4_MOUSE Transcription activator BRG1	2132	11	5.2	3	9.60945	8.98868	9.80912	9.0906	10.5793	9.81403	10.1449	9.59958	11.1904	11.1739	9.61543	10.3846	0.111019	0.119984
sp|Q99KD5|UN45A_MOUSE	Unc45a	UN45A_MOUSE Protein unc-45 homolog A	6	6	5.3	1	10.5249	11.5773	9.88659	9.77811	10.1946	9.71794	9.80231	8.53858	9.4971	10.4827	10.3923	9.60772	-0.113245	0.119988
sp|Q9D4H8|CUL2_MOUSE	Cul2	CUL2_MOUSE Cullin-2	3269	30	25.8	17	10.0478	10.5161	9.89071	10.0192	10.0401	9.85922	10.0611	9.86355	9.76264	9.93967	10.1028	9.89723	-0.0296545	0.120051
sp|Q9CZ28|SNF8_MOUSE	Snf8	SNF8_MOUSE Vacuolar-sorting protein SNF8	6831	2	7.4	1	10.4237	9.14869	9.63103	9.40874	9.42035	9.88753	11.4794	9.19707	10.4928	10.9108	9.6065	10.3935	0.1136	0.120206
sp|O35226|PSMD4_MOUSE	Psmd4	PSMD4_MOUSE 26S proteasome non-ATPase regulatory subunit 4	12	6	25	4	10.105	9.63744	9.85723	9.63901	9.94991	10.4318	9.90456	10.6349	9.75653	10.0837	9.83772	10.1623	0.0468287	0.120349
sp|Q8CJG0|AGO2_MOUSE	Ago2	AGO2_MOUSE Protein argonaute-2	2593	17	17.8	12	9.97643	9.8596	9.31842	9.98408	9.94973	10.1845	9.56819	10.449	10.1952	10.5149	9.81765	10.1823	0.0526203	0.120364
sp|Q9WV98|TIM9_MOUSE	Timm9	TIM9_MOUSE Mitochondrial import inner membrane translocase subunit Tim9	2331	5	47.2	5	10.0575	9.80757	10.5437	10.12	11.1858	9.43553	10.1675	10.5682	9.26415	8.85012	10.3429	9.65709	-0.0989818	0.120386
sp|O70421|FZD1_MOUSE	Fzd1	FZD1_MOUSE Frizzled-1	3877	1	1.1	1	10.9949	10.7144	9.81333	10.7191	9.9224	9.86642	11.1401	9.11945	8.67271	9.03722	10.4328	9.56718	-0.124962	0.120579
sp|Q9JME9|VTM2B_MOUSE	Vstm2b	VTM2B_MOUSE V-set and transmembrane domain-containing protein 2B	6467	2	9.5	2	8.58801	8.96752	11.0587	8.87347	9.99073	11.4526	9.34404	10.1548	10.6345	10.9356	9.4957	10.5043	0.145635	0.120724
tr|B2RSI6|B2RSI6_MOUSE	Lrrc8b	B2RSI6_MOUSE Leucine rich repeat containing 8 family, member B	3025	4	4.8	1	10.1018	10.5882	9.20696	8.08577	9.83119	10.8761	10.4343	9.44352	10.6302	10.8019	9.5628	10.4372	0.126231	0.12073
sp|Q99N84|RT18B_MOUSE	Mrps18b	RT18B_MOUSE 28S ribosomal protein S18b, mitochondrial	6071	2	3.1	1	9.27354	7.94559	10.7186	9.13263	10.5835	9.7933	10.5665	10.7479	10.6127	10.6256	9.53077	10.4692	0.13549	0.120806
sp|Q9DB32|HAGHL_MOUSE	Haghl	HAGHL_MOUSE Hydroxyacylglutathione hydrolase-like protein	2109	6	15.9	3	9.28348	8.99019	9.91141	10.4924	9.81031	9.96315	10.1763	9.70628	10.7415	10.925	9.69756	10.3024	0.087293	0.120819
sp|Q8BGU5|CCNY_MOUSE	Ccny	CCNY_MOUSE Cyclin-Y	3798	4	13.2	2	9.83701	10.0766	10.4053	8.4378	9.40413	10.7619	11.0091	10.1463	9.55442	10.3674	9.63216	10.3678	0.106183	0.120832
sp|Q9JHU2|PALMD_MOUSE	Palmd	PALMD_MOUSE Palmdelphin	3312	3	11.4	2	9.57222	9.92248	8.59607	9.34655	10.8215	10.0979	11.0018	10.234	10.306	10.1014	9.65176	10.3482	0.100523	0.120864
sp|Q8BHS3|RBM22_MOUSE	Rbm22	RBM22_MOUSE Pre-mRNA-splicing factor RBM22	4217	6	13.8	3	9.29775	10.2736	9.26789	9.96702	9.33119	11.1019	9.23763	11.2788	9.94627	10.2979	9.6275	10.3725	0.107532	0.12094
sp|Q8CBY3|LENG8_MOUSE	Leng8	LENG8_MOUSE Leukocyte receptor cluster member 8 homolog	1347	1	1	1	10.0212	9.63224	9.91426	10.6219	11.6692	10.2301	9.52297	9.2429	9.06202	10.0833	10.3717	9.62826	-0.107311	0.12104
sp|P70288|HDAC2_MOUSE	Hdac2	HDAC2_MOUSE Histone deacetylase 2	3412	6	6.1	1	10.4159	9.91804	9.27067	8.52497	10.198	10.4379	9.69675	10.7297	10.2807	10.5274	9.66551	10.3345	0.0965494	0.121357
sp|Q8R349|CDC16_MOUSE	Cdc16	CDC16_MOUSE Cell division cycle protein 16 homolog	2662	6	9.4	6	9.83064	10.4687	10.1694	10.794	9.79292	9.76588	9.84113	9.46442	9.54172	10.3313	10.2111	9.78888	-0.0609251	0.121862
sp|Q9D0F3|LMAN1_MOUSE	Lman1	LMAN1_MOUSE Protein ERGIC-53	5403	10	14.7	3	10.2578	10.0022	8.98163	8.95124	9.98584	9.26509	10.4364	10.2769	11.2088	10.6342	9.63574	10.3643	0.105148	0.121915
sp|Q61315|APC_MOUSE	Apc	APC_MOUSE Adenomatous polyposis coli protein	606	30	11.6	17	9.61487	9.66907	9.60529	9.85293	10.3781	10.4255	9.66084	10.1108	10.2454	10.4373	9.82406	10.1759	0.0507718	0.122062
sp|P43406|ITAV_MOUSE	Itgav	ITAV_MOUSE Integrin alpha-V	2454	19	14.9	12	10.2311	10.5131	10.1546	9.84216	10.0333	10.0981	10.1853	9.41392	9.85693	9.67151	10.1549	9.84514	-0.0446878	0.122271
sp|Q8K0U4|HS12A_MOUSE	Hspa12a	HS12A_MOUSE Heat shock 70 kDa protein 12A	446	52	36	30	10.2715	10.7687	10.0682	9.93028	9.9586	9.87893	10.3707	9.85893	9.49639	9.39786	10.1994	9.80057	-0.0575518	0.122344
sp|Q922E6|FAKD2_MOUSE	Fastkd2	FAKD2_MOUSE FAST kinase domain-containing protein 2	5032	1	1.3	1	10.2697	9.18248	9.33055	9.59057	10.0593	9.92271	9.92941	9.6801	10.8239	11.2113	9.68651	10.3135	0.090483	0.122503
sp|P54227|STMN1_MOUSE	Stmn1	STMN1_MOUSE Stathmin	2618	15	47.7	12	9.78947	10.0357	10.18	10.2234	10.7785	9.96831	9.67091	10.2474	9.86223	9.24407	10.2014	9.79859	-0.0581217	0.122607
sp|Q9CWD8|NUBPL_MOUSE	Nubpl	NUBPL_MOUSE Iron-sulfur protein NUBPL	6039	5	15	4	10.656	10.0181	10.4424	9.99762	10.7472	8.2486	9.84123	9.43146	10.7072	9.9102	10.3723	9.62774	-0.107461	0.122694
sp|Q69ZA1|CDK13_MOUSE	Cdk13	CDK13_MOUSE Cyclin-dependent kinase 13	2	2	1.4	1	8.5949	9.73966	8.74962	9.52878	10.1546	10.6964	10.9351	12.9827	8.89282	9.72539	9.3535	10.6465	0.1868	0.122701
sp|Q8BPU7|ELMO1_MOUSE	Elmo1	ELMO1_MOUSE Engulfment and cell motility protein 1	3167	10	11.1	6	9.47694	9.94675	9.46017	9.89177	10.0839	9.89484	10.3665	9.51277	10.7743	10.5922	9.77191	10.2281	0.0658253	0.122861
sp|Q8R1G2|CMBL_MOUSE	Cmbl	CMBL_MOUSE Carboxymethylenebutenolidase homolog	2478	5	17.1	5	9.23858	9.4491	9.27972	10.2334	10.4007	9.78419	10.1289	11.0373	10.1004	10.3477	9.7203	10.2797	0.0807243	0.122938
sp|Q8JZQ9|EIF3B_MOUSE	Eif3b	EIF3B_MOUSE Eukaryotic translation initiation factor 3 subunit B	1525	22	13.8	14	10.0106	9.9571	9.55868	9.81506	10.1192	9.84876	10.0679	10.162	10.3411	10.1197	9.89212	10.1079	0.0311275	0.122956
sp|Q8CDN6|TXNL1_MOUSE	Txnl1	TXNL1_MOUSE Thioredoxin-like protein 1	2188	15	33.2	9	10.0699	10.3503	9.26065	9.85121	9.65395	10.0525	10.2366	10.2638	10.1306	10.1305	9.83719	10.1628	0.0469799	0.123011
sp|Q3TC33|CC127_MOUSE	Ccdc127	CC127_MOUSE Coiled-coil domain-containing protein 127	1250	3	11.9	2	8.57172	9.61978	10.7993	9.4221	9.35839	11.4737	9.91991	9.33809	10.8792	10.6178	9.55426	10.4457	0.128698	0.123164
sp|Q6PGC7|S35E3_MOUSE	Slc35e3	S35E3_MOUSE Solute carrier family 35 member E3	7908	1	2.6	1	9.06927	11.2958	9.66911	10.2035	12.6576	8.67638	10.0342	9.40443	9.59002	9.39977	10.579	9.42096	-0.167264	0.123304
sp|Q80XI3|IF4G3_MOUSE	Eif4g3	IF4G3_MOUSE Eukaryotic translation initiation factor 4 gamma 3	454	31	16.8	18	10.2139	10.0657	9.67974	9.55097	9.85725	10.2677	10.0935	10.3506	10.0351	9.88556	9.87351	10.1265	0.0364991	0.123604
sp|P49962|SRP09_MOUSE	Srp9	SRP09_MOUSE Signal recognition particle 9 kDa protein	6900	2	19.8	2	10.1693	10.6703	10.2143	9.60331	10.3446	9.66764	10.1492	9.49231	9.49249	10.1965	10.2004	9.79964	-0.0578185	0.1237
sp|Q9DCA2|RT11_MOUSE	Mrps11	RT11_MOUSE 28S ribosomal protein S11, mitochondrial	3897	2	15.7	2	10.1591	9.2233	10.2603	9.41666	9.87687	9.89159	10.1752	10.0519	10.2134	10.7317	9.78725	10.2128	0.0613968	0.123895
sp|Q3UHG7|LCHN_MOUSE	Lchn	LCHN_MOUSE Protein LCHN	6508	6	14.3	4	10.1563	10.8077	10.5929	10.0442	9.89656	10.1895	8.57039	9.56372	10.1145	10.0641	10.2995	9.70047	-0.0864527	0.124074
sp|O35730|RING1_MOUSE	Ring1	RING1_MOUSE E3 ubiquitin-protein ligase RING1	434	2	5.4	2	10.0711	9.56968	8.36231	10.7061	9.4968	9.99382	9.96155	10.504	10.59	10.7447	9.64119	10.3588	0.103574	0.124367
sp|Q9DC28|KC1D_MOUSE	Csnk1d	KC1D_MOUSE Casein kinase I isoform delta	745	10	28.2	7	8.96945	10.3978	8.74174	9.94735	10.0089	11.0709	9.91247	11.0005	9.42799	10.5229	9.61304	10.387	0.111708	0.124386
sp|Q61189|ICLN_MOUSE	Clns1a	ICLN_MOUSE Methylosome subunit pICln	5687	5	24.2	1	10.4902	9.79908	9.92597	10.421	10.8635	9.17276	9.6349	9.00895	10.5765	10.1071	10.3	9.70004	-0.086577	0.12506
sp|Q80VP1|EPN1_MOUSE	Epn1	EPN1_MOUSE Epsin-1	5112	20	13	11	10.2178	9.93017	9.52797	9.76989	9.83913	10.4292	10.219	10.3588	9.80563	9.90243	9.857	10.143	0.0412635	0.12511
tr|Q91XY7|Q91XY7_MOUSE	Pcdhga12	Q91XY7_MOUSE Protein Pcdhgb6	274	1	1.07	1	11.9227	11.1505	11.6127	8.59273	9.59156	9.40464	9.80977	9.95971	8.84791	9.10777	10.574	9.42596	-0.165815	0.125159
sp|P97355|SPSY_MOUSE	Sms	SPSY_MOUSE Spermine synthase	1247	4	12	4	9.96265	10.0866	8.86553	9.02254	10.5778	10.1142	10.3302	10.0288	10.693	10.3186	9.70302	10.297	0.0857164	0.125289
sp|O88958|GNPI1_MOUSE	Gnpda1	GNPI1_MOUSE Glucosamine-6-phosphate isomerase 1	2615	9	32.5	7	10.2739	10.0765	10.2606	10.2338	9.75252	9.67489	10.1296	9.759	9.72676	10.1123	10.1195	9.88052	-0.0344768	0.125319
sp|Q6KAU4|MB12B_MOUSE	Mvb12b	MB12B_MOUSE Multivesicular body subunit 12B	3664	4	20.8	3	10.2293	9.40686	9.77002	9.64684	9.94029	10.4309	10.4052	9.5363	10.0336	10.6006	9.79866	10.2013	0.0581011	0.125338
sp|Q8BG51-3|MIRO1_MOUSE	Rhot1	MIRO1_MOUSE Isoform 3 of Mitochondrial Rho GTPase 1	1316	12	1.2	5	8.89612	9.56356	10.2209	9.94592	10.1788	10.5762	10.1	9.87547	10.1286	10.5145	9.76106	10.2389	0.0689571	0.125481
sp|Q9Z2B2|UCP5_MOUSE	Slc25a14	UCP5_MOUSE Brain mitochondrial carrier protein 1	7249	5	11.7	3	9.61146	9.95961	9.98334	10.0182	9.71582	9.98345	10.1665	9.74954	10.6322	10.1798	9.85768	10.1423	0.0410677	0.125652
sp|Q91ZF0|DJC24_MOUSE	Dnajc24	DJC24_MOUSE DnaJ homolog subfamily C member 24	6906	3	22.4	2	10.3654	10.2649	9.68185	10.7058	9.9646	9.43125	10.0324	10.0818	10.0276	9.44437	10.1965	9.80349	-0.0567088	0.125999
sp|Q91VE0|S27A4_MOUSE	Slc27a4	S27A4_MOUSE Long-chain fatty acid transport protein 4	479	14	21.6	5	9.97153	10.7258	10.4823	10.1274	9.74674	10.3311	9.91007	9.73911	9.25658	9.70938	10.2107	9.78925	-0.0608177	0.126206
sp|Q6PAJ1|BCR_MOUSE	Bcr	BCR_MOUSE Breakpoint cluster region protein	111	16	12.1	14	9.77564	9.28037	10.1318	9.52181	10.3099	10.172	9.9806	10.59	9.8698	10.3682	9.8039	10.1961	0.0565908	0.126269
sp|Q78RX3|SIM12_MOUSE	Smim12	SIM12_MOUSE Small integral membrane protein 12	5389	2	18.5	2	10.2787	8.26873	12.5448	10.3628	12.6548	7.80462	10.7924	9.57705	9.27564	8.44045	10.822	9.17803	-0.237708	0.126276
sp|O88492|PLIN4_MOUSE	Plin4	PLIN4_MOUSE Perilipin-4	5566	8	6.3	4	8.7165	9.63974	11.2664	9.05334	9.24623	9.78969	10.5943	10.5414	10.2085	10.9438	9.58444	10.4156	0.119974	0.126276
sp|Q8K327|CHAP1_MOUSE	Champ1	CHAP1_MOUSE Chromosome alignment-maintaining phosphoprotein 1	708	10	10	5	9.68983	9.80951	8.58766	9.96678	10.2689	10.8503	9.29308	10.5361	10.5676	10.4303	9.66454	10.3355	0.0968285	0.126373
tr|E9PZM7|E9PZM7_MOUSE	Scaf11	E9PZM7_MOUSE Protein Scaf11	1884	6	4.2	4	8.30406	8.75276	9.97102	10.748	10.1385	10.9688	9.99412	10.5236	10.5482	10.0509	9.58287	10.4171	0.120428	0.126558
sp|Q8C0D7|ING4_MOUSE	Ing4	ING4_MOUSE Inhibitor of growth protein 4	7692	2	10	1	9.19904	10.6933	9.97237	7.05928	9.59615	9.56862	10.7825	12.675	10.5277	9.926	9.30403	10.696	0.201141	0.12657
sp|Q7TPD3|ROBO2_MOUSE	Robo2	ROBO2_MOUSE Roundabout homolog 2	628	14	9.5	5	10.1818	9.50665	9.61798	9.10771	9.94805	11.4928	9.53023	9.89121	10.1585	10.5652	9.67243	10.3276	0.0945503	0.126634
sp|Q60953|PML_MOUSE	Pml	PML_MOUSE Protein PML	2887	3	5.6	1	9.75037	9.96367	7.48162	9.16446	10.8009	9.68918	10.7716	9.84778	11.7368	10.7936	9.43221	10.5678	0.164005	0.126798
tr|A2AEV7|A2AEV7_MOUSE	Ccdc120	A2AEV7_MOUSE Coiled-coil domain containing 120	3182	2	5.7	1	10.8335	10.9915	7.44614	8.27207	9.26572	10.8603	10.7056	9.95287	10.1455	11.5267	9.3618	10.6382	0.184396	0.127108
sp|Q9CRA9|FGOP2_MOUSE	Fgfr1op2	FGOP2_MOUSE FGFR1 oncogene partner 2 homolog	2624	4	10.7	1	9.70129	10.2747	10.5373	10.5059	9.87686	9.6212	10.0523	10.1789	9.73892	9.51265	10.1792	9.82079	-0.0517133	0.127228
sp|Q812E0|CPEB2_MOUSE	Cpeb2	CPEB2_MOUSE Cytoplasmic polyadenylation element-binding protein 2	685	4	6.7	2	9.8112	10.0187	9.25054	9.88124	9.90296	10.8643	10.0468	10.056	9.55852	10.6097	9.77293	10.2271	0.0655285	0.127256
sp|Q9Z2W0|DNPEP_MOUSE	Dnpep	DNPEP_MOUSE Aspartyl aminopeptidase	5579	10	18.8	9	10.6426	10.102	9.76109	10.0821	10.079	9.74665	10.0501	9.77823	10.0042	9.75406	10.1334	9.86665	-0.03848	0.127461
sp|Q3TDD9|PPR21_MOUSE	Ppp1r21	PPR21_MOUSE Protein phosphatase 1 regulatory subunit 21	3800	14	27.4	11	10.0029	9.89618	9.88276	9.64346	10.1756	10.0249	10.0033	10.1515	10.1804	10.0391	9.92018	10.0798	0.023033	0.12758
sp|Q01147|CREB1_MOUSE	Creb1	CREB1_MOUSE Cyclic AMP-responsive element-binding protein 1	7516	2	2.64	2	10.2367	9.68822	9.08672	10.0633	9.89358	10.2901	9.68791	10.3792	10.1797	10.4945	9.79372	10.2063	0.0595294	0.127746
sp|Q62205|SCN9A_MOUSE	Scn9a	SCN9A_MOUSE Sodium channel protein type 9 subunit alpha	2885	6	2.9	3	9.46628	9.78924	9.37238	10.261	10.0584	10.6661	9.72918	10.5578	10.2012	9.89835	9.78947	10.2105	0.0607546	0.128033
sp|Q91W59|RBMS1_MOUSE	Rbms1	RBMS1_MOUSE RNA-binding motif, single-stranded-interacting protein 1	3441	2	6.5	1	8.16773	10.7504	6.95457	10.2567	10.4158	11.5971	10.3724	10.6824	9.65309	11.1497	9.30906	10.6909	0.199682	0.128073
sp|Q9R112|SQRD_MOUSE	Sqrdl	SQRD_MOUSE Sulfide:quinone oxidoreductase, mitochondrial	4548	8	18.4	1	9.81325	8.9457	8.83526	9.96185	10.4956	9.32589	10.8648	9.89937	10.7752	11.083	9.61034	10.3897	0.11249	0.128139
sp|E9Q6B2|CC85C_MOUSE	Ccdc85c	CC85C_MOUSE Coiled-coil domain-containing protein 85C	481	3	7.4	3	9.45948	9.83732	9.80695	9.40801	9.91909	11.0892	9.85551	9.4098	11.2058	10.0088	9.68617	10.3138	0.090582	0.128231
sp|P70408|CAD10_MOUSE	Cdh10	CAD10_MOUSE Cadherin-10	1381	5	5.8	3	8.67357	9.7949	10.6411	9.51908	9.89762	10.1353	10.2959	10.3938	10.7485	9.9002	9.70526	10.2947	0.0850692	0.128367
sp|Q3V3Q7|PACS2_MOUSE	Pacs2	PACS2_MOUSE Phosphofurin acidic cluster sorting protein 2	1320	6	6	2	9.67188	10.1294	9.13082	9.95668	9.9087	10.4481	10.5833	9.35894	10.3173	10.4949	9.7595	10.2405	0.0694061	0.128393
sp|Q80SY4|MIB1_MOUSE	Mib1	MIB1_MOUSE E3 ubiquitin-protein ligase MIB1	73	7	8.2	5	9.64133	9.57396	9.43552	10.4463	10.0946	10.1206	10.2216	10.0891	10.1218	10.2551	9.83835	10.1617	0.0466473	0.128405
sp|O35317|PBX3_MOUSE	Pbx3	PBX3_MOUSE Pre-B-cell leukemia transcription factor 3	4669	2	4.6	2	9.85008	10.687	10.4947	10.4364	10.2918	9.46053	8.1987	10.3201	10.1156	10.1451	10.352	9.648	-0.101608	0.128435
sp|Q01815|CAC1C_MOUSE	Cacna1c	CAC1C_MOUSE Voltage-dependent L-type calcium channel subunit alpha-1C	1242	13	6.5	9	9.70522	9.39399	10.355	9.20657	10.2003	10.339	9.64834	10.2657	10.5216	10.3644	9.77221	10.2278	0.0657385	0.128519
sp|Q9QYF1|RDH11_MOUSE	Rdh11	RDH11_MOUSE Retinol dehydrogenase 11	5232	3	8.2	3	10.5608	10.442	8.75981	9.10848	9.06784	9.5751	10.8767	10.2134	10.084	11.3119	9.58777	10.4122	0.119012	0.128633
sp|Q9D554|SF3A3_MOUSE	Sf3a3	SF3A3_MOUSE Splicing factor 3A subunit 3	4666	8	16.2	6	9.844	10.1874	9.47937	9.89302	9.3358	10.5212	9.26517	10.6417	10.2502	10.5822	9.74792	10.2521	0.0727507	0.128814
sp|Q9Z0U0|XPR1_MOUSE	Xpr1	XPR1_MOUSE Xenotropic and polytropic retrovirus receptor 1	5616	3	5.2	2	10.15	11.0001	9.53843	9.89773	11.1628	10.4654	9.05105	9.86462	9.07079	9.79921	10.3498	9.65021	-0.10097	0.128848
sp|Q9Z0P4|PALM_MOUSE	Palm	PALM_MOUSE Paralemmin-1	3520	38	46.7	15	10.295	10.1949	10.3054	9.91402	10.0043	10.3891	9.55531	9.95816	9.63747	9.74636	10.1427	9.85728	-0.0411838	0.128938
sp|Q8BH59|CMC1_MOUSE	Slc25a12	CMC1_MOUSE Calcium-binding mitochondrial carrier protein Aralar1	2410	29	26	19	10.2795	9.7604	11.638	9.90486	10.0357	9.46099	9.98436	9.11563	9.74217	10.0783	10.3237	9.67629	-0.0934347	0.129022
tr|E9QJX9|E9QJX9_MOUSE	Stat2	E9QJX9_MOUSE Signal transducer and activator of transcription	3733	3	1.1	2	10.0456	9.38039	8.61017	9.31078	10.2975	10.7968	9.61106	11.0823	11.6993	9.16608	9.52888	10.4711	0.136038	0.129105
sp|P09411|PGK1_MOUSE	Pgk1	PGK1_MOUSE Phosphoglycerate kinase 1	933	136	28.8	93	9.82897	10.0622	9.51417	9.9602	10.1127	9.87681	10.178	10.1384	10.0932	10.2353	9.89566	10.1043	0.0301085	0.129312
sp|Q3V3R4|ITA1_MOUSE	Itga1	ITA1_MOUSE Integrin alpha-1	5994	3	2.5	2	9.01585	9.44115	8.73756	9.59363	10.7838	11.0196	9.86541	9.08169	11.6642	10.7971	9.5144	10.4856	0.140224	0.129422
sp|Q9ERE7|MESD_MOUSE	Mesdc2	MESD_MOUSE LDLR chaperone MESD	4546	10	29	9	9.99021	9.86666	9.54	9.47059	10.2155	9.78877	9.8213	10.2105	10.5543	10.5422	9.81659	10.1834	0.0529262	0.129441
sp|Q99KQ4|NAMPT_MOUSE	Nampt	NAMPT_MOUSE Nicotinamide phosphoribosyltransferase	4392	12	16.7	6	9.9404	9.90145	9.60374	9.4869	10.2027	9.76621	10.3882	9.87803	10.6353	10.1971	9.82704	10.173	0.0499106	0.129537
sp|P16254|SRP14_MOUSE	Srp14	SRP14_MOUSE Signal recognition particle 14 kDa protein	3460	3	22.7	2	9.78464	10.0573	9.45081	9.99137	9.79672	9.61948	10.5124	9.83443	10.5183	10.4346	9.81617	10.1838	0.0530479	0.129567
sp|Q9D8S9|BOLA1_MOUSE	Bola1	BOLA1_MOUSE BolA-like protein 1	6572	4	21.2	3	9.60323	10.3508	9.50844	9.78157	9.06344	11.6928	9.96207	9.92562	9.92818	10.1838	9.6615	10.3385	0.0977066	0.129671
sp|Q9DBC7|KAP0_MOUSE	Prkar1a	KAP0_MOUSE cAMP-dependent protein kinase type I-alpha regulatory subunit	886	16	28.6	11	10.3036	10.422	9.59703	10.2886	10.0871	9.94764	9.65329	10.1012	9.85121	9.74842	10.1396	9.86036	-0.0402955	0.129756
sp|D3Z6Q9|BIN2_MOUSE	Bin2	BIN2_MOUSE Bridging integrator 2	555	4	10.8	3	9.17516	9.92461	12.627	10.486	11.1756	9.10022	8.90783	8.56491	11.4741	8.56461	10.6777	9.32234	-0.195832	0.130077
sp|P59108|CPNE2_MOUSE	Cpne2	CPNE2_MOUSE Copine-2	1971	6	12.8	5	9.35268	9.96739	9.46846	10.1007	10.3038	10.2695	10.0598	10.0635	10.1015	10.3127	9.83861	10.1614	0.0465706	0.130259
sp|Q9DCT1|AKCL2_MOUSE	Akr1e2	AKCL2_MOUSE 1,5-anhydro-D-fructose reductase	2954	13	31.2	8	10.2609	10.0984	9.25223	9.94854	9.48472	10.5181	10.1794	10.2308	9.7555	10.2714	9.80897	10.191	0.0551266	0.130349
tr|Q99JZ4|Q99JZ4_MOUSE	Sar1a	Q99JZ4_MOUSE GTP-binding protein SAR1a	6355	4	6.1	4	10.1009	10.2295	10.2852	10.498	10.1212	10.0549	9.58603	10.6911	9.3652	9.06777	10.247	9.753	-0.0712839	0.130655
sp|Q8R151|ZNFX1_MOUSE	Znfx1	ZNFX1_MOUSE NFX1-type zinc finger-containing protein 1	4667	12	9.4	6	9.34187	9.40694	10.0415	9.8011	10.0573	10.2257	10.0284	9.56199	11.2869	10.2483	9.72973	10.2703	0.0780018	0.130661
sp|Q62178|SEM4A_MOUSE	Sema4a	SEM4A_MOUSE Semaphorin-4A	3221	5	7.8	4	9.58533	10.4063	10.3304	10.79	10.3391	9.51165	9.72874	8.84583	9.85498	10.6076	10.2902	9.70976	-0.083768	0.130747
sp|P61082|UBC12_MOUSE	Ube2m	UBC12_MOUSE NEDD8-conjugating enzyme Ubc12	3881	13	32.8	8	10.3713	10.0233	10.1619	10.1345	10.0005	9.58536	10.2697	10.0614	9.93716	9.45493	10.1383	9.86171	-0.0399054	0.131113
sp|Q9QYI5|DNJB2_MOUSE	Dnajb2	DNJB2_MOUSE DnaJ homolog subfamily B member 2	3209	10	21.3	7	10.156	10.8739	9.42622	10.4166	10.1359	9.74743	9.91574	9.7415	9.90944	9.6773	10.2017	9.79828	-0.0582117	0.131333
sp|O08811|ERCC2_MOUSE	Ercc2	ERCC2_MOUSE TFIIH basal transcription factor complex helicase XPD subunit	6109	1	3.4	1	10.858	12.2551	12.3415	7.73067	11.5118	8.80299	11.5285	9.7095	7.69088	7.5711	10.9394	9.0606	-0.271855	0.131379
sp|P97314|CSRP2_MOUSE	Csrp2	CSRP2_MOUSE Cysteine and glycine-rich protein 2	4655	4	26.9	2	8.6429	8.94831	9.0409	10.972	9.44806	8.67071	11.1252	12.163	10.5736	10.4154	9.41043	10.5896	0.170311	0.131504
sp|P70444|BID_MOUSE	Bid	BID_MOUSE BH3-interacting domain death agonist	6482	2	13.8	1	9.00967	9.13243	9.69629	10.0912	9.93136	9.88074	9.80852	10.464	12.2065	9.77927	9.57218	10.4278	0.123517	0.131608
sp|P57780|ACTN4_MOUSE	Actn4	ACTN4_MOUSE Alpha-actinin-4	1056	73	38	35	10.0693	9.70501	9.55881	10.0377	9.99705	10.3498	9.86928	10.3386	9.85111	10.2234	9.87356	10.1264	0.0364852	0.131853
sp|Q9Z0S9|PRAF1_MOUSE	Rabac1	PRAF1_MOUSE Prenylated Rab acceptor protein 1	4172	1	4.3	1	9.8291	11.0116	9.8378	8.91771	8.28922	10.9029	10.185	9.83521	10.8284	10.3631	9.57709	10.4229	0.122098	0.131919
tr|O08797|O08797_MOUSE	Serpinb9	O08797_MOUSE Protein Serpinb9	1323	12	24.9	5	10.3282	9.8618	8.50543	9.78183	9.96269	9.85834	9.79419	10.4923	10.5912	10.8241	9.68799	10.312	0.0900572	0.132069
sp|P42337|PK3CA_MOUSE	Pik3ca	PK3CA_MOUSE Phosphatidylinositol 4,5-bisphosphate 3-kinase catalytic subunit alpha isoform	1040	3	6.5	1	10.3277	8.3534	9.4849	8.15094	10.9283	10.5739	11.8949	9.6254	10.448	10.2126	9.44906	10.5509	0.159128	0.13209
sp|P11930|NUD19_MOUSE	Nudt19	NUD19_MOUSE Nucleoside diphosphate-linked moiety X motif 19, mitochondrial	4966	1	3.4	1	8.48739	9.79855	8.88106	9.32724	10.7634	10.6124	10.0512	9.74527	9.79078	12.5427	9.45153	10.5485	0.158414	0.132108
sp|Q8R5H6|WASF1_MOUSE	Wasf1	WASF1_MOUSE Wiskott-Aldrich syndrome protein family member 1	3483	19	22.9	10	9.79342	9.92777	9.44246	9.46096	9.69133	11.6262	9.83118	10.6539	9.32408	10.2486	9.66319	10.3368	0.0972204	0.132202
sp|Q6ZWV3|RL10_MOUSE	Rpl10	RL10_MOUSE 60S ribosomal protein L10	6334	7	15.42	4	9.8072	10.5069	10.9546	10.1845	9.72316	9.59339	10.1795	10.0835	9.28959	9.67776	10.2352	9.76475	-0.0678907	0.132207
sp|Q9CZG9|PDZ11_MOUSE	Pdzd11	PDZ11_MOUSE PDZ domain-containing protein 11	2342	3	25	3	9.63435	9.07866	9.76045	9.47378	10.6508	9.84503	10.5288	10.0634	10.9912	9.97354	9.71961	10.2804	0.080926	0.132706
sp|A2A8Z1|OSBL9_MOUSE	Osbpl9	OSBL9_MOUSE Oxysterol-binding protein-related protein 9	4211	5	5.8	2	9.92454	9.26671	11.1003	10.4958	11.8185	10.2687	8.94598	8.67631	10.779	8.72417	10.5212	9.47883	-0.150515	0.1328
sp|Q3UN02|LCLT1_MOUSE	Lclat1	LCLT1_MOUSE Lysocardiolipin acyltransferase 1	6118	5	11.4	5	9.85069	9.98428	10.4966	9.9909	10.748	9.50493	10.0052	9.18437	10.0877	10.1473	10.2141	9.78591	-0.0617831	0.132872
sp|Q8BGH4|REEP1_MOUSE	Reep1	REEP1_MOUSE Receptor expression-enhancing protein 1	6343	2	18.9	1	9.80542	12.1495	10.9863	10.2387	10.1993	8.81125	8.50191	9.62404	11.8494	7.83416	10.6759	9.32414	-0.195309	0.133043
sp|Q9Z101|PAR6A_MOUSE	Pard6a	PAR6A_MOUSE Partitioning defective 6 homolog alpha	2858	2	9.8	2	10.7675	8.81657	9.71554	8.15376	10.2655	9.95678	10.1474	10.7536	11.3763	10.0471	9.54377	10.4562	0.131732	0.133054
sp|O55222|ILK_MOUSE	Ilk	ILK_MOUSE Integrin-linked protein kinase	5245	11	20.4	4	10.1681	9.74054	9.05606	10.2482	9.70164	9.95132	10.4228	10.3272	10.5969	9.7872	9.78292	10.2171	0.062647	0.133959
sp|Q9D2P4|URM1_MOUSE	Urm1	URM1_MOUSE Ubiquitin-related modifier 1	7414	1	14.9	1	12.1245	9.84718	12.7552	10.2708	8.62794	9.22123	10.0802	8.26464	10.3974	8.41091	10.7251	9.27487	-0.209598	0.134027
sp|Q9D0L7|ARM10_MOUSE	Armc10	ARM10_MOUSE Armadillo repeat-containing protein 10	2824	5	21.2	4	10.1807	9.84705	11.6275	9.91118	10.0839	10.4762	9.40525	9.52652	9.2056	9.73601	10.3301	9.66992	-0.0952754	0.134028
sp|Q80X50|UBP2L_MOUSE	Ubap2l	UBP2L_MOUSE Ubiquitin-associated protein 2-like	2716	13	13.6	6	10.019	9.77908	9.68251	10.1679	9.72035	10.1768	9.731	10.3495	10.0047	10.3692	9.87378	10.1262	0.0364205	0.134256
sp|Q9DBN4|P33MX_MOUSE	P33monox	P33MX_MOUSE Putative monooxygenase p33MONOX	4166	5	22.1	5	10.6323	10.6831	10.1224	10.3124	9.37454	10.1181	9.94206	9.75627	9.724	9.33485	10.2249	9.77506	-0.0649138	0.134406
tr|A2A654|A2A654_MOUSE	Bptf	A2A654_MOUSE Protein Bptf	4275	8	2.4	3	9.8057	10.0944	9.98266	9.56735	9.40347	9.72206	9.57824	10.5895	10.8016	10.4551	9.77071	10.2293	0.0661703	0.134409
sp|Q3UHX2|HAP28_MOUSE	Pdap1	HAP28_MOUSE 28 kDa heat- and acid-stable phosphoprotein	2789	13	36.5	7	9.21045	9.66477	9.81566	10.0525	10.3237	10.1053	9.77155	10.3189	10.508	10.2292	9.81342	10.1866	0.0538414	0.134493
sp|O54781|SRPK2_MOUSE	Srpk2	SRPK2_MOUSE SRSF protein kinase 2	181	7	11.2	4	9.20674	9.87201	10.186	9.75606	9.92767	10.8841	9.70678	10.2573	10.0026	10.2008	9.78969	10.2103	0.0606911	0.134529
sp|Q9QZA0|CAH5B_MOUSE	Ca5b	CAH5B_MOUSE Carbonic anhydrase 5B, mitochondrial	3162	2	6.3	2	10.0744	9.47878	9.56915	9.34635	10.0873	9.90868	9.7597	9.69843	10.9007	11.1765	9.71118	10.2888	0.0833579	0.135108
sp|Q80W04|TMCC2_MOUSE	Tmcc2	TMCC2_MOUSE Transmembrane and coiled-coil domains protein 2	441	4	7.5	4	9.93897	9.90678	8.9255	9.99253	10.04	10.8047	9.99278	9.85655	9.91983	10.6223	9.76076	10.2392	0.0690419	0.135145
sp|Q8BGB8|COQ4_MOUSE	Coq4	COQ4_MOUSE Ubiquinone biosynthesis protein COQ4 homolog, mitochondrial	5671	1	5.3	1	11.1786	7.64978	10.118	9.12698	9.42526	10.4215	10.0141	10.3843	10.8767	10.8049	9.49971	10.5003	0.144475	0.135296
sp|Q9CQV6|MLP3B_MOUSE	Map1lc3b	MLP3B_MOUSE Microtubule-associated proteins 1A/1B light chain 3B	6953	9	11.2	2	10.302	9.57857	11.0538	10.3223	10.0302	9.80116	9.44356	10.2339	9.16822	10.0664	10.2574	9.74264	-0.0742743	0.135402
sp|Q99L85|ELP5_MOUSE	Elp5	ELP5_MOUSE Elongator complex protein 5	3092	4	18	2	10.5393	10.2537	9.55816	11.0915	10.139	9.37302	9.21678	9.80287	9.27059	10.755	10.3163	9.68366	-0.0913067	0.135652
sp|P62482|KCAB2_MOUSE	Kcnab2	KCAB2_MOUSE Voltage-gated potassium channel subunit beta-2	1894	7	21.5	3	10.0047	9.47395	11.5175	10.1488	10.6991	8.84008	9.70853	9.46786	9.56704	10.5725	10.3688	9.63121	-0.10646	0.135945
sp|P52431|DPOD1_MOUSE	Pold1	DPOD1_MOUSE DNA polymerase delta catalytic subunit	1721	6	5.5	4	9.56402	9.52132	9.02982	9.34943	10.7381	9.8579	9.39266	10.5105	11.0657	10.9705	9.64054	10.3595	0.103763	0.136056
sp|P06537|GCR_MOUSE	Nr3c1	GCR_MOUSE Glucocorticoid receptor	4301	7	7	6	9.97137	9.87289	8.50877	10.1061	10.2196	10.3123	10.126	10.356	10.4286	10.0982	9.73576	10.2642	0.0762623	0.136197
sp|Q9D8X2|CC124_MOUSE	Ccdc124	CC124_MOUSE Coiled-coil domain-containing protein 124	337	10	40.1	5	9.90329	9.84555	9.38613	9.68132	10.2929	9.84065	10.5572	9.79676	10.4625	10.2337	9.82184	10.1782	0.0514114	0.136266
tr|A2A5V2|A2A5V2_MOUSE	Sh3bp1	A2A5V2_MOUSE SH3 domain-binding protein 1	2941	5	1.2	4	9.38649	9.88456	10.0344	9.48577	10.1995	10.4702	9.99655	9.5651	10.4031	10.5743	9.79816	10.2018	0.0582479	0.136564
sp|P61148|FGF1_MOUSE	Fgf1	FGF1_MOUSE Fibroblast growth factor 1	6963	2	10.3	2	10.8378	10.8816	9.10839	10.7405	10.9803	8.07585	11.0427	9.46546	10.0214	8.84609	10.5097	9.49029	-0.147198	0.136617
sp|Q8CGC7|SYEP_MOUSE	Eprs	SYEP_MOUSE Bifunctional glutamate/proline--tRNA ligase	543	48	25.2	33	10.0656	10.2301	9.88632	10.0362	10.1236	9.97833	9.77343	9.94809	9.83561	10.1227	10.0684	9.93163	-0.0197268	0.136623
sp|Q9JJ28|FLII_MOUSE	Flii	FLII_MOUSE Protein flightless-1 homolog	1096	19	12.8	10	10.0348	9.98322	9.55279	10.0308	9.89104	10.2634	10.0389	10.045	9.85213	10.3079	9.89853	10.1015	0.0292786	0.136636
sp|Q3TES0|IQEC3_MOUSE	Iqsec3	IQEC3_MOUSE IQ motif and SEC7 domain-containing protein 3	143	19	14.3	11	10.2112	10.5724	9.57188	10.6471	10.2923	9.34776	9.42348	9.24822	10.2591	10.4266	10.259	9.74104	-0.074738	0.136728
sp|Q8R1T1|CHMP7_MOUSE	Chmp7	CHMP7_MOUSE Charged multivesicular body protein 7	5562	6	9.1	5	9.51051	9.61407	9.44922	9.89929	10.5216	10.2492	9.70514	10.1226	10.5597	10.3687	9.79893	10.2011	0.0580251	0.136834
sp|Q61136|PRP4B_MOUSE	Prpf4b	PRP4B_MOUSE Serine/threonine-protein kinase PRP4 homolog	1725	6	6.4	3	10.5435	9.97125	9.96058	10.7766	10.3005	10.5731	8.74974	9.38207	10.365	9.37768	10.3105	9.68951	-0.0896178	0.13684
sp|Q8VCM5|MUL1_MOUSE	Mul1	MUL1_MOUSE Mitochondrial ubiquitin ligase activator of NFKB 1	3843	2	6.8	2	9.54056	9.54754	9.16408	9.97396	9.9268	11.1865	9.25482	10.4575	9.57464	11.3736	9.63059	10.3694	0.106639	0.136957
sp|Q91V92|ACLY_MOUSE	Acly	ACLY_MOUSE ATP-citrate synthase	1219	62	32.1	32	10.325	10.134	9.82947	10.3039	10.3634	9.11248	10.3492	9.747	10.1075	9.72808	10.1911	9.80886	-0.0551577	0.137122
sp|Q9R1Z8|VINEX_MOUSE	Sorbs3	VINEX_MOUSE Vinexin	3408	6	9	3	8.99549	10.149	8.76144	9.86627	10.5657	9.85238	10.452	9.93054	11.0254	10.4018	9.66757	10.3324	0.095953	0.137271
sp|Q9D3B1|HACD2_MOUSE	Ptplb	HACD2_MOUSE Very-long-chain (3R)-3-hydroxyacyl-[acyl-carrier protein] dehydratase 2	8153	2	4.7	2	9.36033	9.44574	9.12476	9.18891	10.6476	10.3858	9.64636	9.5636	12.1382	10.4987	9.55346	10.4465	0.12893	0.137296
sp|Q9Z218|DPP6_MOUSE	Dpp6	DPP6_MOUSE Dipeptidyl aminopeptidase-like protein 6	2395	20	32.6	12	10.1079	9.44295	11.4109	9.98399	10.485	9.62713	9.94362	9.55675	10.0201	9.42165	10.2861	9.71385	-0.0825876	0.137322
sp|Q8C172|CERS6_MOUSE	Cers6	CERS6_MOUSE Ceramide synthase 6	8190	1	1.8	1	9.52032	9.55442	10.4518	9.76318	9.9267	10.1871	10.3762	10.0746	9.87273	10.273	9.84329	10.1567	0.0452215	0.137496
sp|Q91WC0|SETD3_MOUSE	Setd3	SETD3_MOUSE Histone-lysine N-methyltransferase setd3	270	10	14.5	6	10.2421	9.64267	8.77302	9.96802	10.1672	9.88496	10.1517	10.1577	10.5092	10.5034	9.7586	10.2414	0.069667	0.1375
sp|Q9Z2M7|PMM2_MOUSE	Pmm2	PMM2_MOUSE Phosphomannomutase 2	6439	8	35.5	5	10.3292	9.51303	9.40701	9.79638	9.96626	9.81431	9.97111	10.219	10.8332	10.1505	9.80237	10.1976	0.0570314	0.137786
sp|Q8BM72|HSP13_MOUSE	Hspa13	HSP13_MOUSE Heat shock 70 kDa protein 13	3389	5	11.9	3	9.77406	8.84517	10.0741	9.64164	8.90014	9.81137	10.5349	8.67079	11.5436	12.2042	9.44702	10.553	0.159719	0.137831
sp|Q8JZK9|HMCS1_MOUSE	Hmgcs1	HMCS1_MOUSE Hydroxymethylglutaryl-CoA synthase, cytoplasmic	3600	10	24.6	6	10.7533	9.95567	9.75926	10.2091	10.2539	9.42904	10.1572	9.72059	9.58409	10.1778	10.1863	9.81374	-0.0537506	0.137986
sp|O35639|ANXA3_MOUSE	Anxa3	ANXA3_MOUSE Annexin A3	2532	14	33.4	7	9.9991	9.77501	9.02028	9.92939	9.84974	9.60173	9.99092	9.84588	10.8914	11.0965	9.7147	10.2853	0.0823411	0.138396
sp|Q9R1V6-11|ADA22_MOUSE	Adam22	ADA22_MOUSE Isoform 9 of Disintegrin and metalloproteinase domain-containing protein 22	1161	1	0.8	1	10.4726	9.99706	9.21526	7.58113	9.99999	11.5055	9.86876	9.25762	10.8363	11.2659	9.4532	10.5468	0.15793	0.138542
sp|Q8QZR5|ALAT1_MOUSE	Gpt	ALAT1_MOUSE Alanine aminotransferase 1	2230	9	16.1	4	10.484	10.761	9.33549	9.95259	10.9642	9.80373	9.77327	9.22541	10.4097	9.29063	10.2995	9.70054	-0.0864325	0.138583
sp|Q99JP6-2|HOME3_MOUSE	Homer3	HOME3_MOUSE Isoform 2 of Homer protein homolog 3	731	12	2.2	9	10.2086	10.2996	9.03921	9.16631	9.5167	11.4465	9.93694	10.3223	10.6523	9.41152	9.64608	10.3539	0.102162	0.138657
sp|P56812|PDCD5_MOUSE	Pdcd5	PDCD5_MOUSE Programmed cell death protein 5	4310	5	34.9	3	9.70516	9.63966	9.545	9.4552	10.5507	10.1098	9.87649	9.83781	10.51	10.7701	9.77915	10.2208	0.0637338	0.138714
sp|O88454|KCNK4_MOUSE	Kcnk4	KCNK4_MOUSE Potassium channel subfamily K member 4	5381	1	1.8	1	9.2006	8.63207	8.26296	9.9273	11.4708	11.0322	10.5816	10.0284	10.92	9.94412	9.49874	10.5013	0.144755	0.138801
sp|Q8CGA3|LAT4_MOUSE	Slc43a2	LAT4_MOUSE Large neutral amino acids transporter small subunit 4	6068	1	1.2	1	9.00973	10.139	6.48208	10.6117	9.01468	11.3335	7.67436	10.6869	12.0172	13.0308	9.05145	10.9486	0.27452	0.138826
sp|Q9CQI6|COTL1_MOUSE	Cotl1	COTL1_MOUSE Coactosin-like protein	975	33	55.6	16	10.2389	10.0306	9.92084	9.97179	10.3795	9.93436	9.80684	9.82823	10.2432	9.64573	10.1083	9.89167	-0.0312578	0.138894
sp|Q9WV02|RBMX_MOUSE	Rbmx	RBMX_MOUSE RNA-binding motif protein, X chromosome	2773	2	4.1	2	10.5553	9.67501	9.22199	9.50214	9.86193	10.0918	9.75455	10.1099	10.3883	10.8391	9.76327	10.2367	0.0683188	0.13906
sp|Q69ZN7|MYOF_MOUSE	Myof	MYOF_MOUSE Myoferlin	1171	9	3.9	3	9.51202	9.21786	8.61949	10.1735	10.4713	9.37167	10.7055	10.1059	11.5482	10.2745	9.59883	10.4012	0.115814	0.139199
sp|Q8JZP2|SYN3_MOUSE	Syn3	SYN3_MOUSE Synapsin-3	3488	15	28.3	7	10.3479	10.301	10.0522	10.1383	9.97083	9.25114	10.0689	10.2319	10.0665	9.57127	10.1621	9.83794	-0.0467646	0.139211
sp|Q91VH6|MEMO1_MOUSE	Memo1	MEMO1_MOUSE Protein MEMO1	2675	4	14.1	2	9.3082	10.4436	8.4748	10.5022	9.53475	9.89035	10.1584	10.9265	10.1262	10.6351	9.65271	10.3473	0.100248	0.139218
sp|Q3V384|LACE1_MOUSE	Lace1	LACE1_MOUSE Lactation elevated protein 1	2863	1	1.7	1	9.92365	9.37602	10.1502	8.58431	9.8019	10.6784	11.1211	8.79683	10.2451	11.3225	9.56721	10.4328	0.124955	0.139343
sp|Q9JK83|PAR6B_MOUSE	Pard6b	PAR6B_MOUSE Partitioning defective 6 homolog beta	4430	2	4.9	1	10.0666	10.0431	10.5098	10.6912	9.65707	9.54641	9.9055	10.3358	9.5422	9.70247	10.1935	9.80647	-0.0558474	0.1394
sp|Q2PFD7|PSD3_MOUSE	Psd3	PSD3_MOUSE PH and SEC7 domain-containing protein 3	2094	32	20	22	9.51829	9.92212	9.70965	9.56444	9.67625	11.591	9.72274	10.8478	9.6316	9.81608	9.67815	10.3218	0.0928984	0.139435
sp|Q505F5|LRC47_MOUSE	Lrrc47	LRC47_MOUSE Leucine-rich repeat-containing protein 47	3572	16	26.5	14	9.93813	10.0032	9.56641	9.87941	9.9841	10.1496	9.69944	10.5254	10.1399	10.1145	9.87424	10.1258	0.0362882	0.139448
sp|Q9R0M4|PODXL_MOUSE	Podxl	PODXL_MOUSE Podocalyxin	4462	2	4.4	1	9.6277	9.0235	10.0235	9.22767	9.92709	9.12839	11.5753	9.40104	11.2006	10.8652	9.56589	10.4341	0.125337	0.139474
sp|Q91XV3|BASP1_MOUSE	Basp1	BASP1_MOUSE Brain acid soluble protein 1	1656	68	82.7	38	10.1536	9.78713	9.63288	9.91983	9.60727	9.99028	10.7769	9.80392	10.4996	9.82861	9.82014	10.1799	0.0519029	0.139584
sp|Q3TQB2|FXRD1_MOUSE	Foxred1	FXRD1_MOUSE FAD-dependent oxidoreductase domain-containing protein 1	4973	5	7.4	4	10.0769	9.04222	9.93918	9.62884	9.84778	9.84655	10.1059	10.1018	9.90407	11.5068	9.70698	10.293	0.0845712	0.13965
sp|Q8K4L3|SVIL_MOUSE	Svil	SVIL_MOUSE Supervillin	3923	2	1.2	1	9.20619	11.495	8.99903	8.45413	8.23498	9.60837	10.2054	12.8807	11.5664	9.34983	9.27787	10.7221	0.208725	0.139824
sp|Q9DCH6|ZFAN6_MOUSE	Zfand6	ZFAN6_MOUSE AN1-type zinc finger protein 6	1145	2	5.4	1	9.23922	9.32124	12.6388	11.8279	10.4644	10.5138	10.5586	8.85327	8.54369	8.03895	10.6983	9.30168	-0.201822	0.140062
sp|Q9CR68|UCRI_MOUSE	Uqcrfs1	UCRI_MOUSE Cytochrome b-c1 complex subunit Rieske, mitochondrial	1896	23	31.4	12	10.6995	9.72709	11.7421	9.5153	10.0533	9.55451	10.0126	9.4531	9.31584	9.92671	10.3475	9.65254	-0.100295	0.140086
sp|Q80TN5|ZDH17_MOUSE	Zdhhc17	ZDH17_MOUSE Palmitoyltransferase ZDHHC17	4210	4	8.9	1	9.62619	10.252	9.63679	9.13804	9.58654	9.31291	10.2881	11.7383	10.1045	10.3167	9.64791	10.3521	0.101633	0.140101
sp|P42232|STA5B_MOUSE	Stat5b	STA5B_MOUSE Signal transducer and activator of transcription 5B	170	4	5.9	2	9.33546	9.12126	9.86452	10.0847	10.1347	9.78458	10.0459	9.66269	10.8404	11.1259	9.70811	10.2919	0.0842445	0.140147
sp|Q01405|SC23A_MOUSE	Sec23a	SC23A_MOUSE Protein transport protein Sec23A	1847	19	23.8	16	9.81476	10.213	9.78907	9.72659	9.93208	10.305	9.84677	10.27	9.9095	10.1932	9.89511	10.1049	0.0302668	0.140259
sp|Q61016|GBG7_MOUSE	Gng7	GBG7_MOUSE Guanine nucleotide-binding protein G(I)/G(S)/G(O) subunit gamma-7	4033	20	54.4	7	9.59237	10.319	9.11922	9.86213	10.0415	10.2558	10.423	9.77327	9.94461	10.6691	9.78685	10.2132	0.0615119	0.140294
sp|Q5M8N0|CNRP1_MOUSE	Cnrip1	CNRP1_MOUSE CB1 cannabinoid receptor-interacting protein 1	5369	11	39	8	10.0769	9.31598	10.0467	9.85851	9.81562	10.2767	10.2055	10.738	9.78185	9.88414	9.82275	10.1772	0.051148	0.140718
tr|B9EJ86|B9EJ86_MOUSE	Osbpl8	B9EJ86_MOUSE Oxysterol-binding protein	3463	9	12.3	6	9.37199	9.34337	9.82858	9.07403	10.7924	10.4034	9.93361	9.83492	11.2128	10.205	9.68207	10.3179	0.0917673	0.14135
sp|P30416|FKBP4_MOUSE	Fkbp4	FKBP4_MOUSE Peptidyl-prolyl cis-trans isomerase FKBP4	269	34	39.7	28	10.0344	10.1075	9.98859	10.5673	9.94531	9.47929	10.0997	9.87369	10.0597	9.84449	10.1286	9.87138	-0.0371151	0.141375
sp|Q9D892|ITPA_MOUSE	Itpa	ITPA_MOUSE Inosine triphosphate pyrophosphatase	5226	6	17.2	3	10.5804	10.538	10.4087	10.3408	9.4741	9.79803	9.89775	10.5761	9.27758	9.10863	10.2684	9.73161	-0.0774596	0.141449
sp|Q9CQ92|FIS1_MOUSE	Fis1	FIS1_MOUSE Mitochondrial fission 1 protein	5949	7	29.6	4	10.6991	10.061	10.0641	10.0017	10.4742	9.02215	10.6768	9.67659	10.0102	9.31402	10.26	9.73996	-0.0750476	0.141652
sp|Q9EP71|RAI14_MOUSE	Rai14	RAI14_MOUSE Ankycorbin	941	5	4.5	3	10.3223	9.29771	9.47631	9.6415	10.077	10.139	9.6799	10.0925	11.0326	10.2413	9.76297	10.237	0.0684064	0.142457
sp|Q99J62|RFC4_MOUSE	Rfc4	RFC4_MOUSE Replication factor C subunit 4	2760	4	10.4	2	11.5681	9.30162	8.04328	8.57673	9.88279	9.89548	10.8329	10.4499	10.3131	11.1361	9.4745	10.5255	0.151767	0.142459
sp|Q91Y63|S13A3_MOUSE	Slc13a3	S13A3_MOUSE Solute carrier family 13 member 3	1137	2	3.5	2	10.9358	9.42492	9.62797	10.6885	11.2723	10.0406	8.98407	8.86075	9.67192	10.4932	10.3899	9.61011	-0.112557	0.142606
sp|Q8CJG1|AGO1_MOUSE	Ago1	AGO1_MOUSE Protein argonaute-1	2593	6	6.7	4	9.444	10.7215	8.98595	9.92083	9.54361	10.8144	9.75144	10.3315	10.4173	10.0695	9.72318	10.2768	0.079895	0.1427
sp|Q8BLY3|LRFN3_MOUSE	Lrfn3	LRFN3_MOUSE Leucine-rich repeat and fibronectin type-III domain-containing protein 3	2568	4	6.5	1	11.1333	10.6211	10.4182	9.22906	10.1894	10.5549	9.23487	9.56208	9.33643	9.72055	10.3182	9.68177	-0.0918515	0.142715
sp|O08586|PTEN_MOUSE	Pten	PTEN_MOUSE Phosphatidylinositol 3,4,5-trisphosphate 3-phosphatase and dual-specificity protein phosphatase PTEN	3711	8	14.6	6	9.48828	9.6645	9.55447	9.66871	10.6202	10.0805	10.0106	10.1164	10.7294	10.067	9.79924	10.2008	0.0579352	0.142796
sp|Q8K3K8|OPTN_MOUSE	Optn	OPTN_MOUSE Optineurin	2919	3	4.8	1	10.5678	10.0663	9.24235	10.9116	11.4977	8.03872	9.29352	10.1055	10.2986	9.97783	10.4572	9.54285	-0.131999	0.142819
sp|P99024|TBB5_MOUSE	Tubb5	TBB5_MOUSE Tubulin beta-5 chain	593	72	12.2	48	9.98922	10.2706	9.99297	10.1154	10.1798	10.1209	9.71707	10.186	9.52379	9.90429	10.1096	9.89041	-0.0316217	0.142949
tr|A2APX6|A2APX6_MOUSE	Scn1a	A2APX6_MOUSE Protein Scn1a	2885	22	7.2	12	10.2422	10.3129	10.1611	9.91526	10.1002	10.2468	10.1981	9.73394	9.34734	9.74225	10.1463	9.85369	-0.042218	0.142951
sp|Q7TMV3|FAKD5_MOUSE	Fastkd5	FAKD5_MOUSE FAST kinase domain-containing protein 5	7673	1	1.2	1	10.4941	8.63	11.2227	11.5559	11.0352	9.24113	7.54049	9.76128	10.264	10.2552	10.5876	9.41241	-0.169737	0.143031
sp|Q7TQK5|CCD93_MOUSE	Ccdc93	CCD93_MOUSE Coiled-coil domain-containing protein 93	1361	11	19.4	6	10.0512	10.782	9.70418	9.87969	10.4729	9.69645	9.75281	9.57445	10.0475	10.039	10.178	9.82203	-0.0513568	0.143084
tr|F2Z4A3|F2Z4A3_MOUSE	Fat1	F2Z4A3_MOUSE Protein Fat1	1851	5	1.7	2	9.94123	10.248	10.2751	9.1682	9.09	10.5969	9.56799	10.3698	10.4789	10.2639	9.74449	10.2555	0.0737397	0.143575
sp|Q9WV54|ASAH1_MOUSE	Asah1	ASAH1_MOUSE Acid ceramidase	5036	2	7.4	1	9.9112	9.88527	10.3115	11.0844	10.532	8.40724	10.1713	9.24775	10.2244	10.2249	10.3449	9.65513	-0.0995489	0.143655
sp|Q9D6K5|SYJ2B_MOUSE	Synj2bp	SYJ2B_MOUSE Synaptojanin-2-binding protein	5815	2	29	2	9.02708	10.1369	9.47016	9.71318	10.2286	10.5294	9.99906	9.89721	9.75387	11.2446	9.71519	10.2848	0.0822021	0.143676
sp|P60840|ENSA_MOUSE	Ensa	ENSA_MOUSE Alpha-endosulfine	6283	4	31.4	4	9.92572	9.95892	9.59161	9.88783	9.92653	10.5981	9.78985	10.4576	9.9027	9.96114	9.85812	10.1419	0.0409397	0.143701
tr|E9QAF8|E9QAF8_MOUSE	Ccnt2	E9QAF8_MOUSE Protein Ccnt2	4431	1	1.8	1	9.26569	9.29264	9.39745	8.99381	11.1428	11.0724	10.0807	9.96088	9.80667	10.987	9.61847	10.3815	0.110139	0.143799
tr|B2RQ71|B2RQ71_MOUSE	Dip2c	B2RQ71_MOUSE Dip2c protein	144	27	14.3	17	9.30015	9.62155	10.0335	10.2948	9.96843	9.90381	10.0419	10.4024	10.2274	10.2061	9.8437	10.1563	0.0451033	0.143911
sp|Q8CCX5|KT222_MOUSE	Krt222	KT222_MOUSE Keratin-like protein KRT222	509	4	14.6	2	11.4977	11.5514	9.63621	9.81545	10.7487	7.837	11.5804	8.58346	10.315	8.43467	10.6499	9.3501	-0.187785	0.144034
sp|Q0PHV7|DACT3_MOUSE	Dact3	DACT3_MOUSE Dapper homolog 3	2089	2	8.7	1	10.7409	9.05996	10.0371	8.90568	9.50573	10.8849	10.3549	10.8954	10.1997	9.41571	9.64989	10.3501	0.101063	0.144145
sp|Q9DCM4|DNAL4_MOUSE	Dnal4	DNAL4_MOUSE Dynein light chain 4, axonemal	6999	2	17.1	2	8.92092	9.40265	8.89411	9.6737	10.8612	12.0187	9.70837	9.75858	10.5979	10.1639	9.55051	10.4495	0.129783	0.144337
sp|P35822|PTPRK_MOUSE	Ptprk	PTPRK_MOUSE Receptor-type tyrosine-protein phosphatase kappa	968	2	2.8	1	9.77841	8.82128	9.7062	7.0147	10.8881	12.0428	10.0647	10.2655	8.85842	12.5599	9.24174	10.7583	0.219209	0.144423
tr|D3Z781|D3Z781_MOUSE	Etl4	D3Z781_MOUSE Sickle tail protein	707	37	4.1	25	9.71077	9.78574	10.2183	9.61962	9.8795	10.6865	9.86916	10.3564	9.78951	10.0845	9.84279	10.1572	0.0453663	0.144519
sp|Q8R164|BPHL_MOUSE	Bphl	BPHL_MOUSE Valacyclovir hydrolase	5052	7	18.6	5	10.8569	9.47869	10.4881	10.0784	10.1709	9.48545	9.61377	9.78914	9.76361	10.2751	10.2146	9.78541	-0.0619276	0.144556
sp|A3KFX0|5NT1A_MOUSE	Nt5c1a	5NT1A_MOUSE Cytosolic 5'-nucleotidase 1A	2910	3	8.8	2	9.0351	9.88841	9.49344	9.59714	10.1996	10.0398	11.5939	9.3343	10.8887	9.92962	9.64274	10.3573	0.103129	0.144566
tr|Q8BQX0|Q8BQX0_MOUSE	Rab37	Q8BQX0_MOUSE RAB37, member of RAS oncogene family, isoform CRA_a	1303	4	10.2	1	9.43304	9.74963	8.56786	10.6076	9.89226	10.0795	10.8273	11.1601	9.6485	10.0342	9.65007	10.3499	0.10101	0.144826
sp|Q9EQQ9|NCOAT_MOUSE	Mgea5	NCOAT_MOUSE Bifunctional protein NCOAT	3484	9	16	7	9.84273	9.75495	10.5052	10.6935	10.2128	9.50691	9.95061	10.3944	9.47461	9.66427	10.2018	9.79816	-0.0582459	0.144867
sp|Q8C0D5|ETUD1_MOUSE	Eftud1	ETUD1_MOUSE Elongation factor Tu GTP-binding domain-containing protein 1	2719	8	9.2	3	10.2849	10.3349	10.3083	9.95389	10.515	10.7199	9.23152	9.98074	9.89463	8.7762	10.2794	9.7206	-0.0806379	0.144881
sp|Q8R3B1|PLCD1_MOUSE	Plcd1	PLCD1_MOUSE 1-phosphatidylinositol 4,5-bisphosphate phosphodiesterase delta-1	1926	10	9.3	7	9.65754	9.64735	9.8968	10.2355	9.9482	9.96807	9.95046	10.3084	10.449	9.93866	9.87708	10.1229	0.0354691	0.144925
sp|Q6PFD5|DLGP3_MOUSE	Dlgap3	DLGP3_MOUSE Disks large-associated protein 3	1394	20	20.4	14	9.40505	9.74745	9.91116	9.63938	9.97859	11.4151	9.98647	10.3919	9.7096	9.8153	9.73633	10.2637	0.0760979	0.145235
tr|E9Q4K0|E9Q4K0_MOUSE	Ablim2	E9Q4K0_MOUSE Actin-binding LIM protein 2	1029	2	29.2	1	9.88617	10.2784	8.64034	9.32391	10.2734	10.3165	10.6663	9.43828	10.3284	10.8484	9.68044	10.3196	0.0922382	0.145237
sp|Q9QYR6|MAP1A_MOUSE	Map1a	MAP1A_MOUSE Microtubule-associated protein 1A	215	173	43.6	95	10.0441	10.1454	10.0639	9.98203	10.024	9.99136	10.0206	9.7487	10.0843	9.89553	10.0519	9.9481	-0.0149759	0.145386
sp|Q8BXK4|BMT2_MOUSE		BMT2_MOUSE Probable methyltransferase BTM2 homolog	6751	1	1.7	1	8.61889	8.21348	10.3233	9.22777	10.9717	10.0431	9.77928	9.91832	11.0138	11.8904	9.47102	10.529	0.152775	0.145421
sp|Q9QZC2|PLXC1_MOUSE	Plxnc1	PLXC1_MOUSE Plexin-C1	187	17	9.2	8	9.8771	9.63463	9.58409	9.85648	10.3151	9.8955	10.5098	9.9841	10.3997	9.94344	9.85349	10.1465	0.0422783	0.145623
sp|Q8BFR5|EFTU_MOUSE	Tufm	EFTU_MOUSE Elongation factor Tu, mitochondrial	1162	37	44.2	20	10.0994	10.0537	11.1304	9.91314	9.80696	9.92321	9.74589	9.59193	9.73342	10.0019	10.2007	9.79928	-0.0579245	0.145663
sp|P62069|UBP46_MOUSE	Usp46	UBP46_MOUSE Ubiquitin carboxyl-terminal hydrolase 46	4750	7	19.1	4	10.0911	9.75742	9.56299	9.73037	10.1499	10.0359	10.016	9.7911	10.5844	10.2808	9.85836	10.1416	0.0408719	0.145791
sp|Q3U4G3|XXLT1_MOUSE	Xxylt1	XXLT1_MOUSE Xyloside xylosyltransferase 1	1693	1	7.7	1	7.25792	9.59379	9.40501	10.7501	9.82281	8.61132	11.4983	11.379	11.2233	10.4584	9.36593	10.6341	0.1832	0.145851
sp|P04104|K2C1_MOUSE	Krt1	K2C1_MOUSE Keratin, type II cytoskeletal 1	6809	1	1.3	1	10.6362	11.093	12.046	8.73816	10.4045	7.93943	9.96713	9.13991	10.8469	9.18885	10.5836	9.41645	-0.168569	0.145862
sp|A2AWA9|RBGP1_MOUSE	Rabgap1	RBGP1_MOUSE Rab GTPase-activating protein 1	1056	24	18.2	13	10.2053	10.2306	9.8012	10.3097	10.0644	10.1639	9.83869	10.0731	9.45514	9.85808	10.1222	9.87777	-0.0352693	0.14592
sp|Q9DB43|ZFPL1_MOUSE	Zfpl1	ZFPL1_MOUSE Zinc finger protein-like 1	26	4	14.2	4	9.68522	10.1111	9.94153	10.1797	9.40157	10.0734	10.3173	9.98459	10.3762	9.92947	9.86382	10.1362	0.0392966	0.146119
sp|Q9DCH4|EIF3F_MOUSE	Eif3f	EIF3F_MOUSE Eukaryotic translation initiation factor 3 subunit F	4533	5	12.7	2	9.83813	9.41138	9.54899	9.94224	9.7568	9.6714	9.53121	10.3805	11.5688	10.3506	9.69951	10.3005	0.0867299	0.146396
sp|P29351|PTN6_MOUSE	Ptpn6	PTN6_MOUSE Tyrosine-protein phosphatase non-receptor type 6	2388	3	4.2	2	10.289	8.62804	8.82953	9.85336	10.4935	10.6856	9.49378	10.0134	10.5785	11.1353	9.6187	10.3813	0.110073	0.146446
sp|Q7TPR4|ACTN1_MOUSE	Actn1	ACTN1_MOUSE Alpha-actinin-1	1056	65	27.6	22	9.65945	9.75851	9.66094	9.99538	9.61712	10.9839	9.92519	10.9997	9.37226	10.0275	9.73828	10.2617	0.0755341	0.146463
sp|Q6DFW4|NOP58_MOUSE	Nop58	NOP58_MOUSE Nucleolar protein 58	1888	9	14.4	4	11.0077	10.4782	10.6472	10.0237	9.44454	8.77858	9.85016	10.4072	10.0956	9.26713	10.3203	9.67974	-0.0924394	0.146469
sp|P68254|1433T_MOUSE	Ywhaq	1433T_MOUSE 14-3-3 protein theta	309	31	47.3	16	9.72657	10.3362	10.1416	10.2595	10.0329	9.76108	10.0638	9.79893	10.0371	9.84232	10.0994	9.90065	-0.0286675	0.146494
sp|Q3V3V9|LR16C_MOUSE	Rltpr	LR16C_MOUSE Leucine-rich repeat-containing protein 16C	2417	4	10.9	2	10.0519	9.5704	11.301	10.4393	10.2881	9.64986	8.95633	10.5511	9.11335	10.0787	10.3301	9.66986	-0.0952937	0.146581
sp|Q91V12|BACH_MOUSE	Acot7	BACH_MOUSE Cytosolic acyl coenzyme A thioester hydrolase	762	38	28.3	13	9.48741	10.3027	9.62236	10.0399	9.48776	9.75545	10.9821	10.0694	10.2222	10.0307	9.78802	10.212	0.0611737	0.146603
sp|Q9DCG9|TR112_MOUSE	Trmt112	TR112_MOUSE tRNA methyltransferase 112 homolog	6605	3	27.2	1	10.2577	8.98388	8.47262	10.8453	9.53063	10.7118	10.6955	9.94434	9.79776	10.7604	9.61803	10.382	0.110267	0.146739
sp|P07934|PHKG1_MOUSE	Phkg1	PHKG1_MOUSE Phosphorylase b kinase gamma catalytic chain, skeletal muscle/heart isoform	526	2	5.9	1	9.07295	8.94896	8.89672	10.5392	10.5475	10.5603	11.5517	10.0438	10.0096	9.82934	9.60106	10.3989	0.115172	0.14682
sp|O35136|NCAM2_MOUSE	Ncam2	NCAM2_MOUSE Neural cell adhesion molecule 2	2599	22	22.9	12	9.87304	9.70618	10.1067	9.87437	9.94922	10.3512	9.99386	10.2871	9.7767	10.0817	9.90191	10.0981	0.028305	0.146833
sp|Q99P58|RB27B_MOUSE	Rab27b	RB27B_MOUSE Ras-related protein Rab-27B	1315	3	8.7	3	9.20626	9.79776	9.53815	9.98129	10.3704	9.50447	10.644	10.3683	10.2048	10.3845	9.77878	10.2212	0.0638418	0.146964
sp|Q8BVP5|KC1G2_MOUSE	Csnk1g2	KC1G2_MOUSE Casein kinase I isoform gamma-2	3632	2	4.6	1	9.79339	9.78407	9.96604	10.0086	9.98238	10.4506	9.86823	9.98745	9.95367	10.2056	9.90689	10.0931	0.0268658	0.147104
sp|Q9QWR8|NAGAB_MOUSE	Naga	NAGAB_MOUSE Alpha-N-acetylgalactosaminidase	4792	8	13.3	4	10.3385	9.58691	8.95237	9.63384	10.2749	9.64642	10.2226	10.5753	10.4977	10.2715	9.75731	10.2427	0.0700401	0.147274
sp|Q91WG5|AAKG2_MOUSE	Prkag2	AAKG2_MOUSE 5'-AMP-activated protein kinase subunit gamma-2	687	4	9.9	3	8.57233	10.0146	10.5381	9.6591	9.13902	11.5879	10.5712	10.3484	9.13649	10.4328	9.58464	10.4154	0.119918	0.14731
sp|Q3TIX9|SNUT2_MOUSE	Usp39	SNUT2_MOUSE U4/U6.U5 tri-snRNP-associated protein 2	4494	4	6.6	3	8.87301	9.98657	9.61801	9.55565	10.5928	9.98392	9.83245	10.1179	10.5457	10.8941	9.7252	10.2748	0.0793093	0.147472
sp|P14131|RS16_MOUSE	Rps16	RS16_MOUSE 40S ribosomal protein S16	3275	10	45.9	7	10.0192	11.9276	11.2619	10.2626	9.18759	10.6173	9.83813	9.91664	9.02313	7.94595	10.5318	9.46824	-0.153579	0.147475
tr|F7B6X4|F7B6X4_MOUSE	Atxn2	F7B6X4_MOUSE Ataxin-2 (Fragment)	513	2	2.1	1	11.1082	10.9215	10.8933	9.54834	10.4164	8.98072	11.7978	9.49355	7.72827	9.11182	10.5776	9.42244	-0.166834	0.147757
sp|Q9WU78|PDC6I_MOUSE	Pdcd6ip	PDC6I_MOUSE Programmed cell death 6-interacting protein	236	38	31.3	26	9.83447	9.75148	9.63014	9.83349	10.1938	9.86182	10.3524	9.72228	10.6298	10.1904	9.84867	10.1513	0.0436683	0.148224
sp|Q9Z1F9|SAE2_MOUSE	Uba2	SAE2_MOUSE SUMO-activating enzyme subunit 2	1348	25	29.2	14	10.321	10.2625	9.84213	9.96974	10.1878	10.0802	9.4487	9.88947	10.0541	9.94433	10.1166	9.88337	-0.033655	0.148483
sp|Q6URW6|MYH14_MOUSE	Myh14	MYH14_MOUSE Myosin-14	279	35	20.4	22	10.0788	10.4009	10.0504	10.1668	10.7645	9.09322	10.4248	8.9102	10.5791	9.53123	10.2923	9.70772	-0.0843579	0.148492
sp|Q8BW86|ARG33_MOUSE	Arhgef33	ARG33_MOUSE Rho guanine nucleotide exchange factor 33	4152	10	10.2	6	9.68543	10.6691	8.42653	9.61895	8.97268	12.4735	9.44733	10.5283	10.5711	9.60719	9.47453	10.5255	0.151757	0.148603
sp|Q99MK8|ARBK1_MOUSE	Adrbk1	ARBK1_MOUSE Beta-adrenergic receptor kinase 1	458	18	17.1	14	9.9933	9.86626	10.153	10.1865	10.266	10.0727	9.87042	10.1581	9.67699	9.75672	10.093	9.90698	-0.0268402	0.148638
sp|P15532|NDKA_MOUSE	Nme1	NDKA_MOUSE Nucleoside diphosphate kinase A	3919	35	63.8	13	9.88861	9.48136	10.2316	10.1298	9.03051	9.85625	10.6543	10.8692	9.81247	10.0459	9.75238	10.2476	0.0714633	0.148638
sp|Q8BTF8|RALYL_MOUSE	Ralyl	RALYL_MOUSE RNA-binding Raly-like protein	5752	4	18.1	4	9.12687	8.92701	9.04158	10.3046	10.8505	10.2042	10.2022	10.1618	10.0399	11.1414	9.65011	10.3499	0.100998	0.148799
sp|Q3U1V8|M3K9_MOUSE	Map3k9	M3K9_MOUSE Mitogen-activated protein kinase kinase kinase 9	1001	2	2.7	1	9.36339	10.2111	7.52106	9.86131	10.3824	10.486	10.4922	9.39799	12.0104	10.2741	9.46784	10.5322	0.153693	0.148998
sp|P97772|GRM1_MOUSE	Grm1	GRM1_MOUSE Metabotropic glutamate receptor 1	1089	14	12.8	10	9.82822	10.0769	9.50525	9.68558	9.90117	10.9408	9.55251	10.2782	10.3275	9.90385	9.79943	10.2006	0.0578792	0.149496
sp|Q3U5F4|YRDC_MOUSE	Yrdc	YRDC_MOUSE YrdC domain-containing protein, mitochondrial	891	1	8.2	1	9.38077	7.41765	10.1305	12.0901	7.36731	11.1222	10.6803	10.3997	10.2452	11.1661	9.27727	10.7227	0.2089	0.149614
sp|Q9EQI8|RM46_MOUSE	Mrpl46	RM46_MOUSE 39S ribosomal protein L46, mitochondrial	2734	2	6.4	1	11.2861	7.43339	9.47022	9.73281	9.22668	11.1399	10.009	10.9512	9.42199	11.3287	9.42984	10.5702	0.164692	0.149759
sp|Q06890|CLUS_MOUSE	Clu	CLUS_MOUSE Clusterin	3940	11	19.6	7	10.0146	10.3195	11.0205	10.3698	9.6883	10.0519	9.43366	10.4509	8.82578	9.82512	10.2825	9.71748	-0.0815409	0.149765
sp|Q9D0K0|TBCD7_MOUSE	Tbc1d7	TBCD7_MOUSE TBC1 domain family member 7	1979	4	11.9	1	8.49538	10.0172	9.03215	10.5829	9.71235	11.6662	10.5789	9.91656	9.29	10.7084	9.568	10.432	0.124726	0.149767
sp|Q8R3L2|TCF25_MOUSE	Tcf25	TCF25_MOUSE Transcription factor 25	2431	3	4.9	3	10.5213	9.64858	10.3044	9.91396	10.5506	10.0456	9.52331	9.4923	10.3002	9.6998	10.1878	9.81224	-0.0541818	0.150121
sp|P35922-3|FMR1_MOUSE	Fmr1	FMR1_MOUSE Isoform ISO3 of Fragile X mental retardation protein 1 homolog	2385	13	18.4	8	9.94649	9.89974	9.61628	9.63141	10.3184	10.315	9.94696	10.1034	9.97001	10.2524	9.88246	10.1175	0.0339174	0.15021
sp|Q9CQN7|RM41_MOUSE	Mrpl41	RM41_MOUSE 39S ribosomal protein L41, mitochondrial	2974	2	22.2	1	10.2938	8.4069	11.1928	8.73717	8.86055	9.50903	10.4507	10.2764	10.6707	11.6019	9.49825	10.5018	0.144896	0.150332
sp|P29595|NEDD8_MOUSE	Nedd8	NEDD8_MOUSE NEDD8	6285	10	24.7	8	11.2675	9.72661	10.5284	9.80692	10.1393	9.30617	10.1483	10.0847	10.023	8.96907	10.2937	9.70625	-0.0847826	0.150346
sp|Q8BYI6|PCAT2_MOUSE	Lpcat2	PCAT2_MOUSE Lysophosphatidylcholine acyltransferase 2	3198	1	1.7	1	9.55247	9.4874	7.38418	9.47701	10.5455	9.25891	12.0486	8.64176	11.9726	11.6316	9.28932	10.7107	0.205406	0.150356
sp|P12658|CALB1_MOUSE	Calb1	CALB1_MOUSE Calbindin	2322	45	36	21	9.82992	9.59127	9.76511	9.71356	10.1045	10.5805	10.2232	10.3619	10.5374	9.29271	9.80088	10.1991	0.0574618	0.150459
sp|P98083|SHC1_MOUSE	Shc1	SHC1_MOUSE SHC-transforming protein 1	1244	1	2.1	1	10.0795	10.4339	8.78905	9.38657	9.83578	9.96657	10.6362	10.0036	11.0578	9.81098	9.70496	10.295	0.0851566	0.150472
sp|P47867|SCG3_MOUSE	Scg3	SCG3_MOUSE Secretogranin-3	5133	6	14.9	3	10.0357	10.3985	9.60975	10.7518	10.4674	8.90611	9.44582	10.1135	10.0656	10.2059	10.2526	9.74737	-0.0729089	0.150631
sp|Q80Z24|NEGR1_MOUSE	Negr1	NEGR1_MOUSE Neuronal growth regulator 1	4607	11	30.5	7	9.22993	9.46024	9.91051	9.88298	9.68492	11.7673	9.17306	10.5547	9.7115	10.6249	9.63371	10.3663	0.105735	0.150775
tr|E9PV26|E9PV26_MOUSE	BC068157	E9PV26_MOUSE Protein BC068157	559	8	7.7	7	9.93158	9.90773	9.94173	9.42852	9.72986	11.0143	9.95217	10.5529	9.67462	9.8666	9.78789	10.2121	0.0612122	0.150864
sp|Q9CZV8|FXL20_MOUSE	Fbxl20	FXL20_MOUSE F-box/LRR-repeat protein 20	3789	6	13.3	1	7.97178	11.1857	8.25136	8.98162	9.77747	9.98652	8.25987	12.7543	11.0842	11.7472	9.23358	10.7664	0.221575	0.15093
sp|Q9JKY0|RCD1_MOUSE	Rqcd1	RCD1_MOUSE Cell differentiation protein RCD1 homolog	5867	7	14.4	3	9.39479	9.71143	9.50327	9.7761	10.3605	10.096	9.3728	10.21	10.9627	10.6123	9.74922	10.2508	0.0723737	0.151033
sp|Q91UZ5|IMPA2_MOUSE	Impa2	IMPA2_MOUSE Inositol monophosphatase 2	3290	3	12.8	2	9.41253	10.0699	8.82008	9.83784	10.2875	9.84281	10.0112	9.65381	11.0647	10.9996	9.68557	10.3144	0.0907542	0.151158
sp|Q9DAR7|DCPS_MOUSE	Dcps	DCPS_MOUSE m7GpppX diphosphatase	5581	9	22.2	7	10.3932	10.42	9.45556	10.0704	10.5112	9.76826	9.60657	9.96232	10.116	9.69653	10.1701	9.82993	-0.0490758	0.151408
sp|Q8BVG4|DPP9_MOUSE	Dpp9	DPP9_MOUSE Dipeptidyl peptidase 9	2315	7	9.5	4	10.0666	9.73678	10.2302	10.4233	10.4122	9.73196	9.95312	10.2138	10.0479	9.1841	10.1738	9.82617	-0.0501626	0.151466
sp|Q8C1B1|CAMP2_MOUSE	Camsap2	CAMP2_MOUSE Calmodulin-regulated spectrin-associated protein 2	1454	21	15.2	18	9.61868	10.2922	9.55172	9.72852	9.52299	11.0962	9.85132	10.6817	9.4497	10.207	9.74281	10.2572	0.0742246	0.151576
sp|Q9JHZ2|ANKH_MOUSE	Ankh	ANKH_MOUSE Progressive ankylosis protein	4465	2	3.9	1	10.2159	10.3719	10.9804	11.2768	9.30714	9.53161	9.47205	8.18772	9.82892	10.8276	10.4304	9.56958	-0.124269	0.151654
sp|Q61166|MARE1_MOUSE	Mapre1	MARE1_MOUSE Microtubule-associated protein RP/EB family member 1	2386	18	35.4	11	10.1577	10.0254	9.58624	9.59723	10.0938	10.0413	9.99787	10.0159	10.2268	10.2577	9.89207	10.1079	0.0311438	0.151692
sp|Q8BZ98|DYN3_MOUSE	Dnm3	DYN3_MOUSE Dynamin-3	616	16	16.8	11	9.64336	10.5764	10.1228	10.4017	10.0331	9.59183	10.0269	9.68611	9.72876	10.1891	10.1555	9.84454	-0.0448589	0.15182
sp|Q8BKU8|TM87B_MOUSE	Tmem87b	TM87B_MOUSE Transmembrane protein 87B	8065	1	1.6	1	10.5061	9.519	10.2098	8.65693	8.86987	10.1738	11.1249	9.7627	11.7581	9.41886	9.55233	10.4477	0.129255	0.151825
sp|Q8C3X2|CC90B_MOUSE	Ccdc90b	CC90B_MOUSE Coiled-coil domain-containing protein 90B, mitochondrial	3266	2	9	1	8.59974	9.74031	11.3855	8.76457	9.33688	9.88804	10.6681	10.0928	10.324	11.2	9.56541	10.4346	0.125476	0.15232
sp|P97792|CXAR_MOUSE	Cxadr	CXAR_MOUSE Coxsackievirus and adenovirus receptor homolog	2804	4	7.4	1	10.7528	8.07725	8.92951	9.11575	10.7505	9.92472	11.1653	9.85104	11.1009	10.3322	9.52518	10.4748	0.137108	0.152345
sp|Q99LI7|CSTF3_MOUSE	Cstf3	CSTF3_MOUSE Cleavage stimulation factor subunit 3	2753	11	13.1	3	10.308	10.1255	9.33161	8.99575	9.8661	10.0289	9.56075	10.7707	10.8822	10.1305	9.7254	10.2746	0.0792526	0.152483
sp|Q9WTR1|TRPV2_MOUSE	Trpv2	TRPV2_MOUSE Transient receptor potential cation channel subfamily V member 2	5777	8	11.5	4	9.96717	10.0919	9.33673	10.1868	9.50115	10.0637	10.5527	10.2433	9.63664	10.4199	9.81676	10.1832	0.0528783	0.152501
sp|Q9CPQ1|COX6C_MOUSE	Cox6c	COX6C_MOUSE Cytochrome c oxidase subunit 6C	2302	2	28.9	2	10.6162	10.0072	12.0559	9.58797	9.61711	9.51526	10.1259	9.40394	9.58602	9.4845	10.3769	9.62313	-0.108793	0.152535
sp|Q8R420|ABCA3_MOUSE	Abca3	ABCA3_MOUSE ATP-binding cassette sub-family A member 3	4070	6	2.3	4	10.057	9.66781	9.28259	9.03135	10.5602	9.94993	10.2307	10.0362	10.0173	11.1669	9.71978	10.2802	0.0808766	0.152599
sp|Q8K268|ABCF3_MOUSE	Abcf3	ABCF3_MOUSE ATP-binding cassette sub-family F member 3	1678	11	15.7	7	10.8043	9.94629	9.81504	9.87163	10.4935	9.40218	10.1874	9.68423	9.90305	9.89235	10.1862	9.81385	-0.0537185	0.152799
sp|P59016|VP33B_MOUSE	Vps33b	VP33B_MOUSE Vacuolar protein sorting-associated protein 33B	2336	15	15.2	11	10.1637	10.333	9.89558	10.0234	10.0556	9.95594	9.70194	10.2234	9.91996	9.72757	10.0942	9.90576	-0.0271922	0.152829
sp|Q62440|TLE1_MOUSE	Tle1	TLE1_MOUSE Transducin-like enhancer protein 1	1753	2	5.7	1	10.2656	11.5899	8.10705	9.01349	8.24982	11.1574	9.7969	10.2009	10.8291	10.7898	9.44518	10.5548	0.160252	0.152897
sp|Q9WUA2|SYFB_MOUSE	Farsb	SYFB_MOUSE Phenylalanine--tRNA ligase beta subunit	3747	18	21.6	6	10.1906	9.6419	9.80236	9.82667	9.78087	9.75783	9.90833	10.3977	10.6776	10.0161	9.84849	10.1515	0.0437203	0.153044
sp|Q04207|TF65_MOUSE	Rela	TF65_MOUSE Transcription factor p65	2689	4	4.7	2	10.1623	9.20243	9.56115	10.1534	9.92462	10.3707	10.3521	9.75484	10.6671	9.85137	9.80078	10.1992	0.0574898	0.153351
sp|Q9JII1|INP5E_MOUSE	Inpp5e	INP5E_MOUSE 72 kDa inositol polyphosphate 5-phosphatase	5633	3	5.3	1	10.5293	11.3803	8.55524	10.4346	12.2999	9.70429	8.65222	7.9938	9.36519	11.0852	10.6399	9.36014	-0.184877	0.153391
sp|Q8C437|PEX5R_MOUSE	Pex5l	PEX5R_MOUSE PEX5-related protein	914	16	29.8	11	9.77873	10.4832	9.96406	10.23	10.2448	9.83749	10.2004	9.40749	9.88494	9.96892	10.1402	9.85985	-0.0404426	0.153466
sp|P42227|STAT3_MOUSE	Stat3	STAT3_MOUSE Signal transducer and activator of transcription 3	2697	7	8.6	5	10.0293	10.2171	8.65174	9.61794	9.65073	9.15251	10.1661	10.1819	11.0225	11.3102	9.63336	10.3666	0.105838	0.153706
sp|O08810|U5S1_MOUSE	Eftud2	U5S1_MOUSE 116 kDa U5 small nuclear ribonucleoprotein component	2013	18	16.6	11	10.1294	9.88235	9.55561	10.0632	9.44693	10.2127	9.63222	10.7601	9.94554	10.372	9.8155	10.1845	0.0532426	0.153781
tr|D3YYH1|D3YYH1_MOUSE	Pex5l	D3YYH1_MOUSE PEX5-related protein	914	1	2.9	1	9.56362	10.0694	9.82988	9.55798	10.25	9.92816	10.4767	10.3091	10.2191	9.79612	9.85418	10.1458	0.0420784	0.154208
tr|E9Q512|E9Q512_MOUSE	Trip11	E9Q512_MOUSE Protein Trip11	1424	8	4.6	2	8.77007	10.3129	9.28217	10.112	10.0013	10.2197	9.35701	10.4762	10.815	10.6536	9.69568	10.3043	0.0878361	0.154241
sp|Q8BHE8|CB047_MOUSE		CB047_MOUSE Uncharacterized protein C2orf47 homolog, mitochondrial	2419	4	10	3	9.97679	9.6698	10.2297	9.66621	9.40618	10.3153	9.69883	9.75828	10.3405	10.9385	9.78973	10.2103	0.0606792	0.154359
sp|Q9ESM3|HPLN2_MOUSE	Hapln2	HPLN2_MOUSE Hyaluronan and proteoglycan link protein 2	4618	11	28.4	2	9.00722	8.64413	8.4389	10.3776	10.0821	8.59091	10.7605	9.29091	12.158	12.6497	9.30999	10.69	0.199411	0.154368
sp|P62821|RAB1A_MOUSE	Rab1A	RAB1A_MOUSE Ras-related protein Rab-1A	1303	19	31.7	9	10.5158	10.3189	10.4594	10.122	9.47546	9.60975	9.93298	10.2616	9.72937	9.57469	10.1783	9.82167	-0.0514601	0.154716
sp|Q5QNQ6|OSBP2_MOUSE	Osbp2	OSBP2_MOUSE Oxysterol-binding protein 2	1946	10	9.9	5	9.33366	10.5314	9.68153	8.75749	9.72021	11.9806	9.62623	10.1707	9.91692	10.2813	9.60485	10.3951	0.114075	0.155005
sp|Q62313|TGON1_MOUSE	Tgoln1	TGON1_MOUSE Trans-Golgi network integral membrane protein 1	4133	2	9.6	2	10.2794	9.65677	9.39451	9.59216	10.1603	9.72236	10.0201	10.601	10.4745	10.0989	9.81663	10.1834	0.052916	0.155152
sp|Q9CQF0|RM11_MOUSE	Mrpl11	RM11_MOUSE 39S ribosomal protein L11, mitochondrial	41	4	18.8	3	10.0882	9.26503	9.80621	9.35473	10.3076	9.62442	10.1969	9.96223	10.4629	10.9318	9.76434	10.2357	0.0680091	0.155309
tr|M0QWN7|M0QWN7_MOUSE	Usp35	M0QWN7_MOUSE Ubiquitin carboxyl-terminal hydrolase	971	5	5	2	9.99948	9.68183	9.43274	10.5654	8.60066	9.9264	11.4624	9.86771	10.4066	10.0568	9.65602	10.344	0.0992903	0.155408
sp|Q99KR3|LACB2_MOUSE	Lactb2	LACB2_MOUSE Beta-lactamase-like protein 2	3446	10	27.4	5	9.87386	10.1294	9.52763	9.92861	9.94556	10.2671	10.1258	10.4596	9.93057	9.81185	9.88102	10.119	0.0343309	0.155641
sp|Q6PF93|PK3C3_MOUSE	Pik3c3	PK3C3_MOUSE Phosphatidylinositol 3-kinase catalytic subunit type 3	249	12	9.2	8	10.3797	9.9946	10.0254	9.83748	10.2587	9.87591	9.67069	10.1162	9.79681	10.0446	10.0992	9.90084	-0.0286129	0.155791
sp|Q9JKS5|HABP4_MOUSE	Habp4	HABP4_MOUSE Intracellular hyaluronan-binding protein 4	630	9	25.8	5	10.0679	10.045	9.31419	9.71944	9.9451	9.62691	10.3958	9.85743	10.5545	10.4737	9.81833	10.1817	0.0524247	0.155996
sp|P80317|TCPZ_MOUSE	Cct6a	TCPZ_MOUSE T-complex protein 1 subunit zeta	2361	24	27.7	15	10.3281	10.4873	9.74355	9.9469	10.0632	9.66698	10.0068	9.87296	9.92386	9.96037	10.1138	9.8862	-0.0328368	0.156063
sp|Q9WTX2|PRKRA_MOUSE	Prkra	PRKRA_MOUSE Interferon-inducible double-stranded RNA-dependent protein kinase activator A	1512	7	20.4	4	9.67188	9.86728	9.82071	9.97202	9.88071	9.85855	10.2496	10.8589	10.0692	9.75109	9.84252	10.1575	0.0454425	0.156478
sp|Q9D1Q6|ERP44_MOUSE	Erp44	ERP44_MOUSE Endoplasmic reticulum resident protein 44	2580	12	25.9	6	10.4209	9.27233	9.65807	9.41606	10.1138	9.68508	10.3024	10.8531	10.092	10.1861	9.77625	10.2238	0.0645721	0.156563
sp|Q8R238|SDSL_MOUSE	Sdsl	SDSL_MOUSE Serine dehydratase-like	3724	4	14.9	2	9.98775	9.54223	9.45988	10.2875	9.18951	9.85539	10.0409	10.2026	9.79883	11.6354	9.69337	10.3066	0.0885036	0.156702
sp|P62754|RS6_MOUSE	Rps6	RS6_MOUSE 40S ribosomal protein S6	5443	4	20.9	2	8.06067	9.85419	9.21917	10.3169	9.65027	11.3536	9.0259	11.468	9.06499	11.9863	9.42025	10.5798	0.167469	0.156722
sp|Q9WU28|PFD5_MOUSE	Pfdn5	PFD5_MOUSE Prefoldin subunit 5	5080	3	9.7	1	10.3716	10.117	10.0705	10.0343	10.7496	8.48332	10.2251	10.0571	9.88867	10.0028	10.2686	9.73141	-0.0775172	0.156889
tr|Q3TYE5|Q3TYE5_MOUSE	Lsamp	Q3TYE5_MOUSE Limbic system-associated membrane protein	632	21	23.2	9	10.594	10.0125	10.7899	9.83997	9.81804	9.73995	10.4645	9.75854	9.42735	9.55528	10.2109	9.78912	-0.0608572	0.156923
sp|Q61216|MRE11_MOUSE	Mre11a	MRE11_MOUSE Double-strand break repair protein MRE11A	5007	5	5.9	2	8.691	10.5993	9.23161	9.61234	10.1575	9.83708	9.82267	10.6748	11.2804	10.0933	9.65836	10.3416	0.0986149	0.157166
sp|Q99MR6|SRRT_MOUSE	Srrt	SRRT_MOUSE Serrate RNA effector molecule homolog	1701	18	16.9	8	10.1994	9.31495	9.01523	9.39712	10.4605	10.1095	10.2386	9.53692	11.4261	10.3016	9.67744	10.3226	0.0931022	0.157482
sp|Q8BZM0|KLH12_MOUSE	Klhl12	KLH12_MOUSE Kelch-like protein 12	5586	1	1.2	1	9.70653	9.11859	8.92812	9.73332	10.6026	11.7101	9.85586	9.79972	9.6839	10.8612	9.61783	10.3822	0.110325	0.157815
sp|Q80TL4|K1045_MOUSE	Kiaa1045	K1045_MOUSE Protein KIAA1045	3108	20	36	13	10.3735	9.54478	11.0549	9.95764	10.106	9.79779	9.9268	9.78196	9.98851	9.4682	10.2073	9.79265	-0.0598371	0.158151
sp|Q8K1I7|WIPF1_MOUSE	Wipf1	WIPF1_MOUSE WAS/WASL-interacting protein family member 1	3144	2	5.3	2	9.19621	11.4599	9.23245	9.08014	8.98548	11.0928	9.66918	10.6983	10.3145	10.271	9.59085	10.4092	0.118123	0.158323
sp|P18826|KPB1_MOUSE	Phka1	KPB1_MOUSE Phosphorylase b kinase regulatory subunit alpha, skeletal muscle isoform	938	10	10.5	4	9.80567	10.2708	9.96983	9.86783	9.01592	9.99872	10.2115	10.4526	10.7243	9.6828	9.78602	10.214	0.0617512	0.158545
sp|Q99LI9|CLP1_MOUSE	Clp1	CLP1_MOUSE Polyribonucleotide 5'-hydroxyl-kinase Clp1	6801	2	3.5	1	8.98569	11.1427	7.08177	9.58966	9.78726	9.12024	10.5807	10.8194	12.683	10.2096	9.31742	10.6826	0.197257	0.158738
tr|E9Q7P2|E9Q7P2_MOUSE	Cacna1i	E9Q7P2_MOUSE Protein Cacna1i	401	4	1.1	2	9.48635	9.55896	9.45457	10.3866	9.91039	11.1286	9.67881	10.2768	9.81081	10.3081	9.75938	10.2406	0.0694425	0.158843
sp|O09131|GSTO1_MOUSE	Gsto1	GSTO1_MOUSE Glutathione S-transferase omega-1	6012	7	22.9	4	10.2454	10.7555	8.6516	9.63016	9.25905	10.2126	10.0343	10.4074	10.4628	10.3412	9.70835	10.2917	0.0841771	0.159409
sp|Q8BXN9|TM87A_MOUSE	Tmem87a	TM87A_MOUSE Transmembrane protein 87A	1212	4	7.2	4	10.3911	9.57376	9.58814	9.43652	10.0189	9.77504	9.90601	10.5309	10.7318	10.0479	9.80167	10.1983	0.057233	0.159468
sp|Q921L3|TMCO1_MOUSE	Tmco1	TMCO1_MOUSE Transmembrane and coiled-coil domain-containing protein 1	6718	1	4.3	1	9.69646	9.95557	10.3735	8.79962	9.57955	9.51887	9.58447	10.8086	11.0394	10.644	9.68094	10.3191	0.0920936	0.159545
sp|Q91VJ2|PRDBP_MOUSE	Prkcdbp	PRDBP_MOUSE Protein kinase C delta-binding protein	744	3	11.2	2	10.1719	10.2724	8.47375	8.84118	10.2475	10.3451	9.63953	10.0046	11.6281	10.3759	9.60135	10.3986	0.115086	0.159644
sp|Q62189|SNRPA_MOUSE	Snrpa	SNRPA_MOUSE U1 small nuclear ribonucleoprotein A	3443	13	23	6	10.7131	9.73993	8.92148	9.06071	9.94456	9.33914	10.2479	10.8488	10.5706	10.6138	9.67595	10.3241	0.0935339	0.15968
sp|Q9D720|NSE1_MOUSE	Nsmce1	NSE1_MOUSE Non-structural maintenance of chromosomes element 1 homolog	5984	1	3.4	1	9.0343	8.66855	8.6947	11.0616	10.3349	10.7724	9.24122	10.7177	10.6881	10.7866	9.55882	10.4412	0.127381	0.159742
sp|P12265|BGLR_MOUSE	Gusb	BGLR_MOUSE Beta-glucuronidase	1325	3	4.9	2	9.26194	9.90966	8.4952	9.40832	10.9813	9.65365	9.90934	10.6108	11.3017	10.4681	9.61129	10.3887	0.112215	0.159838
sp|Q6ZQ88|KDM1A_MOUSE	Kdm1a	KDM1A_MOUSE Lysine-specific histone demethylase 1A	4010	4	6	4	10.3125	9.97883	9.28248	9.72355	9.80779	10.4614	9.62643	10.0406	10.2982	10.4683	9.82103	10.179	0.0516465	0.160016
sp|Q8R5J9|PRAF3_MOUSE	Arl6ip5	PRAF3_MOUSE PRA1 family protein 3	4471	4	13.3	1	9.49369	11.6043	10.303	10.1661	10.824	8.84155	10.2156	11.1333	9.08918	8.32934	10.4782	9.5218	-0.138086	0.160229
sp|Q8C167|PPCEL_MOUSE	Prepl	PPCEL_MOUSE Prolyl endopeptidase-like	4149	18	23.6	13	10.0115	9.64593	9.33371	9.51733	10.0096	9.05978	11.0222	10.1587	10.9995	10.2418	9.70361	10.2964	0.0855463	0.160387
sp|Q9CWS4|INT11_MOUSE	Cpsf3l	INT11_MOUSE Integrator complex subunit 11	6445	1	1.7	1	10.1824	9.20206	9.73111	9.38403	9.90414	10.1895	9.38802	9.67056	11.2736	11.0747	9.68074	10.3193	0.0921495	0.160467
sp|Q9D6G9|CKLF5_MOUSE	Cmtm5	CKLF5_MOUSE CKLF-like MARVEL transmembrane domain-containing protein 5	6652	6	25	5	10.0076	10.8682	10.572	10.7864	9.5783	10.2345	10.7769	9.15028	9.51639	8.50945	10.3625	9.6375	-0.10464	0.160734
sp|Q91WS7|DEPD7_MOUSE	Depdc7	DEPD7_MOUSE DEP domain-containing protein 7	5729	2	1.6	2	10.8025	11.1052	10.5891	9.83392	9.52113	9.26622	9.89775	10.7618	9.74012	8.48221	10.3704	9.62961	-0.10692	0.160941
sp|P18654|KS6A3_MOUSE	Rps6ka3	KS6A3_MOUSE Ribosomal protein S6 kinase alpha-3	577	4	4.9	2	9.13841	10.367	9.37891	9.66937	10.4045	10.29	10.0378	10.1761	10.4843	10.0534	9.79165	10.2084	0.0601265	0.161022
sp|Q6PGN3-3|DCLK2_MOUSE	Dclk2	DCLK2_MOUSE Isoform 3 of Serine/threonine-protein kinase DCLK2	2297	1	1.4	1	7.94465	8.60163	11.3929	9.93252	9.70356	10.0139	10.0647	11.0901	10.7769	10.4792	9.51505	10.4849	0.140037	0.161038
sp|Q8VE99|CC115_MOUSE	Ccdc115	CC115_MOUSE Coiled-coil domain-containing protein 115	1157	2	13.3	1	10.5123	9.60214	7.89179	10.402	9.46366	10.1135	9.5788	11.2801	10.777	10.3787	9.57437	10.4256	0.122885	0.161157
sp|P14231|AT1B2_MOUSE	Atp1b2	AT1B2_MOUSE Sodium/potassium-transporting ATPase subunit beta-2	6263	31	40.7	20	10.5611	9.91521	11.0356	9.62755	10.196	9.39596	10.416	9.1904	10.2113	9.45087	10.2671	9.7329	-0.0770881	0.161447
sp|Q8BP40|PPA6_MOUSE	Acp6	PPA6_MOUSE Lysophosphatidic acid phosphatase type 6	469	2	13.6	1	9.64396	9.79417	11.8086	10.0732	10.7553	9.7427	10.04	10.5805	8.53645	9.02513	10.415	9.58496	-0.119824	0.161486
sp|Q9CQA3|SDHB_MOUSE	Sdhb	SDHB_MOUSE Succinate dehydrogenase [ubiquinone] iron-sulfur subunit, mitochondrial	4676	24	46.5	12	9.89008	9.96651	10.5883	10.2168	10.1989	9.71827	9.60274	10.3169	9.31081	10.1907	10.1721	9.82789	-0.0496667	0.161997
sp|Q80U93|NU214_MOUSE	Nup214	NU214_MOUSE Nuclear pore complex protein Nup214	674	8	7	6	9.95963	9.78061	8.67931	9.97747	10.2557	10.4575	9.56629	10.9082	10.1489	10.2664	9.73055	10.2694	0.0777656	0.162136
sp|Q91WT9|CBS_MOUSE	Cbs	CBS_MOUSE Cystathionine beta-synthase	2979	4	11.4	4	10.4979	9.52139	8.65702	9.97044	10.0061	10.1735	9.69049	10.3416	10.5542	10.5873	9.73057	10.2694	0.0777611	0.162233
sp|P15116|CADH2_MOUSE	Cdh2	CADH2_MOUSE Cadherin-2	2492	21	17.2	9	9.05629	8.96356	10.6856	10.1814	9.76817	10.21	10.6376	10.4267	9.96716	10.1036	9.731	10.269	0.0776355	0.16224
sp|Q64362|AKTIP_MOUSE	Aktip	AKTIP_MOUSE AKT-interacting protein	7016	3	10.3	1	9.79542	9.40217	9.74476	9.70629	9.79675	10.0272	9.08127	10.093	11.0822	11.2709	9.68908	10.3109	0.0897423	0.162359
sp|Q9Z0G0|GIPC1_MOUSE	Gipc1	GIPC1_MOUSE PDZ domain-containing protein GIPC1	3623	6	22.2	3	9.61287	9.76214	9.56396	10.1442	9.94719	10.7231	9.97301	10.2623	9.44274	10.5684	9.80608	10.1939	0.0559603	0.162369
sp|Q924M7|MPI_MOUSE	Mpi	MPI_MOUSE Mannose-6-phosphate isomerase	6689	9	14.4	7	9.71408	10.4939	8.85649	9.79357	9.95445	10.3865	10.7455	9.91185	10.2563	9.88732	9.76251	10.2375	0.0685388	0.162385
sp|Q99MJ9|DDX50_MOUSE	Ddx50	DDX50_MOUSE ATP-dependent RNA helicase DDX50	474	1	1.1	1	9.98233	10.3389	10.1178	10.1052	10.6243	10.3328	10.4616	9.14189	9.13862	9.75653	10.2337	9.7663	-0.0674448	0.162401
sp|Q9JL56|GDE1_MOUSE	Gde1	GDE1_MOUSE Glycerophosphodiester phosphodiesterase 1	3208	5	10.9	4	9.59124	9.16802	11.1365	10.5454	11.9015	8.48706	10.1834	9.92015	10.1675	8.89915	10.4685	9.53146	-0.13529	0.162941
sp|Q8VEJ9|VPS4A_MOUSE	Vps4a	VPS4A_MOUSE Vacuolar protein sorting-associated protein 4A	2601	8	14.4	5	9.98813	10.0115	9.78611	9.47919	10.0281	10.4597	9.83272	9.72698	10.2763	10.4113	9.85861	10.1414	0.0408001	0.162974
sp|Q8BGU2|CBLN2_MOUSE	Cbln2	CBLN2_MOUSE Cerebellin-2	4775	3	6.7	3	9.99116	9.53336	10.4185	9.38408	9.7484	9.9248	9.86746	10.5298	10.0007	10.6017	9.8151	10.1849	0.0533579	0.163155
sp|Q8CEC6|PPWD1_MOUSE	Ppwd1	PPWD1_MOUSE Peptidylprolyl isomerase domain and WD repeat-containing protein 1	106	4	7.4	3	10.0088	10.0557	9.52661	9.85469	9.90155	10.4856	9.68957	9.92613	10.2935	10.2578	9.86947	10.1305	0.0376637	0.163187
sp|Q8QZV7|ASUN_MOUSE	Asun	ASUN_MOUSE Protein asunder homolog	5005	3	5.5	2	9.53189	8.81808	9.91259	10.1815	9.72454	9.8939	9.04875	11.2579	10.4075	11.2234	9.63371	10.3663	0.105736	0.163197
sp|Q9CQ04|OGFD2_MOUSE	Ogfod2	OGFD2_MOUSE 2-oxoglutarate and iron-dependent oxygenase domain-containing protein 2	7747	2	4.3	1	10.4089	7.12774	10.803	9.01091	8.73224	11.8149	9.01365	13.3253	10.0016	9.76179	9.21656	10.7834	0.226518	0.163786
sp|Q68FE6|FA65A_MOUSE	Fam65a	FA65A_MOUSE Protein FAM65A	1364	4	4.5	2	9.74837	10.5907	10.8287	10.6672	9.43962	10.3102	9.15457	9.79503	9.65553	9.81001	10.2549	9.74506	-0.073575	0.164124
tr|D3YZI9|D3YZI9_MOUSE	Pgbd5	D3YZI9_MOUSE Protein Pgbd5	3506	6	11.7	2	9.11502	9.72246	10.6326	10.7874	11.5049	10.1173	9.38055	9.51001	10.0639	9.16591	10.3525	9.64752	-0.101746	0.16429
sp|P09541|MYL4_MOUSE	Myl4	MYL4_MOUSE Myosin light chain 4	1792	3	11.9	1	8.92338	8.97296	9.68149	9.03533	10.0989	11.349	10.6257	8.34792	9.68025	13.2851	9.34241	10.6576	0.190016	0.164391
sp|Q9DCS9|NDUBA_MOUSE	Ndufb10	NDUBA_MOUSE NADH dehydrogenase [ubiquinone] 1 beta subcomplex subunit 10	4496	20	35.8	6	10.4489	10.0429	11.314	9.48521	9.94213	9.52465	9.78108	9.54621	9.913	10.0019	10.2466	9.75336	-0.071179	0.164416
sp|Q6A068|CDC5L_MOUSE	Cdc5l	CDC5L_MOUSE Cell division cycle 5-like protein	385	6	7.5	4	10.2214	10.0136	9.23501	9.67657	10.0555	9.87686	10.1943	10.5584	10.129	10.0393	9.84043	10.1596	0.046047	0.164584
sp|Q9D4V0|EKI1_MOUSE	Etnk1	EKI1_MOUSE Ethanolamine kinase 1	5273	4	7.7	3	10.2234	9.74345	8.93864	9.0125	10.669	9.80719	10.4176	10.0813	10.6955	10.4114	9.71739	10.2826	0.0815663	0.165079
sp|P47754|CAZA2_MOUSE	Capza2	CAZA2_MOUSE F-actin-capping protein subunit alpha-2	5391	30	37.8	15	9.49597	9.98439	10.061	10.0321	9.53381	10.7166	9.72918	10.4328	9.7235	10.2907	9.82145	10.1786	0.051525	0.165081
tr|A2AFQ2|A2AFQ2_MOUSE	Hsd17b10	A2AFQ2_MOUSE 3-hydroxyacyl-CoA dehydrogenase type-2	5484	6	12.9	6	10.0351	10.3996	10.2778	9.6891	10.5646	9.64334	10.0067	9.21701	9.73236	10.4343	10.1932	9.80675	-0.0557669	0.165196
sp|Q9JLI8|SART3_MOUSE	Sart3	SART3_MOUSE Squamous cell carcinoma antigen recognized by T-cells 3	2957	19	13	10	10.5417	9.94367	9.11867	9.70259	9.62337	10.3771	10.1104	9.97171	9.86609	10.7447	9.786	10.214	0.0617574	0.165536
sp|P62082|RS7_MOUSE	Rps7	RS7_MOUSE 40S ribosomal protein S7	3818	6	21.6	3	10.5128	10.6166	10.1394	9.79537	9.90618	9.78733	10.1183	10.3425	9.53313	9.24847	10.1941	9.80594	-0.0560003	0.165836
sp|O35409|FOLH1_MOUSE	Folh1	FOLH1_MOUSE Glutamate carboxypeptidase 2	2008	10	12.8	4	11.5841	10.3682	9.66476	10	10.3144	8.42415	10.6394	9.22755	10.2522	9.52524	10.3863	9.61371	-0.111515	0.166087
tr|Q6A099|Q6A099_MOUSE	Gbf1	Q6A099_MOUSE MKIAA0248 protein (Fragment)	799	11	7	5	9.99945	9.94755	9.06919	10.173	9.75564	9.56828	10.4712	10.3854	10.6802	9.95004	9.78897	10.211	0.0608991	0.16622
tr|Q3V3N7|Q3V3N7_MOUSE	Bbs1	Q3V3N7_MOUSE Protein Bbs1	1451	5	8.6	1	10.2124	7.98881	10.8351	12.5292	11.4583	9.12962	9.54506	8.7304	9.39252	10.1786	10.6048	9.39524	-0.174709	0.166509
sp|P30306|MPIP2_MOUSE	Cdc25b	MPIP2_MOUSE M-phase inducer phosphatase 2	6542	2	3.3	1	9.22026	9.17302	10.0232	9.77819	9.95007	10.4673	8.86339	10.8625	10.0719	11.5902	9.62894	10.3711	0.107114	0.16652
sp|Q80ZS3|RT26_MOUSE	Mrps26	RT26_MOUSE 28S ribosomal protein S26, mitochondrial	2464	2	12.5	2	10.3572	9.56679	9.75603	9.87579	9.53924	10.3	9.51328	10.1221	10.3345	10.6351	9.819	10.181	0.0522311	0.166595
sp|Q9Z2Q5|RM40_MOUSE	Mrpl40	RM40_MOUSE 39S ribosomal protein L40, mitochondrial	4023	1	3.9	1	11.132	9.425	8.72723	7.44949	10.516	10.5404	9.58513	10.6529	10.4168	11.555	9.44995	10.5501	0.158873	0.166703
sp|Q6P3A8|ODBB_MOUSE	Bckdhb	ODBB_MOUSE 2-oxoisovalerate dehydrogenase subunit beta, mitochondrial	913	3	5.9	2	9.68085	8.37564	10.2589	9.6758	9.68661	9.00891	10.5942	9.53906	11.5753	11.6048	9.53556	10.4644	0.134106	0.166728
sp|P49446|PTPRE_MOUSE	Ptpre	PTPRE_MOUSE Receptor-type tyrosine-protein phosphatase epsilon	1667	4	3.4	3	10.7292	10.2888	9.63383	9.81626	10.6702	9.8899	10.1737	9.04214	10.09	9.66593	10.2277	9.77233	-0.0657021	0.166858
sp|Q9DAW6|PRP4_MOUSE	Prpf4	PRP4_MOUSE U4/U6 small nuclear ribonucleoprotein Prp4	2988	5	10.9	3	10.4054	9.71651	8.95872	9.83497	10.0602	9.9989	9.84918	10.5107	10.2757	10.3897	9.79517	10.2048	0.0591103	0.166863
sp|Q8K2Y9|CCM2_MOUSE	Ccm2	CCM2_MOUSE Malcavernin	3245	6	11.9	2	10.392	10.5766	10.473	10.229	9.45387	10.3742	9.43997	9.89509	9.14504	10.0213	10.2249	9.77513	-0.0648941	0.167001
tr|D3Z285|D3Z285_MOUSE	Nfu1	D3Z285_MOUSE NFU1 iron-sulfur cluster scaffold homolog, mitochondrial (Fragment)	6913	1	7.5	1	9.94069	8.39164	10.0397	9.3485	10.348	9.55409	11.1735	9.54713	11.258	10.3988	9.6137	10.3863	0.111519	0.167017
sp|Q61474|MSI1H_MOUSE	Msi1	MSI1H_MOUSE RNA-binding protein Musashi homolog 1	6768	2	8.6	1	10.2112	9.85731	9.1159	9.86561	10.0305	10.0039	9.89199	10.5399	10.5763	9.90723	9.81612	10.1839	0.0530631	0.167106
sp|Q9R0A0|PEX14_MOUSE	Pex14	PEX14_MOUSE Peroxisomal membrane protein PEX14	4227	6	10.6	5	9.66532	10.2377	9.56681	9.86224	9.84315	10.2117	10.5462	10.5722	9.84023	9.65456	9.83504	10.165	0.0476015	0.167147
sp|P47743|GRM8_MOUSE	Grm8	GRM8_MOUSE Metabotropic glutamate receptor 8	1384	7	6.7	5	9.12215	10.9152	9.33192	9.13069	9.44128	11.7583	9.76126	10.5661	9.28631	10.6868	9.58825	10.4118	0.118874	0.167214
sp|Q9CQQ7|AT5F1_MOUSE	Atp5f1	AT5F1_MOUSE ATP synthase F(0) complex subunit B1, mitochondrial	3693	36	33.2	25	10.2291	9.95963	11.2217	9.75468	9.98095	9.92869	9.62707	9.51317	9.48265	10.3024	10.2292	9.7708	-0.066146	0.167314
sp|P70236|MP2K6_MOUSE	Map2k6	MP2K6_MOUSE Dual specificity mitogen-activated protein kinase kinase 6	207	9	22.2	5	9.87139	9.66654	9.97427	9.1106	10.1844	10.2042	10.85	10.5227	10.2988	9.31718	9.76144	10.2386	0.0688466	0.16763
sp|Q9D1M0|SEC13_MOUSE	Sec13	SEC13_MOUSE Protein SEC13 homolog	5881	7	26.4	3	9.46383	10.4471	8.65909	10.3867	9.4783	10.7017	9.81006	10.4712	9.67596	10.906	9.68702	10.313	0.0903356	0.16767
sp|Q8JZY2|COMDA_MOUSE	Commd10	COMDA_MOUSE COMM domain-containing protein 10	1496	5	21.3	2	10.188	10.2882	10.3601	9.80259	10.5138	9.79029	10.2333	9.89025	10.2246	8.70889	10.2305	9.76947	-0.0665299	0.167731
sp|P52189|KCNJ4_MOUSE	Kcnj4	KCNJ4_MOUSE Inward rectifier potassium channel 4	5554	1	2	1	9.41175	7.99769	10.178	9.86245	10.4733	11.2169	10.9906	9.42031	10.5372	9.91183	9.58465	10.4153	0.119913	0.167804
sp|Q5U680|SAMC_MOUSE	Slc25a26	SAMC_MOUSE S-adenosylmethionine mitochondrial carrier protein	8600	1	2.6	1	9.30383	9.1729	11.8562	9.08078	8.03426	10.6521	10.3932	10.3545	9.87562	11.2767	9.48958	10.5104	0.147403	0.167995
sp|Q07113|MPRI_MOUSE	Igf2r	MPRI_MOUSE Cation-independent mannose-6-phosphate receptor	4179	12	4.2	8	9.10728	10.0734	9.53149	9.60131	10.5669	10.6203	9.77305	10.2769	10.4816	9.96782	9.77608	10.2239	0.0646211	0.168132
sp|P55937|GOGA3_MOUSE	Golga3	GOGA3_MOUSE Golgin subfamily A member 3	859	17	13.2	8	9.95065	9.76277	9.44245	9.5511	10.1413	9.93606	9.53468	9.96738	10.6347	11.0789	9.76965	10.2304	0.0664772	0.168195
sp|P98200|AT8A2_MOUSE	Atp8a2	AT8A2_MOUSE Probable phospholipid-transporting ATPase IB	1336	6	4.8	3	11.145	10.5245	11.0577	8.95971	9.95394	9.50266	9.8921	9.25722	10.1603	9.54681	10.3282	9.67181	-0.0947289	0.168234
sp|Q62470|ITA3_MOUSE	Itga3	ITA3_MOUSE Integrin alpha-3	326	2	4.3	1	9.08023	8.47235	9.55972	10.1689	10.9349	10.2933	10.6211	10.978	9.95389	9.93754	9.64324	10.3568	0.102984	0.168296
sp|Q8K5B2|MCFD2_MOUSE	Mcfd2	MCFD2_MOUSE Multiple coagulation factor deficiency protein 2 homolog	8090	3	9	1	9.81832	11.2213	10.1382	10.5461	10.1436	10.1569	8.78932	8.80179	11.028	9.3565	10.3735	9.6265	-0.107819	0.168314
tr|A2AT37|A2AT37_MOUSE	Upf2	A2AT37_MOUSE Protein Upf2	605	7	6.3	6	9.18109	9.61146	9.86642	9.48328	10.4798	9.67564	9.51588	10.5391	10.6168	11.0305	9.7244	10.2756	0.0795413	0.168404
sp|P0DJE0|PT100_MOUSE	Pet100	PT100_MOUSE Protein PET100 homolog, mitochondrial	7824	1	9.2	1	9.6117	9.57041	10.1663	9.29217	8.33116	10.3107	9.95393	8.46749	11.3797	12.9164	9.39435	10.6056	0.174967	0.169007
sp|Q8BL48|UNK_MOUSE	Unk	UNK_MOUSE RING finger protein unkempt homolog	43	5	10.7	2	9.20607	10.4741	8.90957	9.52035	10.4108	9.72781	10.063	10.3368	11.1196	10.2319	9.70418	10.2958	0.0853814	0.169245
sp|Q2KN98|CYTSA_MOUSE	Specc1l	CYTSA_MOUSE Cytospin-A	483	10	8.8	5	9.81263	9.79303	9.65951	9.93905	10.0346	9.74834	10.2559	9.92897	9.98471	10.8432	9.84777	10.1522	0.0439272	0.169266
sp|Q923U0|TM1L1_MOUSE	Tom1l1	TM1L1_MOUSE TOM1-like protein 1	7782	4	7.4	3	11.8029	9.69923	8.72691	10.5628	12.0815	9.11452	10.2298	8.10295	10.4685	9.21094	10.5747	9.42533	-0.165998	0.169474
sp|Q3B7Z2|OSBP1_MOUSE	Osbp	OSBP1_MOUSE Oxysterol-binding protein 1	1946	25	22.1	11	10.1895	9.36615	10.8305	9.9394	11.2709	9.28088	9.93247	9.40035	10.5861	9.20377	10.3193	9.68071	-0.0921591	0.169942
sp|Q80Z38-2|SHAN2_MOUSE	Shank2	SHAN2_MOUSE Isoform 2 of SH3 and multiple ankyrin repeat domains protein 2	496	27	0.8	18	9.57293	10.1154	9.37864	9.83242	9.38826	11.733	9.64408	10.7795	9.28546	10.2703	9.65754	10.3425	0.0988529	0.170284
sp|Q8VCM3|ZFY21_MOUSE	Zfyve21	ZFY21_MOUSE Zinc finger FYVE domain-containing protein 21	1995	1	3	1	10.1243	10.0783	8.64698	11.5189	12.8199	8.36222	8.66245	9.7916	10.9413	9.05387	10.6377	9.3623	-0.184252	0.170444
sp|Q61211|EIF2D_MOUSE	Eif2d	EIF2D_MOUSE Eukaryotic translation initiation factor 2D	3655	5	7.2	2	9.49102	11.3166	9.53671	10.5938	10.9224	8.89657	8.94573	9.57769	10.1414	10.578	10.3721	9.62788	-0.10742	0.170612
sp|O09127|EPHA8_MOUSE	Epha8	EPHA8_MOUSE Ephrin type-A receptor 8	1073	2	1.8	2	10.7826	10.3066	11.9349	9.56239	10.2871	9.6848	9.48688	10.1217	6.97843	10.8546	10.5747	9.42528	-0.166011	0.170625
sp|P28828|PTPRM_MOUSE	Ptprm	PTPRM_MOUSE Receptor-type tyrosine-protein phosphatase mu	4913	2	3.2	1	10.7601	9.36901	8.20104	9.4673	9.96575	11.3158	8.97421	10.3178	11.2405	10.3886	9.55263	10.4474	0.129169	0.170774
sp|Q7TNS2|MOS1_MOUSE	Minos1	MOS1_MOUSE Mitochondrial inner membrane organizing system protein 1	4778	1	10.5	1	11.0873	8.71311	11.7598	11.6959	9.89391	8.63955	9.06516	8.18741	11.643	9.31485	10.63	9.36999	-0.182023	0.170929
sp|Q6NXM2|RCBT1_MOUSE	Rcbtb1	RCBT1_MOUSE RCC1 and BTB domain-containing protein 1	7625	2	2.8	2	9.87129	10.0631	10.1337	10.4503	10.3375	9.33643	9.89388	9.42064	10.4292	10.0639	10.1712	9.82882	-0.0493979	0.171217
tr|D3Z6I8|D3Z6I8_MOUSE	Tpm3	D3Z6I8_MOUSE Tropomyosin alpha-3 chain	1486	2	6.5	2	9.24837	9.02622	9.85399	10.0161	10.657	10.4031	9.94218	9.89396	10.4203	10.5388	9.76032	10.2397	0.0691696	0.171396
sp|Q8R2U4|NTM1A_MOUSE	Ntmt1	NTM1A_MOUSE N-terminal Xaa-Pro-Lys N-methyltransferase 1	5640	2	6.7	2	9.37555	10.1224	9.30914	8.78857	10.3103	10.9061	10.1001	9.11031	11.9757	10.0018	9.5812	10.4188	0.120912	0.171446
sp|P63042|STMN4_MOUSE	Stmn4	STMN4_MOUSE Stathmin-4	2618	3	10.6	3	10.726	10.1043	9.47905	10.3428	10.6628	9.77529	9.81755	8.81025	9.79502	10.4869	10.263	9.737	-0.0759022	0.171509
sp|Q9CQL5|RM18_MOUSE	Mrpl18	RM18_MOUSE 39S ribosomal protein L18, mitochondrial	6544	1	5.6	1	10.0953	9.91103	9.10899	8.24771	9.41515	10.9326	12.8127	8.66827	11.7785	9.02978	9.35563	10.6444	0.186183	0.17158
sp|P28352|APEX1_MOUSE	Apex1	APEX1_MOUSE DNA-(apurinic or apyrimidinic site) lyase	21	8	19.6	4	11.0053	10.0724	9.70783	9.93869	10.5549	9.57538	9.05659	9.99045	10.5445	9.554	10.2558	9.74418	-0.0738302	0.171785
sp|O08663|MAP2_MOUSE	Metap2	MAP2_MOUSE Methionine aminopeptidase 2	2896	10	18	8	10.5224	10.2043	9.79915	10.0585	10.3064	9.33771	9.72681	9.53875	10.5165	9.98951	10.1781	9.82186	-0.0514056	0.171923
sp|Q9R226|KHDR3_MOUSE	Khdrbs3	KHDR3_MOUSE KH domain-containing, RNA-binding, signal transduction-associated protein 3	2796	4	23.7	4	9.45355	9.6291	10.6206	10.3882	11.2757	9.7875	9.38374	10.2552	9.61937	9.58702	10.2734	9.72657	-0.0789151	0.171936
sp|O88532|ZFR_MOUSE	Zfr	ZFR_MOUSE Zinc finger RNA-binding protein	2485	22	22.9	12	10.4443	9.96594	9.05335	9.50665	9.99441	9.95626	9.981	9.99129	10.5075	10.5993	9.79293	10.2071	0.059756	0.172489
sp|A3KMP2|TTC38_MOUSE	Ttc38	TTC38_MOUSE Tetratricopeptide repeat protein 38	116	5	9.7	2	10.0576	9.11767	8.35434	10.6929	9.73569	9.30359	10.2705	10.0316	11.0629	11.3732	9.59162	10.4084	0.117898	0.172559
tr|E9PYK8|E9PYK8_MOUSE	Arhgef4	E9PYK8_MOUSE Rho guanine nucleotide exchange factor 4	2214	4	6.8	1	9.94186	10.2351	8.71246	10.0688	9.83399	10.2505	9.72573	9.98071	10.5922	10.6586	9.75845	10.2416	0.0697106	0.173241
sp|O08528|HXK2_MOUSE	Hk2	HXK2_MOUSE Hexokinase-2	726	37	6.2	18	9.88896	10.1795	10.026	9.95801	10.7499	10.1424	9.58353	9.46049	10.2126	9.79864	10.1605	9.83953	-0.0463065	0.173408
sp|Q924T2|RT02_MOUSE	Mrps2	RT02_MOUSE 28S ribosomal protein S2, mitochondrial	6955	1	6.9	1	8.42625	8.46046	9.39941	10.6314	10.4302	12.185	11.3583	9.32256	9.94896	9.83756	9.46953	10.5305	0.153204	0.173505
tr|A2AI19|A2AI19_MOUSE	Grin1	A2AI19_MOUSE Glutamate receptor ionotropic, NMDA 1	2768	28	19.7	18	9.55595	9.11389	10.6173	8.41104	10.4384	11.2163	10.575	9.82724	10.5791	9.66574	9.62732	10.3727	0.107582	0.173548
sp|P29533|VCAM1_MOUSE	Vcam1	VCAM1_MOUSE Vascular cell adhesion protein 1	1889	9	10.7	3	11.229	9.73537	10.4299	9.89117	9.83449	9.69821	10.1567	9.56944	9.88017	9.5756	10.224	9.77602	-0.0646385	0.173551
sp|Q923W1|TGS1_MOUSE	Tgs1	TGS1_MOUSE Trimethylguanosine synthase	1338	4	7.9	2	10.2242	9.74321	9.44508	9.68948	10.0631	10.6167	9.69315	10.436	9.8365	10.2525	9.83301	10.167	0.0481864	0.173793
sp|Q8VCI5|PEX19_MOUSE	Pex19	PEX19_MOUSE Peroxisomal biogenesis factor 19	3563	7	21.7	3	9.9745	11.0026	9.26831	10.4155	10.5617	10.0216	9.62442	9.33873	9.65703	10.1356	10.2445	9.75546	-0.0705721	0.173805
sp|Q791V5|MTCH2_MOUSE	Mtch2	MTCH2_MOUSE Mitochondrial carrier homolog 2	6812	7	23.1	5	8.93434	8.62358	11.1783	9.65025	9.60877	11.4265	9.59541	10.3031	10.6286	10.0511	9.59905	10.401	0.115752	0.173947
sp|Q8BFQ4|WDR82_MOUSE	Wdr82	WDR82_MOUSE WD repeat-containing protein 82	7272	3	11.2	3	9.87927	9.59538	9.83476	10.2506	9.60219	10.2164	9.54391	10.5495	9.97539	10.5526	9.83244	10.1676	0.0483511	0.173981
sp|Q9D2G2|ODO2_MOUSE	Dlst	ODO2_MOUSE Dihydrolipoyllysine-residue succinyltransferase component of 2-oxoglutarate dehydrogenase complex, mitochondrial	909	35	34.6	11	10.5273	9.89293	9.9711	9.36977	8.83746	10.2003	10.2786	9.7423	10.0005	11.1797	9.71971	10.2803	0.0808949	0.174452
sp|P62889|RL30_MOUSE	Rpl30	RL30_MOUSE 60S ribosomal protein L30	7642	9	25.2	4	10.1566	9.6797	9.85313	9.4828	9.82165	9.35473	10.8809	10.2127	10.3846	10.1731	9.79878	10.2012	0.0580676	0.174504
sp|P61255|RL26_MOUSE	Rpl26	RL26_MOUSE 60S ribosomal protein L26	3440	4	25.5	3	8.9287	9.01817	10.4396	9.49809	10.3976	9.33549	10.796	10.0353	10.306	11.245	9.65643	10.3436	0.0991713	0.174612
sp|P62317|SMD2_MOUSE	Snrpd2	SMD2_MOUSE Small nuclear ribonucleoprotein Sm D2	6160	8	39	2	10.5696	9.63949	9.23813	9.21657	9.61128	9.08066	9.91202	10.6097	11.383	10.7396	9.65501	10.345	0.0995813	0.174786
sp|Q61809|LRRN1_MOUSE	Lrrn1	LRRN1_MOUSE Leucine-rich repeat neuronal protein 1	3331	4	3.2	3	8.76126	8.4718	11.1801	10.0389	9.72208	10.1142	10.2932	10.6017	10.4769	10.3399	9.63483	10.3652	0.105412	0.174823
sp|Q8R3Y8|I2BP1_MOUSE	Irf2bp1	I2BP1_MOUSE Interferon regulatory factor 2-binding protein 1	1637	7	12.3	2	10.0526	11.0346	10.1012	10.4711	10.1116	8.77659	8.74271	9.48883	11.0479	10.173	10.3542	9.64579	-0.102246	0.174928
sp|Q61033|LAP2A_MOUSE	Tmpo	LAP2A_MOUSE Lamina-associated polypeptide 2, isoforms alpha/zeta	872	4	3.9	1	11.3239	8.50833	8.04895	9.25201	9.56579	9.94002	10.506	9.58561	13.3387	9.93061	9.3398	10.6602	0.190771	0.175177
tr|A1L341|A1L341_MOUSE	Dyrk1a	A1L341_MOUSE Dual-specificity tyrosine-phosphorylation-regulated kinase 1A	2033	3	7.2	2	9.95036	9.03253	10.3334	9.42596	10.1285	10.6467	9.51736	10.321	10.3102	10.334	9.77415	10.2258	0.0651776	0.175543
sp|Q9WVK4|EHD1_MOUSE	Ehd1	EHD1_MOUSE EH domain-containing protein 1	1379	16	25.7	11	10.0956	10.1479	9.52466	9.83282	9.45318	10.8704	10.1531	10.3689	9.61234	9.94107	9.81084	10.1892	0.0545859	0.175684
sp|P56528|CD38_MOUSE	Cd38	CD38_MOUSE ADP-ribosyl cyclase/cyclic ADP-ribose hydrolase 1	4745	2	6.9	1	9.56684	9.16816	8.5313	11.4334	8.20525	8.8244	10.546	11.6865	12.2047	9.83348	9.38099	10.619	0.178837	0.175747
sp|Q9CXR1|DHRS7_MOUSE	Dhrs7	DHRS7_MOUSE Dehydrogenase/reductase SDR family member 7	4374	1	5.3	1	10.7009	9.37116	9.23301	9.69732	8.5078	8.9176	10.6557	9.50295	11.6381	11.7754	9.50204	10.498	0.1438	0.175891
sp|P97492|RGS14_MOUSE	Rgs14	RGS14_MOUSE Regulator of G-protein signaling 14	3288	10	26.1	5	9.52454	8.89672	10.4579	9.6651	9.88917	11.6565	9.89422	10.0064	10.0991	9.91035	9.68669	10.3133	0.090433	0.176248
sp|Q9JK45|KCNQ5_MOUSE	Kcnq5	KCNQ5_MOUSE Potassium voltage-gated channel subfamily KQT member 5	344	5	3.1	1	9.26286	9.61795	10.9502	9.45853	8.31756	10.4962	8.62193	10.7441	11.2059	11.3248	9.52142	10.4786	0.138193	0.176423
tr|Q5NCJ0|Q5NCJ0_MOUSE	Rapgef6	Q5NCJ0_MOUSE Protein Rapgef6	147	3	2.2	1	13.9412	8.6751	11.2157	10.7571	9.93964	9.45966	5.93439	9.71712	9.24374	11.1164	10.9057	9.09425	-0.262062	0.176471
sp|Q8R409|HEXI1_MOUSE	Hexim1	HEXI1_MOUSE Protein HEXIM1	1783	3	12.1	1	7.61023	10.9257	9.34893	7.82219	10.3552	8.91854	11.2904	10.4384	13.7039	9.58653	9.21244	10.7876	0.227713	0.176475
sp|Q62159|RHOC_MOUSE	Rhoc	RHOC_MOUSE Rho-related GTP-binding protein RhoC	6750	19	17.6	8	9.56467	9.29601	10.7671	10.8886	11.1534	9.29623	9.74187	9.38406	10.6007	9.3075	10.3339	9.66606	-0.0963898	0.176527
sp|Q9ES63|UBP29_MOUSE	Usp29	UBP29_MOUSE Ubiquitin carboxyl-terminal hydrolase 29	7221	1	1.7	1	10.585	11.3285	9.47111	10.0821	10.9319	9.28938	8.05695	9.1659	9.5821	11.507	10.4797	9.52028	-0.138525	0.176623
sp|Q8R0Y8|S2542_MOUSE	Slc25a42	S2542_MOUSE Mitochondrial coenzyme A transporter SLC25A42	7111	2	5.3	1	9.32981	10.1442	9.71125	10.3052	8.86307	10.0141	10.0505	9.86908	9.95875	11.754	9.67071	10.3293	0.0950471	0.176783
sp|Q60996-2|2A5G_MOUSE	Ppp2r5c	2A5G_MOUSE Isoform 1 of Serine/threonine-protein phosphatase 2A 56 kDa regulatory subunit gamma isoform	553	13	1.5	8	9.92105	10.6802	10.7611	9.71023	9.82695	10.0619	9.88792	9.93788	9.68525	9.5274	10.1799	9.82008	-0.0519193	0.176958
sp|P63024|VAMP3_MOUSE	Vamp3	VAMP3_MOUSE Vesicle-associated membrane protein 3	1152	9	38.8	7	10.2338	9.9537	10.2203	9.66122	10.5051	9.96647	10.0239	9.67543	9.91711	9.84296	10.1148	9.88518	-0.0331312	0.17733
tr|A2AQJ8|A2AQJ8_MOUSE	Ganc	A2AQJ8_MOUSE Neutral alpha-glucosidase C	1909	5	7.3	1	11.8011	10.1244	8.97528	13.4058	9.48665	7.38283	11.0134	9.11215	8.59532	10.1031	10.7587	9.24135	-0.219322	0.17755
tr|E9PV86|E9PV86_MOUSE	Mctp1	E9PV86_MOUSE Protein Mctp1	807	8	7.6	4	9.42137	10.1101	9.77425	9.71572	10.0036	10.8214	9.39997	10.2334	10.0739	10.4463	9.80501	10.195	0.0562702	0.177647
sp|Q9Z1K5|ARI1_MOUSE	Arih1	ARI1_MOUSE E3 ubiquitin-protein ligase ARIH1	4285	7	12.1	6	9.65876	9.94463	9.45379	9.93923	10.2911	10.0008	10.4251	9.9928	9.81792	10.4759	9.8575	10.1425	0.041119	0.177662
sp|P15261|INGR1_MOUSE	Ifngr1	INGR1_MOUSE Interferon gamma receptor 1	8283	1	2.3	1	9.14331	9.86107	8.85685	9.58556	10.8387	9.9741	10.3867	11.3325	10.5739	9.44731	9.65711	10.3429	0.0989765	0.178296
sp|Q921M3|SF3B3_MOUSE	Sf3b3	SF3B3_MOUSE Splicing factor 3B subunit 3	2370	20	15.8	11	10.1417	9.92871	9.60488	9.81631	9.89689	10.2441	9.67546	10.5377	10.0154	10.1388	9.8777	10.1223	0.0352908	0.178319
sp|Q8BLF1|NCEH1_MOUSE	Nceh1	NCEH1_MOUSE Neutral cholesterol ester hydrolase 1	5118	7	22.1	3	9.92926	7.55447	10.9383	7.99964	10.6633	9.46929	11.0311	10.0275	11.6342	10.7529	9.41699	10.583	0.168413	0.178338
tr|Q6NXL1|Q6NXL1_MOUSE	Sec24d	Q6NXL1_MOUSE Protein Sec24d	222	3	2.7	2	9.70285	9.12796	9.14439	10.5469	9.77713	9.07209	10.2221	10.3928	10.5585	11.4552	9.65985	10.3401	0.0981837	0.179009
sp|Q9R190|MTA2_MOUSE	Mta2	MTA2_MOUSE Metastasis-associated protein MTA2	211	7	9	3	11.841	10.3561	10.5472	9.10321	10.3379	9.66435	9.43669	9.32923	10.9498	8.43445	10.4371	9.5629	-0.126201	0.179297
[truncated: 3,985 more rows]

## Sheet: KO_Brain_YOUNG
ProteinId	Gene Symbol	Description	Group ID	Identified Peptides	Coverage %	Quant. Peptides	WT_1	WT_2	WT_3	WT_4	KO_1	KO_2	KO_3	KO_4	KO_5	KO_6	WT average	KO average	log2 (KO/WT)	p-value			log2 (KO/WT)
[truncated: 7,545 more rows]

[truncated: 6 more sheets: KO_Lumb, KO_Hippo, KI_Hippo, KI_SpC, hTg_Hippo, hTg_Lumb]
