# Supplementary material for: Global proteomics of Ubqln2-based murine models of ALS
Source: J Biol Chem. 2020 Dec 10;296:100153. doi: 10.1074/jbc.RA120.015960 (PMC7873701; doi:10.1074/jbc.RA120.015960)
Supplement: Supplementary file 5 — Table S4 [file mmc5.xlsx]

## Sheet: Legend
GO analysis
	Definition
Category	KEGG pathway and GO term: Cellular Component (CC), Biological Process (BP), Molecular Function (MF)
Term ID	GO or KEGG ID of the enriched term associated with the protein list
Description	Description of what the GO term represents
GeneRatio	Proteins involved in the GO term / Total number of input proteins
pvalue	p-value of the enrichment
p.adjust	Benjamin Hochberg adjusted p-value
UniprotID	List of proteins involved in the term
Count	Number of proteins involved in the term
	In red, terms enriched in UBQLN2 samples
	In blue, terms enriched in UBQLN1 samples
K63 analysis
Family	Family of the proteins (E3 ligases or DUBs)
K63 link?	Has the protein a known function related to K63 linkages? Yes, No, Possible
Main PMID	Main reference
Other PMID	Other reference
Title of the paper	Title of the reference
Evidences from the paper	Sentence from the manuscript where they confirm a link between the protein and K63 ubiquitin linkages

## Sheet: TMT_quants
ProteinId	Gene Symbol	Description	Group ID	Identified Peptides	Coverage %	Quant. Peptides	noH2O2	UBQLN1 A	UBQLN1 B	UBQLN1 C	UBQLN2 A	UBQLN2 B	UBQLN2 C	UBQLN1 average	UBQLN2 average	log2 (UBQLN2 / UBQLN1)	p-value	Adj. p-value			log2 Ratio
sp|Q17RB0|F127C_HUMAN	FAM127C	F127C_HUMAN Protein FAM127C	2399	1	6.2	1	0.977119	1.54691	1.72755	3.77842	14.1004	22.641	15.2485	2.35096	17.33	2.88195	0.00566473	0.0242342		Legend	1
sp|Q9UHD9|UBQL2_HUMAN	UBQLN2	UBQL2_HUMAN Ubiquilin-2	609	266	41.5	181	0.246629	2.40024	2.70839	2.6207	17.5682	16.3375	18.0668	2.57644	17.3242	2.74933	9.34018e-06	0.0012054			0.8
sp|Q9BUZ4|TRAF4_HUMAN	TRAF4	TRAF4_HUMAN TNF receptor-associated factor 4	1275	1	1.7	1	0.127829	2.68763	2.94394	2.50503	17.5781	16.0723	18.4551	2.7122	17.3685	2.67894	3.20502e-05	0.00173146			0.6
sp|Q9BVT8|TMUB1_HUMAN	TMUB1	TMUB1_HUMAN Transmembrane and ubiquitin-like domain-containing protein 1	876	5	17.1	4	0.27101	2.43502	3.09528	2.98319	13.7765	12.2648	22.1075	2.83783	16.0496	2.49968	0.0125689	0.0413565			0.4
sp|Q96K19|RN170_HUMAN	RNF170	RN170_HUMAN E3 ubiquitin-protein ligase RNF170	2152	1	5.8	1	1.14232	4.17546	4.04884	2.75008	17.1114	18.275	15.4028	3.65813	16.9297	2.21038	0.000152504	0.00358298			0.2
sp|Q9C035|TRIM5_HUMAN	TRIM5	TRIM5_HUMAN Tripartite motif-containing protein 5	1832	1	1.6	1	0.184553	3.31921	4.14521	4.07301	15.7245	14.7617	17.5808	3.84581	16.0224	2.05873	0.000150134	0.00358298			0
sp|P62979|RS27A_HUMAN	RPS27A	RS27A_HUMAN Ubiquitin-40S ribosomal protein S27a	507	59	12.2	47	0.265943	4.78711	4.59181	4.43816	15.1943	14.0414	16.2509	4.6057	15.1622	1.71899	8.20719e-05	0.00258649			-0.2
sp|Q9UK41-2|VPS28_HUMAN	VPS28	VPS28_HUMAN Isoform 2 of Vacuolar protein sorting-associated protein 28 homolog	2334	1	3	1	0	4.62425	4.22817	4.70826	13.3978	16.6204	13.3619	4.52022	14.46	1.6776	0.000803192	0.00688929			-0.4
sp|O15037|KHNYN_HUMAN	KHNYN	KHNYN_HUMAN Protein KHNYN	1541	3	6.3	1	0	5.20157	3.53648	5.80327	14.3885	17.0415	12.1823	4.84711	14.5374	1.58458	0.00341571	0.0173626			-0.6
sp|Q13049|TRI32_HUMAN	TRIM32	TRI32_HUMAN E3 ubiquitin-protein ligase TRIM32	82	24	30.3	17	0.290546	5.26061	5.50215	5.09977	16.1252	13.2815	17.8678	5.28751	15.7582	1.57544	0.00145486	0.0103787			-0.8
sp|Q8NEZ2|VP37A_HUMAN	VPS37A	VP37A_HUMAN Vacuolar protein sorting-associated protein 37A	2138	2	7.8	2	0.0789155	5.56895	4.38635	4.89572	15.4378	13.4522	15.1024	4.95034	14.6641	1.56669	0.00015878	0.00363548			-1
sp|P33240|CSTF2_HUMAN	CSTF2	CSTF2_HUMAN Cleavage stimulation factor subunit 2	603	13	14.4	6	0.411815	4.87868	4.91397	4.78528	14.9733	13.6603	14.0109	4.85931	14.2148	1.54857	1.87234e-05	0.00150722
sp|Q9H467|CUED2_HUMAN	CUEDC2	CUED2_HUMAN CUE domain-containing protein 2	1458	3	12.9	2	0.169714	4.48287	4.86073	4.96663	15.1596	12.2507	13.3215	4.77008	13.5773	1.50911	0.000517103	0.00546014
sp|Q9UBV8|PEF1_HUMAN	PEF1	PEF1_HUMAN Peflin	1168	7	14.8	4	0	5.54119	5.47491	4.99417	16.5907	13.7192	15.1866	5.33675	15.1655	1.50676	0.000314731	0.00451936
sp|O15270|SPTC2_HUMAN	SPTLC2	SPTC2_HUMAN Serine palmitoyltransferase 2	928	6	8.9	3	0.812655	4.70335	6.12599	5.15098	13.9046	15.6361	14.3904	5.32677	14.6437	1.45895	0.000150588	0.00358298
sp|Q9C037|TRIM4_HUMAN	TRIM4	TRIM4_HUMAN Tripartite motif-containing protein 4	1927	3	6.8	3	0.423561	5.50578	5.83665	5.71735	16.1538	13.7419	16.6417	5.68659	15.5125	1.44779	0.000402511	0.00495569
sp|Q8WU79|SMAP2_HUMAN	SMAP2	SMAP2_HUMAN Stromal membrane-associated protein 2	1052	16	20	16	0.210491	5.43437	5.27353	5.04901	14.2337	14.1526	13.8392	5.2523	14.0752	1.42213	7.17571e-07	0.000833459
sp|P28676|GRAN_HUMAN	GCA	GRAN_HUMAN Grancalcin	616	9	28.1	8	0.146361	5.49185	5.89328	6.05438	17.8947	11.083	16.7267	5.81317	15.2348	1.38997	0.011111	0.0386272
sp|O95677|EYA4_HUMAN	EYA4	EYA4_HUMAN Eyes absent homolog 4	1440	3	3.3	1	0	6.34866	4.05127	5.34016	13.5176	13.0038	14.1791	5.2467	13.5668	1.3706	0.000369411	0.00479409
sp|Q9UBB4|ATX10_HUMAN	ATXN10	ATX10_HUMAN Ataxin-10	614	34	30.5	29	0.628633	5.12876	5.90693	5.19636	13.891	13.9224	14.124	5.41068	13.9791	1.36939	5.00733e-06	0.00110853
sp|O75340-2|PDCD6_HUMAN	PDCD6	PDCD6_HUMAN Isoform 2 of Programmed cell death protein 6	402	14	3.7	10	0.207063	5.9482	5.9132	5.64266	13.8223	12.6115	17.3945	5.83469	14.6094	1.32417	0.00365875	0.0182388
sp|Q5TDH0-3|DDI2_HUMAN	DDI2	DDI2_HUMAN Isoform 3 of Protein DDI1 homolog 2	351	15	26	11	0.627525	5.11784	5.83464	5.68195	13.4896	13.4071	14.1911	5.54481	13.6959	1.30454	1.60831e-05	0.00149444
sp|P31942|HNRH3_HUMAN	HNRNPH3	HNRH3_HUMAN Heterogeneous nuclear ribonucleoprotein H3	789	16	22.8	9	0.198789	5.04735	6.03666	5.7155	14.9626	13.0934	13.3972	5.59984	13.8177	1.30306	0.00022303	0.00419772
sp|Q71RG4|TMUB2_HUMAN	TMUB2	TMUB2_HUMAN Transmembrane and ubiquitin-like domain-containing protein 2	1626	1	6.5	1	0	5.69066	8.42191	4.42122	15.1636	14.2386	16.2056	6.17793	15.2026	1.29912	0.0023269	0.0138245
sp|Q9H0L4|CSTFT_HUMAN	CSTF2T	CSTFT_HUMAN Cleavage stimulation factor subunit 2 tau variant	603	32	34.6	21	0.341572	5.89516	6.06363	5.6311	14.7345	13.8085	14.2124	5.8633	14.2518	1.28136	9.23817e-06	0.0012054
sp|Q6P3W7|SCYL2_HUMAN	SCYL2	SCYL2_HUMAN SCY1-like protein 2	1132	12	12.3	7	1.90064	5.33972	5.56778	5.36794	14.1418	12.014	12.9827	5.42514	13.0462	1.26589	0.000250426	0.00425616
sp|O75113|N4BP1_HUMAN	N4BP1	N4BP1_HUMAN NEDD4-binding protein 1	845	9	10.8	4	0.125985	5.05986	5.79519	6.25214	13.6745	12.9572	14.285	5.7024	13.6389	1.25809	0.000105502	0.00291762
sp|Q9UBC2-2|EP15R_HUMAN	EPS15L1	EP15R_HUMAN Isoform 2 of Epidermal growth factor receptor substrate 15-like 1	910	58	36.3	38	0.256809	5.99897	5.75426	5.84786	14.4561	12.9724	14.3338	5.86703	13.9208	1.24654	7.44456e-05	0.00258649
sp|Q86XN7|PRSR1_HUMAN	PROSER1	PRSR1_HUMAN Proline and serine-rich protein 1	2219	1	0.8	1	0.419351	6.4627	6.22555	6.30848	16.0887	13.652	15.3063	6.33224	15.0157	1.24568	0.000273489	0.00425616
sp|O60504|VINEX_HUMAN	SORBS3	VINEX_HUMAN Vinexin	990	8	7.9	5	0.360014	5.6722	5.67108	5.66237	14.358	12.7866	12.8724	5.66855	13.339	1.2346	0.000113988	0.00307899
sp|P30626|SORCN_HUMAN	SRI	SORCN_HUMAN Sorcin	617	25	47	18	0.25531	6.09972	5.95967	5.72374	13.7132	12.9941	14.4354	5.92771	13.7142	1.21013	5.48289e-05	0.00226637
sp|Q15843|NEDD8_HUMAN	NEDD8	NEDD8_HUMAN NEDD8	1323	4	28.4	2	0.43739	7.7045	5.37921	4.75939	14.1496	13.456	13.523	5.9477	13.7095	1.20477	0.00109566	0.00848249
sp|Q15811|ITSN1_HUMAN	ITSN1	ITSN1_HUMAN Intersectin-1	400	31	14.2	21	0.486235	5.59515	6.25668	5.92285	14.3211	12.8273	13.8014	5.92489	13.6499	1.20403	8.55014e-05	0.00258649
sp|Q15427|SF3B4_HUMAN	SF3B4	SF3B4_HUMAN Splicing factor 3B subunit 4	2146	2	3.3	1	1.07995	6.44596	5.6883	4.80559	15.8798	12.534	10.3855	5.64662	12.9331	1.19561	0.0119672	0.0404066
sp|Q6ICB0|DESI1_HUMAN	DESI1	DESI1_HUMAN Desumoylating isopeptidase 1	2081	4	10.1	2	0.624534	6.59462	5.93071	5.67224	13.4187	14.1442	14.03	6.06586	13.8643	1.19259	2.54818e-05	0.00162083
sp|Q92890-1|UFD1_HUMAN	UFD1L	UFD1_HUMAN Isoform Long of Ubiquitin fusion degradation protein 1 homolog	339	11	23.6	7	0.210235	6.0065	5.82289	6.1218	13.843	12.919	14.0483	5.98373	13.6035	1.18486	2.88302e-05	0.00168371
sp|Q99081-3|HTF4_HUMAN	TCF12	HTF4_HUMAN Isoform 3 of Transcription factor 12	1972	1	1.3	1	0	5.04626	6.95011	6.75763	16.3204	11.3685	14.4706	6.25133	14.0532	1.16866	0.00759038	0.0293535
sp|Q13490|BIRC2_HUMAN	BIRC2	BIRC2_HUMAN Baculoviral IAP repeat-containing protein 2	368	6	7.6	5	0.785479	5.62847	7.49194	6.80177	15.3414	13.1419	15.9759	6.64073	14.8197	1.15811	0.00129504	0.00958084
sp|Q9H7S9|ZN703_HUMAN	ZNF703	ZN703_HUMAN Zinc finger protein 703	1130	3	8	1	0.547734	6.17676	6.01624	5.91519	15.3421	12.8998	12.068	6.03606	13.4366	1.15449	0.00168258	0.0113294
sp|Q13505|MTX1_HUMAN	MTX1	MTX1_HUMAN Metaxin-1	1924	5	9	4	0.214496	7.44291	6.48426	6.2912	15.0364	15.0406	14.9072	6.73946	14.9947	1.15375	2.11426e-05	0.00153006
sp|O43294|TGFI1_HUMAN	TGFB1I1	TGFI1_HUMAN Transforming growth factor beta-1-induced transcript 1 protein	994	2	5	1	0	7.39109	5.54861	7.75204	16.6324	15.6519	13.569	6.89725	15.2844	1.14797	0.00177032	0.0116831
sp|Q13501|SQSTM_HUMAN	SQSTM1	SQSTM_HUMAN Sequestosome-1	361	40	44.3	24	0.203849	6.2346	6.18664	5.94858	13.352	13.1148	14.1363	6.12327	13.5344	1.14425	2.08796e-05	0.00153006
sp|Q14596|NBR1_HUMAN	NBR1	NBR1_HUMAN Next to BRCA1 gene 1 protein	273	10	13.9	6	0.0552481	7.03185	5.84103	5.83802	14.2131	12.3184	14.6278	6.23697	13.7198	1.13734	0.000779274	0.00677998
sp|Q86VP1|TAXB1_HUMAN	TAX1BP1	TAXB1_HUMAN Tax1-binding protein 1	249	21	21	11	0.372864	5.91281	6.07389	6.22031	13.2682	12.3088	14.1899	6.06901	13.2556	1.12707	0.000198441	0.00393999
sp|Q9Y5V3-2|MAGD1_HUMAN	MAGED1	MAGD1_HUMAN Isoform 2 of Melanoma-associated antigen D1	407	6	8	2	0	6.904	6.65953	5.57429	15.2453	12.9158	13.5519	6.37927	13.9043	1.12407	0.000734073	0.00658398
sp|Q96EY5|MB12A_HUMAN	MVB12A	MB12A_HUMAN Multivesicular body subunit 12A	1111	2	8.1	2	0.267163	6.14098	6.41968	6.14172	13.2265	13.2122	13.9946	6.23413	13.4778	1.11232	1.22756e-05	0.00129619
tr|M0QY01|M0QY01_HUMAN	EPS15L1	M0QY01_HUMAN Epidermal growth factor receptor substrate 15-like 1 (Fragment)	910	2	16.9	1	0	6.61605	6.70876	6.04676	18.101	12.6295	11.1194	6.45719	13.95	1.11128	0.0245321	0.0674416
sp|Q04323-2|UBXN1_HUMAN	UBXN1	UBXN1_HUMAN Isoform 2 of UBX domain-containing protein 1	742	10	14.7	9	0.725764	5.71104	7.08065	5.83859	13.0457	14.131	12.7118	6.21009	13.2962	1.09832	0.000317543	0.00451936
sp|Q99640|PMYT1_HUMAN	PKMYT1	PMYT1_HUMAN Membrane-associated tyrosine- and threonine-specific cdc2-inhibitory kinase	2352	1	1.8	1	0.638015	5.83886	6.99589	7.43129	11.6269	17.1784	14.5824	6.75535	14.4626	1.09823	0.00997132	0.0359122
sp|P11802|CDK4_HUMAN	CDK4	CDK4_HUMAN Cyclin-dependent kinase 4	382	6	21.8	5	0.220199	6.40334	6.16067	6.71917	14.2425	12.7765	14.072	6.42773	13.697	1.09148	0.000120488	0.00314486
sp|Q9NVH2|INT7_HUMAN	INTS7	INT7_HUMAN Integrator complex subunit 7	971	7	9.5	3	0.177446	7.0954	6.18956	6.66476	15.2412	13.5651	13.4121	6.64991	14.0728	1.0815	0.000318882	0.00451936
sp|Q96IV0|NGLY1_HUMAN	NGLY1	NGLY1_HUMAN Peptide-N(4)-(N-acetyl-beta-glucosaminyl)asparagine amidase	518	7	8.9	5	0.319521	6.39675	6.33242	6.21231	13.8514	12.5199	13.6445	6.31383	13.3386	1.07902	7.29188e-05	0.00258649
sp|O95429|BAG4_HUMAN	BAG4	BAG4_HUMAN BAG family molecular chaperone regulator 4	933	11	13.6	6	0.14395	6.4108	6.60429	6.53094	14.3702	12.6931	14.1304	6.51534	13.7312	1.07555	0.000164406	0.00363883
sp|P31483|TIA1_HUMAN	TIA1	TIA1_HUMAN Nucleolysin TIA-1 isoform p40	45	5	13	3	0.590181	6.27387	7.11312	7.28039	15.6896	12.8757	14.919	6.88913	14.4948	1.07314	0.00105354	0.0082879
sp|Q9NZ09-4|UBAP1_HUMAN	UBAP1	UBAP1_HUMAN Isoform 4 of Ubiquitin-associated protein 1	1553	3	7.4	2	0.253323	6.82581	6.11301	7.09673	14.2026	13.5173	14.4025	6.67852	14.0408	1.07203	4.99583e-05	0.00218262
sp|Q9NQC7|CYLD_HUMAN	CYLD	CYLD_HUMAN Ubiquitin carboxyl-terminal hydrolase CYLD	1783	2	2.5	1	0.478096	5.28248	6.57875	7.10483	13.1931	13.2757	13.3206	6.32202	13.2631	1.06896	0.000215504	0.00410341
sp|P37802|TAGL2_HUMAN	TAGLN2	TAGL2_HUMAN Transgelin-2	957	61	68.8	48	0.264347	6.43435	6.54416	6.28467	13.098	13.9659	13.3045	6.42106	13.4561	1.06738	1.33408e-05	0.00134742
sp|P17931|LEG3_HUMAN	LGALS3	LEG3_HUMAN Galectin-3	1634	21	36	19	0.208568	6.84851	6.71163	6.06801	13.5469	13.2412	14.3209	6.54272	13.703	1.06653	5.80393e-05	0.00226637
sp|P20073|ANXA7_HUMAN	ANXA7	ANXA7_HUMAN Annexin A7	642	78	41.4	52	0.20669	6.67939	6.41728	6.94315	14.5714	12.8055	14.5075	6.67994	13.9614	1.06354	0.000260878	0.00425616
sp|P53350|PLK1_HUMAN	PLK1	PLK1_HUMAN Serine/threonine-protein kinase PLK1	404	4	9	2	0.642498	6.70046	6.17969	6.37589	12.9209	13.2961	13.9044	6.41868	13.3738	1.05906	2.79553e-05	0.00168371
sp|O75792|RNH2A_HUMAN	RNASEH2A	RNH2A_HUMAN Ribonuclease H2 subunit A	1958	2	5.4	1	0.831464	6.85226	7.04988	6.57332	17.1978	14.9279	10.4875	6.82515	14.2044	1.0574	0.0201999	0.0591732
sp|P50502|F10A1_HUMAN	ST13	F10A1_HUMAN Hsc70-interacting protein	443	22	24.4	16	0.131349	6.19199	6.67685	6.39046	13.6632	13.1832	13.0858	6.41977	13.3107	1.052	7.05074e-06	0.00110853
sp|Q9UNN5|FAF1_HUMAN	FAF1	FAF1_HUMAN FAS-associated factor 1	1292	13	17.8	9	1.17846	7.59877	6.43613	6.38412	14.4708	14.2406	13.3569	6.80634	14.0228	1.04282	0.000158674	0.00363548
sp|Q92783|STAM1_HUMAN	STAM	STAM1_HUMAN Signal transducing adapter molecule 1	452	34	36.5	26	0.213018	7.22144	6.69267	6.83863	14.6654	11.8312	16.028	6.91758	14.1749	1.035	0.00432893	0.0204809
sp|Q8WU58|F222B_HUMAN	FAM222B	F222B_HUMAN Protein FAM222B	672	3	4.1	2	0.325724	6.5632	7.78468	6.46152	13.4967	13.475	15.6617	6.93646	14.2111	1.03475	0.000981195	0.00794187
sp|P50995|ANX11_HUMAN	ANXA11	ANX11_HUMAN Annexin A11	419	77	41.4	59	0.3911	6.68264	6.82947	6.85474	13.9132	13.0957	14.699	6.78895	13.9026	1.0341	0.000107355	0.00293394
sp|Q969T9|WBP2_HUMAN	WBP2	WBP2_HUMAN WW domain-binding protein 2	32	15	38.3	12	0.110671	6.80708	6.41286	6.54449	14.1695	12.5183	13.6669	6.58814	13.4516	1.02983	0.000166042	0.00363883
sp|Q9NVZ3|NECP2_HUMAN	NECAP2	NECP2_HUMAN Adaptin ear-binding coat-associated protein 2	2297	5	6.8	2	0.334099	6.5107	6.22666	6.40928	12.3928	12.573	14.0918	6.38221	13.0192	1.02851	0.000261303	0.00425616
sp|Q9Y4C2|F115A_HUMAN	FAM115A	F115A_HUMAN Protein FAM115A	1154	12	8.1	10	0.391491	6.1026	6.38452	6.32206	12.6211	12.4017	13.3464	6.26973	12.7897	1.02851	2.58161e-05	0.00162083
sp|P42566|EPS15_HUMAN	EPS15	EPS15_HUMAN Epidermal growth factor receptor substrate 15	271	122	53.3	89	0.255925	7.17729	6.32131	6.54035	13.9816	12.1756	14.706	6.67965	13.6211	1.028	0.000947921	0.00780294
sp|P62993|GRB2_HUMAN	GRB2	GRB2_HUMAN Growth factor receptor-bound protein 2	779	12	33.6	8	0.377506	6.62116	6.46271	6.62604	13.4247	13.1448	13.2632	6.56997	13.2776	1.01503	2.64668e-07	0.000614823
sp|O14965|AURKA_HUMAN	AURKA	AURKA_HUMAN Aurora kinase A	781	5	10.2	3	0.559989	7.05854	6.80688	6.80168	14.7039	14.7676	12.2322	6.88903	13.9013	1.01284	0.00112063	0.00859152
sp|Q9Y4R8|TELO2_HUMAN	TELO2	TELO2_HUMAN Telomere length regulation protein TEL2 homolog	547	11	9.1	7	0.247512	6.63936	6.45219	7.0522	13.7529	13.0975	13.7491	6.71458	13.5332	1.01113	1.70699e-05	0.00150722
sp|Q05048|CSTF1_HUMAN	CSTF1	CSTF1_HUMAN Cleavage stimulation factor subunit 1	1004	4	9.3	3	0.418574	7.41622	5.73077	7.35	15.163	13.4835	12.514	6.83233	13.7202	1.00585	0.0019211	0.0122288
sp|Q9NR12|PDLI7_HUMAN	PDLIM7	PDLI7_HUMAN PDZ and LIM domain protein 7	1676	4	5	2	0.317929	7.25419	6.24828	6.65677	12.9145	14.8994	12.6565	6.71975	13.4901	1.00543	0.000906307	0.00754606
sp|P54725|RD23A_HUMAN	RAD23A	RD23A_HUMAN UV excision repair protein RAD23 homolog A	756	7	11.6	6	0	6.26103	6.36138	6.3572	13.8553	10.5823	13.5527	6.32653	12.6634	1.00118	0.00373112	0.0185161
sp|Q16527|CSRP2_HUMAN	CSRP2	CSRP2_HUMAN Cysteine and glycine-rich protein 2	1320	11	37.3	11	0.241503	6.78005	6.61064	5.98006	13.3008	12.6872	12.7658	6.45692	12.9179	1.00046	3.15119e-05	0.00173146
sp|Q17RY0|CPEB4_HUMAN	CPEB4	CPEB4_HUMAN Cytoplasmic polyadenylation element-binding protein 4	2323	1	1.6	1	0	7.52811	6.8853	7.80929	16.8681	11.1499	16.0823	7.40757	14.7001	0.988751	0.0157554	0.0487346
sp|P04183|KITH_HUMAN	TK1	KITH_HUMAN Thymidine kinase, cytosolic	759	4	16.2	3	0.248363	7.0447	5.48381	6.76673	13.6411	14.1491	10.4266	6.43175	12.7389	0.985963	0.0074745	0.029133
sp|Q8TAT6-2|NPL4_HUMAN	NPLOC4	NPL4_HUMAN Isoform 2 of Nuclear protein localization protein 4 homolog	304	13	18	10	0.220494	6.61489	6.61433	6.53153	13.0463	11.6975	14.2054	6.58692	12.983	0.978954	0.000911858	0.00756516
sp|P53367-2|ARFP1_HUMAN	ARFIP1	ARFP1_HUMAN Isoform A of Arfaptin-1	1336	3	4.1	1	0.232932	7.35816	6.56189	8.31953	16.201	15.3567	12.2653	7.41319	14.6077	0.978559	0.00520597	0.0229914
sp|Q6NTF9|RHBD2_HUMAN	RHBDD2	RHBD2_HUMAN Rhomboid domain-containing protein 2	2424	2	2.7	1	0	6.09987	7.34749	7.4613	11.8256	16.568	12.6289	6.96955	13.6741	0.972311	0.0118263	0.040181
sp|Q5T8D3|ACBD5_HUMAN	ACBD5	ACBD5_HUMAN Acyl-CoA-binding domain-containing protein 5	2295	3	4.5	1	0	8.5176	6.40729	5.92504	12.6941	13.6746	14.5114	6.94998	13.6267	0.971354	0.00219103	0.0132202
sp|Q92734|TFG_HUMAN	TFG	TFG_HUMAN Protein TFG	724	41	40.3	27	0.163068	7.33243	8.04823	6.78209	15.0003	12.605	15.8234	7.38758	14.4762	0.970513	0.00235776	0.0139012
sp|P52594-4|AGFG1_HUMAN	AGFG1	AGFG1_HUMAN Isoform 4 of Arf-GAP domain and FG repeat-containing protein 1	379	12	17.4	11	0.326533	6.92009	6.21252	6.3319	12.9214	12.709	12.363	6.48817	12.6645	0.964903	2.24739e-05	0.0015355
sp|Q15532|SSXT_HUMAN	SS18	SSXT_HUMAN Protein SSXT	1700	3	2.9	1	0.147796	7.07525	7.23477	6.40256	13.9287	12.843	13.5175	6.90419	13.4297	0.959884	8.80017e-05	0.00258769
sp|Q5VVQ6|OTU1_HUMAN	YOD1	OTU1_HUMAN Ubiquitin thioesterase OTU1	1746	1	2.6	1	0.515943	6.13003	6.9982	6.58946	11.4584	15.5733	11.3185	6.57256	12.7834	0.959747	0.0118714	0.0402002
sp|P31689|DNJA1_HUMAN	DNAJA1	DNJA1_HUMAN DnaJ homolog subfamily A member 1	918	33	42.1	26	0.2074	6.736	6.85637	6.75523	13.4272	12.8947	13.2431	6.78253	13.1883	0.959366	2.35665e-06	0.00110853
sp|P62304|RUXE_HUMAN	SNRPE	RUXE_HUMAN Small nuclear ribonucleoprotein E	1693	2	13	2	0.719112	6.81719	6.64303	6.32033	13.739	12.3172	12.3104	6.59352	12.7889	0.955769	0.000237913	0.00425133
sp|Q15654|TRIP6_HUMAN	TRIP6	TRIP6_HUMAN Thyroid receptor-interacting protein 6	878	44	59.5	31	0.40733	6.6628	6.96057	6.65985	13.6041	13.0602	12.626	6.76108	13.0968	0.953885	2.97168e-05	0.00168371
sp|Q6UVJ0|SAS6_HUMAN	SASS6	SAS6_HUMAN Spindle assembly abnormal protein 6 homolog	1057	7	12.2	4	0.326194	6.86374	7.27614	6.12329	13.5801	12.6236	12.9788	6.75439	13.0608	0.95135	0.000134996	0.00340865
sp|Q96N21|AP4AT_HUMAN	ENTHD2	AP4AT_HUMAN AP-4 complex accessory subunit tepsin	1286	3	8.2	1	0.271711	6.11819	6.71981	7.07867	12.6795	12.2101	13.4897	6.63889	12.7931	0.946352	0.000191716	0.00387265
sp|Q9BY27|DGC6L_HUMAN	DGCR6L	DGC6L_HUMAN Protein DGCR6L	2359	1	4.5	1	2.45263	5.64484	7.74021	7.38764	12.5028	14.509	12.9513	6.92423	13.321	0.943977	0.00197125	0.0123547
sp|Q9H5N1|RABE2_HUMAN	RABEP2	RABE2_HUMAN Rab GTPase-binding effector protein 2	233	1	1.6	1	0	6.72505	6.63349	6.40717	12.736	12.2637	12.6443	6.58857	12.548	0.929419	4.20793e-06	0.00110853
sp|Q13148|TADBP_HUMAN	TARDBP	TADBP_HUMAN TAR DNA-binding protein 43	1592	11	10.1	7	0.0723194	6.36389	7.16355	7.00854	13.3748	13.6308	12.0434	6.84533	13.0163	0.92713	0.000358366	0.00470331
sp|Q9H8M7|F188A_HUMAN	FAM188A	F188A_HUMAN Protein FAM188A	1600	2	4.3	2	0.176195	6.79699	5.96466	7.75691	13.0342	12.1725	13.4397	6.83952	12.8821	0.913404	0.000695603	0.00637735
sp|P83876|TXN4A_HUMAN	TXNL4A	TXN4A_HUMAN Thioredoxin-like protein 4A	1594	2	7.7	1	0	6.51098	6.62485	7.1851	12.9124	12.8877	12.3343	6.77364	12.7115	0.908127	2.96989e-05	0.00168371
sp|Q14677-3|EPN4_HUMAN	CLINT1	EPN4_HUMAN Isoform 3 of Clathrin interactor 1	800	26	24.3	18	0.486337	6.19356	7.11138	6.89589	12.8151	13.0049	11.9469	6.73361	12.589	0.902706	0.000164737	0.00363883
sp|O95782|AP2A1_HUMAN	AP2A1	AP2A1_HUMAN AP-2 complex subunit alpha-1	533	9	6	4	0.307369	6.20951	6.7355	7.32429	12.5357	11.354	13.9054	6.75643	12.5984	0.898903	0.00190943	0.0122234
sp|P20248|CCNA2_HUMAN	CCNA2	CCNA2_HUMAN Cyclin-A2	694	1	2.3	1	0	4.63589	6.9928	9.47198	10.9935	15.2613	12.9988	7.03356	13.0845	0.895536	0.0314122	0.080364
sp|Q9UNZ2-5|NSF1C_HUMAN	NSFL1C	NSF1C_HUMAN Isoform 3 of NSFL1 cofactor p47	347	26	51.6	19	0.349063	6.81671	7.15927	6.77735	13.0428	12.6055	12.9387	6.91777	12.8623	0.894772	4.92133e-06	0.00110853
sp|O43318|M3K7_HUMAN	MAP3K7	M3K7_HUMAN Mitogen-activated protein kinase kinase kinase 7	326	6	10.6	4	0.202525	7.75302	6.73202	7.50049	14.3755	12.6395	13.8457	7.32851	13.6202	0.894157	0.000462819	0.00524452
sp|Q9BZD4|NUF2_HUMAN	NUF2	NUF2_HUMAN Kinetochore protein Nuf2	2088	1	1.5	1	0.804674	7.68448	6.92193	8.00602	13.7093	13.9022	14.2543	7.53747	13.9553	0.888659	5.74692e-05	0.00226637
sp|Q9NZM3|ITSN2_HUMAN	ITSN2	ITSN2_HUMAN Intersectin-2	400	33	16	22	0.463274	7.31344	7.3444	6.77367	13.7965	12.6742	13.1312	7.14384	13.2006	0.885835	8.58036e-05	0.00258649
sp|P28288|ABCD3_HUMAN	ABCD3	ABCD3_HUMAN ATP-binding cassette sub-family D member 3	1079	13	15.9	8	0.269972	7.87363	7.13125	7.26107	13.2534	13.0228	14.7542	7.42198	13.6768	0.881853	0.000445431	0.00514794
sp|Q8WUM4|PDC6I_HUMAN	PDCD6IP	PDC6I_HUMAN Programmed cell death 6-interacting protein	149	141	1	119	0.267064	7.23952	6.88925	7.37756	13.4792	12.2984	13.7324	7.16878	13.17	0.877456	0.000208167	0.00401484
sp|P09234|RU1C_HUMAN	SNRPC	RU1C_HUMAN U1 small nuclear ribonucleoprotein C	2410	1	7.5	1	1.43254	6.40291	8.22002	7.31131	12.9127	15.0711	12.3026	7.31141	13.4288	0.877109	0.00348682	0.0176367
sp|Q8IY67-2|RAVR1_HUMAN	RAVER1	RAVR1_HUMAN Isoform 2 of Ribonucleoprotein PTB-binding 1	1471	1	1.5	1	0	7.77099	8.44627	8.26522	14.4129	14.5208	16.0285	8.16083	14.9874	0.87696	0.000258406	0.00425616
sp|O14964|HGS_HUMAN	HGS	HGS_HUMAN Hepatocyte growth factor-regulated tyrosine kinase substrate	37	75	34.7	61	0.430315	7.92844	6.99628	7.14976	14.2575	11.6589	14.5508	7.35816	13.4891	0.874373	0.00312383	0.0163071
sp|Q86TG7|PEG10_HUMAN	PEG10	PEG10_HUMAN Retrotransposon-derived protein PEG10	628	21	28.4	10	0.2103	7.04495	6.71496	6.86566	13.051	11.3454	13.1775	6.87519	12.5247	0.8653	0.000701866	0.00639386
sp|Q14847|LASP1_HUMAN	LASP1	LASP1_HUMAN LIM and SH3 domain protein 1	164	44	5.7	34	0.152441	7.53141	7.32279	6.72957	12.829	13.8726	12.4552	7.19459	13.0522	0.859313	0.000274827	0.00425616
sp|O75886|STAM2_HUMAN	STAM2	STAM2_HUMAN Signal transducing adapter molecule 2	452	26	20.6	23	0.175574	7.73937	7.27107	7.12161	13.8517	12.1309	14.0726	7.37735	13.3517	0.855852	0.000739021	0.00660287
sp|O60884|DNJA2_HUMAN	DNAJA2	DNJA2_HUMAN DnaJ homolog subfamily A member 2	1363	7	10.9	6	0.360494	7.41106	6.85087	7.17921	13.0425	13.1776	12.5415	7.14705	12.9205	0.854247	2.17357e-05	0.00153006
sp|O14907|TX1B3_HUMAN	TAX1BP3	TX1B3_HUMAN Tax1-binding protein 3	2394	3	13.7	2	0.430412	7.66487	7.15918	7.29835	13.6774	13.6986	12.5219	7.37413	13.2993	0.850802	0.000142433	0.00351991
sp|Q9UJY4|GGA2_HUMAN	GGA2	GGA2_HUMAN ADP-ribosylation factor-binding protein GGA2	2092	9	10.8	6	1.15754	7.17403	7.08419	7.13839	13.329	13.5266	11.7303	7.1322	12.8619	0.85069	0.00054821	0.00569335
sp|P54727|RD23B_HUMAN	RAD23B	RD23B_HUMAN UV excision repair protein RAD23 homolog B	756	8	17.8	6	0.208766	7.19651	7.11787	6.71926	13.6155	11.8147	12.4822	7.01121	12.6375	0.849971	0.000500205	0.00540454
sp|O43164|PJA2_HUMAN	PJA2	PJA2_HUMAN E3 ubiquitin-protein ligase Praja-2	1463	3	4.5	2	0	7.80408	7.2174	6.79706	12.2761	15.0336	11.9162	7.27285	13.0753	0.846249	0.00483505	0.0220232
sp|Q92530|PSMF1_HUMAN	PSMF1	PSMF1_HUMAN Proteasome inhibitor PI31 subunit	565	6	17.7	3	0.83784	7.12214	7.65342	7.56934	13.1724	13.4626	13.274	7.4483	13.303	0.836771	6.00644e-06	0.00110853
sp|Q05086|UBE3A_HUMAN	UBE3A	UBE3A_HUMAN Ubiquitin-protein ligase E3A	22	24	24.9	18	0.429745	6.72739	7.51194	7.30268	12.5952	12.6089	13.1834	7.18067	12.7959	0.833487	5.07367e-05	0.00218262
sp|Q92995|UBP13_HUMAN	USP13	UBP13_HUMAN Ubiquitin carboxyl-terminal hydrolase 13	798	10	10.4	7	0.435513	6.03189	7.67879	7.50976	12.1806	12.0117	13.619	7.07348	12.6038	0.833364	0.00163228	0.0111417
sp|A2A3N6|PIPSL_HUMAN	PIPSL	PIPSL_HUMAN Putative PIP5K1A and PSMD4-like protein	3	3	4.5	1	0	7.24747	5.6856	6.42727	11.9539	9.20852	13.3114	6.45344	11.4913	0.832395	0.0173879	0.0528694
sp|Q9H9H4|VP37B_HUMAN	VPS37B	VP37B_HUMAN Vacuolar protein sorting-associated protein 37B	1448	4	9.1	4	0.135465	5.59403	11.2008	5.00856	12.8623	13.0782	12.8024	7.2678	12.9143	0.82938	0.0460118	0.106777
sp|P98170|XIAP_HUMAN	XIAP	XIAP_HUMAN E3 ubiquitin-protein ligase XIAP	366	9	20.5	9	0.67512	6.42205	10.4611	6.47473	14.1893	12.872	14.293	7.78595	13.7848	0.824132	0.0132271	0.0430946
sp|Q0JRZ9|FCHO2_HUMAN	FCHO2	FCHO2_HUMAN FCH domain only protein 2	291	35	24.7	29	0.255958	7.68071	6.7963	7.45304	12.5486	12.3107	13.761	7.31002	12.8734	0.816449	0.000437238	0.00507852
sp|Q8IYB5|SMAP1_HUMAN	SMAP1	SMAP1_HUMAN Stromal membrane-associated protein 1	2033	4	6.9	3	0.408849	5.46272	9.21611	6.55993	12.343	13.4945	11.5517	7.07959	12.4631	0.815923	0.0125387	0.0413565
sp|Q99816|TS101_HUMAN	TSG101	TS101_HUMAN Tumor susceptibility gene 101 protein	703	21	30.8	16	0.18807	7.61845	7.47637	7.30388	13.0847	12.8169	13.3668	7.46623	13.0894	0.809951	6.67793e-06	0.00110853
sp|Q99439|CNN2_HUMAN	CNN2	CNN2_HUMAN Calponin-2	389	22	39.5	14	0.314155	7.80775	7.3146	7.30884	13.4893	13.0974	12.6562	7.47706	13.081	0.806926	4.34151e-05	0.00214582
sp|P20618|PSB1_HUMAN	PSMB1	PSB1_HUMAN Proteasome subunit beta type-1	1183	4	19.1	4	0.424288	6.41811	8.75385	6.88148	12.8125	12.5692	13.1788	7.35115	12.8535	0.80612	0.00170833	0.0114365
sp|Q9HD15|SRA1_HUMAN	SRA1	SRA1_HUMAN Steroid receptor RNA activator 1	2230	4	10.2	4	0.261819	6.22634	8.51199	6.578	12.5105	13.158	11.5345	7.10544	12.401	0.803461	0.00342464	0.01737
sp|A5D8V6|VP37C_HUMAN	VPS37C	VP37C_HUMAN Vacuolar protein sorting-associated protein 37C	2135	2	3.4	1	0	8.16697	7.68315	8.07014	14.902	11.2487	15.521	7.97342	13.8906	0.800835	0.0115823	0.039684
sp|O14545|TRAD1_HUMAN	TRAFD1	TRAD1_HUMAN TRAF-type zinc finger domain-containing protein 1	316	22	21.8	17	0.117593	7.04396	7.8097	7.66394	12.9197	12.395	13.8505	7.50587	13.0551	0.798518	0.000335739	0.00460656
sp|O75808|CAN15_HUMAN	CAPN15	CAN15_HUMAN Calpain-15	1780	3	2.9	2	0.86557	6.92337	7.8734	7.28461	14.3042	11.3877	12.684	7.36046	12.792	0.797372	0.00361646	0.0180667
sp|Q9BWF3|RBM4_HUMAN	RBM4	RBM4_HUMAN RNA-binding protein 4	121	27	40.1	15	0.567642	7.11062	7.90188	6.98838	13.105	13.4246	11.7024	7.33363	12.744	0.797218	0.000845371	0.00714108
sp|P21817|RYR1_HUMAN	RYR1	RYR1_HUMAN Ryanodine receptor 1	993	1	0.2	1	0.167746	7.53736	7.09968	7.64282	13.4918	11.8201	13.3446	7.42662	12.8855	0.794969	0.000618906	0.00608969
sp|Q99504|EYA3_HUMAN	EYA3	EYA3_HUMAN Eyes absent homolog 3	2085	1	3.3	1	0	7.8833	6.42694	6.4808	12.018	11.5359	12.5042	6.93035	12.0194	0.794361	0.000772691	0.00676423
sp|P51153|RAB13_HUMAN	RAB13	RAB13_HUMAN Ras-related protein Rab-13	1450	4	13.8	3	0.414689	6.95812	8.57165	7.78311	12.0728	16.2268	12.0865	7.77096	13.462	0.792729	0.0175221	0.0532077
sp|Q14667|K0100_HUMAN	KIAA0100	K0100_HUMAN UPF0378 protein KIAA0100	2174	1	0.4	1	0.495338	8.35338	5.81597	7.37696	14.4553	12.0237	10.7992	7.1821	12.4261	0.79089	0.0158453	0.0489478
sp|Q15750|TAB1_HUMAN	TAB1	TAB1_HUMAN TGF-beta-activated kinase 1 and MAP3K7-binding protein 1	762	7	18.5	5	0.104466	6.87697	7.55188	7.36839	12.8797	11.1424	13.5636	7.26575	12.5286	0.78604	0.00215355	0.0130918
sp|Q9H000|MKRN2_HUMAN	MKRN2	MKRN2_HUMAN Probable E3 ubiquitin-protein ligase makorin-2	306	9	20.4	6	0.247686	7.50772	7.46678	7.68654	13.6927	12.2994	13.0663	7.55368	13.0195	0.785418	0.00018044	0.00374329
sp|P46109|CRKL_HUMAN	CRKL	CRKL_HUMAN Crk-like protein	1165	33	49.2	27	0.401474	7.50705	7.13161	7.70686	12.5547	12.2723	13.6209	7.44851	12.8159	0.782915	0.000268351	0.00425616
sp|P25325|THTM_HUMAN	MPST	THTM_HUMAN 3-mercaptopyruvate sulfurtransferase	721	1	3	1	0.363151	7.88428	7.54758	7.3378	11.9732	13.5646	13.6105	7.58989	13.0494	0.781836	0.00062576	0.00610773
sp|Q8N5C8|TAB3_HUMAN	TAB3	TAB3_HUMAN TGF-beta-activated kinase 1 and MAP3K7-binding protein 3	459	8	12.4	4	0.490834	7.85353	8.03586	7.66895	13.7175	12.4363	14.0056	7.85278	13.3864	0.769498	0.000361048	0.00471188
sp|O95628-6|CNOT4_HUMAN	CNOT4	CNOT4_HUMAN Isoform 6 of CCR4-NOT transcription complex subunit 4	521	5	5.6	3	0.38799	7.39206	8.05011	7.26409	13.0307	12.6116	13.0037	7.56875	12.882	0.767229	4.45562e-05	0.00215634
sp|Q9H0E2|TOLIP_HUMAN	TOLLIP	TOLIP_HUMAN Toll-interacting protein	343	6	16.4	5	0.313637	6.98006	7.61579	7.77076	12.3617	12.5861	13.0437	7.45554	12.6638	0.764327	7.76912e-05	0.00258649
sp|Q9NR46-2|SHLB2_HUMAN	SH3GLB2	SHLB2_HUMAN Isoform 2 of Endophilin-B2	861	16	20.3	11	0.219308	7.35627	7.71665	7.68031	12.836	13.0889	12.4444	7.58441	12.7898	0.753881	1.88159e-05	0.00150722
sp|Q9Y6I3-1|EPN1_HUMAN	EPN1	EPN1_HUMAN Isoform 2 of Epsin-1	982	8	9.4	7	0.715804	7.08245	7.5083	7.53701	12.548	12.2878	12.3366	7.37592	12.3908	0.748376	7.37078e-06	0.00110853
sp|Q5XPI4-2|RN123_HUMAN	RNF123	RN123_HUMAN Isoform 2 of E3 ubiquitin-protein ligase RNF123	1026	3	1.7	3	0.448212	7.48128	6.9692	7.91202	12.2005	11.993	13.2756	7.45416	12.4897	0.74462	0.000474138	0.00526996
sp|O15360|FANCA_HUMAN	FANCA	FANCA_HUMAN Fanconi anemia group A protein	765	2	2.5	1	0.908453	5.67647	7.01265	9.10387	10.8482	12.2723	13.3838	7.26433	12.1681	0.744204	0.0166736	0.0511662
sp|Q9BTV4|TMM43_HUMAN	TMEM43	TMM43_HUMAN Transmembrane protein 43	2104	3	5.3	3	0.554481	9.1967	7.95789	7.31341	13.9838	12.4325	14.5542	8.156	13.6569	0.743692	0.00282318	0.015323
sp|Q9C0D7|ZC12C_HUMAN	ZC3H12C	ZC12C_HUMAN Probable ribonuclease ZC3H12C	1903	2	1	1	0	5.83824	10.5126	6.12227	12.8894	11.0429	13.6785	7.49102	12.5369	0.74295	0.0414087	0.0988694
sp|Q13546|RIPK1_HUMAN	RIPK1	RIPK1_HUMAN Receptor-interacting serine/threonine-protein kinase 1	272	12	21.9	11	0.305084	8.00038	7.58792	7.9211	13.1222	12.0891	14.0324	7.83646	13.0812	0.739221	0.000803702	0.00688929
sp|Q7RTV0|PHF5A_HUMAN	PHF5A	PHF5A_HUMAN PHD finger-like domain-containing protein 5A	917	2	21.8	1	0.685433	7.2106	6.79332	7.89024	11.5818	12.5249	12.2614	7.29805	12.1227	0.73213	0.000345149	0.00464873
sp|P53680|AP2S1_HUMAN	AP2S1	AP2S1_HUMAN AP-2 complex subunit sigma	1608	3	20.4	2	1.24856	8.31072	7.52627	7.66595	13.46	11.6762	13.8793	7.83431	13.0052	0.73121	0.0019634	0.0123547
sp|Q9Y217|MTMR6_HUMAN	MTMR6	MTMR6_HUMAN Myotubularin-related protein 6	1490	3	5.3	2	0	8.55662	7.87825	6.89039	12.9564	14.7295	11.0076	7.77509	12.8979	0.730202	0.0121928	0.0407538
sp|P33981|TTK_HUMAN	TTK	TTK_HUMAN Dual specificity protein kinase TTK	487	20	19.5	10	0.190717	8.25481	7.90727	7.44476	13.5229	12.1354	13.4988	7.86895	13.0524	0.730067	0.000548332	0.00569335
sp|Q15437|SC23B_HUMAN	SEC23B	SC23B_HUMAN Protein transport protein Sec23B	852	18	16.8	15	0.475874	7.21933	7.93386	8.15276	13.1621	12.6158	12.8476	7.76865	12.8752	0.728855	9.38158e-05	0.00269054
sp|P15927-3|RFA2_HUMAN	RPA2	RFA2_HUMAN Isoform 3 of Replication protein A 32 kDa subunit	171	11	18.2	8	0.393388	7.3396	8.08122	7.43201	12.9503	12.1991	12.7115	7.61761	12.6203	0.728334	9.99517e-05	0.00283156
sp|O95835|LATS1_HUMAN	LATS1	LATS1_HUMAN Serine/threonine-protein kinase LATS1	285	8	8.5	3	0.633932	8.22	7.14788	8.16119	13.0244	12.2202	13.5748	7.84302	12.9398	0.722333	0.000630891	0.00613205
sp|Q12899|TRI26_HUMAN	TRIM26	TRI26_HUMAN Tripartite motif-containing protein 26	1660	6	9.3	4	0.251677	7.28714	7.45116	9.44159	14.0644	14.4285	11.3274	8.05996	13.2734	0.719693	0.01217	0.0407538
sp|Q15365|PCBP1_HUMAN	PCBP1	PCBP1_HUMAN Poly(rC)-binding protein 1	309	24	37.6	17	0.203506	7.718	7.73815	8.17023	13.2155	12.3997	13.2274	7.87546	12.9475	0.717241	8.28517e-05	0.00258649
sp|Q9Y6K9-2|NEMO_HUMAN	IKBKG	NEMO_HUMAN Isoform 2 of NF-kappa-B essential modulator	736	6	12.7	3	0	8.22714	7.92469	7.74298	13.1511	13.0911	13.0403	7.96494	13.0942	0.717188	3.78968e-06	0.00110853
sp|Q9UPN7|PP6R1_HUMAN	PPP6R1	PP6R1_HUMAN Serine/threonine-protein phosphatase 6 regulatory subunit 1	1761	3	4.3	2	0.469307	8.03978	7.41192	8.17201	12.9294	12.4168	13.4568	7.87457	12.9343	0.71593	0.000185692	0.00380262
sp|Q15436|SC23A_HUMAN	SEC23A	SC23A_HUMAN Protein transport protein Sec23A	852	10	15.6	6	0.323223	7.28915	7.67969	7.69605	12.592	11.4724	13.1562	7.55496	12.4069	0.715646	0.000693834	0.00637735
sp|Q5JTV8|TOIP1_HUMAN	TOR1AIP1	TOIP1_HUMAN Torsin-1A-interacting protein 1	1923	6	9.4	2	0.548157	8.83597	7.5735	8.22595	13.6583	13.7694	13.0169	8.21181	13.4815	0.715212	0.000262666	0.00425616
sp|Q16186|ADRM1_HUMAN	ADRM1	ADRM1_HUMAN Proteasomal ubiquitin receptor ADRM1	1146	11	15.7	8	0.27549	7.24322	7.05332	7.25026	12.1406	11.3549	11.8568	7.18227	11.7841	0.714333	4.25844e-05	0.00214582
sp|O43933|PEX1_HUMAN	PEX1	PEX1_HUMAN Peroxisome biogenesis factor 1	1134	4	3	2	0.271343	7.10439	8.42507	7.79677	12.2903	12.19	13.7463	7.77541	12.7422	0.712626	0.00140923	0.0101351
sp|Q9H0Z9|RBM38_HUMAN	RBM38	RBM38_HUMAN RNA-binding protein 38	661	2	8.8	2	0	8.4792	7.36671	7.50276	13.1967	12.9301	12.0949	7.78289	12.7406	0.71105	0.000506297	0.00541465
sp|Q9P2P1|NYNRI_HUMAN	NYNRIN	NYNRI_HUMAN Protein NYNRIN	706	5	2.5	4	0.242841	7.32638	7.82764	7.53373	13.0989	11.7862	11.9937	7.56258	12.2929	0.700873	0.00039724	0.00495569
sp|O75674|TM1L1_HUMAN	TOM1L1	TM1L1_HUMAN TOM1-like protein 1	1258	6	12	6	0.237066	7.69706	7.67553	7.84181	12.9923	12.0801	12.5827	7.73813	12.5517	0.697823	5.72286e-05	0.00226637
sp|O95486|SC24A_HUMAN	SEC24A	SC24A_HUMAN Protein transport protein Sec24A	251	16	9.4	12	0.487944	7.61677	7.4865	8.70065	13.391	12.6219	12.5459	7.93464	12.8529	0.695857	0.000471594	0.00526688
sp|Q53EZ4|CEP55_HUMAN	CEP55	CEP55_HUMAN Centrosomal protein of 55 kDa	1839	6	13.6	4	0.302721	7.80422	7.47015	8.50015	12.7798	12.6157	13.0279	7.92484	12.8078	0.692571	0.000115999	0.0030973
sp|P28482|MK01_HUMAN	MAPK1	MK01_HUMAN Mitogen-activated protein kinase 1	535	9	11.4	7	1.7035	7.20432	7.78245	7.37685	12.2456	12.3735	11.3607	7.45454	11.9932	0.68603	0.000231837	0.00420749
sp|P62333|PRS10_HUMAN	PSMC6	PRS10_HUMAN 26S protease regulatory subunit 10B	197	11	19.5	6	0.174274	6.95785	7.07757	7.00539	10.7756	11.1372	11.848	7.01361	11.2536	0.682157	0.000180477	0.00374329
sp|Q9Y263|PLAP_HUMAN	PLAA	PLAP_HUMAN Phospholipase A-2-activating protein	1263	25	26.7	20	0.523898	7.75852	7.94005	9.02697	14.0083	12.0517	13.5885	8.24185	13.2162	0.681265	0.0022377	0.013432
sp|Q7Z434|MAVS_HUMAN	MAVS	MAVS_HUMAN Mitochondrial antiviral-signaling protein	380	18	39.6	11	0.160913	8.35625	9.24197	8.34132	14.0068	12.6126	14.9322	8.64652	13.8505	0.679752	0.00212165	0.0130042
sp|O95721|SNP29_HUMAN	SNAP29	SNP29_HUMAN Synaptosomal-associated protein 29	1239	27	53.1	18	0.575993	7.92186	9.23587	7.28245	12.796	14.387	11.912	8.14673	13.0316	0.677727	0.00615803	0.0257286
sp|P21291|CSRP1_HUMAN	CSRP1	CSRP1_HUMAN Cysteine and glycine-rich protein 1	913	7	43.5	6	0.229138	8.24363	7.64152	7.76548	12.438	12.6655	12.7167	7.88354	12.6068	0.677283	2.00497e-05	0.00153006
sp|O95081|AGFG2_HUMAN	AGFG2	AGFG2_HUMAN Arf-GAP domain and FG repeat-containing protein 2	1398	2	6	1	1.76742	7.87771	8.50051	6.68851	10.1324	14.575	12.1771	7.68891	12.2948	0.677201	0.0295215	0.0766239
sp|P11047|LAMC1_HUMAN	LAMC1	LAMC1_HUMAN Laminin subunit gamma-1	1559	3	2.4	2	0.434326	8.08598	8.55173	7.65096	13.8456	12.7413	12.1028	8.09622	12.8966	0.671667	0.00110037	0.00848249
sp|Q9HA64|KT3K_HUMAN	FN3KRP	KT3K_HUMAN Ketosamine-3-kinase	2001	1	4.2	1	0.147137	8.31342	7.45331	7.82284	12.6311	11.5716	13.2221	7.86319	12.4749	0.665843	0.00105606	0.0082879
sp|Q7Z6J0|SH3R1_HUMAN	SH3RF1	SH3R1_HUMAN E3 ubiquitin-protein ligase SH3RF1	631	5	5.3	3	0.439578	8.14626	7.26321	7.97594	14.0673	10.838	12.1931	7.79514	12.3661	0.665745	0.00937438	0.0345344
sp|Q96S82|UBL7_HUMAN	UBL7	UBL7_HUMAN Ubiquitin-like protein 7	1959	3	6.1	2	0.647696	7.79529	8.52313	7.69027	11.9647	13.6356	12.4825	8.0029	12.6943	0.665585	0.00110276	0.00848249
sp|P27824|CALX_HUMAN	CANX	CALX_HUMAN Calnexin	698	14	21.8	10	0.492376	9.07765	8.32054	8.1395	12.776	15.5901	12.1022	8.51257	13.4894	0.664163	0.0108298	0.037831
sp|Q6P1N0|C2D1A_HUMAN	CC2D1A	C2D1A_HUMAN Coiled-coil and C2 domain-containing protein 1A	723	16	19.9	12	0.523056	6.90281	7.73859	7.56419	11.6038	12.528	11.05	7.40186	11.7273	0.66391	0.000987088	0.00796182
sp|P46108|CRK_HUMAN	CRK	CRK_HUMAN Adapter molecule crk	1166	14	44.1	9	0.553334	7.35133	7.38939	8.11102	11.9336	11.2862	12.9526	7.61725	12.0575	0.662584	0.00122958	0.00924371
sp|Q96CW1|AP2M1_HUMAN	AP2M1	AP2M1_HUMAN AP-2 complex subunit mu	755	14	29.4	11	0.786405	8.16023	7.62003	8.08243	13.041	11.5568	13.173	7.95423	12.5903	0.662514	0.00104655	0.0082879
sp|Q01085-2|TIAR_HUMAN	TIAL1	TIAR_HUMAN Isoform 2 of Nucleolysin TIAR	45	14	27.6	13	1.06223	7.97242	8.0657	7.77321	12.2117	12.6866	12.7628	7.93711	12.5537	0.661423	1.80374e-05	0.00150722
sp|P35080|PROF2_HUMAN	PFN2	PROF2_HUMAN Profilin-2	627	3	12.9	2	0.121116	6.35013	7.67005	8.9616	11.2012	14.5194	10.5907	7.66059	12.1038	0.659929	0.036325	0.0891997
sp|Q15392|DHC24_HUMAN	DHCR24	DHC24_HUMAN Delta(24)-sterol reductase	1750	5	7.6	1	0.610437	10.5664	8.61509	6.37503	12.7178	13.5507	14.054	8.51883	13.4408	0.657894	0.0180028	0.0543831
sp|P43686|PRS6B_HUMAN	PSMC4	PRS6B_HUMAN 26S protease regulatory subunit 6B	441	8	20.8	6	0.40635	7.10777	8.23517	8.33433	12.4045	12.2285	12.6436	7.89242	12.4255	0.654767	0.000385439	0.00489383
sp|O76041-2|NEBL_HUMAN	NEBL	NEBL_HUMAN Isoform 2 of Nebulette	164	4	12.2	2	0.157751	7.8727	8.24371	7.40373	11.5048	12.3454	13.0832	7.84005	12.3112	0.651034	0.000981135	0.00794187
sp|Q14139-2|UBE4A_HUMAN	UBE4A	UBE4A_HUMAN Isoform 2 of Ubiquitin conjugation factor E4 A	1046	10	7.5	5	0.542842	8.48533	8.02108	8.32197	13.3216	12.3163	13.2681	8.27612	12.9687	0.648002	0.000186612	0.00380262
sp|P51452|DUS3_HUMAN	DUSP3	DUS3_HUMAN Dual specificity protein phosphatase 3	24	3	21.1	2	0.346151	7.70851	8.8971	7.13366	11.4717	13.7636	11.9331	7.91309	12.3895	0.646799	0.00680625	0.0273356
sp|P55036|PSMD4_HUMAN	PSMD4	PSMD4_HUMAN 26S proteasome non-ATPase regulatory subunit 4	3	8	16.4	6	0.247425	7.21795	7.61347	7.52311	11.5185	10.98	12.4121	7.45151	11.6369	0.643101	0.000649163	0.00625728
sp|O60493|SNX3_HUMAN	SNX3	SNX3_HUMAN Sorting nexin-3	1936	3	24.1	2	0.19087	7.08819	8.04669	7.96354	11.9495	12.64	11.4728	7.69947	12.0207	0.642693	0.000697308	0.00637735
sp|Q7Z6K5-2|ARPIN_HUMAN	ARPIN	ARPIN_HUMAN Isoform C15orf38-AP3S2 of Arpin	1696	2	6.3	2	1.96742	7.84481	7.55558	7.99738	13.3534	12.0193	11.1081	7.79926	12.1603	0.640765	0.00279192	0.015323
sp|Q96FV2|SCRN2_HUMAN	SCRN2	SCRN2_HUMAN Secernin-2	1128	2	2.6	1	0	8.56284	6.04974	8.76851	12.0759	11.4055	12.9463	7.7937	12.1426	0.639692	0.0114036	0.0393621
sp|P78318|IGBP1_HUMAN	IGBP1	IGBP1_HUMAN Immunoglobulin-binding protein 1	123	14	34.5	8	0.688373	8.55469	7.1763	7.94536	13.2455	11.7116	11.9033	7.89212	12.2868	0.638625	0.00216873	0.0131197
sp|P53992|SC24C_HUMAN	SEC24C	SC24C_HUMAN Protein transport protein Sec24C	914	43	23.6	34	0.282892	7.86175	7.63915	8.21511	13.0353	11.8255	11.9814	7.90534	12.2808	0.635502	0.000459131	0.00522824
sp|P55795|HNRH2_HUMAN	HNRNPH2	HNRH2_HUMAN Heterogeneous nuclear ribonucleoprotein H2	789	11	16	7	0.397774	7.89152	8.40763	9.12977	14.1692	11.1897	14.1143	8.4763	13.1577	0.634404	0.011086	0.0386097
sp|Q9HCU5|PREB_HUMAN	PREB	PREB_HUMAN Prolactin regulatory element-binding protein	1997	1	2.2	1	0.381578	10.3337	8.21929	8.05119	14.1376	12.3244	14.8045	8.86805	13.7555	0.633318	0.00941544	0.0346077
sp|Q6ZVM7|TM1L2_HUMAN	TOM1L2	TM1L2_HUMAN TOM1-like protein 2	998	9	17.2	7	0.265448	7.43597	8.22964	7.03572	11.4515	11.951	11.8018	7.56711	11.7348	0.632974	0.000395891	0.00495569
sp|P35244|RFA3_HUMAN	RPA3	RFA3_HUMAN Replication protein A 14 kDa subunit	1282	1	13.2	1	1.51045	9.45442	7.38228	8.55364	15.7708	12.4175	11.0521	8.46345	13.0801	0.628059	0.0388694	0.0942754
sp|Q8NCE2|MTMRE_HUMAN	MTMR14	MTMRE_HUMAN Myotubularin-related protein 14	1169	4	6.2	3	0.82749	7.53978	9.00123	7.58453	11.6454	12.8589	12.7744	8.04185	12.4262	0.62779	0.00209879	0.0129323
sp|P51160|PDE6C_HUMAN	PDE6C	PDE6C_HUMAN Cone cGMP-specific 3',5'-cyclic phosphodiesterase subunit alpha'	2183	1	0.8	1	0.908006	8.98337	9.37672	7.97187	13.1838	14.7013	12.7001	8.77732	13.5284	0.624137	0.00293273	0.0156615
sp|Q12933-2|TRAF2_HUMAN	TRAF2	TRAF2_HUMAN Isoform 2 of TNF receptor-associated factor 2	501	7	11.8	5	0.439535	8.81522	8.27292	7.79978	13.1239	12.1353	13.0828	8.29598	12.7806	0.623477	0.000505049	0.00541465
sp|Q9UHD2|TBK1_HUMAN	TBK1	TBK1_HUMAN Serine/threonine-protein kinase TBK1	1908	9	12.8	7	0.240598	8.96145	7.72895	8.04137	12.7422	11.5168	13.8105	8.24392	12.6898	0.622271	0.00423739	0.0203377
sp|P51692|STA5B_HUMAN	STAT5B	STA5B_HUMAN Signal transducer and activator of transcription 5B	1255	4	1.7	1	0	8.07952	8.09569	8.83862	13.0559	11.1674	14.2356	8.33794	12.8196	0.62059	0.00846353	0.0319192
sp|O60725|ICMT_HUMAN	ICMT	ICMT_HUMAN Protein-S-isoprenylcysteine O-methyltransferase	2235	3	3.5	3	0.663373	10.5006	8.11472	8.28381	13.4329	14.3657	13.3271	8.96637	13.7086	0.612481	0.00477511	0.0218358
sp|Q13200|PSMD2_HUMAN	PSMD2	PSMD2_HUMAN 26S proteasome non-ATPase regulatory subunit 2	699	17	16.2	14	0.443218	7.51946	7.34801	7.70577	11.4033	11.6785	11.3609	7.52441	11.4809	0.609588	1.02853e-05	0.00125751
sp|P61586|RHOA_HUMAN	RHOA	RHOA_HUMAN Transforming protein RhoA	1094	3	11.4	2	0.877132	8.36733	8.69903	8.22556	11.4315	14.5401	12.5979	8.43064	12.8565	0.608784	0.0084977	0.0319192
sp|Q9UPR3|SMG5_HUMAN	SMG5	SMG5_HUMAN Protein SMG5	1614	3	2.1	2	1.50999	9.1315	9.94626	8.6034	12.3124	13.2836	16.6141	9.22705	14.07	0.608685	0.0235567	0.065851
sp|Q8N5S9-2|KKCC1_HUMAN	CAMKK1	KKCC1_HUMAN Isoform 2 of Calcium/calmodulin-dependent protein kinase kinase 1	140	4	9	3	0.129257	7.1422	8.34091	8.36567	12.7224	10.8757	12.7549	7.94959	12.1177	0.608158	0.00490717	0.0222871
sp|Q8NG27|PJA1_HUMAN	PJA1	PJA1_HUMAN E3 ubiquitin-protein ligase Praja-1	1463	1	1.6	1	0.250774	8.57476	8.64968	6.55949	12.2885	12.7577	11.1655	7.92797	12.0705	0.606465	0.00759424	0.0293535
sp|Q8N5K1|CISD2_HUMAN	CISD2	CISD2_HUMAN CDGSH iron-sulfur domain-containing protein 2	1156	4	16.3	3	1.16384	9.69481	8.4847	7.90141	12.1884	14.3333	13.0718	8.69364	13.1978	0.60227	0.00526571	0.0230824
sp|Q9H444|CHM4B_HUMAN	CHMP4B	CHM4B_HUMAN Charged multivesicular body protein 4b	1240	9	22.8	8	0.669424	8.8936	8.10887	7.89171	12.8361	12.2236	12.7111	8.29806	12.5903	0.601464	0.000274615	0.00425616
sp|Q9UGP4|LIMD1_HUMAN	LIMD1	LIMD1_HUMAN LIM domain-containing protein 1	222	24	31.8	20	0.366298	7.96283	8.31302	8.94383	13.051	12.2755	12.8372	8.40656	12.7212	0.597651	0.000304573	0.00447799
sp|Q9UMZ2|SYNRG_HUMAN	SYNRG	SYNRG_HUMAN Synergin gamma	1287	13	12.9	11	0.227976	8.17727	8.38341	7.92568	12.0503	12.4627	12.4529	8.16212	12.322	0.594217	2.55823e-05	0.00162083
sp|P18031|PTN1_HUMAN	PTPN1	PTN1_HUMAN Tyrosine-protein phosphatase non-receptor type 1	953	24	35.6	20	0.379858	9.01179	8.79949	8.12953	12.546	13.7807	12.7711	8.64694	13.0326	0.591864	0.00069593	0.00637735
sp|P45974|UBP5_HUMAN	USP5	UBP5_HUMAN Ubiquitin carboxyl-terminal hydrolase 5	799	23	23.2	19	0.593556	8.00017	8.19024	8.2279	11.8126	12.6508	12.2991	8.13944	12.2542	0.590271	8.36569e-05	0.00258649
sp|Q13526|PIN1_HUMAN	PIN1	PIN1_HUMAN Peptidyl-prolyl cis-trans isomerase NIMA-interacting 1	2056	6	22.7	5	0.286264	8.24493	9.23382	7.78007	13.0705	11.5099	13.437	8.41961	12.6725	0.589872	0.00432295	0.0204809
sp|Q8ND24|RN214_HUMAN	RNF214	RN214_HUMAN RING finger protein 214	486	6	9	5	0.443725	8.19937	7.89825	8.32932	12.1748	13.775	10.7502	8.14231	12.2333	0.587307	0.00978329	0.0355659
sp|Q8WX93|PALLD_HUMAN	PALLD	PALLD_HUMAN Palladin	944	13	10.7	9	0.217989	7.85219	8.38235	8.03035	12.4371	11.377	12.6408	8.0883	12.1516	0.587242	0.000648083	0.00625728
sp|Q8NFW8|NEUA_HUMAN	CMAS	NEUA_HUMAN N-acylneuraminate cytidylyltransferase	1668	1	2.3	1	1.79028	7.40668	8.17674	8.57086	13.0597	11.9365	11.2828	8.05143	12.093	0.586852	0.00288309	0.0155033
sp|Q9UKV8|AGO2_HUMAN	AGO2	AGO2_HUMAN Protein argonaute-2	438	12	8.1	8	0.538108	8.25362	7.77049	8.75418	12.9718	12.012	12.1782	8.25943	12.3874	0.584756	0.000548993	0.00569335
sp|Q9H694|BICC1_HUMAN	BICC1	BICC1_HUMAN Protein bicaudal C homolog 1	2035	1	1.7	1	1.14805	8.35924	9.30745	7.2235	13.2457	11.7118	12.3451	8.29673	12.4342	0.583696	0.00524426	0.0230824
sp|Q8N0X7|SPG20_HUMAN	SPG20	SPG20_HUMAN Spartin	328	35	31.8	27	0.241663	8.03377	8.46076	8.3624	12.0194	13.032	12.1803	8.28564	12.4106	0.582886	0.000263806	0.00425616
sp|O75794|CD123_HUMAN	CDC123	CD123_HUMAN Cell division cycle protein 123 homolog	989	2	7.1	1	0	8.23555	7.18477	10.6682	12.4028	14.0089	12.5916	8.69618	13.0011	0.580178	0.0200281	0.0588182
sp|Q14192|FHL2_HUMAN	FHL2	FHL2_HUMAN Four and a half LIM domains protein 2	1120	4	18.6	2	0.654043	9.52453	8.44208	7.68616	12.973	12.9231	12.4393	8.55093	12.7784	0.579559	0.0016493	0.0112027
sp|Q96HC4|PDLI5_HUMAN	PDLIM5	PDLI5_HUMAN PDZ and LIM domain protein 5	113	42	34.2	33	0.437193	8.30577	8.14074	8.4908	12.6076	11.8317	12.8054	8.31244	12.4149	0.578732	0.000197768	0.00393999
sp|Q15366-3|PCBP2_HUMAN	PCBP2	PCBP2_HUMAN Isoform 3 of Poly(rC)-binding protein 2	309	52	24.3	38	0.520829	8.00563	8.55815	8.683	12.9075	12.6345	12.1437	8.41559	12.5619	0.577915	0.000170324	0.00368263
sp|Q53GG5-2|PDLI3_HUMAN	PDLIM3	PDLI3_HUMAN Isoform 2 of PDZ and LIM domain protein 3	9	7	11.7	5	0.295818	7.6639	9.48641	7.751	13.6695	10.7065	12.7672	8.30043	12.3811	0.576877	0.0182422	0.0548209
sp|Q12907|LMAN2_HUMAN	LMAN2	LMAN2_HUMAN Vesicular integral-membrane protein VIP36	1214	7	18.5	4	0.667491	9.63011	8.42752	8.82997	13.3383	12.9769	13.7631	8.96253	13.3594	0.575881	0.000471238	0.00526688
sp|O43684|BUB3_HUMAN	BUB3	BUB3_HUMAN Mitotic checkpoint protein BUB3	2047	6	14.6	2	0.55695	8.62445	8.7497	7.59707	12.4923	11.4496	13.2656	8.32374	12.4025	0.575329	0.00311727	0.0163071
sp|Q96EP0|RNF31_HUMAN	RNF31	RNF31_HUMAN E3 ubiquitin-protein ligase RNF31	952	9	9.3	6	0.412172	8.53807	8.61213	7.7644	12.4247	10.4574	14.2335	8.30487	12.3719	0.575033	0.0223628	0.063741
sp|Q9NW64|RBM22_HUMAN	RBM22	RBM22_HUMAN Pre-mRNA-splicing factor RBM22	810	4	8.8	3	0.969577	9.2506	8.18809	9.80257	13.8053	15.1532	11.6149	9.08042	13.5245	0.57474	0.0172975	0.0526632
sp|Q8IVM0-2|CCD50_HUMAN	CCDC50	CCD50_HUMAN Isoform 2 of Coiled-coil domain-containing protein 50	1059	13	12.9	8	0.829655	8.54801	8.55983	8.17052	12.6554	11.9243	13.037	8.42612	12.5389	0.573469	0.000301979	0.00447799
sp|Q13492|PICAL_HUMAN	PICALM	PICAL_HUMAN Phosphatidylinositol-binding clathrin assembly protein	1948	2	3.2	2	1.05437	7.39366	9.57445	8.25511	11.8777	14.1152	11.4938	8.40774	12.4955	0.571623	0.0167982	0.0514127
sp|Q9NYJ8|TAB2_HUMAN	TAB2	TAB2_HUMAN TGF-beta-activated kinase 1 and MAP3K7-binding protein 2	459	18	18	11	0.71119	8.94332	8.66772	8.5574	13.1526	12.5722	13.1526	8.72281	12.9591	0.571105	4.6813e-05	0.0021774
sp|P38646|GRP75_HUMAN	HSPA9	GRP75_HUMAN Stress-70 protein, mitochondrial	10	7	10.5	5	0.645743	8.09636	8.17474	8.22961	11.4034	14.4423	10.4846	8.1669	12.1101	0.568351	0.0300574	0.0775308
sp|O00231-2|PSD11_HUMAN	PSMD11	PSD11_HUMAN Isoform 2 of 26S proteasome non-ATPase regulatory subunit 11	93	5	12.1	5	0.481735	7.30129	7.82368	8.046	11.0417	13.2299	10.031	7.72366	11.4342	0.566	0.0186639	0.0557995
sp|O75477|ERLN1_HUMAN	ERLIN1	ERLN1_HUMAN Erlin-1	2027	1	2	1	1.68172	9.83447	8.42034	7.46139	13.8194	12.1682	12.0363	8.57206	12.6747	0.564232	0.0102216	0.0364183
sp|Q9NRZ7-3|PLCC_HUMAN	AGPAT3	PLCC_HUMAN Isoform 3 of 1-acyl-sn-glycerol-3-phosphate acyltransferase gamma	2213	2	3	2	1.24282	9.95159	7.525	8.34091	13.4084	11.7869	12.913	8.60583	12.7028	0.561758	0.00885481	0.0329116
sp|Q9Y450-2|HBS1L_HUMAN	HBS1L	HBS1L_HUMAN Isoform 2 of HBS1-like protein	607	2	3.2	2	0.250279	9.02146	9.60997	8.17857	13.6584	12.4441	13.4641	8.93667	13.1889	0.561513	0.00162097	0.0111403
sp|Q86YL5-2|TDRP_HUMAN	TDRP	TDRP_HUMAN Isoform 2 of Testis development-related protein	1950	1	6.1	1	0	8.40419	8.59133	8.23442	13.3811	11.0587	12.7666	8.40998	12.4021	0.560412	0.00473029	0.0217593
sp|Q9UMY4|SNX12_HUMAN	SNX12	SNX12_HUMAN Sorting nexin-12	1936	4	14.5	2	0.401982	8.41578	8.25199	8.70779	12.305	13.3731	11.7166	8.45852	12.4649	0.559393	0.00134429	0.00988222
sp|P98082|DAB2_HUMAN	DAB2	DAB2_HUMAN Disabled homolog 2	2202	3	4.3	2	0.293058	8.90113	7.38271	8.43575	12.3999	12.2471	11.7403	8.23986	12.1291	0.557777	0.00137893	0.00997896
sp|Q9H6S1|AZI2_HUMAN	AZI2	AZI2_HUMAN 5-azacytidine-induced protein 2	161	6	14	5	0.638711	9.39164	8.61959	8.64188	14.013	12.128	13.0721	8.88437	13.071	0.557031	0.00222403	0.0133845
sp|P62191|PRS4_HUMAN	PSMC1	PRS4_HUMAN 26S protease regulatory subunit 4	441	12	20	8	0.432841	7.88698	8.27501	8.11092	11.4387	11.7839	12.4515	8.09097	11.8914	0.555533	0.000280298	0.00428376
sp|Q8NEZ5|FBX22_HUMAN	FBXO22	FBX22_HUMAN F-box only protein 22	1827	2	5.7	1	0.308968	7.80862	7.6857	10.4529	13.6406	10.6798	13.7789	8.64908	12.6998	0.554186	0.0403715	0.0967832
sp|Q15233|NONO_HUMAN	NONO	NONO_HUMAN Non-POU domain-containing octamer-binding protein	103	9	14.6	4	0.898122	8.17382	8.3503	8.09967	12.5477	11.7881	11.7807	8.20793	12.0388	0.552603	0.000133268	0.00340199
sp|P51617|IRAK1_HUMAN	IRAK1	IRAK1_HUMAN Interleukin-1 receptor-associated kinase 1	426	16	17.4	10	0.676587	8.61535	8.91238	8.75765	12.7389	12.6843	12.9241	8.76179	12.7824	0.544864	3.63898e-06	0.00110853
sp|P42765|THIM_HUMAN	ACAA2	THIM_HUMAN 3-ketoacyl-CoA thiolase, mitochondrial	986	3	8.3	2	2.02843	9.34492	8.52551	8.49691	14.1998	11.7522	12.504	8.78911	12.8187	0.544457	0.00653171	0.0267133
sp|Q5JXB2|UE2NL_HUMAN	UBE2NL	UE2NL_HUMAN Putative ubiquitin-conjugating enzyme E2 N-like	2020	1	6.5	1	1.05244	8.56174	9.02834	8.59233	12.5179	12.3084	13.3266	8.72747	12.7176	0.543191	0.000319513	0.00451936
sp|O95817|BAG3_HUMAN	BAG3	BAG3_HUMAN BAG family molecular chaperone regulator 3	110	29	37	23	0.399073	9.00473	8.42664	8.25085	12.4918	12.8558	11.9812	8.56074	12.4429	0.539519	0.000338952	0.00460656
sp|Q15084-2|PDIA6_HUMAN	PDIA6	PDIA6_HUMAN Isoform 2 of Protein disulfide-isomerase A6	1187	3	7.1	1	1.88542	9.99068	7.40471	7.47671	12.0862	13.1736	10.7615	8.2907	12.0071	0.534325	0.0277988	0.0733196
sp|Q9C026-4|TRIM9_HUMAN	TRIM9	TRIM9_HUMAN Isoform 4 of E3 ubiquitin-protein ligase TRIM9	61	6	8.1	5	0.11932	8.26859	9.02593	8.31104	12.8654	11.7065	12.3424	8.53519	12.3048	0.527722	0.00081816	0.00693644
sp|P52434|RPAB3_HUMAN	POLR2H	RPAB3_HUMAN DNA-directed RNA polymerases I, II, and III subunit RPABC3	2063	1	10.7	1	0	7.0031	9.25769	9.04431	11.2701	12.096	12.9887	8.43503	12.1183	0.52272	0.0135042	0.043752
sp|Q9NYP9|MS18A_HUMAN	MIS18A	MS18A_HUMAN Protein Mis18-alpha	722	3	17.6	1	0	9.37962	9.09532	7.73233	12.4491	11.741	13.4082	8.73575	12.5328	0.5207	0.00563875	0.0242122
sp|P35998|PRS7_HUMAN	PSMC2	PRS7_HUMAN 26S protease regulatory subunit 7	441	40	44.6	24	0.496662	8.16619	8.28562	8.17225	11.6724	11.1357	12.4609	8.20802	11.7563	0.518334	0.000784172	0.00679714
sp|Q99460|PSMD1_HUMAN	PSMD1	PSMD1_HUMAN 26S proteasome non-ATPase regulatory subunit 1	1175	17	17.3	10	0.326383	8.09633	7.35806	8.08089	11.3389	10.7372	11.5963	7.84509	11.2241	0.516738	0.000660391	0.00631312
sp|P40926|MDHM_HUMAN	MDH2	MDHM_HUMAN Malate dehydrogenase, mitochondrial	659	4	11.5	4	1.51526	8.0666	10.5072	6.94574	12.7172	11.1013	12.6091	8.50652	12.1425	0.51343	0.0362871	0.0891997
sp|P63010-2|AP2B1_HUMAN	AP2B1	AP2B1_HUMAN Isoform 2 of AP-2 complex subunit beta	871	47	23	33	0.464146	8.07598	7.62367	8.93061	11.5515	10.7773	12.659	8.21009	11.6626	0.506422	0.00662656	0.0269117
sp|Q8IX01|SUGP2_HUMAN	SUGP2	SUGP2_HUMAN SURP and G-patch domain-containing protein 2	2165	1	0.8	1	0	8.10581	9.05795	8.82971	12.4348	12.695	11.7622	8.66449	12.2973	0.505156	0.000811018	0.00690108
sp|Q6ZWJ1|STXB4_HUMAN	STXBP4	STXB4_HUMAN Syntaxin-binding protein 4	1123	6	9	3	0.659696	8.75849	8.69761	8.72915	12.6471	13.3501	11.165	8.72842	12.3874	0.505082	0.0047433	0.021776
sp|Q13137-4|CACO2_HUMAN	CALCOCO2	CACO2_HUMAN Isoform 4 of Calcium-binding and coiled-coil domain-containing protein 2	181	18	36.4	9	1.69079	9.3577	9.0958	9.04349	12.6504	13.3902	12.9322	9.16566	12.9909	0.503195	8.5422e-05	0.00258649
sp|P52943|CRIP2_HUMAN	CRIP2	CRIP2_HUMAN Cysteine-rich protein 2	2356	1	3.4	1	1.26505	8.12145	8.99496	8.5955	11.6223	13.0559	11.7097	8.57064	12.1293	0.501021	0.00252926	0.0146887
sp|O43242|PSMD3_HUMAN	PSMD3	PSMD3_HUMAN 26S proteasome non-ATPase regulatory subunit 3	510	14	20.8	13	0.47207	7.98712	7.74116	8.05169	11.5122	10.9734	11.1514	7.92666	11.2123	0.500302	5.85374e-05	0.00226637
sp|Q8TBM8|DJB14_HUMAN	DNAJB14	DJB14_HUMAN DnaJ homolog subfamily B member 14	1872	1	3.4	1	0.970044	9.51141	9.37289	8.86446	12.9326	12.7075	13.5945	9.24959	13.0782	0.499703	0.000319092	0.00451936
sp|P37268|FDFT_HUMAN	FDFT1	FDFT_HUMAN Squalene synthase	657	8	18	4	0.171918	10.8387	8.04325	9.02697	13.2183	13.6585	12.58	9.30297	13.1523	0.499549	0.0117676	0.0400839
sp|Q9HCD6-2|TANC2_HUMAN	TANC2	TANC2_HUMAN Isoform 2 of Protein TANC2	1150	3	1.9	2	1.22395	8.77431	8.52335	9.67533	12.5872	14.4494	11.0274	8.991	12.688	0.496913	0.0243664	0.0672626
sp|P11142|HSP7C_HUMAN	HSPA8	HSP7C_HUMAN Heat shock cognate 71 kDa protein	10	107	56.7	84	0.614136	8.43392	8.71009	8.707	12.3644	12.9028	11.1182	8.617	12.1285	0.493137	0.00281403	0.015323
sp|O94855-2|SC24D_HUMAN	SEC24D	SC24D_HUMAN Isoform 2 of Protein transport protein Sec24D	914	8	5.1	7	0.295971	7.81246	9.09915	9.04455	12.9948	11.8507	11.6437	8.65205	12.1631	0.491394	0.00410479	0.0199486
sp|Q9H910|HN1L_HUMAN	HN1L	HN1L_HUMAN Hematological and neurological expressed 1-like protein	638	18	70.5	11	0.549666	8.65454	9.50829	8.24417	12.0067	13.4092	11.6899	8.80233	12.3686	0.490723	0.00526582	0.0230824
sp|Q8N5M9|JAGN1_HUMAN	JAGN1	JAGN1_HUMAN Protein jagunal homolog 1	62	1	6.6	1	1.14762	8.88173	8.93775	8.10394	11.1608	11.6677	13.5621	8.64114	12.1302	0.48931	0.0109865	0.0383208
sp|Q9NQW6|ANLN_HUMAN	ANLN	ANLN_HUMAN Actin-binding protein anillin	611	3	3.6	2	0.239859	7.52621	8.77704	8.49063	10.892	12.6101	11.2681	8.26462	11.5901	0.487869	0.00668931	0.0270477
sp|Q9UPQ9|TNR6B_HUMAN	TNRC6B	TNR6B_HUMAN Trinucleotide repeat-containing gene 6B protein	1108	47	24.7	35	0.269693	8.70634	8.59243	8.99396	12.7096	12.5457	11.5998	8.76424	12.285	0.4872	0.000652422	0.00626272
sp|Q9H4B6|SAV1_HUMAN	SAV1	SAV1_HUMAN Protein salvador homolog 1	2129	2	6	2	0.242272	9.03085	9.9945	7.61805	13.7699	12.8975	10.6635	8.88113	12.4436	0.486589	0.0366857	0.0898954
sp|Q8WUF5|IASPP_HUMAN	PPP1R13L	IASPP_HUMAN RelA-associated inhibitor	1518	3	5.7	2	0	7.87716	9.2671	9.66911	12.2405	12.6469	12.6126	8.93779	12.5	0.483938	0.00309472	0.0163017
sp|P24539|AT5F1_HUMAN	ATP5F1	AT5F1_HUMAN ATP synthase F(0) complex subunit B1, mitochondrial	2282	1	3.1	1	1.63198	10.8472	8.55687	8.50914	13.621	12.5108	12.9035	9.3044	13.0117	0.483829	0.011437	0.0394185
sp|Q5VUA4|ZN318_HUMAN	ZNF318	ZN318_HUMAN Zinc finger protein 318	767	4	2.1	3	0.343839	9.05882	7.78098	9.52994	12.4123	12.7549	11.6951	8.78991	12.2874	0.48326	0.00454668	0.0211662
sp|Q92804|RBP56_HUMAN	TAF15	RBP56_HUMAN TATA-binding protein-associated factor 2N	65	33	22.3	22	0.322529	8.85453	8.23281	8.16001	12.4238	11.0645	11.7741	8.41578	11.7541	0.481997	0.00176448	0.0116777
sp|Q12905|ILF2_HUMAN	ILF2	ILF2_HUMAN Interleukin enhancer-binding factor 2	1894	5	9.7	3	0.784009	9.01956	8.38159	10.0157	13.4134	11.6394	13.0118	9.13895	12.6882	0.47339	0.00777155	0.0298896
sp|P62140|PP1B_HUMAN	PPP1CB	PP1B_HUMAN Serine/threonine-protein phosphatase PP1-beta catalytic subunit	425	3	12.8	2	0.557496	9.21091	8.4423	8.53996	12.5238	11.0593	12.7715	8.73106	12.1182	0.472946	0.00445971	0.0208869
sp|P30101|PDIA3_HUMAN	PDIA3	PDIA3_HUMAN Protein disulfide-isomerase A3	1126	6	11.9	6	1.73622	8.53254	8.46	8.04196	12.3868	10.7896	11.5408	8.34483	11.5724	0.471735	0.00266852	0.0149734
sp|P49023-3|PAXI_HUMAN	PXN	PAXI_HUMAN Isoform Gamma of Paxillin	1218	14	17.9	9	0.37379	8.83854	8.62287	9.25991	11.8297	12.8307	12.391	8.90711	12.3505	0.471537	0.000565156	0.00578351
sp|Q92973|TNPO1_HUMAN	TNPO1	TNPO1_HUMAN Transportin-1	1161	16	9.7	9	0.104878	9.23551	8.29287	9.66078	12.5946	12.1197	12.9341	9.06305	12.5495	0.469557	0.00173633	0.0115243
sp|P84157|MXRA7_HUMAN	MXRA7	MXRA7_HUMAN Matrix-remodeling-associated protein 7	1763	3	14.2	2	5.27904	8.36091	6.85069	8.21604	9.7558	11.6946	10.9523	7.80921	10.8009	0.467905	0.0157016	0.0486979
sp|Q96A57-2|TM230_HUMAN	TMEM230	TM230_HUMAN Isoform 1 of Transmembrane protein 230	2087	2	13.7	2	1.03208	10.6921	9.02995	9.07964	13.4736	13.7493	12.5962	9.60055	13.273	0.467306	0.00476007	0.0218099
sp|Q969Q5|RAB24_HUMAN	RAB24	RAB24_HUMAN Ras-related protein Rab-24	73	4	24.6	1	0	10.0209	8.86563	8.20311	13.7673	11.6329	12.044	9.02989	12.4814	0.467002	0.0148851	0.0469811
sp|P24723|KPCL_HUMAN	PRKCH	KPCL_HUMAN Protein kinase C eta type	894	2	4.2	2	0	9.0711	8.74632	8.4292	12.4788	11.6187	12.1793	8.74887	12.0923	0.466916	0.000434427	0.00507852
sp|Q9H3S7|PTN23_HUMAN	PTPN23	PTN23_HUMAN Tyrosine-protein phosphatase non-receptor type 23	87	30	14.9	21	0.432559	8.66319	8.19771	9.49248	12.5099	11.2636	12.6211	8.78446	12.1315	0.465737	0.00438761	0.0206324
sp|Q15382|RHEB_HUMAN	RHEB	RHEB_HUMAN GTP-binding protein Rheb	1842	4	18.5	4	0.557735	9.29364	9.12289	8.12415	11.8424	11.9712	12.8183	8.84689	12.2106	0.464896	0.0021179	0.0130042
sp|P40763|STAT3_HUMAN	STAT3	STAT3_HUMAN Signal transducer and activator of transcription 3	1635	8	8.4	8	0.966472	8.99201	8.55215	9.09347	11.9955	12.8933	11.8406	8.87921	12.2431	0.46347	0.000793307	0.00685075
sp|P53611|PGTB2_HUMAN	RABGGTB	PGTB2_HUMAN Geranylgeranyl transferase type-2 subunit beta	1971	1	2.4	1	0.306378	7.98378	9.38047	8.798	13.4521	10.2599	12.3086	8.72075	12.0069	0.461334	0.0320194	0.0813798
sp|P17844|DDX5_HUMAN	DDX5	DDX5_HUMAN Probable ATP-dependent RNA helicase DDX5	679	18	18.9	13	0.564883	7.98071	8.95243	9.36481	12.2556	11.9836	11.8981	8.76598	12.0458	0.458538	0.00150705	0.0106734
sp|Q96BK5|PINX1_HUMAN	PINX1	PINX1_HUMAN PIN2/TERF1-interacting telomerase inhibitor 1	1736	1	4.3	1	1.21455	10.2977	7.45094	8.76315	11.5356	13.1289	11.7415	8.83725	12.1353	0.457546	0.0266467	0.0715609
sp|Q96AE4-2|FUBP1_HUMAN	FUBP1	FUBP1_HUMAN Isoform 2 of Far upstream element-binding protein 1	128	20	27.1	14	0.443874	8.9921	8.40221	8.97293	12.9579	11.9022	11.3209	8.78908	12.0603	0.456486	0.00318688	0.0165429
sp|P31943|HNRH1_HUMAN	HNRNPH1	HNRH1_HUMAN Heterogeneous nuclear ribonucleoprotein H	789	11	10	9	0.456973	8.89763	9.09507	9.03083	13.3319	11.5754	12.061	9.00784	12.3227	0.45207	0.00326146	0.0167619
sp|Q9Y4P1-2|ATG4B_HUMAN	ATG4B	ATG4B_HUMAN Isoform 2 of Cysteine protease ATG4B	2312	2	4.3	1	0.545238	8.13312	8.70907	10.7184	12.5448	12.6975	12.4374	9.18687	12.5599	0.451181	0.0128002	0.0419391
sp|P78406|RAE1L_HUMAN	RAE1	RAE1L_HUMAN mRNA export factor	1740	4	15.8	3	0.686118	8.98428	9.15352	9.59178	11.4413	14.1787	12.2887	9.24319	12.6362	0.451101	0.0149465	0.0470731
sp|Q13572|ITPK1_HUMAN	ITPK1	ITPK1_HUMAN Inositol-tetrakisphosphate 1-kinase	2019	2	8.2	1	0	8.25873	8.55073	10.0565	12.6261	11.6778	12.4129	8.95533	12.2389	0.450659	0.00634314	0.0261852
sp|Q99961|SH3G1_HUMAN	SH3GL1	SH3G1_HUMAN Endophilin-A2	768	13	31.3	10	0.711903	8.46574	9.12914	7.53529	11.5376	11.5542	11.2484	8.37673	11.4467	0.450479	0.00290105	0.0155638
sp|P11021|GRP78_HUMAN	HSPA5	GRP78_HUMAN 78 kDa glucose-regulated protein	10	17	13.6	12	0.290014	8.06791	9.42293	8.96575	12.4633	11.2985	12.3591	8.81887	12.0403	0.449206	0.00409701	0.0199486
sp|Q92551|IP6K1_HUMAN	IP6K1	IP6K1_HUMAN Inositol hexakisphosphate kinase 1	763	2	3.4	2	0.732358	8.7292	8.32311	8.845	11.3306	12.1853	11.7763	8.63244	11.7641	0.44655	0.000435212	0.00507852
sp|P04080|CYTB_HUMAN	CSTB	CYTB_HUMAN Cystatin-B	2283	10	45.9	9	0.349063	8.76581	9.04367	9.1878	12.8102	10.4401	13.531	8.99909	12.2604	0.446157	0.0257524	0.0694001
sp|P07237|PDIA1_HUMAN	P4HB	PDIA1_HUMAN Protein disulfide-isomerase	526	5	8.9	3	1.45034	8.77302	8.15295	8.29883	13.1254	10.1114	11.0918	8.40827	11.4429	0.444571	0.0286941	0.0752329
sp|P40938|RFC3_HUMAN	RFC3	RFC3_HUMAN Replication factor C subunit 3	2402	1	2.5	1	0.624561	8.86969	9.90641	8.33204	13.2308	11.4046	12.2383	9.03604	12.2912	0.443865	0.00973152	0.0354887
sp|Q6P2H3|CEP85_HUMAN	CEP85	CEP85_HUMAN Centrosomal protein of 85 kDa	1433	5	9.2	5	0.472266	8.84411	8.85144	9.65966	12.8155	11.6862	12.6615	9.1184	12.3877	0.442056	0.00183189	0.0119137
sp|Q9NZQ3-2|SPN90_HUMAN	NCKIPSD	SPN90_HUMAN Isoform 2 of NCK-interacting protein with SH3 domain	2302	1	1.7	1	0	9.16093	8.79775	8.26296	12.4916	11.717	11.3987	8.74055	11.8691	0.441414	0.00167837	0.0113294
sp|P08107|HSP71_HUMAN	HSPA1A	HSP71_HUMAN Heat shock 70 kDa protein 1A/1B	10	108	42.6	82	0.212674	9.04767	8.45779	9.02118	11.9822	12.6616	11.2939	8.84221	11.9792	0.438055	0.0020323	0.0126231
sp|Q9UNM6-2|PSD13_HUMAN	PSMD13	PSD13_HUMAN Isoform 2 of 26S proteasome non-ATPase regulatory subunit 13	613	6	7.1	3	0.26194	8.81483	8.67627	7.32684	10.973	11.6819	10.9184	8.27265	11.1911	0.435933	0.00547029	0.0237856
sp|Q12929|EPS8_HUMAN	EPS8	EPS8_HUMAN Epidermal growth factor receptor kinase substrate 8	33	13	15.3	8	0.531427	7.28517	10.358	8.71432	12.6078	10.658	12.3673	8.78581	11.8777	0.435011	0.0457082	0.106777
sp|Q8NFD5-3|ARI1B_HUMAN	ARID1B	ARI1B_HUMAN Isoform 3 of AT-rich interactive domain-containing protein 1B	7	1	0.5	1	1.55803	7.7913	9.4919	9.41213	10.8698	11.6945	13.4069	8.89844	11.9904	0.430254	0.0292697	0.0763973
sp|Q96T58|MINT_HUMAN	SPEN	MINT_HUMAN Msx2-interacting protein	954	4	1.9	2	0.501518	8.64009	8.62379	9.36044	12.1017	11.7073	12.0572	8.87477	11.9554	0.429883	0.000351537	0.00467319
sp|Q92879-4|CELF1_HUMAN	CELF1	CELF1_HUMAN Isoform 4 of CUGBP Elav-like family member 1	77	4	4.1	3	0.538002	9.08509	9.17284	8.99182	12.6818	12.15	11.8358	9.08325	12.2226	0.428266	0.000240187	0.00425616
sp|P51148-2|RAB5C_HUMAN	RAB5C	RAB5C_HUMAN Isoform 2 of Ras-related protein Rab-5C	1585	8	21.3	5	0.214371	9.30789	9.25434	9.33718	11.9122	13.0163	12.5989	9.2998	12.5091	0.427707	0.000574665	0.00585503
sp|Q9Y508|RN114_HUMAN	RNF114	RN114_HUMAN RING finger protein 114	1654	5	23.2	4	0.329607	9.39434	8.84229	8.59798	13.1062	11.274	11.6684	8.94487	12.0162	0.425849	0.00707858	0.0279177
sp|O00193|SMAP_HUMAN	SMAP	SMAP_HUMAN Small acidic protein	2105	1	3.8	1	0.754837	8.18371	9.03547	7.05343	11.04	11.0887	10.4773	8.09087	10.8687	0.425807	0.0101919	0.0363682
sp|Q9NX63|CHCH3_HUMAN	CHCHD3	CHCH3_HUMAN Coiled-coil-helix-coiled-coil-helix domain-containing protein 3, mitochondrial	2360	3	11.5	1	0.326302	11.1088	9.22693	8.64665	12.8812	13.1567	12.8809	9.6608	12.9729	0.425287	0.0114817	0.0395141
sp|O76003|GLRX3_HUMAN	GLRX3	GLRX3_HUMAN Glutaredoxin-3	776	32	36.7	25	0.372055	9.05054	8.70036	9.02399	12.2971	12.3763	11.2711	8.92496	11.9815	0.424889	0.00121215	0.00914228
sp|O75694|NU155_HUMAN	NUP155	NU155_HUMAN Nuclear pore complex protein Nup155	108	18	12.7	12	0.530902	8.99965	8.29312	9.98099	13.0639	11.1635	12.371	9.09125	12.1995	0.424268	0.0137023	0.0441645
sp|P24666|PPAC_HUMAN	ACP1	PPAC_HUMAN Low molecular weight phosphotyrosine protein phosphatase	1861	8	43.7	5	0	7.99842	10.6459	8.73923	13.1005	12.457	11.1342	9.12784	12.2306	0.422144	0.0337968	0.0846013
sp|Q99615|DNJC7_HUMAN	DNAJC7	DNJC7_HUMAN DnaJ homolog subfamily C member 7	444	23	36.2	18	0.476107	8.35742	8.87154	8.99551	11.5658	12.9976	10.4615	8.74149	11.675	0.417469	0.0181249	0.0546097
sp|P55072|TERA_HUMAN	VCP	TERA_HUMAN Transitional endoplasmic reticulum ATPase	314	85	47.8	59	0.327556	8.98653	8.77865	9.63098	12.0751	11.273	13.2371	9.13205	12.1951	0.417285	0.00805037	0.0307582
sp|Q9UJ68|MSRA_HUMAN	MSRA	MSRA_HUMAN Mitochondrial peptide methionine sulfoxide reductase	2242	1	3.8	1	3.11045	8.64919	9.56656	9.38603	11.6427	13.8578	11.3413	9.2006	12.2806	0.416579	0.0215827	0.0618208
sp|O00170|AIP_HUMAN	AIP	AIP_HUMAN AH receptor-interacting protein	408	12	30	7	0.632893	8.72659	9.26799	9.57863	12.1272	12.5396	12.1247	9.19107	12.2638	0.416102	0.000417298	0.0050601
sp|O00233|PSMD9_HUMAN	PSMD9	PSMD9_HUMAN 26S proteasome non-ATPase regulatory subunit 9	662	4	20.2	4	0.455797	9.61632	8.73613	8.90742	11.6156	12.0174	12.6906	9.08662	12.1079	0.414129	0.00186531	0.0120031
sp|Q13395|TARB1_HUMAN	TARBP1	TARB1_HUMAN Probable methyltransferase TARBP1	2022	4	2.5	2	0.450207	8.20671	9.52838	9.43049	12.3738	12.3336	11.4739	9.05519	12.0604	0.413463	0.00434871	0.020491
sp|Q92667|AKAP1_HUMAN	AKAP1	AKAP1_HUMAN A-kinase anchor protein 1, mitochondrial	587	19	14	14	1.53512	9.48039	8.86902	8.68399	11.9479	11.4256	12.616	9.01113	11.9965	0.412832	0.00207362	0.0128454
sp|O00767|ACOD_HUMAN	SCD	ACOD_HUMAN Acyl-CoA desaturase	1788	3	3.6	3	1.24435	10.2644	9.41079	8.40097	12.265	11.8626	13.2271	9.35872	12.4516	0.411945	0.0101018	0.0362696
sp|Q9Y6B6|SAR1B_HUMAN	SAR1B	SAR1B_HUMAN GTP-binding protein SAR1b	2102	5	10.1	4	0.635689	8.69963	8.93348	9.53269	11.1641	13.2427	11.7192	9.05527	12.042	0.411245	0.0111242	0.0386272
sp|O43353|RIPK2_HUMAN	RIPK2	RIPK2_HUMAN Receptor-interacting serine/threonine-protein kinase 2	2181	2	5.2	2	0.556664	8.87758	9.3138	8.87303	11.614	11.8831	12.4426	9.02147	11.9799	0.409181	0.000482751	0.00527882
sp|O15111|IKKA_HUMAN	CHUK	IKKA_HUMAN Inhibitor of nuclear factor kappa-B kinase subunit alpha	1068	10	14.9	7	0.0894389	9.55709	8.91035	9.77546	13.0403	11.5285	12.8931	9.4143	12.4873	0.407536	0.00493136	0.0222871
sp|P48506|GSH1_HUMAN	GCLC	GSH1_HUMAN Glutamate--cysteine ligase catalytic subunit	90	2	2.8	2	0	7.62018	8.75033	9.84138	12.2095	10.191	12.3668	8.7373	11.5891	0.407508	0.0398291	0.0959783
sp|Q9C0E8|LNP_HUMAN	LNP	LNP_HUMAN Protein lunapark	1163	3	5.1	2	2.15625	9.5632	9.81623	8.40455	11.6554	13.7711	11.3488	9.26133	12.2585	0.404486	0.0268204	0.0718613
sp|Q9HAV0|GBB4_HUMAN	GNB4	GBB4_HUMAN Guanine nucleotide-binding protein subunit beta-4	401	1	2.9	1	0.591562	7.86807	10.3736	9.67244	12.2103	11.0274	13.6779	9.30471	12.3052	0.403234	0.0485873	0.110544
sp|P49137|MAPK2_HUMAN	MAPKAPK2	MAPK2_HUMAN MAP kinase-activated protein kinase 2	1191	3	6.5	3	0.446397	9.19162	8.65324	9.74757	12.368	11.3461	12.7718	9.19747	12.162	0.403066	0.00497865	0.0224379
sp|P45880-1|VDAC2_HUMAN	VDAC2	VDAC2_HUMAN Isoform 1 of Voltage-dependent anion-selective channel protein 2	1707	20	37.2	15	0.36729	10.3838	9.72639	9.08305	13.1876	11.1582	14.2093	9.73107	12.8517	0.401291	0.0325831	0.0825414
sp|P22681|CBL_HUMAN	CBL	CBL_HUMAN E3 ubiquitin-protein ligase CBL	625	10	11.6	8	0.27204	9.61452	9.04486	9.49473	13.0114	11.7872	12.3713	9.3847	12.39	0.400788	0.00158304	0.0110102
sp|Q9Y4P8|WIPI2_HUMAN	WIPI2	WIPI2_HUMAN WD repeat domain phosphoinositide-interacting protein 2	1375	6	10.6	6	1.04305	8.48839	9.33841	9.18553	12.1615	11.4924	11.9935	9.00411	11.8824	0.400176	0.000950595	0.00780294
sp|Q12830|BPTF_HUMAN	BPTF	BPTF_HUMAN Nucleosome-remodeling factor subunit BPTF	1749	8	2.9	2	0.747425	7.87717	9.27354	10.4414	10.8816	12.0565	13.4528	9.19735	12.1303	0.399323	0.0490942	0.111482
sp|O95197|RTN3_HUMAN	RTN3	RTN3_HUMAN Reticulon-3	1683	6	7.5	2	0.554773	10.8236	8.36568	9.30756	11.9723	12.0194	13.571	9.49895	12.5209	0.398497	0.0271956	0.0726952
sp|Q92945|FUBP2_HUMAN	KHSRP	FUBP2_HUMAN Far upstream element-binding protein 2	128	24	23.3	12	0.223314	8.55744	8.85403	9.42354	11.9584	11.945	11.4413	8.94501	11.7815	0.397373	0.000751769	0.0066655
sp|P51991|ROA3_HUMAN	HNRNPA3	ROA3_HUMAN Heterogeneous nuclear ribonucleoprotein A3	261	18	16.1	13	0.370617	8.37731	9.62796	9.43825	12.3951	12.4554	11.253	9.14784	12.0345	0.395671	0.00637532	0.0262586
sp|O15294|OGT1_HUMAN	OGT	OGT1_HUMAN UDP-N-acetylglucosamine--peptide N-acetylglucosaminyltransferase 110 kDa subunit	144	8	7.6	6	0.392829	8.86161	8.16695	9.9585	12.3567	11.7225	11.4119	8.99569	11.8304	0.395187	0.00867037	0.0323815
sp|Q8TCG1|CIP2A_HUMAN	KIAA1524	CIP2A_HUMAN Protein CIP2A	772	5	4.3	3	0.873492	9.83764	9.10834	9.15245	11.2355	14.1207	11.5653	9.36615	12.3072	0.393973	0.0354343	0.0876881
sp|Q9Y277-2|VDAC3_HUMAN	VDAC3	VDAC3_HUMAN Isoform 2 of Voltage-dependent anion-selective channel protein 3	26	19	51.8	17	0.846862	10.6386	9.5761	9.34131	13.1214	11.6617	14.0373	9.852	12.9401	0.393361	0.0180423	0.0544315
sp|P38398|BRCA1_HUMAN	BRCA1	BRCA1_HUMAN Breast cancer type 1 susceptibility protein	1316	2	1.1	1	0.371006	9.63899	7.92168	8.928	11.5701	12.1728	11.0391	8.82956	11.594	0.392968	0.00975665	0.0355246
sp|Q96CS3|FAF2_HUMAN	FAF2	FAF2_HUMAN FAS-associated factor 2	1643	9	25.2	5	0.81782	10.3777	10.5177	8.61087	12.1187	13.3591	13.2622	9.83541	12.9133	0.392801	0.0136141	0.0439855
sp|O00232|PSD12_HUMAN	PSMD12	PSD12_HUMAN 26S proteasome non-ATPase regulatory subunit 12	504	8	14.9	5	0.862562	8.69532	8.14271	8.42205	10.9937	10.523	11.6204	8.42003	11.0457	0.391583	0.00179447	0.0117756
sp|P22061-2|PIMT_HUMAN	PCMT1	PIMT_HUMAN Isoform 2 of Protein-L-isoaspartate(D-aspartate) O-methyltransferase	538	4	18.4	2	0.508339	9.74113	9.00978	9.31418	13.0892	11.7248	11.9155	9.35503	12.2431	0.38816	0.0037383	0.0185161
sp|P62136-2|PP1A_HUMAN	PPP1CA	PP1A_HUMAN Isoform 2 of Serine/threonine-protein phosphatase PP1-alpha catalytic subunit	425	9	14.7	7	0.170416	9.00259	8.32869	9.83329	11.9418	11.8316	11.7621	9.05486	11.8452	0.387532	0.00312059	0.0163071
sp|P47974|TISD_HUMAN	ZFP36L2	TISD_HUMAN Zinc finger protein 36, C3H1 type-like 2	838	6	14.6	3	0.360379	9.67941	10.3958	9.06823	13.1289	12.5555	12.4257	9.71448	12.7033	0.387	0.00245874	0.0144234
sp|P31350-2|RIR2_HUMAN	RRM2	RIR2_HUMAN Isoform 2 of Ribonucleoside-diphosphate reductase subunit M2	1466	4	8	3	0.37724	9.09035	8.7645	8.87251	11.5916	11.5088	11.8477	8.90912	11.6493	0.386894	4.01401e-05	0.00207212
sp|Q6PJT7|ZC3HE_HUMAN	ZC3H14	ZC3HE_HUMAN Zinc finger CCCH domain-containing protein 14	489	4	6.8	3	1.4329	9.43526	8.6124	8.89463	12.4193	11.3682	11.4116	8.98076	11.733	0.385666	0.00279712	0.015323
sp|Q99747|SNAG_HUMAN	NAPG	SNAG_HUMAN Gamma-soluble NSF attachment protein	863	7	26.6	4	0.240464	9.25524	9.00432	8.99858	11.842	12.0874	11.6703	9.08605	11.8666	0.385182	4.68662e-05	0.0021774
sp|P35637|FUS_HUMAN	FUS	FUS_HUMAN RNA-binding protein FUS	65	18	15	13	0.461461	9.06166	9.7239	9.15538	12.4271	11.6211	12.3931	9.31365	12.1471	0.383193	0.001068	0.00832542
sp|Q9NP61|ARFG3_HUMAN	ARFGAP3	ARFG3_HUMAN ADP-ribosylation factor GTPase-activating protein 3	492	13	19.4	7	0.243176	8.65341	8.51369	9.35363	11.8133	11.669	11.0983	8.84024	11.5269	0.382842	0.00137747	0.00997896
sp|O95487|SC24B_HUMAN	SEC24B	SC24B_HUMAN Protein transport protein Sec24B	251	26	17.1	16	0.165004	8.29312	9.1948	9.18969	11.7899	10.4455	12.5069	8.89254	11.5808	0.381062	0.0163213	0.0502178
sp|P00387-3|NB5R3_HUMAN	CYB5R3	NB5R3_HUMAN Isoform 3 of NADH-cytochrome b5 reductase 3	1028	5	16.2	4	0.323567	10.608	9.7128	9.36085	13.4403	11.1267	14.018	9.8939	12.8616	0.378465	0.0363197	0.0891997
sp|O95816|BAG2_HUMAN	BAG2	BAG2_HUMAN BAG family molecular chaperone regulator 2	1617	8	12.3	6	0.181752	8.69997	9.61466	9.03026	11.7298	12.1396	11.6704	9.11496	11.8466	0.378165	0.000864087	0.00724648
sp|Q9UL54|TAOK2_HUMAN	TAOK2	TAOK2_HUMAN Serine/threonine-protein kinase TAO2	1055	3	2.7	2	0.213731	9.71566	8.37559	9.25018	12.1247	11.5287	11.8653	9.11381	11.8396	0.37749	0.00314479	0.0163797
sp|Q14318-2|FKBP8_HUMAN	FKBP8	FKBP8_HUMAN Isoform 2 of Peptidyl-prolyl cis-trans isomerase FKBP8	904	11	17.9	6	0.635252	10.0769	9.55111	9.5164	11.8035	12.689	13.364	9.71481	12.6188	0.377323	0.00396676	0.0194816
sp|P48556|PSMD8_HUMAN	PSMD8	PSMD8_HUMAN 26S proteasome non-ATPase regulatory subunit 8	1031	6	15.1	4	0.708714	8.51115	9.12961	8.76582	12.4174	10.681	11.2017	8.8022	11.4334	0.377316	0.00846755	0.0319192
sp|P08134|RHOC_HUMAN	RHOC	RHOC_HUMAN Rho-related GTP-binding protein RhoC	1094	7	20.2	7	0.548517	10.8123	9.91546	9.169	13.2387	12.6344	12.8992	9.9656	12.9241	0.375034	0.00427434	0.0203812
sp|Q7Z5K2-3|WAPL_HUMAN	WAPAL	WAPL_HUMAN Isoform 3 of Wings apart-like protein homolog	1442	2	1.7	2	0.626768	9.13147	8.91541	9.59042	12.3826	11.3781	12.0635	9.21244	11.9414	0.374314	0.00157295	0.0110059
sp|Q5T6F2|UBAP2_HUMAN	UBAP2	UBAP2_HUMAN Ubiquitin-associated protein 2	105	28	18.9	17	0.183906	9.56426	8.9932	8.97723	12.28	11.6305	11.7711	9.17823	11.8939	0.373931	0.00059867	0.0059432
sp|Q92844|TANK_HUMAN	TANK	TANK_HUMAN TRAF family member-associated NF-kappa-B activator	1730	2	7.8	2	0.377023	10.3385	8.51558	9.71858	12.9561	12.0922	11.9776	9.52423	12.342	0.373899	0.0103354	0.0365991
sp|P46013|KI67_HUMAN	MKI67	KI67_HUMAN Antigen KI-67	216	127	32.3	95	0.530238	9.83829	8.89939	8.98771	12.6132	11.2817	12.0259	9.2418	11.9736	0.373614	0.00499391	0.0224388
sp|P61221|ABCE1_HUMAN	ABCE1	ABCE1_HUMAN ATP-binding cassette sub-family E member 1	466	21	24.9	16	0.472952	9.39383	9.03352	9.67875	12.356	12.2055	11.8289	9.3687	12.1301	0.372673	0.000346203	0.00464873
sp|Q16352|AINX_HUMAN	INA	AINX_HUMAN Alpha-internexin	540	10	20	8	0.513587	10.2434	9.39609	9.20437	12.1414	12.7941	12.3961	9.61463	12.4439	0.372134	0.00159507	0.0110278
sp|Q93052|LPP_HUMAN	LPP	LPP_HUMAN Lipoma-preferred partner	879	37	48	21	0.648633	9.07197	9.6073	8.92528	11.6904	11.4846	12.543	9.20152	11.906	0.371747	0.0021552	0.0130918
sp|Q9H9B4|SFXN1_HUMAN	SFXN1	SFXN1_HUMAN Sideroflexin-1	2131	2	4.3	2	1.55111	11.0724	8.8331	8.05514	12.6306	11.4329	12.0609	9.32022	12.0415	0.369576	0.0482996	0.110027
sp|Q504Q3|PAN2_HUMAN	PAN2	PAN2_HUMAN PAB-dependent poly(A)-specific ribonuclease subunit 2	2390	1	0.9	1	0.116764	9.14065	8.52976	9.21938	11.6144	10.8226	12.2757	8.96326	11.5709	0.3684	0.00529185	0.0231506
sp|P30519|HMOX2_HUMAN	HMOX2	HMOX2_HUMAN Heme oxygenase 2	1107	14	35.8	7	0.785318	10.4421	9.75597	8.91061	11.5661	12.9918	12.9524	9.70291	12.5034	0.365835	0.0122309	0.0408225
sp|P62195|PRS8_HUMAN	PSMC5	PRS8_HUMAN 26S protease regulatory subunit 8	441	10	23.2	6	0.308347	9.01679	8.52608	8.70181	11.7301	10.5607	11.5168	8.74823	11.2692	0.365322	0.00287049	0.0154713
sp|Q9Y371-2|SHLB1_HUMAN	SH3GLB1	SHLB1_HUMAN Isoform 2 of Endophilin-B1	861	8	19.4	5	0.326927	10.2096	8.77114	9.43263	12.6019	11.9718	12.022	9.47112	12.1986	0.365104	0.00412795	0.0200193
sp|Q6L8Q7|PDE12_HUMAN	PDE12	PDE12_HUMAN 2',5'-phosphodiesterase 12	1393	6	10.3	3	0.761076	11.0343	9.084	9.63884	12.7594	12.8664	12.6799	9.91905	12.7686	0.364323	0.0081002	0.0308472
sp|O75688|PPM1B_HUMAN	PPM1B	PPM1B_HUMAN Protein phosphatase 1B	560	2	1.7	2	0.588387	8.60617	9.64124	8.95271	11.1795	12.1008	11.7325	9.06671	11.6709	0.364268	0.00301399	0.0160585
sp|Q6YP21|KAT3_HUMAN	CCBL2	KAT3_HUMAN Kynurenine--oxoglutarate transaminase 3	467	6	13	3	0.427001	8.84608	9.6667	9.97352	10.9134	12.6662	13.0739	9.49543	12.2178	0.363681	0.0215326	0.0618104
sp|Q9H2U1|DHX36_HUMAN	DHX36	DHX36_HUMAN Probable ATP-dependent RNA helicase DHX36	1438	19	16	12	0.330419	9.42962	9.1043	9.24591	12.4419	11.3008	11.9696	9.25995	11.9041	0.362383	0.00154339	0.0108645
sp|Q76FK4|NOL8_HUMAN	NOL8	NOL8_HUMAN Nucleolar protein 8	2382	1	0.7	1	0.40998	9.90458	9.77108	8.92904	13.46	10.5648	12.7435	9.5349	12.2561	0.362208	0.0419856	0.0999309
sp|P43304|GPDM_HUMAN	GPD2	GPDM_HUMAN Glycerol-3-phosphate dehydrogenase, mitochondrial	2310	1	2.2	1	1.24929	10.5441	8.38444	9.0205	12.2019	11.0885	12.6347	9.31634	11.975	0.362189	0.0280618	0.0739087
sp|P51610-4|HCFC1_HUMAN	HCFC1	HCFC1_HUMAN Isoform 4 of Host cell factor 1	1105	17	5.9	9	0.387565	8.67924	9.18377	9.4888	11.2656	12.807	11.0521	9.11727	11.7082	0.360851	0.0125438	0.0413565
sp|P16455|MGMT_HUMAN	MGMT	MGMT_HUMAN Methylated-DNA--protein-cysteine methyltransferase	1673	2	13.5	1	0.577263	8.01552	9.42366	8.84314	12.3638	10.4608	10.8905	8.76077	11.2383	0.3593	0.0247295	0.0676639
sp|Q9NTJ5|SAC1_HUMAN	SACM1L	SAC1_HUMAN Phosphatidylinositide phosphatase SAC1	1784	4	6.5	4	0.891189	10.2644	9.18782	8.95307	11.3444	11.5218	13.5595	9.46842	12.1419	0.358799	0.0307591	0.078954
sp|Q14258|TRI25_HUMAN	TRIM25	TRI25_HUMAN E3 ubiquitin/ISG15 ligase TRIM25	571	22	27.9	14	0.546881	9.56229	9.29808	10.4535	13.3571	11.4789	12.754	9.77129	12.53	0.358765	0.0135485	0.0438346
sp|Q8TEY7|UBP33_HUMAN	USP33	UBP33_HUMAN Ubiquitin carboxyl-terminal hydrolase 33	2286	1	1.7	1	1.09373	11.5252	10.0792	10.986	14.2893	13.8028	13.6968	10.8635	13.9296	0.358669	0.00262479	0.0148717
sp|P33316|DUT_HUMAN	DUT	DUT_HUMAN Deoxyuridine 5'-triphosphate nucleotidohydrolase, mitochondrial	1845	1	3.2	1	0	8.71651	9.19084	9.33922	12.3931	11.4638	11.0654	9.08219	11.6408	0.358072	0.00420657	0.0202316
sp|O75150|BRE1B_HUMAN	RNF40	BRE1B_HUMAN E3 ubiquitin-protein ligase BRE1B	829	2	2.3	1	0.438054	9.43194	7.64931	10.2071	12.5235	10.7951	11.6432	9.09611	11.654	0.357497	0.0477982	0.109377
sp|Q96CV9|OPTN_HUMAN	OPTN	OPTN_HUMAN Optineurin	2132	2	3.5	1	0.325869	10.1333	7.7101	8.71953	11.6423	12.0761	10.3025	8.8543	11.3403	0.357007	0.0479741	0.109473
sp|P17980|PRS6A_HUMAN	PSMC3	PRS6A_HUMAN 26S protease regulatory subunit 6A	634	20	32.1	12	0.207315	8.72111	8.73198	8.19669	10.4748	10.7445	11.6317	8.54993	10.9503	0.356989	0.00358883	0.0180062
sp|Q9BTC0|DIDO1_HUMAN	DIDO1	DIDO1_HUMAN Death-inducer obliterator 1	417	9	4.9	5	0.22754	9.13546	8.40821	9.74022	12.6356	11.2359	11.0672	9.09463	11.6462	0.356778	0.0153727	0.0478698
sp|P14635|CCNB1_HUMAN	CCNB1	CCNB1_HUMAN G2/mitotic-specific cyclin-B1	1040	3	6.7	1	0.567031	9.34832	8.20318	8.80533	10.898	11.4102	11.4352	8.78561	11.2478	0.356431	0.00276149	0.015323
sp|P53701|CCHL_HUMAN	HCCS	CCHL_HUMAN Cytochrome c-type heme lyase	2407	1	6.3	1	0.553162	9.35729	10.6384	9.65802	11.3282	13.1144	13.447	9.88456	12.6299	0.353592	0.0228104	0.0646992
sp|Q13642-4|FHL1_HUMAN	FHL1	FHL1_HUMAN Isoform 4 of Four and a half LIM domains protein 1	499	10	10.4	8	0.669836	9.27369	9.1694	9.52943	11.9236	11.0877	12.7237	9.32418	11.9117	0.35333	0.00591289	0.0250401
sp|Q5W0B1|RN219_HUMAN	RNF219	RN219_HUMAN RING finger protein 219	2100	3	5.6	2	0.667843	9.33117	10.6767	8.68432	12.1702	13.4423	10.982	9.56408	12.1982	0.350966	0.0459879	0.106777
sp|O15173-2|PGRC2_HUMAN	PGRMC2	PGRC2_HUMAN Isoform 2 of Membrane-associated progesterone receptor component 2	984	5	21.9	3	0.819515	10.9675	9.6077	9.09438	12.0094	12.2705	13.5494	9.88985	12.6098	0.35052	0.0207293	0.0603435
sp|Q9Y3I0|RTCB_HUMAN	RTCB	RTCB_HUMAN tRNA-splicing ligase RtcB homolog	1341	16	21.8	12	0.774614	9.61357	9.05318	9.39119	11.8031	12.8567	11.0982	9.35264	11.9193	0.349858	0.00873601	0.0325742
sp|P05556|ITB1_HUMAN	ITGB1	ITB1_HUMAN Integrin beta-1	1041	12	1.3	7	1.04511	9.63921	9.98054	9.66445	11.9938	11.947	13.2885	9.7614	12.4098	0.346319	0.00427176	0.0203812
sp|Q8NBU5|ATAD1_HUMAN	ATAD1	ATAD1_HUMAN ATPase family AAA domain-containing protein 1	1603	2	8	2	1.17581	11.8268	9.44102	9.83137	13.235	13.6051	12.6963	10.3664	13.1788	0.346303	0.0230683	0.0650639
sp|O95714|HERC2_HUMAN	HERC2	HERC2_HUMAN E3 ubiquitin-protein ligase HERC2	300	47	10.1	31	0.466396	8.97783	8.73999	9.79663	12.2297	10.6309	12.1026	9.17148	11.6544	0.345649	0.0147805	0.0467145
sp|Q9HD26|GOPC_HUMAN	GOPC	GOPC_HUMAN Golgi-associated PDZ and coiled-coil motif-containing protein	1264	14	29.9	13	0.310773	9.02963	9.66735	10.1078	12.3613	11.7445	12.4955	9.60159	12.2004	0.345588	0.00261257	0.0148717
sp|Q6ZNB6|NFXL1_HUMAN	NFXL1	NFXL1_HUMAN NF-X1-type zinc finger protein NFXL1	385	15	19.8	12	1.42655	11.0461	9.49423	8.94117	12.677	11.7253	13.045	9.82716	12.4824	0.345052	0.0232634	0.0654247
sp|Q15008|PSMD6_HUMAN	PSMD6	PSMD6_HUMAN 26S proteasome non-ATPase regulatory subunit 6	1116	10	20.1	7	0.330957	8.19995	8.4076	9.34793	10.4113	10.2519	12.2738	8.65183	10.979	0.343668	0.0345301	0.0861584
sp|Q8WWK9|CKAP2_HUMAN	CKAP2	CKAP2_HUMAN Cytoskeleton-associated protein 2	471	15	19.5	12	0.53025	9.26649	9.62228	9.53989	11.6997	11.2202	13.1387	9.47622	12.0195	0.342995	0.0122797	0.040868
sp|Q96PE3|INP4A_HUMAN	INPP4A	INP4A_HUMAN Type I inositol 3,4-bisphosphate 4-phosphatase	2250	4	4.2	3	0	9.03894	9.28996	9.32793	11.9492	11.881	11.2205	9.21894	11.6836	0.341806	0.000588813	0.00592126
sp|Q13642|FHL1_HUMAN	FHL1	FHL1_HUMAN Four and a half LIM domains protein 1	499	30	49.2	21	0.56704	10.131	8.8821	8.76551	12.3867	12.1367	10.6193	9.25952	11.7142	0.339252	0.0252211	0.0686853
sp|O14980|XPO1_HUMAN	XPO1	XPO1_HUMAN Exportin-1	835	35	21.6	27	0.555603	9.36243	9.38733	10.0986	12.7524	11.6398	12.1024	9.61613	12.1649	0.339195	0.00319748	0.0165429
sp|Q9Y6I9|TX264_HUMAN	TEX264	TX264_HUMAN Testis-expressed sequence 264 protein	1535	4	11.5	2	0.178314	11.4768	9.26242	8.6349	12.2973	11.9168	12.9306	9.79136	12.3816	0.338611	0.0467508	0.107764
sp|Q9Y3C8|UFC1_HUMAN	UFC1	UFC1_HUMAN Ubiquitin-fold modifier-conjugating enzyme 1	1848	4	10.2	1	0.292398	9.96045	9.63438	9.25483	11.4685	13.1614	11.8327	9.61655	12.1542	0.337865	0.0101393	0.0362923
sp|Q96S66|CLCC1_HUMAN	CLCC1	CLCC1_HUMAN Chloride channel CLIC-like protein 1	1206	8	10.9	6	0.716675	9.92433	10.0236	9.19285	12.0437	12.1041	12.6771	9.7136	12.2749	0.337637	0.00149668	0.0106324
sp|Q15417|CNN3_HUMAN	CNN3	CNN3_HUMAN Calponin-3	389	22	30.4	13	0.564967	9.49848	9.47597	9.22143	11.7691	12.278	11.5497	9.39863	11.8656	0.336262	0.000452312	0.005196
sp|Q9GZP4|PITH1_HUMAN	PITHD1	PITH1_HUMAN PITH domain-containing protein 1	1099	5	21.3	1	0	8.08359	10.8045	9.96657	12.3785	11.408	12.5834	9.61821	12.1233	0.333942	0.0469227	0.107922
sp|Q9H0P0|5NT3A_HUMAN	NT5C3A	5NT3A_HUMAN Cytosolic 5'-nucleotidase 3A	1701	2	5.7	2	0.427982	10.2915	9.9587	9.5632	13.2369	11.8525	12.4593	9.93781	12.5162	0.332797	0.00469075	0.0216203
sp|Q6FI81|CPIN1_HUMAN	CIAPIN1	CPIN1_HUMAN Anamorsin	1423	15	34.6	13	0.495484	8.98796	9.49227	9.59716	11.4625	12.887	11.0076	9.35913	11.7857	0.332589	0.015249	0.0476763
sp|O75391|SPAG7_HUMAN	SPAG7	SPAG7_HUMAN Sperm-associated antigen 7	1557	1	5.7	1	0	9.31948	8.16626	10.7821	12.6382	11.3775	11.5181	9.4226	11.8446	0.330032	0.0472989	0.108572
sp|Q16512-2|PKN1_HUMAN	PKN1	PKN1_HUMAN Isoform 2 of Serine/threonine-protein kinase N1	605	5	4.9	2	1.90852	10.629	9.43398	8.47275	11.975	11.4306	12.4144	9.5119	11.94	0.327997	0.0239699	0.0666302
sp|Q9UJX2|CDC23_HUMAN	CDC23	CDC23_HUMAN Cell division cycle protein 23 homolog	1946	3	7	2	0.228309	9.79165	9.55179	9.72505	12.5522	11.5018	12.4091	9.6895	12.1544	0.326984	0.00184949	0.0119676
sp|Q92499|DDX1_HUMAN	DDX1	DDX1_HUMAN ATP-dependent RNA helicase DDX1	568	23	27.2	18	0.843663	8.60099	9.43349	9.09282	12.0151	10.7729	11.2224	9.04243	11.3368	0.32623	0.00625465	0.025992
sp|Q9UPU7|TBD2B_HUMAN	TBC1D2B	TBD2B_HUMAN TBC1 domain family member 2B	960	5	4.5	2	0.206265	9.79877	8.64539	9.30314	11.7075	11.5269	11.5523	9.2491	11.5956	0.32619	0.00228091	0.0136209
sp|O14920|IKKB_HUMAN	IKBKB	IKKB_HUMAN Inhibitor of nuclear factor kappa-B kinase subunit beta	1068	3	3.8	3	0.385081	9.50149	8.52862	11.0171	11.8046	11.6354	12.9588	9.68242	12.1329	0.32549	0.0426042	0.101093
sp|Q96DG6|CMBL_HUMAN	CMBL	CMBL_HUMAN Carboxymethylenebutenolidase homolog	406	8	18.4	4	0.581032	9.24346	9.44682	9.68291	11.5378	12.1224	11.8888	9.45773	11.8497	0.325282	0.000352219	0.00467319
sp|Q5VWZ2|LYPL1_HUMAN	LYPLAL1	LYPL1_HUMAN Lysophospholipase-like protein 1	2313	1	3	1	0.579766	10.882	9.20067	8.8629	12.9812	12.0519	11.2035	9.64851	12.0789	0.324105	0.0396813	0.0957214
sp|O95359|TACC2_HUMAN	TACC2	TACC2_HUMAN Transforming acidic coiled-coil-containing protein 2	458	8	2.4	2	0.400699	10.142	9.23121	9.07045	12.338	12.5397	10.6897	9.48122	11.8558	0.322449	0.0244121	0.0672707
sp|Q9Y4W2|LAS1L_HUMAN	LAS1L	LAS1L_HUMAN Ribosomal biogenesis protein LAS1L	1849	5	6	3	0.132256	10.6888	8.45705	9.73383	12.4441	11.9322	11.7246	9.62657	12.0336	0.321979	0.0241212	0.0667862
sp|Q9UHR4|BI2L1_HUMAN	BAIAP2L1	BI2L1_HUMAN Brain-specific angiogenesis inhibitor 1-associated protein 2-like protein 1	1243	10	15.1	3	0.283657	8.88645	9.73339	9.50523	11.3413	12.2369	11.5524	9.37502	11.7102	0.32087	0.00323125	0.0166434
sp|Q99614|TTC1_HUMAN	TTC1	TTC1_HUMAN Tetratricopeptide repeat protein 1	488	13	28.8	9	0.607848	10.1322	9.66559	8.2719	12.1335	12.2187	10.6672	9.35657	11.6731	0.31914	0.0369468	0.0904399
sp|P49915|GUAA_HUMAN	GMPS	GUAA_HUMAN GMP synthase [glutamine-hydrolyzing]	1401	4	4.5	4	0.321249	9.00553	8.90558	10.0488	11.9614	10.6344	12.2822	9.31997	11.626	0.318957	0.020799	0.0604633
sp|Q96LD4|TRI47_HUMAN	TRIM47	TRI47_HUMAN Tripartite motif-containing protein 47	1680	3	6.6	2	1.60303	10.2026	9.37106	9.68251	12.9358	12.6707	10.8876	9.75205	12.1647	0.318925	0.0246666	0.0675713
sp|Q9UDY8|MALT1_HUMAN	MALT1	MALT1_HUMAN Mucosa-associated lymphoid tissue lymphoma translocation protein 1	843	6	9.5	2	0.201104	9.23442	9.23028	9.32838	11.9222	10.8552	11.8644	9.26436	11.5473	0.317788	0.00279053	0.015323
sp|Q15800|MSMO1_HUMAN	MSMO1	MSMO1_HUMAN Methylsterol monooxygenase 1	1042	1	3.8	1	2.76506	9.47029	10.1095	8.69923	12.3291	11.7061	11.1829	9.42634	11.7394	0.316586	0.0116656	0.0398516
sp|Q92841|DDX17_HUMAN	DDX17	DDX17_HUMAN Probable ATP-dependent RNA helicase DDX17	679	32	25.7	19	0.451331	9.39438	9.5294	9.66421	12.6137	11.1615	11.8084	9.52933	11.8612	0.315806	0.00547606	0.0237856
sp|Q9H3K6|BOLA2_HUMAN	BOLA2	BOLA2_HUMAN BolA-like protein 2	1054	5	59.3	2	1.1537	9.23638	9.08433	9.13841	12.6107	10.2548	11.2929	9.15304	11.3861	0.314953	0.0308234	0.0790318
sp|Q52LJ0-2|FA98B_HUMAN	FAM98B	FA98B_HUMAN Isoform 2 of Protein FAM98B	715	2	2.5	1	0.256879	9.64753	9.39373	9.45564	11.8794	11.7524	11.7809	9.49897	11.8042	0.313461	1.12732e-05	0.00129619
sp|Q6UVY6|MOXD1_HUMAN	MOXD1	MOXD1_HUMAN DBH-like monooxygenase protein 1	1293	15	11.9	9	6.80714	9.3942	9.79746	8.43497	10.6294	11.6464	12.0528	9.20888	11.4429	0.313351	0.0188222	0.056044
sp|P11717|MPRI_HUMAN	IGF2R	MPRI_HUMAN Cation-independent mannose-6-phosphate receptor	992	6	2.6	2	0.401478	9.53569	9.79966	9.10837	11.9316	11.782	11.6201	9.48124	11.7779	0.312935	0.000480594	0.00527882
sp|Q07864|DPOE1_HUMAN	POLE	DPOE1_HUMAN DNA polymerase epsilon catalytic subunit A	97	2	1	2	0.550179	10.0064	9.82972	8.26166	11.2937	11.0312	12.5475	9.36592	11.6242	0.311633	0.0357788	0.0882317
sp|Q14571|ITPR2_HUMAN	ITPR2	ITPR2_HUMAN Inositol 1,4,5-trisphosphate receptor type 2	58	12	2.5	5	0.97433	10.6001	9.11645	9.71383	12.8751	10.9795	12.6492	9.81014	12.1679	0.310739	0.0329233	0.0830412
sp|P30307|MPIP3_HUMAN	CDC25C	MPIP3_HUMAN M-phase inducer phosphatase 3	1642	2	3.6	1	0.398444	8.53408	10.4519	9.2147	12.4049	11.5906	10.9789	9.40023	11.6582	0.310572	0.0316794	0.080692
sp|O60427|FADS1_HUMAN	FADS1	FADS1_HUMAN Fatty acid desaturase 1	323	5	8.6	3	6.26459	10.6726	9.32046	8.49244	10.7945	12.1053	12.3933	9.49518	11.7644	0.309155	0.0476496	0.10927
sp|P56962|STX17_HUMAN	STX17	STX17_HUMAN Syntaxin-17	1933	3	7.9	3	0.674031	10.5595	8.85326	9.4464	12.1121	11.2044	12.4372	9.61974	11.9179	0.30906	0.0208705	0.0605271
sp|Q96BH1|RNF25_HUMAN	RNF25	RNF25_HUMAN E3 ubiquitin-protein ligase RNF25	839	4	6.5	4	0.119518	8.81802	9.44535	9.9911	12.5624	11.2682	11.1651	9.41816	11.6652	0.308698	0.0162469	0.050074
sp|Q6PJG6|BRAT1_HUMAN	BRAT1	BRAT1_HUMAN BRCA1-associated ATM activator 1	816	3	3.8	3	0.916873	9.70151	10.595	9.46096	12.3929	12.1344	12.3212	9.91916	12.2829	0.308357	0.00260102	0.0148717
sp|Q13263|TIF1B_HUMAN	TRIM28	TIF1B_HUMAN Transcription intermediary factor 1-beta	221	32	36.8	24	0.924287	8.62021	9.1896	10.1415	11.9466	11.3127	11.3194	9.31709	11.5262	0.306971	0.0108298	0.037831
sp|Q12965|MYO1E_HUMAN	MYO1E	MYO1E_HUMAN Unconventional myosin-Ie	817	17	13.6	11	0.353673	9.51716	9.08818	9.93462	11.9369	11.2986	12.0415	9.51332	11.759	0.305741	0.00263635	0.0148858
sp|Q9BX66-12|SRBS1_HUMAN	SORBS1	SRBS1_HUMAN Isoform 12 of Sorbin and SH3 domain-containing protein 1	1591	4	2.6	2	1.10954	9.02499	9.41734	8.70553	11.3977	11.3374	10.7642	9.04929	11.1664	0.303291	0.00183136	0.0119137
sp|P56945-6|BCAR1_HUMAN	BCAR1	BCAR1_HUMAN Isoform 6 of Breast cancer anti-estrogen resistance protein 1	12	11	17.2	9	0.131918	10.1732	9.34392	10.08	12.0988	11.6628	12.7546	9.86572	12.1721	0.303076	0.00498405	0.0224379
sp|P63167|DYL1_HUMAN	DYNLL1	DYL1_HUMAN Dynein light chain 1, cytoplasmic	1015	15	57.3	5	0.758784	8.45382	9.64551	8.85151	11.3893	10.477	11.3757	8.98361	11.0807	0.302679	0.0105369	0.0371429
sp|Q15942|ZYX_HUMAN	ZYX	ZYX_HUMAN Zyxin	908	24	31.3	18	0.987709	9.9415	9.36423	9.03906	11.6482	11.9674	11.2878	9.44826	11.6345	0.300283	0.00265908	0.0149565
sp|Q9NRN7|ADPPT_HUMAN	AASDHPPT	ADPPT_HUMAN L-aminoadipate-semialdehyde dehydrogenase-phosphopantetheinyl transferase	1994	1	2.9	1	1.11572	9.63121	8.48241	9.63436	11.9576	10.5045	11.6833	9.24933	11.3818	0.299312	0.0222235	0.0634215
sp|P25789|PSA4_HUMAN	PSMA4	PSA4_HUMAN Proteasome subunit alpha type-4	783	7	24.5	5	0.537362	8.54279	10.1555	9.06703	11.4176	11.9061	10.8144	9.25509	11.3793	0.298099	0.0203902	0.0596553
sp|O95149|SPN1_HUMAN	SNUPN	SPN1_HUMAN Snurportin-1	2053	2	4.7	2	1.57318	8.59279	10.2533	10.4765	11.7094	12.0438	12.218	9.77418	11.9904	0.294834	0.0224071	0.0637887
sp|Q9Y2Z0|SUGT1_HUMAN	SUGT1	SUGT1_HUMAN Suppressor of G2 allele of SKP1 homolog	556	15	33.4	13	0.292533	8.71609	9.4011	9.72412	11.5886	11.3777	11.178	9.28044	11.3814	0.294416	0.00278302	0.015323
sp|P22626|ROA2_HUMAN	HNRNPA2B1	ROA2_HUMAN Heterogeneous nuclear ribonucleoproteins A2/B1	261	43	47.3	31	0.657392	9.7338	9.61033	9.55265	12.1547	12.2066	11.0232	9.63226	11.7949	0.292212	0.00516258	0.0229231
sp|Q9H6R7|CB044_HUMAN	C2orf44	CB044_HUMAN WD repeat-containing protein C2orf44	1539	1	1	1	0	9.55248	8.68517	10.4174	12.1312	11.5727	11.3597	9.55168	11.6879	0.291186	0.0178264	0.054061
sp|Q8TDX7|NEK7_HUMAN	NEK7	NEK7_HUMAN Serine/threonine-protein kinase Nek7	2226	1	4	1	0.3686	8.47635	10.2859	9.36962	11.4685	11.1255	11.7563	9.3773	11.4501	0.288117	0.0200123	0.0588182
sp|Q15796|SMAD2_HUMAN	SMAD2	SMAD2_HUMAN Mothers against decapentaplegic homolog 2	454	3	4.5	3	0.5422	10.0048	8.76	9.70285	11.4841	12.3805	10.8505	9.48922	11.5717	0.286237	0.0230791	0.0650639
sp|Q96RK4-2|BBS4_HUMAN	BBS4	BBS4_HUMAN Isoform 2 of Bardet-Biedl syndrome 4 protein	1874	2	3.2	2	1.05141	9.71242	9.20029	9.91174	12.3743	12.4333	10.2545	9.60815	11.6874	0.282619	0.0497007	0.112749
sp|P49454|CENPF_HUMAN	CENPF	CENPF_HUMAN Centromere protein F	1359	11	3.9	4	0.475334	10.302	9.28982	8.70308	11.6007	11.8109	10.8424	9.43164	11.418	0.275728	0.0227772	0.064684
sp|P53365|ARFP2_HUMAN	ARFIP2	ARFP2_HUMAN Arfaptin-2	2278	5	7.9	4	3.5799	9.22723	10.2085	8.29722	10.6857	11.5475	11.3315	9.2443	11.1882	0.275345	0.0332363	0.0837395
sp|Q00535|CDK5_HUMAN	CDK5	CDK5_HUMAN Cyclin-dependent kinase 5	382	1	3.8	1	2.32086	9.67595	10.5449	9.49051	12.2595	11.951	11.7329	9.90378	11.9811	0.274712	0.00443696	0.0208223
sp|P98179|RBM3_HUMAN	RBM3	RBM3_HUMAN Putative RNA-binding protein 3	640	5	35	4	0.439463	9.534	10.6596	8.77571	11.1424	11.3154	12.5504	9.65642	11.6694	0.273172	0.0460109	0.106777
sp|P61758|PFD3_HUMAN	VBP1	PFD3_HUMAN Prefoldin subunit 3	1520	5	21.8	4	0.641427	9.08049	10.2425	9.25617	10.5895	12.5385	11.3282	9.52637	11.4854	0.269801	0.0437196	0.103212
sp|Q14194-2|DPYL1_HUMAN	CRMP1	DPYL1_HUMAN Isoform LCRMP-1 of Dihydropyrimidinase-related protein 1	497	6	8.2	3	0.201379	9.35532	9.60459	9.35991	10.8317	11.7137	11.566	9.43994	11.3705	0.268444	0.00247482	0.0144772
sp|Q13242|SRSF9_HUMAN	SRSF9	SRSF9_HUMAN Serine/arginine-rich splicing factor 9	1816	2	9.5	2	0.517201	10.1155	9.93401	10.5119	12.4591	12.4723	11.8279	10.1871	12.2531	0.266406	0.00162572	0.0111403
sp|Q9BRP1|PDD2L_HUMAN	PDCD2L	PDD2L_HUMAN Programmed cell death protein 2-like	1197	6	20.7	6	1.58163	9.60441	10.1629	10.3199	11.8121	12.5933	11.7831	10.0291	12.0628	0.266379	0.00404932	0.0198451
sp|Q9NZJ0|DTL_HUMAN	DTL	DTL_HUMAN Denticleless protein homolog	567	1	1.1	1	0.413403	9.67467	9.47013	9.30043	12.123	11.2919	10.7523	9.48174	11.3891	0.264426	0.00989959	0.0357787
sp|Q5VV42|CDKAL_HUMAN	CDKAL1	CDKAL_HUMAN Threonylcarbamoyladenosine tRNA methylthiotransferase	1704	4	7.9	3	0.240383	10.9096	9.97852	9.50215	11.6468	11.9844	12.8635	10.1301	12.1649	0.264074	0.0208225	0.0604633
sp|Q9ULE6|PALD_HUMAN	PALD1	PALD_HUMAN Paladin	1785	1	2.1	1	0	10.4082	9.7431	11.0183	12.5421	12.7214	12.1415	10.3899	12.4683	0.26309	0.00689992	0.0273992
sp|Q9UNE7|CHIP_HUMAN	STUB1	CHIP_HUMAN E3 ubiquitin-protein ligase CHIP	498	16	36	11	0.639395	9.41749	9.39276	9.38117	11.1116	12.033	10.6264	9.39714	11.257	0.260529	0.0107649	0.0377179
sp|Q9UGI8|TES_HUMAN	TES	TES_HUMAN Testin	890	33	43.9	18	0.527434	10.1143	9.63292	9.34356	11.8656	11.338	11.6317	9.69693	11.6118	0.259988	0.00213715	0.0130647
sp|O00443|P3C2A_HUMAN	PIK3C2A	P3C2A_HUMAN Phosphatidylinositol 4-phosphate 3-kinase C2 domain-containing subunit alpha	534	9	5.6	5	0.524827	9.27332	9.82815	10.2662	11.983	11.9242	11.197	9.78924	11.7014	0.257411	0.0075071	0.029211
sp|Q13151|ROA0_HUMAN	HNRNPA0	ROA0_HUMAN Heterogeneous nuclear ribonucleoprotein A0	261	3	11.5	3	0.49502	9.49988	9.91891	9.45271	11.5041	11.8374	11.064	9.62383	11.4685	0.252996	0.00235223	0.0139012
sp|Q9BYW2|SETD2_HUMAN	SETD2	SETD2_HUMAN Histone-lysine N-methyltransferase SETD2	1527	3	1.2	3	1.48186	10.6201	10.3446	9.9121	11.8322	13.4337	11.5099	10.2923	12.2586	0.252233	0.0354103	0.0876881
sp|Q27J81|INF2_HUMAN	INF2	INF2_HUMAN Inverted formin-2	136	10	8.7	6	0.835708	10.0214	9.47483	10.4545	11.8547	12.0213	11.6785	9.98357	11.8515	0.247444	0.00339752	0.017308
sp|Q96PK6|RBM14_HUMAN	RBM14	RBM14_HUMAN RNA-binding protein 14	121	3	3.9	2	0.583633	9.03939	9.81632	10.4207	11.4958	11.3626	11.8496	9.7588	11.5693	0.245528	0.0130917	0.0427135
sp|P49790|NU153_HUMAN	NUP153	NU153_HUMAN Nuclear pore complex protein Nup153	393	18	13.4	12	0.667661	9.96213	9.87947	9.29401	12.3761	10.9633	11.1764	9.71187	11.5053	0.244476	0.0212151	0.0612207
sp|P13667|PDIA4_HUMAN	PDIA4	PDIA4_HUMAN Protein disulfide-isomerase A4	980	13	18.1	6	2.5029	9.61707	9.44005	10.3187	12.1069	10.9405	11.6623	9.79195	11.5699	0.240711	0.014779	0.0467145
sp|P28290|SSFA2_HUMAN	SSFA2	SSFA2_HUMAN Sperm-specific antigen 2	1512	6	4.4	3	0.336388	10.3515	10.5411	9.17695	10.9105	12.4017	12.1696	10.0232	11.8273	0.238774	0.0457158	0.106777
sp|Q8TBA6|GOGA5_HUMAN	GOLGA5	GOGA5_HUMAN Golgin subfamily A member 5	735	2	3.1	2	0.414926	10.1661	10.7539	9.89951	12.5903	11.6043	12.1366	10.2732	12.1104	0.237362	0.00848314	0.0319192
sp|Q14980|NUMA1_HUMAN	NUMA1	NUMA1_HUMAN Nuclear mitotic apparatus protein 1	804	23	9.8	14	0.806348	9.56554	9.88535	10.1603	11.7518	11.2957	11.8537	9.87038	11.6337	0.237136	0.00191008	0.0122234
sp|Q6NZY4|ZCHC8_HUMAN	ZCCHC8	ZCHC8_HUMAN Zinc finger CCHC domain-containing protein 8	1231	2	4.1	1	0.948069	10.2701	9.99993	10.145	12.1494	12.8245	10.8668	10.1383	11.9469	0.236817	0.0354829	0.0876881
sp|Q08J23|NSUN2_HUMAN	NSUN2	NSUN2_HUMAN tRNA (cytosine(34)-C(5))-methyltransferase	90	13	15.1	6	0.658323	10.0268	9.99968	9.44976	12.0847	10.901	11.6924	9.82542	11.5594	0.234473	0.0118485	0.040181
sp|Q96R06|SPAG5_HUMAN	SPAG5	SPAG5_HUMAN Sperm-associated antigen 5	1420	13	13.1	10	0.257925	9.23795	9.89834	10.3533	12.3206	10.9116	11.4579	9.82985	11.5634	0.234319	0.0294463	0.0765144
sp|P08243|ASNS_HUMAN	ASNS	ASNS_HUMAN Asparagine synthetase [glutamine-hydrolyzing]	644	23	26.2	16	0.581426	9.94307	9.39877	10.2539	11.6735	11.0676	12.0716	9.86524	11.6042	0.234226	0.0106109	0.0373471
sp|O95905-3|SGT1_HUMAN	ECD	SGT1_HUMAN Isoform 3 of Protein SGT1	1311	5	5.9	4	0.372859	8.85204	9.71256	10.4045	11.1716	10.8482	12.0261	9.65637	11.3486	0.232967	0.0412255	0.0986269
sp|Q96KB5|TOPK_HUMAN	PBK	TOPK_HUMAN Lymphokine-activated killer T-cell-originated protein kinase	345	2	8.4	1	0.651129	10.0553	9.30909	8.93263	10.592	11.0395	11.5676	9.43233	11.0664	0.230496	0.0196816	0.0579471
sp|Q05397-5|FAK1_HUMAN	PTK2	FAK1_HUMAN Isoform 5 of Focal adhesion kinase 1	592	9	8.9	5	0.189414	9.55922	10.0076	9.47441	11.1896	11.1064	11.692	9.68042	11.3294	0.226925	0.00260192	0.0148717
sp|Q7Z3T8|ZFY16_HUMAN	ZFYVE16	ZFY16_HUMAN Zinc finger FYVE domain-containing protein 16	153	18	13.3	13	0.377155	10.2234	9.38116	9.72148	11.777	10.8418	11.6828	9.77535	11.4339	0.226092	0.0125658	0.0413565
sp|Q05655-2|KPCD_HUMAN	PRKCD	KPCD_HUMAN Isoform 2 of Protein kinase C delta type	894	7	7.4	4	0.481804	10.3483	9.28664	10.4726	10.9578	12.0175	12.2355	10.0359	11.7369	0.225891	0.0355409	0.0877382
sp|Q01968|OCRL_HUMAN	OCRL	OCRL_HUMAN Inositol polyphosphate 5-phosphatase OCRL-1	350	7	6.2	4	0.712323	10.1584	8.96089	10.3638	12.1277	10.9153	11.3941	9.8277	11.479	0.224075	0.0424241	0.100803
sp|P18206|VINC_HUMAN	VCL	VINC_HUMAN Vinculin	96	108	54.8	84	0.448343	8.86785	9.6641	10.2943	10.952	11.8158	10.8991	9.60874	11.2223	0.223948	0.033765	0.0846013
sp|Q5UIP0|RIF1_HUMAN	RIF1	RIF1_HUMAN Telomere-associated protein RIF1	1681	11	4.8	6	0.675901	9.55444	9.96774	10.3031	12.1675	11.4086	11.2054	9.94177	11.5938	0.221785	0.0105223	0.0371429
sp|Q86XP3|DDX42_HUMAN	DDX42	DDX42_HUMAN ATP-dependent RNA helicase DDX42	1383	4	5	3	0.650156	10.6252	9.93904	9.57417	11.7584	11.8922	11.4062	10.0461	11.6856	0.218088	0.00855382	0.0320492
sp|Q06124|PTN11_HUMAN	PTPN11	PTN11_HUMAN Tyrosine-protein phosphatase non-receptor type 11	1720	15	22.4	11	0.438389	9.7775	9.45405	9.98726	11.1052	11.8031	11.0421	9.7396	11.3168	0.216532	0.00547796	0.0237856
sp|Q96PV7|F193B_HUMAN	FAM193B	F193B_HUMAN Protein FAM193B	2374	1	1.3	1	0	8.85502	8.82532	9.66699	10.959	10.9753	9.84012	9.11577	10.5915	0.216468	0.0339718	0.0848563
sp|Q14676|MDC1_HUMAN	MDC1	MDC1_HUMAN Mediator of DNA damage checkpoint protein 1	413	17	12.9	11	0.292559	9.84962	9.47732	10.4875	11.8089	11.2278	11.6027	9.93816	11.5464	0.216397	0.009149	0.0337887
sp|Q7L5N7|PCAT2_HUMAN	LPCAT2	PCAT2_HUMAN Lysophosphatidylcholine acyltransferase 2	1348	3	6.3	2	1.90397	10.1878	10.4419	9.90055	11.0068	12.7327	11.7247	10.1768	11.8214	0.216119	0.0349797	0.0869999
sp|O43719|HTSF1_HUMAN	HTATSF1	HTSF1_HUMAN HIV Tat-specific factor 1	2006	1	0.9	1	0.453613	8.5955	10.0175	10.1026	11.3105	10.8135	11.2208	9.57187	11.1149	0.215625	0.0394418	0.0952426
sp|P53384|NUBP1_HUMAN	NUBP1	NUBP1_HUMAN Cytosolic Fe-S cluster assembly factor NUBP1	1679	4	11.3	2	0.478232	10.1621	9.21126	9.51139	10.4654	11.096	11.8819	9.62826	11.1477	0.211404	0.0376731	0.0916383
sp|O60566-3|BUB1B_HUMAN	BUB1B	BUB1B_HUMAN Isoform 3 of Mitotic checkpoint serine/threonine-protein kinase BUB1 beta	179	18	13.7	11	1.02837	10.139	9.80651	9.84214	11.4585	11.4516	11.5688	9.9292	11.4929	0.210999	0.000152697	0.00358298
sp|Q9NP72|RAB18_HUMAN	RAB18	RAB18_HUMAN Ras-related protein Rab-18	1882	3	5.3	2	0.584777	11.3888	10.4897	10.1788	12.4414	12.5218	12.1037	10.6858	12.3556	0.209476	0.0122499	0.040827
sp|O00151|PDLI1_HUMAN	PDLIM1	PDLI1_HUMAN PDZ and LIM domain protein 1	898	21	50.2	14	0.363332	9.94219	10.0083	9.07394	10.7211	11.8116	11.0144	9.6748	11.1823	0.208917	0.027316	0.0727878
sp|O14976|GAK_HUMAN	GAK	GAK_HUMAN Cyclin-G-associated kinase	59	19	12.1	13	0.3815	9.96451	9.65628	10.2793	11.2576	11.3335	11.9568	9.96671	11.516	0.208447	0.00558087	0.0241119
sp|Q9H269|VPS16_HUMAN	VPS16	VPS16_HUMAN Vacuolar protein sorting-associated protein 16 homolog	983	2	2.6	1	0.132144	10.8173	9.78416	9.49044	11.9602	11.0331	11.7708	10.0306	11.588	0.208223	0.0339616	0.0848563
sp|Q7Z2W4|ZCCHV_HUMAN	ZC3HAV1	ZCCHV_HUMAN Zinc finger CCCH-type antiviral protein 1	785	56	42.4	37	0.547202	10.1252	9.6948	10.3622	11.9584	10.9884	11.9093	10.0607	11.6187	0.20772	0.0137075	0.0441645
sp|Q14674|ESPL1_HUMAN	ESPL1	ESPL1_HUMAN Separin	1742	7	4.2	6	1.20616	9.88307	9.75898	10.6898	12.0946	11.5798	11.3422	10.1106	11.6722	0.207204	0.0130667	0.042692
sp|Q13643|FHL3_HUMAN	FHL3	FHL3_HUMAN Four and a half LIM domains protein 3	1675	1	4.3	1	0.541172	9.86785	9.70874	9.60225	11.037	10.4074	12.1469	9.72628	11.1971	0.203167	0.0459403	0.106777
sp|O96028|NSD2_HUMAN	WHSC1	NSD2_HUMAN Histone-lysine N-methyltransferase NSD2	2270	2	1	2	0.770358	9.7279	10.5777	10.0229	11.835	11.1925	11.8868	10.1095	11.6381	0.203143	0.0102667	0.0364671
sp|O00571|DDX3X_HUMAN	DDX3X	DDX3X_HUMAN ATP-dependent RNA helicase DDX3X	679	104	55.4	76	0.363969	10.144	9.74124	10.2238	12.1753	11.21	11.2032	10.0363	11.5295	0.200094	0.0137312	0.0441794
sp|Q86XL3|ANKL2_HUMAN	ANKLE2	ANKL2_HUMAN Ankyrin repeat and LEM domain-containing protein 2	307	29	25.9	17	0.418509	11.0005	10.2313	9.92711	12.099	12.0513	11.6303	10.3863	11.9268	0.199531	0.0119546	0.0404066
sp|O43143|DHX15_HUMAN	DHX15	DHX15_HUMAN Putative pre-mRNA-splicing factor ATP-dependent RNA helicase DHX15	1140	10	11.3	6	0.500205	10.5252	9.49175	10.0322	12.3449	11.0162	11.1408	10.0164	11.5007	0.199351	0.0457425	0.106777
sp|O43303|CP110_HUMAN	CCP110	CP110_HUMAN Centriolar coiled-coil protein of 110 kDa	1841	5	6.2	4	0.720086	10.0596	10.0379	10.2309	11.8536	11.9665	10.9314	10.1095	11.5838	0.196406	0.0115011	0.0395223
sp|Q13459|MYO9B_HUMAN	MYO9B	MYO9B_HUMAN Unconventional myosin-IXb	726	3	1.3	1	0.538778	9.08262	10.4558	10.2112	11.5821	11.1033	11.3943	9.91654	11.3599	0.196044	0.0316203	0.0806301
sp|Q70EL1|UBP54_HUMAN	USP54	UBP54_HUMAN Inactive ubiquitin carboxyl-terminal hydrolase 54	1309	5	3.7	5	0.439193	10.0257	9.65476	10.3349	11.2295	10.8645	12.0064	10.0051	11.3668	0.184093	0.0250664	0.0684246
sp|Q02224|CENPE_HUMAN	CENPE	CENPE_HUMAN Centromere-associated protein E	126	11	4.1	8	0.275276	9.43766	10.5788	9.67688	11.3928	11.0273	11.2748	9.89779	11.2316	0.182387	0.0214518	0.0617504
sp|Q969M3-3|YIPF5_HUMAN	YIPF5	YIPF5_HUMAN Isoform 3 of Protein YIPF5	2205	2	7.9	1	0.301566	11.2147	10.1541	10.2145	12.0282	11.4664	12.3444	10.5278	11.9463	0.182369	0.0297797	0.0771695
sp|Q8NG31|CASC5_HUMAN	CASC5	CASC5_HUMAN Protein CASC5	319	11	5	6	0.356111	10.4611	9.62507	9.99084	11.5459	11.1081	11.3813	10.0257	11.3451	0.178369	0.00850537	0.0319192
sp|P49750-4|YLPM1_HUMAN	YLPM1	YLPM1_HUMAN Isoform 4 of YLP motif-containing protein 1	1482	4	2.1	3	0.605378	10.5963	10.4174	10.081	12.0316	11.7393	11.337	10.3649	11.7027	0.175133	0.00602663	0.0253162
sp|Q96EA4|SPDLY_HUMAN	SPDL1	SPDLY_HUMAN Protein Spindly	129	6	11.4	4	0.389217	9.1989	9.92123	10.5496	10.8242	11.5419	11.1282	9.88991	11.1648	0.174926	0.0448763	0.105194
sp|P54646|AAPK2_HUMAN	PRKAA2	AAPK2_HUMAN 5'-AMP-activated protein kinase catalytic subunit alpha-2	1034	3	4	1	0.813935	10.3378	11.4334	11.4169	12.4001	12.0724	12.8662	11.0627	12.4462	0.170007	0.0322279	0.0818201
sp|Q8IUD2|RB6I2_HUMAN	ERC1	RB6I2_HUMAN ELKS/Rab6-interacting/CAST family member 1	70	7	6.4	5	0.591935	10.332	10.2129	9.74671	12.0755	11.0415	10.9267	10.0972	11.3479	0.168471	0.0370813	0.0906736
sp|Q9Y6E0|STK24_HUMAN	STK24	STK24_HUMAN Serine/threonine-protein kinase 24	101	6	11.3	5	0.625027	10.2238	10.2502	10.4466	12.1845	11.3099	11.2508	10.3069	11.5817	0.168243	0.0146939	0.0467145
sp|Q6XZF7|DNMBP_HUMAN	DNMBP	DNMBP_HUMAN Dynamin-binding protein	745	10	6	6	1.4606	10.4338	10.0274	10.3182	11.8021	10.8564	11.9204	10.2598	11.5263	0.167922	0.0240064	0.0666302
sp|Q9UJC3|HOOK1_HUMAN	HOOK1	HOOK1_HUMAN Protein Hook homolog 1	1422	6	10	6	0.486363	10.0586	10.3822	9.97647	11.341	11.5913	11.1539	10.1391	11.3621	0.164297	0.00230979	0.013758
sp|Q7Z7L1|SLN11_HUMAN	SLFN11	SLN11_HUMAN Schlafen family member 11	1889	3	2.2	2	2.45178	9.99555	9.73055	9.68301	10.5447	11.1351	11.2556	9.80304	10.9785	0.163374	0.00808407	0.0308363
sp|Q96I24|FUBP3_HUMAN	FUBP3	FUBP3_HUMAN Far upstream element-binding protein 3	128	27	41.4	24	0.465183	10.4124	10.2332	10.5332	11.7579	11.5874	11.5096	10.3929	11.6183	0.160797	0.000422958	0.00506459
sp|Q1KMD3|HNRL2_HUMAN	HNRNPUL2	HNRL2_HUMAN Heterogeneous nuclear ribonucleoprotein U-like protein 2	576	2	2.3	1	1.21018	11.2155	10.1064	11.0842	12.5287	12.0289	11.6118	10.802	12.0565	0.15851	0.0460182	0.106777
sp|Q5TAX3|TUT4_HUMAN	ZCCHC11	TUT4_HUMAN Terminal uridylyltransferase 4	864	20	11.2	16	0.433011	10.3329	9.84417	10.2114	11.2137	11.1645	11.5103	10.1295	11.2962	0.157276	0.00306244	0.0161683
sp|O14641|DVL2_HUMAN	DVL2	DVL2_HUMAN Segment polarity protein dishevelled homolog DVL-2	264	14	14.5	9	0.384653	10.2868	10.1075	10.6551	11.6195	11.5517	11.4185	10.3498	11.5299	0.155774	0.00234515	0.0138974
sp|O95140|MFN2_HUMAN	MFN2	MFN2_HUMAN Mitofusin-2	1864	5	5	4	0.693208	11.5454	10.2122	11.31	12.4546	12.3724	11.9751	11.0225	12.2674	0.154369	0.0463632	0.107273
sp|Q9Y6A5|TACC3_HUMAN	TACC3	TACC3_HUMAN Transforming acidic coiled-coil-containing protein 3	294	10	13	7	0.485457	9.52028	10.2274	10.3691	10.7827	11.2595	11.4145	10.039	11.1522	0.151725	0.0264248	0.0710926
sp|Q12874|SF3A3_HUMAN	SF3A3	SF3A3_HUMAN Splicing factor 3A subunit 3	740	4	10	3	1.76671	11.3945	10.564	10.6266	11.6158	12.5411	11.9967	10.8617	12.0512	0.149926	0.0348023	0.0866514
sp|Q9Y2W1|TR150_HUMAN	THRAP3	TR150_HUMAN Thyroid hormone receptor-associated protein 3	751	6	6.9	4	1.19637	10.0208	10.6272	10.1351	11.5676	10.8111	11.6248	10.2611	11.3345	0.143546	0.0288687	0.0755202
sp|Q16555|DPYL2_HUMAN	DPYSL2	DPYL2_HUMAN Dihydropyrimidinase-related protein 2	497	18	33.7	11	0.281698	9.67408	10.0625	10.3212	11.252	10.4657	11.4637	10.0193	11.0605	0.142636	0.0434352	0.102838
sp|Q14671-3|PUM1_HUMAN	PUM1	PUM1_HUMAN Isoform 3 of Pumilio homolog 1	545	24	12.9	18	0.197222	10.5464	9.91503	10.6402	11.8272	11.1106	11.3359	10.3672	11.4246	0.140114	0.0272255	0.0726952
sp|P42694|HELZ_HUMAN	HELZ	HELZ_HUMAN Probable helicase with zinc finger domain	888	27	11	16	0.36013	10.0866	10.3171	10.3959	11.8178	10.6467	11.4711	10.2665	11.3119	0.139886	0.0437708	0.103228
sp|O75663|TIPRL_HUMAN	TIPRL	TIPRL_HUMAN TIP41-like protein	1793	6	13.6	5	0.194732	9.99244	9.75928	10.2124	10.4543	11.0964	11.4436	9.98803	10.9981	0.138987	0.0336312	0.0845513
sp|Q86UK7|ZN598_HUMAN	ZNF598	ZN598_HUMAN Zinc finger protein 598	76	33	27.8	26	0.449485	9.78372	10.0327	10.5211	11.3212	10.8376	11.2384	10.1125	11.1324	0.138615	0.0178917	0.0541262
sp|P07737|PROF1_HUMAN	PFN1	PROF1_HUMAN Profilin-1	919	34	72.9	26	0.502595	10.5864	10.3519	10.3673	11.2765	11.4277	11.2557	10.4352	11.32	0.117411	0.000684716	0.00637735
sp|Q9NSV4|DIAP3_HUMAN	DIAPH3	DIAP3_HUMAN Protein diaphanous homolog 3	1358	17	11.3	9	1.12949	10.6271	10.8248	10.1276	11.2657	11.266	11.653	10.5265	11.3949	0.114364	0.0236999	0.0660923
sp|Q15386|UBE3C_HUMAN	UBE3C	UBE3C_HUMAN Ubiquitin-protein ligase E3C	2054	4	3.9	2	3.57753	9.55807	9.29484	9.79048	10.5504	10.1881	10.1282	9.5478	10.2889	0.107855	0.0189831	0.0562472
sp|O15355|PPM1G_HUMAN	PPM1G	PPM1G_HUMAN Protein phosphatase 1G	887	5	9.2	3	0.530605	10.298	10.4605	10.8556	11.4784	11.2795	11.1184	10.538	11.2921	0.0997094	0.0182147	0.0548094
sp|Q8TB52|FBX30_HUMAN	FBXO30	FBX30_HUMAN F-box only protein 30	1952	1	1.1	1	0.239641	11.0732	11.2093	11.1177	10.8281	10.6977	10.8818	11.1334	10.8025	-0.0435229	0.00814824	0.0309287
sp|P50395|GDIB_HUMAN	GDI2	GDIB_HUMAN Rab GDP dissociation inhibitor beta	1064	17	33.9	15	0.524048	11.1108	11.3277	11.4364	11.0006	10.8349	10.8873	11.2916	10.9076	-0.0499236	0.0232928	0.0654282
sp|Q96F86|EDC3_HUMAN	EDC3	EDC3_HUMAN Enhancer of mRNA-decapping protein 3	148	14	19.5	10	0.337649	11.0145	11.0752	11.2494	10.5118	10.7331	10.6321	11.113	10.6257	-0.0646962	0.00686848	0.0273992
sp|Q9NPH2|INO1_HUMAN	ISYNA1	INO1_HUMAN Inositol-3-phosphate synthase 1	208	4	11.1	1	0.669186	11.2773	10.6513	11.1943	10.3041	10.4908	10.4485	11.041	10.4145	-0.0842748	0.0374105	0.0911905
sp|Q02790|FKBP4_HUMAN	FKBP4	FKBP4_HUMAN Peptidyl-prolyl cis-trans isomerase FKBP4	232	56	57.7	43	0.424593	10.8627	10.9434	11.4041	10.3275	10.3764	10.5577	11.0701	10.4206	-0.0872321	0.023645	0.0660183
sp|Q15276|RABE1_HUMAN	RABEP1	RABE1_HUMAN Rab GTPase-binding effector protein 1	439	11	15.7	9	0.420376	11.0667	11.2472	11.3703	10.3843	10.395	10.8857	11.2281	10.555	-0.0891832	0.0229347	0.0648933
sp|P62736|ACTA_HUMAN	ACTA2	ACTA_HUMAN Actin, aortic smooth muscle	365	129	20.4	108	0.429516	11.5543	11.2813	11.5414	10.7362	10.6097	10.9185	11.459	10.7548	-0.0914992	0.00506548	0.0226291
sp|P53041|PPP5_HUMAN	PPP5C	PPP5_HUMAN Serine/threonine-protein phosphatase 5	89	9	18	6	0.514163	11.2242	11.4224	11.454	10.5671	10.3448	10.924	11.3669	10.612	-0.09914	0.0146558	0.0467016
sp|P35658-5|NU214_HUMAN	NUP214	NU214_HUMAN Isoform 5 of Nuclear pore complex protein Nup214	165	18	9.5	12	0.536627	11.8243	11.3577	11.1923	10.9348	10.7858	10.2184	11.4581	10.6464	-0.106003	0.0483114	0.110027
sp|P49840|GSK3A_HUMAN	GSK3A	GSK3A_HUMAN Glycogen synthase kinase-3 alpha	1964	4	10.4	3	0.0994936	11.243	11.2358	11.3581	10.818	10.0447	10.5588	11.2789	10.4738	-0.106846	0.0251116	0.0684673
sp|O75131|CPNE3_HUMAN	CPNE3	CPNE3_HUMAN Copine-3	1598	16	20.7	12	0.287882	11.3301	11.3207	11.9649	10.8524	10.6363	10.5919	11.5386	10.6935	-0.109726	0.0206736	0.0602869
sp|Q96KR1|ZFR_HUMAN	ZFR	ZFR_HUMAN Zinc finger RNA-binding protein	491	14	16	8	0.703608	11.6089	10.7814	11.1844	10.6574	10.3357	10.0275	11.1916	10.3402	-0.114145	0.0470746	0.108164
sp|Q7L2E3-2|DHX30_HUMAN	DHX30	DHX30_HUMAN Isoform 2 of Putative ATP-dependent RNA helicase DHX30	456	12	8.2	9	1.06183	11.9917	11.6166	12.3554	11.214	11.0647	10.7164	11.9879	10.9984	-0.124285	0.0188422	0.056044
sp|O60245-3|PCDH7_HUMAN	PCDH7	PCDH7_HUMAN Isoform C of Protocadherin-7	1999	3	3.5	2	0.529119	12.0391	11.7447	11.3008	11.0601	10.551	10.5656	11.6949	10.7256	-0.124821	0.023539	0.065851
sp|Q9BSJ2-4|GCP2_HUMAN	TUBGCP2	GCP2_HUMAN Isoform 3 of Gamma-tubulin complex component 2	132	5	4.1	2	0.300515	12.3036	11.8014	11.5101	10.5373	10.9224	11.0924	11.8717	10.8507	-0.12974	0.0228655	0.0647764
sp|P23921|RIR1_HUMAN	RRM1	RIR1_HUMAN Ribonucleoside-diphosphate reductase large subunit	961	16	16.5	11	0.647877	11.1862	11.6657	12.4243	10.7371	10.7131	10.7361	11.7587	10.7288	-0.132244	0.0460701	0.106777
sp|Q9Y5A9|YTHD2_HUMAN	YTHDF2	YTHD2_HUMAN YTH domain family protein 2	477	14	12.4	11	0.228068	11.1914	11.8107	12.1161	10.5066	10.4346	10.9066	11.7061	10.6159	-0.141029	0.0242981	0.0671959
sp|P04150-3|GCR_HUMAN	NR3C1	GCR_HUMAN Isoform Alpha-2 of Glucocorticoid receptor	1273	10	12	6	0.287274	12.0061	11.2245	11.6057	9.99129	11.0758	10.4695	11.6121	10.5122	-0.143563	0.0465974	0.1076
sp|O75146|HIP1R_HUMAN	HIP1R	HIP1R_HUMAN Huntingtin-interacting protein 1-related protein	480	9	8.9	5	0.282517	11.783	10.87	11.1056	10.4339	9.77025	10.3273	11.2529	10.1771	-0.14496	0.0347859	0.0866514
sp|Q06830|PRDX1_HUMAN	PRDX1	PRDX1_HUMAN Peroxiredoxin-1	185	50	53.8	43	0.240762	11.7894	11.613	11.6697	10.9609	9.8348	10.8889	11.6907	10.5615	-0.146544	0.0372452	0.0909784
sp|P00338-3|LDHA_HUMAN	LDHA	LDHA_HUMAN Isoform 3 of L-lactate dehydrogenase A chain	1221	14	20.5	13	0.585092	11.7305	11.7163	12.7974	10.5625	11.1599	11.0173	12.0814	10.9132	-0.146714	0.0434724	0.102838
sp|Q9Y266|NUDC_HUMAN	NUDC	NUDC_HUMAN Nuclear migration protein nudC	1434	17	30.5	14	0.39758	11.4591	11.5295	11.5654	10.4149	9.85288	10.9249	11.518	10.3975	-0.147648	0.0227379	0.0646514
sp|Q15631|TSN_HUMAN	TSN	TSN_HUMAN Translin	1262	4	20.2	4	0.387272	10.9524	11.5716	11.4464	9.78874	10.0651	10.7431	11.3235	10.199	-0.150898	0.0299258	0.0774138
sp|Q8IZ69|TRM2A_HUMAN	TRMT2A	TRM2A_HUMAN tRNA (uracil-5-)-methyltransferase homolog A	1724	3	4.5	1	0.926861	12.5104	11.6527	12.4204	11.0567	11.0443	10.8472	12.1945	10.9827	-0.150992	0.012446	0.041244
sp|Q6P2E9|EDC4_HUMAN	EDC4	EDC4_HUMAN Enhancer of mRNA-decapping protein 4	525	15	8	13	0.504627	11.6023	11.4233	12.0367	10.517	10.8014	10.1689	11.6874	10.4957	-0.155156	0.00990346	0.0357787
sp|Q9BQA1|MEP50_HUMAN	WDR77	MEP50_HUMAN Methylosome protein 50	1124	5	19.3	3	0.374813	11.5544	12.6058	12.0775	10.6449	10.7297	11.1479	12.0792	10.8408	-0.156052	0.0221321	0.0632386
sp|Q7KZF4|SND1_HUMAN	SND1	SND1_HUMAN Staphylococcal nuclease domain-containing protein 1	654	40	29.8	32	0.396447	11.4891	10.7435	12.1768	10.3965	10.2866	10.1066	11.4698	10.2632	-0.160355	0.046103	0.106777
sp|Q5SW79|CE170_HUMAN	CEP170	CE170_HUMAN Centrosomal protein of 170 kDa	100	34	22.2	24	0.300012	12.1152	11.3544	12.023	10.7942	10.3553	10.5894	11.8309	10.5796	-0.16127	0.0099232	0.0357944
sp|Q9H3Z4|DNJC5_HUMAN	DNAJC5	DNJC5_HUMAN DnaJ homolog subfamily C member 5	1360	1	7.1	1	0.83601	12.5517	12.1481	12.4227	10.3911	11.0725	11.6911	12.3741	11.0516	-0.163074	0.0283531	0.074507
sp|P42224|STAT1_HUMAN	STAT1	STAT1_HUMAN Signal transducer and activator of transcription 1-alpha/beta	1135	14	15.2	12	0.375414	11.4208	11.5979	11.9596	10.0237	10.0907	11.1097	11.6594	10.408	-0.163803	0.031483	0.0803681
sp|O43432-3|IF4G3_HUMAN	EIF4G3	IF4G3_HUMAN Isoform 3 of Eukaryotic translation initiation factor 4 gamma 3	90	37	19.9	27	0.73696	11.2511	11.104	12.1581	10.2523	10.4504	10.0989	11.5044	10.2672	-0.164145	0.0230278	0.0650639
sp|Q7Z739|YTHD3_HUMAN	YTHDF3	YTHD3_HUMAN YTH domain family protein 3	477	17	15.6	14	0.228963	11.0956	11.4097	12.1051	10.3716	9.90085	10.5856	11.5368	10.286	-0.165558	0.0255664	0.06922
sp|O60610|DIAP1_HUMAN	DIAPH1	DIAP1_HUMAN Protein diaphanous homolog 1	956	18	12.7	13	1.00715	11.9865	12.1545	11.5002	10.3793	11.2932	10.0293	11.8804	10.5673	-0.168982	0.0365309	0.0896107
sp|Q9Y5T5|UBP16_HUMAN	USP16	UBP16_HUMAN Ubiquitin carboxyl-terminal hydrolase 16	1396	9	12.3	8	0.24146	11.5454	11.3373	12.2616	10.1225	10.721	10.3967	11.7148	10.4134	-0.169887	0.0167524	0.0513402
sp|Q14008-3|CKAP5_HUMAN	CKAP5	CKAP5_HUMAN Isoform 3 of Cytoskeleton-associated protein 5	528	42	17.9	30	0.466349	11.3109	11.9511	12.3874	10.7357	10.271	10.6766	11.8831	10.5611	-0.170156	0.0185957	0.0556993
sp|P13797|PLST_HUMAN	PLS3	PLST_HUMAN Plastin-3	21	27	31.6	20	0.404744	11.572	11.7043	12.346	10.3224	10.5916	10.7253	11.8741	10.5465	-0.171059	0.00761703	0.0293926
sp|Q8TCU4|ALMS1_HUMAN	ALMS1	ALMS1_HUMAN Alstrom syndrome protein 1	1023	20	5	8	0.137142	11.6385	11.494	11.5768	10.7917	9.44648	10.5547	11.5698	10.2643	-0.172726	0.0350868	0.0871728
sp|Q12986|NFX1_HUMAN	NFX1	NFX1_HUMAN Transcriptional repressor NF-X1	805	13	11.8	5	0.386235	12.0214	12.1391	11.5023	10.7292	9.81205	11.0725	11.8876	10.5379	-0.173868	0.0334412	0.0841646
sp|Q9NSK0-3|KLC4_HUMAN	KLC4	KLC4_HUMAN Isoform 3 of Kinesin light chain 4	552	7	9.3	4	0.376394	12.0503	12.0248	11.4876	10.6777	10.5858	10.2606	11.8542	10.508	-0.173909	0.00378643	0.0187146
sp|Q5SYE7-2|NHSL1_HUMAN	NHSL1	NHSL1_HUMAN Isoform 2 of NHS-like protein 1	714	12	0.6	8	0.288126	12.2497	11.9213	11.9273	10.9468	10.3128	10.7259	12.0328	10.6618	-0.174512	0.00311019	0.0163071
sp|P36915|GNL1_HUMAN	GNL1	GNL1_HUMAN Guanine nucleotide-binding protein-like 1	1561	4	6.4	3	0.212055	11.8665	12.2858	12.6958	10.3582	11.5086	10.7718	12.2827	10.8795	-0.175009	0.0273228	0.0727878
sp|P50851-2|LRBA_HUMAN	LRBA	LRBA_HUMAN Isoform 2 of Lipopolysaccharide-responsive and beige-like anchor protein	284	30	0.5	20	0.586176	12.0779	11.1893	12.2367	10.6998	10.069	10.6564	11.8346	10.475	-0.176059	0.0240394	0.0666389
sp|P00492|HPRT_HUMAN	HPRT1	HPRT_HUMAN Hypoxanthine-guanine phosphoribosyltransferase	1080	8	34.4	8	1.04014	12.1305	12.1439	12.4231	10.5054	10.9334	11.0376	12.2325	10.8255	-0.176284	0.0017296	0.0115243
sp|Q9Y4X5|ARI1_HUMAN	ARIH1	ARI1_HUMAN E3 ubiquitin-protein ligase ARIH1	999	11	21.7	10	0.299332	11.6481	11.9134	12.0645	10.1981	10.0432	11.247	11.8753	10.4961	-0.178122	0.0255271	0.06922
sp|Q92615|LAR4B_HUMAN	LARP4B	LAR4B_HUMAN La-related protein 4B	436	19	14.6	16	0.267259	11.7561	11.7593	11.9724	10.5385	10.7737	10.0435	11.8293	10.4519	-0.178601	0.00371302	0.0184697
sp|Q9NQC3|RTN4_HUMAN	RTN4	RTN4_HUMAN Reticulon-4	288	20	15.9	14	0.652053	13.0117	11.66	11.667	10.5584	10.9598	10.5794	12.1129	10.6992	-0.179041	0.0391214	0.0946291
sp|O75970|MPDZ_HUMAN	MPDZ	MPDZ_HUMAN Multiple PDZ domain protein	1280	9	4.7	8	0.451889	11.0311	11.899	12.481	10.8305	10.2046	10.1473	11.8037	10.3941	-0.183473	0.0411641	0.0985817
sp|Q9Y2U8|MAN1_HUMAN	LEMD3	MAN1_HUMAN Inner nuclear membrane protein Man1	825	5	5.8	2	0.413087	11.2168	12.0309	11.7844	10.3472	10.0276	10.4728	11.6773	10.2825	-0.183514	0.00712661	0.0280025
sp|Q13155|AIMP2_HUMAN	AIMP2	AIMP2_HUMAN Aminoacyl tRNA synthase complex-interacting multifunctional protein 2	145	13	26.9	10	0.31994	11.3741	11.8497	12.5351	9.98227	10.7264	10.7603	11.9197	10.4897	-0.184373	0.0275474	0.0729676
tr|R4GN35|R4GN35_HUMAN	DENND4C	R4GN35_HUMAN DENN domain-containing protein 4C	1170	10	0.9	7	0.821699	11.4044	12.1661	12.0223	10.169	10.4307	10.6568	11.8643	10.4188	-0.187432	0.00609767	0.0255683
sp|Q8IWJ2|GCC2_HUMAN	GCC2	GCC2_HUMAN GRIP and coiled-coil domain-containing protein 2	281	15	7.5	9	0.176741	11.1608	12.54	11.7892	10.6005	10.1807	10.3785	11.83	10.3866	-0.187732	0.0257237	0.0694001
sp|Q9BVS4|RIOK2_HUMAN	RIOK2	RIOK2_HUMAN Serine/threonine-protein kinase RIO2	1312	6	16.8	4	2.13635	11.505	10.6655	11.6537	9.28524	10.3597	9.96168	11.2747	9.86886	-0.192139	0.0328888	0.0830412
sp|P07900-2|HS90A_HUMAN	HSP90AA1	HS90A_HUMAN Isoform 2 of Heat shock protein HSP 90-alpha	198	91	36.4	69	0.624797	12.0422	11.0881	12.5642	10.2563	10.536	10.4282	11.8982	10.4068	-0.193208	0.027504	0.0729676
sp|P15880|RS2_HUMAN	RPS2	RS2_HUMAN 40S ribosomal protein S2	788	16	22.9	14	1.41637	12.2681	12.8841	11.5373	10.5412	10.3098	11.1858	12.2298	10.6789	-0.195637	0.0297981	0.0771695
sp|Q99567|NUP88_HUMAN	NUP88	NUP88_HUMAN Nuclear pore complex protein Nup88	1016	7	8.5	6	0.618825	12.215	11.3403	12.275	10.6999	10.1903	10.3753	11.9435	10.4218	-0.196611	0.0106739	0.0374553
sp|Q15003|CND2_HUMAN	NCAPH	CND2_HUMAN Condensin complex subunit 2	686	12	13.8	8	0.409947	12.0699	11.4698	12.429	11.0196	9.68177	10.6351	11.9895	10.4455	-0.198897	0.0336788	0.0845793
tr|E7EVA0|E7EVA0_HUMAN	MAP4	E7EVA0_HUMAN Microtubule-associated protein	591	113	1.1	75	0.413259	12.2633	11.4596	11.5947	10.173	10.4805	10.102	11.7725	10.2518	-0.199543	0.00517474	0.0229231
sp|P50570-4|DYN2_HUMAN	DNM2	DYN2_HUMAN Isoform 4 of Dynamin-2	1364	12	9.1	11	0.761529	11.7004	11.6447	12.2377	10.5242	10.0356	10.4134	11.8609	10.3244	-0.200158	0.00305997	0.0161683
sp|P26374|RAE2_HUMAN	CHML	RAE2_HUMAN Rab proteins geranylgeranyltransferase component A 2	464	3	6.6	2	0.919597	11.289	11.4079	12.4482	9.87184	10.3227	10.394	11.715	10.1962	-0.20033	0.0196015	0.0577845
sp|Q99996-6|AKAP9_HUMAN	AKAP9	AKAP9_HUMAN Isoform 6 of A-kinase anchor protein 9	228	44	11.4	28	0.48894	11.9827	11.4389	11.9497	10.6183	9.64206	10.4959	11.7904	10.2521	-0.201696	0.0121916	0.0407538
sp|Q8WU90|ZC3HF_HUMAN	ZC3H15	ZC3HF_HUMAN Zinc finger CCCH domain-containing protein 15	1180	13	24.9	8	0.91134	12.1261	11.6368	12.3867	10.8538	11.1128	9.46274	12.0499	10.4765	-0.201867	0.0477191	0.109321
sp|Q5JSZ5|PRC2B_HUMAN	PRRC2B	PRC2B_HUMAN Protein PRRC2B	191	63	24.5	42	0.520957	12.0945	11.1234	12.2168	10.4113	10.3383	10.0039	11.8116	10.2512	-0.204416	0.0132488	0.0431051
sp|Q9BWD1|THIC_HUMAN	ACAT2	THIC_HUMAN Acetyl-CoA acetyltransferase, cytosolic	1371	5	8.1	3	0.640621	11.8488	12.6351	11.7916	10.5428	11.1788	9.76125	12.0918	10.4943	-0.20443	0.0314702	0.0803681
sp|P30260-2|CDC27_HUMAN	CDC27	CDC27_HUMAN Isoform 2 of Cell division cycle protein 27 homolog	1713	5	8	3	0.278478	11.6899	11.0597	12.1269	10.4885	9.74911	10.0297	11.6255	10.0891	-0.204499	0.0152013	0.0475912
sp|O94822-3|LTN1_HUMAN	LTN1	LTN1_HUMAN Isoform 3 of E3 ubiquitin-protein ligase listerin	967	9	3.9	6	0.420726	11.8465	11.296	12.0486	10.4617	9.66084	10.4124	11.7304	10.1783	-0.204748	0.01063	0.0373577
sp|P17252|KPCA_HUMAN	PRKCA	KPCA_HUMAN Protein kinase C alpha type	894	8	10.4	5	0.334622	12.5837	11.5585	13.1029	11.0149	10.871	10.3639	12.4151	10.75	-0.207761	0.0281724	0.074116
sp|P54136|SYRC_HUMAN	RARS	SYRC_HUMAN Arginine--tRNA ligase, cytoplasmic	159	32	34.5	22	0.301796	11.8968	11.3254	13.0539	10.5441	10.2448	10.6054	12.092	10.4648	-0.208517	0.0353054	0.0876223
sp|Q3YEC7-2|RABL6_HUMAN	RABL6	RABL6_HUMAN Isoform 2 of Rab-like protein 6	2127	4	7	4	0.46785	11.5132	12.2799	11.7524	10.8503	9.77919	10.1304	11.8485	10.2533	-0.208616	0.0147374	0.0467145
sp|P35611-3|ADDA_HUMAN	ADD1	ADDA_HUMAN Isoform 3 of Alpha-adducin	1565	11	19.3	7	0.392466	12.6839	11.2301	12.5723	10.6564	10.9369	9.96838	12.1621	10.5206	-0.209181	0.04025	0.0967832
sp|O75083|WDR1_HUMAN	WDR1	WDR1_HUMAN WD repeat-containing protein 1	1766	8	14.4	5	0.636594	12.4721	12.0405	12.5094	11.1679	9.96234	10.8876	12.3407	10.6726	-0.209514	0.013339	0.0433379
sp|Q9NZN5|ARHGC_HUMAN	ARHGEF12	ARHGC_HUMAN Rho guanine nucleotide exchange factor 12	1322	9	6.9	4	0.397388	12.2814	12.2978	12.2457	11.1895	10.531	10.1011	12.275	10.6072	-0.210678	0.0062411	0.025992
sp|P12956|XRCC6_HUMAN	XRCC6	XRCC6_HUMAN X-ray repair cross-complementing protein 6	1439	15	19.7	12	0.503475	12.3072	11.2478	12.317	10.4485	10.4788	10.0514	11.9573	10.3262	-0.211581	0.0127861	0.0419391
sp|Q16799|RTN1_HUMAN	RTN1	RTN1_HUMAN Reticulon-1	1683	8	12.4	5	0.197271	13.0014	11.5115	11.4782	10.5161	10.2023	10.3592	11.997	10.3592	-0.211763	0.0326196	0.082544
sp|P09960|LKHA4_HUMAN	LTA4H	LKHA4_HUMAN Leukotriene A-4 hydrolase	685	13	14.7	11	0.604735	12.1014	11.7154	12.2898	10.2311	10.2036	10.7401	12.0355	10.3916	-0.211886	0.00248661	0.0144772
sp|Q00341|VIGLN_HUMAN	HDLBP	VIGLN_HUMAN Vigilin	666	44	25.2	26	0.329867	11.5497	11.4284	12.4789	10.8566	9.90404	9.84849	11.819	10.203	-0.212113	0.0256318	0.0693163
sp|Q9GZT9|EGLN1_HUMAN	EGLN1	EGLN1_HUMAN Egl nine homolog 1	509	5	10.8	5	0.219085	11.5864	11.8483	11.6594	10.1704	10.0438	10.0808	11.6981	10.0983	-0.21215	5.05674e-05	0.00218262
sp|P55060|XPO2_HUMAN	CSE1L	XPO2_HUMAN Exportin-2	19	24	14.7	15	0.668633	12.0552	11.7676	12.7468	10.9654	10.2703	10.3141	12.1898	10.5166	-0.21301	0.0103806	0.0367034
sp|P53582|MAP11_HUMAN	METAP1	MAP11_HUMAN Methionine aminopeptidase 1	1993	11	27.5	7	0.591438	11.734	12.1373	12.3864	9.95868	10.5127	10.7998	12.0859	10.4237	-0.213454	0.00594538	0.0250401
sp|Q9UBQ0-2|VPS29_HUMAN	VPS29	VPS29_HUMAN Isoform 2 of Vacuolar protein sorting-associated protein 29	1521	9	32.3	6	0.286249	11.6801	12.2087	12.364	10.7392	10.4755	10.0521	12.0843	10.4223	-0.213458	0.00447138	0.0208994
sp|P26640|SYVC_HUMAN	VARS	SYVC_HUMAN Valine--tRNA ligase	134	18	12.3	9	1.07013	12.4904	11.418	12.9982	10.3565	11.0064	10.4403	12.3022	10.6011	-0.214706	0.0286919	0.0752329
sp|Q8TEW0|PARD3_HUMAN	PARD3	PARD3_HUMAN Partitioning defective 3 homolog	72	13	9.3	7	0.546545	13.0406	11.8845	12.7118	11.1922	10.5839	10.636	12.5456	10.804	-0.215617	0.0116284	0.0397833
sp|Q02952|AKA12_HUMAN	AKAP12	AKA12_HUMAN A-kinase anchor protein 12	226	43	23.6	33	0.760132	12.1353	11.7368	12.128	10.6823	10.1922	10.1178	12	10.3308	-0.216087	0.00163552	0.0111417
sp|Q01433|AMPD2_HUMAN	AMPD2	AMPD2_HUMAN AMP deaminase 2	1329	3	3.3	2	0.638468	11.4445	12.1648	11.8705	10.4004	10.6819	9.45964	11.8266	10.1807	-0.216205	0.0178945	0.0541262
sp|Q9C0C9|UBE2O_HUMAN	UBE2O	UBE2O_HUMAN Ubiquitin-conjugating enzyme E2 O	906	17	13.4	11	0.647046	12.7295	11.4051	11.8908	10.1011	10.9874	9.86368	12.0085	10.3174	-0.218976	0.0306314	0.0787132
sp|Q8WWM7|ATX2L_HUMAN	ATXN2L	ATX2L_HUMAN Ataxin-2-like protein	80	66	2.1	49	0.256226	12.4152	11.7493	12.1332	10.5961	10.3693	10.2181	12.0992	10.3945	-0.219096	0.00154819	0.0108654
sp|Q8N122|RPTOR_HUMAN	RPTOR	RPTOR_HUMAN Regulatory-associated protein of mTOR	813	7	7.1	5	0.252979	11.1254	12.8916	12.6025	10.1918	10.2418	10.9693	12.2065	10.4676	-0.221721	0.0446032	0.104986
sp|Q9Y490|TLN1_HUMAN	TLN1	TLN1_HUMAN Talin-1	5	46	18.1	32	0.465482	10.8237	11.8688	12.1126	9.74632	10.0386	10.0386	11.6017	9.94119	-0.222843	0.0151166	0.0473899
sp|Q9BXX3|AN30A_HUMAN	ANKRD30A	AN30A_HUMAN Ankyrin repeat domain-containing protein 30A	666	3	1.5	2	0.379325	12.1998	10.5503	12.1874	9.84867	9.841	10.2441	11.6458	9.97792	-0.223	0.0416051	0.0992286
sp|Q5PRF9|SMAG2_HUMAN	SAMD4B	SMAG2_HUMAN Protein Smaug homolog 2	886	6	12.5	2	0	12.0392	11.1421	12.7251	9.95105	10.7128	10.0981	11.9688	10.254	-0.223097	0.0289846	0.0757381
sp|Q07866-9|KLC1_HUMAN	KLC1	KLC1_HUMAN Isoform I of Kinesin light chain 1	552	29	27.5	15	0.492244	12.3671	12.2936	12.4545	10.119	11.2599	10.3859	12.3717	10.5883	-0.22458	0.00683936	0.0273457
sp|Q9HC35|EMAL4_HUMAN	EML4	EMAL4_HUMAN Echinoderm microtubule-associated protein-like 4	74	4	3.5	3	0.213152	12.5854	11.6991	11.7611	10.0686	10.559	10.2179	12.0152	10.2818	-0.224761	0.00565532	0.0242342
sp|P22234-2|PUR6_HUMAN	PAICS	PUR6_HUMAN Isoform 2 of Multifunctional protein ADE2	166	13	22.7	11	0.417095	11.8953	11.9562	12.5144	10.6417	9.83653	10.628	12.122	10.3687	-0.225385	0.00610866	0.0255683
sp|P78371|TCPB_HUMAN	CCT2	TCPB_HUMAN T-complex protein 1 subunit beta	64	19	28.6	14	0.795241	10.896	12.8155	12.1423	9.97643	10.149	10.5361	11.9513	10.2205	-0.225696	0.0418472	0.0997036
sp|Q9NZJ4|SACS_HUMAN	SACS	SACS_HUMAN Sacsin	1618	10	2.1	6	0.682817	12.0274	11.7033	12.4162	10.3793	9.55206	10.9662	12.049	10.2992	-0.22638	0.0189114	0.0561781
sp|Q71RC2-4|LARP4_HUMAN	LARP4	LARP4_HUMAN Isoform 4 of La-related protein 4	436	19	21.6	16	0.35198	12.1876	12.1766	13.0013	10.482	10.9382	10.518	12.4552	10.6461	-0.226418	0.00429032	0.0203812
sp|Q5VT06|CE350_HUMAN	CEP350	CE350_HUMAN Centrosome-associated protein 350	283	26	10.1	15	0.554565	12.0506	13.0524	11.0554	10.389	10.4291	10.0701	12.0528	10.2961	-0.227276	0.0403446	0.0967832
sp|P30566|PUR8_HUMAN	ADSL	PUR8_HUMAN Adenylosuccinate lyase	2274	2	4.1	1	1.43319	11.4374	12.645	11.6541	10.7587	10.5393	9.18617	11.9122	10.1614	-0.229336	0.0468547	0.107873
sp|Q14683|SMC1A_HUMAN	SMC1A	SMC1A_HUMAN Structural maintenance of chromosomes protein 1A	241	36	25.9	24	0.288408	12.0944	11.4729	12.4339	10.642	9.6931	10.365	12.0004	10.2334	-0.229801	0.011353	0.0392455
sp|O95347|SMC2_HUMAN	SMC2	SMC2_HUMAN Structural maintenance of chromosomes protein 2	585	23	16.8	14	0.307356	11.7232	11.6487	12.1657	10.0929	10.1757	10.032	11.8459	10.1002	-0.230002	0.000469408	0.00526688
sp|P50991|TCPD_HUMAN	CCT4	TCPD_HUMAN T-complex protein 1 subunit delta	1021	13	21.5	7	0.763651	12.8107	11.3648	11.8549	10.1149	10.5044	10.0555	12.0101	10.2249	-0.232158	0.016253	0.050074
sp|Q15019-2|SEPT2_HUMAN	SEPT2	SEPT2_HUMAN Isoform 2 of Septin-2	2218	4	10.9	2	0.259836	11.8644	11.3515	13.0647	10.3407	10.9101	9.63206	12.0935	10.2943	-0.232389	0.0456965	0.106777
sp|P09936|UCHL1_HUMAN	UCHL1	UCHL1_HUMAN Ubiquitin carboxyl-terminal hydrolase isozyme L1	1644	8	34.1	7	0.596149	12.129	12.6388	12.1293	10.0491	10.2592	11.0926	12.299	10.4669	-0.232704	0.00711325	0.0280025
sp|Q92538|GBF1_HUMAN	GBF1	GBF1_HUMAN Golgi-specific brefeldin A-resistance guanine nucleotide exchange factor 1	1658	11	6.3	8	0.885587	12.8352	12.5432	13.4374	11.1897	11.1989	10.6359	12.9386	11.0082	-0.233107	0.00391359	0.0192612
sp|O60763-2|USO1_HUMAN	USO1	USO1_HUMAN Isoform 2 of General vesicular transport factor p115	1137	5	5.5	4	0.943883	11.987	11.2038	11.7539	10.0551	9.53576	10.1305	11.6482	9.90713	-0.23357	0.00428474	0.0203812
sp|Q5VYK3|ECM29_HUMAN	ECM29	ECM29_HUMAN Proteasome-associated protein ECM29 homolog	432	8	4.8	5	0.438953	11.323	11.9661	12.3413	10.3646	9.34671	10.578	11.8768	10.0964	-0.234301	0.0210081	0.0608502
sp|Q5M775|CYTSB_HUMAN	SPECC1	CYTSB_HUMAN Cytospin-B	531	4	4.2	2	0.645652	12.4848	10.7844	12.4154	10.3582	9.71733	10.2512	11.8949	10.1089	-0.234708	0.038879	0.0942754
sp|P07195|LDHB_HUMAN	LDHB	LDHB_HUMAN L-lactate dehydrogenase B chain	1221	18	24.6	15	0.607576	12.2574	11.6429	12.4672	10.6206	9.53862	10.6863	12.1225	10.2818	-0.237588	0.0146153	0.0466366
sp|Q12800|TFCP2_HUMAN	TFCP2	TFCP2_HUMAN Alpha-globin transcription factor CP2	1277	3	4.8	2	0	11.8437	13.3256	12.2383	10.2708	10.5199	10.9329	12.4692	10.5745	-0.237771	0.0172487	0.0525837
sp|Q9UI12|VATH_HUMAN	ATP6V1H	VATH_HUMAN V-type proton ATPase subunit H	1685	5	9.9	3	0.369997	13.2549	12.2337	12.559	10.6022	10.4463	11.1846	12.6825	10.7444	-0.239262	0.00670661	0.0270477
sp|Q06323-2|PSME1_HUMAN	PSME1	PSME1_HUMAN Isoform 2 of Proteasome activator complex subunit 1	681	4	16	3	0.579526	12.1824	12.1041	12.8047	9.81848	11.0274	10.5301	12.3637	10.4587	-0.241415	0.0100985	0.0362696
sp|Q15042|RB3GP_HUMAN	RAB3GAP1	RB3GP_HUMAN Rab3 GTPase-activating protein catalytic subunit	98	8	8.2	6	0.215084	12.7532	11.1256	12.4257	10.385	9.67884	10.6099	12.1015	10.2246	-0.243143	0.0302532	0.0779137
sp|Q9BZ29-4|DOCK9_HUMAN	DOCK9	DOCK9_HUMAN Isoform 4 of Dedicator of cytokinesis protein 9	286	5	2.7	2	0.827315	12.5706	11.0979	12.8866	10.4532	10.3104	10.1174	12.185	10.2937	-0.243351	0.0278065	0.0733196
sp|Q13347|EIF3I_HUMAN	EIF3I	EIF3I_HUMAN Eukaryotic translation initiation factor 3 subunit I	1834	7	16.3	5	1.05418	12.3084	12.0133	12.2493	10.1934	10.8806	9.79215	12.1903	10.2887	-0.244676	0.00451626	0.0210668
sp|P35573|GDE_HUMAN	AGL	GDE_HUMAN Glycogen debranching enzyme	550	11	7.9	7	0.523075	10.9182	12.3098	12.7843	9.57689	10.3912	10.3981	12.0041	10.1221	-0.246022	0.0390879	0.0946291
sp|Q13555-6|KCC2G_HUMAN	CAMK2G	KCC2G_HUMAN Isoform 6 of Calcium/calmodulin-dependent protein kinase type II subunit gamma	357	5	1.5	4	0.983077	13.2368	12.3152	12.3309	10.4756	10.168	11.2287	12.6276	10.6241	-0.249243	0.0102473	0.0364541
sp|P11586|C1TC_HUMAN	MTHFD1	C1TC_HUMAN C-1-tetrahydrofolate synthase, cytoplasmic	39	32	25.1	25	0.790108	12.2214	11.6317	12.855	10.3934	10.0982	10.3365	12.236	10.2761	-0.251846	0.00578608	0.0246174
sp|Q9NX05|F120C_HUMAN	FAM120C	F120C_HUMAN Constitutive coactivator of PPAR-gamma-like protein 2	423	2	1.5	2	0.233046	12.0308	11.6528	13.4871	10.924	9.74811	10.5062	12.3902	10.3928	-0.253625	0.0383229	0.0931214
sp|Q9UPY8|MARE3_HUMAN	MAPRE3	MARE3_HUMAN Microtubule-associated protein RP/EB family member 3	1060	7	12.8	5	1.24389	12.7056	11.6457	12.0546	9.85014	10.403	10.2699	12.1353	10.1743	-0.254278	0.00501961	0.0225107
sp|O75534-3|CSDE1_HUMAN	CSDE1	CSDE1_HUMAN Isoform 3 of Cold shock domain-containing protein E1	812	43	35.4	31	0.57521	11.8247	11.451	12.8197	9.94867	10.4458	9.84435	12.0318	10.0796	-0.255415	0.0121426	0.0407538
sp|Q5VT25-6|MRCKA_HUMAN	CDC42BPA	MRCKA_HUMAN Isoform 6 of Serine/threonine-protein kinase MRCK alpha	932	3	1.5	1	0	13.2278	12.234	13.1796	10.6824	9.72356	11.9447	12.8805	10.7836	-0.256352	0.0435672	0.102957
sp|Q13136|LIPA1_HUMAN	PPFIA1	LIPA1_HUMAN Liprin-alpha-1	912	4	4.2	4	0.301489	12.046	12.4177	12.243	11.3561	9.13776	10.2341	12.2356	10.2426	-0.256492	0.0373239	0.0910751
sp|Q5VU43-4|MYOME_HUMAN	PDE4DIP	MYOME_HUMAN Isoform 4 of Myomegalin	598	4	2.1	2	1.0221	12.9036	12.164	12.1569	10.7157	10.1799	10.2523	12.4082	10.3826	-0.257118	0.00248497	0.0144772
sp|P34932|HSP74_HUMAN	HSPA4	HSP74_HUMAN Heat shock 70 kDa protein 4	299	37	28.7	24	0.52009	11.719	13.0167	11.4914	10.4562	10.1317	9.69213	12.0757	10.0934	-0.258698	0.0193984	0.0573314
sp|P46939-2|UTRO_HUMAN	UTRN	UTRO_HUMAN Isoform 2 of Utrophin	266	33	9.2	20	0.956319	11.7989	11.3361	12.9777	10.4604	9.55434	10.1489	12.0376	10.0545	-0.259696	0.0234828	0.0658028
sp|Q92878-2|RAD50_HUMAN	RAD50	RAD50_HUMAN Isoform 2 of DNA repair protein RAD50	1051	15	9.4	12	0.474747	12.6537	11.555	12.2358	10.2773	10.3043	9.79998	12.1482	10.1272	-0.262504	0.00493019	0.0222871
sp|Q8NI08|NCOA7_HUMAN	NCOA7	NCOA7_HUMAN Nuclear receptor coactivator 7	1331	2	2.1	2	0.35619	12.12	11.1008	12.2431	9.6851	10.0835	9.79141	11.8213	9.85333	-0.262707	0.00668017	0.0270477
sp|Q6GMV2|SMYD5_HUMAN	SMYD5	SMYD5_HUMAN SET and MYND domain-containing protein 5	1469	3	6.7	2	0.853073	12.7485	13.0611	13.6729	9.83853	11.9019	11.154	13.1608	10.9648	-0.263367	0.0293706	0.0764031
sp|P09972|ALDOC_HUMAN	ALDOC	ALDOC_HUMAN Fructose-bisphosphate aldolase C	115	3	6.3	2	0.327562	11.8471	12.5254	11.65	10.3092	9.17162	10.5015	12.0075	9.99414	-0.26478	0.0149953	0.0470731
sp|O00505|IMA4_HUMAN	KPNA3	IMA4_HUMAN Importin subunit alpha-4	1226	8	10.2	6	0.341977	12.1456	12.449	13.2548	10.3676	10.7818	10.3433	12.6165	10.4975	-0.265258	0.00417566	0.0201665
sp|P49591|SYSC_HUMAN	SARS	SYSC_HUMAN Serine--tRNA ligase, cytoplasmic	1725	2	3.9	2	0.518044	11.5039	13.7478	11.8092	10.4087	9.8937	10.5289	12.3536	10.2771	-0.265499	0.0464988	0.107479
sp|Q7L1Q6-3|BZW1_HUMAN	BZW1	BZW1_HUMAN Isoform 3 of Basic leucine zipper and W2 domain-containing protein 1	297	4	8.6	1	0.896872	12.3592	12.634	12.6905	10.8637	10.8926	9.5758	12.5612	10.444	-0.266299	0.00899669	0.0333322
sp|Q13033|STRN3_HUMAN	STRN3	STRN3_HUMAN Striatin-3	573	6	9	2	0.309509	12.5509	11.2538	11.6708	10.0665	9.73156	9.68918	11.8252	9.82908	-0.266731	0.00757523	0.0293535
sp|Q12756-2|KIF1A_HUMAN	KIF1A	KIF1A_HUMAN Isoform 2 of Kinesin-like protein KIF1A	75	13	9.4	4	0.658543	12.1991	13.084	12.3029	10.578	10.0438	10.6164	12.5287	10.4127	-0.266882	0.00320949	0.0165681
sp|Q13435|SF3B2_HUMAN	SF3B2	SF3B2_HUMAN Splicing factor 3B subunit 2	1854	3	4.4	1	0.540273	12.7485	12.9436	11.8423	11.5265	9.79521	9.69032	12.5114	10.3373	-0.275382	0.0337707	0.0846013
sp|O15145|ARPC3_HUMAN	ARPC3	ARPC3_HUMAN Actin-related protein 2/3 complex subunit 3	885	3	10.1	2	0.429094	12.517	11.7116	11.0499	9.94946	9.88093	9.31499	11.7595	9.71513	-0.275522	0.0121096	0.04071
sp|Q9Y6D6|BIG1_HUMAN	ARFGEF1	BIG1_HUMAN Brefeldin A-inhibited guanine nucleotide-exchange protein 1	924	3	2.2	3	0.636863	12.4881	11.6698	13.7121	10.9001	10.6998	9.67757	12.6233	10.4258	-0.275932	0.0354579	0.0876881
sp|P35241-5|RADI_HUMAN	RDX	RADI_HUMAN Isoform 5 of Radixin	597	12	12.9	9	0.721916	12.0509	12.1453	12.6109	9.77596	10.4797	10.1188	12.269	10.1248	-0.277123	0.00130314	0.00961011
sp|Q4KMP7|TB10B_HUMAN	TBC1D10B	TB10B_HUMAN TBC1 domain family member 10B	195	6	11.4	4	0.448919	11.9381	12.9257	12.5588	9.85375	10.809	10.2109	12.4742	10.2912	-0.277537	0.00552427	0.023942
sp|O43175|SERA_HUMAN	PHGDH	SERA_HUMAN D-3-phosphoglycerate dehydrogenase	397	13	22.9	9	0.727828	12.2091	11.8413	12.6814	9.92201	9.78518	10.5788	12.2439	10.0953	-0.278382	0.00338957	0.0173054
sp|P46459|NSF_HUMAN	NSF	NSF_HUMAN Vesicle-fusing ATPase	125	9	12.6	7	0.22896	12.7667	12.0095	12.66	10.775	10.0254	10.0278	12.4787	10.2761	-0.280183	0.00304978	0.0161683
sp|P26639-2|SYTC_HUMAN	TARS	SYTC_HUMAN Isoform 2 of Threonine--tRNA ligase, cytoplasmic	206	18	22.2	10	0.317728	12.1496	12.3604	13.4007	10.2391	9.65257	11.2733	12.6369	10.3883	-0.282677	0.0212658	0.0612908
sp|Q5JSH3|WDR44_HUMAN	WDR44	WDR44_HUMAN WD repeat-containing protein 44	290	22	23.1	15	0.341834	12.36	11.7699	12.6389	9.98584	10.0531	10.1287	12.2562	10.0559	-0.285473	0.00106011	0.00829173
sp|O43149|ZZEF1_HUMAN	ZZEF1	ZZEF1_HUMAN Zinc finger ZZ-type and EF-hand domain-containing protein 1	868	5	2.4	3	0.252511	12.301	11.3783	12.3013	9.98943	8.75111	10.7786	11.9935	9.83971	-0.28557	0.031772	0.0808394
sp|O95373|IPO7_HUMAN	IPO7	IPO7_HUMAN Importin-7	310	18	16.6	13	0.523313	12.6413	11.5164	13.4446	10.6658	9.81796	10.3645	12.5341	10.2828	-0.285633	0.0212056	0.0612207
sp|Q05682|CALD1_HUMAN	CALD1	CALD1_HUMAN Caldesmon	1299	7	9.6	3	0.111807	12.888	11.7708	12.0558	9.60379	10.8989	9.59989	12.2382	10.0342	-0.286466	0.0157483	0.0487346
sp|P08133|ANXA6_HUMAN	ANXA6	ANXA6_HUMAN Annexin A6	566	30	26.3	23	0.362062	12.1077	12.9245	13.5522	10.2406	10.4721	10.9192	12.8615	10.544	-0.286636	0.00747251	0.029133
sp|P40227|TCPZ_HUMAN	CCT6A	TCPZ_HUMAN T-complex protein 1 subunit zeta	594	17	20.3	10	0.860948	13.398	12.1993	12.6046	10.8904	10.9556	9.45889	12.734	10.435	-0.287257	0.0187991	0.056044
sp|P63208|SKP1_HUMAN	SKP1	SKP1_HUMAN S-phase kinase-associated protein 1	1741	3	13.5	2	0.276046	13.0535	11.0921	11.2993	10.3735	9.41842	9.25224	11.815	9.68137	-0.287335	0.040329	0.0967832
sp|P40818|UBP8_HUMAN	USP8	UBP8_HUMAN Ubiquitin carboxyl-terminal hydrolase 8	512	9	8.4	7	0.660937	12.5259	11.8165	12.9603	10.2914	10.2141	10.0403	12.4342	10.1819	-0.288302	0.00273879	0.0152938
sp|O60524|NEMF_HUMAN	NEMF	NEMF_HUMAN Nuclear export mediator factor NEMF	1253	3	3.6	1	0.47037	12.0051	12.5597	12.7583	9.90196	10.8921	9.74621	12.441	10.1801	-0.289354	0.00594294	0.0250401
sp|O75116|ROCK2_HUMAN	ROCK2	ROCK2_HUMAN Rho-associated protein kinase 2	1190	15	12	10	0.717783	12.6421	12.3357	12.8746	10.8946	10.6064	9.41727	12.6175	10.3061	-0.29192	0.00844719	0.0319192
sp|Q15813|TBCE_HUMAN	TBCE	TBCE_HUMAN Tubulin-specific chaperone E	321	8	10.8	5	1.45559	12.4734	13.2011	13.0444	9.87561	12.0822	9.65266	12.9063	10.5368	-0.292637	0.0424386	0.100803
sp|P78559-2|MAP1A_HUMAN	MAP1A	MAP1A_HUMAN Isoform 2 of Microtubule-associated protein 1A	34	51	17.7	34	0.612988	12.241	11.7418	12.562	10.1308	10.0145	9.65913	12.1816	9.9348	-0.294138	0.00126683	0.0094625
sp|P53621-2|COPA_HUMAN	COPA	COPA_HUMAN Isoform 2 of Coatomer subunit alpha	909	20	16.1	11	0.805851	12.7855	12.1588	12.914	10.52	10.018	10.3113	12.6194	10.2831	-0.29537	0.0010527	0.0082879
sp|O15305|PMM2_HUMAN	PMM2	PMM2_HUMAN Phosphomannomutase 2	1444	5	15.9	4	0.207043	13.026	12.7549	11.9405	9.84889	10.0961	10.7861	12.5738	10.2437	-0.295684	0.00562863	0.0242122
sp|P46060|RAGP1_HUMAN	RANGAP1	RAGP1_HUMAN Ran GTPase-activating protein 1	334	22	35.3	12	0.62156	12.1502	12.0974	13.0052	10.441	9.7494	10.146	12.4176	10.1121	-0.296305	0.00292751	0.0156615
sp|Q96T21|SEBP2_HUMAN	SECISBP2	SEBP2_HUMAN Selenocysteine insertion sequence-binding protein 2	1542	2	3	2	0.265156	13.1741	12.6496	11.0415	10.7339	10.1301	9.14646	12.2884	10.0035	-0.296793	0.0446173	0.104986
sp|Q9Y5K6|CD2AP_HUMAN	CD2AP	CD2AP_HUMAN CD2-associated protein	664	23	28.5	21	0.423124	12.3524	12.6717	12.2429	9.90364	9.91031	10.4857	12.4223	10.0999	-0.298596	0.000558533	0.00576654
sp|Q96RU3|FNBP1_HUMAN	FNBP1	FNBP1_HUMAN Formin-binding protein 1	223	5	9.9	5	0.452834	12.7059	12.6899	11.9177	10.7928	10.605	8.91386	12.4378	10.1039	-0.299824	0.0231329	0.0651367
sp|Q92558|WASF1_HUMAN	WASF1	WASF1_HUMAN Wiskott-Aldrich syndrome protein family member 1	1961	1	3	1	0	13.3903	12.1944	10.8282	10.5344	9.59487	9.38517	12.1376	9.83814	-0.303028	0.0486336	0.110544
sp|Q86SQ0|PHLB2_HUMAN	PHLDB2	PHLB2_HUMAN Pleckstrin homology-like domain family B member 2	770	2	1.9	2	0.744101	11.3664	13.4376	13.3709	9.76534	10.3803	10.7931	12.725	10.3129	-0.303215	0.0313844	0.080364
sp|Q96T17-2|MA7D2_HUMAN	MAP7D2	MA7D2_HUMAN Isoform 2 of MAP7 domain-containing protein 2	1246	3	4.5	1	1.15979	11.6935	11.429	13.0915	9.96254	10.5306	8.84169	12.0713	9.77826	-0.303935	0.0327733	0.0828427
sp|Q9NZB2-6|F120A_HUMAN	FAM120A	F120A_HUMAN Isoform F of Constitutive coactivator of PPAR-gamma-like protein 1	423	20	15.7	15	0.226032	12.3739	11.4808	13.0548	10.22	9.82657	9.84433	12.3032	9.96363	-0.304286	0.00780961	0.0299863
sp|P40123|CAP2_HUMAN	CAP2	CAP2_HUMAN Adenylyl cyclase-associated protein 2	581	5	11.1	3	0.409192	12.7649	11.7502	12.4075	9.74256	10.6268	9.51886	12.3075	9.96274	-0.304925	0.00648096	0.0265994
sp|P41250|SYG_HUMAN	GARS	SYG_HUMAN Glycine--tRNA ligase	695	9	11	6	0.160823	11.072	12.55	12.9377	9.48797	9.59023	10.5128	12.1866	9.86368	-0.305096	0.0239004	0.0665714
sp|Q12923-4|PTN13_HUMAN	PTPN13	PTN13_HUMAN Isoform 4 of Tyrosine-protein phosphatase non-receptor type 13	841	25	11.6	15	0.437682	13.0919	11.7325	12.9699	10.4309	10.0801	10.0784	12.5981	10.1965	-0.305133	0.00592669	0.0250401
sp|O94788|AL1A2_HUMAN	ALDH1A2	AL1A2_HUMAN Retinal dehydrogenase 2	1397	14	18	7	0.515054	12.6441	13.0778	12.7014	9.66482	10.3027	11.1159	12.8078	10.3611	-0.305836	0.00518064	0.0229231
sp|Q15181|IPYR_HUMAN	PPA1	IPYR_HUMAN Inorganic pyrophosphatase	102	16	48.8	12	0.591102	12.9029	13.0561	11.8875	10.7718	9.87958	9.9457	12.6155	10.199	-0.306763	0.00656436	0.0267526
sp|O75822|EIF3J_HUMAN	EIF3J	EIF3J_HUMAN Eukaryotic translation initiation factor 3 subunit J	1929	9	17.8	7	0.31822	12.2681	11.6771	11.5774	10.4164	9.25429	9.02829	11.8409	9.56632	-0.307738	0.00911232	0.0337069
sp|P53618|COPB_HUMAN	COPB1	COPB_HUMAN Coatomer subunit beta	1091	11	10.3	8	0.364956	12.3795	12.4637	13.8358	9.7746	10.991	10.4574	12.893	10.4077	-0.308942	0.0134709	0.0437051
sp|P46777|RL5_HUMAN	RPL5	RL5_HUMAN 60S ribosomal protein L5	1024	11	26.3	6	3.19198	12.6901	13.5176	11.3758	9.31571	11.1102	9.88511	12.5278	10.1037	-0.310257	0.0414119	0.0988694
sp|P32119|PRDX2_HUMAN	PRDX2	PRDX2_HUMAN Peroxiredoxin-2	185	25	43.4	22	0.341452	11.9035	13.4765	12.5058	10.2094	9.92349	10.416	12.6286	10.183	-0.310535	0.00700521	0.0276754
sp|Q9C0C2|TB182_HUMAN	TNKS1BP1	TB182_HUMAN 182 kDa tankyrase-1-binding protein	138	25	17.8	19	1.11844	12.1536	12.1416	12.0452	10.1035	9.65752	9.50959	12.1134	9.75686	-0.31212	0.000204128	0.00401484
sp|Q14C86-6|GAPD1_HUMAN	GAPVD1	GAPD1_HUMAN Isoform 6 of GTPase-activating protein and VPS9 domain-containing protein 1	595	20	11.6	15	0.28764	12.3586	11.9098	12.7622	9.69783	9.86034	10.2637	12.3435	9.94062	-0.312349	0.00128714	0.00955276
sp|Q96TA1|NIBL1_HUMAN	FAM129B	NIBL1_HUMAN Niban-like protein 1	743	2	2.1	2	0.294057	12.2807	13.5986	11.8313	10.4649	9.8908	10.0114	12.5702	10.1223	-0.312464	0.0118388	0.040181
sp|P24928|RPB1_HUMAN	POLR2A	RPB1_HUMAN DNA-directed RNA polymerase II subunit RPB1	513	13	6.4	9	0.540088	12.6087	12.2586	13.0299	9.71116	9.8017	10.9903	12.6324	10.1677	-0.313137	0.00625441	0.025992
sp|Q9BV57|MTND_HUMAN	ADI1	MTND_HUMAN 1,2-dihydroxy-3-keto-5-methylthiopentene dioxygenase	1968	4	12.3	4	0.651587	13.163	13.0704	12.392	9.91938	10.9009	10.2334	12.8752	10.3512	-0.314787	0.00261324	0.0148717
sp|P26196|DDX6_HUMAN	DDX6	DDX6_HUMAN Probable ATP-dependent RNA helicase DDX6	1751	10	18.6	7	1.16671	11.2623	12.136	12.4486	9.97055	9.13675	9.71033	11.949	9.60588	-0.314898	0.00560684	0.0241645
sp|Q13310-3|PABP4_HUMAN	PABPC4	PABP4_HUMAN Isoform 3 of Polyadenylate-binding protein 4	418	43	35.2	37	0.322854	12.5372	12.3636	13.5186	10.344	10.0294	10.485	12.8064	10.2861	-0.31617	0.00278708	0.015323
sp|P78344|IF4G2_HUMAN	EIF4G2	IF4G2_HUMAN Eukaryotic translation initiation factor 4 gamma 2	327	10	10.9	8	0.673599	11.4411	13.0604	12.9985	10.1381	10.3314	9.63318	12.5	10.0342	-0.316998	0.0123274	0.0409678
sp|P36639|8ODP_HUMAN	NUDT1	8ODP_HUMAN 7,8-dihydro-8-oxoguanine triphosphatase	1419	2	7.6	1	0.606021	13.3411	12.4458	10.8786	10.1267	9.41914	9.88587	12.2218	9.81058	-0.317049	0.0323025	0.0819199
sp|Q96EV8|DTBP1_HUMAN	DTNBP1	DTBP1_HUMAN Dysbindin	511	1	4.6	1	0.656704	13.6257	13.0164	11.9346	9.44052	11.3729	10.1069	12.8589	10.3068	-0.319175	0.0274473	0.0729521
sp|Q96K76|UBP47_HUMAN	USP47	UBP47_HUMAN Ubiquitin carboxyl-terminal hydrolase 47	1290	10	5.7	6	0.633355	12.7248	11.7686	12.7907	9.12937	10.7593	9.9842	12.428	9.95762	-0.319725	0.012682	0.0416693
sp|P51116|FXR2_HUMAN	FXR2	FXR2_HUMAN Fragile X mental retardation syndrome-related protein 2	476	24	29.9	15	0.215034	12.5056	12.3408	12.5636	9.84535	10.4182	9.69516	12.47	9.98623	-0.320451	0.000418226	0.0050601
sp|Q9UJV8|PURG_HUMAN	PURG	PURG_HUMAN Purine-rich element-binding protein gamma	2214	1	2	1	0.322397	12.1104	12.2268	12.8025	11.0213	8.65942	10.0591	12.3799	9.91328	-0.320565	0.0264417	0.0710926
sp|P12270|TPR_HUMAN	TPR	TPR_HUMAN Nucleoprotein TPR	630	2	0.6	1	0.928891	12.1628	12.4716	12.9149	9.99872	8.59694	11.4561	12.5164	10.0172	-0.321339	0.0429328	0.101768
sp|O76094|SRP72_HUMAN	SRP72	SRP72_HUMAN Signal recognition particle subunit SRP72	2048	5	6.7	4	0.653227	12.8383	13.6084	12.1197	10.2128	10.8599	9.78379	12.8555	10.2855	-0.321776	0.00843259	0.0319192
sp|P19623|SPEE_HUMAN	SRM	SPEE_HUMAN Spermidine synthase	54	2	7.6	1	0.772165	12.9283	13.2384	13.8593	9.35663	11.906	10.7566	13.342	10.6731	-0.321995	0.0274229	0.0729521
sp|P07814|SYEP_HUMAN	EPRS	SYEP_HUMAN Bifunctional glutamate/proline--tRNA ligase	85	100	34.1	74	0.443304	12.8188	11.8222	13.1207	10.3951	9.92814	9.86386	12.5873	10.0624	-0.322995	0.00407962	0.0199486
sp|P20042|IF2B_HUMAN	EIF2S2	IF2B_HUMAN Eukaryotic translation initiation factor 2 subunit 2	936	4	13.5	2	1.64656	11.5827	13.2629	13.1798	10.1613	10.2835	9.95006	12.6751	10.1316	-0.323133	0.0101821	0.0363682
sp|O15078|CE290_HUMAN	CEP290	CE290_HUMAN Centrosomal protein of 290 kDa	1436	7	3.4	4	0.551103	11.71	13.9977	12.0377	10.1144	9.31017	10.7408	12.5818	10.0551	-0.32341	0.0376397	0.0916383
sp|Q06210|GFPT1_HUMAN	GFPT1	GFPT1_HUMAN Glutamine--fructose-6-phosphate aminotransferase [isomerizing] 1	1354	12	15.6	9	0.677027	12.4517	11.9782	13.5757	10.1669	9.63545	10.5664	12.6685	10.1229	-0.323626	0.00951716	0.0348163
sp|P13798|ACPH_HUMAN	APEH	ACPH_HUMAN Acylamino-acid-releasing enzyme	539	6	10.1	3	0.708779	11.6828	12.7238	13.108	9.89312	9.9373	10.1381	12.5049	9.98952	-0.324002	0.00434607	0.020491
sp|Q16537|2A5E_HUMAN	PPP2R5E	2A5E_HUMAN Serine/threonine-protein phosphatase 2A 56 kDa regulatory subunit epsilon isoform	1201	2	4.5	1	0.646738	12.9498	13.4996	12.2245	9.53747	11.2998	10.0312	12.8913	10.2895	-0.325224	0.0154213	0.0479567
sp|Q5JWF2|GNAS1_HUMAN	GNAS	GNAS1_HUMAN Guanine nucleotide-binding protein G(s) subunit alpha isoforms XLas	1846	3	2.2	3	0.352911	13.1368	13.2747	13.3565	10.146	10.959	10.6294	13.256	10.5781	-0.32556	0.000395622	0.00495569
sp|Q9Y6W5|WASF2_HUMAN	WASF2	WASF2_HUMAN Wiskott-Aldrich syndrome protein family member 2	1118	4	8.6	2	0.337135	12.929	13.5641	12.2437	10.6492	9.64526	10.6166	12.9123	10.3037	-0.325583	0.0066166	0.0269117
sp|Q9H4A3-6|WNK1_HUMAN	WNK1	WNK1_HUMAN Isoform 5 of Serine/threonine-protein kinase WNK1	186	30	10.4	20	0.360004	12.189	11.8698	12.681	10.3279	9.2035	9.77406	12.2466	9.76849	-0.326173	0.00349242	0.0176367
sp|Q5VW36|FOCAD_HUMAN	FOCAD	FOCAD_HUMAN Focadhesin	2038	2	0.9	1	0.292725	11.6488	13.3693	13.2739	9.87661	9.90742	10.7436	12.764	10.1759	-0.326928	0.0144689	0.0462328
sp|Q9H4L5|OSBL3_HUMAN	OSBPL3	OSBL3_HUMAN Oxysterol-binding protein-related protein 3	682	6	9.4	3	0.142944	13.4082	12.7317	12.844	10.1715	10.375	10.4988	12.9946	10.3484	-0.328503	0.000325975	0.00453437
sp|Q69YQ0|CYTSA_HUMAN	SPECC1L	CYTSA_HUMAN Cytospin-A	292	5	6.6	4	0.775375	11.4872	13.7441	13.1823	10.4063	9.66406	10.405	12.8046	10.1585	-0.333974	0.0214839	0.0617662
sp|Q9Y265|RUVB1_HUMAN	RUVBL1	RUVB1_HUMAN RuvB-like 1	732	20	45.4	14	0.406578	12.7621	12.2167	13.255	10.0172	9.92465	10.3873	12.7446	10.1097	-0.334145	0.00135683	0.00994298
sp|Q03135|CAV1_HUMAN	CAV1	CAV1_HUMAN Caveolin-1	1351	2	10.1	1	1.51466	14.0477	12.7879	11.7531	9.52185	10.7764	10.3078	12.8629	10.202	-0.334365	0.0246318	0.0675558
sp|P24534|EF1B_HUMAN	EEF1B2	EF1B_HUMAN Elongation factor 1-beta	1807	7	24.4	5	0.297623	13.3066	13.3259	11.6638	10.7348	9.64996	9.97771	12.7654	10.1208	-0.334915	0.0142904	0.0457886
sp|Q32MZ4|LRRF1_HUMAN	LRRFIP1	LRRF1_HUMAN Leucine-rich repeat flightless-interacting protein 1	646	13	12.1	10	0.446251	12.961	12.7435	11.4506	10.1133	10.0207	9.32234	12.385	9.81877	-0.334985	0.00857982	0.0320949
sp|Q9BXJ9|NAA15_HUMAN	NAA15	NAA15_HUMAN N-alpha-acetyltransferase 15, NatA auxiliary subunit	596	30	21.1	19	0.507107	12.8785	12.337	13.8085	10.3139	10.3071	10.3121	13.008	10.311	-0.335212	0.00328983	0.0168704
sp|Q9BQE3|TBA1C_HUMAN	TUBA1C	TBA1C_HUMAN Tubulin alpha-1C chain	823	10	9.1	7	0.387676	13.8334	12.2299	14.138	11.0562	9.1392	11.6647	13.4004	10.6201	-0.335489	0.044827	0.105194
sp|Q8N3R9|MPP5_HUMAN	MPP5	MPP5_HUMAN MAGUK p55 subfamily member 5	1604	2	3.9	1	0.773917	11.9983	10.4222	12.2762	9.67385	8.83581	8.92665	11.5656	9.14544	-0.338716	0.0189591	0.0562472
sp|P17812|PYRG1_HUMAN	CTPS1	PYRG1_HUMAN CTP synthase 1	548	19	25.4	12	0.439468	12.8686	12.6802	13.179	10.3159	10.2386	10.056	12.9093	10.2035	-0.339345	8.01224e-05	0.00258649
sp|P41091|IF2G_HUMAN	EIF2S3	IF2G_HUMAN Eukaryotic translation initiation factor 2 subunit 3	1820	6	13.1	5	0.419796	12.8757	12.1103	13.3758	10.8612	9.04798	10.3959	12.7873	10.1017	-0.340112	0.0149679	0.0470731
sp|P29692-2|EF1D_HUMAN	EEF1D	EF1D_HUMAN Isoform 2 of Elongation factor 1-delta	1807	21	9.9	17	0.849775	12.6715	13.3463	12.4991	10.1027	10.7924	9.51842	12.839	10.1378	-0.340777	0.00387258	0.0190998
sp|P67936-2|TPM4_HUMAN	TPM4	TPM4_HUMAN Isoform 2 of Tropomyosin alpha-4 chain	741	10	2.8	5	0.860151	12.4288	12.7503	11.8768	10.5972	10.6793	7.98197	12.352	9.75283	-0.340847	0.0478377	0.109377
sp|P68363|TBA1B_HUMAN	TUBA1B	TBA1B_HUMAN Tubulin alpha-1B chain	823	90	55.9	70	0.323227	13.4841	12.0568	14.1666	9.84061	10.0578	11.4348	13.2358	10.4444	-0.341714	0.0248625	0.0679479
sp|O60749|SNX2_HUMAN	SNX2	SNX2_HUMAN Sorting nexin-2	1428	2	4.6	2	0.341737	12.1213	14.5879	12.6722	9.74056	10.4514	10.8827	13.1271	10.3582	-0.341776	0.0276899	0.0732615
sp|P06744-2|G6PI_HUMAN	GPI	G6PI_HUMAN Isoform 2 of Glucose-6-phosphate isomerase	1197	8	11.6	8	0.695903	13.4819	12.4755	12.6852	10.0615	9.36403	11.06	12.8809	10.1618	-0.342067	0.00938062	0.0345344
sp|Q13442|HAP28_HUMAN	PDAP1	HAP28_HUMAN 28 kDa heat- and acid-stable phosphoprotein	1802	7	25.4	4	0.476893	13.2771	12.3778	11.0725	10.3664	8.80743	9.78516	12.2424	9.653	-0.342843	0.029992	0.0774987
sp|Q9Y3F4|STRAP_HUMAN	STRAP	STRAP_HUMAN Serine-threonine kinase receptor-associated protein	142	21	42.6	12	0.351569	12.7792	12.6259	12.5961	9.92893	9.99347	10.0305	12.6671	9.98431	-0.343348	1.93869e-06	0.00110853
sp|P11766|ADHX_HUMAN	ADH5	ADHX_HUMAN Alcohol dehydrogenase class-3	1856	7	14.4	3	0.427889	12.0855	13.5511	13.5524	9.85513	9.07439	11.9371	13.063	10.2889	-0.344402	0.0479055	0.109424
sp|Q86VI3|IQGA3_HUMAN	IQGAP3	IQGA3_HUMAN Ras GTPase-activating-like protein IQGAP3	660	2	2.1	1	1.60125	12.9559	12.5768	11.8877	9.72393	10.5652	9.17567	12.4735	9.82161	-0.344833	0.00656025	0.0267526
sp|Q05639|EF1A2_HUMAN	EEF1A2	EF1A2_HUMAN Elongation factor 1-alpha 2	1224	18	19.9	12	0.855703	13.1985	12.666	13.6346	10.2432	9.37853	11.4766	13.1664	10.3661	-0.344983	0.0139314	0.0446998
sp|P17987|TCPA_HUMAN	TCP1	TCPA_HUMAN T-complex protein 1 subunit alpha	1484	18	22.1	11	0.39432	12.6808	11.9309	13.1966	10.3449	10.3673	9.01888	12.6028	9.91034	-0.346732	0.009586	0.035013
sp|Q6ZS30|NBEL1_HUMAN	NBEAL1	NBEL1_HUMAN Neurobeachin-like protein 1	2240	1	0.3	1	0	13.2174	12.2683	11.8033	9.48136	9.37136	10.4647	12.4297	9.77249	-0.34699	0.00803847	0.0307582
sp|Q13439-5|GOGA4_HUMAN	GOLGA4	GOGA4_HUMAN Isoform 5 of Golgin subfamily A member 4	46	23	10.3	14	0.2935	12.6915	11.9938	12.7262	10.1027	9.74466	9.54591	12.4705	9.79775	-0.347996	0.000758751	0.00667643
sp|Q9H0B6|KLC2_HUMAN	KLC2	KLC2_HUMAN Kinesin light chain 2	552	5	8.5	4	0.407436	12.0238	12.2922	12.9171	10.1256	9.72305	9.39264	12.411	9.7471	-0.348577	0.00141738	0.0101622
sp|O43815|STRN_HUMAN	STRN	STRN_HUMAN Striatin	573	6	12.6	4	0.59279	13.4263	11.7331	13.4256	10.6519	10.2385	9.4064	12.8616	10.0989	-0.348874	0.0147697	0.0467145
sp|P08865|RSSA_HUMAN	RPSA	RSSA_HUMAN 40S ribosomal protein SA	500	11	29.5	8	0.96005	11.8175	12.3716	14.2837	10.5506	9.46279	10.1935	12.8243	10.069	-0.348962	0.0275275	0.0729676
sp|Q8IWV7|UBR1_HUMAN	UBR1	UBR1_HUMAN E3 ubiquitin-protein ligase UBR1	667	1	0.7	1	0	11.5899	14.151	14.2209	10.49	9.73799	11.1414	13.3206	10.4565	-0.349262	0.0400808	0.0964846
sp|Q8NBF2|NHLC2_HUMAN	NHLRC2	NHLC2_HUMAN NHL repeat-containing protein 2	1157	3	4.3	2	0.478702	12.4417	12.1713	12.9773	9.58999	10.1313	9.77735	12.5301	9.83287	-0.349715	0.000696361	0.00637735
sp|P61981|1433G_HUMAN	YWHAG	1433G_HUMAN 14-3-3 protein gamma	133	9	18.6	7	0.410597	12.2625	12.0166	12.5617	9.64346	10.0661	9.19409	12.2803	9.63456	-0.350052	0.000878274	0.00733896
sp|P53396|ACLY_HUMAN	ACLY	ACLY_HUMAN ATP-citrate synthase	490	43	29.2	32	0.595554	12.5304	11.8755	14.1999	10.2622	9.36712	10.6496	12.8686	10.093	-0.350506	0.0245271	0.0674416
sp|Q9NZI7|UBIP1_HUMAN	UBP1	UBIP1_HUMAN Upstream-binding protein 1	1277	5	7.2	3	1.20917	12.2017	13.2389	13.5368	9.91975	10.8266	9.81229	12.9925	10.1862	-0.351059	0.00558424	0.0241119
sp|P55209|NP1L1_HUMAN	NAP1L1	NP1L1_HUMAN Nucleosome assembly protein 1-like 1	1661	11	10.2	9	0.473129	13.6886	12.4653	12.4401	10.2726	10.0224	9.95978	12.8646	10.0849	-0.351212	0.00277426	0.015323
sp|P15311|EZRI_HUMAN	EZR	EZRI_HUMAN Ezrin	597	17	17.2	11	0.507635	12.8855	12.171	12.9481	10.1789	10.0604	9.5493	12.6682	9.92955	-0.351411	0.00096778	0.00788825
sp|P36871-2|PGM1_HUMAN	PGM1	PGM1_HUMAN Isoform 2 of Phosphoglucomutase-1	2322	2	3.3	1	0	12.0367	13.1649	13.2789	10.2152	9.75417	10.1914	12.8268	10.0536	-0.351456	0.00281922	0.015323
sp|Q6XE24|RBMS3_HUMAN	RBMS3	RBMS3_HUMAN RNA-binding motif, single-stranded-interacting protein 3	761	3	6.9	2	0.241558	12.5584	12.7854	13.9189	9.87785	9.54224	11.3511	13.0876	10.2571	-0.351582	0.0153297	0.0478641
sp|P48643|TCPE_HUMAN	CCT5	TCPE_HUMAN T-complex protein 1 subunit epsilon	867	28	29.2	24	0.485007	12.2076	12.0265	13.3504	10.1278	9.67168	9.65079	12.5281	9.81677	-0.351853	0.00359982	0.0180224
sp|Q99700|ATX2_HUMAN	ATXN2	ATX2_HUMAN Ataxin-2	80	31	19.3	23	0.343111	12.9157	12.6119	13.0636	10.3982	10.0687	9.76019	12.8637	10.0757	-0.352429	0.00025316	0.00425616
sp|Q9NZW5|MPP6_HUMAN	MPP6	MPP6_HUMAN MAGUK p55 subfamily member 6	546	2	3.3	1	1.66231	13.857	13.1192	14.3743	10.8404	11.8519	9.69418	13.7835	10.7955	-0.352514	0.0143855	0.0460298
sp|O75153|CLU_HUMAN	CLUH	CLU_HUMAN Clustered mitochondria protein homolog	234	10	7.3	6	0.842887	11.5012	12.6517	13.1387	9.86005	10.2809	9.04717	12.4305	9.72936	-0.35347	0.0111586	0.0386309
sp|Q13557-11|KCC2D_HUMAN	CAMK2D	KCC2D_HUMAN Isoform Delta 11 of Calcium/calmodulin-dependent protein kinase type II subunit delta	357	2	3.6	1	0.563735	12.6536	12.9007	13.2046	9.37665	11.4842	9.47515	12.9196	10.112	-0.353497	0.0163627	0.0502786
sp|Q96P70|IPO9_HUMAN	IPO9	IPO9_HUMAN Importin-9	470	9	6.6	6	0.291434	13.0559	11.762	13.9218	10.7145	8.94456	10.6434	12.9132	10.1008	-0.354374	0.0300711	0.0775308
sp|Q9UDY2-7|ZO2_HUMAN	TJP2	ZO2_HUMAN Isoform 7 of Tight junction protein ZO-2	1000	26	16.5	17	0.415727	12.7572	12.0078	13.0037	10.1471	9.37808	10.0039	12.5896	9.84303	-0.355055	0.0019698	0.0123547
sp|Q14155-5|ARHG7_HUMAN	ARHGEF7	ARHG7_HUMAN Isoform 5 of Rho guanine nucleotide exchange factor 7	1706	5	1	4	0.662152	12.767	12.8104	12.3451	9.93244	9.76708	9.89745	12.6408	9.86566	-0.357603	5.97275e-05	0.00227454
sp|Q14126|DSG2_HUMAN	DSG2	DSG2_HUMAN Desmoglein-2	875	11	10.9	10	0.654284	14.2817	13.417	13.5635	10.8906	10.5746	10.7184	13.7541	10.7278	-0.358499	0.000429596	0.00507656
sp|P09496-2|CLCA_HUMAN	CLTA	CLCA_HUMAN Isoform Non-brain of Clathrin light chain A	38	16	9.6	13	0.317021	13.7359	12.5051	12.1553	9.69787	10.3973	9.82946	12.7988	9.97486	-0.359635	0.00577932	0.0246174
sp|Q9Y230|RUVB2_HUMAN	RUVBL2	RUVB2_HUMAN RuvB-like 2	847	8	19.9	4	0.595893	12.2868	12.701	12.8447	9.44033	9.99639	10.0389	12.6108	9.82521	-0.3601	0.000400366	0.00495569
sp|P24278|ZBT25_HUMAN	ZBTB25	ZBT25_HUMAN Zinc finger and BTB domain-containing protein 25	2084	1	1.6	1	0.865879	13.2188	11.1628	12.8697	10.1068	8.69257	10.2152	12.4171	9.67155	-0.360509	0.0267524	0.0717621
sp|Q14203|DCTN1_HUMAN	DCTN1	DCTN1_HUMAN Dynactin subunit 1	263	8	6.7	5	1.07886	11.9603	12.4245	12.4861	9.27754	9.89758	9.51112	12.2903	9.56208	-0.362126	0.000372508	0.00480742
sp|Q9UKK9|NUDT5_HUMAN	NUDT5	NUDT5_HUMAN ADP-sugar pyrophosphatase	1489	6	36.1	5	0.608729	12.1461	14.098	12.8741	9.7475	10.0171	10.6663	13.0394	10.1436	-0.362305	0.0101345	0.0362923
sp|Q15555|MARE2_HUMAN	MAPRE2	MARE2_HUMAN Microtubule-associated protein RP/EB family member 2	1060	6	20.2	4	0.486015	12.8808	12.7807	12.9076	9.58002	10.428	9.95974	12.8564	9.98924	-0.364035	0.000321005	0.00451936
sp|O14744|ANM5_HUMAN	PRMT5	ANM5_HUMAN Protein arginine N-methyltransferase 5	69	12	16.2	6	0.683525	12.713	12.1296	13.9002	10.9759	9.3583	9.74476	12.9142	10.0263	-0.365169	0.0155181	0.0481932
sp|O00139-4|KIF2A_HUMAN	KIF2A	KIF2A_HUMAN Isoform 4 of Kinesin-like protein KIF2A	1648	4	6.5	3	0.838497	12.3955	12.9609	13.3012	10.4916	9.46543	10.0518	12.8859	10.0029	-0.365367	0.00192144	0.0122288
sp|Q13464|ROCK1_HUMAN	ROCK1	ROCK1_HUMAN Rho-associated protein kinase 1	1190	8	7	3	1.3583	13.0386	12.9377	13.1419	10.0309	11.0105	9.32093	13.0394	10.1208	-0.365561	0.00408818	0.0199486
sp|P30043|BLVRB_HUMAN	BLVRB	BLVRB_HUMAN Flavin reductase (NADPH)	2061	1	4.9	1	2.51626	11.1959	11.6916	12.733	9.62028	8.93032	9.09206	11.8735	9.21422	-0.365812	0.00595011	0.0250401
sp|Q15691|MARE1_HUMAN	MAPRE1	MARE1_HUMAN Microtubule-associated protein RP/EB family member 1	1060	17	34.3	13	0.346316	12.9799	12.4923	12.6518	9.57951	10.332	9.66754	12.708	9.8597	-0.366123	0.000508133	0.00541465
sp|Q9UHB6|LIMA1_HUMAN	LIMA1	LIMA1_HUMAN LIM domain and actin-binding protein 1	212	24	1.8	17	1.74346	12.5837	11.9447	12.9549	9.38802	10.1715	9.51733	12.4944	9.69227	-0.366377	0.00183603	0.0119137
tr|H3BQK9|H3BQK9_HUMAN	MACF1	H3BQK9_HUMAN Microtubule-actin cross-linking factor 1, isoforms 1/2/3/5	29	127	16.4	84	0.461096	12.6489	11.9945	13.1396	10.3365	8.90578	10.054	12.5943	9.76543	-0.367017	0.0067321	0.0271034
sp|O15371|EIF3D_HUMAN	EIF3D	EIF3D_HUMAN Eukaryotic translation initiation factor 3 subunit D	1110	20	29	12	0.581243	12.3272	12.6621	12.8811	9.67586	10.058	9.62587	12.6235	9.78656	-0.367232	0.000177344	0.00374329
sp|Q12906-7|ILF3_HUMAN	ILF3	ILF3_HUMAN Isoform 7 of Interleukin enhancer-binding factor 3	280	23	16.7	14	0.499622	13.6369	11.8457	12.7248	10.3633	9.76634	9.47832	12.7358	9.86933	-0.367864	0.00776	0.0298896
sp|P23588|IF4B_HUMAN	EIF4B	IF4B_HUMAN Eukaryotic translation initiation factor 4B	130	71	39.4	48	0.327999	12.6383	12.3289	12.2999	9.60373	10.9561	8.24129	12.4224	9.60037	-0.37178	0.0234387	0.0657584
sp|P14618-2|KPYM_HUMAN	PKM	KPYM_HUMAN Isoform M1 of Pyruvate kinase PKM	257	36	41.4	20	0.532844	12.6729	13.235	13.2169	10.4217	9.1338	10.649	13.0416	10.0682	-0.373315	0.00420652	0.0202316
sp|P60660-2|MYL6_HUMAN	MYL6	MYL6_HUMAN Isoform Smooth muscle of Myosin light polypeptide 6	563	12	27.2	10	0.590729	14.0622	12.7358	11.8695	10.9451	9.84309	9.00478	12.8892	9.93099	-0.37615	0.0253306	0.0689027
sp|P23526|SAHH_HUMAN	AHCY	SAHH_HUMAN Adenosylhomocysteinase	374	26	27.5	19	0.33664	12.9292	12.8409	13.4326	9.79365	9.99448	10.3896	13.0675	10.0592	-0.377466	0.00029175	0.00440088
sp|P30622|CLIP1_HUMAN	CLIP1	CLIP1_HUMAN CAP-Gly domain-containing linker protein 1	647	8	5.8	6	1.00367	12.2768	13.5594	13.5427	10.4416	10.2113	9.59695	13.1263	10.0833	-0.380499	0.00352316	0.0177533
sp|Q09666|AHNK_HUMAN	AHNAK	AHNK_HUMAN Neuroblast differentiation-associated protein AHNAK	199	104	18.3	72	0.54916	11.8527	13.5541	12.8896	10.8129	8.46473	10.1191	12.7655	9.7989	-0.381556	0.0255463	0.06922
sp|Q13045|FLII_HUMAN	FLII	FLII_HUMAN Protein flightless-1 homolog	862	14	8.6	9	0.483825	12.092	12.7889	14.0191	10.1061	9.2147	10.5247	12.9667	9.94851	-0.382255	0.0115249	0.0395454
sp|O14617-5|AP3D1_HUMAN	AP3D1	AP3D1_HUMAN Isoform 5 of AP-3 complex subunit delta-1	258	12	10.7	6	1.14828	12.4322	13.1192	13.6993	10.7999	9.4033	9.88686	13.0836	10.03	-0.383433	0.0051277	0.022863
sp|Q53SF7|COBL1_HUMAN	COBLL1	COBL1_HUMAN Cordon-bleu protein-like 1	1522	3	4	1	0	12.7688	12.5706	13.45	9.83473	9.70247	10.1097	12.9298	9.88231	-0.387784	0.000476724	0.00527348
sp|Q5VTE0|EF1A3_HUMAN	EEF1A1P5	EF1A3_HUMAN Putative elongation factor 1-alpha-like 3	1224	23	20.3	17	0.580063	13.1427	12.0986	13.2524	10.4159	9.35549	9.61868	12.8312	9.79667	-0.389297	0.00336905	0.0172386
sp|Q9BRS2|RIOK1_HUMAN	RIOK1	RIOK1_HUMAN Serine/threonine-protein kinase RIO1	2050	3	3.9	3	1.05252	12.8895	12.3434	12.9432	9.97014	9.77893	9.3931	12.7254	9.71406	-0.38956	0.000298722	0.00447697
sp|P11171|41_HUMAN	EPB41	41_HUMAN Protein 4.1	676	7	7.3	5	0.988623	13.2791	12.6431	13.8076	9.89471	10.4678	9.96237	13.2433	10.1083	-0.389722	0.00120284	0.00910161
sp|Q9Y520-7|PRC2C_HUMAN	PRRC2C	PRC2C_HUMAN Isoform 7 of Protein PRRC2C	191	164	29.3	120	0.315469	12.7981	12.2876	13.2362	9.86114	9.79587	9.58515	12.774	9.74739	-0.390121	0.000454063	0.005196
sp|Q16643-3|DREB_HUMAN	DBN1	DREB_HUMAN Isoform 3 of Drebrin	15	23	30.9	10	0.896409	13.2987	12.3289	13.1209	10.072	11.2005	8.29484	12.9162	9.85578	-0.390139	0.0269555	0.0721402
sp|O43390-2|HNRPR_HUMAN	HNRNPR	HNRPR_HUMAN Isoform 2 of Heterogeneous nuclear ribonucleoprotein R	196	32	24.4	26	0.363257	12.5146	11.9786	13.5637	10.0864	9.38669	9.49806	12.6856	9.65707	-0.393538	0.00413751	0.0200238
sp|Q9NVR0|KLH11_HUMAN	KLHL11	KLH11_HUMAN Kelch-like protein 11	1208	5	5.9	1	0	14.1796	12.3343	13.1884	11.0428	9.07862	10.1015	13.2341	10.0743	-0.39358	0.01536	0.0478698
sp|P38919|IF4A3_HUMAN	EIF4A3	IF4A3_HUMAN Eukaryotic initiation factor 4A-III	468	14	8	11	0.457417	12.4614	12.5377	13.2148	8.97184	10.6365	9.45349	12.738	9.68728	-0.394972	0.00515	0.0229185
sp|Q969X1|LFG3_HUMAN	TMBIM1	LFG3_HUMAN Protein lifeguard 3	865	3	4.8	1	0.486993	16.2916	13.8497	13.4822	11.7498	10.5412	10.8683	14.5412	11.0531	-0.395693	0.0215525	0.0618104
sp|P31946|1433B_HUMAN	YWHAB	1433B_HUMAN 14-3-3 protein beta/alpha	133	13	35.8	12	0.340078	12.6315	12.1278	12.132	9.45571	9.00196	9.55434	12.2971	9.33733	-0.397233	0.00024242	0.00425616
sp|Q7Z4S6-4|KI21A_HUMAN	KIF21A	KI21A_HUMAN Isoform 4 of Kinesin-like protein KIF21A	335	9	5.3	7	0.751622	12.8178	12.568	13.4164	10.1794	9.75779	9.52559	12.9341	9.82092	-0.397249	0.000596887	0.0059432
sp|Q6PGP7|TTC37_HUMAN	TTC37	TTC37_HUMAN Tetratricopeptide repeat protein 37	86	25	14.6	17	0.477826	12.9551	12.3201	14.001	10.5733	9.46516	9.76757	13.0921	9.93536	-0.398049	0.00592756	0.0250401
sp|P29144|TPP2_HUMAN	TPP2	TPP2_HUMAN Tripeptidyl-peptidase 2	555	19	13.4	12	0.440163	12.9603	12.0306	14.4322	10.4398	9.08884	10.3886	13.141	9.97241	-0.398065	0.0186064	0.0556993
sp|Q14141|SEPT6_HUMAN	SEPT6	SEPT6_HUMAN Septin-6	217	3	6.5	2	0.681474	12.2218	13.6704	13.298	10.1647	9.05311	10.4805	13.0634	9.89943	-0.400115	0.00669836	0.0270477
sp|Q9Y678|COPG1_HUMAN	COPG1	COPG1_HUMAN Coatomer subunit gamma-1	1867	4	6.4	4	1.61333	14.4077	12.4714	13.1033	9.47213	10.3402	10.4574	13.3275	10.0899	-0.401493	0.00756262	0.0293535
sp|P09211|GSTP1_HUMAN	GSTP1	GSTP1_HUMAN Glutathione S-transferase P	752	3	12.4	2	0.178232	12.6746	12.4942	13.2261	9.66301	10.3204	9.07666	12.7983	9.68669	-0.401876	0.00179207	0.0117756
sp|Q9P2J5|SYLC_HUMAN	LARS	SYLC_HUMAN Leucine--tRNA ligase, cytoplasmic	1006	22	15.1	10	0.5763	12.4693	12.734	13.6001	9.77974	9.82463	9.75407	12.9345	9.78615	-0.402409	0.000774552	0.00676423
sp|P29558|RBMS1_HUMAN	RBMS1	RBMS1_HUMAN RNA-binding motif, single-stranded-interacting protein 1	761	3	3.7	3	0.528251	14.0197	12.8025	12.9704	10.1371	9.79071	10.1743	13.2642	10.0341	-0.402633	0.00127696	0.00950759
sp|P14735|IDE_HUMAN	IDE	IDE_HUMAN Insulin-degrading enzyme	325	17	14.5	11	0.376741	12.9276	13.2632	13.6825	10.3065	9.85717	9.95919	13.2911	10.041	-0.404562	0.000226032	0.00419772
sp|Q9BY44|EIF2A_HUMAN	EIF2A	EIF2A_HUMAN Eukaryotic translation initiation factor 2A	782	10	15	7	0.219694	12.6726	11.9027	13.5818	9.79639	9.32208	9.70324	12.719	9.60724	-0.404796	0.00355882	0.0178942
sp|Q2NKX8|ERC6L_HUMAN	ERCC6L	ERC6L_HUMAN DNA excision repair protein ERCC-6-like	35	6	6.6	4	0.482631	13.6962	13.1678	14.305	10.5223	10.1154	10.4435	13.723	10.3604	-0.405514	0.000666264	0.00632761
sp|Q9NTJ3|SMC4_HUMAN	SMC4	SMC4_HUMAN Structural maintenance of chromosomes protein 4	1020	37	21.4	26	0.64504	12.9979	12.664	13.6467	9.82045	9.52835	10.3124	13.1029	9.88706	-0.406269	0.000946768	0.00780294
sp|P12004|PCNA_HUMAN	PCNA	PCNA_HUMAN Proliferating cell nuclear antigen	1095	5	14.6	5	1.67918	12.4008	13.8352	12.8856	10.1381	9.10857	10.2692	13.0406	9.83865	-0.406475	0.00459005	0.0212404
sp|Q13561-2|DCTN2_HUMAN	DCTN2	DCTN2_HUMAN Isoform 2 of Dynactin subunit 2	1457	8	18	6	0.8321	13.2643	13.3872	12.984	10.0402	10.3115	9.49	13.2118	9.94722	-0.409464	0.000266448	0.00425616
sp|P49368|TCPG_HUMAN	CCT3	TCPG_HUMAN T-complex protein 1 subunit gamma	649	15	27.7	12	0.647475	11.958	13.085	14.2689	9.20773	10.2801	10.0853	13.104	9.85773	-0.410675	0.0120455	0.0406119
sp|Q9Y5S2|MRCKB_HUMAN	CDC42BPB	MRCKB_HUMAN Serine/threonine-protein kinase MRCK beta	932	1	0.5	1	1.18082	13.9527	13.1831	11.7149	10.3979	8.44377	10.3831	12.9502	9.74157	-0.410753	0.0254382	0.0691144
sp|Q9UHI6|DDX20_HUMAN	DDX20	DDX20_HUMAN Probable ATP-dependent RNA helicase DDX20	150	13	14	8	0.301775	12.8021	12.2901	14.2517	9.89072	9.49627	10.2041	13.1146	9.86369	-0.410978	0.00640161	0.0263202
sp|Q9UPT5|EXOC7_HUMAN	EXOC7	EXOC7_HUMAN Exocyst complex component 7	542	4	6.1	1	0.496318	13.6812	12.6049	13.8124	9.09917	10.5019	10.53	13.3662	10.0437	-0.412295	0.00544709	0.023785
sp|P06753-2|TPM3_HUMAN	TPM3	TPM3_HUMAN Isoform 2 of Tropomyosin alpha-3 chain	741	16	14.5	12	0.932935	13.6871	13.5023	11.467	10.563	9.82625	8.62841	12.8855	9.67254	-0.413779	0.0240075	0.0666302
sp|Q9NUL3|STAU2_HUMAN	STAU2	STAU2_HUMAN Double-stranded RNA-binding protein Staufen homolog 2	618	5	10.9	3	0.465979	14.2201	13.0584	11.9241	9.12531	10.4343	9.84111	13.0675	9.80022	-0.415102	0.0128389	0.0420066
sp|P04083|ANXA1_HUMAN	ANXA1	ANXA1_HUMAN Annexin A1	158	11	26.3	8	0.50817	15.1303	13.6168	13.3259	10.3289	11.2808	9.94106	14.0243	10.5169	-0.41522	0.00693802	0.0274566
sp|P11940|PABP1_HUMAN	PABPC1	PABP1_HUMAN Polyadenylate-binding protein 1	418	33	30.2	29	0.49016	13.7682	12.6994	13.1691	10.1401	9.87448	9.70914	13.2122	9.9079	-0.415222	0.000584501	0.00590346
sp|P62495|ERF1_HUMAN	ETF1	ERF1_HUMAN Eukaryotic peptide chain release factor subunit 1	1904	7	15.6	7	0.312205	12.4002	13.0238	13.5925	9.58293	9.18768	10.4798	13.0055	9.75012	-0.41563	0.00319208	0.0165429
sp|Q96KP4|CNDP2_HUMAN	CNDP2	CNDP2_HUMAN Cytosolic non-specific dipeptidase	2319	3	6.1	2	0	13.5964	12.6114	13.4076	10.614	9.27099	9.78807	13.2051	9.89102	-0.416904	0.00257013	0.0148518
sp|P33176|KINH_HUMAN	KIF5B	KINH_HUMAN Kinesin-1 heavy chain	650	25	23.1	18	0.495801	13.0557	12.2603	13.2529	9.66687	9.46692	9.7531	12.8563	9.62896	-0.417025	0.000511697	0.00542773
sp|P35580-4|MYH10_HUMAN	MYH10	MYH10_HUMAN Isoform 4 of Myosin-10	187	53	22.3	36	0.622075	13.0618	12.0657	13.7308	10.2479	9.37738	9.46789	12.9528	9.69773	-0.41754	0.00427941	0.0203812
sp|P62826|RAN_HUMAN	RAN	RAN_HUMAN GTP-binding nuclear protein Ran	1636	14	27.3	8	0.865124	13.2584	13.1697	13.3501	10.2061	10.1886	9.33046	13.2594	9.90837	-0.420296	0.000336398	0.00460656
sp|P08758|ANXA5_HUMAN	ANXA5	ANXA5_HUMAN Annexin A5	575	15	25	11	0.511244	13.3345	13.0729	13.0474	9.80683	9.77995	9.89563	13.1516	9.82747	-0.420348	4.54033e-06	0.00110853
sp|Q9GZS3|WDR61_HUMAN	WDR61	WDR61_HUMAN WD repeat-containing protein 61	1462	3	15.1	2	0.541858	13.8157	12.7954	13.9635	10.6065	10.1498	9.56108	13.5249	10.1058	-0.42043	0.0019871	0.0124087
sp|P63104|1433Z_HUMAN	YWHAZ	1433Z_HUMAN 14-3-3 protein zeta/delta	133	11	42.4	9	0.585335	12.4988	13.0729	12.6834	9.66414	9.59519	9.29466	12.7517	9.518	-0.421958	9.20364e-05	0.00267251
sp|P23396-2|RS3_HUMAN	RPS3	RS3_HUMAN Isoform 2 of 40S ribosomal protein S3	177	25	57.9	17	2.06834	13.1212	12.7961	13.5162	9.67189	9.96307	9.74059	13.1445	9.79185	-0.424807	0.000120219	0.00314486
sp|Q99543|DNJC2_HUMAN	DNAJC2	DNJC2_HUMAN DnaJ homolog subfamily C member 2	117	11	14.7	7	0.503896	12.8847	12.9604	13.1442	9.6989	10.1816	9.14734	12.9964	9.67593	-0.425642	0.000422698	0.00506459
sp|P15121|ALDR_HUMAN	AKR1B1	ALDR_HUMAN Aldose reductase	859	7	14.2	5	0.641077	13.2	12.9455	13.5371	9.83331	9.44356	10.253	13.2275	9.84328	-0.426333	0.000307349	0.0044904
sp|O75821|EIF3G_HUMAN	EIF3G	EIF3G_HUMAN Eukaryotic translation initiation factor 3 subunit G	183	16	21.9	12	0.474857	13.1124	13.5901	12.8067	9.87747	10.1262	9.33598	13.1697	9.7799	-0.429333	0.000484025	0.00527882
sp|Q2NL82|TSR1_HUMAN	TSR1	TSR1_HUMAN Pre-rRNA-processing protein TSR1 homolog	506	5	5.6	5	0.710942	13.2163	12.8354	13.5682	10.2571	9.83456	9.3256	13.2066	9.80576	-0.429559	0.000577511	0.00585833
sp|Q9Y6M1|IF2B2_HUMAN	IGF2BP2	IF2B2_HUMAN Insulin-like growth factor 2 mRNA-binding protein 2	446	7	12.2	5	2.0699	12.4218	12.516	14.0183	9.25826	10.2056	9.43396	12.9854	9.63261	-0.430888	0.00483392	0.0220232
sp|P43490|NAMPT_HUMAN	NAMPT	NAMPT_HUMAN Nicotinamide phosphoribosyltransferase	855	7	14.9	4	0.693286	13.1264	13.5417	13.9574	9.92237	9.98428	10.1984	13.5418	10.035	-0.43238	0.000159629	0.00363548
sp|P62258|1433E_HUMAN	YWHAE	1433E_HUMAN 14-3-3 protein epsilon	133	36	54.5	23	0.434874	12.7533	12.5869	12.6744	9.91445	9.20043	9.04455	12.6715	9.38648	-0.432936	0.000269846	0.00425616
sp|Q04917|1433F_HUMAN	YWHAH	1433F_HUMAN 14-3-3 protein eta	133	8	29.3	7	0.988925	13.3763	12.8551	11.9415	9.79442	9.57121	8.8749	12.7243	9.41351	-0.434784	0.0027484	0.0153106
sp|P63241-2|IF5A1_HUMAN	EIF5A	IF5A1_HUMAN Isoform 2 of Eukaryotic translation initiation factor 5A-1	1276	18	31	16	0.208873	13.1761	13.3525	13.5221	10.2833	9.36387	9.95515	13.3502	9.86743	-0.436117	0.000264421	0.00425616
sp|Q9UPA5|BSN_HUMAN	BSN	BSN_HUMAN Protein bassoon	1759	2	0.9	1	1.66237	13.0351	13.6196	12.1469	10.141	9.70977	8.75587	12.9339	9.53555	-0.439766	0.00457058	0.0211925
sp|Q96GA3|LTV1_HUMAN	LTV1	LTV1_HUMAN Protein LTV1 homolog	111	10	15.6	7	0.202087	13.0258	13.5535	13.1557	9.81055	10.0138	9.46873	13.245	9.76435	-0.439848	0.000101373	0.00283724
sp|O00203|AP3B1_HUMAN	AP3B1	AP3B1_HUMAN AP-3 complex subunit beta-1	1334	8	7.6	5	0.187681	13.2938	12.3541	13.326	9.85467	9.05662	9.81826	12.9913	9.57652	-0.439971	0.00115079	0.00876486
sp|P05388|RLA0_HUMAN	RPLP0	RLA0_HUMAN 60S acidic ribosomal protein P0	355	3	2.8	3	1.17556	13.5036	12.268	14.1565	11.0913	8.95538	9.35952	13.3094	9.80206	-0.441287	0.0149876	0.0470731
sp|Q96SB3|NEB2_HUMAN	PPP1R9B	NEB2_HUMAN Neurabin-2	1501	2	3.6	1	0.848475	12.9204	12.3718	12.631	10.0969	7.63682	10.1745	12.6411	9.30275	-0.442388	0.0170205	0.0519561
sp|P54577|SYYC_HUMAN	YARS	SYYC_HUMAN Tyrosine--tRNA ligase, cytoplasmic	970	11	15.9	8	0.473585	13.0553	12.3669	13.3356	9.93643	8.87737	9.69037	12.9193	9.50139	-0.443314	0.00136145	0.00994543
sp|P22392-2|NDKB_HUMAN	NME2	NDKB_HUMAN Isoform 3 of Nucleoside diphosphate kinase B	1144	12	26.6	11	0.823861	13.1191	13.95	12.9444	9.67656	10.2381	9.51196	13.3378	9.80888	-0.443362	0.000749526	0.0066655
sp|Q6VY07-2|PACS1_HUMAN	PACS1	PACS1_HUMAN Isoform 2 of Phosphofurin acidic cluster sorting protein 1	1624	2	2.2	1	0.599938	15.0268	12.2997	13.6365	9.71335	9.93967	10.4143	13.6543	10.0224	-0.446125	0.0111415	0.0386293
sp|Q8NCM8-2|DYHC2_HUMAN	DYNC2H1	DYHC2_HUMAN Isoform 2 of Cytoplasmic dynein 2 heavy chain 1	362	17	4	5	0.611195	14.0888	12.5387	13.7935	10.9521	7.95553	10.7609	13.4736	9.88949	-0.446172	0.0293179	0.0764031
sp|Q14204|DYHC1_HUMAN	DYNC1H1	DYHC1_HUMAN Cytoplasmic dynein 1 heavy chain 1	201	201	26.7	143	0.939759	13.0357	11.7534	14.2573	10.0889	8.69745	9.8732	13.0155	9.55319	-0.446173	0.0147284	0.0467145
sp|P07948|LYN_HUMAN	LYN	LYN_HUMAN Tyrosine-protein kinase Lyn	382	2	5.1	2	0.676426	13.6893	13.4989	13.6308	10.473	9.39972	10.074	13.6063	9.98226	-0.44684	0.000339097	0.00460656
sp|P56192|SYMC_HUMAN	MARS	SYMC_HUMAN Methionine--tRNA ligase, cytoplasmic	200	11	13.1	8	0.631409	13.92	12.7455	13.9462	10.1703	9.85119	9.76972	13.5373	9.93039	-0.447014	0.000959175	0.00784565
sp|P14324|FPPS_HUMAN	FDPS	FPPS_HUMAN Farnesyl pyrophosphate synthase	802	3	8.8	2	0.274605	14.81	12.6218	13.3987	9.71312	10.587	9.64862	13.6102	9.98292	-0.447151	0.00688294	0.0273992
sp|P48634|PRC2A_HUMAN	PRRC2A	PRC2A_HUMAN Protein PRRC2A	191	73	30.1	53	0.368731	13.594	12.5399	13.3283	9.8206	9.84034	9.27442	13.154	9.64512	-0.447635	0.000667355	0.00632761
sp|P61158|ARP3_HUMAN	ACTR3	ARP3_HUMAN Actin-related protein 3	1139	7	17	4	0.696722	12.5978	15.0995	13.9841	9.69744	10.7008	10.1271	13.8938	10.1751	-0.449398	0.00884694	0.0329116
sp|O60271|JIP4_HUMAN	SPAG9	JIP4_HUMAN C-Jun-amino-terminal kinase-interacting protein 4	312	31	16.4	24	0.607831	13.2058	12.8459	13.1911	9.60092	9.45579	9.65612	13.0809	9.57095	-0.450733	1.18548e-05	0.00129619
sp|P57678|GEMI4_HUMAN	GEMIN4	GEMI4_HUMAN Gem-associated protein 4	822	9	6.9	7	0.624616	13.1544	12.9207	14.4642	10.2387	9.72193	9.69502	13.5131	9.88523	-0.451015	0.0020923	0.0129266
sp|O43795|MYO1B_HUMAN	MYO1B	MYO1B_HUMAN Unconventional myosin-Ib	1349	3	2.9	2	1.53055	14.2266	13.2733	13.2428	10.2983	9.37683	10.113	13.5809	9.92937	-0.451803	0.0010392	0.0082879
sp|P60228|EIF3E_HUMAN	EIF3E	EIF3E_HUMAN Eukaryotic translation initiation factor 3 subunit E	1525	11	20.9	8	0.367538	13.9959	13.6307	13.6733	9.95567	10.7658	9.44659	13.7666	10.056	-0.453118	0.000758582	0.00667643
sp|Q04637-9|IF4G1_HUMAN	EIF4G1	IF4G1_HUMAN Isoform 9 of Eukaryotic translation initiation factor 4 gamma 1	90	93	33.1	67	0.274785	13.2612	12.2361	13.5635	9.81811	9.56114	9.1116	13.0203	9.49695	-0.455225	0.0014565	0.0103787
sp|P46781|RS9_HUMAN	RPS9	RS9_HUMAN 40S ribosomal protein S9	1408	11	31.4	7	2.88256	12.5278	15.5902	12.5379	8.97994	11.4067	9.18554	13.552	9.85739	-0.459227	0.0448762	0.105194
sp|P18669|PGAM1_HUMAN	PGAM1	PGAM1_HUMAN Phosphoglycerate mutase 1	632	10	17.3	6	0.992989	14.2885	12.4791	13.7013	9.82125	10.0551	9.54687	13.4896	9.80775	-0.459856	0.0026401	0.0148858
sp|P35579|MYH9_HUMAN	MYH9	MYH9_HUMAN Myosin-9	187	101	28.6	74	0.921472	13.693	12.4527	13.6468	9.92162	9.85298	9.15466	13.2642	9.64309	-0.459968	0.00157918	0.0110102
sp|Q9Y6G9|DC1L1_HUMAN	DYNC1LI1	DC1L1_HUMAN Cytoplasmic dynein 1 light intermediate chain 1	240	5	11.5	3	0.398918	13.7857	12.8481	13.1987	10.4527	9.50145	9.00097	13.2775	9.65172	-0.460126	0.00200878	0.0125105
sp|P40222|TXLNA_HUMAN	TXLNA	TXLNA_HUMAN Alpha-taxilin	572	23	35.5	15	0.390194	13.4167	13.3011	12.9802	9.76587	10.0413	9.03131	13.2327	9.61284	-0.461069	0.000385523	0.00489383
sp|O14974|MYPT1_HUMAN	PPP1R12A	MYPT1_HUMAN Protein phosphatase 1 regulatory subunit 12A	1167	33	21.5	21	0.423313	13.2241	13.1138	13.9751	9.61193	9.96488	9.7073	13.4377	9.76137	-0.461126	0.000224256	0.00419772
sp|Q9NYB9|ABI2_HUMAN	ABI2	ABI2_HUMAN Abl interactor 2	1355	6	11.7	5	0.675095	13.4662	13.1178	12.955	9.35242	9.77191	9.56525	13.1797	9.56319	-0.46275	4.81508e-05	0.00218262
sp|Q9UG63|ABCF2_HUMAN	ABCF2	ABCF2_HUMAN ATP-binding cassette sub-family F member 2	1386	14	14	9	0.678602	14.1992	12.7951	13.9052	9.60051	10.0274	9.90849	13.6332	9.84546	-0.469593	0.0010547	0.0082879
sp|Q96MW1|CCD43_HUMAN	CCDC43	CCD43_HUMAN Coiled-coil domain-containing protein 43	2411	1	4.5	1	0	12.4604	13.8261	12.6246	10.1126	8.08351	9.88386	12.9704	9.35998	-0.470645	0.00949926	0.0348057
sp|Q06203|PUR1_HUMAN	PPAT	PUR1_HUMAN Amidophosphoribosyltransferase	1189	10	15.5	7	0.522131	14.2108	13.2428	13.4811	9.74595	9.8605	9.91196	13.6449	9.83947	-0.47171	0.000209124	0.00401484
sp|P62269|RS18_HUMAN	RPS18	RS18_HUMAN 40S ribosomal protein S18	1911	4	25	4	4.07318	14.5704	12.9861	12.2355	8.60244	9.72003	10.351	13.264	9.55782	-0.472762	0.0124175	0.0412084
sp|Q9BRP8|WIBG_HUMAN	WIBG	WIBG_HUMAN Partner of Y14 and mago	1340	10	44.1	7	0.778988	13.5123	13.2638	11.5799	9.32225	9.46416	8.82782	12.7853	9.20474	-0.47404	0.00492075	0.0222871
sp|Q5F1R6-2|DJC21_HUMAN	DNAJC21	DJC21_HUMAN Isoform 2 of DnaJ homolog subfamily C member 21	696	4	9	3	0.458232	12.9073	12.1322	14.5732	9.46317	9.39484	9.64865	13.2043	9.50222	-0.474667	0.00692189	0.0274395
sp|O43491|E41L2_HUMAN	EPB41L2	E41L2_HUMAN Band 4.1-like protein 2	676	26	21.9	19	0.329484	13.3409	13.1044	13.8341	9.9068	9.7183	9.32632	13.4265	9.65047	-0.476407	0.000162181	0.00363883
sp|Q9UQ80|PA2G4_HUMAN	PA2G4	PA2G4_HUMAN Proliferation-associated protein 2G4	318	6	17.8	5	0.656228	12.258	15.1524	12.7791	9.39577	8.98725	10.4457	13.3965	9.60957	-0.479315	0.0187575	0.0560074
sp|O00291|HIP1_HUMAN	HIP1	HIP1_HUMAN Huntingtin-interacting protein 1	1418	2	1.7	1	0	13.317	14.1705	12.6575	10.2088	10.3638	8.2195	13.3817	9.59736	-0.479549	0.00981731	0.0355913
sp|Q8NC51|PAIRB_HUMAN	SERBP1	PAIRB_HUMAN Plasminogen activator inhibitor 1 RNA-binding protein	1236	31	37	23	0.431526	13.6526	13.4755	12.7795	9.56551	10.2659	8.78917	13.3025	9.54019	-0.479608	0.00170673	0.0114365
sp|Q9UNF0|PACN2_HUMAN	PACSIN2	PACN2_HUMAN Protein kinase C and casein kinase substrate in neurons protein 2	210	14	27.2	9	0.252282	13.1249	13.1849	13.4339	9.62999	9.11343	9.75243	13.2479	9.49862	-0.479972	6.64084e-05	0.00248507
sp|P35749-2|MYH11_HUMAN	MYH11	MYH11_HUMAN Isoform 2 of Myosin-11	187	9	2.3	8	0.622097	12.9087	13.0362	14.0631	10.1675	8.7371	9.77343	13.336	9.55935	-0.48034	0.00254796	0.0147604
sp|Q12955-4|ANK3_HUMAN	ANK3	ANK3_HUMAN Isoform 2 of Ankyrin-3	1321	14	1	10	0.326152	13.2223	12.7355	14.0396	9.68485	9.43473	9.54499	13.3325	9.55486	-0.480637	0.000618879	0.00608969
sp|P12277|KCRB_HUMAN	CKB	KCRB_HUMAN Creatine kinase B-type	1061	69	49.9	47	0.666895	13.0756	13.7963	14.4547	9.37071	10.0094	10.1895	13.7755	9.85656	-0.482953	0.00112486	0.00859555
sp|Q06787-8|FMR1_HUMAN	FMR1	FMR1_HUMAN Isoform 8 of Fragile X mental retardation protein 1	476	13	15.2	12	0.757543	12.4233	13.075	13.8903	9.61121	9.07909	9.48885	13.1295	9.39305	-0.48315	0.00118655	0.00900773
sp|O43707|ACTN4_HUMAN	ACTN4	ACTN4_HUMAN Alpha-actinin-4	265	92	37.8	74	0.47445	13.3933	13.4439	14.3812	9.81442	10.0917	9.5683	13.7395	9.82482	-0.483822	0.000384531	0.00489383
sp|Q14152|EIF3A_HUMAN	EIF3A	EIF3A_HUMAN Eukaryotic translation initiation factor 3 subunit A	558	46	24.6	36	0.37959	12.8986	13.071	13.6236	9.42515	9.95934	8.91332	13.1978	9.4326	-0.484565	0.00054101	0.00568673
sp|P50990|TCPQ_HUMAN	CCT8	TCPQ_HUMAN T-complex protein 1 subunit theta	411	44	47.8	35	0.440001	12.9647	12.9776	14.1948	9.71807	9.36096	9.57066	13.379	9.5499	-0.486414	0.000809405	0.00690108
sp|Q9HCE1|MOV10_HUMAN	MOV10	MOV10_HUMAN Putative helicase MOV-10	1200	9	6.9	4	0.156348	14.8785	12.874	14.0727	9.88627	9.30281	10.628	13.9417	9.93901	-0.488235	0.00456242	0.0211925
sp|Q6PKG0|LARP1_HUMAN	LARP1	LARP1_HUMAN La-related protein 1	869	51	28.4	40	0.501106	11.7956	15.1611	12.679	9.48065	9.60146	9.17221	13.2119	9.41811	-0.48833	0.0201916	0.0591732
sp|P62701|RS4X_HUMAN	RPS4X	RS4X_HUMAN 40S ribosomal protein S4, X isoform	1579	13	33.8	9	2.19398	13.8269	14.0413	13.2832	10.2596	8.74682	10.3146	13.7171	9.77367	-0.489008	0.00215848	0.0130918
sp|Q01484|ANK2_HUMAN	ANK2	ANK2_HUMAN Ankyrin-2	1321	4	1.4	1	0	13.6673	11.0471	13.8441	9.59842	8.0814	9.78168	12.8528	9.15383	-0.489635	0.0245853	0.0675078
sp|P55196-3|AFAD_HUMAN	MLLT4	AFAD_HUMAN Isoform 3 of Afadin	42	31	14.2	19	0.359132	13.521	13.2449	13.7449	10.1427	9.18387	9.52241	13.5036	9.61633	-0.489783	0.000250227	0.00425616
sp|Q15075|EEA1_HUMAN	EEA1	EEA1_HUMAN Early endosome antigen 1	119	36	26.1	24	1.24394	12.8219	14.0262	13.0063	9.84448	9.77595	8.75731	13.2848	9.45925	-0.489977	0.00173594	0.0115243
sp|P47813|IF1AX_HUMAN	EIF1AX	IF1AX_HUMAN Eukaryotic translation initiation factor 1A, X-chromosomal	883	1	6.9	1	1.51678	13.6596	12.3889	11.2952	8.66336	8.69536	9.22863	12.4479	8.86245	-0.490126	0.00713624	0.0280025
sp|Q14240-2|IF4A2_HUMAN	EIF4A2	IF4A2_HUMAN Isoform 2 of Eukaryotic initiation factor 4A-II	468	15	17.2	12	0.237612	13.2232	13.0353	14.7464	9.92451	9.13151	10.0818	13.6683	9.71261	-0.492905	0.00303122	0.0161133
sp|P30419|NMT1_HUMAN	NMT1	NMT1_HUMAN Glycylpeptide N-tetradecanoyltransferase 1	450	6	14.7	6	0.393758	13.5147	13.121	14.3126	9.30101	10.1063	9.67566	13.6494	9.69431	-0.493631	0.000713358	0.00642801
sp|P62913|RL11_HUMAN	RPL11	RL11_HUMAN 60S ribosomal protein L11	244	5	16.9	4	1.20138	13.7803	13.3509	13.244	10.202	8.89524	9.56106	13.4584	9.55278	-0.494514	0.000686541	0.00637735
sp|Q07157-2|ZO1_HUMAN	TJP1	ZO1_HUMAN Isoform Short of Tight junction protein ZO-1	194	41	0.9	30	0.446452	14.3761	12.9951	13.8503	10.2985	9.36565	9.58587	13.7405	9.75	-0.494962	0.00124767	0.00934947
sp|Q99832|TCPH_HUMAN	CCT7	TCPH_HUMAN T-complex protein 1 subunit eta	551	16	23	11	0.40187	13.2993	12.6562	14.6214	9.72638	9.36974	9.67904	13.5257	9.59172	-0.495839	0.00261537	0.0148717
sp|Q15185|TEBP_HUMAN	PTGES3	TEBP_HUMAN Prostaglandin E synthase 3	1199	9	33.8	7	0.596845	15.3364	12.3055	12.9338	10.6342	9.10878	9.02649	13.5252	9.58981	-0.49608	0.0206839	0.0602869
sp|P62714|PP2AB_HUMAN	PPP2CB	PP2AB_HUMAN Serine/threonine-protein phosphatase 2A catalytic subunit beta isoform	424	4	6.8	2	0.281683	14.215	13.0544	13.5288	10.1725	9.62305	9.05692	13.5994	9.6175	-0.499808	0.00103034	0.00825338
sp|O15234|CASC3_HUMAN	CASC3	CASC3_HUMAN Protein CASC3	367	4	7.1	3	0.316208	14.0383	13.363	14.0943	9.26405	10.1315	9.93376	13.8319	9.77642	-0.500617	0.000325158	0.00453437
sp|Q14444|CAPR1_HUMAN	CAPRIN1	CAPR1_HUMAN Caprin-1	1222	45	22.3	31	0.303087	13.9746	13.277	13.2679	9.57506	10.1931	8.80062	13.5065	9.52293	-0.504176	0.00102711	0.00825338
sp|P12814|ACTN1_HUMAN	ACTN1	ACTN1_HUMAN Alpha-actinin-1	265	20	2.5	19	0.479439	13.3074	13.5628	14.7516	9.88757	9.5663	9.88153	13.8739	9.77847	-0.504695	0.000861064	0.00724648
sp|Q13283|G3BP1_HUMAN	G3BP1	G3BP1_HUMAN Ras GTPase-activating protein-binding protein 1	975	19	32.4	13	0.569503	13.7587	12.8441	14.6004	9.52084	9.63233	9.84671	13.7344	9.66662	-0.506712	0.00140074	0.0101053
sp|P35869|AHR_HUMAN	AHR	AHR_HUMAN Aryl hydrocarbon receptor	2204	1	1.5	1	1.14338	13.4149	15.4012	13.2719	7.2705	11.333	10.9663	14.0293	9.85658	-0.509286	0.0467613	0.107764
sp|Q7Z406-2|MYH14_HUMAN	MYH14	MYH14_HUMAN Isoform 2 of Myosin-14	187	12	4.2	8	0.421029	13.8192	12.482	13.8697	9.73474	8.86003	9.60174	13.3903	9.39884	-0.510634	0.00166045	0.0112456
sp|Q96HN2|SAHH3_HUMAN	AHCYL2	SAHH3_HUMAN Putative adenosylhomocysteinase 3	374	5	4.9	2	0.250724	13.0747	13.068	14.336	10.0971	8.18753	10.1253	13.4929	9.47	-0.510766	0.00633169	0.0261852
sp|O00159|MYO1C_HUMAN	MYO1C	MYO1C_HUMAN Unconventional myosin-Ic	1699	2	2.4	2	1.14603	13.5657	12.2745	15.0342	10.3408	9.28925	9.05408	13.6248	9.56138	-0.510943	0.0102927	0.0365036
sp|P63244|GBLP_HUMAN	GNB2L1	GBLP_HUMAN Guanine nucleotide-binding protein subunit beta-2-like 1	1003	27	42	23	0.494276	13.3854	13.1231	14.6153	9.93792	8.97175	9.92643	13.708	9.61203	-0.5121	0.0018641	0.0120031
sp|Q14244-7|MAP7_HUMAN	MAP7	MAP7_HUMAN Isoform 7 of Ensconsin	2041	4	3.5	1	0	15	12.9909	12.7806	8.39993	9.68686	10.4886	13.5905	9.52512	-0.51279	0.0120869	0.0406924
sp|P0CW22|RS17L_HUMAN	RPS17L	RS17L_HUMAN 40S ribosomal protein S17-like	1122	5	39.3	5	2.38489	12.849	15.143	13.3222	9.3325	10.4873	8.99994	13.7714	9.60657	-0.519581	0.00745746	0.029133
sp|P11137|MTAP2_HUMAN	MAP2	MTAP2_HUMAN Microtubule-associated protein 2	2013	3	1.9	2	0.483573	14.1011	13.1596	13.1892	9.25077	9.72497	9.23555	13.4833	9.40376	-0.519861	0.000303847	0.00447799
sp|P41252|SYIC_HUMAN	IARS	SYIC_HUMAN Isoleucine--tRNA ligase, cytoplasmic	684	40	20	27	0.561247	14.2007	13.0279	14.328	10.1019	8.94511	9.88418	13.8522	9.64374	-0.522447	0.00151591	0.0107035
sp|Q12904-2|AIMP1_HUMAN	AIMP1	AIMP1_HUMAN Isoform 2 of Aminoacyl tRNA synthase complex-interacting multifunctional protein 1	1670	4	11.6	2	0	13.0584	14.0112	13.0657	9.75017	8.25118	9.93758	13.3784	9.31298	-0.522596	0.00280386	0.015323
sp|Q96RT1-8|LAP2_HUMAN	ERBB2IP	LAP2_HUMAN Isoform 8 of Protein LAP2	1070	3	2.7	3	0.495042	14.0319	14.5205	14.3248	10.1804	9.32751	10.3379	14.2924	9.94861	-0.522682	0.000227685	0.00419772
sp|Q04637-8|IF4G1_HUMAN	EIF4G1	IF4G1_HUMAN Isoform 8 of Eukaryotic translation initiation factor 4 gamma 1	90	1	0.6	1	0	13.6497	11.8588	14.8804	8.94315	9.16964	9.98691	13.463	9.36657	-0.523404	0.0117681	0.0400839
sp|P60842|IF4A1_HUMAN	EIF4A1	IF4A1_HUMAN Eukaryotic initiation factor 4A-I	468	21	18	17	0.556623	13.2289	14.5739	13.6174	9.71106	9.22851	9.72692	13.8067	9.5555	-0.530966	0.000597064	0.0059432
sp|O15372|EIF3H_HUMAN	EIF3H	EIF3H_HUMAN Eukaryotic translation initiation factor 3 subunit H	985	10	17.6	7	0.532834	13.1179	13.8832	14.0583	9.56157	9.9529	8.78255	13.6865	9.43234	-0.537066	0.000692949	0.00637735
sp|Q7Z417|NUFP2_HUMAN	NUFIP2	NUFP2_HUMAN Nuclear fragile X mental retardation-interacting protein 2	1217	20	25.6	16	0.351374	14.0347	13.9511	13.9321	9.38823	10.3079	9.15401	13.9727	9.61673	-0.538989	0.000249391	0.00425616
sp|Q9Y5S9|RBM8A_HUMAN	RBM8A	RBM8A_HUMAN RNA-binding protein 8A	1570	3	10.9	1	0	15.5362	13.6332	11.779	9.13983	10.0239	8.96809	13.6495	9.37729	-0.541601	0.0195869	0.0577845
sp|Q9Y2J2|E41L3_HUMAN	EPB41L3	E41L3_HUMAN Band 4.1-like protein 3	676	9	8.6	7	0.323027	14.6397	13.4601	13.6946	9.70539	9.22202	9.78192	13.9314	9.56978	-0.541788	0.000404996	0.00495569
sp|P62158|CALM_HUMAN	CALM1	CALM_HUMAN Calmodulin	995	6	16.1	5	0.402724	14.0872	12.9748	10.7811	10.4071	7.88428	7.58958	12.6144	8.627	-0.548135	0.039147	0.0946291
sp|Q15149|PLEC_HUMAN	PLEC	PLEC_HUMAN Plectin	8	27	6.7	15	0.762845	15.3046	12.9999	13.1827	9.91924	8.65706	9.78302	13.8291	9.45311	-0.548842	0.00649746	0.0266201
sp|Q96CT7|CC124_HUMAN	CCDC124	CC124_HUMAN Coiled-coil domain-containing protein 124	52	3	9.4	3	0.143942	13.2498	13.1128	14.278	9.09833	10.1245	8.53445	13.5469	9.25242	-0.550058	0.00193139	0.0122566
sp|O60841|IF2P_HUMAN	EIF5B	IF2P_HUMAN Eukaryotic translation initiation factor 5B	641	19	12.3	17	0.436457	13.5138	12.918	14.1248	9.38752	9.08151	9.2243	13.5189	9.23111	-0.5504	0.00028285	0.00429451
sp|Q9Y6N7-2|ROBO1_HUMAN	ROBO1	ROBO1_HUMAN Isoform 2 of Roundabout homolog 1	256	2	1.8	2	0.531985	15.7796	13.2279	13.8329	9.16189	9.46976	10.6034	14.2801	9.74502	-0.551272	0.00688821	0.0273992
sp|P78417|GSTO1_HUMAN	GSTO1	GSTO1_HUMAN Glutathione S-transferase omega-1	1278	13	23.7	10	0.532345	13.8315	14.2016	13.4715	9.28551	9.56225	9.39903	13.8349	9.41559	-0.555183	4.00232e-05	0.00207212
sp|P62906|RL10A_HUMAN	RPL10A	RL10A_HUMAN 60S ribosomal protein L10a	826	12	35	7	1.11155	14.1637	14.2365	14.2864	9.73279	9.40647	9.89941	14.2289	9.67956	-0.555807	6.87137e-06	0.00110853
sp|Q01813|K6PP_HUMAN	PFKP	K6PP_HUMAN 6-phosphofructokinase type C	462	13	13.4	10	0.636722	14.4366	13.9637	14.5492	9.75534	9.34783	10.0995	14.3165	9.73424	-0.556541	8.36106e-05	0.00258649
sp|Q01581|HMCS1_HUMAN	HMGCS1	HMCS1_HUMAN Hydroxymethylglutaryl-CoA synthase, cytoplasmic	769	6	16.3	2	0.143056	12.1887	14.3819	15.0795	10.3469	7.53263	10.398	13.8834	9.42584	-0.558663	0.0256966	0.0694001
sp|Q9Y4I1-3|MYO5A_HUMAN	MYO5A	MYO5A_HUMAN Isoform 3 of Unconventional myosin-Va	324	2	1.1	1	0.748889	13.3797	16.2205	14.4709	7.53746	11.8373	10.5354	14.6904	9.97006	-0.559196	0.0359071	0.0884542
sp|Q9Y295|DRG1_HUMAN	DRG1	DRG1_HUMAN Developmentally-regulated GTP-binding protein 1	1712	2	7.4	1	0	11.9254	13.4537	14.6929	10.8619	7.45157	8.85479	13.3573	9.05609	-0.560673	0.0277987	0.0733196
sp|Q15700-2|DLG2_HUMAN	DLG2	DLG2_HUMAN Isoform 2 of Disks large homolog 2	1142	2	1.4	2	0.456633	15.0261	14.7459	14.1643	10.3355	9.75286	9.63821	14.6455	9.90885	-0.563665	0.000142184	0.00351991
sp|P61163|ACTZ_HUMAN	ACTR1A	ACTZ_HUMAN Alpha-centractin	178	6	21.8	3	0.385531	13.3715	12.8946	14.6144	9.55613	8.54404	9.54634	13.6268	9.2155	-0.564315	0.00197314	0.0123547
sp|B5ME19|EIFCL_HUMAN	EIF3CL	EIFCL_HUMAN Eukaryotic translation initiation factor 3 subunit C-like protein	903	37	25.5	27	0.384604	13.7252	12.4662	14.547	9.18172	9.69427	8.66609	13.5795	9.18069	-0.564751	0.00284595	0.0154106
sp|O43592|XPOT_HUMAN	XPOT	XPOT_HUMAN Exportin-T	1925	6	5.9	3	0.450247	14.0652	14.058	14.8031	9.93872	9.26851	9.77615	14.3088	9.66113	-0.566636	0.000129275	0.00333674
sp|Q15046-2|SYK_HUMAN	KARS	SYK_HUMAN Isoform Mitochondrial of Lysine--tRNA ligase	1887	2	3.7	2	0.346056	14.564	13.2688	12.7563	9.53689	9.44302	8.33418	13.5297	9.10469	-0.571445	0.00260726	0.0148717
sp|P67775|PP2AA_HUMAN	PPP2CA	PP2AA_HUMAN Serine/threonine-protein phosphatase 2A catalytic subunit alpha isoform	424	14	30.7	11	0.313623	14.0492	13.6604	14.5804	9.44981	9.65907	9.28791	14.0966	9.4656	-0.574587	8.68473e-05	0.00258649
sp|P17858-2|K6PL_HUMAN	PFKL	K6PL_HUMAN Isoform 2 of 6-phosphofructokinase, liver type	462	3	4.2	2	0.692327	12.5852	14.3656	15.473	8.39963	8.83095	11.2155	14.1413	9.48203	-0.576645	0.0185017	0.0555291
sp|P35222|CTNB1_HUMAN	CTNNB1	CTNB1_HUMAN Catenin beta-1	94	6	8.6	5	0.435494	15.789	13.6208	14.5202	9.15175	11.2109	9.06142	14.6433	9.80804	-0.578209	0.00683646	0.0273457
sp|P13693|TCTP_HUMAN	TPT1	TCTP_HUMAN Translationally-controlled tumor protein	1066	7	28.5	5	0.480313	15.1307	13.6143	13.9969	9.9198	9.23527	9.41886	14.2473	9.52464	-0.580951	0.000696052	0.00637735
sp|P46940|IQGA1_HUMAN	IQGAP1	IQGA1_HUMAN Ras GTPase-activating-like protein IQGAP1	660	58	26.9	42	0.468535	13.711	13.2317	15.2188	9.54673	9.15016	9.48285	14.0538	9.39325	-0.581268	0.00158821	0.0110132
sp|Q01518|CAP1_HUMAN	CAP1	CAP1_HUMAN Adenylyl cyclase-associated protein 1	581	16	24.6	8	0.505148	13.8743	13.885	13.7306	8.97087	9.27691	9.47334	13.83	9.24037	-0.581778	7.63516e-06	0.00110853
sp|P10644|KAP0_HUMAN	PRKAR1A	KAP0_HUMAN cAMP-dependent protein kinase type I-alpha regulatory subunit	2096	3	6.8	2	0.329391	12.6338	15.0921	13.4494	9.69953	8.53656	9.23466	13.7251	9.15692	-0.583882	0.00460949	0.021288
sp|P46821|MAP1B_HUMAN	MAP1B	MAP1B_HUMAN Microtubule-associated protein 1B	34	199	40.9	152	0.284615	14.2388	13.1721	14.2703	9.35407	9.11962	9.3306	13.8937	9.2681	-0.584088	0.000231823	0.00420749
sp|P42167|LAP2B_HUMAN	TMPO	LAP2B_HUMAN Lamina-associated polypeptide 2, isoforms beta/gamma	1667	7	11.5	4	0.705094	17.3583	14.2222	14.0817	9.99872	9.37618	11.0521	15.2208	10.1423	-0.585652	0.0124655	0.0412499
sp|Q9UMX5|NENF_HUMAN	NENF	NENF_HUMAN Neudesin	1385	11	31.4	10	0.208114	15.4909	14.4744	13.5002	8.9535	10.029	9.93924	14.4885	9.64059	-0.587714	0.00193636	0.0122566
sp|Q16181|SEPT7_HUMAN	SEPT7	SEPT7_HUMAN Septin-7	217	6	8	3	0.439638	14.0356	13.8726	14.0822	9.2583	9.91109	8.72263	13.9968	9.29734	-0.590209	0.000176889	0.00374329
sp|Q9UBQ5|EIF3K_HUMAN	EIF3K	EIF3K_HUMAN Eukaryotic translation initiation factor 3 subunit K	621	6	19.7	5	0.822325	14.0867	14.0067	14.6136	9.84896	9.20612	9.27329	14.2357	9.44279	-0.592224	6.73954e-05	0.00248507
sp|P10768|ESTD_HUMAN	ESD	ESTD_HUMAN S-formylglutathione hydrolase	340	4	9.9	3	1.20632	13.79	15.2753	13.0265	9.34418	10.8441	7.66124	14.0306	9.28318	-0.595885	0.0137575	0.0442029
sp|Q9UN86|G3BP2_HUMAN	G3BP2	G3BP2_HUMAN Ras GTPase-activating protein-binding protein 2	1666	5	8.5	3	0.513954	14.0375	14.062	14.0385	9.04235	10.2625	8.56256	14.046	9.28914	-0.596543	0.000713916	0.00642801
sp|Q0ZGT2|NEXN_HUMAN	NEXN	NEXN_HUMAN Nexilin	2090	1	1.2	1	1.87056	13.8851	15.0236	13.426	8.39242	12.457	7.143	14.1116	9.33081	-0.596803	0.0460399	0.106777
sp|P35221-2|CTNA1_HUMAN	CTNNA1	CTNA1_HUMAN Isoform 2 of Catenin alpha-1	1840	2	2.7	1	0	14.3689	15.0857	11.7956	7.47307	8.82265	10.9539	13.7501	9.08321	-0.598167	0.0305011	0.0784652
sp|P00441|SODC_HUMAN	SOD1	SODC_HUMAN Superoxide dismutase [Cu-Zn]	1515	11	27.9	8	0.542586	14.9726	13.9528	13.2866	9.31611	9.30679	9.23973	14.0707	9.28754	-0.59932	0.00062129	0.00608969
sp|Q8N7R7|CCYL1_HUMAN	CCNYL1	CCYL1_HUMAN Cyclin-Y-like protein 1	774	1	2.2	1	2.07388	14.8481	16.4447	12.7805	9.32059	11.6738	8.05787	14.6911	9.68408	-0.601254	0.0288415	0.0755202
sp|P61254|RL26_HUMAN	RPL26	RL26_HUMAN 60S ribosomal protein L26	1906	9	26.2	8	3.91579	13.169	16.5519	12.3705	8.95726	9.10431	9.67137	14.0305	9.24431	-0.601928	0.0211717	0.0612207
sp|P62888|RL30_HUMAN	RPL30	RL30_HUMAN 60S ribosomal protein L30	2106	7	35.7	5	1.46901	13.4385	13.6183	14.8299	10.3018	8.45586	8.7967	13.9622	9.18478	-0.604212	0.00262059	0.0148717
sp|O00425|IF2B3_HUMAN	IGF2BP3	IF2B3_HUMAN Insulin-like growth factor 2 mRNA-binding protein 3	446	13	21.2	11	0.272985	14.7317	13.5872	13.7265	9.39892	9.35515	8.87231	14.0151	9.20879	-0.605902	0.000269857	0.00425616
sp|Q7Z478|DHX29_HUMAN	DHX29	DHX29_HUMAN ATP-dependent RNA helicase DHX29	1213	6	3.7	4	0.275189	12.4691	14.8129	14.6836	9.7363	8.35752	9.47025	13.9885	9.18802	-0.606418	0.00526632	0.0230824
sp|O94915|FRYL_HUMAN	FRYL	FRYL_HUMAN Protein furry homolog-like	536	7	2	3	0.425312	13.5047	13.1399	15.4861	10.1248	8.17966	9.30656	14.0436	9.20369	-0.609625	0.00628941	0.0260898
sp|P46783|RS10_HUMAN	RPS10	RS10_HUMAN 40S ribosomal protein S10	227	5	10.9	4	1.60068	14.2091	13.9425	13.6613	10.0088	9.5811	7.81263	13.9376	9.13417	-0.609641	0.00224462	0.0134388
sp|Q9NZI8|IF2B1_HUMAN	IGF2BP1	IF2B1_HUMAN Insulin-like growth factor 2 mRNA-binding protein 1	446	15	25.8	9	0.620308	13.6615	14.0288	14.9489	9.39905	9.14207	9.38076	14.2131	9.30729	-0.610783	0.000233874	0.00421154
sp|Q04760|LGUL_HUMAN	GLO1	LGUL_HUMAN Lactoylglutathione lyase	892	13	35.3	12	0.559753	14.6142	13.8451	13.8189	9.30366	9.27508	9.10372	14.0927	9.22749	-0.610939	5.43225e-05	0.00226637
sp|Q13813-2|SPTN1_HUMAN	SPTAN1	SPTN1_HUMAN Isoform 2 of Spectrin alpha chain, non-erythrocytic 1	84	121	36.4	82	0.472716	13.7444	13.8941	15.1577	9.44974	9.42868	9.12485	14.2654	9.33442	-0.611885	0.000430514	0.00507656
sp|Q9UII4|HERC5_HUMAN	HERC5	HERC5_HUMAN E3 ISG15--protein ligase HERC5	872	11	9.7	8	0.277282	14.1015	13.3915	15.0331	9.08012	9.06849	9.49784	14.1754	9.21549	-0.621256	0.000561482	0.00577134
sp|O75369-8|FLNB_HUMAN	FLNB	FLNB_HUMAN Isoform 8 of Filamin-B	60	130	37.3	96	0.485374	14.0872	13.3517	14.9709	9.61189	8.21352	9.72386	14.1366	9.18309	-0.622385	0.00183198	0.0119137
sp|P55884-2|EIF3B_HUMAN	EIF3B	EIF3B_HUMAN Isoform 2 of Eukaryotic translation initiation factor 3 subunit B	709	22	19.7	16	0.684171	14.4697	13.5172	14.7628	9.33052	8.78384	9.59313	14.2499	9.23583	-0.625638	0.00035406	0.00467319
sp|Q13409|DC1I2_HUMAN	DYNC1I2	DC1I2_HUMAN Cytoplasmic dynein 1 intermediate chain 2	1259	2	5.6	1	0.308069	15.5182	13.7494	13.2514	8.53617	10.6636	8.22414	14.173	9.14129	-0.632674	0.0081249	0.0308906
sp|Q9BTM1-2|H2AJ_HUMAN	H2AFJ	H2AJ_HUMAN Isoform 2 of Histone H2A.J	378	6	34.4	4	4.79612	16.7399	15.9449	11.679	9.89651	9.37223	9.34045	14.7879	9.5364	-0.632905	0.0293694	0.0764031
sp|Q9P0K7-2|RAI14_HUMAN	RAI14	RAI14_HUMAN Isoform 2 of Ankycorbin	1455	9	9.4	6	0.183269	14.3865	13.957	15.3037	9.39395	9.28113	9.44902	14.5491	9.3747	-0.634082	0.000206453	0.00401484
sp|P62851|RS25_HUMAN	RPS25	RS25_HUMAN 40S ribosomal protein S25	88	3	22.4	3	2.70846	15.4091	16.2836	13.6786	9.19722	10.0676	9.95305	15.1238	9.7393	-0.634927	0.00269139	0.0150653
sp|Q03001-8|DYST_HUMAN	DST	DYST_HUMAN Isoform 2 of Dystonin	29	2	0.5	1	0	13.4739	13.0494	13.7584	9.87754	6.6322	9.35751	13.4272	8.62242	-0.638997	0.00946582	0.0347379
sp|O60506|HNRPQ_HUMAN	SYNCRIP	HNRPQ_HUMAN Heterogeneous nuclear ribonucleoprotein Q	196	37	31.1	30	0.312253	13.3395	14.2793	14.9451	9.15849	9.21267	8.91405	14.1879	9.09507	-0.641509	0.000427817	0.00507656
sp|P11233|RALA_HUMAN	RALA	RALA_HUMAN Ras-related protein Ral-A	1272	2	14.1	1	1.03552	12.8074	17.4335	14.503	10.3875	8.41845	9.85185	14.9146	9.55258	-0.642767	0.0219842	0.0628932
sp|P17174|AATC_HUMAN	GOT1	AATC_HUMAN Aspartate aminotransferase, cytoplasmic	1910	2	4.4	1	1.49554	12.5885	15.9515	14.2163	9.57348	8.03348	9.72316	14.2521	9.11004	-0.645647	0.00982092	0.0355913
sp|P21333|FLNA_HUMAN	FLNA	FLNA_HUMAN Filamin-A	60	264	45.6	217	0.309472	13.9272	13.5796	15.1471	9.41234	8.52301	9.23307	14.218	9.05614	-0.650747	0.00070513	0.0063985
sp|P52799|EFNB2_HUMAN	EFNB2	EFNB2_HUMAN Ephrin-B2	1465	2	8.4	1	0	13.6797	14.2894	14.4015	8.82153	9.82252	8.31865	14.1235	8.98757	-0.652099	0.00048955	0.00531413
sp|P61247|RS3A_HUMAN	RPS3A	RS3A_HUMAN 40S ribosomal protein S3a	174	16	35.2	11	0.708562	13.0053	15.0654	14.4066	8.3638	9.13122	9.40549	14.1591	8.96684	-0.659059	0.00160429	0.0110587
sp|P05387|RLA2_HUMAN	RPLP2	RLA2_HUMAN 60S acidic ribosomal protein P2	1888	4	53	4	6.97525	12.9186	15.0375	10.9388	8.56699	8.27636	7.78229	12.965	8.20854	-0.659419	0.0168752	0.0515803
sp|Q9Y262|EIF3L_HUMAN	EIF3L	EIF3L_HUMAN Eukaryotic translation initiation factor 3 subunit L	1109	47	39.4	38	0.260839	14.0442	14.211	15.282	8.92578	9.20034	9.20091	14.5124	9.10901	-0.671922	0.000171212	0.00368263
sp|O60506-3|HNRPQ_HUMAN	SYNCRIP	HNRPQ_HUMAN Isoform 3 of Heterogeneous nuclear ribonucleoprotein Q	196	3	1.8	3	0.537119	14.433	14.6425	14.3905	8.77682	9.83977	8.65162	14.4887	9.0894	-0.672669	0.00014982	0.00358298
sp|Q13576|IQGA2_HUMAN	IQGAP2	IQGA2_HUMAN Ras GTPase-activating-like protein IQGAP2	660	19	11.3	9	1.06524	14.7604	14.5602	15.3913	9.0582	9.78079	9.08497	14.904	9.30799	-0.679154	8.40044e-05	0.00258649
sp|Q16625|OCLN_HUMAN	OCLN	OCLN_HUMAN Occludin	1344	5	11.5	3	0.306659	17.6579	13.9631	14.9867	10.0818	9.28669	9.54311	15.5359	9.63719	-0.688921	0.00634621	0.0261852
sp|Q7L2H7|EIF3M_HUMAN	EIF3M	EIF3M_HUMAN Eukaryotic translation initiation factor 3 subunit M	976	3	12	1	0.443588	14.6953	14.4622	15.2367	8.92666	8.88156	9.61956	14.7981	9.14259	-0.694733	6.89567e-05	0.00250291
sp|Q9H7E2-3|TDRD3_HUMAN	TDRD3	TDRD3_HUMAN Isoform 3 of Tudor domain-containing protein 3	2281	1	1.6	1	0	13.3484	14.499	13.4117	8.33505	6.70634	10.0927	13.753	8.37802	-0.715065	0.00681332	0.0273356
sp|P62899-2|RL31_HUMAN	RPL31	RL31_HUMAN Isoform 2 of 60S ribosomal protein L31	1566	2	6.3	1	5.63074	13.9196	18.2932	11.6914	7.92874	9.21589	9.46213	14.6347	8.86892	-0.722564	0.0446517	0.104986
sp|P14618|KPYM_HUMAN	PKM	KPYM_HUMAN Pyruvate kinase PKM	257	1	3.2	1	1.43846	15.8318	12.5355	15.6965	11.0295	6.71643	8.91735	14.6879	8.88778	-0.724737	0.0243802	0.0672626
sp|P15374|UCHL3_HUMAN	UCHL3	UCHL3_HUMAN Ubiquitin carboxyl-terminal hydrolase isozyme L3	2416	1	3.9	1	0	15.346	15.6746	13.1103	9.00131	9.50439	8.19183	14.7103	8.89918	-0.72508	0.00286273	0.0154654
sp|P02545|LMNA_HUMAN	LMNA	LMNA_HUMAN Prelamin-A/C	1957	4	6.2	3	1.48881	14.6113	18.8436	13.4539	9.24935	9.44914	9.5056	15.6363	9.40136	-0.733954	0.0190718	0.056438
sp|A6NHR9|SMHD1_HUMAN	SMCHD1	SMHD1_HUMAN Structural maintenance of chromosomes flexible hinge domain-containing protein 1	1083	7	3.3	1	0.570799	15.9813	14.4512	15.7866	9.23915	8.94408	9.56808	15.4064	9.25044	-0.735933	0.000277578	0.00427029
sp|Q01082|SPTB2_HUMAN	SPTBN1	SPTB2_HUMAN Spectrin beta chain, non-erythrocytic 1	265	123	33.6	95	0.490816	14.8461	14.3422	16.0995	9.3222	8.59144	8.98414	15.096	8.96592	-0.751639	0.00040533	0.00495569
sp|P67809|YBOX1_HUMAN	YBX1	YBOX1_HUMAN Nuclease-sensitive element-binding protein 1	28	26	50	16	0.31181	15.8256	14.9492	14.2793	8.74763	9.36922	8.56683	15.018	8.89456	-0.755699	0.000274552	0.00425616
sp|Q8NE71|ABCF1_HUMAN	ABCF1	ABCF1_HUMAN ATP-binding cassette sub-family F member 1	95	17	18.6	10	0.259533	12.8528	16.5387	14.8328	8.28622	7.88925	9.75632	14.7414	8.64393	-0.770115	0.00722087	0.0282868
sp|P20700|LMNB1_HUMAN	LMNB1	LMNB1_HUMAN Lamin-B1	260	14	18.8	10	0.908161	17.9973	15.7682	13.7719	10.0758	8.21607	9.4584	15.8458	9.25008	-0.776563	0.00786083	0.0301332
sp|Q9GZZ1|NAA50_HUMAN	NAA50	NAA50_HUMAN N-alpha-acetyltransferase 50	1194	2	13	1	0.668676	14.2378	13.7497	16.1512	7.99304	9.01166	8.32944	14.7129	8.44471	-0.80096	0.0013774	0.00997896
sp|P16989|YBOX3_HUMAN	YBX3	YBOX3_HUMAN Y-box-binding protein 3	28	21	39.2	14	0.863891	15.5951	15.7347	14.5332	8.47833	8.48958	8.9007	15.2877	8.62287	-0.826127	7.90781e-05	0.00258649
sp|P62081|RS7_HUMAN	RPS7	RS7_HUMAN 40S ribosomal protein S7	1413	2	8.8	2	3.30978	15.956	16.2204	12.8842	9.78999	6.61722	8.50246	15.0202	8.30322	-0.855161	0.00893611	0.0331607
sp|P62841|RS15_HUMAN	RPS15	RS15_HUMAN 40S ribosomal protein S15	1251	1	8.3	1	1.58319	18.3666	17.2317	12.0738	8.38578	8.25471	9.21936	15.8907	8.61995	-0.882432	0.0206545	0.0602869
sp|P62750|RL23A_HUMAN	RPL23A	RL23A_HUMAN 60S ribosomal protein L23a	1949	6	19.2	4	3.35197	16.1597	16.7627	12.6952	7.89176	7.98011	8.77487	15.2059	8.21558	-0.888192	0.00574918	0.0245503
sp|P39019|RS19_HUMAN	RPS19	RS19_HUMAN 40S ribosomal protein S19	516	6	33.8	4	3.07785	16.2451	16.4954	13.7784	8.10372	7.52556	8.26663	15.5063	7.96531	-0.961053	0.00108947	0.00846432
sp|O43324|MCA3_HUMAN	EEF1E1	MCA3_HUMAN Eukaryotic translation elongation factor 1 epsilon-1	1084	2	11.5	1	0	17.4658	15.8278	14.4351	7.61455	9.51087	7.07127	15.9095	8.06556	-0.980045	0.00238622	0.0140334
sp|Q8N2G8|GHDC_HUMAN	GHDC	GHDC_HUMAN GH3 domain-containing protein	1335	2	3.8	1	0	16.1483	20.535	19.4445	10.1696	5.02786	7.66624	18.7093	7.62124	-1.29566	0.00504277	0.022571
sp|Q9UMX0|UBQL1_HUMAN	UBQLN1	UBQL1_HUMAN Ubiquilin-1	609	30	12.2	22	0.482512	30.5655	28.2795	31.7111	1.57111	3.07177	1.42259	30.1854	2.02182	-3.90012	1.58172e-05	0.00149444
sp|P30050|RL12_HUMAN	RPL12	RL12_HUMAN 60S ribosomal protein L12	1357	7	44.8	6	1.24886	11.1025	11.9723	12.9574	9.5456	10.708	8.12603	12.0107	9.45988	-0.34443	0.0500346	0.113396
sp|Q9H6T3|RPAP3_HUMAN	RPAP3	RPAP3_HUMAN RNA polymerase II-associated protein 3	448	16	22.4	9	0.257361	11.4531	11.5863	13.6155	10.3209	10.2677	10.2443	12.2183	10.2776	-0.249535	0.050212	0.113628
sp|Q9NXC5|MIO_HUMAN	MIOS	MIO_HUMAN WD repeat-containing protein mio	1629	4	4.6	1	0.670236	11.2892	12.8528	14.4098	10.6855	10.2829	9.78713	12.8506	10.2519	-0.325954	0.0502349	0.113628
sp|Q02750|MP2K1_HUMAN	MAP2K1	MP2K1_HUMAN Dual specificity mitogen-activated protein kinase kinase 1	1192	4	5.1	2	1.10711	10.4285	10.2254	10.1923	10.6071	11.8467	11.7083	10.2821	11.3874	0.147309	0.0503434	0.113762
sp|P51858|HDGF_HUMAN	HDGF	HDGF_HUMAN Hepatoma-derived growth factor	1063	4	13.3	3	0.61992	12.0817	15.0164	12.1749	11.0379	9.49598	9.85565	13.091	10.1298	-0.369964	0.0504362	0.113861
sp|O75175|CNOT3_HUMAN	CNOT3	CNOT3_HUMAN CCR4-NOT transcription complex subunit 3	669	7	9	6	0.291945	10.8252	11.0339	11.5641	10.5765	10.2965	9.65431	11.1411	10.1758	-0.130748	0.0511759	0.115419
sp|P11388-4|TOP2A_HUMAN	TOP2A	TOP2A_HUMAN Isoform 4 of DNA topoisomerase 2-alpha	1377	2	1.8	1	0.590511	12.7624	11.462	12.2099	9.71638	11.1709	10.7914	12.1448	10.5595	-0.201788	0.051247	0.115467
sp|O14639|ABLM1_HUMAN	ABLIM1	ABLM1_HUMAN Actin-binding LIM protein 1	1536	14	15.7	11	0.654322	10.3046	10.6205	10.336	10.7377	11.3838	10.9218	10.4203	11.0145	0.079997	0.0519147	0.116858
sp|Q9HD20|AT131_HUMAN	ATP13A1	AT131_HUMAN Probable cation-transporting ATPase 13A1	429	6	3.7	3	0.41182	10.5266	8.79635	7.98068	14.8383	10.6398	14.6408	9.10122	13.373	0.555189	0.0520139	0.116968
sp|O15155|BET1_HUMAN	BET1	BET1_HUMAN BET1 homolog	2269	1	9.3	1	0.49755	7.03422	10.0146	7.8345	12.3331	11.05	16.2738	8.29443	13.219	0.672395	0.0526543	0.118294
sp|Q8N3F8|MILK1_HUMAN	MICALL1	MILK1_HUMAN MICAL-like protein 1	1804	5	3.6	3	0.286343	11.7714	11.0077	12.8233	9.42681	10.6842	10.2442	11.8675	10.1184	-0.23003	0.0528466	0.118611
sp|Q6YHU6|THADA_HUMAN	THADA	THADA_HUMAN Thyroid adenoma-associated protein	1078	7	4.5	5	0.302672	12.4395	12.1816	13.0649	11.4792	10.1421	11.6419	12.562	11.0877	-0.180105	0.0531722	0.119227
sp|Q5T4S7-2|UBR4_HUMAN	UBR4	UBR4_HUMAN Isoform 2 of E3 ubiquitin-protein ligase UBR4	106	62	11.5	44	0.546335	11.6325	11.3212	12.5158	10.6106	9.10764	10.673	11.8232	10.1304	-0.222925	0.0534767	0.119794
sp|P04818|TYSY_HUMAN	TYMS	TYSY_HUMAN Thymidylate synthase	2228	2	3.2	1	0.463617	10.4581	9.57739	9.1181	10.7953	12.3668	11.0591	9.71786	11.4071	0.231218	0.0539446	0.120726
sp|P51648-2|AL3A2_HUMAN	ALDH3A2	AL3A2_HUMAN Isoform 2 of Fatty aldehyde dehydrogenase	1516	3	6.3	3	0.567846	9.25532	11.4388	7.68086	12.7135	11.8366	13.2087	9.45832	12.5863	0.412196	0.0544289	0.12158
sp|O95425|SVIL_HUMAN	SVIL	SVIL_HUMAN Supervillin	569	13	7.2	9	0.798738	11.1493	11.4731	13.1023	10.2612	9.86308	10.4943	11.9082	10.2062	-0.222512	0.0544309	0.12158
sp|P51812|KS6A3_HUMAN	RPS6KA3	KS6A3_HUMAN Ribosomal protein S6 kinase alpha-3	211	6	5.4	3	0.892611	11.6903	10.9017	11.8666	10.4025	10.288	10.914	11.4862	10.5349	-0.124732	0.0546279	0.12181
sp|Q03001|DYST_HUMAN	DST	DYST_HUMAN Dystonin	29	72	9.3	49	0.591266	12.4752	11.3992	13.3854	10.9203	8.82766	10.5469	12.4199	10.0983	-0.298544	0.0546472	0.12181
sp|Q9H3N1|TMX1_HUMAN	TMX1	TMX1_HUMAN Thioredoxin-related transmembrane protein 1	1607	3	8.2	2	2.35644	12.69	7.605	10.6099	15.8906	13.3438	15.0129	10.3017	14.7491	0.517749	0.0547423	0.12181
sp|P52907|CAZA1_HUMAN	CAPZA1	CAZA1_HUMAN F-actin-capping protein subunit alpha-1	1202	7	21.7	5	0.918253	11.9675	14.4047	12.7815	9.60575	11.6845	10.2528	13.0512	10.5143	-0.311826	0.0547439	0.12181
sp|O15021|MAST4_HUMAN	MAST4	MAST4_HUMAN Microtubule-associated serine/threonine-protein kinase 4	211	10	3.6	8	0.646453	10.4802	10.682	10.6803	10.7975	10.9656	11.2311	10.6142	10.9981	0.0512602	0.054835	0.121827
sp|P50402|EMD_HUMAN	EMD	EMD_HUMAN Emerin	671	8	33.1	5	0.240194	14.5712	12.6647	12.056	11.3086	10.8771	10.8959	13.0973	11.0272	-0.248205	0.0548563	0.121827
sp|P27348|1433T_HUMAN	YWHAQ	1433T_HUMAN 14-3-3 protein theta	133	11	33.5	6	0.333298	11.6072	10.8247	11.5996	10.5492	9.26217	10.3656	11.3438	10.059	-0.173419	0.0549253	0.121864
sp|P50914|RL14_HUMAN	RPL14	RL14_HUMAN 60S ribosomal protein L14	624	4	14.4	2	2.25851	13.2506	16.6781	11.2678	9.58819	9.47843	9.45044	13.7322	9.50569	-0.530697	0.0555987	0.123184
sp|Q9Y224|CN166_HUMAN	C14orf166	CN166_HUMAN UPF0568 protein C14orf166	1103	5	21.7	3	0.494804	10.4369	9.58281	10.9099	11.6293	11.0932	12.1058	10.3099	11.6094	0.171267	0.0556263	0.123184
sp|Q5QNW6-2|H2B2F_HUMAN	HIST2H2BF	H2B2F_HUMAN Isoform 2 of Histone H2B type 2-F	636	14	44.8	13	6.75529	18.2611	17.5764	9.80221	7.46086	7.09663	8.90739	15.2132	7.82163	-0.959785	0.0558125	0.123479
sp|P61201-2|CSN2_HUMAN	COPS2	CSN2_HUMAN Isoform 2 of COP9 signalosome complex subunit 2	92	6	13.8	4	0.596868	11.4434	14.2584	12.4616	9.81136	11.0218	10.1379	12.7211	10.3237	-0.301267	0.0559634	0.123695
sp|Q96BY9|SARAF_HUMAN	TMEM66	SARAF_HUMAN Store-operated calcium entry-associated regulatory factor	2220	2	2.7	2	0.191462	11.4256	9.18564	8.63377	12.4827	11.524	13.6872	9.74835	12.5646	0.366138	0.0563484	0.124369
sp|P61962|DCAF7_HUMAN	DCAF7	DCAF7_HUMAN DDB1- and CUL4-associated factor 7	2389	2	7	2	0.699315	10.9357	10.2663	9.82726	11.8385	10.9626	11.5103	10.3431	11.4371	0.145058	0.0563767	0.124369
sp|P49792|RBP2_HUMAN	RANBP2	RBP2_HUMAN E3 SUMO-protein ligase RanBP2	238	189	34.9	130	0.592285	11.6721	10.8594	12.4536	10.7191	9.98426	10.2244	11.6617	10.3093	-0.177835	0.0564293	0.124369
sp|Q9HC38|GLOD4_HUMAN	GLOD4	GLOD4_HUMAN Glyoxalase domain-containing protein 4	564	15	26.2	5	0.382119	9.24212	9.84409	10.5567	11.913	10.662	12.7224	9.88096	11.7658	0.251878	0.056612	0.12464
sp|P18077|RL35A_HUMAN	RPL35A	RL35A_HUMAN 60S ribosomal protein L35a	1346	2	12.7	2	3.41689	12.8599	15.5873	10.958	8.86511	9.25688	10.1562	13.135	9.42608	-0.478691	0.0566592	0.12464
sp|Q9BVG4|PBDC1_HUMAN	PBDC1	PBDC1_HUMAN Protein PBDC1	1857	2	11.6	2	0	12.0194	11.9245	13.0924	8.68973	10.4128	11.2447	12.3454	10.1158	-0.287373	0.0567998	0.124758
sp|Q00653|NFKB2_HUMAN	NFKB2	NFKB2_HUMAN Nuclear factor NF-kappa-B p100 subunit	1711	2	2	1	0.440744	10.3912	10.2101	9.13206	10.6716	11.8046	11.3344	9.91114	11.2702	0.185388	0.0568205	0.124758
sp|Q15650|TRIP4_HUMAN	TRIP4	TRIP4_HUMAN Activating signal cointegrator 1	1073	8	17	3	0.459661	11.6882	11.7625	12.903	11.0451	10.2345	11.1736	12.1179	10.8177	-0.163749	0.0570572	0.125156
sp|Q14118|DAG1_HUMAN	DAG1	DAG1_HUMAN Dystroglycan	2094	1	1.2	1	0.86425	15.8129	12.4531	14.3509	10.87	12.3374	10.4223	14.2056	11.2099	-0.341689	0.0571338	0.125156
sp|Q9NTK5|OLA1_HUMAN	OLA1	OLA1_HUMAN Obg-like ATPase 1	1353	11	16.9	6	1.61354	12.6944	12.9671	11.8143	9.03464	9.97803	11.6936	12.4919	10.2354	-0.287425	0.0571632	0.125156
sp|Q9NRG4|SMYD2_HUMAN	SMYD2	SMYD2_HUMAN N-lysine methyltransferase SMYD2	2279	1	3.5	1	0	9.29929	8.58189	10.0088	11.3319	15.1671	11.6529	9.29666	12.7173	0.452007	0.0575735	0.125882
sp|P62249|RS16_HUMAN	RPS16	RS16_HUMAN 40S ribosomal protein S16	1027	5	19.9	4	2.2565	14.9449	14.2161	11.2326	10.3885	9.73956	5.81669	13.4645	8.64826	-0.638682	0.0576031	0.125882
sp|Q16576-2|RBBP7_HUMAN	RBBP7	RBBP7_HUMAN Isoform 2 of Histone-binding protein RBBP7	1823	7	18.1	4	0.673129	11.2982	11.7234	11.82	10.3811	10.3457	11.3118	11.6139	10.6795	-0.121005	0.0578784	0.126364
sp|Q13017|RHG05_HUMAN	ARHGAP5	RHG05_HUMAN Rho GTPase-activating protein 5	1411	8	6.3	2	0	11.4299	15.7797	11.7551	10.1471	7.75049	8.77265	12.9882	8.89006	-0.546939	0.0585446	0.127573
sp|Q96E22|NGBR_HUMAN	NUS1	NGBR_HUMAN Nogo-B receptor	2385	1	2.7	1	2.54275	5.96015	9.06326	9.04158	10.6865	13.4875	10.7681	8.02166	11.6474	0.538031	0.0585681	0.127573
sp|P60468|SC61B_HUMAN	SEC61B	SC61B_HUMAN Protein transport protein Sec61 subunit beta	1665	1	10.4	1	1.03475	11.1828	9.53912	7.23166	12.3975	12.6761	12.0213	9.31786	12.365	0.408186	0.0585966	0.127573
sp|Q9UJW0-3|DCTN4_HUMAN	DCTN4	DCTN4_HUMAN Isoform 3 of Dynactin subunit 4	809	9	16.3	4	0.659971	11.4086	11.4542	11.2281	9.79921	10.6097	10.9474	11.3636	10.4521	-0.120625	0.0586734	0.12762
sp|O75381|PEX14_HUMAN	PEX14	PEX14_HUMAN Peroxisomal membrane protein PEX14	811	2	7.2	1	0	9.23575	9.74434	8.31404	10.1806	12.9648	14.372	9.09805	12.5058	0.458971	0.0588033	0.127783
sp|Q02543|RL18A_HUMAN	RPL18A	RL18A_HUMAN 60S ribosomal protein L18a	427	9	31.8	7	2.23899	12.5572	14.5714	11.394	10.1079	9.86473	10.8787	12.8409	10.2838	-0.320376	0.0589922	0.128074
tr|B4DLE8|B4DLE8_HUMAN	CRYBG3	B4DLE8_HUMAN Beta/gamma crystallin domain-containing protein 3 (Fragment)	409	8	7.1	4	0.370439	11.5849	11.3451	11.4613	10.1005	10.3488	11.2247	11.4637	10.558	-0.118744	0.0598451	0.129641
sp|Q16611|BAK_HUMAN	BAK1	BAK_HUMAN Bcl-2 homologous antagonist/killer	2177	1	5.2	1	4.07962	9.55	10.6027	10.101	11.7933	11.0861	10.7504	10.0846	11.21	0.152631	0.0598464	0.129641
sp|Q12840|KIF5A_HUMAN	KIF5A	KIF5A_HUMAN Kinesin heavy chain isoform 5A	650	3	3.4	2	0.302726	12.1711	12.5489	12.2211	10.2818	8.14974	11.2671	12.3137	9.89955	-0.31483	0.0598816	0.129641
sp|P12268|IMDH2_HUMAN	IMPDH2	IMDH2_HUMAN Inosine-5'-monophosphate dehydrogenase 2	639	21	27.2	14	0.295881	12.0767	12.4037	13.8652	10.5669	9.16455	11.6164	12.7819	10.4493	-0.290694	0.0602406	0.130297
sp|Q9UPT9|UBP22_HUMAN	USP22	UBP22_HUMAN Ubiquitin carboxyl-terminal hydrolase 22	1652	3	2.9	2	0.849196	11.3486	9.41728	9.55104	11.8653	11.396	12.4099	10.1056	11.8904	0.234638	0.0604557	0.130537
sp|O75400|PR40A_HUMAN	PRPF40A	PR40A_HUMAN Pre-mRNA-processing factor 40 homolog A	1470	3	3.3	2	1.52134	10.0505	10.0341	10.1509	11.5278	13.9452	11.3208	10.0785	12.2646	0.283221	0.0605131	0.130537
sp|Q9Y6W3|CAN7_HUMAN	CAPN7	CAN7_HUMAN Calpain-7	415	1	1.7	1	0.490599	9.6888	8.52813	9.78345	10.9908	10.3636	12.5127	9.33346	11.289	0.274439	0.060673	0.130537
sp|P50748|KNTC1_HUMAN	KNTC1	KNTC1_HUMAN Kinetochore-associated protein 1	1306	25	9	15	0.524538	12.6617	11.0824	12.0502	10.8891	9.70365	10.6535	11.9314	10.4154	-0.196044	0.0606975	0.130537
sp|Q9NQ55-3|SSF1_HUMAN	PPAN	SSF1_HUMAN Isoform 3 of Suppressor of SWI4 1 homolog	1210	1	1.3	1	1.38425	10.5286	14.9874	13.7166	8.61942	9.95418	9.83747	13.0776	9.47036	-0.465604	0.0607371	0.130537
sp|Q6R327-3|RICTR_HUMAN	RICTOR	RICTR_HUMAN Isoform 3 of Rapamycin-insensitive companion of mTOR	747	8	4	1	1.96795	13.5041	11.451	12.4062	10.509	10.4337	11.3159	12.4538	10.7529	-0.211857	0.0607414	0.130537
sp|Q96J02|ITCH_HUMAN	ITCH	ITCH_HUMAN E3 ubiquitin-protein ligase Itchy homolog	1356	7	7.3	5	2.29056	9.18526	8.54378	10.8208	11.3463	11.0097	12.4509	9.5166	11.6023	0.285892	0.0607448	0.130537
sp|Q8TDJ6-3|DMXL2_HUMAN	DMXL2	DMXL2_HUMAN Isoform 3 of DmX-like protein 2	651	5	1.5	3	0.732371	14.2226	12.3909	11.5375	10.6256	10.3521	10.9048	12.717	10.6275	-0.258959	0.0609402	0.130825
sp|Q9H8Y5|ANKZ1_HUMAN	ANKZF1	ANKZ1_HUMAN Ankyrin repeat and zinc finger domain-containing protein 1	2265	1	1	1	0	11.5955	14.1046	11.4672	10.1053	10.4554	9.77726	12.3891	10.1127	-0.29291	0.0609918	0.130825
sp|Q53GQ0|DHB12_HUMAN	HSD17B12	DHB12_HUMAN Estradiol 17-beta-dehydrogenase 12	2321	1	4.5	1	0.986639	11.6223	7.76918	8.49053	12.4726	11.8595	14.1847	9.294	12.8389	0.466152	0.0610998	0.130936
sp|Q14739|LBR_HUMAN	LBR	LBR_HUMAN Lamin-B receptor	1007	13	9.8	8	0.905629	11.8602	8.20012	7.74254	13.9752	12.8089	12.0249	9.26761	12.9363	0.481157	0.0611959	0.131021
sp|O43813|LANC1_HUMAN	LANCL1	LANC1_HUMAN LanC-like protein 1	336	11	20.3	9	0.158377	10.3215	10.4751	10.7254	10.8644	11.1534	11.7792	10.5073	11.2657	0.100539	0.0616588	0.131891
sp|Q15393|SF3B3_HUMAN	SF3B3	SF3B3_HUMAN Splicing factor 3B subunit 3	1875	6	5.1	4	0.793014	10.5161	10.2225	10.4526	11.7858	11.3068	10.6748	10.3971	11.2558	0.114492	0.0618487	0.132175
sp|Q9Y5X1|SNX9_HUMAN	SNX9	SNX9_HUMAN Sorting nexin-9	1409	10	13.3	9	0.462508	10.1204	9.93364	11.1159	11.336	11.1917	11.8179	10.39	11.4485	0.139973	0.0623892	0.133208
sp|O15198|SMAD9_HUMAN	SMAD9	SMAD9_HUMAN Mothers against decapentaplegic homolog 9	454	2	4.3	1	0	7.6816	6.36201	8.32913	12.6259	15.5539	9.12928	7.45758	12.4364	0.737785	0.062666	0.133494
sp|Q6GQQ9|OTU7B_HUMAN	OTUD7B	OTU7B_HUMAN OTU domain-containing protein 7B	1477	3	5.1	1	0.436094	10.3338	9.04474	9.66446	10.7913	12.8866	11.1198	9.68099	11.5992	0.260801	0.0626949	0.133494
sp|Q86YT6|MIB1_HUMAN	MIB1	MIB1_HUMAN E3 ubiquitin-protein ligase MIB1	1772	4	5.3	3	0.783574	8.88423	8.62544	10.5533	11.0032	13.4728	11.2198	9.35433	11.8986	0.347088	0.0626955	0.133494
sp|Q96D71|REPS1_HUMAN	REPS1	REPS1_HUMAN RalBP1-associated Eps domain-containing protein 1	1799	7	7.8	7	0.822212	13.7586	11.8021	13.019	11.2262	11.6226	10.0172	12.8599	10.9553	-0.231244	0.0633997	0.134869
sp|O95298|NDUC2_HUMAN	NDUFC2	NDUC2_HUMAN NADH dehydrogenase [ubiquinone] 1 subunit C2	1628	1	5.9	1	1.07045	7.7475	6.96599	4.93371	9.93086	8.74355	8.34261	6.54906	9.00568	0.459546	0.0635393	0.135043
sp|Q02241|KIF23_HUMAN	KIF23	KIF23_HUMAN Kinesin-like protein KIF23	1569	5	5.9	4	0.292503	11.45	11.1775	10.3772	12.0123	11.6566	11.9246	11.0016	11.8645	0.108939	0.0637356	0.135336
sp|P32189|GLPK_HUMAN	GK	GLPK_HUMAN Glycerol kinase	1537	1	1.4	1	0	14.4732	12.0886	12.2528	11.0477	10.5561	11.175	12.9382	10.9263	-0.243835	0.0639103	0.135583
sp|O00161|SNP23_HUMAN	SNAP23	SNP23_HUMAN Synaptosomal-associated protein 23	1859	1	4.7	1	0.784275	13.5813	13.2588	12.4967	9.90771	12.5062	10.3356	13.1122	10.9165	-0.264403	0.0643409	0.136318
sp|Q8NBS9|TXND5_HUMAN	TXNDC5	TXND5_HUMAN Thioredoxin domain-containing protein 5	1053	2	4.2	1	1.9723	9.65767	8.2311	8.00924	13.1643	10.9512	9.96927	8.63267	11.3616	0.396287	0.064374	0.136318
sp|P61081|UBC12_HUMAN	UBE2M	UBC12_HUMAN NEDD8-conjugating enzyme Ubc12	1029	4	21.3	3	0.904581	10.9617	10.8077	11.0738	10.7736	10.4419	10.1613	10.9477	10.4589	-0.0658964	0.0645133	0.136489
sp|Q9C0D5|TANC1_HUMAN	TANC1	TANC1_HUMAN Protein TANC1	207	15	7.4	10	0.609741	8.5497	9.16929	10.1902	10.3587	11.8444	10.6878	9.30305	10.9637	0.236952	0.0648444	0.136878
sp|Q5SWX8|ODR4_HUMAN	ODR4	ODR4_HUMAN Protein odr-4 homolog	1308	2	1.8	1	0	9.41757	9.4818	10.2713	11.5109	10.8736	13.7728	9.72356	12.0524	0.309765	0.0648506	0.136878
sp|P50542-4|PEX5_HUMAN	PEX5	PEX5_HUMAN Isoform 4 of Peroxisomal targeting signal 1 receptor	554	4	6.4	2	0.755806	10.6054	10.2244	10.8776	10.9696	11.933	11.3651	10.5691	11.4225	0.112027	0.064874	0.136878
sp|Q99497|PARK7_HUMAN	PARK7	PARK7_HUMAN Protein DJ-1	626	16	36.5	12	1.01023	10.9947	11.1945	9.63564	12.0249	12.5238	11.5508	10.6083	12.0332	0.181824	0.0650926	0.137195
sp|P19174-2|PLCG1_HUMAN	PLCG1	PLCG1_HUMAN Isoform 2 of 1-phosphatidylinositol 4,5-bisphosphate phosphodiesterase gamma-1	1734	10	7	6	0.266906	9.95044	9.57564	10.3149	11.034	10.2834	11.1992	9.94699	10.8389	0.12388	0.0651423	0.137195
sp|Q5JRA6|MIA3_HUMAN	MIA3	MIA3_HUMAN Melanoma inhibitory activity protein 3	412	23	10.2	13	0.613312	10.8376	10.2575	9.924	11.7673	10.7479	11.751	10.3397	11.4221	0.143629	0.0655486	0.137925
sp|Q93100|KPBB_HUMAN	PHKB	KPBB_HUMAN Phosphorylase b kinase regulatory subunit beta	2253	2	2	2	0.390258	12.5877	11.1248	11.9197	9.81825	11.165	9.1394	11.8774	10.0409	-0.242333	0.0656843	0.138086
sp|Q08752|PPID_HUMAN	PPID	PPID_HUMAN Peptidyl-prolyl cis-trans isomerase D	1890	2	4.3	1	0	6.29305	7.44653	9.85963	13.1787	9.57153	12.1836	7.8664	11.6446	0.565887	0.0658711	0.138353
sp|Q641Q2|FA21A_HUMAN	FAM21A	FA21A_HUMAN WASH complex subunit FAM21A	1544	3	2.9	1	0	7.7207	6.35618	11.0289	12.4844	14.5887	11.0273	8.36859	12.7001	0.601787	0.0665036	0.139494
sp|P30086|PEBP1_HUMAN	PEBP1	PEBP1_HUMAN Phosphatidylethanolamine-binding protein 1	697	10	51.9	9	0.427207	11.7541	11.8478	11.409	10.4763	11.3675	10.9851	11.6703	10.943	-0.092841	0.0665343	0.139494
sp|Q9UK97|FBX9_HUMAN	FBXO9	FBX9_HUMAN F-box only protein 9	2296	2	4.7	2	0.426682	9.37884	9.49831	9.13452	11.7191	9.73686	12.0909	9.33723	11.1823	0.26015	0.0668678	0.140067
sp|Q9UPY3|DICER_HUMAN	DICER1	DICER_HUMAN Endoribonuclease Dicer	482	21	12.1	13	0.663709	12.2603	10.8231	12.36	10.8653	9.89357	10.4237	11.8145	10.3942	-0.184783	0.0675023	0.141268
sp|Q92616|GCN1L_HUMAN	GCN1L1	GCN1L_HUMAN Translational activator GCN1	394	72	20.3	49	0.414839	12.7527	11.3196	13.3313	11.2557	9.1855	10.59	12.4679	10.3437	-0.269457	0.0677449	0.141648
sp|Q9UBN7|HDAC6_HUMAN	HDAC6	HDAC6_HUMAN Histone deacetylase 6	1486	3	2.9	2	0.198572	11.5234	10.5327	11.7704	10.0693	10.0471	10.5953	11.2755	10.2373	-0.139364	0.0681364	0.142339
sp|P45973|CBX5_HUMAN	CBX5	CBX5_HUMAN Chromobox protein homolog 5	2134	1	6.8	1	1.52996	14.0452	11.127	11.5809	9.53268	10.5923	9.20456	12.251	9.77653	-0.325507	0.0683667	0.14258
sp|Q96QD8|S38A2_HUMAN	SLC38A2	S38A2_HUMAN Sodium-coupled neutral amino acid transporter 2	320	8	13.6	5	0.558666	15.0401	13.928	12.7225	11.9319	11.706	12.6485	13.8969	12.0955	-0.200292	0.0683746	0.14258
sp|O75351|VPS4B_HUMAN	VPS4B	VPS4B_HUMAN Vacuolar protein sorting-associated protein 4B	1639	2	5.4	1	0.38212	10.7376	10.0705	11.2743	11.7432	11.3703	12.4281	10.6941	11.8472	0.147731	0.0686281	0.14298
sp|Q08AD1|CAMP2_HUMAN	CAMSAP2	CAMP2_HUMAN Calmodulin-regulated spectrin-associated protein 2	220	9	6.4	7	0.148853	11.3744	10.8036	12.5655	10.0986	10.5217	10.1656	11.5811	10.262	-0.17447	0.0693877	0.144433
sp|Q8WZ82|OVCA2_HUMAN	OVCA2	OVCA2_HUMAN Ovarian cancer-associated gene 2 protein	1619	1	3.1	1	0	12.2931	13.0779	11.8679	9.86375	11.8217	9.24309	12.4129	10.3095	-0.267867	0.0694758	0.144434
sp|Q8N118|CP4X1_HUMAN	CYP4X1	CP4X1_HUMAN Cytochrome P450 4X1	1728	3	5.7	2	0.435545	11.2625	11.6092	9.33034	13.0556	12.7741	12.054	10.734	12.6279	0.234423	0.0695122	0.144434
sp|Q8N4Q1-2|MIA40_HUMAN	CHCHD4	MIA40_HUMAN Isoform 2 of Mitochondrial intermembrane space import and assembly protein 40	1141	2	16.8	1	0.48034	10.5662	7.51472	9.57251	12.385	10.8759	11.7639	9.21782	11.6749	0.340917	0.0698332	0.144867
sp|Q8IXW5|RPAP2_HUMAN	RPAP2	RPAP2_HUMAN Putative RNA polymerase II subunit B1 CTD phosphatase RPAP2	941	7	10.8	4	0.462509	10.6968	9.3564	9.98938	11.3566	10.727	11.1183	10.0142	11.0673	0.144255	0.0698454	0.144867
sp|P42684|ABL2_HUMAN	ABL2	ABL2_HUMAN Abelson tyrosine-protein kinase 2	83	4	4	2	2.0779	9.54933	10.9293	9.92812	11.0455	11.1252	11.3327	10.1356	11.1678	0.139913	0.0700662	0.145195
sp|P30153|2AAA_HUMAN	PPP2R1A	2AAA_HUMAN Serine/threonine-protein phosphatase 2A 65 kDa regulatory subunit A alpha isoform	837	8	10.9	5	0.308248	10.9097	12.3337	13.8892	9.89656	10.002	10.6636	12.3776	10.1874	-0.280944	0.0703018	0.145554
sp|O96013|PAK4_HUMAN	PAK4	PAK4_HUMAN Serine/threonine-protein kinase PAK 4	778	6	7.3	3	1.13558	8.69688	10.5604	9.81649	10.5414	11.7662	11.6754	9.69124	11.3277	0.225098	0.0709479	0.14676
sp|Q00013|EM55_HUMAN	MPP1	EM55_HUMAN 55 kDa erythrocyte membrane protein	1504	5	10.1	2	0.399464	9.15942	8.82498	8.30518	14.0061	9.87453	11.4237	8.76319	11.7681	0.425356	0.07104	0.14682
sp|Q7L7X3|TAOK1_HUMAN	TAOK1	TAOK1_HUMAN Serine/threonine-protein kinase TAO1	383	3	4	1	0.288504	9.65595	8.82449	11.1801	11.6882	11.2009	12.3732	9.88685	11.7541	0.249583	0.0721226	0.148925
sp|P62424|RL7A_HUMAN	RPL7A	RL7A_HUMAN 60S ribosomal protein L7a	403	12	25.2	6	5.63492	12.9382	17.6281	11.813	8.46328	9.56571	10.6283	14.1264	9.55243	-0.564458	0.0724741	0.149518
sp|Q86Y82|STX12_HUMAN	STX12	STX12_HUMAN Syntaxin-12	1402	3	8	1	0	9.23136	11.0325	9.22735	11.9581	13.954	11.1028	9.8304	12.3383	0.327819	0.0728402	0.15014
sp|O00762|UBE2C_HUMAN	UBE2C	UBE2C_HUMAN Ubiquitin-conjugating enzyme E2 C	1671	1	5.6	1	0	6.79934	7.64335	5.27654	14.6701	17.2965	8.13494	6.57308	13.3672	1.02405	0.0729636	0.15015
sp|Q9NX07|TSAP1_HUMAN	TRNAU1AP	TSAP1_HUMAN tRNA selenocysteine 1-associated protein 1	1655	2	5.2	1	0	9.25025	9.0174	10.2874	12.9845	10.944	10.6526	9.51835	11.527	0.276239	0.0729744	0.15015
sp|O60281|ZN292_HUMAN	ZNF292	ZN292_HUMAN Zinc finger protein 292	2169	2	1	1	0.939286	6.80118	10.5914	8.01986	10.0431	13.749	13.4056	8.47081	12.3992	0.549678	0.0731399	0.150358
sp|Q9BUT9|F195A_HUMAN	FAM195A	F195A_HUMAN Protein FAM195A	2231	2	7.5	2	0	10.335	9.40334	8.68937	11.322	13.3628	10.6228	9.4759	11.7692	0.312682	0.0732521	0.150455
sp|Q68DQ2|CRBG3_HUMAN	CRYBG3	CRBG3_HUMAN Beta/gamma crystallin domain-containing protein 3	2079	2	3	1	0.263196	11.8761	11.9973	11.5626	10.6125	8.79288	11.0112	11.812	10.1388	-0.220365	0.0737344	0.151312
sp|Q9HAU0-6|PKHA5_HUMAN	PLEKHA5	PKHA5_HUMAN Isoform 6 of Pleckstrin homology domain-containing family A member 5	1913	9	7.3	7	0.129327	10.4201	11.5606	11.943	10.0684	10.1846	10.3254	11.3079	10.1928	-0.149785	0.0738474	0.15141
sp|Q96EK7|F120B_HUMAN	FAM120B	F120B_HUMAN Constitutive coactivator of peroxisome proliferator-activated receptor gamma	905	4	4.6	2	0.158915	8.98426	9.5621	10.5875	11.8198	10.3628	12.1083	9.71129	11.4303	0.235125	0.0740921	0.151778
sp|P08621|RU17_HUMAN	SNRNP70	RU17_HUMAN U1 small nuclear ribonucleoprotein 70 kDa	1305	3	5.9	2	1.01097	13.9398	12.9991	10.9431	10.8373	10.5027	9.78311	12.6274	10.3744	-0.283529	0.0741801	0.151824
sp|Q01804|OTUD4_HUMAN	OTUD4	OTUD4_HUMAN OTU domain-containing protein 4	422	6	4.9	4	1.20463	13.053	13.1662	11.4071	9.94997	11.7381	9.35775	12.5421	10.3486	-0.27734	0.0743246	0.151986
sp|Q6NZI2|PTRF_HUMAN	PTRF	PTRF_HUMAN Polymerase I and transcript release factor	1880	3	9.7	2	0.440388	13.7542	26.9728	14.0065	6.58892	8.52892	7.93529	18.2445	7.68438	-1.24746	0.074456	0.152121
sp|Q08378|GOGA3_HUMAN	GOLGA3	GOGA3_HUMAN Golgin subfamily A member 3	135	11	6.2	7	1.41861	11.2988	11.3922	11.4055	10.2113	11.1552	9.75499	11.3655	10.3738	-0.131711	0.0745736	0.152227
sp|Q15029|U5S1_HUMAN	EFTUD2	U5S1_HUMAN 116 kDa U5 small nuclear ribonucleoprotein component	373	16	15	9	0.488779	12.1583	10.7225	11.8984	10.722	10.3371	10.4421	11.5931	10.5004	-0.142818	0.0748385	0.152634
sp|P33993|MCM7_HUMAN	MCM7	MCM7_HUMAN DNA replication licensing factor MCM7	2331	1	1	1	0	10.4171	9.45712	9.24405	11.4148	13.5786	10.7615	9.70608	11.9183	0.29622	0.074953	0.152724
sp|Q9BRZ2|TRI56_HUMAN	TRIM56	TRI56_HUMAN E3 ubiquitin-protein ligase TRIM56	1538	3	5.6	2	0.909403	14.55	12.0821	11.3126	9.21298	9.9641	10.9176	12.6483	10.0316	-0.334392	0.0750145	0.152724
sp|Q9BQ61|CS043_HUMAN	C19orf43	CS043_HUMAN Uncharacterized protein C19orf43	1250	2	8	1	1.4944	8.28241	9.06642	6.60978	10.0852	15.8187	11.4763	7.9862	12.4601	0.641734	0.0752272	0.153023
sp|Q92621|NU205_HUMAN	NUP205	NU205_HUMAN Nuclear pore complex protein Nup205	720	12	7.2	7	0.29658	11.28	12.4553	12.4477	10.9301	8.77794	10.7771	12.061	10.1617	-0.247205	0.0754213	0.153284
sp|A1X283|SPD2B_HUMAN	SH3PXD2B	SPD2B_HUMAN SH3 and PX domain-containing protein 2B	1338	2	3.4	1	0	9.67094	9.97894	10.7825	11.5357	10.9835	10.7797	10.1441	11.0996	0.129866	0.0757572	0.153832
sp|Q7L0J3|SV2A_HUMAN	SV2A	SV2A_HUMAN Synaptic vesicle glycoprotein 2A	2115	1	1.5	1	0	12.2278	14.3346	14.5527	11.0942	12.5849	10.308	13.705	11.3291	-0.274677	0.0758581	0.153902
sp|Q8ND04-2|SMG8_HUMAN	SMG8	SMG8_HUMAN Isoform 2 of Protein SMG8	1650	3	4	1	0.782668	11.0455	11.407	11.3526	10.5254	10.9907	9.90532	11.2684	10.4738	-0.105488	0.0760468	0.15413
sp|O95864|FADS2_HUMAN	FADS2	FADS2_HUMAN Fatty acid desaturase 2	323	35	28.2	30	6.5997	9.6691	9.51202	9.21914	10.2459	11.353	13.3496	9.46675	11.6495	0.299331	0.0761029	0.15413
sp|Q15434|RBMS2_HUMAN	RBMS2	RBMS2_HUMAN RNA-binding motif, single-stranded-interacting protein 2	761	4	12	2	0.646061	11.3331	11.5003	12.7102	10.9757	10.8397	10.4074	11.8479	10.7409	-0.141509	0.0765681	0.154937
sp|Q13907-2|IDI1_HUMAN	IDI1	IDI1_HUMAN Isoform 2 of Isopentenyl-diphosphate Delta-isomerase 1	2157	1	4.2	1	0.447913	9.24145	9.05922	9.08333	11.7107	13.3597	9.74373	9.128	11.6047	0.346337	0.0771477	0.155974
sp|Q16658|FSCN1_HUMAN	FSCN1	FSCN1_HUMAN Fascin	749	8	17.6	6	0.469927	11.6577	12.0733	12.9151	10.4134	9.1403	11.5351	12.2154	10.3629	-0.237264	0.0775404	0.156632
sp|P50225|ST1A1_HUMAN	SULT1A1	ST1A1_HUMAN Sulfotransferase 1A1	1576	9	7.1	7	0.289405	11.7958	11.5826	12.7362	10.5078	10.6568	11.5492	12.0382	10.9046	-0.142685	0.0779256	0.157273
sp|P22314|UBA1_HUMAN	UBA1	UBA1_HUMAN Ubiquitin-like modifier-activating enzyme 1	301	39	21.5	34	0.594877	11.2866	10.8838	11.758	10.6047	10.8838	10.4029	11.3094	10.6304	-0.0893264	0.0782256	0.157741
sp|P14678-3|RSMB_HUMAN	SNRPB	RSMB_HUMAN Isoform SM-B1 of Small nuclear ribonucleoprotein-associated proteins B and B'	1702	4	15.2	2	1.21562	10.2863	9.78453	9.02224	12.1023	11.1566	10.3108	9.6977	11.1899	0.206479	0.0784119	0.15798
sp|O43237|DC1L2_HUMAN	DYNC1LI2	DC1L2_HUMAN Cytoplasmic dynein 1 light intermediate chain 2	1379	1	2.6	1	0.33587	11.9424	10.6722	12.0094	10.2213	9.81753	10.8542	11.5413	10.2977	-0.164491	0.0785795	0.158095
sp|Q9Y6C9|MTCH2_HUMAN	MTCH2	MTCH2_HUMAN Mitochondrial carrier homolog 2	1735	5	12.5	2	0.700893	11.9815	11.0706	8.76658	14.3518	12.0116	13.8611	10.6062	13.4082	0.338202	0.0786052	0.158095
sp|O75436|VP26A_HUMAN	VPS26A	VP26A_HUMAN Vacuolar protein sorting-associated protein 26A	1366	3	9.2	3	0.540056	11.0838	13.5161	11.4153	10.3877	9.85412	10.2936	12.0051	10.1785	-0.238124	0.0789883	0.158685
sp|P30044|PRDX5_HUMAN	PRDX5	PRDX5_HUMAN Peroxiredoxin-5, mitochondrial	2372	2	8.4	1	0.272156	15.8884	11.3647	12.4432	9.59049	10.4052	9.96628	13.2321	9.98731	-0.405872	0.079035	0.158685
sp|O15320-5|CTGE5_HUMAN	CTAGE5	CTGE5_HUMAN Isoform 6 of cTAGE family member 5	2182	2	2.5	2	0.369466	11.5239	9.76489	9.72429	11.499	11.8036	12.0074	10.3377	11.77	0.187203	0.0791207	0.15872
sp|Q9P270|SLAI2_HUMAN	SLAIN2	SLAI2_HUMAN SLAIN motif-containing protein 2	1709	7	12.6	2	0.446344	14.5582	11.3857	12.6114	9.42572	11.3655	10.1535	12.8518	10.3149	-0.317236	0.0791983	0.158738
sp|Q86UP2|KTN1_HUMAN	KTN1	KTN1_HUMAN Kinectin	57	35	21.2	25	0.645078	13.471	11.9126	11.4971	10.939	10.4965	11.059	12.2936	10.8315	-0.18267	0.0793361	0.158847
sp|O15212|PFD6_HUMAN	PFDN6	PFD6_HUMAN Prefoldin subunit 6	1528	1	9.3	1	0.41793	11.4656	12.8768	12.4126	10.8256	8.28751	10.9221	12.2517	10.0117	-0.29129	0.0793893	0.158847
sp|P10620|MGST1_HUMAN	MGST1	MGST1_HUMAN Microsomal glutathione S-transferase 1	2371	1	8.4	1	1.985	13.766	13.1197	12.7657	11.4944	9.46865	12.3514	13.2171	11.1048	-0.251226	0.0795444	0.15902
sp|P53990-5|IST1_HUMAN	IST1	IST1_HUMAN Isoform 5 of IST1 homolog	1932	6	9.2	5	0.276546	10.96	9.97396	9.84242	10.956	11.202	11.1389	10.2588	11.099	0.113565	0.0800861	0.159966
sp|O14654|IRS4_HUMAN	IRS4	IRS4_HUMAN Insulin receptor substrate 4	1	66	32.5	45	0.733248	12.0568	11.3391	11.5854	10.7048	11.1132	11.2748	11.6604	11.0309	-0.0800633	0.0804183	0.160357
sp|Q96F07|CYFP2_HUMAN	CYFIP2	CYFP2_HUMAN Cytoplasmic FMR1-interacting protein 2	907	15	9	11	0.710659	10.9859	10.2296	10.7639	11.7363	11.0019	11.3986	10.6598	11.3789	0.0941835	0.08042	0.160357
sp|Q14254|FLOT2_HUMAN	FLOT2	FLOT2_HUMAN Flotillin-2	2340	1	1.9	1	2.86955	10.0445	8.92852	8.30108	9.91214	14.9748	13.412	9.09136	12.7663	0.489774	0.0807604	0.160897
sp|Q9BXS5-2|AP1M1_HUMAN	AP1M1	AP1M1_HUMAN Isoform 2 of AP-1 complex subunit mu-1	414	4	13.1	4	0.458068	11.0453	12.2246	13.5242	10.6812	10.1519	10.788	12.2647	10.5404	-0.218586	0.0809058	0.161049
sp|Q8NEU8-3|DP13B_HUMAN	APPL2	DP13B_HUMAN Isoform 3 of DCC-interacting protein 13-beta	2028	2	6.1	1	0	10.8336	14.2968	11.9391	7.82397	8.43936	10.9953	12.3565	9.08622	-0.443516	0.0810759	0.161249
sp|P48739-2|PIPNB_HUMAN	PITPNB	PIPNB_HUMAN Isoform 2 of Phosphatidylinositol transfer protein beta isoform	2117	5	22.8	4	0.338626	11.5711	11.5211	11.6747	10.4403	9.2259	11.1625	11.589	10.2762	-0.17344	0.0815021	0.161958
sp|O95239|KIF4A_HUMAN	KIF4A	KIF4A_HUMAN Chromosome-associated kinesin KIF4A	1391	8	3.1	6	0.776724	10.1798	9.82127	11.103	11.6882	11.2186	11.1158	10.368	11.3408	0.129385	0.0817094	0.162231
sp|P54105|ICLN_HUMAN	CLNS1A	ICLN_HUMAN Methylosome subunit pICln	1738	7	29.1	2	0.413951	13.4113	12.5713	10.7987	11.0445	10.0198	9.61007	12.2604	10.2248	-0.261936	0.0818184	0.162309
sp|P07947|YES_HUMAN	YES1	YES_HUMAN Tyrosine-protein kinase Yes	382	3	6.4	1	0	13.6306	11.7129	12.9635	11.4706	9.08249	11.2206	12.769	10.5912	-0.269773	0.0822011	0.162929
sp|Q8TCJ2|STT3B_HUMAN	STT3B	STT3B_HUMAN Dolichyl-diphosphooligosaccharide--protein glycosyltransferase subunit STT3B	391	9	8.7	5	1.11901	11.365	8.77454	7.81407	14.6431	10.8024	13.174	9.31786	12.8732	0.466297	0.082366	0.163117
sp|P16152|CBR1_HUMAN	CBR1	CBR1_HUMAN Carbonyl reductase [NADPH] 1	1767	4	13.4	1	0	6.97296	7.26496	8.50487	13.3156	8.36884	14.6372	7.58093	12.1072	0.675421	0.0825901	0.163422
sp|Q9Y570|PPME1_HUMAN	PPME1	PPME1_HUMAN Protein phosphatase methylesterase 1	1100	2	5.7	1	0	6.90574	9.84096	9.37309	11.7785	9.97827	12.5632	8.7066	11.44	0.393906	0.0830951	0.164257
sp|P62753|RS6_HUMAN	RPS6	RS6_HUMAN 40S ribosomal protein S6	1030	13	29.3	9	3.9856	14.1712	14.8534	10.455	8.74111	10.8266	9.6107	13.1598	9.72613	-0.436206	0.0831643	0.164257
sp|P27707|DCK_HUMAN	DCK	DCK_HUMAN Deoxycytidine kinase	1044	3	16.5	2	0.361679	13.6327	12.1016	11.2889	9.36014	10.1822	11.3274	12.3411	10.2899	-0.262239	0.0832246	0.164257
sp|O15400|STX7_HUMAN	STX7	STX7_HUMAN Syntaxin-7	1307	5	25.7	3	0.278504	13.8182	12.2564	11.228	10.3678	10.9809	10.6401	12.4342	10.6629	-0.221707	0.0838948	0.165439
sp|O00178|GTPB1_HUMAN	GTPBP1	GTPB1_HUMAN GTP-binding protein 1	2233	3	3.4	2	0.382484	9.91705	9.70623	10.9311	11.6753	10.6997	11.484	10.1848	11.2863	0.14816	0.0841494	0.165801
sp|P19338|NUCL_HUMAN	NCL	NUCL_HUMAN Nucleolin	1508	16	15.8	7	1.57163	10.7682	11.2121	10.9674	10.389	10.5255	9.35798	10.9825	10.0908	-0.122166	0.0843317	0.166019
sp|P38606|VATA_HUMAN	ATP6V1A	VATA_HUMAN V-type proton ATPase catalytic subunit A	532	8	11	5	0.660517	11.0147	11.2661	10.8683	10.7017	10.383	10.8411	11.0497	10.6419	-0.0542433	0.0844671	0.166145
sp|P14866|HNRPL_HUMAN	HNRNPL	HNRPL_HUMAN Heterogeneous nuclear ribonucleoprotein L	496	26	34.1	21	0.401912	9.14318	9.67915	9.91645	11.9286	9.8535	11.7516	9.57959	11.1779	0.22261	0.0852224	0.167489
sp|P29372|3MG_HUMAN	MPG	3MG_HUMAN DNA-3-methyladenine glycosylase	1138	2	3.4	1	0.561495	6.85541	10.2154	9.86982	10.6297	13.3161	11.9717	8.9802	11.9725	0.414908	0.0858745	0.168628
sp|P22059|OSBP1_HUMAN	OSBP	OSBP1_HUMAN Oxysterol-binding protein 1	1684	8	8.8	4	0.435755	9.21494	9.55993	10.8434	12.8944	13.7767	10.4693	9.87275	12.3801	0.3265	0.0859966	0.168725
sp|Q9BRF8|CPPED_HUMAN	CPPED1	CPPED_HUMAN Calcineurin-like phosphoesterase domain-containing protein 1	2326	1	2.9	1	0	13.0702	14.8144	10.8011	9.57445	11.1054	9.11765	12.8952	9.9325	-0.376607	0.0862197	0.168908
sp|Q14974|IMB1_HUMAN	KPNB1	IMB1_HUMAN Importin subunit beta-1	955	29	23.4	24	0.417815	12.3348	11.2896	13.9451	10.7828	10.7032	10.83	12.5232	10.772	-0.21731	0.0862356	0.168908
sp|P29353-6|SHC1_HUMAN	SHC1	SHC1_HUMAN Isoform 6 of SHC-transforming protein 1	1394	3	8.2	1	0	9.97643	8.88289	9.49935	9.84758	13.078	12.5501	9.45289	11.8252	0.323041	0.0866117	0.169502
sp|Q6WCQ1-2|MPRIP_HUMAN	MPRIP	MPRIP_HUMAN Isoform 2 of Myosin phosphatase Rho-interacting protein	1327	7	7.4	5	0.99737	13.0273	12.0497	11.9458	10.4188	11.9509	9.97227	12.3409	10.7807	-0.195002	0.0869182	0.169959
sp|Q53EP0|FND3B_HUMAN	FNDC3B	FND3B_HUMAN Fibronectin type III domain-containing protein 3B	1885	1	1.1	1	0	10.6388	11.4185	8.61917	12.432	11.55	13.119	10.2255	12.367	0.274322	0.0871744	0.170251
sp|Q9Y6Y8|S23IP_HUMAN	SEC23IP	S23IP_HUMAN SEC23-interacting protein	819	25	17.8	19	0.443202	9.90109	9.54715	10.5855	11.8581	10.3468	11.5971	10.0113	11.2673	0.170522	0.0872145	0.170251
sp|O95394-4|AGM1_HUMAN	PGM3	AGM1_HUMAN Isoform 3 of Phosphoacetylglucosamine mutase	353	3	4.9	2	0.50712	12.7774	10.6205	12.2858	10.7731	10.3087	9.80035	11.8946	10.2941	-0.208487	0.0874023	0.170475
sp|Q9Y2X7-3|GIT1_HUMAN	GIT1	GIT1_HUMAN Isoform 3 of ARF GTPase-activating protein GIT1	295	6	7	3	0.100787	12.4568	11.1637	11.2907	10.9705	10.4849	9.64969	11.6371	10.3684	-0.166539	0.0877036	0.170708
sp|A0AVT1|UBA6_HUMAN	UBA6	UBA6_HUMAN Ubiquitin-like modifier-activating enzyme 6	473	15	13	10	0.778992	11.0946	11.8131	11.8391	10.144	11.048	8.74514	11.5823	9.97904	-0.214943	0.0877554	0.170708
sp|Q5VW32|BROX_HUMAN	BROX	BROX_HUMAN BRO1 domain-containing protein BROX	1838	2	3.4	2	1.10971	11.3635	9.30954	9.37163	11.3954	12.5109	11.3548	10.0149	11.7537	0.230969	0.0878766	0.170708
sp|Q9UM54-6|MYO6_HUMAN	MYO6	MYO6_HUMAN Isoform 6 of Unconventional myosin-VI	1326	11	1.3	6	0.610439	10.6022	13.015	11.8871	10.3966	10.0771	10.2886	11.8348	10.2541	-0.20683	0.0878825	0.170708
sp|P49589-3|SYCC_HUMAN	CARS	SYCC_HUMAN Isoform 3 of Cysteine--tRNA ligase, cytoplasmic	593	5	6.3	5	0.266405	11.0121	11.2344	12.1265	10.8334	10.6646	9.97057	11.4577	10.4895	-0.127363	0.0879392	0.170708
sp|Q9UL63|MKLN1_HUMAN	MKLN1	MKLN1_HUMAN Muskelin	2031	2	3.7	1	0.356734	11.4896	12.5078	12.7182	10.679	11.0305	11.7218	12.2386	11.1438	-0.135194	0.0881125	0.170708
sp|O00429-6|DNM1L_HUMAN	DNM1L	DNM1L_HUMAN Isoform 6 of Dynamin-1-like protein	1173	7	10.9	4	0.517601	11.9134	11.1573	13.34	9.98919	10.2538	11.1989	12.1369	10.4806	-0.21168	0.0881308	0.170708
tr|J3KNL6|J3KNL6_HUMAN	SEC16A	J3KNL6_HUMAN Protein transport protein Sec16A	213	5	1.2	5	0.512909	11.2955	11.656	12.1463	11.3462	10.9037	10.9238	11.6993	11.0579	-0.0813423	0.0881322	0.170708
sp|O43776|SYNC_HUMAN	NARS	SYNC_HUMAN Asparagine--tRNA ligase, cytoplasmic	1229	8	12.6	6	0.480657	11.9116	11.7859	13.3645	9.24958	11.6887	10.2653	12.354	10.4012	-0.248228	0.0881834	0.170708
sp|Q9H0M0|WWP1_HUMAN	WWP1	WWP1_HUMAN NEDD4-like E3 ubiquitin-protein ligase WWP1	1356	2	1.8	1	0	10.9378	9.00965	11.1608	11.5007	12.9493	15.1522	10.3694	13.2007	0.348285	0.0883255	0.170841
sp|Q92900|RENT1_HUMAN	UPF1	RENT1_HUMAN Regulator of nonsense transcripts 1	215	45	36.6	31	0.434254	12.115	10.9925	12.9455	10.83	10.1371	10.9285	12.0177	10.6319	-0.176761	0.0884812	0.170859
sp|Q16891|IMMT_HUMAN	IMMT	IMMT_HUMAN Mitochondrial inner membrane protein	824	2	2.6	1	1.18148	10.5953	7.74795	8.00101	13.0299	9.79479	13.8485	8.78143	12.2244	0.477235	0.088482	0.170859
sp|Q93008|USP9X_HUMAN	USP9X	USP9X_HUMAN Probable ubiquitin carboxyl-terminal hydrolase FAF-X	440	87	21.3	59	0.331656	11.8361	10.8985	12.8863	10.61	9.2948	10.754	11.8736	10.2196	-0.216423	0.0886092	0.170963
sp|Q9P2D0|IBTK_HUMAN	IBTK	IBTK_HUMAN Inhibitor of Bruton tyrosine kinase	1975	6	3.7	4	1.0375	11.2003	11.6134	11.3667	10.2444	11.266	10.3124	11.3935	10.6076	-0.103113	0.0886845	0.170966
sp|O60282|KIF5C_HUMAN	KIF5C	KIF5C_HUMAN Kinesin heavy chain isoform 5C	650	2	2.6	1	1.21843	12.316	10.632	12.1896	10.3726	10.8254	9.60872	11.7125	10.2689	-0.189767	0.0896649	0.172713
sp|Q5JNZ5|RS26L_HUMAN	RPS26P11	RS26L_HUMAN Putative 40S ribosomal protein S26-like 1	2133	1	7.8	1	5.11553	13.0283	12.879	11.2585	9.99893	9.89134	11.7509	12.3886	10.547	-0.232176	0.0900108	0.173235
sp|Q9UL15-2|BAG5_HUMAN	BAG5	BAG5_HUMAN Isoform 2 of BAG family molecular chaperone regulator 5	2180	3	8.8	2	0	8.19152	10.3831	9.32277	11.9225	10.0855	13.0887	9.29913	11.6989	0.331208	0.0902257	0.173236
sp|Q14166|TTL12_HUMAN	TTLL12	TTL12_HUMAN Tubulin--tyrosine ligase-like protein 12	2200	3	6.1	2	0.288396	11.1765	11.3031	13.0488	10.0988	10.415	10.7775	11.8428	10.4304	-0.183216	0.0902312	0.173236
sp|Q8N9Q2|SR1IP_HUMAN	SREK1IP1	SR1IP_HUMAN Protein SREK1IP1	1830	5	18.1	4	6.52402	13.9135	11.0095	9.94414	9.84854	8.39953	7.1672	11.6224	8.47176	-0.456173	0.0902349	0.173236
sp|Q9BQG2|NUD12_HUMAN	NUDT12	NUD12_HUMAN Peroxisomal NADH pyrophosphatase NUDT12	1967	1	2.2	1	0	12.536	10.9322	11.8438	9.56522	10.4894	11.0382	11.7706	10.3643	-0.183572	0.0903605	0.173334
sp|Q9H4A4|AMPB_HUMAN	RNPEP	AMPB_HUMAN Aminopeptidase B	447	4	7.4	3	0.30793	10.0475	10.06	10.9523	11.3804	10.7427	11.8259	10.3532	11.3164	0.128328	0.0907968	0.174027
sp|Q9ULD2|MTUS1_HUMAN	MTUS1	MTUS1_HUMAN Microtubule-associated tumor suppressor 1	1938	6	5	5	0.423357	10.933	10.3283	10.2227	11.9573	10.8252	11.3216	10.4947	11.368	0.115326	0.0917145	0.175641
sp|P52209|6PGD_HUMAN	PGD	6PGD_HUMAN 6-phosphogluconate dehydrogenase, decarboxylating	388	14	23.4	13	0.329066	11.8526	11.0914	11.8491	10.7036	9.87793	11.1831	11.5977	10.5882	-0.13138	0.0920138	0.176069
sp|Q13617-2|CUL2_HUMAN	CUL2	CUL2_HUMAN Isoform 2 of Cullin-2	870	6	8.4	4	0.213192	8.29239	8.24485	9.75038	10.9765	13.5919	9.80165	8.76254	11.4567	0.386766	0.0925997	0.177045
sp|O15027-5|SC16A_HUMAN	SEC16A	SC16A_HUMAN Isoform 5 of Protein transport protein Sec16A	213	73	23.9	50	0.484716	11.1606	11.3177	10.99	10.9991	10.1281	10.5737	11.1561	10.567	-0.0782712	0.0934063	0.17844
sp|P52565|GDIR1_HUMAN	ARHGDIA	GDIR1_HUMAN Rho GDP-dissociation inhibitor 1	250	3	15.7	3	1.23902	10.2615	10.5607	9.42928	11.7542	11.6194	10.4271	10.0838	11.2669	0.160046	0.0939172	0.179219
sp|P06748|NPM_HUMAN	NPM1	NPM_HUMAN Nucleophosmin	1764	6	10.2	3	1.6495	9.32384	9.1384	8.80813	11.9076	9.38433	10.8884	9.09013	10.7268	0.238842	0.0939683	0.179219
sp|Q9H1A4|APC1_HUMAN	ANAPC1	APC1_HUMAN Anaphase-promoting complex subunit 1	1090	1	0.5	1	0.596813	11.3663	11.4906	12.4088	10.9762	10.1503	11.1693	11.7552	10.7653	-0.126914	0.0944879	0.180062
sp|Q9NYZ3|GTSE1_HUMAN	GTSE1	GTSE1_HUMAN G2 and S phase-expressed protein 1	673	2	3.2	2	1.19061	10.2744	9.97574	9.64521	10.1678	12.7942	12.9588	9.96512	11.9736	0.264901	0.0949663	0.180825
sp|O95163|ELP1_HUMAN	IKBKAP	ELP1_HUMAN Elongator complex protein 1	604	11	10.1	9	0.455806	12.4127	10.9816	13.5422	11.1441	9.60142	10.5426	12.3122	10.4294	-0.239431	0.0954434	0.181484
sp|P09497-2|CLCB_HUMAN	CLTB	CLCB_HUMAN Isoform Non-brain of Clathrin light chain B	753	4	3.8	3	0.333435	12.0076	11.7784	11.0733	11.0161	11.0218	10.0824	11.6198	10.7067	-0.118061	0.0954685	0.181484
sp|Q8WXG6|MADD_HUMAN	MADD	MADD_HUMAN MAP kinase-activating death domain protein	2158	2	1.5	1	0.850164	11.4236	13.853	13.5464	9.86054	7.93422	11.9612	12.941	9.91866	-0.383729	0.0955649	0.181519
sp|P98175|RBM10_HUMAN	RBM10	RBM10_HUMAN RNA-binding protein 10	1506	5	4.9	4	0.440527	8.76312	10.4501	10.2221	10.672	11.6	11.0297	9.81177	11.1006	0.178048	0.0956557	0.181543
sp|Q99729-2|ROAA_HUMAN	HNRNPAB	ROAA_HUMAN Isoform 2 of Heterogeneous nuclear ribonucleoprotein A/B	1098	5	10.5	3	0.49811	11.5531	11.0102	10.7802	10.8325	10.3538	9.99077	11.1145	10.3924	-0.0969164	0.097043	0.184025
sp|Q8N0Z6|TTC5_HUMAN	TTC5	TTC5_HUMAN Tetratricopeptide repeat protein 5	1926	1	3.2	1	0.520242	11.1367	9.91833	10.1213	11.8747	11.1321	11.0994	10.3921	11.3687	0.129583	0.0978529	0.185365
sp|Q9H0D6|XRN2_HUMAN	XRN2	XRN2_HUMAN 5'-3' exoribonuclease 2	81	6	6.3	2	1.69269	11.1886	10.9893	9.46839	12.2011	11.3102	12.0723	10.5488	11.8612	0.169173	0.097909	0.185365
sp|P35080-2|PROF2_HUMAN	PFN2	PROF2_HUMAN Isoform IIb of Profilin-2	627	2	15.7	2	2.04572	9.95204	11.0231	10.601	12.3974	11.0655	11.3884	10.5254	11.6171	0.142383	0.0980162	0.185417
sp|Q9BTX1|NDC1_HUMAN	NDC1	NDC1_HUMAN Nucleoporin NDC1	1922	2	3.1	1	0.937653	11.2428	8.75061	9.63552	12.9239	10.6099	13.7989	9.87632	12.4442	0.333432	0.0988521	0.186846
sp|P09012|SNRPA_HUMAN	SNRPA	SNRPA_HUMAN U1 small nuclear ribonucleoprotein A	929	2	5.3	1	1.51772	8.09796	10.057	9.46117	9.83079	11.2959	11.5794	9.20536	10.902	0.244052	0.0993089	0.187557
sp|O60684|IMA7_HUMAN	KPNA6	IMA7_HUMAN Importin subunit alpha-7	1227	13	20	7	0.688865	11.797	11.1833	12.2713	10.9458	11.3026	10.7062	11.7506	10.9849	-0.0972138	0.100188	0.189063
sp|P55265-4|DSRAD_HUMAN	ADAR	DSRAD_HUMAN Isoform 4 of Double-stranded RNA-specific adenosine deaminase	104	18	14.8	12	0.489423	9.53322	11.1589	10.0521	11.9997	11.2603	11.0539	10.2481	11.438	0.158478	0.100282	0.189087
sp|Q9UQE7|SMC3_HUMAN	SMC3	SMC3_HUMAN Structural maintenance of chromosomes protein 3	559	7	6	4	0.72181	10.7959	15.3535	12.7886	9.52702	10.329	10.4705	12.9793	10.1088	-0.360596	0.100885	0.19007
sp|Q9HCH0|NCK5L_HUMAN	NCKAP5L	NCK5L_HUMAN Nck-associated protein 5-like	1093	6	5.4	6	0.577302	10.9947	10.5867	10.6384	11.2512	11.2738	10.867	10.7399	11.1307	0.051554	0.101008	0.190146
sp|Q9NPI6|DCP1A_HUMAN	DCP1A	DCP1A_HUMAN mRNA-decapping enzyme 1A	1487	2	6.5	2	0.82705	10.5465	11.4601	12.1826	9.83261	9.01943	10.8363	11.3964	9.89612	-0.203645	0.101187	0.19033
sp|Q96JB5|CK5P3_HUMAN	CDK5RAP3	CK5P3_HUMAN CDK5 regulatory subunit-associated protein 3	1757	2	4.3	2	0.577748	12.4019	12.2464	10.7283	9.94643	10.6133	10.9478	11.7922	10.5025	-0.1671	0.10184	0.191404
sp|Q9P2F8|SI1L2_HUMAN	SIPA1L2	SI1L2_HUMAN Signal-induced proliferation-associated 1-like protein 2	1647	4	2.1	2	0.195972	4.96467	12.8611	6.32303	14.5524	12.5996	12.9248	8.0496	13.3589	0.730815	0.102003	0.191555
sp|Q2M2I8|AAK1_HUMAN	AAK1	AAK1_HUMAN AP2-associated protein kinase 1	744	15	14	10	0.5113	9.94078	9.62986	10.3272	10.5674	10.4273	11.632	9.96594	10.8756	0.126012	0.102171	0.191716
sp|Q96EK5|KBP_HUMAN	KIAA1279	KBP_HUMAN KIF1-binding protein	574	4	11.8	1	1.10603	14.1719	12.7149	12.3772	11.8554	10.5947	12.1778	13.088	11.5427	-0.181271	0.102512	0.192046
sp|Q96T76-8|MMS19_HUMAN	MMS19	MMS19_HUMAN Isoform 5 of MMS19 nucleotide excision repair protein homolog	1754	3	2.8	1	0	8.20629	10.6845	9.88666	11.4306	10.6449	11.8083	9.59248	11.2946	0.235655	0.102513	0.192046
sp|Q6P2Q9|PRP8_HUMAN	PRPF8	PRP8_HUMAN Pre-mRNA-processing-splicing factor 8	655	28	10.6	19	1.01631	11.6106	11.0686	12.3953	10.8281	9.29628	10.8698	11.6915	10.3314	-0.178424	0.102728	0.192295
sp|P52732|KIF11_HUMAN	KIF11	KIF11_HUMAN Kinesin-like protein KIF11	827	18	17.2	13	0.415076	11.8171	10.5699	12.3186	10.7143	9.87943	10.4772	11.5686	10.357	-0.159605	0.103326	0.193258
sp|O95210|STBD1_HUMAN	STBD1	STBD1_HUMAN Starch-binding domain-containing protein 1	1768	3	3.9	3	3.55884	8.63102	7.69136	7.91416	14.8605	17.0304	8.52045	8.07885	13.4705	0.737579	0.103777	0.193946
sp|P62942|FKB1A_HUMAN	FKBP1A	FKB1A_HUMAN Peptidyl-prolyl cis-trans isomerase FKBP1A	1808	3	17.6	3	1.46259	11.2827	10.0001	10.7359	12.9976	12.9871	10.9365	10.6729	12.3071	0.205532	0.104087	0.194368
sp|Q9C0B0|UNK_HUMAN	UNK	UNK_HUMAN RING finger protein unkempt homolog	1008	5	6.7	2	0.345531	11.3417	11.3728	10.6798	10.4659	9.8677	10.8163	11.1314	10.3833	-0.100379	0.104456	0.1949
sp|P26641|EF1G_HUMAN	EEF1G	EF1G_HUMAN Elongation factor 1-gamma	13	29	31.1	14	0.449062	10.9895	11.1726	12.0073	9.81182	10.5389	10.9503	11.3898	10.4337	-0.126498	0.104591	0.194913
sp|P10398|ARAF_HUMAN	ARAF	ARAF_HUMAN Serine/threonine-protein kinase A-Raf	1811	2	4.6	1	0.235867	11.3453	11.493	11.7236	10.6436	10.189	11.4028	11.5206	10.7451	-0.100537	0.10463	0.194913
sp|Q9HCJ0-2|TNR6C_HUMAN	TNRC6C	TNR6C_HUMAN Isoform 2 of Trinucleotide repeat-containing gene 6C protein	155	3	3.1	1	0.683391	8.39203	8.64557	10.8025	12.3062	17.1654	11.025	9.28004	13.4989	0.540636	0.105069	0.195573
sp|O60256|KPRB_HUMAN	PRPSAP2	KPRB_HUMAN Phosphoribosyl pyrophosphate synthase-associated protein 2	1376	3	8.1	1	0.611314	11.2122	11.2508	12.9633	9.40656	9.823	11.2179	11.8088	10.1492	-0.2185	0.105387	0.196007
sp|P42166|LAP2A_HUMAN	TMPO	LAP2A_HUMAN Lamina-associated polypeptide 2, isoform alpha	1667	17	20.9	8	0.911446	11.0501	10.675	11.0048	11.9493	12.2871	11.0038	10.91	11.7467	0.106613	0.10575	0.196525
sp|Q99623|PHB2_HUMAN	PHB2	PHB2_HUMAN Prohibitin-2	718	1	2.3	1	2.37878	13.8749	13.4237	11.4009	9.65233	10.8034	11.9462	12.8998	10.8006	-0.256237	0.105849	0.196553
sp|Q9H9A6|LRC40_HUMAN	LRRC40	LRC40_HUMAN Leucine-rich repeat-containing protein 40	1392	8	10.1	7	0.80991	10.7782	10.7777	11.0235	10.997	11.4871	12.0393	10.8598	11.5078	0.0836087	0.106395	0.197241
sp|Q8N1G4|LRC47_HUMAN	LRRC47	LRC47_HUMAN Leucine-rich repeat-containing protein 47	1002	6	12.2	4	0.369545	11.7885	10.5799	11.6844	10.8328	10.1016	10.3662	11.3509	10.4335	-0.121584	0.106464	0.197241
sp|O95801|TTC4_HUMAN	TTC4	TTC4_HUMAN Tetratricopeptide repeat protein 4	17	8	18.9	6	0.446461	10.3564	9.30592	10.0951	11.3849	11.027	14.509	9.91916	12.307	0.311186	0.106474	0.197241
sp|P00966|ASSY_HUMAN	ASS1	ASSY_HUMAN Argininosuccinate synthase	2196	1	1.7	1	0.459351	9.07327	9.48323	9.43922	9.50645	13.935	12.9426	9.33191	12.128	0.378099	0.106714	0.197527
sp|P46937-9|YAP1_HUMAN	YAP1	YAP1_HUMAN Isoform 9 of Yorkie homolog	2067	2	6.7	1	1.48136	9.15172	11.3207	8.74265	11.237	11.6569	11.3534	9.73836	11.4157	0.229274	0.107027	0.19795
sp|P05198|IF2A_HUMAN	EIF2S1	IF2A_HUMAN Eukaryotic translation initiation factor 2 subunit 1	375	7	14.6	2	0.629569	11.314	12.5483	14.9646	11.0774	8.67013	10.8787	12.9423	10.2088	-0.342288	0.107278	0.198255
sp|Q86UW6|N4BP2_HUMAN	N4BP2	N4BP2_HUMAN NEDD4-binding protein 2	1821	3	1.9	2	0.619157	11.2626	8.60525	9.52139	12.65	10.8265	11.7473	9.79641	11.7413	0.261264	0.107475	0.19846
sp|P62633-6|CNBP_HUMAN	CNBP	CNBP_HUMAN Isoform 6 of Cellular nucleic acid-binding protein	897	9	25.1	6	0.402273	10.6382	9.01576	8.95848	12.052	11.6159	10.0421	9.53749	11.2367	0.236536	0.10759	0.198517
sp|Q96EE3-1|SEH1_HUMAN	SEH1L	SEH1_HUMAN Isoform B of Nucleoporin SEH1	2306	4	6.4	2	1.0513	9.41329	11.1519	9.49785	12.3211	11.9184	10.5934	10.021	11.611	0.212463	0.107806	0.198756
sp|P51957|NEK4_HUMAN	NEK4	NEK4_HUMAN Serine/threonine-protein kinase Nek4	2422	1	0.8	1	0	9.10029	10.1448	10.3783	10.1351	12.1945	12.165	9.87445	11.4982	0.219634	0.107978	0.198916
sp|Q8N257|H2B3B_HUMAN	HIST3H2BB	H2B3B_HUMAN Histone H2B type 3-B	636	4	5.6	3	5.21942	13.6808	19.0822	9.91287	7.29462	8.21958	9.99812	14.2253	8.50411	-0.742228	0.108396	0.199528
sp|O95573|ACSL3_HUMAN	ACSL3	ACSL3_HUMAN Long-chain-fatty-acid--CoA ligase 3	1039	12	13.9	7	0.349696	11.5527	9.87803	9.78428	12.7629	11.0487	12.0964	10.405	11.9693	0.202065	0.108957	0.200326
sp|P08240|SRPR_HUMAN	SRPR	SRPR_HUMAN Signal recognition particle receptor subunit alpha	520	12	18	7	0.493463	11.5187	10.9485	9.97836	11.5709	11.6891	12.216	10.8152	11.8253	0.128822	0.109002	0.200326
sp|O43583|DENR_HUMAN	DENR	DENR_HUMAN Density-regulated protein	1969	4	16.7	4	0.549726	10.424	10.5852	9.8091	11.8316	10.6778	10.918	10.2728	11.1425	0.117241	0.109313	0.200738
sp|Q13228|SBP1_HUMAN	SELENBP1	SBP1_HUMAN Selenium-binding protein 1	1718	5	14	3	0.768032	10.238	10.4605	10.8618	11.3967	13.403	11.2162	10.5201	12.0053	0.190524	0.109582	0.201073
sp|P13807|GYS1_HUMAN	GYS1	GYS1_HUMAN Glycogen [starch] synthase, muscle	2336	3	3.3	2	0.20677	13.0952	10.0289	13.2878	10.6603	9.24889	9.51514	12.1373	9.80812	-0.307399	0.110782	0.203114
sp|Q7RTP6|MICA3_HUMAN	MICAL3	MICA3_HUMAN Protein-methionine sulfoxide oxidase MICAL3	1583	4	2.4	1	0.410048	13.548	10.5444	13.3778	11.2197	9.92101	9.70504	12.4901	10.2819	-0.280671	0.111048	0.203347
sp|P34949|MPI_HUMAN	MPI	MPI_HUMAN Mannose-6-phosphate isomerase	2116	3	4.7	1	0.48624	11.6962	10.9568	11.9721	11.3919	8.65175	8.98662	11.5417	9.67676	-0.25426	0.111084	0.203347
sp|O95793|STAU1_HUMAN	STAU1	STAU1_HUMAN Double-stranded RNA-binding protein Staufen homolog 1	618	33	29.3	27	0.523109	10.8466	12.3535	12.4629	9.77463	11.417	9.99456	11.8877	10.3954	-0.193519	0.111383	0.203717
sp|Q9UIA9|XPO7_HUMAN	XPO7	XPO7_HUMAN Exportin-7	787	4	2.3	4	0.448368	12.164	11.0402	12.9608	10.8566	9.57763	11.1919	12.055	10.542	-0.193478	0.111461	0.203717
sp|O75165|DJC13_HUMAN	DNAJC13	DJC13_HUMAN DnaJ homolog subfamily C member 13	731	1	0.4	1	1.52752	11.4275	14.9766	13.9803	9.9179	12.3324	10.2175	13.4615	10.8226	-0.314791	0.112557	0.205558
sp|P62277|RS13_HUMAN	RPS13	RS13_HUMAN 40S ribosomal protein S13	1744	6	23.8	4	1.71113	11.7618	12.6533	11.4264	10.8356	11.5548	10.7236	11.9472	11.038	-0.114191	0.113031	0.206262
sp|Q8IU60|DCP2_HUMAN	DCP2	DCP2_HUMAN m7GpppN-mRNA hydrolase	1547	2	2.6	2	0.353704	11.3666	11.4544	11.9213	11.0365	10.8905	9.31842	11.5808	10.4151	-0.153048	0.113157	0.206329
sp|P00558|PGK1_HUMAN	PGK1	PGK1_HUMAN Phosphoglycerate kinase 1	1415	3	7.9	2	1.27743	11.4385	12.099	10.5907	10.7298	9.62626	10.454	11.376	10.27	-0.147558	0.113814	0.207364
sp|P02794|FRIH_HUMAN	FTH1	FRIH_HUMAN Ferritin heavy chain	2153	1	6	1	0.875541	10.2912	9.407	9.73278	11.3316	13.6809	10.449	9.81034	11.8205	0.26892	0.11436	0.208196
sp|P61978-2|HNRPK_HUMAN	HNRNPK	HNRPK_HUMAN Isoform 2 of Heterogeneous nuclear ribonucleoprotein K	602	13	20.7	11	1.01946	9.99578	10.4756	10.5474	12.2622	12.1437	10.3959	10.3396	11.6006	0.166021	0.114932	0.209073
sp|Q9BV44|THUM3_HUMAN	THUMPD3	THUM3_HUMAN THUMP domain-containing protein 3	851	2	3.4	2	0.260576	12.051	11.6293	12.1687	10.5143	9.22884	11.6987	11.9497	10.4806	-0.189248	0.115114	0.20924
sp|Q9NVG8|TBC13_HUMAN	TBC1D13	TBC13_HUMAN TBC1 domain family member 13	1114	1	2.5	1	0.236679	9.75448	9.56902	10.631	11.49	10.6101	10.5457	9.98482	10.8819	0.124121	0.11535	0.209506
sp|Q00688|FKBP3_HUMAN	FKBP3	FKBP3_HUMAN Peptidyl-prolyl cis-trans isomerase FKBP3	1012	2	9.4	1	1.11462	11.5251	12.4792	13.2747	10.3929	11.8492	8.54898	12.4263	10.2637	-0.275848	0.115929	0.210393
sp|O43314|VIP2_HUMAN	PPIP5K2	VIP2_HUMAN Inositol hexakisphosphate and diphosphoinositol-pentakisphosphate kinase 2	1590	2	2.1	2	0.521799	12.0636	10.2861	11.9795	10.336	10.0427	10.417	11.4431	10.2652	-0.156714	0.116629	0.211498
sp|Q9UKY7|CDV3_HUMAN	CDV3	CDV3_HUMAN Protein CDV3 homolog	131	16	54.3	12	0.233438	12.3795	11.8522	10.6993	10.5137	10.5652	10.8266	11.6437	10.6351	-0.130709	0.116751	0.211555
sp|Q8NFH5|NUP53_HUMAN	NUP35	NUP53_HUMAN Nucleoporin NUP53	2329	1	4	1	1.15261	8.34538	5.20085	8.41278	13.4493	16.9456	8.1337	7.31967	12.8429	0.811118	0.117142	0.212097
sp|Q3B7T1|EDRF1_HUMAN	EDRF1	EDRF1_HUMAN Erythroid differentiation-related factor 1	1235	6	4.8	2	0.163602	12.0805	11.1209	14.2091	11.39	9.6215	10.102	12.4701	10.3712	-0.265899	0.117324	0.212261
sp|Q2TAZ0-3|ATG2A_HUMAN	ATG2A	ATG2A_HUMAN Isoform 2 of Autophagy-related protein 2 homolog A	169	1	0.4	1	0.813679	8.48227	5.3644	9.36584	10.4889	14.8084	9.7574	7.7375	11.6849	0.594705	0.118195	0.213671
sp|P26599-3|PTBP1_HUMAN	PTBP1	PTBP1_HUMAN Isoform 3 of Polypyrimidine tract-binding protein 1	2078	4	4.5	2	4.97022	8.13394	10.6837	10.6858	8.81147	7.58538	7.41322	9.83449	7.93669	-0.309313	0.118517	0.214086
sp|A5YKK6|CNOT1_HUMAN	CNOT1	CNOT1_HUMAN CCR4-NOT transcription complex subunit 1	860	31	11.1	19	0.886829	11.3224	11.2629	12.2392	11.2985	10.3062	10.6734	11.6082	10.7594	-0.109549	0.118776	0.214388
sp|P52292|IMA1_HUMAN	KPNA2	IMA1_HUMAN Importin subunit alpha-1	764	20	21	11	0.614968	12.1753	10.8558	12.3921	10.9947	10.9736	10.3094	11.8077	10.7592	-0.134156	0.119122	0.214845
sp|P61353|RL27_HUMAN	RPL27	RL27_HUMAN 60S ribosomal protein L27	1184	5	20.6	4	3.50038	16.0518	16.2842	10.0995	10.5134	8.19604	10.7821	14.1452	9.83051	-0.524971	0.119415	0.215207
sp|Q9ULH0|KDIS_HUMAN	KIDINS220	KDIS_HUMAN Kinase D-interacting substrate of 220 kDa	363	7	5.4	5	0.985921	13.2431	11.0714	12.0802	11.177	10.4984	10.8362	12.1316	10.8372	-0.162776	0.120273	0.2165
sp|O75410-2|TACC1_HUMAN	TACC1	TACC1_HUMAN Isoform 2 of Transforming acidic coiled-coil-containing protein 1	458	6	12.5	3	0.62144	11.0997	10.1603	9.3914	12.1184	11.444	10.7864	10.2171	11.4496	0.164309	0.120319	0.2165
sp|Q9Y2H6|FND3A_HUMAN	FNDC3A	FND3A_HUMAN Fibronectin type-III domain-containing protein 3A	1795	7	5.5	2	0.306697	12.2384	9.39345	9.05289	12.2445	11.8036	12.8596	10.2282	12.3026	0.266403	0.120764	0.217132
sp|Q8N6M0|OTU6B_HUMAN	OTUD6B	OTU6B_HUMAN OTU domain-containing protein 6B	449	4	12.3	2	0.353795	11.5034	11.3603	10.9619	10.1395	11.2042	10.327	11.2752	10.5569	-0.0949668	0.121158	0.217572
sp|Q9UIC8-2|LCMT1_HUMAN	LCMT1	LCMT1_HUMAN Isoform 2 of Leucine carboxyl methyltransferase 1	1716	1	2.2	1	1.1098	11.3523	9.18618	10.8157	11.837	11.7073	11.6576	10.4514	11.7339	0.16699	0.121196	0.217572
sp|Q9ULJ8-3|NEB1_HUMAN	PPP1R9A	NEB1_HUMAN Isoform 3 of Neurabin-1	420	3	3.1	2	0.455923	8.84949	11.1144	9.61464	11.4194	13.6342	10.8589	9.8595	11.9708	0.279935	0.121553	0.218045
sp|O95104|SFR15_HUMAN	SCAF4	SFR15_HUMAN Splicing factor, arginine/serine-rich 15	2348	1	1.7	1	1.25986	10.8183	8.88189	9.54108	10.704	10.7186	11.4806	9.7471	10.9677	0.17022	0.121915	0.218526
sp|Q8IZH2|XRN1_HUMAN	XRN1	XRN1_HUMAN 5'-3' exoribonuclease 1	969	12	7.3	8	0.511623	9.54316	10.1875	10.7156	10.5771	10.9229	11.1941	10.1487	10.898	0.102767	0.122154	0.218784
sp|O75396|SC22B_HUMAN	SEC22B	SC22B_HUMAN Vesicle-trafficking protein SEC22b	1955	7	33	5	2.65829	11.2695	9.69054	10.0969	12.5274	11.0264	11.3521	10.3523	11.6353	0.168556	0.122626	0.219461
sp|P07437|TBB5_HUMAN	TUBB	TBB5_HUMAN Tubulin beta chain	474	6	3.6	6	0.432865	12.3853	11.4261	12.1219	10.8177	10.7767	11.7849	11.9778	11.1264	-0.106372	0.1228	0.219585
sp|Q7Z6E9|RBBP6_HUMAN	RBBP6	RBBP6_HUMAN E3 ubiquitin-protein ligase RBBP6	23	133	34.2	97	5.03711	10.6429	13.9442	11.3231	10.434	7.81441	10.0686	11.9701	9.43903	-0.34272	0.122885	0.219585
sp|Q7L099-3|RUFY3_HUMAN	RUFY3	RUFY3_HUMAN Isoform 3 of Protein RUFY3	1790	1	2.4	1	0.46762	11.1265	12.0252	10.9567	10.8129	10.672	10.6718	11.3695	10.7189	-0.0850112	0.123934	0.221212
sp|P23246|SFPQ_HUMAN	SFPQ	SFPQ_HUMAN Splicing factor, proline- and glutamine-rich	103	10	10.6	6	1.32175	9.70954	10.7742	9.05867	11.7136	12.8384	10.2462	9.84746	11.5994	0.236226	0.123986	0.221212
sp|P51665|PSMD7_HUMAN	PSMD7	PSMD7_HUMAN 26S proteasome non-ATPase regulatory subunit 7	1177	1	3.1	1	0	9.33116	5.54114	6.78406	9.68442	8.60926	11.4335	7.21879	9.90906	0.456992	0.124271	0.221537
sp|P55010|IF5_HUMAN	EIF5	IF5_HUMAN Eukaryotic translation initiation factor 5	1369	8	15.5	5	0.25322	11.7792	20.7538	11.8348	9.50953	8.65781	8.77304	14.7893	8.98013	-0.719746	0.124358	0.221537
sp|Q96DH6|MSI2H_HUMAN	MSI2	MSI2H_HUMAN RNA-binding protein Musashi homolog 2	1555	2	7.6	1	0	11.3869	12.1146	16.8398	10.9498	9.88772	9.10243	13.4471	9.97997	-0.430188	0.124994	0.222499
sp|Q9HC77|CENPJ_HUMAN	CENPJ	CENPJ_HUMAN Centromere protein J	1230	5	3.2	4	0.121184	10.3383	11.0334	11.1044	11.2656	11.6135	11.1985	10.8254	11.3592	0.0694448	0.125376	0.223007
sp|P68371|TBB4B_HUMAN	TUBB4B	TBB4B_HUMAN Tubulin beta-4B chain	474	15	9	9	0.362686	12.1108	11.2631	11.8683	10.8208	10.4646	11.5707	11.7474	10.952	-0.101145	0.125773	0.223542
sp|P13639|EF2_HUMAN	EEF2	EF2_HUMAN Elongation factor 2	373	76	36.2	66	0.544923	11.3835	10.9165	12.4232	10.5998	9.89317	11.0294	11.5744	10.5075	-0.139525	0.126901	0.225256
sp|Q8WXI9|P66B_HUMAN	GATAD2B	P66B_HUMAN Transcriptional repressor p66-beta	1047	2	5.7	1	0.492182	9.18485	11.0386	10.1525	11.2392	12.9847	10.9469	10.1253	11.7236	0.211446	0.126931	0.225256
sp|P62847-4|RS24_HUMAN	RPS24	RS24_HUMAN Isoform 4 of 40S ribosomal protein S24	2185	2	9	1	7.76194	13.7393	15.7422	10.6594	8.09613	8.32891	12.2231	13.3803	9.54939	-0.486628	0.127124	0.225427
sp|P07741|APT_HUMAN	APRT	APT_HUMAN Adenine phosphoribosyltransferase	67	3	12.8	2	0.655886	9.65659	10.9379	10.3567	11.1723	10.7316	11.6519	10.317	11.1853	0.116569	0.129567	0.229583
sp|P10809|CH60_HUMAN	HSPD1	CH60_HUMAN 60 kDa heat shock protein, mitochondrial	146	18	27.7	15	1.43184	10.3383	9.2562	8.37328	12.8725	9.89585	11.1032	9.3226	11.2905	0.276306	0.129875	0.229953
sp|Q9HB07|MYG1_HUMAN	C12orf10	MYG1_HUMAN UPF0160 protein MYG1, mitochondrial	1475	4	15.2	4	0.82292	9.89256	10.1364	10.9641	10.5492	11.7067	12.6425	10.331	11.6328	0.171218	0.130923	0.231633
sp|Q9BTE3|MCMBP_HUMAN	MCMBP	MCMBP_HUMAN Mini-chromosome maintenance complex-binding protein	1266	10	16.4	6	1.05478	9.73933	10.7826	11.0637	10.8236	12.0286	11.8756	10.5286	11.5759	0.136822	0.131124	0.231813
sp|Q8N6T3-2|ARFG1_HUMAN	ARFGAP1	ARFG1_HUMAN Isoform 2 of ADP-ribosylation factor GTPase-activating protein 1	313	11	28.7	6	0.16943	10.4689	10.0347	10.7899	11.0543	10.7767	12.1631	10.4312	11.3314	0.119423	0.131989	0.233163
sp|O00743-3|PPP6_HUMAN	PPP6C	PPP6_HUMAN Isoform 3 of Serine/threonine-protein phosphatase 6 catalytic subunit	1674	5	9.4	3	0.478489	11.5288	11.3864	11.849	10.6123	11.3758	11.2378	11.5881	11.0753	-0.0652977	0.132313	0.233558
sp|P53985|MOT1_HUMAN	SLC16A1	MOT1_HUMAN Monocarboxylate transporter 1	1065	8	8.4	8	1.36806	14.9068	12.9473	11.4229	11.4213	10.8602	11.2238	13.0923	11.1685	-0.229291	0.132801	0.234242
sp|Q9Y4F5|C170B_HUMAN	CEP170B	C170B_HUMAN Centrosomal protein of 170 kDa protein B	100	6	4	3	0.105289	10.981	11.7684	12.5471	10.7762	10.7371	11.1363	11.7655	10.8832	-0.112462	0.133462	0.23523
sp|Q13043|STK4_HUMAN	STK4	STK4_HUMAN Serine/threonine-protein kinase 4	382	8	8.2	7	0.275572	11.6319	11.3715	11.2078	10.316	11.3406	10.7485	11.4037	10.8017	-0.0782471	0.134528	0.236779
sp|Q8IZT6|ASPM_HUMAN	ASPM	ASPM_HUMAN Abnormal spindle-like microcephaly-associated protein	2008	3	1.1	3	0.979123	10.8191	10.4291	9.61818	13.0762	10.341	12.5656	10.2888	11.9943	0.221276	0.134545	0.236779
sp|O75691|UTP20_HUMAN	UTP20	UTP20_HUMAN Small subunit processome component 20 homolog	1352	2	1	1	0	12.6309	9.38806	7.82896	12.4441	12.3115	13.1292	9.94931	12.6282	0.343986	0.135697	0.238625
sp|P35606|COPB2_HUMAN	COPB2	COPB2_HUMAN Coatomer subunit beta'	635	10	10.6	5	0.905545	11.4496	11.3468	12.7885	10.868	11.3302	10.3222	11.8617	10.8401	-0.129927	0.135846	0.238707
sp|P16615|AT2A2_HUMAN	ATP2A2	AT2A2_HUMAN Sarcoplasmic/endoplasmic reticulum calcium ATPase 2	348	36	17.8	31	0.755531	11.4262	8.59288	8.1692	13.8914	10.0549	12.7934	9.39608	12.2466	0.382245	0.136274	0.239278
tr|H7BZJ3|H7BZJ3_HUMAN	PDIA3	H7BZJ3_HUMAN Thioredoxin (Fragment)	1126	2	11.4	1	2.70912	9.31203	8.9838	10.6143	14.8058	12.5389	9.91864	9.63669	12.4211	0.366185	0.136448	0.239403
sp|P07196|NFL_HUMAN	NEFL	NFL_HUMAN Neurofilament light polypeptide	540	5	4.1	3	0.290915	13.1445	12.6709	12.1282	10.5259	11.3611	12.4882	12.6479	11.4584	-0.14249	0.136569	0.239433
sp|Q08170|SRSF4_HUMAN	SRSF4	SRSF4_HUMAN Serine/arginine-rich splicing factor 4	1891	4	5.7	3	1.7012	12.0418	11.4192	11.286	11.3124	10.235	10.995	11.5823	10.8475	-0.0945656	0.136731	0.239536
sp|Q99873|ANM1_HUMAN	PRMT1	ANM1_HUMAN Protein arginine N-methyltransferase 1	796	19	20.2	14	0.291175	9.73107	10.0932	11.0151	11.5976	10.5205	11.7545	10.2798	11.2909	0.135346	0.136909	0.239649
sp|P04075-2|ALDOA_HUMAN	ALDOA	ALDOA_HUMAN Isoform 2 of Fructose-bisphosphate aldolase A	115	28	34	23	0.478787	10.9117	11.2581	12.0212	10.3442	10.7961	10.9584	11.397	10.6996	-0.0911033	0.137001	0.239649
sp|Q16531|DDB1_HUMAN	DDB1	DDB1_HUMAN DNA damage-binding protein 1	629	12	9.3	8	0.370111	12.0667	11.6125	13.0266	11.3655	9.19472	11.4419	12.2353	10.6674	-0.197839	0.137607	0.240377
sp|Q13111|CAF1A_HUMAN	CHAF1A	CAF1A_HUMAN Chromatin assembly factor 1 subunit A	1478	3	4.7	2	1.09857	10.4434	10.361	10.9382	10.9212	12.1181	11.0423	10.5808	11.3606	0.102578	0.137624	0.240377
sp|Q86V21|AACS_HUMAN	AACS	AACS_HUMAN Acetoacetyl-CoA synthetase	1454	1	1	1	0.369254	9.3509	10.018	10.7881	11.6594	10.2693	12.4461	10.0523	11.4582	0.188853	0.137968	0.240797
sp|P26358-2|DNMT1_HUMAN	DNMT1	DNMT1_HUMAN Isoform 2 of DNA (cytosine-5)-methyltransferase 1	173	5	3.6	2	1.11457	10.1713	14.4447	12.3218	9.8886	10.4309	9.67495	12.3126	9.99815	-0.300405	0.138681	0.241859
sp|Q15596|NCOA2_HUMAN	NCOA2	NCOA2_HUMAN Nuclear receptor coactivator 2	2184	2	2	1	1.8413	8.85652	9.60111	7.24139	11.4902	9.08881	14.3013	8.56634	11.6268	0.440702	0.13892	0.242094
sp|P24941|CDK2_HUMAN	CDK2	CDK2_HUMAN Cyclin-dependent kinase 2	382	8	15.1	7	0.542703	10.6676	11.678	10.7617	11.7596	11.4703	11.7287	11.0358	11.6529	0.0785029	0.139293	0.242562
sp|O43426|SYNJ1_HUMAN	SYNJ1	SYNJ1_HUMAN Synaptojanin-1	580	10	5.8	7	0.600729	10.214	8.60059	10.9758	11.6068	10.9448	11.2425	9.93014	11.2647	0.181923	0.139841	0.243334
sp|Q9Y617|SERC_HUMAN	PSAT1	SERC_HUMAN Phosphoserine aminotransferase	1597	2	5.7	2	3.0947	10.182	9.50593	9.2039	11.2758	9.88238	10.4681	9.63061	10.5421	0.130462	0.140444	0.2442
sp|P39880-3|CUX1_HUMAN	CUX1	CUX1_HUMAN Isoform 3 of Homeobox protein cut-like 1	1495	5	2.9	3	1.62984	11.7766	11.8814	12.5656	10.2146	12.0061	8.93464	12.0745	10.3851	-0.21745	0.141647	0.245925
sp|Q9P258|RCC2_HUMAN	RCC2	RCC2_HUMAN Protein RCC2	369	5	9.4	5	0.95561	10.467	10.7534	9.93127	12.0176	10.6571	11.0551	10.3839	11.2433	0.114714	0.141648	0.245925
sp|P80723|BASP1_HUMAN	BASP1	BASP1_HUMAN Brain acid soluble protein 1	2247	1	9.3	1	1.68594	14.6104	11.4539	10.732	11.722	7.52734	7.52466	12.2654	8.92468	-0.458725	0.143107	0.248273
sp|Q9Y3R5|DOP2_HUMAN	DOPEY2	DOP2_HUMAN Protein dopey-2	2121	5	1.8	2	0.322907	10.8396	11.7339	12.6045	9.04119	10.608	11.1259	11.726	10.2584	-0.192909	0.143354	0.248516
sp|O60502|NCOAT_HUMAN	MGEA5	NCOAT_HUMAN Bifunctional protein NCOAT	1449	10	12.2	9	0.530702	11.4694	11.2772	14.7974	10.1652	11.1209	9.5635	12.5146	10.2832	-0.283329	0.143693	0.248917
sp|O14908|GIPC1_HUMAN	GIPC1	GIPC1_HUMAN PDZ domain-containing protein GIPC1	2285	2	5.1	2	0.204588	9.95771	9.33041	10.5697	11.1577	10.5474	10.4449	9.95261	10.7167	0.106708	0.143957	0.24919
sp|Q9UP95-7|S12A4_HUMAN	SLC12A4	S12A4_HUMAN Isoform 7 of Solute carrier family 12 member 4	1705	1	0.9	1	1.19441	14.5406	13.3353	11.9203	12.5757	9.12486	11.2552	13.2654	10.9853	-0.272097	0.144264	0.249464
sp|Q9UPN4|AZI1_HUMAN	AZI1	AZI1_HUMAN 5-azacytidine-induced protein 1	1984	6	7.6	5	0.29868	10.4367	10.1938	11.3183	11.2405	11.2835	11.2828	10.6496	11.269	0.0815489	0.14433	0.249464
sp|P62917|RL8_HUMAN	RPL8	RL8_HUMAN 60S ribosomal protein L8	758	3	13.2	2	4.58536	12.5077	13.5857	10.9185	10.0164	11.8245	8.71264	12.3373	10.1845	-0.276651	0.144485	0.249515
sp|P09651|ROA1_HUMAN	HNRNPA1	ROA1_HUMAN Heterogeneous nuclear ribonucleoprotein A1	261	17	25.8	9	0.684136	10.4449	10.4182	10.5386	12.5535	10.3483	12.2534	10.4672	11.7184	0.162896	0.144647	0.249515
sp|P06737|PYGL_HUMAN	PYGL	PYGL_HUMAN Glycogen phosphorylase, liver form	874	10	13.2	7	0.587092	11.3701	11.2202	12.948	10.8603	10.0461	11.1421	11.8461	10.6828	-0.149114	0.144682	0.249515
sp|P49588|SYAC_HUMAN	AARS	SYAC_HUMAN Alanine--tRNA ligase, cytoplasmic	582	44	32.7	31	0.525721	11.1941	10.7764	11.1653	10.0377	11.0619	10.1	11.0453	10.3998	-0.0868659	0.145612	0.250932
sp|Q9NVE7|PANK4_HUMAN	PANK4	PANK4_HUMAN Pantothenate kinase 4	1011	6	8.8	5	0.396656	9.29509	10.0379	11.5578	11.0733	11.6049	12.2785	10.297	11.6522	0.17839	0.145734	0.250956
sp|Q86VP6|CAND1_HUMAN	CAND1	CAND1_HUMAN Cullin-associated NEDD8-dissociated protein 1	620	23	15.2	15	0.295076	12.2843	10.9422	12.8955	11.0364	9.76894	11.2934	12.0407	10.6996	-0.17036	0.146157	0.251498
sp|Q9UL42|PNMA2_HUMAN	PNMA2	PNMA2_HUMAN Paraneoplastic antigen Ma2	1562	1	2.5	1	1.16116	9.4302	10.7888	9.84484	10.47	14.4194	11.8022	10.0213	12.2306	0.287425	0.146319	0.251592
sp|P42345|MTOR_HUMAN	MTOR	MTOR_HUMAN Serine/threonine-protein kinase mTOR	935	11	4.7	8	0.443156	11.0894	11.0215	12.818	10.6553	9.92882	10.8455	11.643	10.4765	-0.152299	0.147564	0.253544
sp|Q7Z5J4|RAI1_HUMAN	RAI1	RAI1_HUMAN Retinoic acid-induced protein 1	2057	2	1.7	1	1.03035	9.60331	9.40539	11.3186	12.1819	11.034	10.9893	10.1091	11.4017	0.173602	0.147885	0.253908
sp|P41240|CSK_HUMAN	CSK	CSK_HUMAN Tyrosine-protein kinase CSK	1257	10	13.8	5	0.790544	9.9216	10.6418	9.85316	10.4706	10.6129	11.4299	10.1388	10.8378	0.096177	0.148443	0.254428
sp|Q9H0H5|RGAP1_HUMAN	RACGAP1	RGAP1_HUMAN Rac GTPase-activating protein 1	2147	2	3.3	1	0.716324	13.8109	12.0655	11.5019	10.8826	10.7519	11.6959	12.4594	11.1101	-0.165362	0.148508	0.254428
sp|P05091|ALDH2_HUMAN	ALDH2	ALDH2_HUMAN Aldehyde dehydrogenase, mitochondrial	1397	2	7.7	1	2.95115	10.8255	8.32946	8.83597	11.9166	9.70776	13.2804	9.3303	11.6349	0.318469	0.148516	0.254428
sp|P55786|PSA_HUMAN	NPEPPS	PSA_HUMAN Puromycin-sensitive aminopeptidase	317	7	7.6	2	0.269546	10.6455	12.682	12.6523	10.8341	9.49243	11.1453	11.9933	10.4906	-0.193127	0.149406	0.255728
sp|Q9NR50|EI2BG_HUMAN	EIF2B3	EI2BG_HUMAN Translation initiation factor eIF-2B subunit gamma	977	3	11.1	2	0.565217	11.5368	11.1128	11.3367	10.5277	9.79154	11.2799	11.3288	10.533	-0.105071	0.149496	0.255728
sp|Q9NS87|KIF15_HUMAN	KIF15	KIF15_HUMAN Kinesin-like protein KIF15	1472	6	4.5	4	1.11039	11.4427	12.0397	12.3328	10.8731	11.0577	11.8123	11.9384	11.2477	-0.0859821	0.150251	0.256712
sp|Q8N806|UBR7_HUMAN	UBR7	UBR7_HUMAN Putative E3 ubiquitin-protein ligase UBR7	2212	2	7.5	1	1.6837	9.76317	10.4255	11.0431	11.5359	13.23	10.7891	10.4106	11.8517	0.187036	0.150292	0.256712
sp|P16591-3|FER_HUMAN	FER	FER_HUMAN Isoform 3 of Tyrosine-protein kinase Fer	1133	5	2.9	3	1.78408	8.24317	11.3683	9.49104	10.5995	12.4726	11.6642	9.70083	11.5788	0.255301	0.150516	0.256906
sp|Q8TC07|TBC15_HUMAN	TBC1D15	TBC15_HUMAN TBC1 domain family member 15	229	12	16.8	8	0.144483	9.6587	9.42769	10.4193	11.4422	9.91616	12.6497	9.83525	11.336	0.204881	0.15064	0.256929
sp|O75909-4|CCNK_HUMAN	CCNK	CCNK_HUMAN Isoform 4 of Cyclin-K	43	1	1.3	1	0.704227	8.08647	10.411	9.40538	12.0114	13.7845	9.54701	9.30095	11.781	0.341007	0.151396	0.258004
sp|Q96CX2|KCD12_HUMAN	KCTD12	KCD12_HUMAN BTB/POZ domain-containing protein KCTD12	1232	4	12.6	3	0.284552	10.9654	12.4575	13.1015	9.57735	11.0176	11.4346	12.1748	10.6765	-0.189454	0.151493	0.258004
sp|Q9Y2T2|AP3M1_HUMAN	AP3M1	AP3M1_HUMAN AP-3 complex subunit mu-1	2386	1	1.9	1	0.562957	12.1872	11.1999	12.4911	11.5347	10.9883	11.1194	11.9594	11.2141	-0.0928282	0.152978	0.260274
sp|P00491|PNPH_HUMAN	PNP	PNPH_HUMAN Purine nucleoside phosphorylase	648	2	7.3	2	0.810061	11.3146	22.7905	11.4719	8.53875	7.73154	9.12272	15.1923	8.46434	-0.843876	0.15305	0.260274
sp|P31150|GDIA_HUMAN	GDI1	GDIA_HUMAN Rab GDP dissociation inhibitor alpha	1064	8	13	8	0.383918	11.6352	11.2206	12.6808	11.1043	9.60735	11.2387	11.8455	10.6501	-0.153472	0.153475	0.260807
sp|Q6T4R5|NHS_HUMAN	NHS	NHS_HUMAN Nance-Horan syndrome protein	2343	1	0.7	1	0	12.9733	11.6971	11.3855	11.9144	8.76321	9.89671	12.0186	10.1914	-0.237914	0.154293	0.262004
tr|B7ZLX3|B7ZLX3_HUMAN	CLASP1	B7ZLX3_HUMAN CLASP1 protein	739	11	0.7	7	1.9909	10.0196	12.6703	11.5294	9.66196	10.7593	8.44151	11.4064	9.62094	-0.245597	0.154475	0.262123
sp|P17302|CXA1_HUMAN	GJA1	CXA1_HUMAN Gap junction alpha-1 protein	2365	1	3.7	1	1.91945	10.3103	14.0924	11.8766	9.62289	11.1108	8.70349	12.0931	9.8124	-0.301506	0.154753	0.262174
sp|O14828|SCAM3_HUMAN	SCAMP3	SCAM3_HUMAN Secretory carrier-associated membrane protein 3	728	8	22.2	8	0.412998	11.2938	9.61747	10.0101	11.6913	10.6836	13.1409	10.3071	11.8386	0.199852	0.154816	0.262174
sp|Q04206|TF65_HUMAN	RELA	TF65_HUMAN Transcription factor p65	900	1	2.5	1	0.995617	9.70537	10.6079	11.1613	10.9122	12.9999	11.5115	10.4915	11.8079	0.170524	0.154844	0.262174
sp|Q96SN8|CK5P2_HUMAN	CDK5RAP2	CK5P2_HUMAN CDK5 regulatory subunit-associated protein 2	734	11	6.5	8	0.321962	10.4514	11.0789	10.7561	11.5211	10.8518	11.3255	10.7622	11.2328	0.0617478	0.154965	0.262188
sp|P34896|GLYC_HUMAN	SHMT1	GLYC_HUMAN Serine hydroxymethyltransferase, cytosolic	2011	3	4.6	1	1.2417	11.0106	9.27447	12.8683	11.9547	16.4941	13.5501	11.0511	13.9996	0.341197	0.155333	0.262618
sp|Q96C92|SDCG3_HUMAN	SDCCAG3	SDCG3_HUMAN Serologically defined colon cancer antigen 3	2045	1	3.7	1	0	10.4655	9.67168	9.13359	12.323	10.2918	10.5615	9.75693	11.0588	0.180692	0.155553	0.262728
sp|Q96N67|DOCK7_HUMAN	DOCK7	DOCK7_HUMAN Dedicator of cytokinesis protein 7	1245	12	5.1	5	0.416423	11.5876	11.1366	13.3026	10.7592	8.92728	11.2629	12.0089	10.3164	-0.219162	0.155624	0.262728
sp|Q15154|PCM1_HUMAN	PCM1	PCM1_HUMAN Pericentriolar material 1 protein	630	108	33.2	82	0.482676	11.5967	11.0088	11.789	11.2406	10.9212	10.8592	11.4648	11.007	-0.0587923	0.156397	0.263661
sp|Q9H6U6-8|BCAS3_HUMAN	BCAS3	BCAS3_HUMAN Isoform 4 of Breast carcinoma-amplified sequence 3	1797	7	8.1	3	0.637646	10.9654	9.54391	10.3051	10.4676	11.7479	11.6234	10.2715	11.2797	0.135081	0.156404	0.263661
sp|Q15398|DLGP5_HUMAN	DLGAP5	DLGP5_HUMAN Disks large-associated protein 5	1198	8	13.1	3	0.581726	10.3262	9.82619	10.7097	13.1148	10.366	11.7368	10.2874	11.7392	0.190459	0.156594	0.263791
sp|Q9BSJ8-2|ESYT1_HUMAN	ESYT1	ESYT1_HUMAN Isoform 2 of Extended synaptotagmin-1	619	21	16.7	13	0.832482	13.3252	12.3911	11.6039	10.5381	11.4548	11.9517	12.4401	11.3148	-0.136779	0.157119	0.264483
sp|P27797|CALR_HUMAN	CALR	CALR_HUMAN Calreticulin	1481	3	6.7	2	1.81104	8.57641	9.45401	9.85696	11.6661	10.8968	9.3639	9.29579	10.6423	0.195158	0.15736	0.264693
sp|Q8IWW6|RHG12_HUMAN	ARHGAP12	RHG12_HUMAN Rho GTPase-activating protein 12	1136	3	4.1	1	0.556964	11.6659	13.8722	10.0775	8.95081	8.69786	11.0465	11.8719	9.56505	-0.311702	0.157471	0.264693
sp|Q8N8S7|ENAH_HUMAN	ENAH	ENAH_HUMAN Protein enabled homolog	773	6	5.6	4	0.244701	11.2743	10.7996	13.3787	10.9087	10.1622	10.0165	11.8175	10.3625	-0.189559	0.158013	0.265411
sp|Q71UI9|H2AV_HUMAN	H2AFV	H2AV_HUMAN Histone H2A.V	378	1	10.9	1	5.61399	12.7492	17.0682	9.49913	9.66609	8.98716	9.22567	13.1055	9.29297	-0.495961	0.158316	0.265575
sp|Q9BYV8|CEP41_HUMAN	CEP41	CEP41_HUMAN Centrosomal protein of 41 kDa	1755	3	11	1	0	9.01737	8.07049	11.387	11.086	11.1401	11.3975	9.49162	11.2079	0.239787	0.158339	0.265575
sp|Q8NDV7|TNR6A_HUMAN	TNRC6A	TNR6A_HUMAN Trinucleotide repeat-containing gene 6A protein	155	22	10.7	8	0.772622	9.31223	11.4822	10.7266	11.5112	11.3918	13.6198	10.507	12.1743	0.212485	0.158553	0.265681
sp|Q14011|CIRBP_HUMAN	CIRBP	CIRBP_HUMAN Cold-inducible RNA-binding protein	1810	2	12.2	2	0.206546	11.2692	12.166	10.9657	11.2976	10.0265	10.355	11.467	10.5597	-0.118915	0.158631	0.265681
sp|Q15477|SKIV2_HUMAN	SKIV2L	SKIV2_HUMAN Helicase SKI2W	1698	4	3.9	3	0.343466	10.6723	11.005	11.8018	10.7389	10.5642	10.3372	11.1597	10.5468	-0.0814939	0.159068	0.266222
sp|Q7Z6Z7|HUWE1_HUMAN	HUWE1	HUWE1_HUMAN E3 ubiquitin-protein ligase HUWE1	53	48	8.2	31	0.439665	11.3056	10.7446	12.3926	10.5182	9.54633	11.02	11.4809	10.3615	-0.148001	0.15962	0.266952
sp|Q9Y2K5|R3HD2_HUMAN	R3HDM2	R3HD2_HUMAN R3H domain-containing protein 2	2245	3	2.9	2	0	10.3951	11.2958	10.3846	11.3805	10.9595	12.2631	10.6918	11.5343	0.109424	0.159738	0.266958
sp|Q8TF05|PP4R1_HUMAN	PPP4R1	PP4R1_HUMAN Serine/threonine-protein phosphatase 4 regulatory subunit 1	1625	4	3.8	2	0.288943	13.6054	10.0581	12.8525	9.47581	10.9856	10.0322	12.172	10.1645	-0.260021	0.160137	0.267432
sp|Q92540-4|SMG7_HUMAN	SMG7	SMG7_HUMAN Isoform 4 of Protein SMG7	1721	5	4.1	3	0.570558	9.38184	8.61648	9.20919	11.8522	12.7155	8.82427	9.06917	11.1307	0.295496	0.161583	0.269653
sp|O15013|ARHGA_HUMAN	ARHGEF10	ARHGA_HUMAN Rho guanine nucleotide exchange factor 10	2291	2	2	1	0.807276	14.8561	10.7491	13.5107	11.9911	10.2707	9.70866	13.0386	10.6568	-0.291015	0.16182	0.26975
sp|Q63HN8-4|RN213_HUMAN	RNF213	RN213_HUMAN Isoform 2 of E3 ubiquitin-protein ligase RNF213	25	25	5	11	0.409966	11.78	11.1629	12.4261	10.9259	9.47548	11.4256	11.7897	10.609	-0.152233	0.161873	0.26975
sp|O60232|SSA27_HUMAN	SSSCA1	SSA27_HUMAN Sjoegren syndrome/scleroderma autoantigen 1	1937	2	15.1	1	0	13.7468	11.3709	11.4832	10.6065	11.3734	10.3407	12.2003	10.7735	-0.179428	0.162129	0.269983
sp|P33992|MCM5_HUMAN	MCM5	MCM5_HUMAN DNA replication licensing factor MCM5	431	5	7.8	3	1.20657	9.9585	10.8628	10.1145	12.4856	10.3027	11.7278	10.3119	11.5054	0.157993	0.162529	0.270454
sp|Q9Y5B9|SP16H_HUMAN	SUPT16H	SP16H_HUMAN FACT complex subunit SPT16	1106	7	6.4	2	1.85423	12.4523	11.2082	11.4657	11.1079	11.2375	10.5926	11.7087	10.9793	-0.0927921	0.162968	0.270847
sp|Q9Y5A7|NUB1_HUMAN	NUB1	NUB1_HUMAN NEDD8 ultimate buster 1	2208	2	5.7	1	1.79711	10.3001	7.23139	9.85832	11.5057	10.6942	10.3851	9.12995	10.8616	0.250563	0.162998	0.270847
sp|Q16513|PKN2_HUMAN	PKN2	PKN2_HUMAN Serine/threonine-protein kinase N2	605	13	14.9	8	0.723059	10.3704	10.1091	11.465	11.6651	10.9251	12.1705	10.6482	11.5869	0.121892	0.163473	0.271348
sp|Q96KA5|CLP1L_HUMAN	CLPTM1L	CLP1L_HUMAN Cleft lip and palate transmembrane protein 1-like protein	2299	2	2.4	2	0.65916	11.5322	7.90563	7.58626	15.2745	9.28448	13.6762	9.00802	12.7451	0.500655	0.163533	0.271348
sp|Q9NYF8|BCLF1_HUMAN	BCLAF1	BCLF1_HUMAN Bcl-2-associated transcription factor 1	1062	13	12.2	8	1.10117	11.6579	11.4881	11.5763	10.6016	9.88902	11.6329	11.5741	10.7079	-0.112233	0.163725	0.271473
sp|P27694|RFA1_HUMAN	RPA1	RFA1_HUMAN Replication protein A 70 kDa DNA-binding subunit	780	2	4.4	1	0.842325	8.57396	10.8788	11.8648	11.58	12.2216	12.7521	10.4392	12.1846	0.223046	0.166142	0.274942
sp|Q6ZNJ1|NBEL2_HUMAN	NBEAL2	NBEL2_HUMAN Neurobeachin-like protein 2	2379	1	0.5	1	0	11.0302	8.65833	9.80744	10.5575	13.3636	11.1335	9.83199	11.6849	0.249087	0.166165	0.274942
sp|Q9UIQ6|LCAP_HUMAN	LNPEP	LCAP_HUMAN Leucyl-cystinyl aminopeptidase	1432	3	3.2	2	1.01158	12.0752	10.6146	11.355	12.5822	14.7664	11.7425	11.3483	13.0303	0.199404	0.166189	0.274942
sp|Q96I25|SPF45_HUMAN	RBM17	SPF45_HUMAN Splicing factor 45	1884	2	2.2	1	3.01293	10.12	18.5794	14.569	8.59563	7.71061	12.5015	14.4228	9.60257	-0.586858	0.166291	0.274942
sp|Q07065|CKAP4_HUMAN	CKAP4	CKAP4_HUMAN Cytoskeleton-associated protein 4	777	7	13.8	2	1.11753	11.8035	13.8623	11.7105	8.74055	10.125	12.2425	12.4588	10.3694	-0.264833	0.166468	0.27504
sp|Q15424-3|SAFB1_HUMAN	SAFB	SAFB1_HUMAN Isoform 3 of Scaffold attachment factor B1	214	7	4.6	3	2.09414	10.3783	9.33743	10.0998	10.7574	10.3113	10.4574	9.93851	10.5087	0.0804799	0.166596	0.275055
sp|Q9NP64|NO40_HUMAN	ZCCHC17	NO40_HUMAN Nucleolar protein of 40 kDa	950	30	34.4	22	6.44732	12.6139	12.9499	10.5768	8.93308	11.6902	9.98307	12.0469	10.2021	-0.23979	0.166798	0.275192
sp|Q9BPU6|DPYL5_HUMAN	DPYSL5	DPYL5_HUMAN Dihydropyrimidinase-related protein 5	1022	3	1.2	3	6.85479	14.8307	18.6094	8.44112	8.71487	9.29026	8.86769	13.9604	8.95761	-0.640157	0.167646	0.276395
sp|P43246|MSH2_HUMAN	MSH2	MSH2_HUMAN DNA mismatch repair protein Msh2	1531	1	1.6	1	0.802194	10.8513	9.49758	11.2575	12.1535	10.736	13.1131	10.5355	12.0008	0.18788	0.168029	0.27683
sp|P31939|PUR9_HUMAN	ATIC	PUR9_HUMAN Bifunctional purine biosynthesis protein PURH	1242	4	8.3	2	0.549805	10.784	11.299	11.8848	10.7019	9.4572	10.9673	11.3226	10.3755	-0.12603	0.168238	0.276978
sp|Q9UKA4|AKA11_HUMAN	AKAP11	AKA11_HUMAN A-kinase anchor protein 11	1281	13	7.3	8	0.59179	10.3394	9.49466	10.6663	11.608	10.3376	11.1137	10.1668	11.0197	0.116225	0.168757	0.277568
sp|Q14160-3|SCRIB_HUMAN	SCRIB	SCRIB_HUMAN Isoform 3 of Protein scribble homolog	549	6	3.6	4	1.11761	11.1673	19.1399	11.1703	9.47597	9.45539	9.16895	13.8259	9.36677	-0.561746	0.168835	0.277568
sp|Q5THK1|PR14L_HUMAN	PRR14L	PR14L_HUMAN Protein PRR14L	1036	9	4.4	2	0.363712	10.2448	9.89397	11.4164	11.4088	10.9391	12.5797	10.5184	11.6425	0.146495	0.169018	0.277673
sp|Q00325|MPCP_HUMAN	SLC25A3	MPCP_HUMAN Phosphate carrier protein, mitochondrial	1787	8	16.9	5	1.67413	13.1231	9.82802	9.02803	13.3546	11.6149	14.9056	10.6597	13.2917	0.318354	0.169567	0.278219
sp|O43670-4|ZN207_HUMAN	ZNF207	ZN207_HUMAN Isoform 4 of Zinc finger protein 207	2010	4	5.9	3	0.981406	10.1295	9.73721	9.54499	12.6204	9.47069	13.0158	9.80391	11.7023	0.255364	0.169648	0.278219
sp|P49356|FNTB_HUMAN	FNTB	FNTB_HUMAN Protein farnesyltransferase subunit beta	1498	1	4.1	1	1.5059	10.8311	13.2591	14.8933	11.2648	11.5481	8.97669	12.9945	10.5965	-0.294312	0.16971	0.278219
sp|Q8NB90|SPAT5_HUMAN	SPATA5	SPAT5_HUMAN Spermatogenesis-associated protein 5	441	5	5.4	2	0.239605	9.21524	11.336	9.21679	10.9695	11.1686	11.1868	9.92266	11.1083	0.162841	0.170285	0.278964
sp|Q9Y450|HBS1L_HUMAN	HBS1L	HBS1L_HUMAN HBS1-like protein	607	17	18	12	0.432284	11.6833	10.8065	12.7912	10.6935	9.7989	11.234	11.7604	10.5755	-0.153209	0.170723	0.279485
sp|Q53LP3|SWAHC_HUMAN	SOWAHC	SWAHC_HUMAN Ankyrin repeat domain-containing protein SOWAHC	1102	2	5.5	1	0.522351	13.4114	10.6072	11.667	10.1237	10.6816	10.687	11.8952	10.4974	-0.180344	0.170881	0.279547
sp|P52888|THOP1_HUMAN	THOP1	THOP1_HUMAN Thimet oligopeptidase	523	9	13.8	3	1.3291	11.2741	9.66404	11.5736	11.6458	14.5428	11.8494	10.8372	12.6793	0.226482	0.171119	0.27974
sp|P43243|MATR3_HUMAN	MATR3	MATR3_HUMAN Matrin-3	1050	9	9	6	0.359173	9.60771	10.4377	10.5011	10.7869	10.5801	12.4222	10.1822	11.2631	0.145554	0.171581	0.280298
sp|P47756-2|CAPZB_HUMAN	CAPZB	CAPZB_HUMAN Isoform 2 of F-actin-capping protein subunit beta	1220	7	5.9	5	0.674756	10.3599	10.451	9.82726	11.0496	12.4147	10.3495	10.2127	11.2713	0.142279	0.171821	0.280491
sp|Q9H7E9-2|CH033_HUMAN	C8orf33	CH033_HUMAN Isoform 2 of UPF0488 protein C8orf33	421	2	8.7	2	0.519392	9.17003	10.2383	11.0202	10.7557	12.2712	10.968	10.1429	11.3317	0.159897	0.171969	0.280537
sp|Q14680|MELK_HUMAN	MELK	MELK_HUMAN Maternal embryonic leucine zipper kinase	1216	1	1.1	1	1.98254	10.8667	9.9731	7.71732	11.9672	15.1005	10.1097	9.51904	12.3925	0.380576	0.172399	0.28104
sp|P20936|RASA1_HUMAN	RASA1	RASA1_HUMAN Ras GTPase-activating protein 1	1045	4	4.4	3	0.285723	10.53	14.8911	12.9746	7.28655	7.8634	12.6781	12.7986	9.27601	-0.464404	0.172659	0.281268
sp|P11274|BCR_HUMAN	BCR	BCR_HUMAN Breakpoint cluster region protein	114	8	5.9	4	0.297119	11.199	11.9946	12.9628	10.4031	9.6383	11.9254	12.0521	10.6556	-0.177676	0.173236	0.282009
sp|Q7Z401-2|MYCPP_HUMAN	DENND4A	MYCPP_HUMAN Isoform 2 of C-myc promoter-binding protein	938	11	5.8	7	0.441393	12.2971	10.5174	11.9083	10.6765	9.62884	11.0313	11.5743	10.4455	-0.148035	0.174682	0.284164
sp|P62820|RAB1A_HUMAN	RAB1A	RAB1A_HUMAN Ras-related protein Rab-1A	1450	5	7.3	1	0.650735	11.1283	11.9043	12.1569	11.1965	10.2891	11.4184	11.7298	10.968	-0.0968779	0.175833	0.285836
sp|Q86SQ7|SDCG8_HUMAN	SDCCAG8	SDCG8_HUMAN Serologically defined colon cancer antigen 8	707	2	2.5	2	0	8.71887	9.50341	10.4533	10.7243	13.3376	10.0846	9.55853	11.3822	0.251914	0.177042	0.287601
sp|O00483|NDUA4_HUMAN	NDUFA4	NDUA4_HUMAN NADH dehydrogenase [ubiquinone] 1 alpha subcomplex subunit 4	1664	2	22.2	2	3.89384	13.2169	15.0769	9.69902	8.06933	11.1375	9.90229	12.6643	9.70303	-0.384258	0.177419	0.287935
sp|P08670|VIME_HUMAN	VIM	VIME_HUMAN Vimentin	540	106	63.3	78	0.476974	14.5537	12.1161	11.4183	10.8959	11.5305	10.8854	12.696	11.1039	-0.193308	0.177496	0.287935
sp|Q13428-7|TCOF_HUMAN	TCOF1	TCOF_HUMAN Isoform 7 of Treacle protein	141	1	2	1	5.66407	10.3489	14.1333	12.0161	9.81236	10.5384	10.6469	12.1661	10.3326	-0.235672	0.178751	0.289768
sp|P25054|APC_HUMAN	APC	APC_HUMAN Adenomatous polyposis coli protein	1414	16	6.2	11	0.607716	10.9327	11.1502	12.1271	10.5897	10.8617	10.9038	11.4033	10.7851	-0.0804223	0.179276	0.290417
sp|Q7Z3U7|MON2_HUMAN	MON2	MON2_HUMAN Protein MON2 homolog	979	5	3	3	0.670826	13.4848	10.9291	13.0126	11.4121	9.71376	11.5276	12.4755	10.8845	-0.196824	0.179771	0.291016
sp|Q6ZSR9|YJ005_HUMAN		YJ005_HUMAN Uncharacterized protein FLJ45252	2003	2	8.2	1	0	8.65386	8.96684	11.1839	11.24	10.8196	10.7003	9.60154	10.9199	0.185627	0.180186	0.29137
sp|O94986|CE152_HUMAN	CEP152	CE152_HUMAN Centrosomal protein of 152 kDa	557	5	3.9	4	0.218653	11.166	11.9648	10.7735	10.9531	10.3403	10.6993	11.3014	10.6642	-0.0837262	0.18024	0.29137
sp|Q9NRA8-3|4ET_HUMAN	EIF4ENIF1	4ET_HUMAN Isoform 3 of Eukaryotic translation initiation factor 4E transporter	754	8	7.5	4	0.373902	12.1028	11.314	10.7479	10.8706	10.8813	9.59309	11.3883	10.4483	-0.124275	0.180847	0.291955
sp|Q9BU23|LMF2_HUMAN	LMF2	LMF2_HUMAN Lipase maturation factor 2	2170	2	2.5	2	1.26512	12.4164	8.71312	8.5813	15.001	10.6531	12.6831	9.90362	12.7791	0.367754	0.180935	0.291955
sp|Q86WR0|CCD25_HUMAN	CCDC25	CCD25_HUMAN Coiled-coil domain-containing protein 25	2308	3	11.5	2	0.325479	8.16799	11.5691	9.14674	12.3711	11.7113	10.4323	9.62794	11.5049	0.256947	0.18098	0.291955
sp|Q9NRL2|BAZ1A_HUMAN	BAZ1A	BAZ1A_HUMAN Bromodomain adjacent to zinc finger domain protein 1A	1416	2	1.1	2	0.453665	10.3892	9.63462	10.5382	13.233	12.0381	10.0241	10.1873	11.7651	0.207734	0.18171	0.292859
sp|P52597|HNRPF_HUMAN	HNRNPF	HNRPF_HUMAN Heterogeneous nuclear ribonucleoprotein F	789	13	13.3	10	1.03019	9.035	10.1466	10.7889	13.5777	9.89119	12.2914	9.99019	11.9201	0.254812	0.181792	0.292859
sp|Q08945|SSRP1_HUMAN	SSRP1	SSRP1_HUMAN FACT complex subunit SSRP1	771	3	4.9	3	1.15946	9.48134	9.94136	10.6814	14.1726	9.54304	13.6375	10.0347	12.4511	0.311273	0.183271	0.295037
sp|Q8N3C0|ASCC3_HUMAN	ASCC3	ASCC3_HUMAN Activating signal cointegrator 1 complex subunit 3	202	20	8.4	17	0.373267	10.9444	10.9253	12.4798	10.4022	9.72377	11.0953	11.4498	10.4071	-0.137761	0.183723	0.29556
sp|Q9H1I8|ASCC2_HUMAN	ASCC2	ASCC2_HUMAN Activating signal cointegrator 1 complex subunit 2	1813	4	5.5	4	0.3535	10.7824	11.9606	14.7108	10.4079	9.33796	11.4117	12.4846	10.3858	-0.265534	0.184087	0.2959
sp|P29373|RABP2_HUMAN	CRABP2	RABP2_HUMAN Cellular retinoic acid-binding protein 2	2344	1	5.1	1	1.41633	8.13759	11.3243	10.0341	13.1695	10.4	11.8081	9.83201	11.7925	0.262316	0.184189	0.2959
sp|Q96CP6|GRM1A_HUMAN	GRAMD1A	GRM1A_HUMAN GRAM domain-containing protein 1A	2246	1	1.7	1	0	8.78646	10.7207	10.0422	10.3588	11.4958	10.843	9.84982	10.8992	0.146053	0.184604	0.296361
sp|P35354|PGH2_HUMAN	PTGS2	PGH2_HUMAN Prostaglandin G/H synthase 2	2161	5	7.3	4	0	15.9417	12.5309	11.4364	9.77604	10.4423	12.266	13.303	10.8281	-0.296967	0.184986	0.29677
sp|Q9NUQ6|SPS2L_HUMAN	SPATS2L	SPS2L_HUMAN SPATS2-like protein	1645	3	6.1	2	1.52045	8.8077	10.0233	11.5647	10.6751	11.7115	13.2513	10.1319	11.8793	0.229547	0.185393	0.297218
sp|Q15643|TRIPB_HUMAN	TRIP11	TRIPB_HUMAN Thyroid receptor-interacting protein 11	1058	4	2.6	2	1.07171	13.5232	10.8218	11.697	11.0782	10.7141	10.2847	12.014	10.6924	-0.168139	0.185736	0.297562
sp|Q14181|DPOA2_HUMAN	POLA2	DPOA2_HUMAN DNA polymerase alpha subunit B	1860	1	1.5	1	0	6.61899	12.0489	7.85975	13.0923	10.6825	11.3275	8.84256	11.7008	0.404066	0.186273	0.298216
sp|Q96AG4|LRC59_HUMAN	LRRC59	LRC59_HUMAN Leucine-rich repeat-containing protein 59	794	6	12.1	3	0.7635	14.555	11.8765	11.6938	11.2606	11.3645	11.0737	12.7084	11.2329	-0.178051	0.187309	0.299669
sp|Q9H799|CE042_HUMAN	C5orf42	CE042_HUMAN Uncharacterized protein C5orf42	127	3	1.5	3	1.05745	10.6193	10.2279	11.387	12.6639	10.6236	12.372	10.7447	11.8865	0.145695	0.189096	0.30232
sp|P52294|IMA5_HUMAN	KPNA1	IMA5_HUMAN Importin subunit alpha-5	1227	7	16	4	0.734576	12.1865	10.6733	12.598	10.9627	10.3835	11.1367	11.8193	10.8276	-0.126428	0.189401	0.302598
sp|P36543|VATE1_HUMAN	ATP6V1E1	VATE1_HUMAN V-type proton ATPase subunit E 1	243	1	7.1	1	0	17.4984	13.2549	11.1699	10.287	11.9588	10.5437	13.9744	10.9298	-0.354518	0.190392	0.303974
sp|Q8IW35-2|CEP97_HUMAN	CEP97	CEP97_HUMAN Isoform 2 of Centrosomal protein of 97 kDa	959	2	3.9	2	0.790178	10.5884	21.1076	11.5202	8.66097	8.69131	9.87416	14.4054	9.07548	-0.666563	0.190526	0.303979
sp|Q9BTW9-4|TBCD_HUMAN	TBCD	TBCD_HUMAN Isoform 4 of Tubulin-specific chaperone D	623	8	5.6	6	1.17884	11.4175	10.984	11.7722	11.7912	11.5639	12.235	11.3912	11.8634	0.0585903	0.192175	0.306299
sp|Q9UPM8|AP4E1_HUMAN	AP4E1	AP4E1_HUMAN AP-4 complex subunit epsilon-1	1532	2	2.4	2	2.55758	11.8242	13.6824	13.6414	9.82282	13.0803	10.8994	13.0493	11.2675	-0.21181	0.192245	0.306299
sp|Q9HAU5|RENT2_HUMAN	UPF2	RENT2_HUMAN Regulator of nonsense transcripts 2	1835	1	1.3	1	0.505439	14.8094	12.3283	11.3648	12.6904	9.62536	8.92356	12.8342	10.4131	-0.301593	0.192412	0.306356
sp|P11279|LAMP1_HUMAN	LAMP1	LAMP1_HUMAN Lysosome-associated membrane glycoprotein 1	2351	2	3.8	2	0.323994	12.8229	12.4089	10.2465	10.9265	9.03059	10.8248	11.8261	10.2606	-0.204855	0.195562	0.311158
sp|Q8TEM1|PO210_HUMAN	NUP210	PO210_HUMAN Nuclear pore membrane glycoprotein 210	1429	5	2.4	4	2.51376	11.8894	8.07954	8.85094	14.9777	9.88257	12.6765	9.60663	12.5123	0.381241	0.1965	0.312357
sp|Q5JSL3|DOC11_HUMAN	DOCK11	DOC11_HUMAN Dedicator of cytokinesis protein 11	286	7	4.1	3	0.32287	12.3795	11.1258	15.059	11.4333	8.5755	11.5344	12.8548	10.5144	-0.289936	0.196584	0.312357
sp|Q9NW68|BSDC1_HUMAN	BSDC1	BSDC1_HUMAN BSD domain-containing protein 1	1944	4	2.8	1	0.332161	11.4406	11.5363	12.7178	10.8609	11.5432	11.1843	11.8982	11.1961	-0.0877485	0.198096	0.314543
sp|P04406|G3P_HUMAN	GAPDH	G3P_HUMAN Glyceraldehyde-3-phosphate dehydrogenase	354	28	39.1	27	0.590562	10.7949	13.5644	11.0533	10.4869	11.0312	8.73736	11.8042	10.0852	-0.227071	0.200255	0.317754
sp|Q7Z2K6|ERMP1_HUMAN	ERMP1	ERMP1_HUMAN Endoplasmic reticulum metallopeptidase 1	1318	1	1.2	1	2.5167	12.4007	10.179	7.79372	13.3297	14.9245	10.5658	10.1245	12.94	0.353992	0.200981	0.318689
sp|Q8TAG9|EXOC6_HUMAN	EXOC6	EXOC6_HUMAN Exocyst complex component 6	1899	4	3.4	4	0.551516	10.7107	11.4598	10.7775	12.0221	11.1301	11.4205	10.9827	11.5242	0.0694383	0.202202	0.320405
sp|Q14694-2|UBP10_HUMAN	USP10	UBP10_HUMAN Isoform 2 of Ubiquitin carboxyl-terminal hydrolase 10	1035	19	20.8	14	0.314383	10.7305	10.981	12.5523	10.2191	10.7841	10.5617	11.4213	10.5217	-0.118362	0.20405	0.322973
sp|P36404|ARL2_HUMAN	ARL2	ARL2_HUMAN ADP-ribosylation factor-like protein 2	1424	2	12.5	1	1.65824	14.9188	14.269	13.9305	7.05924	15.6938	7.59878	14.3727	10.1173	-0.506513	0.204185	0.322973
sp|O60291-2|MGRN1_HUMAN	MGRN1	MGRN1_HUMAN Isoform 2 of E3 ubiquitin-protein ligase MGRN1	2216	1	2.3	1	2.05596	12.4631	7.78324	11.2628	15.9524	11.4659	12.8636	10.503	13.4273	0.354362	0.20437	0.322973
sp|Q9H2G2-2|SLK_HUMAN	SLK	SLK_HUMAN Isoform 2 of STE20-like serine/threonine-protein kinase	531	21	0.7	17	1.05889	11.07	10.9849	11.7718	10.768	11.1585	10.3281	11.2756	10.7516	-0.0686527	0.204452	0.322973
sp|Q969S3|ZN622_HUMAN	ZNF622	ZN622_HUMAN Zinc finger protein 622	931	2	4.4	1	0	10.8339	11.819	12.1103	11.3844	10.0944	10.8422	11.5877	10.7737	-0.105089	0.204517	0.322973
sp|Q9UPT8|ZC3H4_HUMAN	ZC3H4	ZC3H4_HUMAN Zinc finger CCCH domain-containing protein 4	143	2	0.8	1	1.19314	10.2442	7.39606	11.2684	13.0569	14.4346	9.69402	9.63623	12.3952	0.363236	0.204782	0.323172
sp|A6NDU8|CE051_HUMAN	C5orf51	CE051_HUMAN UPF0600 protein C5orf51	1480	3	11.6	1	0.657748	10.1123	9.6815	9.82209	10.4746	14.6709	10.6877	9.87198	11.9444	0.27492	0.205042	0.323247
sp|Q9Y4G6|TLN2_HUMAN	TLN2	TLN2_HUMAN Talin-2	5	7	2	3	1.23299	11.9716	10.8497	11.6946	11.3317	10.8454	10.2796	11.5053	10.8189	-0.0887494	0.205204	0.323247
sp|Q9BUJ2|HNRL1_HUMAN	HNRNPUL1	HNRL1_HUMAN Heterogeneous nuclear ribonucleoprotein U-like protein 1	502	7	5.8	7	0.373366	10.5264	10.1598	10.1334	12.0851	9.97239	11.8427	10.2732	11.3001	0.137443	0.205247	0.323247
sp|Q2PPJ7|RGPA2_HUMAN	RALGAPA2	RGPA2_HUMAN Ral GTPase-activating protein subunit alpha-2	1113	3	2.1	2	1.08641	10.5924	20.4507	16.865	8.80538	9.35198	14.4087	15.9694	10.8553	-0.556904	0.205724	0.323778
sp|P13010|XRCC5_HUMAN	XRCC5	XRCC5_HUMAN X-ray repair cross-complementing protein 5	1325	5	6.1	4	1.04305	11.2625	11.8288	11.2547	10.9042	9.5021	11.3178	11.4487	10.5747	-0.114566	0.207191	0.325867
sp|P63000-2|RAC1_HUMAN	RAC1	RAC1_HUMAN Isoform B of Ras-related C3 botulinum toxin substrate 1	844	5	15.2	5	0.419275	12.5658	12.1006	10.9082	10.8894	11.4717	10.7927	11.8582	11.0513	-0.101676	0.207492	0.32612
sp|P25398|RS12_HUMAN	RPS12	RS12_HUMAN 40S ribosomal protein S12	1186	10	54.5	9	0.364804	12.6716	10.9593	11.1631	11.6062	8.78416	9.9926	11.598	10.1277	-0.195576	0.207808	0.326283
sp|O95613|PCNT_HUMAN	PCNT	PCNT_HUMAN Pericentrin	190	84	20.2	54	0.49502	10.528	9.47461	10.3437	12.2556	10.5124	10.5504	10.1154	11.1061	0.134798	0.207877	0.326283
sp|P16435|NCPR_HUMAN	POR	NCPR_HUMAN NADPH--cytochrome P450 reductase	1517	1	1	1	0	9.06992	12.239	9.99655	10.5746	14.3713	12.8783	10.4352	12.6081	0.272895	0.208535	0.327094
sp|P62266|RS23_HUMAN	RPS23	RS23_HUMAN 40S ribosomal protein S23	656	4	15.4	4	6.97798	12.7351	16.218	9.35751	9.55688	8.33524	10.9158	12.7702	9.60264	-0.411278	0.208772	0.327245
sp|Q9NQT8|KI13B_HUMAN	KIF13B	KI13B_HUMAN Kinesin-like protein KIF13B	75	6	1.8	5	0.765186	10.9634	17.8889	11.1079	9.36322	10.3198	9.9621	13.3201	9.8817	-0.430769	0.209531	0.328053
sp|Q709C8|VP13C_HUMAN	VPS13C	VP13C_HUMAN Vacuolar protein sorting-associated protein 13C	858	18	4.8	14	0.625741	10.8276	10.5767	11.8128	10.658	10.5008	10.3086	11.0724	10.4891	-0.0780784	0.20957	0.328053
sp|Q96AC1-3|FERM2_HUMAN	FERMT2	FERM2_HUMAN Isoform 3 of Fermitin family homolog 2	1825	6	6.7	5	0.230913	10.5172	12.1192	15.4271	9.62678	10.2603	11.3315	12.6878	10.4062	-0.285997	0.209878	0.328279
sp|Q6P996|PDXD1_HUMAN	PDXDC1	PDXD1_HUMAN Pyridoxal-dependent decarboxylase domain-containing protein 1	1828	4	4.9	3	1.22791	9.32867	11.1374	10.5642	10.9459	13.7347	11.0699	10.3434	11.9168	0.204288	0.209997	0.328279
sp|Q3KQU3|MA7D1_HUMAN	MAP7D1	MA7D1_HUMAN MAP7 domain-containing protein 1	705	6	6.5	4	0.68755	10.6181	15.274	11.5814	9.92718	10.8007	10.3117	12.4911	10.3465	-0.271757	0.210973	0.329584
sp|Q9UGU0|TCF20_HUMAN	TCF20	TCF20_HUMAN Transcription factor 20	2166	3	1.5	2	0.236085	11.185	11.3276	11.4725	11.322	10.5218	11.034	11.3284	10.9593	-0.0477887	0.211301	0.329874
sp|Q15370-2|ELOB_HUMAN	TCEB2	ELOB_HUMAN Isoform 2 of Transcription elongation factor B polypeptide 2	1519	5	31.1	4	0.600018	10.9346	9.86186	10.0715	11.1343	10.3404	11.5225	10.2893	10.9991	0.0962358	0.212001	0.330744
sp|Q9P2K8|E2AK4_HUMAN	EIF2AK4	E2AK4_HUMAN Eukaryotic translation initiation factor 2-alpha kinase 4	1646	4	3.3	4	0.577869	11.1619	11.4681	11.989	10.0842	10.5735	11.6476	11.5396	10.7684	-0.099791	0.212922	0.331767
sp|Q5BJH7|YIF1B_HUMAN	YIF1B	YIF1B_HUMAN Protein YIF1B	1886	2	4.1	2	0.490484	9.60347	10.4205	12.5114	11.5729	12.1978	13.0594	10.8451	12.2767	0.178874	0.212942	0.331767
sp|P28340|DPOD1_HUMAN	POLD1	DPOD1_HUMAN DNA polymerase delta catalytic subunit	44	3	3.3	2	0.454922	8.94944	9.34832	10.3305	16.7647	12.614	9.16577	9.54275	12.8482	0.429085	0.213203	0.331849
sp|P43378|PTN9_HUMAN	PTPN9	PTN9_HUMAN Tyrosine-protein phosphatase non-receptor type 9	472	4	6.1	3	0.100506	10.2957	9.78196	11.1911	11.8683	11.207	10.6208	10.4229	11.2321	0.10786	0.213281	0.331849
sp|Q96IZ0|PAWR_HUMAN	PAWR	PAWR_HUMAN PRKC apoptosis WT1 regulator protein	420	8	21.5	6	0.288438	11.0248	10.8309	9.80133	11.3795	11.0743	10.9684	10.5523	11.1407	0.0782783	0.214475	0.333387
sp|Q9Y4D8-5|HECD4_HUMAN	HECTD4	HECD4_HUMAN Isoform 5 of Probable E3 ubiquitin-protein ligase HECTD4	1279	2	1.8	1	0	13.2779	9.75124	13.2946	11.0976	6.02706	10.4417	12.1079	9.18877	-0.398006	0.214556	0.333387
sp|O94763|RMP_HUMAN	URI1	RMP_HUMAN Unconventional prefoldin RPB5 interactor 1	1552	6	8	5	0.554647	11.2655	11.2577	11.0833	10.5108	11.3531	10.1776	11.2022	10.6805	-0.0687947	0.215448	0.33455
sp|Q9BZF1|OSBL8_HUMAN	OSBPL8	OSBL8_HUMAN Oxysterol-binding protein-related protein 8	653	2	3.9	1	0.202622	12.4214	11.6472	12.4386	11.5366	9.49221	11.9449	12.1691	10.9912	-0.146864	0.216028	0.335227
sp|Q14353-2|GAMT_HUMAN	GAMT	GAMT_HUMAN Isoform 2 of Guanidinoacetate N-methyltransferase	2391	1	7.8	1	0	9.27729	11.4608	11.407	11.921	11.2479	12.5449	10.715	11.9046	0.151882	0.216192	0.335257
sp|P61626|LYSC_HUMAN	LYZ	LYSC_HUMAN Lysozyme C	801	1	6.1	1	5.23816	12.1614	16.7625	12.6982	9.2461	14.146	5.58927	13.874	9.66044	-0.522226	0.216371	0.335309
sp|Q8NHZ8|CDC26_HUMAN	CDC26	CDC26_HUMAN Anaphase-promoting complex subunit CDC26	1973	1	14.1	1	0.755968	12.839	10.7564	12.5226	11.4025	11.188	10.3561	12.0393	10.9822	-0.132588	0.217124	0.336253
sp|O60925|PFD1_HUMAN	PFDN1	PFD1_HUMAN Prefoldin subunit 1	346	1	6.6	1	0.962939	16.7341	11.5929	12.7836	10.501	13.0017	9.31467	13.7035	10.9391	-0.32505	0.218594	0.338304
sp|O94886|TM63A_HUMAN	TMEM63A	TM63A_HUMAN Transmembrane protein 63A	2328	1	1.1	1	2.04952	12.4243	9.61562	12.1656	12.8701	14.8387	11.9177	11.4018	13.2088	0.212238	0.219431	0.339373
sp|O14578-4|CTRO_HUMAN	CIT	CTRO_HUMAN Isoform 4 of Citron Rho-interacting kinase	1131	5	2	3	1.21154	11.4861	11.2914	12.2756	11.0461	11.4932	11.0527	11.6844	11.1973	-0.0614255	0.219995	0.340019
sp|P62241|RS8_HUMAN	RPS8	RS8_HUMAN 40S ribosomal protein S8	1877	15	37.5	8	4.04622	13.9974	15.0281	9.71918	10.6932	9.23403	11.2654	12.9149	10.3976	-0.312789	0.220248	0.340134
sp|P06733|ENOA_HUMAN	ENO1	ENOA_HUMAN Alpha-enolase	152	35	39.6	27	1.11745	11.1574	12.5069	10.754	10.9204	9.23027	10.9072	11.4727	10.3526	-0.148215	0.220373	0.340134
sp|Q9ULT8|HECD1_HUMAN	HECTD1	HECD1_HUMAN E3 ubiquitin-protein ligase HECTD1	331	30	10.6	17	0.839657	9.97762	9.67108	11.1627	11.6043	10.3905	11.3742	10.2705	11.123	0.115043	0.220509	0.340134
sp|Q13131-2|AAPK1_HUMAN	PRKAA1	AAPK1_HUMAN Isoform 2 of 5'-AMP-activated protein kinase catalytic subunit alpha-1	1034	14	20.9	6	0.122237	11.0036	9.71753	9.9698	11.1677	10.4065	11.1381	10.2303	10.9041	0.092021	0.221401	0.340984
sp|P30048|PRDX3_HUMAN	PRDX3	PRDX3_HUMAN Thioredoxin-dependent peroxide reductase, mitochondrial	1096	1	3.1	1	1.46232	11.141	10.1979	8.27043	14.4858	9.85331	12.1365	9.86975	12.1586	0.300886	0.221456	0.340984
sp|Q99590|SCAFB_HUMAN	SCAF11	SCAFB_HUMAN Protein SCAF11	1831	6	4	2	0.209123	10.1231	9.6462	11.0234	10.48	12.0634	10.9398	10.2642	11.161	0.120844	0.2215	0.340984
sp|Q9UJ41|RABX5_HUMAN	RABGEF1	RABX5_HUMAN Rab5 GDP/GTP exchange factor	494	13	14.4	8	0.479888	11.3635	11.3576	11.3141	10.4936	10.8496	11.4627	11.3451	10.9353	-0.0530723	0.221823	0.341035
sp|Q96QZ7|MAGI1_HUMAN	MAGI1	MAGI1_HUMAN Membrane-associated guanylate kinase, WW and PDZ domain-containing protein 1	693	3	3	2	1.12384	11.4472	13.1387	11.4725	9.28246	12.0642	10.4553	12.0195	10.6006	-0.181221	0.221827	0.341035
sp|P40925-3|MDHC_HUMAN	MDH1	MDHC_HUMAN Isoform 3 of Malate dehydrogenase, cytoplasmic	1503	3	8.8	2	1.61192	12.0151	13.2776	10.0546	11.2098	9.39017	10.0864	11.7824	10.2288	-0.204001	0.222657	0.34186
sp|P58546|MTPN_HUMAN	MTPN	MTPN_HUMAN Myotrophin	1669	5	22	5	0.292196	10.3856	11.0382	9.41392	10.627	12.0095	10.9327	10.2792	11.1897	0.122444	0.222658	0.34186
sp|Q9Y223-2|GLCNE_HUMAN	GNE	GLCNE_HUMAN Isoform 2 of Bifunctional UDP-N-acetylglucosamine 2-epimerase/N-acetylmannosamine kinase	964	2	3.9	2	0.153121	11.7373	12.2099	12.258	10.8907	10.3729	12.3218	12.0684	11.1951	-0.108368	0.223013	0.342179
sp|Q00610|CLH1_HUMAN	CLTC	CLH1_HUMAN Clathrin heavy chain 1	184	164	37.9	126	0.280142	11.4391	10.6118	13.2912	10.7937	9.41949	11.062	11.7807	10.425	-0.176371	0.223275	0.342355
sp|Q5T9L3-2|WLS_HUMAN	WLS	WLS_HUMAN Isoform 2 of Protein wntless homolog	1663	3	4.8	1	2.18702	11.842	8.80758	9.99626	14.8483	9.60547	14.2984	10.2153	12.9174	0.338583	0.224666	0.344261
sp|O95985|TOP3B_HUMAN	TOP3B	TOP3B_HUMAN DNA topoisomerase 3-beta-1	2314	1	1.5	1	0	10.5028	10.7455	13.5686	10.4064	9.17116	10.6084	11.6056	10.062	-0.205907	0.226731	0.347195
sp|Q9UI26-2|IPO11_HUMAN	IPO11	IPO11_HUMAN Isoform 2 of Importin-11	579	2	2.1	1	0.809454	12.5826	11.4128	12.8784	11.2863	9.45129	12.1945	12.2913	10.9774	-0.163102	0.227512	0.348163
sp|Q2VPK5|CTU2_HUMAN	CTU2	CTU2_HUMAN Cytoplasmic tRNA 2-thiolation protein 2	1001	2	3.9	2	0.467156	8.64714	9.96815	10.4074	11.4466	14.8669	9.62947	9.67422	11.981	0.308526	0.228498	0.349441
sp|P04632|CPNS1_HUMAN	CAPNS1	CPNS1_HUMAN Calpain small subunit 1	2272	2	8.6	1	6.68399	11.8389	10.6138	13.5735	10.6947	11.378	9.84417	12.0087	10.639	-0.174727	0.229348	0.35051
sp|Q9H3U1|UN45A_HUMAN	UNC45A	UN45A_HUMAN Protein unc-45 homolog A	1965	5	4.4	3	0.183986	10.7699	10.0821	10.305	12.1535	10.6532	10.6461	10.3856	11.151	0.102576	0.229871	0.351078
sp|P61513|RL37A_HUMAN	RPL37A	RL37A_HUMAN 60S ribosomal protein L37a	2346	1	19.6	1	3.82232	16.2458	15.784	9.10628	9.71489	8.23205	12.2279	13.712	10.0583	-0.447061	0.230374	0.351615
sp|O75367|H2AY_HUMAN	H2AFY	H2AY_HUMAN Core histone macro-H2A.1	2124	2	5.6	2	4.90287	13.5273	11.3334	12.0544	11.2228	11.984	10.2487	12.3051	11.1518	-0.141973	0.231361	0.352889
sp|Q00765|REEP5_HUMAN	REEP5	REEP5_HUMAN Receptor expression-enhancing protein 5	814	1	5.3	1	1.97649	16.7313	10.9953	10.5589	10.8652	8.97563	9.72359	12.7618	9.85482	-0.372935	0.231634	0.353075
sp|Q6Y7W6-3|PERQ2_HUMAN	GIGYF2	PERQ2_HUMAN Isoform 2 of PERQ amino acid-rich with GYF domain-containing protein 2	209	33	18.5	23	0.257225	10.2662	10.2082	10.8747	11.4445	11.3234	10.3252	10.4497	11.0311	0.0781137	0.232697	0.354462
sp|Q66K14|TBC9B_HUMAN	TBC1D9B	TBC9B_HUMAN TBC1 domain family member 9B	2193	3	2.8	2	0.200938	11.1237	10.7678	12.3549	10.2247	10.3035	11.2649	11.4155	10.5977	-0.107235	0.235125	0.357926
sp|O60879|DIAP2_HUMAN	DIAPH2	DIAP2_HUMAN Protein diaphanous homolog 2	1549	2	0.7	1	0.980963	14.1286	10.1519	12.9222	8.38338	9.7204	12.2546	12.4009	10.1194	-0.293316	0.235468	0.357989
sp|P08962|CD63_HUMAN	CD63	CD63_HUMAN CD63 antigen	2189	2	7.6	1	0	11.8026	9.37459	10.7787	10.6526	22.1193	13.7948	10.652	15.5223	0.54322	0.235639	0.357989
sp|P62861|RS30_HUMAN	FAU	RS30_HUMAN 40S ribosomal protein S30	1659	5	18.6	5	6.40082	11.8147	16.95	9.91343	6.5191	12.3508	8.46612	12.8927	9.11201	-0.500714	0.235752	0.357989
sp|Q86X55|CARM1_HUMAN	CARM1	CARM1_HUMAN Histone-arginine methyltransferase CARM1	360	7	12.8	5	0.726253	10.1572	10.529	11.5793	12.5577	10.4981	12.6328	10.7552	11.8962	0.145474	0.235892	0.357989
sp|O43823|AKAP8_HUMAN	AKAP8	AKAP8_HUMAN A-kinase anchor protein 8	2171	2	4.5	1	2.98937	8.22544	8.59208	10.9834	17.8398	18.4375	7.20099	9.26699	14.4928	0.645163	0.235998	0.357989
sp|Q15418-2|KS6A1_HUMAN	RPS6KA1	KS6A1_HUMAN Isoform 2 of Ribosomal protein S6 kinase alpha-1	211	4	4.3	1	0.512136	11.9724	12.4287	11.6668	10.1007	9.88869	12.4827	12.0227	10.8241	-0.151515	0.236091	0.357989
sp|Q8NCA5|FA98A_HUMAN	FAM98A	FA98A_HUMAN Protein FAM98A	715	24	26.2	20	0.35479	10.004	10.6478	11.0637	11.5895	10.5417	11.4746	10.5718	11.2019	0.0835193	0.236526	0.358395
sp|P47897|SYQ_HUMAN	QARS	SYQ_HUMAN Glutamine--tRNA ligase	85	13	13.2	9	0.821085	12.4976	10.9394	11.9868	11.6046	11.0693	10.0684	11.8079	10.9141	-0.113557	0.236667	0.358395
sp|O75832|PSD10_HUMAN	PSMD10	PSD10_HUMAN 26S proteasome non-ATPase regulatory subunit 10	775	4	18.6	4	0.29466	9.92912	10.7805	10.5097	10.5165	10.8082	11.5355	10.4064	10.9534	0.0739033	0.236923	0.358548
sp|P83731|RL24_HUMAN	RPL24	RL24_HUMAN 60S ribosomal protein L24	896	3	16.6	3	3.58851	12.906	15.1142	9.737	10.3849	9.67323	11.0157	12.5857	10.3579	-0.281053	0.238154	0.360176
sp|Q99459|CDC5L_HUMAN	CDC5L	CDC5L_HUMAN Cell division cycle 5-like protein	2305	2	3	2	0.95785	9.92654	12.2672	12.0426	10.4127	10.1496	10.54	11.4121	10.3674	-0.138508	0.238354	0.360245
sp|P13489|RINI_HUMAN	RNH1	RINI_HUMAN Ribonuclease inhibitor	1049	9	19.1	7	0.674726	11.3544	11.4572	12.5393	10.6775	11.6734	11.0166	11.7837	11.1225	-0.083308	0.239316	0.361463
sp|Q15025|TNIP1_HUMAN	TNIP1	TNIP1_HUMAN TNFAIP3-interacting protein 1	820	4	6.6	2	0.388638	6.41605	12.9389	7.42648	12.8515	11.0378	11.5722	8.92714	11.8205	0.405017	0.239807	0.36197
sp|Q02487|DSC2_HUMAN	DSC2	DSC2_HUMAN Desmocollin-2	2376	1	2.6	1	0	14.7293	12.7636	11.2271	10.3066	10.2812	12.7462	12.9066	11.1113	-0.216083	0.240052	0.362105
sp|Q14012|KCC1A_HUMAN	CAMK1	KCC1A_HUMAN Calcium/calmodulin-dependent protein kinase type 1	948	4	14.1	3	0.357449	10.4336	10.3629	10.3207	10.6123	12.0423	10.5103	10.3724	11.055	0.0919513	0.240495	0.36251
sp|Q8IU85|KCC1D_HUMAN	CAMK1D	KCC1D_HUMAN Calcium/calmodulin-dependent protein kinase type 1D	1529	1	4.4	1	0.721826	10.3697	9.76144	9.81971	11.1511	9.70549	11.5007	9.98362	10.7858	0.111495	0.240633	0.36251
sp|P08238|HS90B_HUMAN	HSP90AB1	HS90B_HUMAN Heat shock protein HSP 90-beta	198	59	34.5	47	0.493898	12.5468	10.6824	11.717	10.0903	11.5641	10.3942	11.6487	10.6829	-0.12487	0.240838	0.362583
sp|Q13867|BLMH_HUMAN	BLMH	BLMH_HUMAN Bleomycin hydrolase	719	1	4.4	1	1.28466	9.24281	30.9514	11.2472	7.34484	8.18982	7.32748	17.1472	7.62071	-1.16997	0.24134	0.363105
tr|E9PLY5|E9PLY5_HUMAN	MACF1	E9PLY5_HUMAN Microtubule-actin cross-linking factor 1, isoforms 1/2/3/5 (Fragment)	29	1	0.9	1	2.15219	12.3077	19.6616	9.67044	8.90497	11.3374	8.5749	13.8799	9.60577	-0.531025	0.241784	0.363537
sp|Q9H788|SH24A_HUMAN	SH2D4A	SH24A_HUMAN SH2 domain-containing protein 4A	282	2	5.1	1	0	7.16292	8.94337	10.7238	11.542	14.0104	8.78567	8.94336	11.446	0.355961	0.242355	0.364159
sp|Q96PU5|NED4L_HUMAN	NEDD4L	NED4L_HUMAN E3 ubiquitin-protein ligase NEDD4-like	850	2	2.1	1	0	10.3987	10.2548	11.0189	10.8059	12.828	10.9028	10.5575	11.5122	0.124907	0.243703	0.365948
sp|P52948|NUP98_HUMAN	NUP98	NUP98_HUMAN Nuclear pore complex protein Nup98-Nup96	599	4	2.1	2	0.296482	9.86733	8.78292	10.8192	12.258	11.7025	9.59859	9.82316	11.1864	0.18748	0.244905	0.367393
sp|Q8TEU7-4|RPGF6_HUMAN	RAPGEF6	RPGF6_HUMAN Isoform 4 of Rap guanine nucleotide exchange factor 6	1898	8	6.4	5	0.193666	9.95292	10.4055	10.6503	10.6908	10.3943	11.3906	10.3363	10.8252	0.0666851	0.244981	0.367393
sp|Q8WUH6|CL023_HUMAN	C12orf23	CL023_HUMAN UPF0444 transmembrane protein C12orf23	1014	5	48.3	5	6.42708	10.4702	13.1534	10.4231	8.81059	11.1252	9.48803	11.3489	9.80796	-0.210527	0.245823	0.368417
sp|Q9NRF2|SH2B1_HUMAN	SH2B1	SH2B1_HUMAN SH2B adapter protein 1	2077	1	1.6	1	0	10.6934	12.4596	15.0448	11.4546	9.40195	11.4796	12.7326	10.7787	-0.240343	0.246042	0.368508
sp|Q99570|PI3R4_HUMAN	PIK3R4	PI3R4_HUMAN Phosphoinositide 3-kinase regulatory subunit 4	1878	5	3.8	4	1.10537	10.9054	10.4077	11.5957	11.5534	11.1367	11.859	10.9696	11.5164	0.0701737	0.246474	0.368917
sp|Q16543|CDC37_HUMAN	CDC37	CDC37_HUMAN Hsp90 co-chaperone Cdc37	1205	15	26.7	13	0.1613	11.0719	11.3074	11.6876	9.9258	11.76	9.29897	11.3556	10.3283	-0.136811	0.247748	0.370585
sp|Q9H074|PAIP1_HUMAN	PAIP1	PAIP1_HUMAN Polyadenylate-binding protein-interacting protein 1	692	14	23.6	6	0.264425	10.8942	11.3368	12.0237	10.5668	11.3101	10.7705	11.4182	10.8825	-0.0693318	0.247921	0.370605
sp|Q2KHT3|CL16A_HUMAN	CLEC16A	CL16A_HUMAN Protein CLEC16A	2324	1	0.8	1	0.993348	10.2731	11.9507	9.433	9.69169	9.48623	9.47066	10.5523	9.54953	-0.144054	0.248736	0.371585
sp|P10155|RO60_HUMAN	TROVE2	RO60_HUMAN 60 kDa SS-A/Ro ribonucleoprotein	2004	2	4.8	2	1.48162	11.5581	12.4349	11.3607	11.409	11.5176	9.67683	11.7846	10.8678	-0.116842	0.249796	0.372928
sp|P48147|PPCE_HUMAN	PREP	PPCE_HUMAN Prolyl endopeptidase	352	12	13.1	6	0.346688	10.9622	10.7728	12.4705	10.6538	10.4254	10.8983	11.4018	10.6592	-0.0971643	0.251311	0.374948
sp|P17655|CAN2_HUMAN	CAPN2	CAN2_HUMAN Calpain-2 catalytic subunit	1317	13	14.7	7	0.881786	11.3956	11.0335	12.9641	10.8048	10.984	11.1886	11.7977	10.9925	-0.101991	0.25251	0.376495
sp|Q9Y2D8|ADIP_HUMAN	SSX2IP	ADIP_HUMAN Afadin- and alpha-actinin-binding protein	1296	5	10.3	1	0.71688	9.88275	9.87227	11.5551	12.7886	10.3056	11.8663	10.4367	11.6535	0.159098	0.254467	0.379076
sp|P84090|ERH_HUMAN	ERH	ERH_HUMAN Enhancer of rudimentary homolog	2357	1	16.3	1	2.85231	12.0218	9.94055	10.1609	11.0621	7.28783	8.64548	10.7077	8.99846	-0.250901	0.254566	0.379076
sp|Q6IA86-6|ELP2_HUMAN	ELP2	ELP2_HUMAN Isoform 6 of Elongator complex protein 2	1464	5	4.7	4	0.966683	10.2872	10.4255	11.5847	11.7116	12.1565	10.7514	10.7658	11.5398	0.100166	0.255733	0.380569
sp|Q6P1A2|MBOA5_HUMAN	LPCAT3	MBOA5_HUMAN Lysophospholipid acyltransferase 5	2014	3	4.5	2	1.21146	13.3466	9.66509	9.32112	14.0798	11.3542	12.9021	10.7776	12.7787	0.245706	0.255949	0.380647
sp|Q13614|MTMR2_HUMAN	MTMR2	MTMR2_HUMAN Myotubularin-related protein 2	2012	1	1.2	1	0	13.9074	7.70027	8.95406	14.1289	17.8613	10.1635	10.1872	14.0512	0.463934	0.256405	0.381081
sp|P32121-4|ARRB2_HUMAN	ARRB2	ARRB2_HUMAN Isoform 4 of Beta-arrestin-2	2097	2	4.2	1	0	10.2155	11.9305	15.0628	9.05038	6.34255	12.6446	12.4029	9.34586	-0.408283	0.256621	0.381157
sp|O15020|SPTN2_HUMAN	SPTBN2	SPTN2_HUMAN Spectrin beta chain, non-erythrocytic 2	265	19	4.6	14	0.597118	9.0745	36.144	10.5732	7.01941	7.51146	6.41974	18.5972	6.98354	-1.41306	0.256918	0.381355
sp|P50747|BPL1_HUMAN	HLCS	BPL1_HUMAN Biotin--protein ligase	1511	5	5.1	3	3.70738	10.1136	10.5557	10.9253	10.7765	12.3737	10.759	10.5315	11.3031	0.102002	0.25728	0.381458
sp|Q9Y2L5|TPPC8_HUMAN	TRAPPC8	TPPC8_HUMAN Trafficking protein particle complex subunit 8	1388	2	2	1	0.233281	10.5257	11.5618	12.1368	10.6347	10.6734	10.9957	11.4081	10.768	-0.0833132	0.257421	0.381458
sp|O43379-4|WDR62_HUMAN	WDR62	WDR62_HUMAN Isoform 4 of WD repeat-containing protein 62	167	9	7.3	7	0.33177	10.6204	11.2959	12.1258	10.9093	10.2151	10.9527	11.3474	10.6924	-0.0857806	0.257602	0.381458
sp|O95405|ZFYV9_HUMAN	ZFYVE9	ZFYV9_HUMAN Zinc finger FYVE domain-containing protein 9	987	5	4.1	5	0.407006	10.3523	9.62832	10.4679	10.4688	10.3116	11.7576	10.1495	10.846	0.0957484	0.257644	0.381458
sp|Q01844-5|EWS_HUMAN	EWSR1	EWS_HUMAN Isoform 5 of RNA-binding protein EWS	147	10	10.6	4	0.303933	11.3869	10.4554	11.151	12.1117	10.7662	12.3694	10.9977	11.7491	0.0953379	0.25809	0.381875
sp|P27708|PYR1_HUMAN	CAD	PYR1_HUMAN CAD protein	792	47	16.9	33	0.544208	11.2637	11.0273	11.5284	11.0196	10.2554	11.2386	11.2731	10.8379	-0.0568016	0.259244	0.383254
sp|Q8N999|CL029_HUMAN	C12orf29	CL029_HUMAN Uncharacterized protein C12orf29	2378	1	3.1	1	0.687021	10.6532	13.9409	11.9755	8.73661	9.71207	12.3975	12.1898	10.282	-0.245552	0.259352	0.383254
sp|Q9NQ48|LZTL1_HUMAN	LZTFL1	LZTL1_HUMAN Leucine zipper transcription factor-like protein 1	1406	1	3.7	1	0	11.2847	10.6565	12.6935	12.0085	9.2809	8.63366	11.5449	9.97435	-0.210958	0.259626	0.383414
sp|Q8TD16-2|BICD2_HUMAN	BICD2	BICD2_HUMAN Isoform 2 of Protein bicaudal D homolog 2	1244	3	2.5	2	0.461251	10.7868	14.4814	14.5016	10.3501	12.8098	10.9418	13.2566	11.3673	-0.221827	0.259811	0.383445
sp|Q9NU22|MDN1_HUMAN	MDN1	MDN1_HUMAN Midasin	31	28	5.6	19	0.526772	10.4778	9.49379	10.3891	11.9637	9.67981	11.9418	10.1202	11.1951	0.145627	0.260231	0.383619
tr|F8W726|F8W726_HUMAN	UBAP2L	F8W726_HUMAN Ubiquitin-associated protein 2-like	481	1	0.8	1	0.281096	8.80872	11.5624	10.8545	10.9872	11.4911	12.3496	10.4085	11.6093	0.157514	0.26026	0.383619
sp|Q8N357|S35F6_HUMAN	SLC35F6	S35F6_HUMAN Solute carrier family 35 member F6	1777	1	3.2	1	0	12.1933	7.7263	8.26054	14.4849	15.3994	8.46651	9.39337	12.7836	0.444581	0.260814	0.384023
sp|P46782|RS5_HUMAN	RPS5	RS5_HUMAN 40S ribosomal protein S5	711	5	14.7	3	2.16971	12.5925	11.5071	12.6947	11.5081	12.2782	10.2674	12.2648	11.3512	-0.111669	0.260865	0.384023
sp|Q96HJ9-2|CG055_HUMAN	C7orf55	CG055_HUMAN Isoform 2 of UPF0562 protein C7orf55	2370	2	5.5	1	2.00705	8.41531	10.7963	9.97925	11.2001	9.78552	11.8282	9.73029	10.938	0.168788	0.261061	0.384027
sp|O95757|HS74L_HUMAN	HSPA4L	HS74L_HUMAN Heat shock 70 kDa protein 4L	299	13	15.1	11	0.317513	10.5026	11.4433	11.4846	10.08	11.0226	10.6715	11.1435	10.5914	-0.0733148	0.26128	0.384027
sp|P62805|H4_HUMAN	HIST1H4A	H4_HUMAN Histone H4	946	35	67	29	7.91115	15.2445	15.785	9.60878	8.22379	8.52686	13.5784	13.5461	10.1097	-0.42214	0.261363	0.384027
sp|Q96P48|ARAP1_HUMAN	ARAP1	ARAP1_HUMAN Arf-GAP with Rho-GAP domain, ANK repeat and PH domain-containing protein 1	833	8	5.4	4	2.44112	9.41016	11.4965	9.78358	11.0957	12.087	10.5685	10.2301	11.2504	0.137161	0.261698	0.384276
sp|Q6ZS17-4|FA65A_HUMAN	FAM65A	FA65A_HUMAN Isoform 4 of Protein FAM65A	2221	1	0.9	1	0.817959	11.2299	8.1935	10.8861	11.6636	13.4863	10.3411	10.1032	11.8303	0.227686	0.262033	0.384525
sp|Q9UBL3|ASH2L_HUMAN	ASH2L	ASH2L_HUMAN Set1/Ash2 histone methyltransferase complex subunit ASH2	1493	1	1.3	1	0.578457	10.8401	10.7287	12.867	11.0624	10.4838	9.84483	11.4786	10.4637	-0.133557	0.26249	0.384953
sp|O14730|RIOK3_HUMAN	RIOK3	RIOK3_HUMAN Serine/threonine-protein kinase RIO3	2155	4	4.6	3	1.38515	11.8336	11.4536	10.7797	10.2255	11.4774	10.4348	11.3556	10.7126	-0.0841038	0.263577	0.386303
sp|Q13123|RED_HUMAN	IK	RED_HUMAN Protein Red	51	1	1.4	1	1.11688	11.5427	14.6171	10.8824	11.0634	11.1714	10.1517	12.3474	10.7955	-0.193778	0.263977	0.38644
sp|O75147|OBSL1_HUMAN	OBSL1	OBSL1_HUMAN Obscurin-like protein 1	997	2	1.2	2	0.264331	10.9663	10.8726	11.689	11.1681	10.539	10.5166	11.176	10.7412	-0.0572373	0.264004	0.38644
sp|Q9P035|HACD3_HUMAN	PTPLAD1	HACD3_HUMAN Very-long-chain (3R)-3-hydroxyacyl-[acyl-carrier protein] dehydratase 3	2070	5	8.8	4	1.80309	13.3149	8.87308	9.08096	14.0138	11.0038	12.8168	10.423	12.6115	0.274969	0.265293	0.388083
sp|O00154|BACH_HUMAN	ACOT7	BACH_HUMAN Cytosolic acyl coenzyme A thioester hydrolase	2267	2	8.4	2	0.64156	12.8789	10.776	12.3186	12.0969	9.4016	10.5887	11.9911	10.6957	-0.164935	0.265597	0.388284
sp|Q9NVT9|ARMC1_HUMAN	ARMC1	ARMC1_HUMAN Armadillo repeat-containing protein 1	2355	1	5.3	1	0	12.2232	12.7279	11.9362	8.73575	13.205	9.56681	12.2957	10.5025	-0.227422	0.267061	0.390177
sp|Q96KQ4|ASPP1_HUMAN	PPP1R13B	ASPP1_HUMAN Apoptosis-stimulating of p53 protein 1	1038	4	3.7	2	0.612138	12.0184	8.9471	9.09633	12.2058	11.2471	10.7814	10.0206	11.4114	0.187509	0.268846	0.392456
sp|Q9BTE6-3|AASD1_HUMAN	AARSD1	AASD1_HUMAN Isoform 3 of Alanyl-tRNA editing protein Aarsd1	615	4	6.8	2	0.576108	11.9499	10.3361	11.653	11.2768	9.82648	10.3215	11.313	10.4749	-0.111044	0.268958	0.392456
sp|Q9Y5Y2|NUBP2_HUMAN	NUBP2	NUBP2_HUMAN Cytosolic Fe-S cluster assembly factor NUBP2	1819	2	7	1	0.383357	10.4611	10.6944	11.0772	14.2768	10.5728	11.6591	10.7442	12.1696	0.179715	0.269862	0.393527
sp|O75122|CLAP2_HUMAN	CLASP2	CLAP2_HUMAN CLIP-associating protein 2	739	22	14.1	15	0.288748	11.0163	10.5734	12.1923	10.6477	9.82178	11.0178	11.2607	10.4957	-0.101486	0.270405	0.393843
sp|Q13057-2|COASY_HUMAN	COASY	COASY_HUMAN Isoform 2 of Bifunctional coenzyme A synthase	245	4	4.2	1	0.227176	9.99546	9.20276	10.4156	11.0316	12.4169	9.58371	9.87126	11.0107	0.157603	0.270504	0.393843
sp|A2RRP1|NBAS_HUMAN	NBAS	NBAS_HUMAN Neuroblastoma-amplified sequence	713	6	2.4	5	0.490373	10.695	10.4465	10.5045	11.6927	10.139	12.2653	10.5486	11.3657	0.107624	0.270587	0.393843
sp|Q9Y285|SYFA_HUMAN	FARSA	SYFA_HUMAN Phenylalanine--tRNA ligase alpha subunit	1779	2	3.5	1	0.757015	11.6316	10.0656	10.3698	14.2863	11.4512	10.8107	10.689	12.1827	0.18871	0.270996	0.394156
sp|Q5R372-5|RBG1L_HUMAN	RABGAP1L	RBG1L_HUMAN Isoform 5 of Rab GTPase-activating protein 1-like	1844	1	3.4	1	0.948673	13.8484	11.887	9.66674	9.78354	10.4667	10.45	11.8007	10.2334	-0.205589	0.271142	0.394156
sp|O75044|SRGP2_HUMAN	SRGAP2	SRGP2_HUMAN SLIT-ROBO Rho GTPase-activating protein 2	1548	8	9.3	6	0.728314	11.4726	10.9771	10.831	11.0249	10.8041	10.535	11.0935	10.788	-0.0402935	0.272501	0.395884
sp|Q8TA86|RP9_HUMAN	RP9	RP9_HUMAN Retinitis pigmentosa 9 protein	1268	1	3.2	1	5.80122	14.6095	13.7838	9.82918	8.56809	12.5681	9.90061	12.7408	10.3456	-0.300439	0.273059	0.396447
sp|Q8NDI1|EHBP1_HUMAN	EHBP1	EHBP1_HUMAN EH domain-binding protein 1	293	10	9.9	5	0.709429	10.7764	13.5943	10.7343	10.1946	11.0243	10.118	11.7017	10.4456	-0.163818	0.273295	0.396542
sp|P46063|RECQ1_HUMAN	RECQL	RECQ1_HUMAN ATP-dependent DNA helicase Q1	1274	4	5.2	1	2.47814	10.7287	6.56355	11.5976	11.8528	10.7063	12.5879	9.62994	11.7157	0.282839	0.274159	0.397547
sp|P40855|PEX19_HUMAN	PEX19	PEX19_HUMAN Peroxisomal biogenesis factor 19	1380	1	5	1	0.942302	10.65	10.4698	8.65472	11.7373	12.0197	9.69683	9.92484	11.1513	0.168093	0.274884	0.39835
sp|Q96RL7|VP13A_HUMAN	VPS13A	VP13A_HUMAN Vacuolar protein sorting-associated protein 13A	170	6	1.4	2	1.08838	12.4684	11.2474	11.845	12.1783	10.569	10.0264	11.8536	10.9246	-0.117747	0.275457	0.398931
sp|P49257|LMAN1_HUMAN	LMAN1	LMAN1_HUMAN Protein ERGIC-53	2199	4	6.5	4	1.96282	11.4633	11.8972	8.62634	11.8838	12.0655	11.9234	10.6623	11.9576	0.165407	0.275822	0.399212
sp|Q96RG2-2|PASK_HUMAN	PASK	PASK_HUMAN Isoform 2 of PAS domain-containing serine/threonine-protein kinase	457	10	7.1	7	0.327746	9.91845	10.1829	11.685	11.991	10.8149	11.4118	10.5954	11.4059	0.106338	0.278211	0.402419
sp|P20336|RAB3A_HUMAN	RAB3A	RAB3A_HUMAN Ras-related protein Rab-3A	1450	5	3.6	2	0.685119	11.4348	10.8901	11.8812	11.1479	12.7249	12.4578	11.402	12.1102	0.086934	0.278531	0.40263
sp|Q96A65|EXOC4_HUMAN	EXOC4	EXOC4_HUMAN Exocyst complex component 4	939	7	7.8	2	2.23982	10.6123	13.6523	10.905	9.62391	11.089	10.4861	11.7232	10.3997	-0.172832	0.278907	0.402924
sp|Q96SB4-3|SRPK1_HUMAN	SRPK1	SRPK1_HUMAN Isoform 1 of SRSF protein kinase 1	356	4	4.2	4	0.71648	10.9786	11.49	12.403	10.6959	11.6063	10.5969	11.6239	10.9664	-0.0839994	0.279513	0.403547
tr|H0Y412|H0Y412_HUMAN	PRRC2B	H0Y412_HUMAN Protein PRRC2B (Fragment)	191	1	2.9	1	0.479224	13.0855	12.1884	10.6929	9.86558	11.8166	10.9302	11.9889	10.8708	-0.141248	0.280695	0.405003
sp|Q92997|DVL3_HUMAN	DVL3	DVL3_HUMAN Segment polarity protein dishevelled homolog DVL-3	264	3	3.8	1	2.38409	9.45642	10.3886	11.655	13.6826	13.3892	9.73594	10.5	12.2693	0.22466	0.280882	0.405021
sp|Q9BY89|K1671_HUMAN	KIAA1671	K1671_HUMAN Uncharacterized protein KIAA1671	230	10	6.1	8	0.379717	11.5007	11.4734	11.2872	10.5177	11.6963	10.618	11.4204	10.944	-0.0614792	0.281598	0.405801
sp|Q96KG9|NTKL_HUMAN	SCYL1	NTKL_HUMAN N-terminal kinase-like protein	746	5	6.6	4	0.433553	11.4454	10.6506	12.1129	10.932	10.5659	11.0473	11.403	10.8484	-0.0719315	0.28241	0.406681
sp|P68431|H31_HUMAN	HIST1H3A	H31_HUMAN Histone H3.1	1347	7	22.1	6	6.05198	13.3126	17.3873	8.64922	10.3546	9.05217	10.404	13.1164	9.93694	-0.400496	0.282558	0.406681
sp|Q9GZR1|SENP6_HUMAN	SENP6	SENP6_HUMAN Sentrin-specific protease 6	1833	1	0.6	1	0.32978	10.4125	14.0228	11.4067	11.661	9.27449	10.148	11.9473	10.3611	-0.205502	0.283878	0.408152
sp|Q66PJ3-2|AR6P4_HUMAN	ARL6IP4	AR6P4_HUMAN Isoform 2 of ADP-ribosylation factor-like protein 6-interacting protein 4	231	8	2.8	8	5.57254	12.8177	17.3143	8.38446	8.4395	10.8441	9.32229	12.8388	9.5353	-0.429163	0.283932	0.408152
sp|Q147X3|NAA30_HUMAN	NAA30	NAA30_HUMAN N-alpha-acetyltransferase 30	1546	2	7.5	1	0.343917	11.6692	11.5345	10.4436	11.4997	9.23503	10.0743	11.2158	10.2696	-0.12714	0.284632	0.408906
sp|Q9UHD1|CHRD1_HUMAN	CHORDC1	CHRD1_HUMAN Cysteine and histidine-rich domain-containing protein 1	1300	11	25.9	9	0.409225	10.7709	10.7499	10.6963	10.629	11.2734	11.0093	10.739	10.9706	0.0307761	0.286259	0.410988
sp|P25788|PSA3_HUMAN	PSMA3	PSA3_HUMAN Proteasome subunit alpha type-3	1009	3	7.5	2	0.473499	9.81401	13.2476	10.3651	9.96388	9.1364	10.2235	11.1423	9.77459	-0.188933	0.286849	0.411582
sp|Q6UW02|CP20A_HUMAN	CYP20A1	CP20A_HUMAN Cytochrome P450 20A1	1708	2	3.7	2	0.299096	9.65023	9.67872	11.6352	12.9839	9.45447	14.6411	10.3214	12.3598	0.260022	0.287904	0.41284
sp|O94973-2|AP2A2_HUMAN	AP2A2	AP2A2_HUMAN Isoform 2 of AP-2 complex subunit alpha-2	533	5	6.3	2	0.502311	7.78821	11.056	11.3651	12.0722	9.92416	15.5113	10.0698	12.5025	0.312192	0.288459	0.41338
sp|Q9Y4K4|M4K5_HUMAN	MAP4K5	M4K5_HUMAN Mitogen-activated protein kinase kinase kinase kinase 5	527	5	7.4	2	0.267466	14.3313	11.197	10.7482	10.0891	11.7498	9.7186	12.0922	10.5192	-0.201055	0.289209	0.414199
sp|Q13596-3|SNX1_HUMAN	SNX1	SNX1_HUMAN Isoform 3 of Sorting nexin-1	1283	3	5.9	2	2.06674	10.4839	10.5544	11.6856	11.3268	14.2334	11.1119	10.908	12.224	0.164336	0.289679	0.414617
sp|O00267|SPT5H_HUMAN	SUPT5H	SPT5H_HUMAN Transcription elongation factor SPT5	1127	14	16.9	9	0.637996	10.6243	9.63995	11.2291	12.0686	10.3136	11.6918	10.4978	11.358	0.113627	0.290235	0.415157
sp|Q96IZ6|MET2A_HUMAN	METTL2A	MET2A_HUMAN Methyltransferase-like protein 2A	1215	4	9	1	0	8.26023	11.9383	11.483	12.1468	13.3977	11.0388	10.5605	12.1944	0.207544	0.290703	0.415571
sp|Q9UQB8|BAIP2_HUMAN	BAIAP2	BAIP2_HUMAN Brain-specific angiogenesis inhibitor 1-associated protein 2	1426	2	4.3	2	0.16471	9.15259	20.1784	11.3566	10.1145	8.34104	9.83329	13.5625	9.42961	-0.524356	0.292597	0.418022
sp|P78362-2|SRPK2_HUMAN	SRPK2	SRPK2_HUMAN Isoform 2 of SRSF protein kinase 2	356	2	3.9	2	0.300963	9.92864	11.287	13.2071	10.2508	10.7922	9.76615	11.4743	10.2697	-0.160002	0.293171	0.418506
sp|O60664|PLIN3_HUMAN	PLIN3	PLIN3_HUMAN Perilipin-3	1178	6	16.4	4	0.156366	11.2162	10.3039	10.7275	11.7685	10.386	13.5716	10.7492	11.9087	0.147786	0.293297	0.418506
sp|Q8IWZ3-6|ANKH1_HUMAN	ANKHD1	ANKH1_HUMAN Isoform 6 of Ankyrin repeat and KH domain-containing protein 1	277	30	12.7	19	0.467594	9.98648	9.60007	10.9498	11.0863	10.2613	10.9023	10.1788	10.75	0.0787674	0.293573	0.418629
sp|Q9BZQ8|NIBAN_HUMAN	FAM129A	NIBAN_HUMAN Protein Niban	1467	4	3.4	2	0.443772	10.8337	11.2569	11.1575	10.842	10.3273	11.1194	11.0827	10.7629	-0.0422427	0.293862	0.418629
sp|Q9Y4B5|SOGA2_HUMAN	SOGA2	SOGA2_HUMAN Protein SOGA2	371	2	1.1	1	4.6392	10.1341	11.2785	11.2168	10.2248	16.4893	12.6541	10.8765	13.1227	0.270855	0.293924	0.418629
sp|Q6GYQ0-6|RGPA1_HUMAN	RALGAPA1	RGPA1_HUMAN Isoform 6 of Ral GTPase-activating protein subunit alpha-1	2406	1	0.5	1	0	10.9201	11.7591	14.6164	9.88651	11.1153	11.7766	12.4319	10.9261	-0.186262	0.294206	0.418775
sp|Q06055-2|AT5G2_HUMAN	ATP5G2	AT5G2_HUMAN Isoform 2 of ATP synthase F(0) complex subunit C2, mitochondrial	1018	1	3.5	1	0.673539	11.8164	8.68656	8.24849	14.7707	12.17	9.0427	9.5838	11.9945	0.323701	0.294706	0.419229
sp|Q15751|HERC1_HUMAN	HERC1	HERC1_HUMAN Probable E3 ubiquitin-protein ligase HERC1	1460	10	2.2	6	0.669232	11.208	9.99987	11.8682	10.8137	9.9215	10.1481	11.0254	10.2945	-0.0989594	0.296314	0.421239
sp|P23528|COF1_HUMAN	CFL1	COF1_HUMAN Cofilin-1	840	14	31.9	11	0.664733	10.991	11.1055	10.554	10.8868	10.6284	9.63148	10.8835	10.3822	-0.0680251	0.296614	0.421239
sp|Q14157-1|UBP2L_HUMAN	UBAP2L	UBP2L_HUMAN Isoform 2 of Ubiquitin-associated protein 2-like	481	1	0.7	1	0.326684	9.9309	9.92819	8.54538	10.899	15.1277	9.05427	9.46816	11.6937	0.304572	0.296662	0.421239
sp|P13796|PLSL_HUMAN	LCP1	PLSL_HUMAN Plastin-2	21	4	5.3	1	1.41171	10.3069	11.6448	13.6855	10.9889	9.101	11.2595	11.879	10.4498	-0.184943	0.297423	0.42206
sp|O95155-4|UBE4B_HUMAN	UBE4B	UBE4B_HUMAN Isoform 4 of Ubiquitin conjugation factor E4 B	1395	4	3.1	1	0	10.0444	14.056	12.9315	10.1226	5.89499	12.7066	12.344	9.57474	-0.3665	0.29805	0.422693
sp|Q92466|DDB2_HUMAN	DDB2	DDB2_HUMAN DNA damage-binding protein 2	2342	2	1.6	2	0.177629	11.6761	9.74134	11.5569	10.907	9.62935	9.78099	10.9914	10.1058	-0.121203	0.299971	0.425157
sp|Q9NRY5|F1142_HUMAN	FAM114A2	F1142_HUMAN Protein FAM114A2	2148	2	4.8	1	0.738683	10.3122	11.7675	10.0173	12.816	10.9863	11.1383	10.699	11.6469	0.122472	0.300451	0.425578
sp|Q9UBB6-3|NCDN_HUMAN	NCDN	NCDN_HUMAN Isoform 3 of Neurochondrin	1089	2	2.6	1	0.284729	9.61116	9.61402	10.538	11.2141	13.992	9.42082	9.92105	11.5423	0.218369	0.300661	0.425615
sp|P38159|RBMX_HUMAN	RBMX	RBMX_HUMAN RNA-binding motif protein, X chromosome	541	19	25.3	14	0.620918	10.8071	11.4745	11.7368	10.9429	11.3118	10.4158	11.3394	10.8902	-0.0583264	0.302218	0.427559
sp|Q08211|DHX9_HUMAN	DHX9	DHX9_HUMAN ATP-dependent RNA helicase A	36	42	23.1	26	0.57218	10.3794	10.2536	11.1057	11.7316	10.3728	11.3455	10.5796	11.15	0.0757614	0.303593	0.429244
sp|Q15814|TBCC_HUMAN	TBCC	TBCC_HUMAN Tubulin-specific chaperone C	2367	1	6.1	1	0.578172	9.43819	9.90667	9.75744	9.33726	10.5324	12.0265	9.70077	10.6321	0.132253	0.303835	0.429324
sp|P35237|SPB6_HUMAN	SERPINB6	SPB6_HUMAN Serpin B6	193	2	6.4	2	0.434402	9.53169	11.2766	10.2321	10.5024	10.831	13.244	10.3468	11.5258	0.155687	0.30458	0.430115
sp|P22102|PUR2_HUMAN	GART	PUR2_HUMAN Trifunctional purine biosynthetic protein adenosine-3	434	24	17.7	23	0.359559	11.0127	10.8684	12.3694	10.7556	9.92328	11.3521	11.4168	10.677	-0.0966553	0.307183	0.433527
sp|Q66GS9|CP135_HUMAN	CEP135	CP135_HUMAN Centrosomal protein of 135 kDa	2249	1	1.2	1	0	11.8415	11.6365	11.3511	11.8679	10.4782	10.9728	11.6097	11.1063	-0.0639522	0.307503	0.433716
sp|Q14671|PUM1_HUMAN	PUM1	PUM1_HUMAN Pumilio homolog 1	545	2	1.3	1	0	10.9755	8.63838	10.2072	15.6558	11.4791	9.49066	9.94038	12.2085	0.296516	0.307812	0.433889
sp|O43166|SI1L1_HUMAN	SIPA1L1	SI1L1_HUMAN Signal-induced proliferation-associated 1-like protein 1	1551	1	0.9	1	0	12.7965	10.3682	13.4062	9.36409	12.1902	10.6912	12.1903	10.7485	-0.1816	0.308171	0.43413
sp|P13987|CD59_HUMAN	CD59	CD59_HUMAN CD59 glycoprotein	2068	1	9.4	1	3.28245	13.0559	13.8918	8.2062	9.96505	9.46116	9.51243	11.718	9.64622	-0.280688	0.309059	0.434891
sp|O95376|ARI2_HUMAN	ARIH2	ARI2_HUMAN E3 ubiquitin-protein ligase ARIH2	1459	2	5.3	1	0	13.7592	8.1544	12.7994	9.91767	9.34033	9.37609	11.571	9.5447	-0.277743	0.309085	0.434891
sp|Q6SJ93|F111B_HUMAN	FAM111B	F111B_HUMAN Protein FAM111B	2396	1	1.6	1	0	14.5557	12.1569	10.9329	8.83995	12.6591	10.81	12.5485	10.7697	-0.22054	0.310252	0.436268
sp|O15397|IPO8_HUMAN	IPO8	IPO8_HUMAN Importin-8	1368	8	6.8	3	0.410466	11.1886	9.65257	10.455	12.7877	9.62122	12.9743	10.4321	11.7944	0.177078	0.310727	0.436672
sp|Q8WUM0|NU133_HUMAN	NUP133	NU133_HUMAN Nuclear pore complex protein Nup133	663	8	6.7	7	0.263069	10.7417	11.2633	12.3414	11.4026	9.64674	10.8616	11.4488	10.637	-0.106109	0.311257	0.437153
sp|Q8WXX5|DNJC9_HUMAN	DNAJC9	DNJC9_HUMAN DnaJ homolog subfamily C member 9	1400	2	8.5	1	1.04714	11.2984	10.7136	7.2853	13.8805	10.7642	10.4182	9.76577	11.6876	0.259179	0.313156	0.439553
sp|Q8IZ07|AN13A_HUMAN	ANKRD13A	AN13A_HUMAN Ankyrin repeat domain-containing protein 13A	2223	1	2.4	1	1.8166	9.31046	11.24	11.6395	11.1877	11.0944	14.4938	10.73	12.2586	0.192151	0.314204	0.440759
sp|P42356|PI4KA_HUMAN	PI4KA	PI4KA_HUMAN Phosphatidylinositol 4-kinase alpha	168	10	4.4	4	0.589405	11.2712	11.3948	12.5437	12.1335	9.11112	10.6481	11.7366	10.6309	-0.142747	0.314468	0.440862
sp|Q9P253|VPS18_HUMAN	VPS18	VPS18_HUMAN Vacuolar protein sorting-associated protein 18 homolog	1500	6	5.3	1	1.52799	10.9527	23.9612	11.157	11.3776	8.77372	10.8897	15.357	10.347	-0.569678	0.316122	0.44251
sp|Q9BTU6|P4K2A_HUMAN	PI4K2A	P4K2A_HUMAN Phosphatidylinositol 4-kinase type 2-alpha	1876	1	1.7	1	0.453926	13.4152	11.8419	11.174	11.2506	11.4176	11.4704	12.1437	11.3795	-0.0937701	0.316213	0.44251
sp|O75844|FACE1_HUMAN	ZMPSTE24	FACE1_HUMAN CAAX prenyl protease 1 homolog	1033	8	11.6	5	1.98838	12.7753	9.89718	9.68219	13.0829	11.9454	11.2225	10.7849	12.0836	0.164041	0.316215	0.44251
sp|Q9Y4P3|TBL2_HUMAN	TBL2	TBL2_HUMAN Transducin beta-like protein 2	2018	2	4.5	2	0.981036	11.8677	11.3624	10.3454	10.7883	14.3731	12.2913	11.1919	12.4842	0.157657	0.317148	0.443549
sp|Q10567|AP1B1_HUMAN	AP1B1	AP1B1_HUMAN AP-1 complex subunit beta-1	871	8	5.6	5	0.570698	10.7216	12.5191	10.9549	10.1156	10.966	10.9573	11.3985	10.6796	-0.0939852	0.318079	0.444583
sp|Q9H223|EHD4_HUMAN	EHD4	EHD4_HUMAN EH domain-containing protein 4	1564	3	5.2	1	0	9.38739	9.50999	8.20991	14.3382	7.73846	11.727	9.03576	11.2679	0.318499	0.319035	0.445651
sp|Q9NVE5-3|UBP40_HUMAN	USP40	UBP40_HUMAN Isoform 3 of Ubiquitin carboxyl-terminal hydrolase 40	1181	1	1.1	1	1.88735	10.4693	10.8508	13.2156	11.259	10.3669	9.51892	11.5119	10.3816	-0.149091	0.319454	0.445716
sp|Q92600|RCD1_HUMAN	RQCD1	RCD1_HUMAN Cell differentiation protein RCD1 homolog	1176	2	6	2	0.60837	10.0219	9.9172	8.77917	10.8944	11.8771	9.06486	9.57277	10.6121	0.148708	0.319465	0.445716
sp|P60709|ACTB_HUMAN	ACTB	ACTB_HUMAN Actin, cytoplasmic 1	365	44	27.2	35	0.645946	10.6704	12.5495	12.9206	10.7362	9.35059	12.3073	12.0468	10.798	-0.157887	0.320475	0.446856
sp|Q9ULH7|MKL2_HUMAN	MKL2	MKL2_HUMAN MKL/myocardin-like protein 2	364	2	2	2	1.02971	11.6481	10.7799	13.6577	12.2153	10.3592	9.60038	12.0286	10.725	-0.165492	0.321447	0.447943
sp|P04040|CATA_HUMAN	CAT	CATA_HUMAN Catalase	219	8	14.4	4	0.735047	9.89411	26.8629	9.28923	8.11457	9.59989	8.77835	15.3487	8.83094	-0.797482	0.322215	0.448725
sp|Q15907|RB11B_HUMAN	RAB11B	RB11B_HUMAN Ras-related protein Rab-11B	2298	2	9.6	2	0.767476	12.8157	9.23659	10.5317	11.7766	11.7857	12.716	10.8613	12.0927	0.154942	0.322394	0.448725
sp|P19367-3|HXK1_HUMAN	HK1	HXK1_HUMAN Isoform 3 of Hexokinase-1	784	4	4.8	2	0.412319	10.5851	12.5408	11.9367	10.4918	8.88599	12.0397	11.6876	10.4725	-0.158371	0.322905	0.449167
sp|Q658P3-2|STEA3_HUMAN	STEAP3	STEA3_HUMAN Isoform 2 of Metalloreductase STEAP3	1657	1	2.4	1	3.45688	11.859	9.09256	9.02412	12.197	10.8608	10.5126	9.99188	11.1901	0.163399	0.32371	0.449884
sp|Q9BXS9|S26A6_HUMAN	SLC26A6	S26A6_HUMAN Solute carrier family 26 member 6	1174	1	2	1	0.374033	17.6254	17.0753	9.80534	11.3782	11.5872	12.8923	14.8353	11.9526	-0.311715	0.323808	0.449884
sp|Q9HAD4|WDR41_HUMAN	WDR41	WDR41_HUMAN WD repeat-containing protein 41	1916	2	2	1	1.62709	10.553	8.61651	10.352	8.99077	15.0572	11.7271	9.84049	11.925	0.277192	0.324829	0.450494
sp|O76071|CIAO1_HUMAN	CIAO1	CIAO1_HUMAN Probable cytosolic iron-sulfur protein assembly protein CIAO1	1962	6	13.6	4	1.21967	11.2043	9.96735	9.92133	11.1645	11.5249	10.2838	10.3643	10.9911	0.0847095	0.324924	0.450494
sp|Q5T5Y3-3|CAMP1_HUMAN	CAMSAP1	CAMP1_HUMAN Isoform 3 of Calmodulin-regulated spectrin-associated protein 1	49	13	9.5	7	0.519421	11.6544	11.1371	11.2075	11.1086	11.3755	10.1657	11.333	10.8832	-0.0584207	0.32495	0.450494
sp|Q9BYP7|WNK3_HUMAN	WNK3	WNK3_HUMAN Serine/threonine-protein kinase WNK3	186	3	1.9	1	0	7.99754	10.6775	11.6976	11.7824	12.9826	10.2016	10.1242	11.6555	0.203206	0.325023	0.450494
sp|Q16850|CP51A_HUMAN	CYP51A1	CP51A_HUMAN Lanosterol 14-alpha demethylase	1081	29	33.8	18	6.04584	9.57194	10.4604	8.9923	9.12671	10.8886	13.3469	9.67489	11.1208	0.200937	0.327118	0.453128
sp|P48507|GSH0_HUMAN	GCLM	GSH0_HUMAN Glutamate--cysteine ligase regulatory subunit	1310	5	18.6	3	0.34398	8.85229	13.1508	8.90642	11.5781	11.4949	12.7936	10.3032	11.9555	0.21459	0.328051	0.454149
sp|Q15018|F175B_HUMAN	FAM175B	F175B_HUMAN BRISC complex subunit Abro1	1342	5	13	4	0.300353	11.6327	10.3324	11.0939	9.70107	9.9254	11.3232	11.0196	10.3166	-0.0951158	0.328482	0.454475
sp|O00273|DFFA_HUMAN	DFFA	DFFA_HUMAN DNA fragmentation factor subunit alpha	47	5	13.6	3	0.617905	11.8868	11.3229	9.81136	10.6208	10.1872	10.0755	11.007	10.2945	-0.0965492	0.328986	0.454902
sp|O75643|U520_HUMAN	SNRNP200	U520_HUMAN U5 small nuclear ribonucleoprotein 200 kDa helicase	658	21	8.6	14	0.577885	10.9471	9.70436	11.1124	11.5885	10.5756	11.4052	10.5879	11.1898	0.0797566	0.329667	0.455496
sp|P27448-7|MARK3_HUMAN	MARK3	MARK3_HUMAN Isoform 6 of MAP/microtubule affinity-regulating kinase 3	2042	1	1.6	1	1.05245	8.49195	9.88449	11.3573	10.2956	10.6599	12.053	9.91125	11.0028	0.150735	0.330116	0.455496
sp|Q96SU4-6|OSBL9_HUMAN	OSBPL9	OSBL9_HUMAN Isoform 6 of Oxysterol-binding protein-related protein 9	1207	3	4.2	3	0.748096	10.2126	11.2552	9.95114	10.2752	9.83347	9.91151	10.473	10.0067	-0.0656981	0.330149	0.455496
sp|Q5VSL9|STRP1_HUMAN	STRIP1	STRP1_HUMAN Striatin-interacting protein 1	1895	1	1.2	1	0.718497	11.8919	11.6591	11.0838	11.0094	11.7221	10.4188	11.5449	11.0501	-0.063202	0.330201	0.455496
sp|P46020|KPB1_HUMAN	PHKA1	KPB1_HUMAN Phosphorylase b kinase regulatory subunit alpha, skeletal muscle isoform	881	6	6.5	4	0.751552	11.1308	10.6397	10.0429	12.3183	11.578	10.2139	10.6045	11.3701	0.100572	0.330574	0.455498
sp|Q16881|TRXR1_HUMAN	TXNRD1	TRXR1_HUMAN Thioredoxin reductase 1, cytoplasmic	1870	9	14.3	8	1.23915	10.9741	11.2283	11.0183	11.3213	10.0719	10.598	11.0736	10.6637	-0.0544095	0.330744	0.455498
sp|O95292|VAPB_HUMAN	VAPB	VAPB_HUMAN Vesicle-associated membrane protein-associated protein B/C	916	10	31.3	5	0.780105	12.8161	10.6954	10.9533	12.2167	11.8273	12.8456	11.4883	12.2965	0.0980873	0.330877	0.455498
sp|P29401-2|TKT_HUMAN	TKT	TKT_HUMAN Isoform 2 of Transketolase	831	9	16.3	5	0.548769	10.7686	11.9548	10.8631	11.1977	9.43196	10.7843	11.1955	10.4713	-0.0964784	0.330986	0.455498
sp|Q15287|RNPS1_HUMAN	RNPS1	RNPS1_HUMAN RNA-binding protein with serine-rich domain 1	1010	3	11.5	3	3.69335	15.612	11.787	10.6455	9.6818	8.29069	13.1639	12.6815	10.3788	-0.289085	0.331807	0.456358
sp|P04637|P53_HUMAN	TP53	P53_HUMAN Cellular tumor antigen p53	1412	4	8.9	4	0.285134	10.5984	11.0751	9.9619	12.0599	10.1507	11.6045	10.5451	11.2717	0.0961241	0.332683	0.457291
sp|Q9NTZ6|RBM12_HUMAN	RBM12	RBM12_HUMAN RNA-binding protein 12	1612	2	1.8	1	1.9341	13.0213	8.97246	9.3712	11.3408	11.1354	14.3076	10.455	12.2613	0.22992	0.334157	0.459046
sp|P57740|NU107_HUMAN	NUP107	NU107_HUMAN Nuclear pore complex protein Nup107	1228	3	4.2	3	0.497535	11.0427	10.5067	10.7048	10.8535	10.4207	10.0958	10.7514	10.4567	-0.0400982	0.335671	0.460853
sp|P53804|TTC3_HUMAN	TTC3	TTC3_HUMAN E3 ubiquitin-protein ligase TTC3	1771	6	1	2	0.434294	10.4908	9.15914	10.9691	11.9013	11.1479	10.06	10.2064	11.0364	0.112799	0.336614	0.461875
sp|Q8WUX2|CHAC2_HUMAN	CHAC2	CHAC2_HUMAN Cation transport regulator-like protein 2	2140	2	8.7	1	0	12.5239	11.0357	11.6732	12.1844	9.54574	10.6316	11.7443	10.7872	-0.122634	0.337298	0.46254
sp|O43169|CYB5B_HUMAN	CYB5B	CYB5B_HUMAN Cytochrome b5 type B	1769	1	12.3	1	0.947089	9.15775	44.5405	5.31508	6.7572	5.58027	5.89512	19.6711	6.07753	-1.69452	0.337588	0.462665
sp|P78347|GTF2I_HUMAN	GTF2I	GTF2I_HUMAN General transcription factor II-I	2195	1	0.9	1	0.645639	9.72342	18.9397	10.6274	10.5814	10.3341	8.60594	13.0968	9.8405	-0.412416	0.338505	0.463648
sp|Q70CQ2|UBP34_HUMAN	USP34	UBP34_HUMAN Ubiquitin carboxyl-terminal hydrolase 34	302	3	1	2	0.673461	7.22643	37.4417	7.54883	6.15432	6.94008	6.49994	17.4057	6.53144	-1.41408	0.338886	0.463868
sp|Q96P47-4|AGAP3_HUMAN	AGAP3	AGAP3_HUMAN Isoform 4 of Arf-GAP with GTPase, ANK repeat and PH domain-containing protein 3	2369	3	3.5	1	0.420138	10.9836	11.0527	11.2159	11.0383	9.25679	11.021	11.084	10.4387	-0.0865437	0.339065	0.463868
sp|Q9Y485|DMXL1_HUMAN	DMXL1	DMXL1_HUMAN DmX-like protein 1	651	14	4.3	9	0.673026	11.3189	9.99874	11.751	10.6507	9.83668	10.6552	11.0229	10.3809	-0.086577	0.339954	0.464712
sp|Q07955-2|SRSF1_HUMAN	SRSF1	SRSF1_HUMAN Isoform ASF-2 of Serine/arginine-rich splicing factor 1	1019	1	2.7	1	1.08371	8.61732	31.4074	8.49491	8.08113	8.11369	7.59102	16.1732	7.92861	-1.02847	0.340082	0.464712
sp|P31153|METK2_HUMAN	MAT2A	METK2_HUMAN S-adenosylmethionine synthase isoform type-2	1149	4	11.4	2	0.523497	12.4497	10.959	12.1452	11.592	11.273	11.1567	11.8513	11.3405	-0.0635532	0.340984	0.46567
sp|Q9Y4F1-2|FARP1_HUMAN	FARP1	FARP1_HUMAN Isoform 2 of FERM, RhoGEF and pleckstrin domain-containing protein 1	2000	2	2	1	0.464608	13.608	11.7347	10.8028	11.6819	8.93775	11.5817	12.0485	10.7338	-0.166695	0.341741	0.466363
sp|Q12789|TF3C1_HUMAN	GTF3C1	TF3C1_HUMAN General transcription factor 3C polypeptide 1	1943	5	2.5	2	0.455758	10.099	9.90776	11.0188	12.5031	9.69156	11.7699	10.3418	11.3215	0.130572	0.341892	0.466363
sp|Q04759|KPCT_HUMAN	PRKCQ	KPCT_HUMAN Protein kinase C theta type	894	1	1.4	1	0	12.4698	12.3746	10.0865	10.8618	8.71778	11.5949	11.6437	10.3915	-0.164141	0.342155	0.466448
sp|P04279|SEMG1_HUMAN	SEMG1	SEMG1_HUMAN Semenogelin-1	1796	1	3.5	1	2.06651	5.28824	44.9915	6.41962	3.65864	7.77957	2.91613	18.8998	4.78478	-1.98185	0.343126	0.467381
sp|P27635|RL10_HUMAN	RPL10	RL10_HUMAN 60S ribosomal protein L10	514	14	28.5	10	3.99655	12.3252	13.4152	10.0801	10.406	11.1366	11.03	11.9402	10.8575	-0.137129	0.343242	0.467381
sp|Q9H2M9|RBGPR_HUMAN	RAB3GAP2	RBGPR_HUMAN Rab3 GTPase-activating protein non-catalytic subunit	933	15	10	11	0.21733	10.8755	9.86111	10.8545	11.8875	10.0055	12.0831	10.5303	11.3254	0.105004	0.344371	0.468643
sp|O94992|HEXI1_HUMAN	HEXIM1	HEXI1_HUMAN Protein HEXIM1	275	2	5.8	2	0.991253	12.3486	11.7999	10.7091	10.7904	11.7971	9.99208	11.6192	10.8599	-0.0975068	0.34541	0.469782
sp|Q9BPX3|CND3_HUMAN	NCAPG	CND3_HUMAN Condensin complex subunit 3	1241	5	6.5	2	1.69309	10.7841	9.8118	11.765	12.5906	12.7824	10.1985	10.787	11.8572	0.136472	0.346666	0.471214
sp|Q13370|PDE3B_HUMAN	PDE3B	PDE3B_HUMAN cGMP-inhibited 3',5'-cyclic phosphodiesterase B	2292	1	0.6	1	0.77515	11.6003	9.19798	11.6673	10.3193	10.5203	7.90353	10.8219	9.58103	-0.1757	0.348305	0.473165
sp|Q99575|POP1_HUMAN	POP1	POP1_HUMAN Ribonucleases P/MRP protein subunit POP1	1912	1	1.1	1	1.14548	9.16765	12.1666	10.7489	11.6653	10.8703	12.8612	10.6944	11.7989	0.141802	0.348747	0.473248
sp|Q8WVJ2|NUDC2_HUMAN	NUDCD2	NUDC2_HUMAN NudC domain-containing protein 2	1991	1	11.5	1	0.679946	9.24674	10.6146	11.5492	11.3701	10.5804	11.9201	10.4702	11.2902	0.10879	0.348774	0.473248
sp|Q9Y2A7-2|NCKP1_HUMAN	NCKAP1	NCKP1_HUMAN Isoform 2 of Nck-associated protein 1	1637	2	1.2	1	0.976768	10.7439	11.0933	10.6582	11.8138	12.9148	10.255	10.8318	11.6612	0.106443	0.349203	0.473554
sp|P21359|NF1_HUMAN	NF1	NF1_HUMAN Neurofibromin	1577	11	3.8	7	0.517573	11.1556	10.7288	12.0964	11.1222	10.5293	10.9313	11.3269	10.861	-0.060603	0.349463	0.473631
sp|Q9Y5Y0|FLVC1_HUMAN	FLVCR1	FLVC1_HUMAN Feline leukemia virus subgroup C receptor-related protein 1	1153	2	5.9	2	0.698876	14.2789	14.7263	10.928	12.8698	10.5501	12.1337	13.311	11.8512	-0.167591	0.34982	0.473838
sp|O60503|ADCY9_HUMAN	ADCY9	ADCY9_HUMAN Adenylate cyclase type 9	1770	2	2.1	1	1.15912	14.1208	12.9698	10.1506	11.0646	10.6553	11.6696	12.4137	11.1298	-0.157503	0.350447	0.474411
sp|Q8NFP9|NBEA_HUMAN	NBEA	NBEA_HUMAN Neurobeachin	284	5	1.7	2	0.161252	11.1206	9.74796	11.9041	10.7575	9.62435	10.1426	10.9242	10.1748	-0.102528	0.35082	0.474639
sp|Q9BYJ9|YTHD1_HUMAN	YTHDF1	YTHD1_HUMAN YTH domain family protein 1	477	3	3	2	0.300114	10.0782	11.5641	12.1228	10.2273	10.9619	10.534	11.255	10.5744	-0.0899924	0.351665	0.475505
sp|Q6UWP8|SBSN_HUMAN	SBSN	SBSN_HUMAN Suprabasin	1596	1	3.1	1	0.775278	5.48732	67.8214	4.47493	4.46654	4.20414	2.98915	25.9279	3.88661	-2.73792	0.352192	0.475941
sp|P19525|E2AK2_HUMAN	EIF2AK2	E2AK2_HUMAN Interferon-induced, double-stranded RNA-activated protein kinase	1071	5	8.9	4	0.668374	10.7614	11.5399	11.0625	11.0277	10.4205	10.9767	11.1213	10.8083	-0.0411807	0.353784	0.477814
sp|P46776|RL27A_HUMAN	RPL27A	RL27A_HUMAN 60S ribosomal protein L27a	2114	5	23	2	7.16433	11.4998	16.2285	9.61508	9.56993	11.2078	10.21	12.4478	10.3292	-0.269157	0.354309	0.478245
sp|Q96DR8|MUCL1_HUMAN	MUCL1	MUCL1_HUMAN Mucin-like protein 1	1032	1	7.8	1	3.58847	9.50624	36.7409	5.51303	7.1939	7.60477	6.18621	17.2534	6.99496	-1.30249	0.355191	0.479157
sp|Q9UGR2|Z3H7B_HUMAN	ZC3H7B	Z3H7B_HUMAN Zinc finger CCCH domain-containing protein 7B	561	2	1.9	2	0.353837	10.3615	9.8837	11.8469	11.4551	11.6948	10.9219	10.6974	11.3573	0.0863581	0.356515	0.480363
sp|P51003|PAPOA_HUMAN	PAPOLA	PAPOA_HUMAN Poly(A) polymerase alpha	830	2	2.4	1	0.351295	10.5355	8.89422	10.2378	13.2683	8.97153	11.6455	9.88918	11.2951	0.191773	0.35667	0.480363
sp|P49757|NUMB_HUMAN	NUMB	NUMB_HUMAN Protein numb homolog	1067	2	3.8	1	0	10.9694	10.708	11.4514	10.4101	9.93673	11.333	11.0429	10.5599	-0.0645227	0.356864	0.480363
sp|P62263|RS14_HUMAN	RPS14	RS14_HUMAN 40S ribosomal protein S14	1399	2	15.2	2	1.11444	11.7669	11.464	11.9033	11.1148	10.1921	12.0792	11.7114	11.1287	-0.0736262	0.356912	0.480363
sp|P35232|PHB_HUMAN	PHB	PHB_HUMAN Prohibitin	1313	3	11	2	1.8958	14.3635	13.0297	10.1005	12.7588	10.124	9.66654	12.4979	10.8498	-0.204018	0.35727	0.480464
sp|P55854|SUMO3_HUMAN	SUMO3	SUMO3_HUMAN Small ubiquitin-related modifier 3	2362	2	11.7	2	1.38474	10.2836	9.56118	8.97965	10.4101	9.30182	11.1769	9.60814	10.2963	0.0997933	0.3574	0.480464
sp|P46778|RL21_HUMAN	RPL21	RL21_HUMAN 60S ribosomal protein L21	1473	8	27.5	6	5.1532	12.6157	17.8977	9.9128	11.3638	9.50911	11.9115	13.4754	10.9281	-0.302278	0.358048	0.481051
sp|P37198|NUP62_HUMAN	NUP62	NUP62_HUMAN Nuclear pore glycoprotein p62	1025	2	6.5	1	0.390384	11.3065	8.5912	9.86866	12.4828	11.7402	9.35832	9.92214	11.1938	0.173973	0.358251	0.481051
sp|P28066|PSA5_HUMAN	PSMA5	PSA5_HUMAN Proteasome subunit alpha type-5	460	2	11.2	1	0.835891	9.51512	16.828	10.2765	9.6598	8.78355	10.7518	12.2066	9.73172	-0.326889	0.358923	0.481674
sp|Q96PY6-3|NEK1_HUMAN	NEK1	NEK1_HUMAN Isoform 3 of Serine/threonine-protein kinase Nek1	1586	2	1.2	1	2.65837	11.5564	13.0411	10.8833	11.4528	11.5885	9.72017	11.8269	10.9205	-0.115041	0.359407	0.482046
sp|P28838|AMPL_HUMAN	LAP3	AMPL_HUMAN Cytosol aminopeptidase	1373	1	3.5	1	0	12.0123	14.1003	11.1177	8.2252	9.51051	13.6943	12.4101	10.4767	-0.24433	0.360204	0.482835
sp|O43396|TXNL1_HUMAN	TXNL1	TXNL1_HUMAN Thioredoxin-like protein 1	1865	3	8.3	2	0.814012	8.93621	11.4492	8.6451	9.9947	11.2073	10.7893	9.67684	10.6638	0.140107	0.361394	0.484151
sp|Q8TEQ6|GEMI5_HUMAN	GEMIN5	GEMI5_HUMAN Gem-associated protein 5	920	27	14.3	22	0.672751	11.0234	11.4394	12.1691	10.6656	9.83282	11.9609	11.544	10.8198	-0.0934671	0.361701	0.484283
sp|P60981|DEST_HUMAN	DSTN	DEST_HUMAN Destrin	840	3	21.2	3	0.419536	12.7505	10.8121	11.194	11.3698	10.3878	10.9734	11.5856	10.9103	-0.0866349	0.3627	0.485071
sp|Q13315|ATM_HUMAN	ATM	ATM_HUMAN Serine-protein kinase ATM	2194	2	0.8	2	0.455245	10.6792	8.11541	11.2969	14.3723	8.7477	12.9817	10.0305	12.0339	0.262709	0.362707	0.485071
sp|Q9ULJ6|ZMIZ1_HUMAN	ZMIZ1	ZMIZ1_HUMAN Zinc finger MIZ domain-containing protein 1	2248	1	0.7	1	0.577246	5.19268	57.1844	5.11047	4.62856	5.15647	4.47754	22.4958	4.75419	-2.24239	0.364207	0.486797
sp|Q9H6S0|YTDC2_HUMAN	YTHDC2	YTDC2_HUMAN Probable ATP-dependent RNA helicase YTHDC2	670	12	10.2	9	0.573704	11.7952	10.387	12.1586	11.1948	10.7068	10.7111	11.447	10.8709	-0.0744987	0.364786	0.487172
sp|Q15517|CDSN_HUMAN	CDSN	CDSN_HUMAN Corneodesmosin	1786	3	9.6	2	0.729921	2.10078	82.5657	2.62215	1.88321	1.86721	1.63417	29.0962	1.79486	-4.01889	0.364907	0.487172
sp|Q96CW5|GCP3_HUMAN	TUBGCP3	GCP3_HUMAN Gamma-tubulin complex component 3	797	3	5	1	0	11.8968	9.96584	13.8348	9.253	11.681	10.7183	11.8991	10.5508	-0.173509	0.365172	0.487246
sp|O60343|TBCD4_HUMAN	TBC1D4	TBCD4_HUMAN TBC1 domain family member 4	786	8	8.1	3	0.366139	11.9099	10.6104	11.0831	10.5383	10.8057	11.0215	11.2011	10.7885	-0.0541505	0.365495	0.487397
sp|A7KAX9|RHG32_HUMAN	ARHGAP32	RHG32_HUMAN Rho GTPase-activating protein 32	2040	1	0.5	1	2.98098	9.32922	15.4432	11.0982	9.5402	9.4691	11.0898	11.9569	10.033	-0.253083	0.3667	0.488723
sp|P26378-3|ELAV4_HUMAN	ELAVL4	ELAV4_HUMAN Isoform 3 of ELAV-like protein 4	2217	1	2.3	1	7.22811	14.1722	9.55259	9.38008	9.85403	10.5659	6.70831	11.035	9.04275	-0.287247	0.368357	0.49065
sp|Q14934-2|NFAC4_HUMAN	NFATC4	NFAC4_HUMAN Isoform 2 of Nuclear factor of activated T-cells, cytoplasmic 4	430	3	4	2	0.221688	9.48886	8.61855	10.009	10.7605	12.3186	8.56547	9.37213	10.5482	0.170544	0.368643	0.49075
sp|Q13485|SMAD4_HUMAN	SMAD4	SMAD4_HUMAN Mothers against decapentaplegic homolog 4	1237	8	10.7	5	0.10282	9.59515	10.9183	11.7374	10.5287	11.8285	12.4415	10.7503	11.5996	0.109696	0.369757	0.491951
sp|Q5SRE5|NU188_HUMAN	NUP188	NU188_HUMAN Nucleoporin NUP188 homolog	1431	2	1.2	2	0.26867	10.9897	8.90641	12.3412	13.6201	9.92832	13.3952	10.7458	12.3145	0.196596	0.370795	0.493049
sp|Q12888-2|TP53B_HUMAN	TP53BP1	TP53B_HUMAN Isoform 2 of Tumor suppressor p53-binding protein 1	27	19	10.7	13	0.31762	10.6126	10.9826	9.96727	11.3398	10.6072	10.7402	10.5208	10.8958	0.0505172	0.371176	0.493274
sp|Q96KC8|DNJC1_HUMAN	DNAJC1	DNJC1_HUMAN DnaJ homolog subfamily C member 1	2024	2	4.3	2	0.228892	9.85541	13.6746	7.21904	11.7823	14.0928	11.1397	10.2497	12.3383	0.26756	0.371603	0.493558
sp|Q8WXH0-2|SYNE2_HUMAN	SYNE2	SYNE2_HUMAN Isoform 2 of Nesprin-2	610	91	12.4	55	0.630262	13.7807	10.999	11.3699	11.4978	9.54864	11.7465	12.0498	10.931	-0.14059	0.372435	0.494381
sp|P39656|OST48_HUMAN	DDOST	OST48_HUMAN Dolichyl-diphosphooligosaccharide--protein glycosyltransferase 48 kDa subunit	2307	1	2.4	1	1.53455	13.3825	10.0136	5.79421	17.9421	9.82029	11.383	9.73012	13.0485	0.423352	0.373854	0.495982
sp|Q9BV86|NTM1A_HUMAN	NTMT1	NTM1A_HUMAN N-terminal Xaa-Pro-Lys N-methyltransferase 1	2320	2	10.3	2	0.382457	9.98515	12.2211	9.87893	10.5184	13.1314	11.6584	10.6951	11.7694	0.138096	0.374088	0.496008
sp|P04181|OAT_HUMAN	OAT	OAT_HUMAN Ornithine aminotransferase, mitochondrial	1271	2	6.8	1	1.29936	11.5574	12.2677	11.3058	11.2984	6.95755	12.0626	11.7103	10.1062	-0.21254	0.376958	0.499529
sp|Q68CP9|ARID2_HUMAN	ARID2	ARID2_HUMAN AT-rich interactive domain-containing protein 2	680	3	2	2	1.14158	10.6649	9.62789	10.3178	12.0717	9.56724	11.3523	10.2035	10.9971	0.108052	0.379751	0.502942
sp|Q8TD19|NEK9_HUMAN	NEK9	NEK9_HUMAN Serine/threonine-protein kinase Nek9	370	22	22.3	17	0.635169	11.4965	10.9678	11.6623	11.4221	9.65866	11.2706	11.3755	10.7838	-0.0770695	0.381193	0.504565
sp|P49327|FAS_HUMAN	FASN	FAS_HUMAN Fatty acid synthase	44	146	31.9	118	0.44582	11.2307	10.4552	11.6098	10.7207	9.78172	11.207	11.0986	10.5698	-0.0704273	0.382046	0.505405
sp|P15056|BRAF_HUMAN	BRAF	BRAF_HUMAN Serine/threonine-protein kinase B-raf	1811	4	4.8	3	0.837652	10.8744	10.153	11.9723	11.1312	12.8926	11.2497	10.9999	11.7578	0.0961274	0.384274	0.507965
sp|Q7Z7E8|UB2Q1_HUMAN	UBE2Q1	UB2Q1_HUMAN Ubiquitin-conjugating enzyme E2 Q1	1456	2	5.5	2	0.375767	10.1469	11.8526	11.7567	9.71621	10.3739	11.4639	11.252	10.518	-0.0973242	0.384418	0.507965
sp|Q6NUM9|RETST_HUMAN	RETSAT	RETST_HUMAN All-trans-retinol 13,14-reductase	884	1	1.1	1	0.615622	9.5078	11.9093	10.1553	11.4385	10.6888	11.7297	10.5241	11.2857	0.100791	0.385006	0.508453
sp|Q15056|IF4H_HUMAN	EIF4H	IF4H_HUMAN Eukaryotic translation initiation factor 4H	1247	15	35.5	11	0.351735	10.1206	10.7158	10.4171	10.5093	12.8519	10.3217	10.4178	11.2277	0.108005	0.38542	0.508636
sp|Q3MHD2-2|LSM12_HUMAN	LSM12	LSM12_HUMAN Isoform 2 of Protein LSM12 homolog	2064	6	20.7	4	0.442337	11.6766	12.0402	10.641	10.6935	11.3213	11.0099	11.4526	11.0082	-0.0570933	0.385583	0.508636
sp|Q8TEX9-2|IPO4_HUMAN	IPO4	IPO4_HUMAN Isoform 2 of Importin-4	63	6	4.7	4	2.92535	10.2223	10.4588	10.4295	10.0802	10.5821	9.56568	10.3702	10.076	-0.0415204	0.386158	0.509107
sp|P51149|RAB7A_HUMAN	RAB7A	RAB7A_HUMAN Ras-related protein Rab-7a	793	9	35.7	4	1.46799	10.8438	12.216	9.85946	11.1316	12.1931	11.7733	10.9731	11.6993	0.0924537	0.387619	0.510743
sp|P16298-4|PP2BB_HUMAN	PPP3CB	PP2BB_HUMAN Isoform 4 of Serine/threonine-protein phosphatase 2B catalytic subunit beta isoform	410	4	9	2	1.77895	12.8362	11.3807	12.2312	10.3213	12.7706	10.8792	12.1494	11.3237	-0.101536	0.387854	0.510762
sp|P11413-2|G6PD_HUMAN	G6PD	G6PD_HUMAN Isoform Long of Glucose-6-phosphate 1-dehydrogenase	901	7	17.5	5	0.202996	9.59719	9.9799	11.2764	11.1877	9.68775	13.5009	10.2845	11.4588	0.155986	0.390251	0.513628
sp|O14867|BACH1_HUMAN	BACH1	BACH1_HUMAN Transcription regulator protein BACH1	766	6	9.6	4	0.429964	11.1444	10.8718	11.5958	10.4922	11.3063	10.9022	11.204	10.9002	-0.0396525	0.390743	0.513984
sp|P20810-6|ICAL_HUMAN	CAST	ICAL_HUMAN Isoform 6 of Calpastatin	14	30	32.5	17	0.958372	11.1351	10.572	10.1921	10.7297	11.5305	10.7355	10.6331	10.9986	0.0487601	0.392622	0.51606
sp|Q00534|CDK6_HUMAN	CDK6	CDK6_HUMAN Cyclin-dependent kinase 6	382	2	5.5	1	0.903813	12.7105	11.2565	9.06138	13.2119	11.4559	11.7774	11.0095	12.1484	0.142018	0.392766	0.51606
sp|Q8N1B4|VPS52_HUMAN	VPS52	VPS52_HUMAN Vacuolar protein sorting-associated protein 52 homolog	2197	1	1.7	1	0	11.9849	12.1208	11.7271	10.6368	13.015	8.13255	11.9443	10.5948	-0.172965	0.394035	0.517335
sp|O75223|GGCT_HUMAN	GGCT	GGCT_HUMAN Gamma-glutamylcyclotransferase	1974	2	10.6	1	0.799777	8.95645	18.045	8.23742	9.09238	9.9057	6.83452	11.7463	8.61087	-0.447973	0.394181	0.517335
sp|Q9NUU6|F105A_HUMAN	FAM105A	F105A_HUMAN Inactive ubiquitin thioesterase FAM105A	880	3	4.8	2	1.34592	10.5832	12.1515	10.2552	10.8783	13.4897	11.4403	10.9966	11.9361	0.118269	0.39462	0.517618
sp|Q66K74|MAP1S_HUMAN	MAP1S	MAP1S_HUMAN Microtubule-associated protein 1S	803	4	4.7	4	0.387058	10.1427	9.53486	10.8133	11.0364	12.5437	9.57581	10.1636	11.052	0.120888	0.394918	0.517717
sp|P46379-3|BAG6_HUMAN	BAG6	BAG6_HUMAN Isoform 3 of Large proline-rich protein BAG6	55	5	4.4	5	0.430293	10.675	9.77319	10.7325	11.5931	12.4946	9.64871	10.3936	11.2455	0.113653	0.395238	0.517844
sp|Q07889|SOS1_HUMAN	SOS1	SOS1_HUMAN Son of sevenless homolog 1	1361	2	1.2	2	1.87919	11.1158	9.66784	10.015	10.6554	11.161	10.3825	10.2662	10.7329	0.064141	0.39692	0.519754
sp|Q9Y5L0-1|TNPO3_HUMAN	TNPO3	TNPO3_HUMAN Isoform 1 of Transportin-3	1689	3	2.8	3	0.152206	10.1703	16.7978	11.4711	11.8533	9.45031	11.0369	12.8131	10.7802	-0.249234	0.397266	0.519914
sp|Q6N069|NAA16_HUMAN	NAA16	NAA16_HUMAN N-alpha-acetyltransferase 16, NatA auxiliary subunit	596	2	2.4	1	0	9.24408	7.42139	10.2828	10.124	8.56141	11.8597	8.98276	10.1817	0.180745	0.39779	0.520028
sp|Q8IWC1|MA7D3_HUMAN	MAP7D3	MA7D3_HUMAN MAP7 domain-containing protein 3	1260	11	10.6	9	0.704536	11.7367	10.7522	11.2465	11.4788	10.8442	9.82673	11.2451	10.7166	-0.0694558	0.3978	0.520028
sp|Q14839-2|CHD4_HUMAN	CHD4	CHD4_HUMAN Isoform 2 of Chromodomain-helicase-DNA-binding protein 4	469	8	3	3	0.439549	10.3333	22.3015	8.99233	10.4616	9.0559	10.0773	13.8757	9.86494	-0.492182	0.398891	0.52116
sp|Q9BZL6|KPCD2_HUMAN	PRKD2	KPCD2_HUMAN Serine/threonine-protein kinase D2	2005	3	2.7	1	0.710302	9.17885	11.1763	7.89183	9.42892	11.1631	10.7307	9.41566	10.4409	0.149115	0.399533	0.521604
sp|P14868|SYDC_HUMAN	DARS	SYDC_HUMAN Aspartate--tRNA ligase, cytoplasmic	1378	5	8.2	2	0.869705	11.2257	10.1108	10.4253	12.0648	10.2446	11.2088	10.5873	11.1727	0.0776522	0.399679	0.521604
sp|Q68EM7|RHG17_HUMAN	ARHGAP17	RHG17_HUMAN Rho GTPase-activating protein 17	2107	3	3.9	1	2.00934	13.5116	11.8048	13.8968	9.82976	14.6194	9.99451	13.0711	11.4812	-0.187099	0.401708	0.523957
sp|Q15678|PTN14_HUMAN	PTPN14	PTN14_HUMAN Tyrosine-protein phosphatase non-receptor type 14	1294	4	3.5	3	3.97586	10.9229	10.1412	10.3737	10.5764	9.67733	10.2055	10.4793	10.1531	-0.0456181	0.402835	0.525132
sp|Q04446|GLGB_HUMAN	GBE1	GLGB_HUMAN 1,4-alpha-glucan-branching enzyme	899	3	5	2	3.93502	8.24279	11.5387	9.66078	11.5367	11.277	9.72919	9.81407	10.8476	0.144455	0.404037	0.526056
sp|O94966-5|UBP19_HUMAN	USP19	UBP19_HUMAN Isoform 5 of Ubiquitin carboxyl-terminal hydrolase 19	1632	12	9.2	8	1.63387	10.3658	10.7203	12.2417	11.4175	11.8259	11.7293	11.1093	11.6576	0.0695031	0.4042	0.526056
sp|Q96SZ5|AEDO_HUMAN	ADO	AEDO_HUMAN 2-aminoethanethiol dioxygenase	239	15	37.4	11	0.762434	10.1238	12.3942	11.2177	8.9771	12.0592	9.45532	11.2452	10.1639	-0.145857	0.404223	0.526056
sp|P15170-3|ERF3A_HUMAN	GSPT1	ERF3A_HUMAN Isoform 3 of Eukaryotic peptide chain release factor GTP-binding subunit ERF3A	882	35	29.4	24	0.35091	11.6044	10.7363	11.5993	10.6296	11.3624	10.9486	11.3133	10.9802	-0.0431178	0.404937	0.52669
sp|P43034|LIS1_HUMAN	PAFAH1B1	LIS1_HUMAN Platelet-activating factor acetylhydrolase IB subunit alpha	433	5	13.2	4	0.735026	10.24	10.4017	11.1517	9.86648	9.03433	11.0724	10.5978	9.99106	-0.0850535	0.406653	0.528627
sp|Q03060-6|CREM_HUMAN	CREM	CREM_HUMAN Isoform 3 of cAMP-responsive element modulator	2330	1	2	1	0	10.9943	12.0523	10.8165	11.1726	11.2958	9.35159	11.2877	10.6067	-0.0897774	0.408038	0.53013
sp|P51530|DNA2_HUMAN	DNA2	DNA2_HUMAN DNA replication ATP-dependent helicase/nuclease DNA2	1905	2	2	1	1.90904	12.78	11.4261	10.4487	10.8353	9.58371	11.7057	11.5516	10.7082	-0.109375	0.408547	0.530495
sp|Q9HAV4|XPO5_HUMAN	XPO5	XPO5_HUMAN Exportin-5	729	6	5.7	3	0.282324	10.2074	9.58914	11.6595	11.6551	11.1404	10.5638	10.4854	11.1198	0.0847491	0.409807	0.531834
sp|Q07960|RHG01_HUMAN	ARHGAP1	RHG01_HUMAN Rho GTPase-activating protein 1	478	4	8.7	2	1.59961	11.4366	16.6305	10.1851	10.4451	12.5537	9.17562	12.7507	10.7248	-0.249631	0.410287	0.532159
sp|Q12792|TWF1_HUMAN	TWF1	TWF1_HUMAN Twinfilin-1	1234	9	3.7	4	0.380527	10.9982	10.4277	11.6832	10.8797	12.0397	11.5484	11.0364	11.4893	0.0580239	0.411694	0.533686
sp|Q01081|U2AF1_HUMAN	U2AF1	U2AF1_HUMAN Splicing factor U2AF 35 kDa subunit	2387	2	3.3	2	2.55369	8.4213	13.9189	9.00887	12.1244	12.1692	11.8394	10.4497	12.0443	0.204894	0.412735	0.534614
sp|Q15032|R3HD1_HUMAN	R3HDM1	R3HD1_HUMAN R3H domain-containing protein 1	139	3	3.2	1	0.660988	9.4733	10.1925	11.1814	11.4746	10.8387	10.2161	10.2824	10.8432	0.0766054	0.41287	0.534614
sp|P54578|UBP14_HUMAN	USP14	UBP14_HUMAN Ubiquitin carboxyl-terminal hydrolase 14	725	13	20.6	8	0.340324	10.5913	10.109	11.4895	10.1047	10.477	10.459	10.7299	10.3469	-0.0524386	0.415704	0.537983
sp|O75915|PRAF3_HUMAN	ARL6IP5	PRAF3_HUMAN PRA1 family protein 3	873	3	9.6	1	1.88695	12.8064	9.34403	8.82091	12.6974	10.5538	11.5134	10.3238	11.5882	0.166682	0.416216	0.538269
sp|Q13615|MTMR3_HUMAN	MTMR3	MTMR3_HUMAN Myotubularin-related protein 3	372	2	3.1	2	0	10.3494	13.1073	11.4703	10.0634	10.3392	11.868	11.6423	10.7569	-0.114126	0.416388	0.538269
sp|O43657|TSN6_HUMAN	TSPAN6	TSN6_HUMAN Tetraspanin-6	2388	1	3.7	1	1.68299	14.6503	10.8493	9.01422	11.7327	14.2585	13.4563	11.5046	13.1492	0.192759	0.417133	0.538932
sp|Q6ULP2|AFTIN_HUMAN	AFTPH	AFTIN_HUMAN Aftiphilin	1037	3	2.1	3	0.266483	11.6826	10.9868	10.7251	11.154	9.80728	11.035	11.1315	10.6654	-0.0617054	0.418013	0.539768
sp|P28370|SMCA1_HUMAN	SMARCA1	SMCA1_HUMAN Probable global transcription activator SNF2L1	2418	1	0.9	1	0.633943	12.2659	9.7456	11.6369	11.7301	9.33702	9.72289	11.2162	10.2633	-0.128078	0.419585	0.541498
sp|Q9NV70|EXOC1_HUMAN	EXOC1	EXOC1_HUMAN Exocyst complex component 1	2412	1	1	1	0.71969	13.3347	12.6527	11.3253	10.4141	13.0508	11.2162	12.4376	11.5604	-0.105518	0.420561	0.54241
sp|P00390|GSHR_HUMAN	GSR	GSHR_HUMAN Glutathione reductase, mitochondrial	189	19	33.1	14	0.577895	10.3611	10.4826	10.4881	10.8794	10.0579	11.5905	10.4439	10.8426	0.0540412	0.420759	0.54241
sp|P49721|PSB2_HUMAN	PSMB2	PSB2_HUMAN Proteasome subunit beta type-2	2358	1	5	1	1.66856	9.3788	12.1471	9.75481	11.0838	10.2955	13.1408	10.4269	11.5067	0.142166	0.423595	0.545385
sp|Q5T1M5|FKB15_HUMAN	FKBP15	FKB15_HUMAN FK506-binding protein 15	1920	7	5.3	4	0.215386	10.9748	10.6641	11.0874	10.6763	11.2973	8.23007	10.9088	10.0679	-0.115728	0.423727	0.545385
sp|P58107|EPIPL_HUMAN	EPPK1	EPIPL_HUMAN Epiplakin	8	55	8	37	0.369153	14.1802	10.6733	11.248	11.57	8.65646	11.8837	12.0339	10.7034	-0.169032	0.423771	0.545385
sp|Q9Y333|LSM2_HUMAN	LSM2	LSM2_HUMAN U6 snRNA-associated Sm-like protein LSm2	1211	5	40	3	1.89776	10.0138	10.7329	9.1815	11.2646	9.90411	10.3585	9.97606	10.5091	0.0750952	0.425036	0.54671
sp|Q7Z5L2|R3HCL_HUMAN	R3HCC1L	R3HCL_HUMAN Coiled-coil domain-containing protein R3HCC1L	2384	1	3.2	1	0	12.9842	9.92611	13.8881	9.46369	6.67996	14.0907	12.2661	10.0781	-0.283455	0.425997	0.547642
sp|Q9H0V1|TM168_HUMAN	TMEM168	TM168_HUMAN Transmembrane protein 168	1907	3	4.6	2	1.1694	15.5344	8.95955	9.88001	9.86764	8.96471	10.0247	11.458	9.61903	-0.252392	0.426946	0.54856
sp|Q99959|PKP2_HUMAN	PKP2	PKP2_HUMAN Plakophilin-2	398	8	8.4	5	0.447612	9.349	12.9314	9.8741	12.5386	12.0404	10.8225	10.7182	11.8005	0.138793	0.427788	0.549222
sp|P78527|PRKDC_HUMAN	PRKDC	PRKDC_HUMAN DNA-dependent protein kinase catalytic subunit	329	129	20.9	92	0.649496	10.4873	9.66116	10.9582	12.6825	9.31297	12.0126	10.3689	11.336	0.128651	0.427935	0.549222
sp|Q9UIV1|CNOT7_HUMAN	CNOT7	CNOT7_HUMAN CCR4-NOT transcription complex subunit 7	1715	1	4.9	1	0.983911	11.2438	9.77656	11.9885	12.3023	11.5536	11.1008	11.003	11.6522	0.0827142	0.428788	0.550014
sp|Q8IZE3|PACE1_HUMAN	SCYL3	PACE1_HUMAN Protein-associating with the carboxyl-terminal domain of ezrin	2397	1	1.3	1	2.49842	11.857	11.2556	10.1921	10.4055	10.5103	11.0184	11.1016	10.6447	-0.0606233	0.431103	0.552678
sp|Q13428-4|TCOF_HUMAN	TCOF1	TCOF_HUMAN Isoform 4 of Treacle protein	141	105	32.5	84	4.56649	9.55523	13.8048	11.129	9.50789	11.8619	9.18729	11.4963	10.1857	-0.174629	0.431533	0.552924
sp|P31260|HXA10_HUMAN	HOXA10	HXA10_HUMAN Homeobox protein Hox-A10	2082	3	5.4	1	1.04305	10.0234	11.0485	11.8484	10.7245	14.9969	11.0496	10.9734	12.257	0.159592	0.432205	0.55327
sp|P62280|RS11_HUMAN	RPS11	RS11_HUMAN 40S ribosomal protein S11	1204	7	38	4	2.28752	12.6147	14.4691	9.74151	11.3252	9.00005	12.1398	12.2751	10.8217	-0.181808	0.432284	0.55327
sp|O94804|STK10_HUMAN	STK10	STK10_HUMAN Serine/threonine-protein kinase 10	531	3	3	1	0	9.65927	11.2393	11.1419	10.648	9.89626	10.0281	10.6801	10.1908	-0.0676635	0.432517	0.55327
sp|Q8N1I0-3|DOCK4_HUMAN	DOCK4	DOCK4_HUMAN Isoform 3 of Dedicator of cytokinesis protein 4	1461	9	2.7	7	0.370897	10.9657	10.46	12.5084	11.0608	9.91827	11.0646	11.3114	10.6812	-0.0827026	0.433539	0.554271
sp|O95248-4|MTMR5_HUMAN	SBF1	MTMR5_HUMAN Isoform 4 of Myotubularin-related protein 5	2113	4	1.8	2	3.19191	12.8658	11.8493	12.8461	11.1327	13.781	8.81895	12.5204	11.2442	-0.1551	0.434942	0.555759
sp|Q15645|PCH2_HUMAN	TRIP13	PCH2_HUMAN Pachytene checkpoint protein 2 homolog	396	7	16.9	5	0.326558	11.16	10.4479	11.4844	11.7762	10.6769	11.9408	11.0308	11.4646	0.0556556	0.435431	0.556079
sp|Q5TFE4|NT5D1_HUMAN	NT5DC1	NT5D1_HUMAN 5'-nucleotidase domain-containing protein 1	1451	2	4	1	0	10.959	9.62085	12.1091	11.0216	11.7539	11.9067	10.8963	11.5607	0.0853899	0.436403	0.557014
sp|O43347|MSI1H_HUMAN	MSI1	MSI1H_HUMAN RNA-binding protein Musashi homolog 1	1555	5	8.3	3	0.217056	17.2739	10.1448	10.8905	12.1191	11.518	7.92871	12.7698	10.5219	-0.279329	0.438219	0.559024
sp|Q4V328|GRAP1_HUMAN	GRIPAP1	GRAP1_HUMAN GRIP1-associated protein 1	1319	8	12.4	3	0.220467	10.5931	10.508	12.8427	10.6365	11.7479	8.25628	11.3146	10.2136	-0.147699	0.439042	0.559767
sp|P61106|RAB14_HUMAN	RAB14	RAB14_HUMAN Ras-related protein Rab-14	1450	5	26	3	0.593077	11.7511	10.9677	11.3159	10.9865	12.9182	11.6927	11.3449	11.8658	0.0647665	0.439936	0.560599
sp|Q9UNS2|CSN3_HUMAN	COPS3	CSN3_HUMAN COP9 signalosome complex subunit 3	2392	2	2.6	1	1.68971	10.3685	11.0694	9.57325	10.7102	13.8438	9.79253	10.337	11.4488	0.147379	0.440741	0.561268
sp|Q05209|PTN12_HUMAN	PTPN12	PTN12_HUMAN Tyrosine-protein phosphatase non-receptor type 12	437	5	9.1	3	0.564295	10.3701	11.2785	12.0137	9.90666	11.5285	10.5071	11.2208	10.6474	-0.0756649	0.440945	0.561268
sp|P12081|SYHC_HUMAN	HARS	SYHC_HUMAN Histidine--tRNA ligase, cytoplasmic	79	7	11.4	5	0.63988	10.0568	11.0685	10.5761	10.688	10.8574	10.9251	10.5671	10.8235	0.0345854	0.441616	0.561814
sp|Q9UJU6|DBNL_HUMAN	DBNL	DBNL_HUMAN Drebrin-like protein	242	29	2.8	16	0.831008	12.0876	10.6029	10.5635	11.6546	13.0506	10.6992	11.0847	11.8015	0.0904021	0.445144	0.565993
sp|Q8WVM8|SCFD1_HUMAN	SCFD1	SCFD1_HUMAN Sec1 family domain-containing protein 1	2190	3	4.7	1	4.55663	8.68049	12.1602	13.2652	11.055	15.787	12.2695	11.3686	13.0372	0.197572	0.446902	0.567918
sp|Q92598|HS105_HUMAN	HSPH1	HS105_HUMAN Heat shock protein 105 kDa	299	32	26.2	22	0.428363	11.4073	10.6028	12.0011	10.6931	11.1965	11.0341	11.3371	10.9746	-0.0468838	0.448099	0.569127
sp|Q9H3K2|GHITM_HUMAN	GHITM	GHITM_HUMAN Growth hormone-inducible transmembrane protein	842	1	2.6	1	2.2431	13.7088	10.1364	9.91652	13.6946	12.0659	11.5062	11.2539	12.4223	0.142501	0.44893	0.569582
sp|Q96TC7|RMD3_HUMAN	RMDN3	RMD3_HUMAN Regulator of microtubule dynamics protein 3	856	3	7	2	0.473825	11.0824	12.5094	9.77692	10.7828	12.9789	12.1641	11.1229	11.9753	0.106525	0.448947	0.569582
sp|Q86XZ4|SPAS2_HUMAN	SPATS2	SPAS2_HUMAN Spermatogenesis-associated serine-rich protein 2	1554	4	9	2	1.39424	9.61825	12.6917	11.8693	10.1573	10.9597	10.6827	11.3931	10.5999	-0.104104	0.449982	0.570483
sp|Q5H9R7-5|PP6R3_HUMAN	PPP6R3	PP6R3_HUMAN Isoform 5 of Serine/threonine-protein phosphatase 6 regulatory subunit 3	1410	8	9.3	4	0.63237	10.0072	10.6299	11.0165	10.4166	13.2309	10.4553	10.5512	11.3676	0.10752	0.450374	0.570483
sp|O14979|HNRDL_HUMAN	HNRNPDL	HNRDL_HUMAN Heterogeneous nuclear ribonucleoprotein D-like	1098	25	25.2	20	0.308977	11.099	10.6884	11.3117	11.307	10.7849	9.83242	11.033	10.6414	-0.0521361	0.450554	0.570483
sp|Q8NHU6|TDRD7_HUMAN	TDRD7	TDRD7_HUMAN Tudor domain-containing protein 7	795	4	4.7	2	1.14308	11.5845	9.77378	11.0684	11.4584	11.3567	11.004	10.8089	11.273	0.060656	0.450721	0.570483
sp|O14737|PDCD5_HUMAN	PDCD5	PDCD5_HUMAN Programmed cell death protein 5	832	15	53.6	12	0.169654	11.2771	9.67558	9.43962	11.9442	10.5666	9.94773	10.1308	10.8195	0.0948928	0.45097	0.570483
sp|O94967-4|WDR47_HUMAN	WDR47	WDR47_HUMAN Isoform 4 of WD repeat-containing protein 47	2073	5	5.1	4	0.502603	10.4599	11.415	11.9247	11.0427	10.185	11.2296	11.2666	10.8191	-0.0584667	0.451131	0.570483
sp|Q14103|HNRPD_HUMAN	HNRNPD	HNRPD_HUMAN Heterogeneous nuclear ribonucleoprotein D0	1098	4	5.9	2	0.48547	11.2456	10.4483	11.3379	11.1275	10.1509	10.7518	11.0106	10.6767	-0.0444241	0.451685	0.570644
sp|Q8IWR0|Z3H7A_HUMAN	ZC3H7A	Z3H7A_HUMAN Zinc finger CCCH domain-containing protein 7A	586	10	9.8	8	0.736488	11.1969	10.5214	12.2815	10.9275	11.506	9.74505	11.3333	10.7262	-0.0794309	0.45175	0.570644
sp|O94826|TOM70_HUMAN	TOMM70A	TOM70_HUMAN Mitochondrial import receptor subunit TOM70	6	4	6.4	2	0.358028	12.1538	10.7897	9.7793	10.9318	12.3543	11.4406	10.9076	11.5756	0.0857493	0.45283	0.571697
sp|Q7L2J0|MEPCE_HUMAN	MEPCE	MEPCE_HUMAN 7SK snRNA methylphosphate capping enzyme	1774	3	2.8	3	1.14829	11.2961	10.4681	10.3524	12.0537	10.2259	11.3423	10.7055	11.2073	0.0660829	0.45648	0.575857
sp|Q16566|KCC4_HUMAN	CAMK4	KCC4_HUMAN Calcium/calmodulin-dependent protein kinase type IV	1914	3	8.5	1	1.68521	9.03527	12.6918	12.8843	11.4236	13.3945	13.2618	11.5371	12.6933	0.137784	0.45662	0.575857
sp|Q9NXE4-2|NSMA3_HUMAN	SMPD4	NSMA3_HUMAN Isoform 2 of Sphingomyelin phosphodiesterase 4	1510	4	1.8	2	0.601524	8.13943	6.36022	7.53179	10.8724	6.70343	7.78327	7.34381	8.45302	0.202938	0.458644	0.578096
sp|P21796|VDAC1_HUMAN	VDAC1	VDAC1_HUMAN Voltage-dependent anion-selective channel protein 1	26	9	32.5	6	1.07948	11.6377	11.6531	11.4395	11.6403	11.5773	11.7034	11.5767	11.6403	0.0079039	0.459631	0.579026
sp|Q9Y512|SAM50_HUMAN	SAMM50	SAM50_HUMAN Sorting and assembly machinery component 50 homolog	1212	1	3	1	0	13.3354	10.6892	8.75277	12.5782	10.5796	13.4396	10.9258	12.1992	0.159048	0.464221	0.584461
sp|P46977|STT3A_HUMAN	STT3A	STT3A_HUMAN Dolichyl-diphosphooligosaccharide--protein glycosyltransferase subunit STT3A	1453	8	7.2	6	0.960315	13.1758	9.18346	7.60105	14.9381	9.04068	11.7457	9.98677	11.9082	0.253862	0.464449	0.584461
sp|Q71UM5|RS27L_HUMAN	RPS27L	RS27L_HUMAN 40S ribosomal protein S27-like	2089	2	26.2	1	1.47163	15.0164	11.529	12.4428	12.8785	11.0425	12.2308	12.9961	12.0506	-0.108971	0.465878	0.585942
sp|Q8TF74|WIPF2_HUMAN	WIPF2	WIPF2_HUMAN WAS/WASL-interacting protein family member 2	16	4	12.3	3	1.40986	10.1872	11.5252	12.0889	11.4934	11.6153	12.1284	11.2671	11.7457	0.06002	0.467325	0.587443
sp|Q9UJX3|APC7_HUMAN	ANAPC7	APC7_HUMAN Anaphase-promoting complex subunit 7	493	3	4.8	3	0.88877	11.5367	13.259	12.252	11.6525	12.6301	11.1937	12.3492	11.8254	-0.0625265	0.468682	0.588831
sp|Q9Y2D5-4|AKAP2_HUMAN	AKAP2	AKAP2_HUMAN Isoform 2 of A-kinase anchor protein 2	1483	5	4.9	3	1.11481	10.2809	11.9106	11.7807	11.4742	10.1509	10.8014	11.3241	10.8089	-0.0671766	0.470844	0.590617
sp|Q96SW2|CRBN_HUMAN	CRBN	CRBN_HUMAN Protein cereblon	962	3	9.5	1	0.396266	11.683	11.1536	11.295	11.8211	11.0189	9.93112	11.3772	10.9237	-0.058682	0.47086	0.590617
sp|P55011|S12A2_HUMAN	SLC12A2	S12A2_HUMAN Solute carrier family 12 member 2	0	22	16.5	14	0.583803	16.3905	14.4053	10.6621	12.609	12.4207	12.4176	13.8193	12.4824	-0.146788	0.470867	0.590617
sp|Q9Y5Q8-3|TF3C5_HUMAN	GTF3C5	TF3C5_HUMAN Isoform 3 of General transcription factor 3C polypeptide 5	1339	2	4.9	1	0	11.1948	10.13	9.56416	12.1353	9.73786	11.014	10.2963	10.9624	0.0904337	0.472934	0.59289
sp|Q15293|RCN1_HUMAN	RCN1	RCN1_HUMAN Reticulocalbin-1	1289	19	21.1	12	5.9566	9.67329	10.134	9.88338	9.59668	9.61212	10.0248	9.89689	9.74454	-0.0223809	0.47484	0.594959
sp|P84098|RL19_HUMAN	RPL19	RL19_HUMAN 60S ribosomal protein L19	1775	19	31.6	16	1.6438	2.04349	13.2035	2.62381	2.05616	51.6115	3.5292	5.95693	19.0656	1.67833	0.475815	0.595821
sp|P49321-3|NASP_HUMAN	NASP	NASP_HUMAN Isoform 3 of Nuclear autoantigenic sperm protein	1254	10	13	6	0.571319	10.5657	10.8668	10.2847	11.0792	9.53099	9.94716	10.5724	10.1858	-0.0537472	0.476041	0.595821
sp|P61020|RAB5B_HUMAN	RAB5B	RAB5B_HUMAN Ras-related protein Rab-5B	1585	2	14.4	1	1.32851	8.59206	12.2137	9.26054	8.74355	13.7336	11.883	10.0221	11.4534	0.192588	0.478487	0.598559
sp|O00299|CLIC1_HUMAN	CLIC1	CLIC1_HUMAN Chloride intracellular channel protein 1	1288	4	16.6	2	0.281229	11.2543	12.3745	11.338	10.1999	12.2567	10.8758	11.6556	11.1108	-0.0690617	0.482424	0.60316
sp|P51114|FXR1_HUMAN	FXR1	FXR1_HUMAN Fragile X mental retardation syndrome-related protein 1	476	15	17.6	12	0.291137	11.0181	10.7842	11.1266	10.7832	11.2035	10.2867	10.9763	10.7578	-0.0290101	0.483936	0.604725
sp|P30041|PRDX6_HUMAN	PRDX6	PRDX6_HUMAN Peroxiredoxin-6	988	18	33.9	12	1.30303	11.1166	11.3402	10.7134	10.9662	11.1636	10.3165	11.0567	10.8154	-0.0318377	0.486081	0.606948
sp|P08195-4|4F2_HUMAN	SLC3A2	4F2_HUMAN Isoform 4 of 4F2 cell-surface antigen heavy chain	203	6	10.4	5	0.975367	13.8904	11.9883	9.25509	14.4998	11.4925	12.8243	11.7113	12.9389	0.143816	0.486237	0.606948
sp|P28074|PSB5_HUMAN	PSMB5	PSB5_HUMAN Proteasome subunit beta type-5	947	2	11.4	1	0.893015	10.8696	12.7472	9.55475	8.96198	9.42254	11.8369	11.0572	10.0738	-0.134375	0.486978	0.607545
sp|P21266|GSTM3_HUMAN	GSTM3	GSTM3_HUMAN Glutathione S-transferase Mu 3	902	4	17.3	2	0.422139	9.51209	10.4789	10.4649	11.0452	14.0887	8.86653	10.152	11.3335	0.158829	0.487803	0.608067
sp|Q92575|UBXN4_HUMAN	UBXN4	UBXN4_HUMAN UBX domain-containing protein 4	2051	9	12.8	7	0.50218	12.3635	10.8236	9.67108	11.7489	12.0219	11.004	10.9527	11.5916	0.081785	0.487919	0.608067
sp|Q14195-2|DPYL3_HUMAN	DPYSL3	DPYL3_HUMAN Isoform LCRMP-4 of Dihydropyrimidinase-related protein 3	497	9	13.6	6	0.201069	10.7873	10.9804	10.684	10.9386	10.7913	10.9522	10.8172	10.894	0.010207	0.489334	0.609189
sp|Q9UKV3|ACINU_HUMAN	ACIN1	ACINU_HUMAN Apoptotic chromatin condensation inducer in the nucleus	1502	10	6.6	5	0.662775	11.3768	10.889	10.2249	10.9093	10.5695	10.0685	10.8303	10.5158	-0.0425136	0.489397	0.609189
sp|Q13042|CDC16_HUMAN	CDC16	CDC16_HUMAN Cell division cycle protein 16 homolog	1345	2	4.4	2	10.7641	8.77022	8.09441	7.09312	6.84276	8.59899	6.75199	7.98592	7.39791	-0.11034	0.489607	0.609189
sp|P83881|RL36A_HUMAN	RPL36A	RL36A_HUMAN 60S ribosomal protein L36a	1814	2	8.5	1	3.70162	11.1893	11.8839	9.40521	11.2903	11.3292	11.5506	10.8262	11.39	0.0732488	0.489992	0.609343
sp|O43852-3|CALU_HUMAN	CALU	CALU_HUMAN Isoform 3 of Calumenin	996	22	41.5	15	7.64826	10.6934	9.74307	9.05558	9.60692	9.13338	9.61597	9.8307	9.45209	-0.0566597	0.491787	0.611248
sp|Q5T3F8|TM63B_HUMAN	TMEM63B	TM63B_HUMAN Transmembrane protein 63B	1688	2	2.6	2	1.24753	13.6667	13.0411	10.2609	11.5308	11.4176	11.6457	12.3229	11.5314	-0.0957759	0.49243	0.611293
sp|P30876|RPB2_HUMAN	POLR2B	RPB2_HUMAN DNA-directed RNA polymerase II subunit RPB2	405	10	8.3	7	1.39763	10.944	10.5842	11.6335	11.3304	9.74523	10.8197	11.0539	10.6318	-0.0561753	0.4925	0.611293
sp|Q9NSD9|SYFB_HUMAN	FARSB	SYFB_HUMAN Phenylalanine--tRNA ligase beta subunit	56	4	7	2	0.276724	10.746	10.4902	12.5865	11.217	10.5482	10.4698	11.2742	10.745	-0.0693603	0.492613	0.611293
sp|P42858|HD_HUMAN	HTT	HD_HUMAN Huntingtin	18	4	1.5	4	1.16687	11.0121	10.6029	11.2623	11.1425	9.33471	11.0194	10.9591	10.4989	-0.0619015	0.495162	0.613826
sp|P43487|RANG_HUMAN	RANBP1	RANG_HUMAN Ran-specific GTPase-activating protein	1496	7	18.4	5	0.694645	12.4975	10.8917	9.88053	10.9383	10.8462	9.46393	11.0899	10.4161	-0.0904256	0.495183	0.613826
sp|P04920|B3A2_HUMAN	SLC4A2	B3A2_HUMAN Anion exchange protein 2	1582	3	5.2	1	0.692024	16.8894	15.081	9.63304	11.6133	13.5779	11.2539	13.8678	12.1484	-0.190975	0.49579	0.614188
sp|Q8WUA2|PPIL4_HUMAN	PPIL4	PPIL4_HUMAN Peptidyl-prolyl cis-trans isomerase-like 4	978	5	11	2	0.425871	9.39831	16.1493	10.0309	11.9027	9.01001	9.42714	11.8595	10.1133	-0.229791	0.496004	0.614188
sp|P41227|NAA10_HUMAN	NAA10	NAA10_HUMAN N-alpha-acetyltransferase 10	637	4	20	4	1.20666	10.4918	12.58	11.3848	10.1773	11.4342	11.2367	11.4855	10.9494	-0.0689632	0.497803	0.615902
sp|Q9H078|CLPB_HUMAN	CLPB	CLPB_HUMAN Caseinolytic peptidase B protein homolog	1404	1	1.7	1	2.07175	12.0757	8.89504	8.22784	11.8625	8.86471	11.9613	9.73285	10.8962	0.162887	0.497957	0.615902
sp|Q9NZ01|TECR_HUMAN	TECR	TECR_HUMAN Very-long-chain enoyl-CoA reductase	1836	4	6.5	3	1.50889	14.0972	8.5712	8.01946	13.1274	11.3112	10.8501	10.2293	11.7629	0.201542	0.498183	0.615902
sp|Q9Y696|CLIC4_HUMAN	CLIC4	CLIC4_HUMAN Chloride intracellular channel protein 4	1545	2	11.9	1	4.92314	9.34025	6.86252	11.5977	12.2882	9.15111	10.052	9.26682	10.4971	0.179847	0.498575	0.616058
sp|Q02880|TOP2B_HUMAN	TOP2B	TOP2B_HUMAN DNA topoisomerase 2-beta	1377	7	3.6	4	0.494883	11.0602	10.7321	11.2924	11.615	10.8369	11.2486	11.0283	11.2335	0.0266039	0.500367	0.617943
sp|Q96S59|RANB9_HUMAN	RANBP9	RANB9_HUMAN Ran-binding protein 9	1653	1	1.6	1	3.53277	11.0554	13.1064	14.3465	13.0331	12.032	10.9506	12.8361	12.0052	-0.0965413	0.503837	0.621385
sp|P60953-1|CDC42_HUMAN	CDC42	CDC42_HUMAN Isoform 1 of Cell division control protein 42 homolog	844	6	11.5	4	0.574486	12.7177	12.1457	10.8756	11.0839	10.692	12.3406	11.913	11.3722	-0.0670286	0.503896	0.621385
sp|Q14151|SAFB2_HUMAN	SAFB2	SAFB2_HUMAN Scaffold attachment factor B2	214	12	11.5	5	0.615926	10.1107	12.1205	9.79764	11.6569	11.9942	10.3303	10.6763	11.3271	0.0853739	0.503956	0.621385
sp|Q7Z2Z2|ETUD1_HUMAN	EFTUD1	ETUD1_HUMAN Elongation factor Tu GTP-binding domain-containing protein 1	1869	5	4.8	1	0	11.1816	8.95709	13.8318	12.084	8.80937	9.24696	11.3235	10.0468	-0.172589	0.504528	0.62176
sp|P14625|ENPL_HUMAN	HSP90B1	ENPL_HUMAN Endoplasmin	198	13	10.6	9	0.776449	10.7429	9.87156	10.7484	11.7522	9.70985	11.4226	10.4543	10.9616	0.068359	0.506987	0.624459
sp|P25786-2|PSA1_HUMAN	PSMA1	PSA1_HUMAN Isoform Long of Proteasome subunit alpha type-1	600	9	23.4	8	0.601231	7.91767	10.9889	9.61392	9.39132	10.6742	10.5944	9.50684	10.22	0.104353	0.507264	0.624469
sp|Q92542|NICA_HUMAN	NCSTN	NICA_HUMAN Nicastrin	218	3	3.5	2	1.39188	12.2437	11.4917	10.0969	11.3964	11.8467	12.0136	11.2774	11.7522	0.0594978	0.50888	0.626127
sp|O60831|PRAF2_HUMAN	PRAF2	PRAF2_HUMAN PRA1 family protein 2	530	1	6.2	1	2.39303	13.6836	12.8701	10.4077	11.8423	10.9511	11.9261	12.3205	11.5731	-0.0902758	0.509462	0.626511
sp|Q7Z4V5|HDGR2_HUMAN	HDGFRP2	HDGR2_HUMAN Hepatoma-derived growth factor-related protein 2	1063	4	2.2	2	2.10793	13.3616	10.6724	11.2393	11.6713	8.36543	12.1202	11.7578	10.719	-0.133445	0.510382	0.627311
sp|Q9BW27|NUP85_HUMAN	NUP85	NUP85_HUMAN Nuclear pore complex protein Nup85	922	2	1.7	1	0	12.0748	11.4744	8.39967	11.6225	11.3901	11.4033	10.6496	11.472	0.107309	0.51087	0.627578
sp|Q9UEW8|STK39_HUMAN	STK39	STK39_HUMAN STE20/SPS1-related proline-alanine-rich protein kinase	1550	4	6.1	3	0.417433	10.6228	12.0153	11.0318	11.0141	10.1537	11.3332	11.2233	10.8337	-0.0509714	0.512726	0.629259
sp|P10412|H14_HUMAN	HIST1H1E	H14_HUMAN Histone H1.4	515	23	3.7	20	11.2108	11.5424	13.411	8.00248	5.89262	13.5028	7.52399	10.9853	8.97313	-0.29189	0.51278	0.629259
sp|Q15058|KIF14_HUMAN	KIF14	KIF14_HUMAN Kinesin-like protein KIF14	1443	8	4.6	6	0.355453	11.0884	10.1372	11.0392	11.071	10.8027	11.0805	10.755	10.9847	0.0304957	0.515335	0.632061
sp|P11498|PYC_HUMAN	PC	PYC_HUMAN Pyruvate carboxylase, mitochondrial	157	236	57.4	175	4.84895	11.8224	10.5406	9.8004	10.5521	11.3299	11.7447	10.7212	11.2089	0.0641862	0.516529	0.633191
sp|Q8N8N7|PTGR2_HUMAN	PTGR2	PTGR2_HUMAN Prostaglandin reductase 2	1631	2	4.8	2	0.808048	10.4838	13.7111	10.5966	10.8518	10.3572	11.2684	11.5972	10.8258	-0.0992953	0.518136	0.634638
sp|O15357|SHIP2_HUMAN	INPPL1	SHIP2_HUMAN Phosphatidylinositol 3,4,5-trisphosphate 5-phosphatase 2	109	4	3.8	2	1.95736	12.8333	11.1228	10.0756	12.5838	12.3972	11.0437	11.3439	12.0082	0.0821034	0.518256	0.634638
sp|Q9NZJ7|MTCH1_HUMAN	MTCH1	MTCH1_HUMAN Mitochondrial carrier homolog 1	1826	2	5.4	1	1.23187	10.8524	14.8227	15.9749	9.60333	16.1609	10.4367	13.8834	12.067	-0.202289	0.520214	0.636399
sp|Q96G23|CERS2_HUMAN	CERS2	CERS2_HUMAN Ceramide synthase 2	690	2	6.6	1	0.77605	12.3531	12.102	7.46581	12.7241	10.0955	12.9814	10.6403	11.9337	0.165496	0.520242	0.636399
sp|P37840|SYUA_HUMAN	SNCA	SYUA_HUMAN Alpha-synuclein	1337	7	47.9	5	1.52526	11.6209	11.4631	9.86798	10.4283	11.2242	9.85391	10.984	10.5021	-0.0647168	0.521442	0.637532
sp|Q9H3P7|GCP60_HUMAN	ACBD3	GCP60_HUMAN Golgi resident protein GCP60	1270	9	18.6	7	0.683986	9.78919	11.0027	11.1473	11.3568	10.5072	11.1263	10.6464	10.9968	0.0467152	0.5219	0.637756
sp|P35670|ATP7B_HUMAN	ATP7B	ATP7B_HUMAN Copper-transporting ATPase 2	2363	2	0.9	2	0.165538	11.696	10.2728	10.6071	12.0353	10.4096	11.4793	10.8586	11.3081	0.0585128	0.522462	0.638106
sp|O15063|K0355_HUMAN	KIAA0355	K0355_HUMAN Uncharacterized protein KIAA0355	1265	4	4.3	4	0.841663	11.3548	11.8567	11.5424	11.8844	10.4159	11.4862	11.5847	11.2622	-0.0407327	0.523819	0.639205
sp|Q9H6D7|HAUS4_HUMAN	HAUS4	HAUS4_HUMAN HAUS augmin-like complex subunit 4	1960	2	8.5	1	0	10.7279	16.7733	9.52995	11.6983	11.0285	9.4043	12.3437	10.7104	-0.204768	0.524089	0.639205
sp|Q8IYI6|EXOC8_HUMAN	EXOC8	EXOC8_HUMAN Exocyst complex component 8	974	6	8.1	5	0.241447	11.2621	10.7917	12.7018	11.6143	11.2136	10.5677	11.5852	11.1318	-0.0575922	0.524187	0.639205
sp|O00567|NOP56_HUMAN	NOP56	NOP56_HUMAN Nucleolar protein 56	2381	2	3.7	2	1.35562	13.4792	10.0444	8.95516	11.808	10.5177	13.5328	10.8262	11.9528	0.142817	0.524842	0.63937
sp|Q8NDF8-5|PAPD5_HUMAN	PAPD5	PAPD5_HUMAN Isoform 5 of PAP-associated domain-containing protein 5	2294	1	1.3	1	0	8.37996	11.8449	9.98134	11.7789	9.27446	11.9025	10.0687	10.9853	0.125695	0.524872	0.63937
sp|Q86UE4|LYRIC_HUMAN	MTDH	LYRIC_HUMAN Protein LYRIC	1543	10	17	7	1.71653	14.8168	11.3057	11.131	12.6355	11.8077	9.76389	12.4178	11.4024	-0.123077	0.528486	0.643435
sp|P46779-3|RL28_HUMAN	RPL28	RL28_HUMAN Isoform 3 of 60S ribosomal protein L28	2125	6	17.8	3	3.12053	7.52429	13.2589	6.73304	6.44079	28.5771	7.8058	9.17207	14.2746	0.638129	0.531107	0.646287
sp|Q86W56|PARG_HUMAN	PARG	PARG_HUMAN Poly(ADP-ribose) glycohydrolase	1989	3	3.2	2	0.643076	9.64966	12.2275	11.8036	10.1503	11.0903	10.712	11.2269	10.6509	-0.075992	0.532147	0.647213
sp|Q9UHB9|SRP68_HUMAN	SRP68	SRP68_HUMAN Signal recognition particle subunit SRP68	66	8	12.6	5	0.400929	10.027	11.3713	12.3498	10.2064	11.2043	10.8369	11.2493	10.7492	-0.065612	0.532844	0.647722
sp|Q14789-2|GOGB1_HUMAN	GOLGB1	GOGB1_HUMAN Isoform 2 of Golgin subfamily B member 1	546	101	26.5	58	0.535028	12.4358	11.005	10.843	11.7808	9.93783	11.0631	11.4279	10.9272	-0.0646355	0.534407	0.649126
sp|O75937|DNJC8_HUMAN	DNAJC8	DNJC8_HUMAN DnaJ homolog subfamily C member 8	1324	2	9.5	1	0	9.4946	9.92741	16.8361	11.4129	9.05207	10.7437	12.086	10.4029	-0.216356	0.534558	0.649126
sp|Q9UGP8|SEC63_HUMAN	SEC63	SEC63_HUMAN Translocation protein SEC63 homolog	877	13	15	11	0.642219	12.6626	9.76085	10.3577	13.208	9.82062	12.5101	10.927	11.8463	0.116529	0.536116	0.650215
sp|P61160-2|ARP2_HUMAN	ACTR2	ARP2_HUMAN Isoform 2 of Actin-related protein 2	1809	3	9.8	2	0.287365	11.6489	9.90879	11.6678	10.6466	10.3788	10.9688	11.0752	10.6647	-0.0544794	0.536433	0.650215
sp|P0CAP2|GRL1A_HUMAN	POLR2M	GRL1A_HUMAN DNA-directed RNA polymerase II subunit GRINL1A	2398	1	5.2	1	1.85391	11.9738	9.7271	11.3577	9.42219	11.8476	9.73269	11.0196	10.3342	-0.0926464	0.53646	0.650215
sp|Q16204|CCDC6_HUMAN	CCDC6	CCDC6_HUMAN Coiled-coil domain-containing protein 6	120	14	19.6	13	0.478952	10.8224	10.3274	10.6546	10.9372	12.0424	10.0363	10.6015	11.0053	0.0539308	0.536575	0.650215
sp|Q9UJ70-2|NAGK_HUMAN	NAGK	NAGK_HUMAN Isoform 2 of N-acetyl-D-glucosamine kinase	399	2	4.9	2	0.676339	11.1519	11.4732	11.8295	12.3932	10.2493	10.3416	11.4849	10.9947	-0.0629246	0.53691	0.650282
sp|Q9P0L2|MARK1_HUMAN	MARK1	MARK1_HUMAN Serine/threonine-protein kinase MARK1	2042	2	2.3	1	1.07834	13.0371	13.345	12.6651	10.3206	12.5765	13.9662	13.0157	12.2877	-0.0830342	0.537333	0.650455
sp|O14818|PSA7_HUMAN	PSMA7	PSA7_HUMAN Proteasome subunit alpha type-7	1773	2	8.1	1	1.42664	10.1767	16.9606	7.09218	9.54607	8.91208	9.89324	11.4099	9.45046	-0.271823	0.540129	0.653499
sp|Q02878|RL6_HUMAN	RPL6	RL6_HUMAN 60S ribosomal protein L6	484	27	32.3	20	2.29694	3.53717	16.7075	4.47064	3.12292	46.8442	4.65802	8.23842	18.2084	1.14416	0.541085	0.65404
sp|P51784|UBP11_HUMAN	USP11	UBP11_HUMAN Ubiquitin carboxyl-terminal hydrolase 11	160	3	5	1	1.18229	9.71002	11.697	13.1034	10.6226	12.2182	8.9337	11.5035	10.5915	-0.119165	0.541138	0.65404
sp|Q9P0L0-2|VAPA_HUMAN	VAPA	VAPA_HUMAN Isoform 2 of Vesicle-associated membrane protein-associated protein A	916	3	11.6	3	0.549699	13.6558	9.66905	9.76134	13.0741	10.5305	12.5278	11.0287	12.0441	0.127064	0.541783	0.654479
sp|Q7Z4T9-8|MAAT1_HUMAN	MAATS1	MAAT1_HUMAN Isoform 8 of Protein MAATS1	2304	1	1.1	1	1.95855	14.279	8.50506	7.78085	15.0207	9.86866	10.8486	10.1883	11.9127	0.225581	0.542391	0.654562
tr|C9JF50|C9JF50_HUMAN	MTFR1L	C9JF50_HUMAN Mitochondrial fission regulator 1-like (Fragment)	1931	1	5.3	1	6.3117	16.1644	11.4381	14.1871	11.9145	16.5449	7.39868	13.9299	11.9527	-0.220848	0.542635	0.654562
sp|Q99829|CPNE1_HUMAN	CPNE1	CPNE1_HUMAN Copine-1	1595	2	3.7	2	0.278898	9.2356	9.77621	11.8247	12.9062	8.31933	13.0998	10.2789	11.4418	0.154629	0.542698	0.654562
sp|Q8IZ21-2|PHAR4_HUMAN	PHACTR4	PHAR4_HUMAN Isoform 2 of Phosphatase and actin regulator 4	428	2	4.8	1	2.26321	10.9196	15.1262	10.5009	11.0672	12.4793	9.63438	12.1823	11.0603	-0.139388	0.543069	0.65467
sp|Q9NZL4|HPBP1_HUMAN	HSPBP1	HPBP1_HUMAN Hsp70-binding protein 1	1269	3	8.3	3	1.07026	11.7154	9.16396	11.6701	12.6125	10.8362	11.105	10.8498	11.5179	0.0862062	0.543757	0.655159
sp|P47914|RL29_HUMAN	RPL29	RL29_HUMAN 60S ribosomal protein L29	702	3	13.8	2	4.65748	5.90638	15.1403	5.68515	3.77429	34.6417	8.2122	8.91062	15.5427	0.802641	0.548256	0.660237
sp|P04843|RPN1_HUMAN	RPN1	RPN1_HUMAN Dolichyl-diphosphooligosaccharide--protein glycosyltransferase subunit 1	622	11	12.7	5	0.982868	12.7151	10.1796	8.55988	12.1408	10.0354	11.9992	10.4849	11.3918	0.119691	0.54886	0.660313
sp|Q9BZE9-2|ASPC1_HUMAN	ASPSCR1	ASPC1_HUMAN Isoform 2 of Tether containing UBX domain for GLUT4	2337	2	4.5	2	0	9.51154	12.0075	9.4173	8.76841	11.5783	13.98	10.3121	11.4422	0.150029	0.548887	0.660313
sp|P05165|PCCA_HUMAN	PCCA	PCCA_HUMAN Propionyl-CoA carboxylase alpha chain, mitochondrial	298	188	63.7	151	4.65316	12.6793	11.7696	10.0626	10.4996	10.4737	11.8072	11.5038	10.9268	-0.0742411	0.549689	0.660936
sp|Q8NB49|AT11C_HUMAN	ATP11C	AT11C_HUMAN Probable phospholipid-transporting ATPase IG	1171	7	6.3	4	0.530814	15.0021	11.126	9.73997	12.8904	9.03416	10.1381	11.956	10.6875	-0.161808	0.550436	0.66128
sp|Q8ND56-2|LS14A_HUMAN	LSM14A	LS14A_HUMAN Isoform 2 of Protein LSM14 homolog A	973	15	18.1	13	0.22378	11.5808	10.5569	11.3955	10.9781	11.3027	10.4799	11.1778	10.9202	-0.0336278	0.550545	0.66128
sp|P60033|CD81_HUMAN	CD81	CD81_HUMAN CD81 antigen	1852	3	11.9	3	0.817903	11.5344	12.4184	11.047	11.9602	10.4539	11.4263	11.6666	11.2802	-0.0485949	0.552253	0.662989
sp|Q9NRX4|PHP14_HUMAN	PHPT1	PHP14_HUMAN 14 kDa phosphohistidine phosphatase	2172	4	28.8	3	0	11.147	10.3879	9.72653	11.2285	10.4361	10.5264	10.4205	10.7303	0.0422722	0.554363	0.665178
sp|Q96FW1|OTUB1_HUMAN	OTUB1	OTUB1_HUMAN Ubiquitin thioesterase OTUB1	1297	4	9.2	4	0.169546	10.5277	10.7764	11.3846	11.2687	10.4846	11.8357	10.8963	11.1963	0.0391919	0.55563	0.666355
sp|P54819|KAD2_HUMAN	AK2	KAD2_HUMAN Adenylate kinase 2, mitochondrial	848	2	7.9	1	0.529092	10.3306	10.2161	10.9114	10.1064	12.7273	10.295	10.486	11.0429	0.0746559	0.557331	0.668049
sp|Q96QE3|ATAD5_HUMAN	ATAD5	ATAD5_HUMAN ATPase family AAA domain-containing protein 5	2137	2	0.9	1	1.47457	6.90653	12.1479	12.3514	9.74274	13.8248	11.9342	10.4686	11.8339	0.176859	0.55764	0.668075
sp|P41743|KPCI_HUMAN	PRKCI	KPCI_HUMAN Protein kinase C iota type	1437	4	4.9	3	0	12.3589	9.7286	10.3169	11.4461	11.9518	10.6814	10.8015	11.3597	0.0727026	0.559614	0.669907
sp|Q8IY81|SPB1_HUMAN	FTSJ3	SPB1_HUMAN pre-rRNA processing protein FTSJ3	99	3	4	1	2.44777	8.98059	12.9688	9.65715	8.27781	19.6621	10.6759	10.5355	12.8719	0.288966	0.559746	0.669907
sp|Q99436|PSB7_HUMAN	PSMB7	PSB7_HUMAN Proteasome subunit beta type-7	1798	2	8.3	2	0.252764	9.23043	10.8704	8.44584	9.7453	10.348	9.84844	9.51557	9.98057	0.0688325	0.56291	0.673347
sp|Q6ZRS2|SRCAP_HUMAN	SRCAP	SRCAP_HUMAN Helicase SRCAP	1365	2	0.8	1	0.62072	11.5558	10.2692	9.74809	10.6184	10.2965	12.1297	10.5243	11.0149	0.0657221	0.563404	0.673591
sp|P23443|KS6B1_HUMAN	RPS6KB1	KS6B1_HUMAN Ribosomal protein S6 kinase beta-1	1998	1	3.4	1	2.71595	10.4121	11.912	10.8352	10.8849	11.4456	11.8126	11.0531	11.381	0.0421761	0.563713	0.673613
sp|Q8NFC6|BD1L1_HUMAN	BOD1L1	BD1L1_HUMAN Biorientation of chromosomes in cell division protein 1-like 1	384	5	1.8	3	0.476828	12.2629	8.21082	10.0249	13.6277	9.83593	10.197	10.1662	11.2202	0.142316	0.565154	0.674988
sp|Q05519|SRS11_HUMAN	SRSF11	SRS11_HUMAN Serine/arginine-rich splicing factor 11	2327	1	1.7	1	3.63732	14.8624	11.9286	10.5628	11.4636	13.002	10.0179	12.4513	11.4945	-0.11535	0.566462	0.675987
sp|P07910|HNRPC_HUMAN	HNRNPC	HNRPC_HUMAN Heterogeneous nuclear ribonucleoproteins C1/C2	1690	9	20.9	6	0.520407	11.066	10.7246	11.449	11.8228	10.0165	10.2752	11.0799	10.7048	-0.049681	0.566752	0.675987
sp|Q9NVI7|ATD3A_HUMAN	ATAD3A	ATD3A_HUMAN ATPase family AAA domain-containing protein 3A	255	1	2.1	1	0.982279	13.2965	10.7263	9.89838	9.87539	10.8455	11.1559	11.3071	10.6256	-0.0896796	0.566863	0.675987
sp|Q9UHW9|S12A6_HUMAN	SLC12A6	S12A6_HUMAN Solute carrier family 12 member 6	1705	4	3	3	0.309018	13.1667	10.6164	13.0742	12.0117	10.9703	12.182	12.2858	11.7213	-0.0678537	0.571475	0.681137
sp|P10599|THIO_HUMAN	TXN	THIO_HUMAN Thioredoxin	1981	9	38.1	8	0.697317	8.77095	17.3994	7.79106	10.5712	8.37062	9.29432	11.3205	9.41205	-0.266351	0.573643	0.68337
sp|P48681|NEST_HUMAN	NES	NEST_HUMAN Nestin	2368	1	0.4	1	0.772021	13.5578	11.0567	9.44856	10.9966	10.8007	10.0095	11.3544	10.6023	-0.0988749	0.574841	0.684446
sp|P42766|RL35_HUMAN	RPL35	RL35_HUMAN 60S ribosomal protein L35	2046	4	15.4	4	1.44913	6.5404	15.1771	7.75751	5.95981	32.8315	7.35121	9.825	15.3808	0.646605	0.576184	0.685367
sp|Q9UET6|TRM7_HUMAN	FTSJ1	TRM7_HUMAN Putative tRNA (cytidine(32)/guanosine(34)-2'-O)-methyltransferase	2159	1	5.8	1	1.52182	13.1512	13.0404	11.8593	9.83549	13.3539	12.7439	12.6836	11.9778	-0.0826103	0.576204	0.685367
sp|Q96RQ3|MCCA_HUMAN	MCCC1	MCCA_HUMAN Methylcrotonoyl-CoA carboxylase subunit alpha, mitochondrial	643	205	62.3	159	5.25618	13.2405	11.6698	10.2092	9.77445	11.4253	11.9421	11.7065	11.0473	-0.0836156	0.578765	0.688061
sp|Q86US8|EST1A_HUMAN	SMG6	EST1A_HUMAN Telomerase-binding protein EST1A	1295	2	1.9	1	0	11.9974	10.6955	11.3599	12.2664	10.4611	9.84725	11.351	10.8582	-0.0640233	0.579231	0.688263
sp|O94874|UFL1_HUMAN	UFL1	UFL1_HUMAN E3 UFM1-protein ligase 1	717	5	5.9	4	0.434018	13.1721	10.7776	10.7834	10.8547	11.1683	11.2539	11.5777	11.0923	-0.061791	0.579656	0.688416
sp|P28070|PSB4_HUMAN	PSMB4	PSB4_HUMAN Proteasome subunit beta type-4	2187	1	3.8	1	0	8.711	13.8156	5.8493	9.81454	10.0691	13.0965	9.45862	10.9934	0.216935	0.580737	0.689347
sp|Q9NZJ5|E2AK3_HUMAN	EIF2AK3	E2AK3_HUMAN Eukaryotic translation initiation factor 2-alpha kinase 3	1343	2	1.7	1	1.56625	12.0402	10.865	12.2726	11.1236	12.2882	10.5616	11.7259	11.3245	-0.0502589	0.581086	0.689409
sp|Q09028|RBBP4_HUMAN	RBBP4	RBBP4_HUMAN Histone-binding protein RBBP4	1823	1	6.4	1	0	10.3087	11.4703	12.4912	10.4399	9.11447	12.5986	11.4234	10.7177	-0.0919972	0.586623	0.695622
sp|A7E2V4-2|ZSWM8_HUMAN	ZSWIM8	ZSWM8_HUMAN Isoform 2 of Zinc finger SWIM domain-containing protein 8	253	5	4.2	2	0.311467	12.8857	11.5302	9.07551	9.45286	10.5902	11.2648	11.1638	10.4359	-0.0972666	0.587023	0.695743
sp|P13861|KAP2_HUMAN	PRKAR2A	KAP2_HUMAN cAMP-dependent protein kinase type II-alpha regulatory subunit	665	3	7.2	1	1.1277	12.8176	10.4436	11.0982	11.4117	11.5565	9.78884	11.4531	10.919	-0.068895	0.587524	0.695954
sp|Q9NS86|LANC2_HUMAN	LANCL2	LANC2_HUMAN LanC-like protein 2	1075	3	10.2	2	2.23615	9.46866	18.1544	9.10562	10.4755	10.4167	10.6164	12.2429	10.5029	-0.221161	0.588002	0.695954
sp|A1L390|PKHG3_HUMAN	PLEKHG3	PKHG3_HUMAN Pleckstrin homology domain-containing family G member 3	1587	2	1.8	1	4.03864	14.7248	9.65554	8.51129	13.9533	13.2811	9.73911	10.9639	12.3245	0.168774	0.588101	0.695954
sp|O75962|TRIO_HUMAN	TRIO	TRIO_HUMAN Triple functional domain protein	677	11	4.3	5	0.401889	10.2328	10.9683	11.3825	10.4477	10.9794	10.4937	10.8612	10.6403	-0.0296479	0.589113	0.696797
sp|P24386|RAE1_HUMAN	CHM	RAE1_HUMAN Rab proteins geranylgeranyltransferase component A 1	465	2	3.2	2	1.44967	12.6298	10.2239	11.5169	12.2997	9.06035	10.9563	11.4569	10.7721	-0.0889125	0.589438	0.696827
sp|P02786|TFR1_HUMAN	TFRC	TFR1_HUMAN Transferrin receptor protein 1	846	6	7.8	4	1.19503	11.8102	11.3773	11.3078	12.3412	9.9813	10.9437	11.4984	11.0887	-0.0523449	0.591237	0.698597
sp|Q8N5U6-2|RNF10_HUMAN	RNF10	RNF10_HUMAN Isoform 2 of RING finger protein 10	1805	2	2.3	1	0.829244	12.0549	11.7829	10.5976	11.0003	12.4004	12.1145	11.4785	11.8384	0.0445446	0.591829	0.698942
sp|Q14966|ZN638_HUMAN	ZNF638	ZN638_HUMAN Zinc finger protein 638	1158	2	1.5	1	0.959938	8.12474	11.3238	11.2112	11.6827	9.74124	11.3374	10.2199	10.9205	0.095654	0.592661	0.699569
sp|Q13423|NNTM_HUMAN	NNT	NNTM_HUMAN NAD(P) transhydrogenase, mitochondrial	737	4	4.4	2	1.8216	14.0031	9.75409	6.75077	15.6116	7.83053	12.418	10.1693	11.9534	0.233197	0.594211	0.701042
sp|Q9BQS8|FYCO1_HUMAN	FYCO1	FYCO1_HUMAN FYVE and coiled-coil domain-containing protein 1	1505	5	5.3	5	0.250333	11.2001	9.36651	10.9061	10.9113	11.4036	10.2873	10.4909	10.8674	0.0508726	0.595578	0.702299
sp|Q14157-5|UBP2L_HUMAN	UBAP2L	UBP2L_HUMAN Isoform 5 of Ubiquitin-associated protein 2-like	481	44	29.8	38	0.331252	11.4855	10.6463	10.6061	11.1409	10.8034	11.3569	10.9126	11.1004	0.0246099	0.598556	0.705326
sp|P18621-3|RL17_HUMAN	RPL17	RL17_HUMAN Isoform 3 of 60S ribosomal protein L17	5	8	14.9	2	2.32331	11.8485	14.4733	9.50549	10.7146	10.5656	11.9743	11.9424	11.0848	-0.10751	0.598752	0.705326
sp|Q9H3C7|GGNB2_HUMAN	GGNBP2	GGNB2_HUMAN Gametogenetin-binding protein 2	2154	1	2.7	1	0	10.7012	11.1369	9.56145	11.0058	11.15	10.1929	10.4665	10.7829	0.0429621	0.599907	0.706328
sp|Q9P265|DIP2B_HUMAN	DIP2B	DIP2B_HUMAN Disco-interacting protein 2 homolog B	1737	3	2.3	3	1.21833	10.9992	10.7458	10.7686	10.5744	9.33694	11.5175	10.8379	10.4763	-0.0489544	0.600374	0.706519
sp|Q13885|TBB2A_HUMAN	TUBB2A	TBB2A_HUMAN Tubulin beta-2A chain	474	45	12.6	33	0.431411	11.6641	10.8987	12.0615	11.545	10.0972	11.8845	11.5414	11.1755	-0.0464784	0.601155	0.70708
sp|A6NKD9|CC85C_HUMAN	CCDC85C	CC85C_HUMAN Coiled-coil domain-containing protein 85C	2021	1	2.9	1	2.10799	9.35021	14.3606	11.8598	11.9296	15.3014	11.527	11.8569	12.9193	0.123809	0.601655	0.70731
sp|P46734-3|MP2K3_HUMAN	MAP2K3	MP2K3_HUMAN Isoform 2 of Dual specificity mitogen-activated protein kinase kinase 3	1687	2	4.5	1	0.923724	11.0041	12.8872	11.1963	11.8936	13.4646	11.2374	11.6959	12.1985	0.0607098	0.602919	0.708438
sp|Q5T9S5|CCD18_HUMAN	CCDC18	CCD18_HUMAN Coiled-coil domain-containing protein 18	1425	4	2.4	1	0	11.8024	12.2737	10.0226	10.7751	10.6548	11.4402	11.3662	10.9567	-0.0529377	0.603643	0.70893
sp|Q14566|MCM6_HUMAN	MCM6	MCM6_HUMAN DNA replication licensing factor MCM6	2101	2	2.6	2	1.28124	11.9497	9.52338	11.1355	13.0262	11.6578	9.87582	10.8695	11.5199	0.0838448	0.604202	0.709228
sp|Q8IYB3|SRRM1_HUMAN	SRRM1	SRRM1_HUMAN Serine/arginine repetitive matrix protein 1	1476	19	7.4	13	5.51704	15.2124	10.7906	9.69705	10.0559	11.1919	11.5295	11.9	10.9258	-0.123232	0.606187	0.711199
sp|O75390|CISY_HUMAN	CS	CISY_HUMAN Citrate synthase, mitochondrial	1710	1	1.9	1	2.51009	12.866	9.69569	7.6537	12.4306	9.79051	10.8314	10.0718	11.0175	0.129472	0.607601	0.712497
sp|Q96QK1|VPS35_HUMAN	VPS35	VPS35_HUMAN Vacuolar protein sorting-associated protein 35	921	8	11.1	7	0.849301	11.3542	10.0585	11.8637	10.4916	11.4212	10.2971	11.0921	10.7367	-0.0469892	0.607982	0.712584
sp|Q9NR09|BIRC6_HUMAN	BIRC6	BIRC6_HUMAN Baculoviral IAP repeat-containing protein 6	163	51	10.2	36	0.430459	10.399	9.95768	12.0322	11.9087	10.0997	11.8155	10.7963	11.2746	0.0625473	0.608714	0.712929
sp|P60900|PSA6_HUMAN	PSMA6	PSA6_HUMAN Proteasome subunit alpha type-6	479	4	8.1	2	1.42058	10.8402	12.7144	9.22932	10.6126	12.4903	11.5829	10.928	11.562	0.0813575	0.60889	0.712929
sp|Q9UHQ4-2|BAP29_HUMAN	BCAP29	BAP29_HUMAN Isoform 2 of B-cell receptor-associated protein 29	1563	1	2	1	1.40599	15.1284	10.0795	8.70527	10.0427	9.28387	11.2116	11.3044	10.1794	-0.151231	0.609254	0.712996
sp|Q6W2J9|BCOR_HUMAN	BCOR	BCOR_HUMAN BCL-6 corepressor	668	2	1.4	2	0.729918	10.8449	12.2733	10.6056	10.4984	11.2383	11.0485	11.2413	10.9284	-0.0407226	0.609819	0.713028
sp|Q9NRY4|RHG35_HUMAN	ARHGAP35	RHG35_HUMAN Rho GTPase-activating protein 35	926	4	2.8	3	0.235709	11.2798	10.3256	11.9922	10.2656	10.4454	11.766	11.1992	10.8256	-0.048945	0.609895	0.713028
sp|O14777|NDC80_HUMAN	NDC80	NDC80_HUMAN Kinetochore protein NDC80 homolog	584	4	4.8	2	0.374343	11.0499	11.881	11.1929	10.226	12.3706	10.2877	11.3746	10.9614	-0.0533814	0.611034	0.714
sp|Q14145|KEAP1_HUMAN	KEAP1	KEAP1_HUMAN Kelch-like ECH-associated protein 1	303	2	3	1	0	10.1668	11.2883	10.3078	11.9931	11.5641	9.56402	10.5876	11.0404	0.0604108	0.613353	0.71635
sp|Q9H4H8|FA83D_HUMAN	FAM83D	FA83D_HUMAN Protein FAM83D	1627	4	8	2	0	11.2681	10.1004	12.2368	9.97824	11.4777	10.9087	11.2017	10.7882	-0.0542701	0.613718	0.716415
sp|Q13098-6|CSN1_HUMAN	GPS1	CSN1_HUMAN Isoform 3 of COP9 signalosome complex subunit 1	1162	2	3.5	1	0.830943	11.1214	12.7614	12.493	9.10214	12.5722	12.6256	12.1253	11.4333	-0.0847772	0.615205	0.71765
sp|Q9Y2V7|COG6_HUMAN	COG6	COG6_HUMAN Conserved oligomeric Golgi complex subunit 6	1330	1	1.5	1	0	11.3716	10.9303	10.7908	10.0594	11.2995	13.301	11.0309	11.5533	0.0667531	0.615393	0.71765
sp|P23508-2|CRCM_HUMAN	MCC	CRCM_HUMAN Isoform 2 of Colorectal mutant cancer protein	710	2	2.5	1	0	12.6177	12.8741	10.7214	9.18392	12.1392	12.7781	12.0711	11.3671	-0.0866904	0.616543	0.71863
sp|P49815|TSC2_HUMAN	TSC2	TSC2_HUMAN Tuberin	503	4	3	2	0	10.9399	11.5951	11.463	10.7483	11.9933	12.0077	11.3327	11.5831	0.0315324	0.617224	0.718853
sp|Q9H939|PPIP2_HUMAN	PSTPIP2	PPIP2_HUMAN Proline-serine-threonine phosphatase-interacting protein 2	1302	2	2.1	2	0	10.9342	11.0563	11.374	11.597	9.88685	11.0368	11.1215	10.8402	-0.0369594	0.617353	0.718853
sp|Q9NRL3|STRN4_HUMAN	STRN4	STRN4_HUMAN Striatin-4	573	1	1.5	1	0	11.6877	9.82014	9.41518	11.8222	10.9053	9.69792	10.3077	10.8085	0.0684421	0.619452	0.720935
tr|E9PF99|E9PF99_HUMAN	CEP192	E9PF99_HUMAN Centrosomal protein of 192 kDa	808	10	1.4	3	0.992686	11.8394	10.4006	10.2683	11.9152	10.5763	11.0432	10.8361	11.1782	0.0448456	0.620228	0.721477
sp|Q13107|UBP4_HUMAN	USP4	UBP4_HUMAN Ubiquitin carboxyl-terminal hydrolase 4	160	2	2.2	1	0	9.73662	12.9012	10.5204	11.7221	10.89	12.1684	11.0527	11.5935	0.0689117	0.624924	0.726206
sp|Q9H307|PININ_HUMAN	PNN	PININ_HUMAN Pinin	981	11	13.8	8	4.36024	15.5827	10.8134	9.35538	10.8225	9.53065	12.1843	11.9172	10.8458	-0.135903	0.625676	0.726206
[truncated: 324 more rows]

## Sheet: GO and KEGG analysis
Category	Term ID	Description	GeneRatio	pvalue	p.adjust	UniprotID	Count
BP	GO:0042059	negative regulation of epidermal growth factor receptor signaling pathway	12/201	1.09757e-07	0.000112385	Q99816/P62979/P62993/O75886/Q92783/O95782/Q9UBC2/P53680/Q96CW1/O14964/P42566/Q9Y6I3	12
BP	GO:0036258	multivesicular body assembly	10/201	4.91334e-07	0.000251531	Q99816/A5D8V6/Q96EY5/O75886/Q8WUM4/Q92783/Q8NEZ2/Q9H444/Q9UK41/O14964	10
BP	GO:0006914	autophagy	15/201	1.62999e-06	0.000556215	Q99816/Q92783/Q92995/Q13501/Q9H444/O14964/A5D8V6/Q96EY5/O75886/Q8NEZ2/Q9H0E2/Q9UHD9/Q9C035/P20073/Q9UK41	15
BP	GO:0016197	endosomal transport	10/201	1.50697e-05	0.00385043	Q99816/P62979/A5D8V6/O75886/Q92783/Q8NEZ2/Q13501/Q9H444/Q9UK41/O14964	10
BP	GO:0039702	viral budding via host ESCRT complex	7/201	3.55989e-05	0.00726427	Q99816/A5D8V6/Q96EY5/Q8WUM4/Q8NEZ2/Q9H444/Q9UK41	7
CC	GO:0000813	ESCRT I complex	6/204	0.000105268	0.0290465	Q99816/A5D8V6/Q96EY5/Q9NZ09/Q8NEZ2/Q9UK41	6
MF	GO:0043130	ubiquitin binding	19/205	1.81446e-11	5.31637e-09	Q99816/Q14596/Q9NZ09/Q92995/Q13501/Q9Y263/O75674/Q13490/Q16186/Q04323/Q9UNZ2/Q8TAT6/Q96EY5/Q9UNN5/P45974/Q9H0E2/Q9UK41/Q13049/Q6NTF9	19
MF	GO:0008270	zinc ion binding	41/205	3.15101e-08	4.61621e-06	Q8N5C8/O95628/Q12899/Q14596/Q15654/O76041/P21291/Q13490/Q9BWF3/Q8ND24/Q86TG7/P45974/O43294/Q16527/P53992/Q9UGP4/Q8NG27/P04183/Q9H000/Q92995/P09234/Q13501/Q12933/P18031/Q15437/O43164/Q15436/Q9BUZ4/Q8TAT6/Q9C037/P98170/Q9NR12/Q9C035/O75808/Q14847/Q96K19/Q13049/Q5XPI4/Q9NQC7/O95486/Q7Z6J0	41
MF	GO:0005515	protein binding	177/205	0.000197237	0.019081	Q99816/Q9UHD2/Q13200/Q9UPN7/Q15654/P52594/Q5JTV8/Q9HD15/O14907/Q9H444/P37802/Q8NCE2/P78318/Q6UVJ0/Q92530/O60493/O43318/Q04323/Q9H7S9/Q96EY5/P50502/O43294/Q14139/Q16527/Q9UHD9/Q15532/O60504/Q9Y6I3/P04183/P28676/Q14677/O60884/Q7Z434/Q8WU79/Q92734/P55795/P61586/P98170/Q9NR12/O95782/Q13148/Q17RB0/P43686/Q96FV2/Q96IV0/P33240/P62304/P20618/P62979/Q9BY27/O75674/Q9Y5V3/Q86TG7/O75886/P50995/P28482/Q8NEZ2/…	177
KEGG	hsa04141	Protein processing in endoplasmic reticulum	18/111	0.000103699	0.0152311	P27824/P31689/Q9HCU5/Q96IV0/Q5VVQ6/O60884/Q92890/Q9Y263/Q12933/P54727/Q15437/Q15436/Q9UNZ2/Q8TAT6/P54725/P53992/Q9UHD9/O95486	18
KEGG	hsa04144	Endocytosis	21/111	0.000181989	0.0133781	Q99816/Q9NR46/Q8IYB5/Q8WUM4/Q92783/Q9H444/Q9UBC2/O14964/Q8WU79/O60493/A5D8V6/Q96EY5/O75886/P61586/Q8NEZ2/O95782/P53680/Q96CW1/Q9UK41/P42566/Q9Y6I3	21
KEGG	hsa04668	TNF signaling pathway	9/111	0.000635679	0.0308832	O43318/Q8N5C8/Q13546/Q13490/P28482/Q15750/O95429/Q12933/Q9Y6K9	9
KEGG	hsa04622	RIG-I-like receptor signaling pathway	8/111	0.00130125	0.0470354	O43318/Q13546/Q9UHD2/Q13526/Q12933/Q9Y6K9/Q9NQC7/Q7Z434	8
BP	GO:0006413	translational initiation	13/43	1.17481e-07	3.3129e-05	P46783/Q8NE71/Q7L2H7/P62750/Q7Z478/P39019/P62081/P55884/Q9Y262/P62888/P61247/Q9UBQ5/P62851	13
BP	GO:0006412	translation	9/43	0.000203872	0.0283395	P46783/Q8NE71/P62888/P62750/P39019/P61247/P62081/O00425/P62851	9
CC	GO:0031012	extracellular matrix	9/46	7.06627e-05	0.00886429	P46783/P62888/P00441/P39019/P61247/P21333/P62081/O75369/P62851	9
CC	GO:0016282	eukaryotic 43S preinitiation complex	5/46	8.91578e-05	0.00560145	Q7L2H7/Q7Z478/Q9UBQ5/P55884/Q9Y262	5
CC	GO:0005840	ribosome	8/46	0.00049168	0.0204438	P46783/Q8NE71/P62888/P62750/P39019/P61247/P62081/P62851	8
MF	GO:0044822	poly(A) RNA binding	21/43	0.00039887	0.0429355	Q8NE71/Q01082/P46783/P62750/Q7Z478/P16989/P39019/P62081/P21333/Q9NZI8/Q9UII4/O75369/Q9UN86/Q9Y262/P62888/P67809/P61247/Q9H7E2/O00425/P62851/O60506	21
KEGG	hsa03010	Ribosome	7/21	0.000647524	0.0217822	P46783/P62888/P62750/P39019/P61247/P62081/P62851	7

## Sheet: Proteins UP 1.5x
ProteinId	Gene Symbol	log2 (UBQLN2 / UBQLN1)	p-value	Adj. p-value	Family	K63 link?	Main PMID	Other PMID	Title of the paper	Evidences from the papers
sp|Q9BUZ4|TRAF4_HUMAN	TRAF4	2.67894	3.20502e-05	0.00173146	E3 - RING	YES	23973329		TRAF4 promotes TGF-β receptor signaling and drives breast cancer metastasis.	TGF-β Promotes K63 Ubiquitination of TRAF4 and Its Interaction with TAK1
sp|Q96K19|RN170_HUMAN	RNF170	2.21038	0.000152504	0.00358298	E3 - RING	YES	25882839		A Point Mutation in the Ubiquitin Ligase RNF170 That Causes Autosomal Dominant Sensory Ataxia Destabilizes the Protein and Impairs Inositol 1,4,5-Trisphosphate Receptor-mediated Ca2+ Signaling	Deletion of RNF170 completely blocks GnRH-induced IP3R1 ubiquitination (Fig. 7C), observed using either FK2 antibody, which detects all ubiquitin conjugates (monoubiquitin, and Lys48- and Lys63-linked chains), or antibodies specific for Lys48- and Lys63-linked chains
sp|Q9C035|TRIM5_HUMAN	TRIM5	2.05873	0.000150134	0.00358298	E3 - RING	YES	30503508		Trivalent RING Assembly on Retroviral Capsids Activates TRIM5 Ubiquitination and Innate Immune Signaling.	Upon TRIM5 assembly on virus, a trivalent RING arrangement allows elongation of N-terminally anchored K63-linked ubiquitin chains (N-K63-Ub)
sp|Q13049|TRI32_HUMAN	TRIM32	1.57544	0.00145486	0.0103787	E3 - RING	YES	22745133	31123703	TRIM32 Protein Modulates Type I Interferon Induction and Cellular Antiviral Response by Targeting MITA/STING Protein for K63-linked Ubiquitination	We identified tripartite motif protein 32 (TRIM32) as an E3 ubiquitin ligase that targets MITA for K63-linked ubiquitination at multiple lysine residues. Furthermore, our findings suggest that TRIM32-mediated K63-linked ubiquitination of MITA is an important step in virus-triggered IFN induction and cellular antiviral innate immunity.
sp|Q9C037|TRIM4_HUMAN	TRIM4	1.44779	0.000402511	0.00495569	E3 - RING	YES	24755855		TRIM4 modulates type I interferon induction and cellular antiviral response by targeting RIG-I for K63-linked ubiquitination.	TRIM4 associates with RIG-I and targets it for K63-linked polyubiquitination
sp|Q13490|BIRC2_HUMAN	BIRC2	1.15811	0.00129504	0.00958084	E3 - RING	YES	18570872		cIAP1 and cIAP2 Facilitate Cancer Cell Survival by Functioning as E3	cIAP1 and cIAP2 Facilitate K63 Ubiquitination of RIP1
sp|O43164|PJA2_HUMAN	PJA2	0.846249	0.00483505	0.0220232	E3 - RING	NO
sp|P98170|XIAP_HUMAN	XIAP	0.824132	0.0132271	0.0430946	E3 - RING	YES	24975362		Ubiquitin-dependent regulation of MEKK2/3-MEK5-ERK5 signaling module by XIAP and cIAP1	XIAP promotes K63-linked ubiquitin chain formation on MEKK2 and MEKK3 in a RING-dependent manner
sp|Q9H000|MKRN2_HUMAN	MKRN2	0.785418	0.00018044	0.00374329	E3 - RING	NO
sp|O95628-6|CNOT4_HUMAN	CNOT4	0.767229	4.45562e-05	0.00215634	E3 - RING	NO
sp|Q5XPI4-2|RN123_HUMAN	RNF123	0.74462	0.000474138	0.00526996	E3 - RING	NO
sp|Q12899|TRI26_HUMAN	TRIM26	0.719693	0.01217	0.0407538	E3 - RING	Possible	26611359	19763089	Autoubiquitination of TRIM26 links TBK1 to NEMO in RLR-mediated innate antiviral immune response	Taken together, these data suggest that the polyubiquin chains of autoubiquitinated TRIM26 serve as a platform to recruit NEMO after viral infection. NEMO specifically recognizes K63-linked poly-ubiquitin chains through a new bipartite ubiquitin-binding domain.
sp|Q7Z6J0|SH3R1_HUMAN	SH3RF1	0.665745	0.00937438	0.0345344	E3 - RING	YES	17420289		The ubiquitin E3 ligase POSH regulates calcium homeostasis through spatial control of Herp	In the present study, we show that POSH (SH3RF1) promotes the conjugation of K63- but not K48-linked Herp–poly-Ub chains, suggesting that it is not directly involved in the degradation of Herp
sp|Q14139-2|UBE4A_HUMAN	UBE4A	0.648002	0.000186612	0.00380262	E3 - RING	YES	29499138		The ubiquitin E3/E4 ligase, UBE4A, fine-tunes protein ubiquitylation and accumulation at sites of DNA damage facilitating double-strand break repair	UBE4A has an E4 ubiquitin ligase activity in vitro, and in cells its presence is required for tweaking the extent of both K48- and K63-linked ubiquitin chains at sites of DNA damage.
sp|Q12933-2|TRAF2_HUMAN	TRAF2	0.623477	0.000505049	0.00541465	E3 - RING	YES	19150425		PKC phosphorylation of TRAF2 mediates IKKα/β recruitment and K63-linked polyubiquitination	TRAF2 K63-linked ubiquitination contributes to associations with TAB2/3 and activation of the downstream IKK and JNK kinases
sp|Q8NG27|PJA1_HUMAN	PJA1	0.606465	0.00759424	0.0293535	E3 - RING	NO
sp|Q8ND24|RN214_HUMAN	RNF214	0.587307	0.00978329	0.0355659	E3 - RING	NO
sp|Q05086|UBE3A_HUMAN	UBE3A	0.833487	5.07367e-05	0.00218262	E3 - HECTc	NO
sp|Q9NQC7|CYLD_HUMAN	CYLD	1.06896	0.000215504	0.00410341	DUB - USP	YES	12917689		CYLD is a deubiquitinating enzyme that negatively regulates NF-κB activation by TNFR family members	CYLD inhibits the NF-κB activation pathway, at least in part, by removing Lys-63-linked polyubiquitin from TRAF2 and TRAF6.
sp|Q92995|UBP13_HUMAN	USP13	0.833364	0.00163228	0.0111417	DUB - USP	YES	22216260		Domain analysis reveals that a deubiquitinating enzyme USP13 performs non-activating catalysis for Lys63-linked polyubiquitin	USP13 exhibits weak deubiquitinating activity for K63-linked polyUb chains.
sp|P45974|UBP5_HUMAN	USP5	0.590271	8.36569e-05	0.00258649	DUB - USP	YES	25970461		Structural insights into interactions between ubiquitin specific protease 5 and its polyubiquitin substrates by mass spectrometry and ion mobility spectrometry	To investigate the binding of a poly-Ub substrate to USP5, we utilized K63-linked tetra-Ub. Addition of this poly-Ub chain to C335A-USP5 resulted in a complex with an apparently high affinity interaction
sp|Q5VVQ6|OTU1_HUMAN	YOD1	0.959747	0.0118714	0.0402002	DUB - OTU	YES	30952814		The Otubain YOD1 Suppresses Aggregation and Activation of the Signaling Adaptor MAVS through Lys63-Linked Deubiquitination	YOD1 cleaved the K63-linked ubiquitination and abrogated the formation of prion-like aggregates of MAVS, which led to attenuation of IRF3, P65 activation, and IFN-β production
