# Supplementary material for: Global proteomics of Ubqln2-based murine models of ALS
Source: J Biol Chem. 2020 Dec 10;296:100153. doi: 10.1074/jbc.RA120.015960 (PMC7873701; doi:10.1074/jbc.RA120.015960)
Supplement: Supplementary file 8 — Table S7 [file mmc8.xlsx]

## Sheet: KO_OLD
ScanF	Time	PepID	Obs m/z	Orig Prec m/z	z	Parent Scan	SrchID	SrchName	Theo m/z	PPM	XCorr	&#916;Corr	# Ions	Reference	Redun	Peptide	Start Position	End Position	MissedCleav	Gene Symbol
1402	8.69	2307	604.81	604.81	2	1383	405117	m07962_KO_Brain_OLD_12_TrypLysC_2MC_2Mods_TMT_IAA_20ppm_0.9Da	604.816	-10.89	1.208	0.227	10/14	sp|Q61107|GBP4_MOUSE	0	K.VQQSNM*TR.E	208	215	0	Gbp4
1545	9.2	3043	599.85	599.849	2	1524	405117	m07962_KO_Brain_OLD_12_TrypLysC_2MC_2Mods_TMT_IAA_20ppm_0.9Da	599.851	-1.82	2.48	0.524	12/12	sp|P99029|PRDX5_MOUSE	2	R.AHQAEGK.V	136	142	0	Prdx5
1546	9.2	3049	458.601	458.601	3	1524	405117	m07962_KO_Brain_OLD_12_TrypLysC_2MC_2Mods_TMT_IAA_20ppm_0.9Da	458.602	-1.39	3.098	0.392	19/24	sp|Q9Z130|HNRDL_MOUSE	18	R.QQQQQQK.G	197	203	0	Hnrnpdl
1563	9.26	3136	538.574	538.574	3	1543	405117	m07962_KO_Brain_OLD_12_TrypLysC_2MC_2Mods_TMT_IAA_20ppm_0.9Da	538.578	-7.49	5.491	0.608	34/48	sp|Q80TJ1|CAPS1_MOUSE	4	R.M*VQSGGCSANDSR.E	194	206	0	Cadps
1571	9.29	3177	807.361	807.361	2	1543	405117	m07962_KO_Brain_OLD_12_TrypLysC_2MC_2Mods_TMT_IAA_20ppm_0.9Da	807.364	-4.34	2.161	0.434	19/24	sp|Q80TJ1|CAPS1_MOUSE	4	R.M*VQSGGCSANDSR.E	194	206	0	Cadps
1578	9.31	3213	415.961	415.961	4	1562	405117	m07962_KO_Brain_OLD_12_TrypLysC_2MC_2Mods_TMT_IAA_20ppm_0.9Da	415.962	-1.67	3.18	0.612	27/48	sp|P19324|SERPH_MOUSE	0	K.QHYNCEHSK.I	151	159	0	Serpinh1
1592	9.36	3286	554.28	554.28	3	1577	405117	m07962_KO_Brain_OLD_12_TrypLysC_2MC_2Mods_TMT_IAA_20ppm_0.9Da	554.28	-1.01	3.931	0.576	26/32	sp|P19324|SERPH_MOUSE	0	K.QHYNCEHSK.I	151	159	0	Serpinh1
1698	9.73	3832	569.966	569.966	3	1679	405117	m07962_KO_Brain_OLD_12_TrypLysC_2MC_2Mods_TMT_IAA_20ppm_0.9Da	569.972	-10.96	3.156	0.331	28/40	sp|Q8C5L3|CNOT2_MOUSE	4	K.SSTTQNNNQQK.K	322	332	0	Cnot2
1773	9.99	4216	573.27	573.77	2	1747	405117	m07962_KO_Brain_OLD_12_TrypLysC_2MC_2Mods_TMT_IAA_20ppm_0.9Da	573.277	-11.33	1.264	0.404	7/12	sp|Q9CXW2|RT22_MOUSE	0	K.TM*YSQDR.H	216	222	0	Mrps22
1777	10	4237	807.355	807.354	2	1747	405117	m07962_KO_Brain_OLD_12_TrypLysC_2MC_2Mods_TMT_IAA_20ppm_0.9Da	807.364	-11.75	2.486	0.486	17/24	sp|Q80TJ1|CAPS1_MOUSE	4	R.M*VQSGGCSANDSR.E	194	206	0	Cadps
2018	10.83	5484	538.573	538.573	3	2001	405117	m07962_KO_Brain_OLD_12_TrypLysC_2MC_2Mods_TMT_IAA_20ppm_0.9Da	538.578	-9.46	5.463	0.615	34/48	sp|Q80TJ1|CAPS1_MOUSE	4	R.M*VQSGGCSANDSR.E	194	206	0	Cadps
2037	10.89	5581	458.576	458.576	3	2016	405117	m07962_KO_Brain_OLD_12_TrypLysC_2MC_2Mods_TMT_IAA_20ppm_0.9Da	458.58	-8.92	1.751	0.342	14/28	sp|O35594|IFT81_MOUSE	1	R.ESHGPNM*K.Q	627	634	0	Ift81
2085	11.06	5830	478.893	478.893	3	2074	405117	m07962_KO_Brain_OLD_12_TrypLysC_2MC_2Mods_TMT_IAA_20ppm_0.9Da	478.898	-8.44	3.916	0.531	23/36	sp|P26039|TLN1_MOUSE	0	K.HTSALCNSCR.L	1501	1510	0	Tln1
2100	11.12	5908	459.759	459.759	2	2083	405117	m07962_KO_Brain_OLD_12_TrypLysC_2MC_2Mods_TMT_IAA_20ppm_0.9Da	459.764	-10.5	1.752	0.246	10/12	sp|P56375|ACYP2_MOUSE	0	K.VGSPSSR.I	76	82	0	Acyp2
2161	11.32	6222	442.24	442.24	3	2149	405117	m07962_KO_Brain_OLD_12_TrypLysC_2MC_2Mods_TMT_IAA_20ppm_0.9Da	442.245	-10.42	3.961	0.395	20/24	sp|P99028|QCR6_MOUSE	1	R.DHCVAHK.L	77	83	0	Uqcrh
2168	11.34	6260	807.359	807.861	2	2149	405117	m07962_KO_Brain_OLD_12_TrypLysC_2MC_2Mods_TMT_IAA_20ppm_0.9Da	807.364	-6.77	2.241	0.46	17/24	sp|Q80TJ1|CAPS1_MOUSE	4	R.M*VQSGGCSANDSR.E	194	206	0	Cadps
2180	11.38	6321	662.856	662.856	2	2160	405117	m07962_KO_Brain_OLD_12_TrypLysC_2MC_2Mods_TMT_IAA_20ppm_0.9Da	662.863	-10.64	2.845	0.523	12/12	sp|P99028|QCR6_MOUSE	1	R.DHCVAHK.L	77	83	0	Uqcrh
2250	11.61	6684	463.578	463.578	3	2233	405117	m07962_KO_Brain_OLD_12_TrypLysC_2MC_2Mods_TMT_IAA_20ppm_0.9Da	463.583	-12.4	2.482	0.207	20/32	sp|Q8CCJ4|AMER2_MOUSE	1	R.AAACHDSAK.K	662	670	0	Amer2
2272	11.68	6797	585.786	585.787	2	2261	405117	m07962_KO_Brain_OLD_12_TrypLysC_2MC_2Mods_TMT_IAA_20ppm_0.9Da	585.792	-10.08	1.676	0.317	13/14	sp|Q9WU79|PROD_MOUSE	1	R.GAYM*AQER.V	443	450	0	Prodh
2288	11.74	6881	628.31	628.646	3	2261	405117	m07962_KO_Brain_OLD_12_TrypLysC_2MC_2Mods_TMT_IAA_20ppm_0.9Da	628.316	-8.64	4.216	0.589	29/52	sp|Q9EPU4|CPSF1_MOUSE	0	K.KAEGCSTEEGSGGR.G	910	923	1	Cpsf1
2309	11.8	6988	416.965	416.965	4	2291	405117	m07962_KO_Brain_OLD_12_TrypLysC_2MC_2Mods_TMT_IAA_20ppm_0.9Da	416.97	-11.68	3.345	0.328	29/54	sp|Q91ZX7|LRP1_MOUSE	0	K.NPHCTSPEHK.C	2895	2904	0	Lrp1
2313	11.82	7010	555.617	555.616	3	2291	405117	m07962_KO_Brain_OLD_12_TrypLysC_2MC_2Mods_TMT_IAA_20ppm_0.9Da	555.624	-13.53	3.518	0.265	26/36	sp|Q91ZX7|LRP1_MOUSE	0	K.NPHCTSPEHK.C	2895	2904	0	Lrp1
2357	11.96	7238	807.354	807.352	2	2332	405117	m07962_KO_Brain_OLD_12_TrypLysC_2MC_2Mods_TMT_IAA_20ppm_0.9Da	807.364	-12.52	2.91	0.583	19/24	sp|Q80TJ1|CAPS1_MOUSE	4	R.M*VQSGGCSANDSR.E	194	206	0	Cadps
2443	12.25	7681	552.819	552.819	2	2421	405117	m07962_KO_Brain_OLD_12_TrypLysC_2MC_2Mods_TMT_IAA_20ppm_0.9Da	552.824	-9.76	1.771	0.204	11/12	sp|Q7TPM1|PRC2B_MOUSE	2	K.AAGGQDK.A	177	183	0	Prrc2b
2448	12.26	7708	591.807	591.806	2	2421	405117	m07962_KO_Brain_OLD_12_TrypLysC_2MC_2Mods_TMT_IAA_20ppm_0.9Da	591.813	-9.88	1.987	0.14	11/12	sp|P13011|ACOD2_MOUSE	0	R.TGDGSCK.S	350	356	0	Scd2
2459	12.3	7764	496.258	496.258	2	2438	405117	m07962_KO_Brain_OLD_12_TrypLysC_2MC_2Mods_TMT_IAA_20ppm_0.9Da	496.263	-10.1	1.665	0.22	11/12	sp|Q91YD9|WASL_MOUSE	0	R.PVSCSGR.D	424	430	0	Wasl
2462	12.31	7779	447.903	447.903	3	2438	405117	m07962_KO_Brain_OLD_12_TrypLysC_2MC_2Mods_TMT_IAA_20ppm_0.9Da	447.908	-10.93	2.564	0.213	19/28	sp|Q8CHT1|NGEF_MOUSE	3	K.ASSQSEM*K.R	583	590	0	Ngef
2492	12.41	7934	526.269	526.268	2	2474	405117	m07962_KO_Brain_OLD_12_TrypLysC_2MC_2Mods_TMT_IAA_20ppm_0.9Da	526.274	-10.05	1.786	0.338	9/12	sp|P19246|NFH_MOUSE	0	K.VNTDAM*R.S	304	310	0	Nefh
2496	12.42	7955	509.793	509.793	2	2474	405117	m07962_KO_Brain_OLD_12_TrypLysC_2MC_2Mods_TMT_IAA_20ppm_0.9Da	509.796	-4.69	2.285	0.293	14/14	sp|Q03265|ATPA_MOUSE	1	R.VGSAAQTR.A	417	424	0	Atp5a1
2512	12.47	8039	671.352	671.351	2	2491	405117	m07962_KO_Brain_OLD_12_TrypLysC_2MC_2Mods_TMT_IAA_20ppm_0.9Da	671.358	-8.92	1.606	0.125	14/14	sp|Q8CHT1|NGEF_MOUSE	3	K.ASSQSEM*K.R	583	590	0	Ngef
2520	12.49	8080	606.803	606.803	2	2491	405117	m07962_KO_Brain_OLD_12_TrypLysC_2MC_2Mods_TMT_IAA_20ppm_0.9Da	606.808	-9.25	1.709	0.531	13/16	sp|Q8BSS9|LIPA2_MOUSE	1	K.M*TTDVASSR.L	1235	1243	0	Ppfia2
2537	12.55	8168	410.236	410.237	3	2523	405117	m07962_KO_Brain_OLD_12_TrypLysC_2MC_2Mods_TMT_IAA_20ppm_0.9Da	410.24	-8.58	2.405	0.306	17/24	sp|Q8BH57|WDR48_MOUSE	2	K.GHTDNVK.A	208	214	0	Wdr48
2542	12.56	8194	506.934	506.935	3	2523	405117	m07962_KO_Brain_OLD_12_TrypLysC_2MC_2Mods_TMT_IAA_20ppm_0.9Da	506.938	-8.47	3.017	0.3	24/44	sp|P05063|ALDOC_MOUSE	0	K.RAEM*NGLAAQGR.Y	331	342	1	Aldoc
2550	12.59	8236	614.849	614.849	2	2523	405117	m07962_KO_Brain_OLD_12_TrypLysC_2MC_2Mods_TMT_IAA_20ppm_0.9Da	614.856	-12.26	2.043	0.254	12/12	sp|Q8BH57|WDR48_MOUSE	2	K.GHTDNVK.A	208	214	0	Wdr48
2560	12.62	8289	646.668	646.668	3	2536	405117	m07962_KO_Brain_OLD_12_TrypLysC_2MC_2Mods_TMT_IAA_20ppm_0.9Da	646.674	-9.86	3.714	0.478	24/44	sp|P10649|GSTM1_MOUSE	2	R.KHHLDGETEEER.I	83	94	1	Gstm1
2579	12.68	8387	485.255	485.255	4	2557	405117	m07962_KO_Brain_OLD_12_TrypLysC_2MC_2Mods_TMT_IAA_20ppm_0.9Da	485.257	-4.59	4.153	0.491	34/66	sp|P10649|GSTM1_MOUSE	2	R.KHHLDGETEEER.I	83	94	1	Gstm1
2580	12.68	8392	556.766	556.765	2	2557	405117	m07962_KO_Brain_OLD_12_TrypLysC_2MC_2Mods_TMT_IAA_20ppm_0.9Da	556.771	-10.5	1.856	0.422	11/12	sp|Q91ZX7|LRP1_MOUSE	0	K.PSYCNSR.R	2559	2565	0	Lrp1
2590	12.71	8443	568.805	568.805	2	2574	405117	m07962_KO_Brain_OLD_12_TrypLysC_2MC_2Mods_TMT_IAA_20ppm_0.9Da	568.81	-9.53	2.126	0.309	12/12	sp|P17156|HSP72_MOUSE	0	K.GCAGGEK.N	190	196	0	Hspa2
2627	12.84	8635	429.458	429.458	4	2606	405117	m07962_KO_Brain_OLD_12_TrypLysC_2MC_2Mods_TMT_IAA_20ppm_0.9Da	429.462	-11.04	2.249	0.495	22/66	sp|P49312|ROA1_MOUSE	4	K.YHTVNGHNCEVR.K	167	178	0	Hnrnpa1
2730	13.16	9169	572.648	572.648	3	2721	405117	m07962_KO_Brain_OLD_12_TrypLysC_2MC_2Mods_TMT_IAA_20ppm_0.9Da	572.653	-8.2	2.63	0.389	20/44	sp|Q8BX09|RBBP5_MOUSE	1	K.RQSSADGSQPPK.K	438	449	1	Rbbp5
2744	13.2	9241	500.785	500.784	2	2728	405117	m07962_KO_Brain_OLD_12_TrypLysC_2MC_2Mods_TMT_IAA_20ppm_0.9Da	500.791	-11.81	2.072	0.188	12/12	sp|P62911|RL32_MOUSE	0	R.VTNPNAR.L	122	128	0	Rpl32
2776	13.3	9408	562.285	562.285	3	2756	405117	m07962_KO_Brain_OLD_12_TrypLysC_2MC_2Mods_TMT_IAA_20ppm_0.9Da	562.291	-10.13	3.303	0.429	27/44	sp|Q6NVF9|CPSF6_MOUSE	2	K.TTQSGQM*SGEGK.A	174	185	0	Cpsf6
2780	13.31	9429	566.816	566.817	2	2756	405117	m07962_KO_Brain_OLD_12_TrypLysC_2MC_2Mods_TMT_IAA_20ppm_0.9Da	566.822	-10.07	1.907	0.324	12/12	sp|Q7TSY6|CELF4_MOUSE	5	R.GPDGNSK.G	186	192	0	Celf4
2807	13.4	9564	557.768	557.768	2	2773	405117	m07962_KO_Brain_OLD_12_TrypLysC_2MC_2Mods_TMT_IAA_20ppm_0.9Da	557.774	-9.77	1.436	0.311	8/12	sp|P31938|MP2K1_MOUSE	2	R.SYM*SPER.L	228	234	0	Map2k1
2820	13.43	9631	613.861	613.861	2	2801	405117	m07962_KO_Brain_OLD_12_TrypLysC_2MC_2Mods_TMT_IAA_20ppm_0.9Da	613.866	-9.29	2.554	0.344	12/12	sp|Q9DBJ1|PGAM1_MOUSE	0	K.HGEAQVK.I	107	113	0	Pgam1
2839	13.48	9731	433.562	433.561	3	2818	405117	m07962_KO_Brain_OLD_12_TrypLysC_2MC_2Mods_TMT_IAA_20ppm_0.9Da	433.566	-10.6	3.016	0.508	17/28	sp|Q9D4H8|CUL2_MOUSE	2	K.VIHECQQR.M	262	269	0	Cul2
2843	13.5	9752	575.292	575.293	2	2818	405117	m07962_KO_Brain_OLD_12_TrypLysC_2MC_2Mods_TMT_IAA_20ppm_0.9Da	575.298	-9.59	1.43	0.088	12/14	sp|Q9D0E1|HNRPM_MOUSE	3	R.M*GANNLER.M	557	564	0	Hnrnpm
2847	13.51	9772	649.838	649.838	2	2818	405117	m07962_KO_Brain_OLD_12_TrypLysC_2MC_2Mods_TMT_IAA_20ppm_0.9Da	649.846	-11.23	2.412	0.578	12/14	sp|Q9D4H8|CUL2_MOUSE	2	K.VIHECQQR.M	262	269	0	Cul2
2859	13.54	9834	479.578	479.578	3	2837	405117	m07962_KO_Brain_OLD_12_TrypLysC_2MC_2Mods_TMT_IAA_20ppm_0.9Da	479.583	-10.74	3.669	0.599	22/24	sp|Q5SSL4|ABR_MOUSE	4	K.HQQYDCK.W	341	347	0	Abr
2873	13.58	9906	516.254	516.254	3	2837	405117	m07962_KO_Brain_OLD_12_TrypLysC_2MC_2Mods_TMT_IAA_20ppm_0.9Da	516.259	-9.88	3.879	0.642	28/36	sp|P57780|ACTN4_MOUSE	1	K.HTNYTM*EHIR.V	725	734	0	Actn4
2876	13.59	9921	409.577	409.577	3	2858	405117	m07962_KO_Brain_OLD_12_TrypLysC_2MC_2Mods_TMT_IAA_20ppm_0.9Da	409.58	-6.91	2.967	0.265	22/24	sp|Q9DBJ1|PGAM1_MOUSE	0	K.HGEAQVK.I	107	113	0	Pgam1
2877	13.59	9927	429.233	429.233	3	2858	405117	m07962_KO_Brain_OLD_12_TrypLysC_2MC_2Mods_TMT_IAA_20ppm_0.9Da	429.238	-10.98	3.142	0.485	22/32	sp|Q9JKV1|ADRM1_MOUSE	1	K.RVPQCPSGR.V	84	92	1	Adrm1
2882	13.61	9952	718.866	718.867	2	2858	405117	m07962_KO_Brain_OLD_12_TrypLysC_2MC_2Mods_TMT_IAA_20ppm_0.9Da	718.871	-7.45	2.549	0.466	12/12	sp|Q5SSL4|ABR_MOUSE	4	K.HQQYDCK.W	341	347	0	Abr
2888	13.62	9984	651.349	651.348	2	2875	405117	m07962_KO_Brain_OLD_12_TrypLysC_2MC_2Mods_TMT_IAA_20ppm_0.9Da	651.355	-10.13	2.17	0.552	12/12	sp|Q8K2K6|AGFG1_MOUSE	3	K.HGNEVCK.Q	84	90	0	Agfg1
2891	13.64	9999	550.609	550.609	3	2875	405117	m07962_KO_Brain_OLD_12_TrypLysC_2MC_2Mods_TMT_IAA_20ppm_0.9Da	550.615	-10.84	3.138	0.511	22/36	sp|Q8BL99-3|DOP1_MOUSE	1	K.KNPEEDCSGR.T	465	474	1	Dopey1
2911	13.7	10102	429.583	429.582	3	2899	405117	m07962_KO_Brain_OLD_12_TrypLysC_2MC_2Mods_TMT_IAA_20ppm_0.9Da	429.587	-9.14	2.989	0.455	21/28	sp|P10853|H2B1F_MOUSE	13	K.HAVSEGTK.A	110	117	0	Hist1h2bf
2926	13.74	10180	434.572	434.572	3	2908	405117	m07962_KO_Brain_OLD_12_TrypLysC_2MC_2Mods_TMT_IAA_20ppm_0.9Da	434.573	-2.6	2.249	0.326	18/24	sp|Q8K2K6|AGFG1_MOUSE	3	K.HGNEVCK.Q	84	90	0	Agfg1
2943	13.79	10265	459.268	459.267	2	2925	405117	m07962_KO_Brain_OLD_12_TrypLysC_2MC_2Mods_TMT_IAA_20ppm_0.9Da	459.272	-9.14	1.587	0.118	10/12	sp|Q99KI0|ACON_MOUSE	0	R.AGSALNR.M	768	774	0	Aco2
2946	13.8	10281	523.788	523.788	2	2925	405117	m07962_KO_Brain_OLD_12_TrypLysC_2MC_2Mods_TMT_IAA_20ppm_0.9Da	523.793	-10.82	2.441	0.331	12/12	sp|P37040|NCPR_MOUSE	1	K.LNQGTER.H	292	298	0	Por
2949	13.81	10296	643.87	643.87	2	2925	405117	m07962_KO_Brain_OLD_12_TrypLysC_2MC_2Mods_TMT_IAA_20ppm_0.9Da	643.877	-10.8	2.009	0.401	13/14	sp|P10853|H2B1F_MOUSE	13	K.HAVSEGTK.A	110	117	0	Hist1h2bf
2960	13.84	10354	537.625	537.624	3	2940	405117	m07962_KO_Brain_OLD_12_TrypLysC_2MC_2Mods_TMT_IAA_20ppm_0.9Da	537.63	-9.37	2.411	0.373	21/40	sp|Q7TSJ2|MAP6_MOUSE	2	K.VQRPEPSCRPR.S	128	138	2	Map6
2966	13.86	10384	550.757	550.757	2	2940	405117	m07962_KO_Brain_OLD_12_TrypLysC_2MC_2Mods_TMT_IAA_20ppm_0.9Da	550.763	-10.3	2.334	0.522	12/12	sp|Q91ZX7|LRP1_MOUSE	0	K.AAYCACR.S	3805	3811	0	Lrp1
2989	13.92	10502	533.262	533.263	2	2959	405117	m07962_KO_Brain_OLD_12_TrypLysC_2MC_2Mods_TMT_IAA_20ppm_0.9Da	533.267	-9.45	2.63	0.396	11/12	sp|P68404|KPCB_MOUSE	1	K.FDNNGNR.D	328	334	0	Prkcb
2999	13.95	10555	493.777	493.777	2	2978	405117	m07962_KO_Brain_OLD_12_TrypLysC_2MC_2Mods_TMT_IAA_20ppm_0.9Da	493.783	-10.56	2.146	0.21	13/14	sp|Q7TQH0|ATX2L_MOUSE	4	R.GINGGPSR.M	398	405	0	Atxn2l
3003	13.96	10575	618.347	618.346	2	2978	405117	m07962_KO_Brain_OLD_12_TrypLysC_2MC_2Mods_TMT_IAA_20ppm_0.9Da	618.353	-11.1	2.481	0.122	12/12	tr|Q8BZY3|Q8BZY3_MOUSE	1	K.TNANTEK.T	56	62	0	Ddx19b
3024	14.03	10685	593.953	593.953	3	2997	405117	m07962_KO_Brain_OLD_12_TrypLysC_2MC_2Mods_TMT_IAA_20ppm_0.9Da	593.96	-12	1.942	0.538	17/48	sp|Q8BRN9|C2D1B_MOUSE	1	K.QYM*HQGNVAETTR.F	630	642	0	Cc2d1b
3046	14.1	10798	554.319	554.319	2	3027	405117	m07962_KO_Brain_OLD_12_TrypLysC_2MC_2Mods_TMT_IAA_20ppm_0.9Da	554.324	-9.85	2.452	0.309	12/12	sp|P33173|KIF1A_MOUSE	8	R.ADSTGAK.G	255	261	0	Kif1a
3048	14.1	10809	508.291	508.291	2	3027	405117	m07962_KO_Brain_OLD_12_TrypLysC_2MC_2Mods_TMT_IAA_20ppm_0.9Da	508.296	-9.82	2.508	0.415	13/14	sp|Q99PU5|ACBG1_MOUSE	0	R.VNANAAAR.P	665	672	0	Acsbg1
3075	14.17	10951	458.59	458.59	3	3044	405117	m07962_KO_Brain_OLD_12_TrypLysC_2MC_2Mods_TMT_IAA_20ppm_0.9Da	458.595	-11.09	4.036	0.427	25/36	sp|P22682|CBL_MOUSE	0	K.RPLEATQSSR.A	715	724	1	Cbl
3085	14.2	11002	538.793	538.793	2	3065	405117	m07962_KO_Brain_OLD_12_TrypLysC_2MC_2Mods_TMT_IAA_20ppm_0.9Da	538.798	-9.9	2.36	0.377	13/14	sp|Q3UNH4|GRIN1_MOUSE	0	R.LSSGQAER.V	376	383	0	Gprin1
3088	14.2	11018	506.933	506.934	3	3065	405117	m07962_KO_Brain_OLD_12_TrypLysC_2MC_2Mods_TMT_IAA_20ppm_0.9Da	506.938	-9.89	1.651	0.245	26/44	sp|P05063|ALDOC_MOUSE	0	K.RAEM*NGLAAQGR.Y	331	342	1	Aldoc
3091	14.21	11033	480.928	480.929	3	3065	405117	m07962_KO_Brain_OLD_12_TrypLysC_2MC_2Mods_TMT_IAA_20ppm_0.9Da	480.933	-9.94	2.456	0.313	16/28	sp|P80315|TCPD_MOUSE	4	K.SAYQDRDK.P	22	29	1	Cct4
3092	14.22	11038	512.253	512.253	2	3065	405117	m07962_KO_Brain_OLD_12_TrypLysC_2MC_2Mods_TMT_IAA_20ppm_0.9Da	512.258	-9.86	2.076	0.362	11/12	sp|Q9WV18|GABR1_MOUSE	1	R.LSCDGSR.V	948	954	0	Gabbr1
3102	14.24	11089	476.612	476.611	3	3082	405117	m07962_KO_Brain_OLD_12_TrypLysC_2MC_2Mods_TMT_IAA_20ppm_0.9Da	476.617	-10.65	3.716	0.486	24/32	sp|A2ALS5|RPGP1_MOUSE	5	K.RESPPAGQK.T	513	521	1	Rap1gap
3119	14.29	11177	526.268	526.269	2	3097	405117	m07962_KO_Brain_OLD_12_TrypLysC_2MC_2Mods_TMT_IAA_20ppm_0.9Da	526.274	-10.24	1.665	0.259	8/12	sp|P19246|NFH_MOUSE	0	K.VNTDAM*R.S	304	310	0	Nefh
3126	14.31	11213	424.217	424.217	3	3114	405117	m07962_KO_Brain_OLD_12_TrypLysC_2MC_2Mods_TMT_IAA_20ppm_0.9Da	424.222	-12.95	3.711	0.596	26/36	sp|F6W8I0|YJEN3_MOUSE	0	R.LAEAGGHCAR.A	155	164	0	Yjefn3
3134	14.34	11254	575.324	575.324	2	3114	405117	m07962_KO_Brain_OLD_12_TrypLysC_2MC_2Mods_TMT_IAA_20ppm_0.9Da	575.329	-9.36	1.822	0.158	10/12	sp|Q9DD18|DTD1_MOUSE	1	K.GPSESSK.E	177	183	0	Dtd1
3160	14.42	11388	564.282	564.282	2	3138	405117	m07962_KO_Brain_OLD_12_TrypLysC_2MC_2Mods_TMT_IAA_20ppm_0.9Da	564.289	-12.41	1.562	0.388	10/12	sp|Q99KY4|GAK_MOUSE	1	R.NTTPM*YR.T	221	227	0	Gak
3170	14.45	11440	488.606	488.606	3	3147	405117	m07962_KO_Brain_OLD_12_TrypLysC_2MC_2Mods_TMT_IAA_20ppm_0.9Da	488.612	-11.74	3.031	0.227	21/32	sp|Q5GH67|XKR4_MOUSE	0	R.SVASDRDQK.F	551	559	1	Xkr4
3178	14.48	11481	539.964	539.964	3	3164	405117	m07962_KO_Brain_OLD_12_TrypLysC_2MC_2Mods_TMT_IAA_20ppm_0.9Da	539.97	-10.57	2.743	0.15	19/36	sp|Q8CH18|CCAR1_MOUSE	2	R.SSQQQTQPQK.Q	134	143	0	Ccar1
3186	14.5	11523	809.447	809.448	2	3164	405117	m07962_KO_Brain_OLD_12_TrypLysC_2MC_2Mods_TMT_IAA_20ppm_0.9Da	809.452	-5.61	3.592	0.356	17/18	sp|Q8CH18|CCAR1_MOUSE	2	R.SSQQQTQPQK.Q	134	143	0	Ccar1
3196	14.54	11576	561.326	561.326	2	3173	405117	m07962_KO_Brain_OLD_12_TrypLysC_2MC_2Mods_TMT_IAA_20ppm_0.9Da	561.332	-10.23	1.42	0.193	8/12	sp|P97789|XRN1_MOUSE	2	R.SAPSSSK.R	1696	1702	0	Xrn1
3199	14.54	11590	809.44	809.44	2	3173	405117	m07962_KO_Brain_OLD_12_TrypLysC_2MC_2Mods_TMT_IAA_20ppm_0.9Da	809.452	-14.23	3.307	0.348	17/18	sp|Q8CH18|CCAR1_MOUSE	2	R.SSQQQTQPQK.Q	134	143	0	Ccar1
3216	14.6	11674	680.378	680.378	2	3190	405117	m07962_KO_Brain_OLD_12_TrypLysC_2MC_2Mods_TMT_IAA_20ppm_0.9Da	680.385	-10.57	2.246	0.262	11/14	sp|Q4ACU6|SHAN3_MOUSE	6	R.KPEEDGAR.R	666	673	1	Shank3
3229	14.64	11742	630.839	630.838	2	3207	405117	m07962_KO_Brain_OLD_12_TrypLysC_2MC_2Mods_TMT_IAA_20ppm_0.9Da	630.847	-12.15	3.401	0.355	16/20	sp|O55033|NCK2_MOUSE	0	R.GTALSNGQGAR.V	185	195	0	Nck2
3242	14.68	11810	671.349	671.349	2	3220	405117	m07962_KO_Brain_OLD_12_TrypLysC_2MC_2Mods_TMT_IAA_20ppm_0.9Da	671.358	-13.36	1.773	0.189	12/14	sp|Q8CHT1|NGEF_MOUSE	3	K.ASSQSEM*K.R	583	590	0	Ngef
3253	14.71	11867	607.28	607.28	2	3233	405117	m07962_KO_Brain_OLD_12_TrypLysC_2MC_2Mods_TMT_IAA_20ppm_0.9Da	607.286	-10.48	1.786	0.424	9/12	sp|Q9QUN9|DKK3_MOUSE	0	K.YTCQPCR.D	166	172	0	Dkk3
3266	14.75	11934	450.771	450.771	2	3248	405117	m07962_KO_Brain_OLD_12_TrypLysC_2MC_2Mods_TMT_IAA_20ppm_0.9Da	450.777	-12.32	2.084	0.27	11/12	tr|E9Q0S6|E9Q0S6_MOUSE	0	R.TAVAGPR.A	1187	1193	0	Tns1
3278	14.79	11996	587.329	587.329	2	3248	405117	m07962_KO_Brain_OLD_12_TrypLysC_2MC_2Mods_TMT_IAA_20ppm_0.9Da	587.335	-9.89	2.127	0.32	12/12	sp|Q9QYJ0|DNJA2_MOUSE	0	K.NPNAGDK.F	40	46	0	Dnaja2
3291	14.83	12064	574.334	574.335	2	3263	405117	m07962_KO_Brain_OLD_12_TrypLysC_2MC_2Mods_TMT_IAA_20ppm_0.9Da	574.34	-9.67	2.14	0.194	11/12	##tr|F6TMC0|F6TMC0_MOUSE	3	-.SAATDPK.E	1	7	0	##9930021J03Rik
3319	14.91	12209	609.341	609.341	2	3284	405117	m07962_KO_Brain_OLD_12_TrypLysC_2MC_2Mods_TMT_IAA_20ppm_0.9Da	609.348	-11.72	1.937	0.169	13/16	sp|Q3USB7|PLCL1_MOUSE	0	K.GPGGGSEAK.G	1068	1076	0	Plcl1
3323	14.92	12230	583.8	583.8	2	3301	405117	m07962_KO_Brain_OLD_12_TrypLysC_2MC_2Mods_TMT_IAA_20ppm_0.9Da	583.805	-9.03	2.153	0.399	14/16	sp|P62814|VATB2_MOUSE	1	K.SAIGEGM*TR.K	404	412	0	Atp6v1b2
3345	14.97	12345	503.275	503.275	2	3322	405117	m07962_KO_Brain_OLD_12_TrypLysC_2MC_2Mods_TMT_IAA_20ppm_0.9Da	503.28	-9.63	2.237	0.185	10/12	sp|Q8CDG3|VCIP1_MOUSE	1	R.ITTNDGR.Q	778	784	0	Vcpip1
3364	15.03	12443	520.271	520.271	2	3339	405117	m07962_KO_Brain_OLD_12_TrypLysC_2MC_2Mods_TMT_IAA_20ppm_0.9Da	520.272	-3.01	2.608	0.427	12/12	sp|O08848|RO60_MOUSE	0	K.SFSQEGR.T	79	85	0	Trove2
3367	15.04	12458	617.339	617.34	2	3339	405117	m07962_KO_Brain_OLD_12_TrypLysC_2MC_2Mods_TMT_IAA_20ppm_0.9Da	617.346	-10.81	2.34	0.422	14/14	sp|Q8BX90|FND3A_MOUSE	2	K.APSDNGSK.I	393	400	0	Fndc3a
3380	15.08	12526	464.277	464.277	2	3356	405117	m07962_KO_Brain_OLD_12_TrypLysC_2MC_2Mods_TMT_IAA_20ppm_0.9Da	464.282	-11.12	1.971	0.235	10/12	sp|P32211|ACM4_MOUSE	0	R.PAANVAR.K	369	375	0	Chrm4
3384	15.1	12548	662.32	662.319	2	3356	405117	m07962_KO_Brain_OLD_12_TrypLysC_2MC_2Mods_TMT_IAA_20ppm_0.9Da	662.325	-7.91	3.208	0.501	15/18	sp|Q91UZ5|IMPA2_MOUSE	0	R.GQGAFCNGQR.L	149	158	0	Impa2
3388	15.1	12568	520.265	520.265	2	3371	405117	m07962_KO_Brain_OLD_12_TrypLysC_2MC_2Mods_TMT_IAA_20ppm_0.9Da	520.272	-13.1	2.237	0.221	11/12	sp|O08848|RO60_MOUSE	0	K.SFSQEGR.T	79	85	0	Trove2
3398	15.13	12620	597.825	597.825	2	3371	405117	m07962_KO_Brain_OLD_12_TrypLysC_2MC_2Mods_TMT_IAA_20ppm_0.9Da	597.831	-10.64	1.416	0.018	10/12	sp|O54949|NLK_MOUSE	0	R.TACEGAK.A	367	373	0	Nlk
3428	15.22	12775	582.332	582.331	2	3405	405117	m07962_KO_Brain_OLD_12_TrypLysC_2MC_2Mods_TMT_IAA_20ppm_0.9Da	582.337	-9.5	2.102	0.19	12/12	sp|Q9CZ44|NSF1C_MOUSE	3	K.SPGETSK.P	140	146	0	Nsfl1c
3458	15.31	12927	533.242	533.242	3	3426	405117	m07962_KO_Brain_OLD_12_TrypLysC_2MC_2Mods_TMT_IAA_20ppm_0.9Da	533.247	-9.19	2.28	0.474	20/48	sp|Q80TJ1|CAPS1_MOUSE	4	R.MVQSGGCSANDSR.E	194	206	0	Cadps
3462	15.32	12948	546.791	546.791	2	3426	405117	m07962_KO_Brain_OLD_12_TrypLysC_2MC_2Mods_TMT_IAA_20ppm_0.9Da	546.796	-9.75	2.804	0.338	15/16	sp|P63094|GNAS2_MOUSE	5	R.ISTASGDGR.H	348	356	0	Gnas
3481	15.36	13047	493.613	493.613	3	3456	405117	m07962_KO_Brain_OLD_12_TrypLysC_2MC_2Mods_TMT_IAA_20ppm_0.9Da	493.618	-9.65	4.455	0.595	26/40	sp|Q6ZPE2|MTMR5_MOUSE	1	K.VQRPGEASHLR.R	489	499	1	Sbf1
3518	15.45	13238	583.339	583.34	2	3496	405117	m07962_KO_Brain_OLD_12_TrypLysC_2MC_2Mods_TMT_IAA_20ppm_0.9Da	583.345	-9.82	2.116	0.229	12/12	sp|P03893|NU2M_MOUSE	1	R.STEAATK.Y	52	58	0	Mtnd2
3550	15.56	13403	455.903	455.903	3	3532	405117	m07962_KO_Brain_OLD_12_TrypLysC_2MC_2Mods_TMT_IAA_20ppm_0.9Da	455.907	-10.16	2.637	0.342	24/36	sp|P54775|PRS6B_MOUSE	0	K.RFDAQTGADR.E	274	283	1	Psmc4
3559	15.58	13450	632.834	632.835	2	3532	405117	m07962_KO_Brain_OLD_12_TrypLysC_2MC_2Mods_TMT_IAA_20ppm_0.9Da	632.838	-7.47	2.97	0.349	15/16	sp|Q8R1V4|TMED4_MOUSE	0	R.LTSESTNQR.V	186	194	0	Tmed4
3565	15.6	13481	581.322	581.321	2	3549	405117	m07962_KO_Brain_OLD_12_TrypLysC_2MC_2Mods_TMT_IAA_20ppm_0.9Da	581.328	-9.61	2.218	0.341	12/12	sp|P11798|KCC2A_MOUSE	1	K.HPWISHR.S	268	274	0	Camk2a
3578	15.64	13549	683.352	683.854	2	3549	405117	m07962_KO_Brain_OLD_12_TrypLysC_2MC_2Mods_TMT_IAA_20ppm_0.9Da	683.357	-7.73	2.65	0.401	13/18	sp|P54775|PRS6B_MOUSE	0	K.RFDAQTGADR.E	274	283	1	Psmc4
3586	15.67	13590	589.34	589.34	2	3564	405117	m07962_KO_Brain_OLD_12_TrypLysC_2MC_2Mods_TMT_IAA_20ppm_0.9Da	589.345	-9.33	2.25	0.269	12/12	sp|Q7TSV4|PGM2_MOUSE	1	R.TSGTEPK.I	567	573	0	Pgm2
3619	15.76	13760	495.278	495.278	2	3598	405117	m07962_KO_Brain_OLD_12_TrypLysC_2MC_2Mods_TMT_IAA_20ppm_0.9Da	495.283	-9.68	2.346	0.201	12/14	sp|Q6PE01|SNR40_MOUSE	0	K.IAAGSADR.F	301	308	0	Snrnp40
3620	15.76	13765	492.291	492.29	2	3598	405117	m07962_KO_Brain_OLD_12_TrypLysC_2MC_2Mods_TMT_IAA_20ppm_0.9Da	492.295	-10.01	2.483	0.296	12/12	sp|P97379|G3BP2_MOUSE	0	K.APVSQPR.V	271	277	0	G3bp2
3638	15.81	13859	519.283	519.283	2	3617	405117	m07962_KO_Brain_OLD_12_TrypLysC_2MC_2Mods_TMT_IAA_20ppm_0.9Da	519.284	-2.49	2.257	0.285	12/12	sp|Q5SWP3|NACAD_MOUSE	0	R.ATCTLSR.V	1081	1087	0	Nacad
3671	15.91	14030	574.83	574.829	2	3653	405117	m07962_KO_Brain_OLD_12_TrypLysC_2MC_2Mods_TMT_IAA_20ppm_0.9Da	574.837	-13.78	2.36	0.146	14/14	sp|Q8C8R3|ANK2_MOUSE	13	R.AAADSAGK.N	587	594	0	Ank2
3672	15.91	14036	502.775	502.774	2	3653	405117	m07962_KO_Brain_OLD_12_TrypLysC_2MC_2Mods_TMT_IAA_20ppm_0.9Da	502.779	-7.78	1.965	0.266	12/12	sp|Q9WUA3|K6PP_MOUSE	3	K.AACNLAR.L	109	115	0	Pfkp
3695	15.98	14154	482.261	482.261	2	3683	405117	m07962_KO_Brain_OLD_12_TrypLysC_2MC_2Mods_TMT_IAA_20ppm_0.9Da	482.266	-9.57	2.122	0.131	12/12	sp|P52480|KPYM_MOUSE	1	K.SGMNVAR.L	67	73	0	Pkm
3712	16.03	14243	444.773	444.773	2	3694	405117	m07962_KO_Brain_OLD_12_TrypLysC_2MC_2Mods_TMT_IAA_20ppm_0.9Da	444.777	-8.93	1.776	0.048	10/12	sp|O70405|ULK1_MOUSE	0	K.LSLGGGR.P	493	499	0	Ulk1
3746	16.13	14419	506.78	506.779	2	3728	405117	m07962_KO_Brain_OLD_12_TrypLysC_2MC_2Mods_TMT_IAA_20ppm_0.9Da	506.785	-10.53	2.44	0.251	11/12	sp|Q920I9|WDR7_MOUSE	1	K.GTYTVSR.A	878	884	0	Wdr7
3764	16.18	14514	646.32	646.319	2	3728	405117	m07962_KO_Brain_OLD_12_TrypLysC_2MC_2Mods_TMT_IAA_20ppm_0.9Da	646.328	-11.14	3.192	0.611	15/16	sp|P46471|PRS7_MOUSE	1	K.TYGQSTYSR.Q	35	43	0	Psmc2
3831	16.41	14861	475.745	475.745	2	3817	405117	m07962_KO_Brain_OLD_12_TrypLysC_2MC_2Mods_TMT_IAA_20ppm_0.9Da	475.75	-10.88	2.043	0.099	10/12	sp|A2AHC3|CAMP1_MOUSE	3	-.M*VDAGGR.C	1	7	0	Camsap1
3839	16.44	14902	583.8	583.8	2	3837	405117	m07962_KO_Brain_OLD_12_TrypLysC_2MC_2Mods_TMT_IAA_20ppm_0.9Da	583.805	-9.89	1.987	0.345	15/16	sp|P62814|VATB2_MOUSE	1	K.SAIGEGM*TR.K	404	412	0	Atp6v1b2
3844	16.45	14926	511.774	512.276	2	3838	405117	m07962_KO_Brain_OLD_12_TrypLysC_2MC_2Mods_TMT_IAA_20ppm_0.9Da	511.779	-9.68	1.696	0.055	10/12	sp|Q9JHU4|DYHC1_MOUSE	0	R.GEM*TALR.E	2171	2177	0	Dync1h1
3856	16.49	14988	460.933	460.933	3	3850	405117	m07962_KO_Brain_OLD_12_TrypLysC_2MC_2Mods_TMT_IAA_20ppm_0.9Da	460.938	-10.46	3.59	0.561	22/28	sp|Q91W34|CP058_MOUSE	0	R.HQVQADPK.K	404	411	0
3873	16.55	15077	491.926	492.261	3	3866	405117	m07962_KO_Brain_OLD_12_TrypLysC_2MC_2Mods_TMT_IAA_20ppm_0.9Da	491.931	-9.32	1.952	0.328	21/32	sp|A2AN08|UBR4_MOUSE	2	K.M*AAETDPHK.S	1141	1149	0	Ubr4
3881	16.58	15118	682.351	682.351	2	3871	405117	m07962_KO_Brain_OLD_12_TrypLysC_2MC_2Mods_TMT_IAA_20ppm_0.9Da	682.356	-6.85	1.732	0.299	16/16	sp|O08530|S1PR1_MOUSE	0	K.CPNGDSAGK.F	331	339	0	S1pr1
3886	16.59	15143	690.898	690.898	2	3880	405117	m07962_KO_Brain_OLD_12_TrypLysC_2MC_2Mods_TMT_IAA_20ppm_0.9Da	690.904	-8.01	2.072	0.27	13/14	sp|Q91W34|CP058_MOUSE	0	R.HQVQADPK.K	404	411	0
3904	16.65	15235	534.96	534.96	3	3893	405117	m07962_KO_Brain_OLD_12_TrypLysC_2MC_2Mods_TMT_IAA_20ppm_0.9Da	534.967	-11.69	3.05	0.476	24/40	sp|Q6ZQ08|CNOT1_MOUSE	4	K.HSGEATNTVTK.I	1948	1958	0	Cnot1
3911	16.68	15272	801.935	802.436	2	3893	405117	m07962_KO_Brain_OLD_12_TrypLysC_2MC_2Mods_TMT_IAA_20ppm_0.9Da	801.946	-13.84	3.558	0.464	17/20	sp|Q6ZQ08|CNOT1_MOUSE	4	K.HSGEATNTVTK.I	1948	1958	0	Cnot1
3931	16.74	15375	512.302	512.301	3	3915	405117	m07962_KO_Brain_OLD_12_TrypLysC_2MC_2Mods_TMT_IAA_20ppm_0.9Da	512.306	-8.87	3.159	0.032	22/24	sp|Q99JF8|PSIP1_MOUSE	2	K.KEEEGQK.E	232	238	1	Psip1
3939	16.77	15417	553.329	553.329	2	3915	405117	m07962_KO_Brain_OLD_12_TrypLysC_2MC_2Mods_TMT_IAA_20ppm_0.9Da	553.335	-9.51	2.745	0.297	12/12	sp|O89032|SPD2A_MOUSE	2	R.SAAAEAK.G	1014	1020	0	Sh3pxd2a
3948	16.8	15464	582.82	582.821	2	3930	405117	m07962_KO_Brain_OLD_12_TrypLysC_2MC_2Mods_TMT_IAA_20ppm_0.9Da	582.826	-9.55	2.634	0.468	12/12	tr|G3X972|G3X972_MOUSE	0	K.AAECAGK.L	634	640	0	Sec24c
3972	16.87	15588	767.947	767.948	2	3945	405117	m07962_KO_Brain_OLD_12_TrypLysC_2MC_2Mods_TMT_IAA_20ppm_0.9Da	767.956	-11.15	2.655	0.224	12/12	sp|Q99JF8|PSIP1_MOUSE	2	K.KEEEGQK.E	232	238	1	Psip1
3979	16.89	15624	669.823	669.822	2	3945	405117	m07962_KO_Brain_OLD_12_TrypLysC_2MC_2Mods_TMT_IAA_20ppm_0.9Da	669.831	-12.45	2.186	0.61	14/14	sp|Q8BYI9|TENR_MOUSE	1	R.CPGDCSGK.G	266	273	0	Tnr
4011	17	15785	635.802	636.303	2	4005	405117	m07962_KO_Brain_OLD_12_TrypLysC_2MC_2Mods_TMT_IAA_20ppm_0.9Da	635.806	-6.07	1.418	0.503	11/18	sp|Q7TPS5|C2CD5_MOUSE	3	K.ASAM*GDGNFR.N	868	877	0	C2cd5
4036	17.09	15915	733.389	733.389	2	4010	405117	m07962_KO_Brain_OLD_12_TrypLysC_2MC_2Mods_TMT_IAA_20ppm_0.9Da	733.399	-12.51	3.292	0.471	16/18	sp|P06837|NEUM_MOUSE	0	K.ATTDNSPSSK.A	137	146	0	Gap43
4040	17.1	15936	659.864	659.863	2	4010	405117	m07962_KO_Brain_OLD_12_TrypLysC_2MC_2Mods_TMT_IAA_20ppm_0.9Da	659.872	-11.53	2.249	0.251	11/14	tr|D3Z0K6|D3Z0K6_MOUSE	0	R.TPNNTEGK.N	751	758	0	Rsbn1l
4056	17.16	16020	443.255	443.255	3	4031	405117	m07962_KO_Brain_OLD_12_TrypLysC_2MC_2Mods_TMT_IAA_20ppm_0.9Da	443.26	-10.64	2.104	0.258	18/40	sp|Q6PCN3|TTBK1_MOUSE	0	R.AVVSEGRPGAR.-	1298	1308	1	Ttbk1
4071	17.21	16097	453.244	453.244	3	4059	405117	m07962_KO_Brain_OLD_12_TrypLysC_2MC_2Mods_TMT_IAA_20ppm_0.9Da	453.248	-9.4	2.467	0.485	18/28	sp|O35594|IFT81_MOUSE	1	R.ESHGPNMK.Q	627	634	0	Ift81
4101	17.3	16253	679.279	679.781	2	4070	405117	m07962_KO_Brain_OLD_12_TrypLysC_2MC_2Mods_TMT_IAA_20ppm_0.9Da	679.288	-13.46	1.579	0.701	9/16	sp|Q9D2E2|TOE1_MOUSE	1	R.CCMSPGTCR.R	285	293	0	Toe1
4120	17.37	16353	676.374	676.374	2	4091	405117	m07962_KO_Brain_OLD_12_TrypLysC_2MC_2Mods_TMT_IAA_20ppm_0.9Da	676.377	-4.68	2.538	0.321	16/16	sp|Q8C5L3|CNOT2_MOUSE	4	K.TTSSTDGPK.F	308	316	0	Cnot2
4125	17.39	16377	676.369	676.369	2	4106	405117	m07962_KO_Brain_OLD_12_TrypLysC_2MC_2Mods_TMT_IAA_20ppm_0.9Da	676.377	-11.53	2.462	0.319	16/16	sp|Q8C5L3|CNOT2_MOUSE	4	K.TTSSTDGPK.F	308	316	0	Cnot2
4132	17.41	16413	715.321	715.32	2	4106	405117	m07962_KO_Brain_OLD_12_TrypLysC_2MC_2Mods_TMT_IAA_20ppm_0.9Da	715.329	-12.17	1.944	0.732	14/20	sp|Q9D8E6|RL4_MOUSE	0	R.SGQGAFGNM*CR.G	87	97	0	Rpl4
4158	17.5	16547	640.358	640.358	2	4140	405117	m07962_KO_Brain_OLD_12_TrypLysC_2MC_2Mods_TMT_IAA_20ppm_0.9Da	640.367	-12.69	2.671	0.333	14/14	tr|E9PZM7|E9PZM7_MOUSE	0	K.SGEVNSTK.V	1420	1427	0	Scaf11
4181	17.57	16665	548.322	548.323	2	4153	405117	m07962_KO_Brain_OLD_12_TrypLysC_2MC_2Mods_TMT_IAA_20ppm_0.9Da	548.327	-9.45	2.232	0.271	12/12	sp|Q9D8W5|PSD12_MOUSE	2	R.VVEHNIR.I	358	364	0	Psmd12
4194	17.62	16732	618.831	618.83	2	4172	405117	m07962_KO_Brain_OLD_12_TrypLysC_2MC_2Mods_TMT_IAA_20ppm_0.9Da	618.837	-9.6	1.801	0.096	9/12	tr|A2ANY6|A2ANY6_MOUSE	1	K.CLGEDGK.G	2153	2159	0	Mdn1
4198	17.63	16752	605.807	605.808	2	4172	405117	m07962_KO_Brain_OLD_12_TrypLysC_2MC_2Mods_TMT_IAA_20ppm_0.9Da	605.814	-10.48	2.563	0.38	13/14	tr|F8VQ05|F8VQ05_MOUSE	0	K.QAAQMYNR.T	650	657	0	Fryl
4222	17.71	16872	464.274	464.274	3	4206	405117	m07962_KO_Brain_OLD_12_TrypLysC_2MC_2Mods_TMT_IAA_20ppm_0.9Da	464.278	-9.16	2.52	0.194	16/24	sp|Q99LC3|NDUAA_MOUSE	0	K.KLHEYSR.V	52	58	1	Ndufa10
4227	17.73	16899	536.796	536.795	2	4206	405117	m07962_KO_Brain_OLD_12_TrypLysC_2MC_2Mods_TMT_IAA_20ppm_0.9Da	536.801	-9.62	2.046	0.229	9/12	sp|Q61704|ITIH3_MOUSE	1	K.PSLDQQR.S	228	234	0	Itih3
4240	17.77	16966	506.933	506.933	3	4221	405117	m07962_KO_Brain_OLD_12_TrypLysC_2MC_2Mods_TMT_IAA_20ppm_0.9Da	506.938	-10.35	2.303	0.387	23/44	sp|P05063|ALDOC_MOUSE	0	K.RAEM*NGLAAQGR.Y	331	342	1	Aldoc
4248	17.8	17008	489.269	489.269	2	4221	405117	m07962_KO_Brain_OLD_12_TrypLysC_2MC_2Mods_TMT_IAA_20ppm_0.9Da	489.274	-9.57	1.73	0.171	11/12	sp|Q8CA72|GAN_MOUSE	1	R.TGCAALR.I	568	574	0	Gan
4258	17.83	17059	532.784	532.785	2	4238	405117	m07962_KO_Brain_OLD_12_TrypLysC_2MC_2Mods_TMT_IAA_20ppm_0.9Da	532.79	-9.8	2.118	0.263	12/14	sp|Q6TEK5|VKORL_MOUSE	1	K.CSAALASR.W	58	65	0	Vkorc1l1
4281	17.92	17179	463.248	463.248	3	4253	405117	m07962_KO_Brain_OLD_12_TrypLysC_2MC_2Mods_TMT_IAA_20ppm_0.9Da	463.252	-7	2.579	0.411	18/24	sp|Q9ES63|UBP29_MOUSE	0	K.IEHNCEK.C	478	484	0	Usp29
4285	17.93	17200	606.842	607.342	2	4268	405117	m07962_KO_Brain_OLD_12_TrypLysC_2MC_2Mods_TMT_IAA_20ppm_0.9Da	606.849	-11.43	2.374	0.181	11/14	tr|E9PX61|E9PX61_MOUSE	1	R.TVHTLEQR.K	2893	2900	0	Gm15800
4297	17.97	17259	503.601	503.601	3	4283	405117	m07962_KO_Brain_OLD_12_TrypLysC_2MC_2Mods_TMT_IAA_20ppm_0.9Da	503.605	-9.32	3.14	0.449	21/28	sp|Q62261|SPTB2_MOUSE	0	K.HEWEAHNK.K	2207	2214	0	Sptbn1
4305	17.99	17299	618.348	618.347	2	4283	405117	m07962_KO_Brain_OLD_12_TrypLysC_2MC_2Mods_TMT_IAA_20ppm_0.9Da	618.353	-9.04	2.374	0.373	16/16	sp|Q91WK2|EIF3H_MOUSE	0	K.GGSGDSAVK.Q	29	37	0	Eif3h
4309	18.01	17320	594.333	594.334	2	4283	405117	m07962_KO_Brain_OLD_12_TrypLysC_2MC_2Mods_TMT_IAA_20ppm_0.9Da	594.338	-8.29	2.57	0.254	12/14	sp|Q8BKX6|SMG1_MOUSE	1	R.VQNNNTLR.K	1989	1996	0	Smg1
4310	18.01	17326	687.341	687.341	2	4283	405117	m07962_KO_Brain_OLD_12_TrypLysC_2MC_2Mods_TMT_IAA_20ppm_0.9Da	687.347	-8.73	3.538	0.678	20/22	sp|Q8BTV2|CPSF7_MOUSE	2	K.SYSVGASGSSSR.K	407	418	0	Cpsf7
4313	18.02	17341	594.334	594.836	2	4283	405117	m07962_KO_Brain_OLD_12_TrypLysC_2MC_2Mods_TMT_IAA_20ppm_0.9Da	594.338	-7.85	2.303	0.26	12/14	sp|Q8BKX6|SMG1_MOUSE	1	R.VQNNNTLR.K	1989	1996	0	Smg1
4314	18.02	17347	754.897	754.897	2	4283	405117	m07962_KO_Brain_OLD_12_TrypLysC_2MC_2Mods_TMT_IAA_20ppm_0.9Da	754.904	-9.84	2.821	0.518	14/14	sp|Q62261|SPTB2_MOUSE	0	K.HEWEAHNK.K	2207	2214	0	Sptbn1
4318	18.04	17366	583.8	583.8	2	4296	405117	m07962_KO_Brain_OLD_12_TrypLysC_2MC_2Mods_TMT_IAA_20ppm_0.9Da	583.805	-9.39	2.154	0.382	14/16	sp|P62814|VATB2_MOUSE	1	K.SAIGEGM*TR.K	404	412	0	Atp6v1b2
4326	18.06	17408	687.346	687.346	2	4296	405117	m07962_KO_Brain_OLD_12_TrypLysC_2MC_2Mods_TMT_IAA_20ppm_0.9Da	687.347	-0.5	3.83	0.66	19/22	sp|Q8BTV2|CPSF7_MOUSE	2	K.SYSVGASGSSSR.K	407	418	0	Cpsf7
4330	18.08	17430	606.845	607.347	2	4296	405117	m07962_KO_Brain_OLD_12_TrypLysC_2MC_2Mods_TMT_IAA_20ppm_0.9Da	606.849	-5.56	2.435	0.349	12/14	tr|E9PX61|E9PX61_MOUSE	1	R.TVHTLEQR.K	2893	2900	0	Gm15800
4337	18.1	17466	557.768	557.769	2	4317	405117	m07962_KO_Brain_OLD_12_TrypLysC_2MC_2Mods_TMT_IAA_20ppm_0.9Da	557.774	-9.5	1.412	0.239	8/12	sp|P31938|MP2K1_MOUSE	2	R.SYM*SPER.L	228	234	0	Map2k1
4341	18.12	17486	659.374	659.376	2	4317	405117	m07962_KO_Brain_OLD_12_TrypLysC_2MC_2Mods_TMT_IAA_20ppm_0.9Da	659.38	-8.71	2.769	0.34	14/14	sp|D3Z7P3|GLSK_MOUSE	3	K.QGVNNAEK.F	352	359	0	Gls
4361	18.18	17591	491.926	491.927	3	4349	405117	m07962_KO_Brain_OLD_12_TrypLysC_2MC_2Mods_TMT_IAA_20ppm_0.9Da	491.931	-8.71	1.718	0.208	20/32	sp|A2AN08|UBR4_MOUSE	2	K.M*AAETDPHK.S	1141	1149	0	Ubr4
4365	18.2	17611	663.354	663.353	2	4349	405117	m07962_KO_Brain_OLD_12_TrypLysC_2MC_2Mods_TMT_IAA_20ppm_0.9Da	663.36	-10.39	2.667	0.383	14/14	sp|Q99K95|RTF2_MOUSE	0	K.TATECASK.P	204	211	0	Rtfdc1
4378	18.24	17679	458.563	458.563	3	4360	405117	m07962_KO_Brain_OLD_12_TrypLysC_2MC_2Mods_TMT_IAA_20ppm_0.9Da	458.567	-7.53	2.801	0.521	20/44	sp|Q8BTV2|CPSF7_MOUSE	2	K.SYSVGASGSSSR.K	407	418	0	Cpsf7
4389	18.28	17736	501.269	501.269	2	4377	405117	m07962_KO_Brain_OLD_12_TrypLysC_2MC_2Mods_TMT_IAA_20ppm_0.9Da	501.274	-8.71	1.989	0.153	10/14	sp|Q9WUK2|IF4H_MOUSE	1	R.AGPPMGSR.F	176	183	0	Eif4h
4393	18.3	17757	495.296	495.296	2	4377	405117	m07962_KO_Brain_OLD_12_TrypLysC_2MC_2Mods_TMT_IAA_20ppm_0.9Da	495.301	-9.43	2.382	0.254	11/12	sp|Q8CGA3|LAT4_MOUSE	0	K.QVTTVGR.R	265	271	0	Slc43a2
4397	18.31	17778	681.848	681.848	2	4377	405117	m07962_KO_Brain_OLD_12_TrypLysC_2MC_2Mods_TMT_IAA_20ppm_0.9Da	681.853	-7.6	1.783	0.26	18/20	sp|P05063|ALDOC_MOUSE	0	R.AEM*NGLAAQGR.Y	332	342	0	Aldoc
4398	18.31	17783	651.866	651.866	2	4377	405117	m07962_KO_Brain_OLD_12_TrypLysC_2MC_2Mods_TMT_IAA_20ppm_0.9Da	651.875	-13.4	2.092	0.301	13/14	sp|Q9Z0X1|AIFM1_MOUSE	1	K.ATAQDNPK.S	510	517	0	Aifm1
4406	18.34	17824	439.918	439.918	3	4388	405117	m07962_KO_Brain_OLD_12_TrypLysC_2MC_2Mods_TMT_IAA_20ppm_0.9Da	439.922	-9.87	2.89	0.222	16/28	sp|D3Z7P3|GLSK_MOUSE	3	K.QGVNNAEK.F	352	359	0	Gls
4418	18.38	17887	692.815	692.815	2	4388	405117	m07962_KO_Brain_OLD_12_TrypLysC_2MC_2Mods_TMT_IAA_20ppm_0.9Da	692.824	-11.87	1.242	0.02	10/18	sp|Q7TQK5|CCD93_MOUSE	1	K.MTAM*ANEESR.L	260	269	0	Ccdc93
4425	18.4	17923	430.576	430.576	3	4405	405117	m07962_KO_Brain_OLD_12_TrypLysC_2MC_2Mods_TMT_IAA_20ppm_0.9Da	430.581	-10.06	2.836	0.565	19/32	sp|Q7TT37|ELP1_MOUSE	0	R.GNLEVVHHR.A	715	723	0	Ikbkap
4448	18.48	18042	685.351	685.35	2	4424	405117	m07962_KO_Brain_OLD_12_TrypLysC_2MC_2Mods_TMT_IAA_20ppm_0.9Da	685.358	-10.45	1.582	0.581	15/20	tr|Q68FG2|Q68FG2_MOUSE	0	R.GPAPSPM*PQSR.S	2188	2198	0	Sptbn2
4488	18.61	18250	572.834	572.834	2	4460	405117	m07962_KO_Brain_OLD_12_TrypLysC_2MC_2Mods_TMT_IAA_20ppm_0.9Da	572.84	-10.11	1.976	0.253	11/12	sp|O35130|NEP1_MOUSE	0	R.AADGPQK.L	148	154	0	Emg1
4516	18.7	18396	491.923	491.922	3	4496	405117	m07962_KO_Brain_OLD_12_TrypLysC_2MC_2Mods_TMT_IAA_20ppm_0.9Da	491.931	-15.52	2.215	0.433	21/32	sp|A2AN08|UBR4_MOUSE	2	K.M*AAETDPHK.S	1141	1149	0	Ubr4
4529	18.75	18464	473.775	473.775	2	4511	405117	m07962_KO_Brain_OLD_12_TrypLysC_2MC_2Mods_TMT_IAA_20ppm_0.9Da	473.78	-9.46	1.749	0.121	10/12	sp|Q60899|ELAV2_MOUSE	21	R.PSSASIR.D	117	123	0	Elavl2
4544	18.8	18541	526.269	526.269	2	4528	405117	m07962_KO_Brain_OLD_12_TrypLysC_2MC_2Mods_TMT_IAA_20ppm_0.9Da	526.274	-10.11	1.731	0.385	10/12	sp|P19246|NFH_MOUSE	0	K.VNTDAM*R.S	304	310	0	Nefh
4610	19.02	18882	617.358	617.358	2	4598	405117	m07962_KO_Brain_OLD_12_TrypLysC_2MC_2Mods_TMT_IAA_20ppm_0.9Da	617.364	-9.46	2.558	0.136	12/12	sp|A2AAE1|K1109_MOUSE	4	R.EAVQNSK.T	1667	1673	0	Kiaa1109
4622	19.06	18945	559.33	559.331	2	4609	405117	m07962_KO_Brain_OLD_12_TrypLysC_2MC_2Mods_TMT_IAA_20ppm_0.9Da	559.335	-7.97	1.948	0.176	11/12	sp|Q9CWG8|NDUF7_MOUSE	0	K.AGEPSAK.Q	371	377	0	Ndufaf7
4628	19.08	18975	559.33	559.33	2	4616	405117	m07962_KO_Brain_OLD_12_TrypLysC_2MC_2Mods_TMT_IAA_20ppm_0.9Da	559.335	-8.38	1.903	0.176	11/12	sp|Q9CWG8|NDUF7_MOUSE	0	K.AGEPSAK.Q	371	377	0	Ndufaf7
4631	19.09	18990	681.844	681.843	2	4627	405117	m07962_KO_Brain_OLD_12_TrypLysC_2MC_2Mods_TMT_IAA_20ppm_0.9Da	681.853	-14.09	2.001	0.395	17/20	sp|P05063|ALDOC_MOUSE	0	R.AEM*NGLAAQGR.Y	332	342	0	Aldoc
4670	19.23	19189	677.87	677.87	2	4664	405117	m07962_KO_Brain_OLD_12_TrypLysC_2MC_2Mods_TMT_IAA_20ppm_0.9Da	677.872	-3.06	2.87	0.303	12/12	sp|Q9QXL2|KI21A_MOUSE	5	K.NQSQYEK.Q	750	756	0	Kif21a
4674	19.25	19210	623.358	623.357	2	4664	405117	m07962_KO_Brain_OLD_12_TrypLysC_2MC_2Mods_TMT_IAA_20ppm_0.9Da	623.364	-9.35	1.837	0.12	11/14	sp|Q7TT28|REXO1_MOUSE	0	K.AQGPEGTK.K	422	429	0	Rexo1
4689	19.3	19287	677.865	677.864	2	4679	405117	m07962_KO_Brain_OLD_12_TrypLysC_2MC_2Mods_TMT_IAA_20ppm_0.9Da	677.872	-9.97	2.935	0.321	12/12	sp|Q9QXL2|KI21A_MOUSE	5	K.NQSQYEK.Q	750	756	0	Kif21a
4699	19.33	19338	452.246	452.246	3	4691	405117	m07962_KO_Brain_OLD_12_TrypLysC_2MC_2Mods_TMT_IAA_20ppm_0.9Da	452.25	-9.93	3.119	0.382	19/24	sp|Q9QXL2|KI21A_MOUSE	5	K.NQSQYEK.Q	750	756	0	Kif21a
4703	19.35	19359	587.839	587.839	2	4691	405117	m07962_KO_Brain_OLD_12_TrypLysC_2MC_2Mods_TMT_IAA_20ppm_0.9Da	587.845	-10.31	2.459	0.432	13/14	sp|Q9EPU4|CPSF1_MOUSE	0	R.GAAEGPSK.K	1316	1323	0	Cpsf1
4704	19.35	19365	511.282	511.282	2	4691	405117	m07962_KO_Brain_OLD_12_TrypLysC_2MC_2Mods_TMT_IAA_20ppm_0.9Da	511.287	-9.7	2.466	0.344	13/14	sp|Q9DC22|DCAF6_MOUSE	0	R.GTTGMVAR.F	236	243	0	Dcaf6
4708	19.36	19385	642.863	642.863	2	4698	405117	m07962_KO_Brain_OLD_12_TrypLysC_2MC_2Mods_TMT_IAA_20ppm_0.9Da	642.869	-9.9	2.912	0.508	15/16	sp|Q9CYH6|RRS1_MOUSE	0	K.GGPPGQGEK.R	325	333	0	Rrs1
4740	19.48	19547	462.927	462.927	3	4736	405117	m07962_KO_Brain_OLD_12_TrypLysC_2MC_2Mods_TMT_IAA_20ppm_0.9Da	462.932	-9.8	3.645	0.523	29/40	sp|Q9QVP9|FAK2_MOUSE	2	R.RPGGPQYGVAR.E	412	422	1	Ptk2b
4741	19.48	19553	499.297	499.297	2	4736	405117	m07962_KO_Brain_OLD_12_TrypLysC_2MC_2Mods_TMT_IAA_20ppm_0.9Da	499.303	-11.6	1.757	0.134	9/12	sp|Q99N57|RAF1_MOUSE	2	K.TPVPAQR.E	310	316	0	Raf1
4748	19.5	19588	642.861	643.362	2	4739	405117	m07962_KO_Brain_OLD_12_TrypLysC_2MC_2Mods_TMT_IAA_20ppm_0.9Da	642.869	-13.01	2.15	0.287	12/16	sp|Q9CYH6|RRS1_MOUSE	0	K.GGPPGQGEK.R	325	333	0	Rrs1
4763	19.56	19618	583.8	583.799	2	4755	405117	m07962_KO_Brain_OLD_12_TrypLysC_2MC_2Mods_TMT_IAA_20ppm_0.9Da	583.805	-10.22	1.75	0.341	14/16	sp|P62814|VATB2_MOUSE	1	K.SAIGEGM*TR.K	404	412	0	Atp6v1b2
4768	19.57	19620	624.309	624.81	2	4758	405117	m07962_KO_Brain_OLD_12_TrypLysC_2MC_2Mods_TMT_IAA_20ppm_0.9Da	624.315	-8.58	2.329	0.217	12/14	##sp|Q01114|IL9R_MOUSE	0	R.AEWAEEQR.K	276	283	0	##Il9r
4776	19.6	19624	693.889	693.888	2	4758	405117	m07962_KO_Brain_OLD_12_TrypLysC_2MC_2Mods_TMT_IAA_20ppm_0.9Da	693.894	-6.74	2.793	0.441	13/20	sp|Q9QVP9|FAK2_MOUSE	2	R.RPGGPQYGVAR.E	412	422	1	Ptk2b
4785	19.63	19628	454.9	454.9	3	4767	405117	m07962_KO_Brain_OLD_12_TrypLysC_2MC_2Mods_TMT_IAA_20ppm_0.9Da	454.905	-10.61	2.869	0.31	25/40	sp|P05063|ALDOC_MOUSE	0	R.AEM*NGLAAQGR.Y	332	342	0	Aldoc
4798	19.67	19635	421.259	421.259	4	4784	405117	m07962_KO_Brain_OLD_12_TrypLysC_2MC_2Mods_TMT_IAA_20ppm_0.9Da	421.263	-11.04	2.851	0.376	23/60	sp|Q9QUR6|PPCE_MOUSE	0	K.AGHGAGKPTAK.V	678	688	1	Prep
4819	19.72	19645	458.942	458.942	3	4795	405117	m07962_KO_Brain_OLD_12_TrypLysC_2MC_2Mods_TMT_IAA_20ppm_0.9Da	458.947	-10.52	1.796	0.321	14/24	sp|Q99JR1|SFXN1_MOUSE	0	R.KVVHDYR.Q	49	55	1	Sfxn1
4825	19.74	19648	511.589	511.589	3	4795	405117	m07962_KO_Brain_OLD_12_TrypLysC_2MC_2Mods_TMT_IAA_20ppm_0.9Da	511.594	-10.04	3.159	0.663	23/40	sp|Q8BGZ1|HPCL4_MOUSE	1	R.M*NQDGLTPQQR.V	140	150	0	Hpcal4
4841	19.78	19656	559.659	559.659	3	4816	405117	m07962_KO_Brain_OLD_12_TrypLysC_2MC_2Mods_TMT_IAA_20ppm_0.9Da	559.664	-9.98	2.541	0.166	20/28	sp|Q3TGF2|F107B_MOUSE	2	K.QKEEEAQK.K	68	75	1	Fam107b
4850	19.8	19661	463.78	463.78	2	4816	405117	m07962_KO_Brain_OLD_12_TrypLysC_2MC_2Mods_TMT_IAA_20ppm_0.9Da	463.785	-10.93	1.688	0.262	11/12	sp|Q9DBL7|COASY_MOUSE	0	R.PASPVAR.S	175	181	0	Coasy
4857	19.82	19662	657.869	657.868	2	4835	405117	m07962_KO_Brain_OLD_12_TrypLysC_2MC_2Mods_TMT_IAA_20ppm_0.9Da	657.875	-7.83	2.107	0.48	14/14	sp|Q8VDN2|AT1A1_MOUSE	0	K.NPNASEPK.H	495	502	0	Atp1a1
4858	19.82	19663	532.962	532.962	3	4835	405117	m07962_KO_Brain_OLD_12_TrypLysC_2MC_2Mods_TMT_IAA_20ppm_0.9Da	532.967	-9.82	2.785	0.454	19/36	sp|Q80U58|PUM2_MOUSE	10	K.DQNGNHVVQK.C	847	856	0	Pum2
4862	19.83	19666	438.914	438.914	3	4835	405117	m07962_KO_Brain_OLD_12_TrypLysC_2MC_2Mods_TMT_IAA_20ppm_0.9Da	438.919	-9.81	1.828	0.326	20/28	sp|Q8VDN2|AT1A1_MOUSE	0	K.NPNASEPK.H	495	502	0	Atp1a1
4876	19.86	19671	466.766	466.766	2	4856	405117	m07962_KO_Brain_OLD_12_TrypLysC_2MC_2Mods_TMT_IAA_20ppm_0.9Da	466.772	-11.43	1.913	0.16	12/12	sp|Q8VCI5|PEX19_MOUSE	0	K.LSEAAGR.V	108	114	0	Pex19
4881	19.87	19674	640.843	640.842	2	4856	405117	m07962_KO_Brain_OLD_12_TrypLysC_2MC_2Mods_TMT_IAA_20ppm_0.9Da	640.85	-10.33	2.376	0.389	12/12	sp|Q9QYX7|PCLO_MOUSE	1	K.TTDTCPK.P	2459	2465	0	Pclo
4884	19.88	19675	432.896	432.896	3	4856	405117	m07962_KO_Brain_OLD_12_TrypLysC_2MC_2Mods_TMT_IAA_20ppm_0.9Da	432.9	-9.24	2.938	0.146	24/32	sp|O70589|CSKP_MOUSE	4	R.IM*HGGMIHR.Q	518	526	0	Cask
4932	20.01	19698	522.077	522.278	5	4905	405117	m07962_KO_Brain_OLD_12_TrypLysC_2MC_2Mods_TMT_IAA_20ppm_0.9Da	522.084	-12.69	2.691	0.489	43/136	sp|Q8R3I2|MBOA2_MOUSE	2	R.ASHVAQPSENGKDEQHGK.A	206	223	1	Mboat2
4946	20.05	19704	681.849	681.849	2	4922	405117	m07962_KO_Brain_OLD_12_TrypLysC_2MC_2Mods_TMT_IAA_20ppm_0.9Da	681.853	-6.89	2.11	0.429	17/20	sp|P05063|ALDOC_MOUSE	0	R.AEM*NGLAAQGR.Y	332	342	0	Aldoc
4947	20.05	19705	685.353	685.353	2	4922	405117	m07962_KO_Brain_OLD_12_TrypLysC_2MC_2Mods_TMT_IAA_20ppm_0.9Da	685.358	-8.15	1.527	0.495	12/20	tr|Q68FG2|Q68FG2_MOUSE	0	R.GPAPSPM*PQSR.S	2188	2198	0	Sptbn2
4957	20.08	19709	479.902	479.902	3	4939	405117	m07962_KO_Brain_OLD_12_TrypLysC_2MC_2Mods_TMT_IAA_20ppm_0.9Da	479.907	-10.9	3.269	0.536	22/32	sp|Q9QXY9|PEX3_MOUSE	1	R.QYHFESNQR.T	55	63	0	Pex3
4961	20.09	19711	543.293	543.293	2	4939	405117	m07962_KO_Brain_OLD_12_TrypLysC_2MC_2Mods_TMT_IAA_20ppm_0.9Da	543.299	-10.01	1.874	0.09	12/14	sp|Q60673|PTPRN_MOUSE	1	R.LPENGGNR.A	296	303	0	Ptprn
4962	20.09	19712	574.832	574.832	2	4939	405117	m07962_KO_Brain_OLD_12_TrypLysC_2MC_2Mods_TMT_IAA_20ppm_0.9Da	574.837	-9.97	1.816	0.123	11/12	sp|P05532|KIT_MOUSE	2	K.ASNDVGK.S	496	502	0	Kit
4966	20.11	19714	745.414	745.414	2	4939	405117	m07962_KO_Brain_OLD_12_TrypLysC_2MC_2Mods_TMT_IAA_20ppm_0.9Da	745.422	-11.14	3.987	0.549	18/18	sp|Q58A65|JIP4_MOUSE	10	K.QVANGQGETK.M	656	665	0	Spag9
4969	20.12	19715	699.876	699.876	2	4939	405117	m07962_KO_Brain_OLD_12_TrypLysC_2MC_2Mods_TMT_IAA_20ppm_0.9Da	699.885	-12.81	2.801	0.297	14/14	tr|E9QAB6|E9QAB6_MOUSE	0	K.QGYSQETK.R	369	376	0	Ptar1
4985	20.16	19722	625.355	625.355	2	4973	405117	m07962_KO_Brain_OLD_12_TrypLysC_2MC_2Mods_TMT_IAA_20ppm_0.9Da	625.361	-9.74	2.19	0.254	12/12	sp|Q8C0D4|RHG12_MOUSE	5	R.STENVNK.M	101	107	0	Arhgap12
4994	20.19	19727	478.271	478.272	3	4973	405117	m07962_KO_Brain_OLD_12_TrypLysC_2MC_2Mods_TMT_IAA_20ppm_0.9Da	478.277	-11.26	1.807	0.192	19/28	sp|Q8VDD5|MYH9_MOUSE	0	K.KDQGELER.Q	202	209	1	Myh9
4997	20.2	19728	723.402	723.402	2	4973	405117	m07962_KO_Brain_OLD_12_TrypLysC_2MC_2Mods_TMT_IAA_20ppm_0.9Da	723.409	-9.8	3.773	0.484	18/18	sp|Q99PL5|RRBP1_MOUSE	5	K.GVEGAQNQGK.K	381	390	0	Rrbp1
5006	20.23	19732	556.793	556.792	2	4984	405117	m07962_KO_Brain_OLD_12_TrypLysC_2MC_2Mods_TMT_IAA_20ppm_0.9Da	556.798	-10.53	2.683	0.438	13/14	sp|Q5EG47|AAPK1_MOUSE	0	R.SGSISNYR.S	494	501	0	Prkaa1
5016	20.26	19737	766.883	766.882	2	4984	405117	m07962_KO_Brain_OLD_12_TrypLysC_2MC_2Mods_TMT_IAA_20ppm_0.9Da	766.888	-7.16	1.928	0.494	15/20	sp|Q8BGZ1|HPCL4_MOUSE	1	R.M*NQDGLTPQQR.V	140	150	0	Hpcal4
5021	20.27	19740	471.284	471.284	2	5005	405117	m07962_KO_Brain_OLD_12_TrypLysC_2MC_2Mods_TMT_IAA_20ppm_0.9Da	471.29	-12.29	1.847	0.175	11/12	sp|O88271|CFDP1_MOUSE	0	K.AQGIPAR.K	55	61	0	Cfdp1
5022	20.27	19741	482.604	482.603	3	5005	405117	m07962_KO_Brain_OLD_12_TrypLysC_2MC_2Mods_TMT_IAA_20ppm_0.9Da	482.609	-10.5	2.72	0.311	20/36	sp|Q99PL5|RRBP1_MOUSE	5	K.GVEGAQNQGK.K	381	390	0	Rrbp1
5025	20.28	19742	586.85	586.849	2	5005	405117	m07962_KO_Brain_OLD_12_TrypLysC_2MC_2Mods_TMT_IAA_20ppm_0.9Da	586.856	-10.39	2.391	0.399	12/12	sp|Q80U49|C170B_MOUSE	0	R.AAPEQAK.K	1143	1149	0	Cep170b
5029	20.29	19744	561.326	561.326	2	5005	405117	m07962_KO_Brain_OLD_12_TrypLysC_2MC_2Mods_TMT_IAA_20ppm_0.9Da	561.332	-10.95	1.967	0.203	12/12	sp|Q9JII6|AK1A1_MOUSE	1	K.ESVGSGK.A	62	68	0	Akr1a1
5030	20.29	19745	574.995	574.994	3	5005	405117	m07962_KO_Brain_OLD_12_TrypLysC_2MC_2Mods_TMT_IAA_20ppm_0.9Da	575	-8.71	3.551	0.27	24/36	sp|P61082|UBC12_MOUSE	1	K.KEEESAGGTK.G	12	21	1	Ube2m
5046	20.33	19752	696.39	696.392	2	5018	405117	m07962_KO_Brain_OLD_12_TrypLysC_2MC_2Mods_TMT_IAA_20ppm_0.9Da	696.398	-11.39	1.471	0.343	12/16	sp|Q99PL5|RRBP1_MOUSE	6	K.AEGVQSQSK.K	703	711	0	Rrbp1
5050	20.34	19753	711.355	711.355	2	5018	405117	m07962_KO_Brain_OLD_12_TrypLysC_2MC_2Mods_TMT_IAA_20ppm_0.9Da	711.361	-9.75	1.454	0.406	11/16	sp|P54728|RD23B_MOUSE	0	R.NQPQFQQM*R.Q	281	289	0	Rad23b
5053	20.35	19754	722.882	722.882	2	5037	405117	m07962_KO_Brain_OLD_12_TrypLysC_2MC_2Mods_TMT_IAA_20ppm_0.9Da	722.888	-8.44	2.818	0.48	16/16	sp|P20357|MTAP2_MOUSE	5	R.SQGTYSDTK.E	63	71	0	Map2
5054	20.35	19755	482.256	482.256	3	5037	405117	m07962_KO_Brain_OLD_12_TrypLysC_2MC_2Mods_TMT_IAA_20ppm_0.9Da	482.261	-10.57	2.396	0.394	19/32	sp|P20357|MTAP2_MOUSE	5	R.SQGTYSDTK.E	63	71	0	Map2
5063	20.37	19761	686.896	686.896	2	5037	405117	m07962_KO_Brain_OLD_12_TrypLysC_2MC_2Mods_TMT_IAA_20ppm_0.9Da	686.901	-7.63	2.057	0.119	12/14	sp|Q64331|MYO6_MOUSE	6	K.DGKPEVNR.Q	865	872	1	Myo6
5075	20.4	19765	661.854	661.854	2	5052	405117	m07962_KO_Brain_OLD_12_TrypLysC_2MC_2Mods_TMT_IAA_20ppm_0.9Da	661.861	-9.81	2.666	0.281	12/12	sp|Q9D903|EBP2_MOUSE	1	K.SDQQMQK.I	143	149	0	Ebna1bp2
5078	20.41	19766	595.826	595.826	2	5052	405117	m07962_KO_Brain_OLD_12_TrypLysC_2MC_2Mods_TMT_IAA_20ppm_0.9Da	595.834	-13.22	2.459	0.556	12/12	tr|Q6NXL1|Q6NXL1_MOUSE	0	K.AAECPGK.L	570	576	0	Sec24d
5083	20.43	19769	861.984	861.984	2	5052	405117	m07962_KO_Brain_OLD_12_TrypLysC_2MC_2Mods_TMT_IAA_20ppm_0.9Da	861.996	-13.58	3.607	0.47	18/18	sp|P61082|UBC12_MOUSE	1	K.KEEESAGGTK.G	12	21	1	Ube2m
5087	20.44	19771	522.239	522.24	3	5052	405117	m07962_KO_Brain_OLD_12_TrypLysC_2MC_2Mods_TMT_IAA_20ppm_0.9Da	522.245	-10.46	2.931	0.544	24/44	sp|P83741|WNK1_MOUSE	5	K.GHMNYEGPGM*AR.K	2267	2278	0	Wnk1
5126	20.55	19785	537.778	537.778	2	5103	405117	m07962_KO_Brain_OLD_12_TrypLysC_2MC_2Mods_TMT_IAA_20ppm_0.9Da	537.782	-7.53	1.964	0.218	12/12	sp|P50516|VATA_MOUSE	1	K.CLGNPER.E	394	400	0	Atp6v1a
5131	20.57	19788	640.36	640.36	2	5103	405117	m07962_KO_Brain_OLD_12_TrypLysC_2MC_2Mods_TMT_IAA_20ppm_0.9Da	640.367	-9.92	2.283	0.356	14/14	sp|Q61464|ZN638_MOUSE	6	K.TQDSSVGK.S	1884	1891	0	Znf638
5132	20.57	19789	663.354	663.353	2	5103	405117	m07962_KO_Brain_OLD_12_TrypLysC_2MC_2Mods_TMT_IAA_20ppm_0.9Da	663.36	-9.44	2.91	0.248	14/14	sp|Q8CHT1|NGEF_MOUSE	3	K.ASSQSEMK.R	583	590	0	Ngef
5140	20.59	19791	602.353	602.353	2	5124	405117	m07962_KO_Brain_OLD_12_TrypLysC_2MC_2Mods_TMT_IAA_20ppm_0.9Da	602.359	-9.63	2.832	0.28	12/12	sp|P17710|HXK1_MOUSE	4	K.EGVQNAK.E	403	409	0	Hk1
5141	20.59	19792	467.259	467.259	3	5124	405117	m07962_KO_Brain_OLD_12_TrypLysC_2MC_2Mods_TMT_IAA_20ppm_0.9Da	467.264	-10.8	2.063	0.552	24/32	sp|Q60771|CLD11_MOUSE	0	R.M*GHEPGVAK.Y	108	116	0	Cldn11
5150	20.61	19797	443.233	443.233	3	5124	405117	m07962_KO_Brain_OLD_12_TrypLysC_2MC_2Mods_TMT_IAA_20ppm_0.9Da	443.238	-11.2	2.935	0.353	13/28	sp|Q9WTX2|PRKRA_MOUSE	0	K.REYTTICR.L	157	164	1	Prkra
5161	20.64	19801	631.355	631.355	2	5139	405117	m07962_KO_Brain_OLD_12_TrypLysC_2MC_2Mods_TMT_IAA_20ppm_0.9Da	631.361	-10.15	3.174	0.457	15/16	sp|G5E8K5|ANK3_MOUSE	7	K.SASPDAAGK.S	571	579	0	Ank3
5162	20.64	19802	552.779	552.778	2	5139	405117	m07962_KO_Brain_OLD_12_TrypLysC_2MC_2Mods_TMT_IAA_20ppm_0.9Da	552.787	-14.84	2.232	0.396	11/12	sp|Q8R146|APEH_MOUSE	1	R.LSPDQCR.V	307	313	0	Apeh
5177	20.68	19809	577.789	577.79	2	5156	405117	m07962_KO_Brain_OLD_12_TrypLysC_2MC_2Mods_TMT_IAA_20ppm_0.9Da	577.795	-9.66	2.063	0.465	13/14	sp|Q9WU79|PROD_MOUSE	1	R.GAYMAQER.V	443	450	0	Prodh
5178	20.68	19810	529.78	529.779	4	5156	405117	m07962_KO_Brain_OLD_12_TrypLysC_2MC_2Mods_TMT_IAA_20ppm_0.9Da	529.784	-8.33	3.439	0.459	36/96	sp|Q9JIX8|ACINU_MOUSE	8	K.GVQAGNSDTEGGQPGRK.R	832	848	1	Acin1
5191	20.72	19815	517.809	517.809	2	5171	405117	m07962_KO_Brain_OLD_12_TrypLysC_2MC_2Mods_TMT_IAA_20ppm_0.9Da	517.813	-9.28	1.549	0.092	10/12	sp|Q8JZQ2|AFG32_MOUSE	0	R.DLFALAR.K	390	396	0	Afg3l2
5215	20.79	19827	706.037	706.371	3	5186	405117	m07962_KO_Brain_OLD_12_TrypLysC_2MC_2Mods_TMT_IAA_20ppm_0.9Da	706.043	-8.44	4.391	0.418	33/64	sp|Q9JIX8|ACINU_MOUSE	8	K.GVQAGNSDTEGGQPGRK.R	832	848	1	Acin1
5219	20.8	19829	635.375	635.375	2	5186	405117	m07962_KO_Brain_OLD_12_TrypLysC_2MC_2Mods_TMT_IAA_20ppm_0.9Da	635.382	-11.35	1.589	0.366	11/14	sp|P04370|MBP_MOUSE	16	R.TPPPSQGK.G	229	236	0	Mbp
5228	20.82	19834	559.788	559.788	2	5205	405117	m07962_KO_Brain_OLD_12_TrypLysC_2MC_2Mods_TMT_IAA_20ppm_0.9Da	559.795	-12.16	2.62	0.289	12/12	sp|Q68FM6|PPR29_MOUSE	0	R.LQCESPR.E	213	219	0	Elfn2
5235	20.84	19837	484.938	484.938	3	5205	405117	m07962_KO_Brain_OLD_12_TrypLysC_2MC_2Mods_TMT_IAA_20ppm_0.9Da	484.943	-10.17	2.224	0.336	16/36	sp|Q64332|SYN2_MOUSE	1	K.IGHAHSGMGK.V	271	280	0	Syn2
5236	20.84	19838	666.381	666.381	2	5205	405117	m07962_KO_Brain_OLD_12_TrypLysC_2MC_2Mods_TMT_IAA_20ppm_0.9Da	666.388	-9.99	3.133	0.276	14/14	sp|P35438|NMDZ1_MOUSE	7	R.EAVNQANK.R	44	51	0	Grin1
5255	20.9	19846	444.589	444.59	3	5224	405117	m07962_KO_Brain_OLD_12_TrypLysC_2MC_2Mods_TMT_IAA_20ppm_0.9Da	444.594	-10.79	2.729	0.108	19/28	sp|P35438|NMDZ1_MOUSE	7	R.EAVNQANK.R	44	51	0	Grin1
5265	20.92	19851	589.324	589.324	2	5243	405117	m07962_KO_Brain_OLD_12_TrypLysC_2MC_2Mods_TMT_IAA_20ppm_0.9Da	589.33	-9.98	1.824	0.42	13/14	tr|B9EHJ3|B9EHJ3_MOUSE	0	K.PASQQVYR.K	917	924	0	Tjp1
5279	20.96	19857	658.876	658.876	2	5258	405117	m07962_KO_Brain_OLD_12_TrypLysC_2MC_2Mods_TMT_IAA_20ppm_0.9Da	658.882	-10	2.815	0.464	16/16	sp|Q78PY7|SND1_MOUSE	2	R.AAATQPDGK.D	63	71	0	Snd1
5280	20.96	19858	561.777	561.777	2	5258	405117	m07962_KO_Brain_OLD_12_TrypLysC_2MC_2Mods_TMT_IAA_20ppm_0.9Da	561.783	-11.73	2.057	0.293	11/12	sp|Q6A009|LTN1_MOUSE	0	K.STCPLCR.E	1757	1763	0	Ltn1
5284	20.97	19860	439.586	439.586	3	5258	405117	m07962_KO_Brain_OLD_12_TrypLysC_2MC_2Mods_TMT_IAA_20ppm_0.9Da	439.591	-11.42	2.18	0.387	16/32	sp|Q78PY7|SND1_MOUSE	2	R.AAATQPDGK.D	63	71	0	Snd1
5285	20.97	19861	457.779	457.78	2	5258	405117	m07962_KO_Brain_OLD_12_TrypLysC_2MC_2Mods_TMT_IAA_20ppm_0.9Da	457.785	-11.97	1.847	0.189	10/12	sp|A2AFS3|K1324_MOUSE	3	K.AAPGTLR.L	821	827	0	Kiaa1324
5315	21.05	19874	655.366	655.366	2	5296	405117	m07962_KO_Brain_OLD_12_TrypLysC_2MC_2Mods_TMT_IAA_20ppm_0.9Da	655.372	-9.12	3.96	0.435	16/16	sp|Q8C8R3|ANK2_MOUSE	18	R.GSSVDSATK.K	87	95	0	Ank2
5316	21.05	19875	530.936	530.937	3	5296	405117	m07962_KO_Brain_OLD_12_TrypLysC_2MC_2Mods_TMT_IAA_20ppm_0.9Da	530.942	-9.99	2.491	0.451	21/40	sp|O55131|SEPT7_MOUSE	2	K.SPLAQM*EEERR.E	333	343	1	Sept7
5321	21.06	19879	462.249	462.249	3	5296	405117	m07962_KO_Brain_OLD_12_TrypLysC_2MC_2Mods_TMT_IAA_20ppm_0.9Da	462.254	-11.04	2.339	0.4	15/28	sp|Q60864|STIP1_MOUSE	0	R.HDSPEDVK.R	479	486	0	Stip1
5338	21.1	19886	439.929	439.929	3	5313	405117	m07962_KO_Brain_OLD_12_TrypLysC_2MC_2Mods_TMT_IAA_20ppm_0.9Da	439.935	-11.71	2.542	0.126	16/24	sp|Q6URW6|MYH14_MOUSE	3	K.GRQELEK.L	1070	1076	1	Myh14
5344	21.11	19889	499.588	499.588	3	5313	405117	m07962_KO_Brain_OLD_12_TrypLysC_2MC_2Mods_TMT_IAA_20ppm_0.9Da	499.593	-10.8	3.283	0.465	29/48	sp|O35927|CTND2_MOUSE	2	R.AAGQSFSQGTTGR.A	197	209	0	Ctnnd2
5350	21.13	19890	510.922	510.922	3	5334	405117	m07962_KO_Brain_OLD_12_TrypLysC_2MC_2Mods_TMT_IAA_20ppm_0.9Da	510.928	-10.72	4.482	0.613	28/36	sp|P57780|ACTN4_MOUSE	1	K.HTNYTMEHIR.V	725	734	0	Actn4
5355	21.14	19893	583.799	583.798	2	5334	405117	m07962_KO_Brain_OLD_12_TrypLysC_2MC_2Mods_TMT_IAA_20ppm_0.9Da	583.805	-10.66	1.62	0.302	14/16	sp|P62814|VATB2_MOUSE	1	K.SAIGEGM*TR.K	404	412	0	Atp6v1b2
5360	21.16	19896	748.878	748.877	2	5334	405117	m07962_KO_Brain_OLD_12_TrypLysC_2MC_2Mods_TMT_IAA_20ppm_0.9Da	748.886	-11.57	3.52	0.634	22/24	sp|O35927|CTND2_MOUSE	2	R.AAGQSFSQGTTGR.A	197	209	0	Ctnnd2
5363	21.16	19897	712.376	712.376	2	5334	405117	m07962_KO_Brain_OLD_12_TrypLysC_2MC_2Mods_TMT_IAA_20ppm_0.9Da	712.384	-11.95	2.666	0.381	14/14	sp|Q80TK0|K1107_MOUSE	3	K.QCVSTDQK.T	1105	1112	0	Kiaa1107
5371	21.18	19901	601.854	601.854	2	5349	405117	m07962_KO_Brain_OLD_12_TrypLysC_2MC_2Mods_TMT_IAA_20ppm_0.9Da	601.861	-10.9	2.206	0.227	11/14	sp|D3YZV8|CCDC8_MOUSE	0	R.AEAAASPK.A	528	535	0	Ccdc8
5382	21.22	19905	479.774	479.774	2	5368	405117	m07962_KO_Brain_OLD_12_TrypLysC_2MC_2Mods_TMT_IAA_20ppm_0.9Da	479.78	-11.38	2.236	0.236	11/12	sp|Q0PHV7|DACT3_MOUSE	0	R.LAEPSGR.R	389	395	0	Dact3
5390	21.24	19909	765.878	765.879	2	5368	405117	m07962_KO_Brain_OLD_12_TrypLysC_2MC_2Mods_TMT_IAA_20ppm_0.9Da	765.888	-13.43	2.627	0.64	16/18	sp|P57780|ACTN4_MOUSE	1	K.HTNYTMEHIR.V	725	734	0	Actn4
5399	21.28	19913	524.258	524.258	3	5381	405117	m07962_KO_Brain_OLD_12_TrypLysC_2MC_2Mods_TMT_IAA_20ppm_0.9Da	524.263	-10.53	5.09	0.626	29/36	sp|O70589|CSKP_MOUSE	5	R.YCHDNNIIHR.D	131	140	0	Cask
5408	21.3	19918	475.254	475.253	3	5381	405117	m07962_KO_Brain_OLD_12_TrypLysC_2MC_2Mods_TMT_IAA_20ppm_0.9Da	475.259	-10.57	2.985	0.236	21/28	sp|Q80TK0|K1107_MOUSE	3	K.QCVSTDQK.T	1105	1112	0	Kiaa1107
5411	21.31	19919	595.842	596.344	2	5381	405117	m07962_KO_Brain_OLD_12_TrypLysC_2MC_2Mods_TMT_IAA_20ppm_0.9Da	595.848	-9.03	1.882	0.151	11/14	sp|Q8K2P1|LUR1L_MOUSE	0	R.ATDVRLMR.Q	102	109	1	Lurap1l
5418	21.33	19922	508.951	508.951	3	5398	405117	m07962_KO_Brain_OLD_12_TrypLysC_2MC_2Mods_TMT_IAA_20ppm_0.9Da	508.956	-10.56	3.257	0.487	22/40	tr|E9PUM9|E9PUM9_MOUSE	4	R.GGAGDVHQPTK.G	273	283	0	Nrxn2
5425	21.35	19926	681.844	681.843	2	5398	405117	m07962_KO_Brain_OLD_12_TrypLysC_2MC_2Mods_TMT_IAA_20ppm_0.9Da	681.853	-13.34	2.048	0.318	14/20	sp|P05063|ALDOC_MOUSE	0	R.AEM*NGLAAQGR.Y	332	342	0	Aldoc
5432	21.37	19929	608.816	608.815	2	5398	405117	m07962_KO_Brain_OLD_12_TrypLysC_2MC_2Mods_TMT_IAA_20ppm_0.9Da	608.822	-10.87	2.616	0.385	14/16	sp|P15331|PERI_MOUSE	4	R.SSISSTSYR.R	17	25	0	Prph
5438	21.39	19932	468.918	468.917	3	5417	405117	m07962_KO_Brain_OLD_12_TrypLysC_2MC_2Mods_TMT_IAA_20ppm_0.9Da	468.923	-11.17	1.727	0.348	15/28	sp|Q8CHC4|SYNJ1_MOUSE	4	K.EGEHM*LSK.A	306	313	0	Synj1
5442	21.4	19934	689.868	689.868	2	5417	405117	m07962_KO_Brain_OLD_12_TrypLysC_2MC_2Mods_TMT_IAA_20ppm_0.9Da	689.874	-8.64	2.524	0.378	13/14	sp|Q80U87|UBP8_MOUSE	1	R.CPTSEAQK.R	567	574	0	Usp8
5451	21.43	19938	429.237	429.238	3	5436	405117	m07962_KO_Brain_OLD_12_TrypLysC_2MC_2Mods_TMT_IAA_20ppm_0.9Da	429.24	-6.81	3.634	0.532	25/36	sp|P33173|KIF1A_MOUSE	4	R.AASVSSLHER.I	414	423	0	Kif1a
5475	21.5	19950	574.811	574.811	2	5449	405117	m07962_KO_Brain_OLD_12_TrypLysC_2MC_2Mods_TMT_IAA_20ppm_0.9Da	574.817	-10.6	3.066	0.377	15/16	sp|Q923D5|WBP11_MOUSE	0	K.TSAYGPPAR.A	170	178	0	Wbp11
5488	21.54	19956	486.782	486.782	2	5449	405117	m07962_KO_Brain_OLD_12_TrypLysC_2MC_2Mods_TMT_IAA_20ppm_0.9Da	486.787	-11.59	1.831	0.147	10/12	sp|Q80U72|SCRIB_MOUSE	4	R.ALSPAER.R	1466	1472	0	Scrib
5493	21.55	19958	531.609	531.609	3	5470	405117	m07962_KO_Brain_OLD_12_TrypLysC_2MC_2Mods_TMT_IAA_20ppm_0.9Da	531.614	-10.31	3.396	0.529	23/32	sp|Q8BMJ2|SYLC_MOUSE	0	K.VREECCPGK.P	1050	1058	1	Lars
5497	21.56	19961	482.6	482.6	3	5470	405117	m07962_KO_Brain_OLD_12_TrypLysC_2MC_2Mods_TMT_IAA_20ppm_0.9Da	482.605	-10.13	3.992	0.325	22/32	sp|Q91ZX7|LRP1_MOUSE	0	R.HSLASTDEK.R	4520	4528	0	Lrp1
5507	21.59	19964	575.29	575.291	2	5491	405117	m07962_KO_Brain_OLD_12_TrypLysC_2MC_2Mods_TMT_IAA_20ppm_0.9Da	575.296	-10.36	2.552	0.423	13/14	sp|P54728|RD23B_MOUSE	0	R.ASFNNPDR.A	213	220	0	Rad23b
5512	21.6	19967	480.596	480.596	3	5491	405117	m07962_KO_Brain_OLD_12_TrypLysC_2MC_2Mods_TMT_IAA_20ppm_0.9Da	480.601	-11.77	2.999	0.419	21/28	sp|P70175|DLG3_MOUSE	3	R.QTYEQANK.I	790	797	0	Dlg3
5516	21.61	19970	720.391	720.39	2	5491	405117	m07962_KO_Brain_OLD_12_TrypLysC_2MC_2Mods_TMT_IAA_20ppm_0.9Da	720.398	-9.95	3.386	0.502	14/14	sp|P70175|DLG3_MOUSE	3	R.QTYEQANK.I	790	797	0	Dlg3
5524	21.63	19972	629.282	629.281	2	5506	405117	m07962_KO_Brain_OLD_12_TrypLysC_2MC_2Mods_TMT_IAA_20ppm_0.9Da	629.29	-13.16	2.083	0.382	10/14	sp|Q7TSE6|ST38L_MOUSE	1	R.FCTDSENR.I	361	368	0	Stk38l
5533	21.65	19977	613.837	613.836	2	5506	405117	m07962_KO_Brain_OLD_12_TrypLysC_2MC_2Mods_TMT_IAA_20ppm_0.9Da	613.843	-9.46	2.125	0.32	11/12	sp|Q80V94|AP4E1_MOUSE	3	K.ENASGYK.D	234	240	0	Ap4e1
5545	21.68	19983	556.953	557.287	3	5523	405117	m07962_KO_Brain_OLD_12_TrypLysC_2MC_2Mods_TMT_IAA_20ppm_0.9Da	556.959	-10.38	3.668	0.397	30/44	sp|Q6NVF9|CPSF6_MOUSE	2	K.TTQSGQMSGEGK.A	174	185	0	Cpsf6
5552	21.71	19986	702.889	702.889	2	5523	405117	m07962_KO_Brain_OLD_12_TrypLysC_2MC_2Mods_TMT_IAA_20ppm_0.9Da	702.896	-10.54	3.434	0.179	14/14	sp|Q7TSV4|PGM2_MOUSE	0	K.NQDQSNLK.D	371	378	0	Pgm2
5559	21.72	19989	595.855	595.856	2	5538	405117	m07962_KO_Brain_OLD_12_TrypLysC_2MC_2Mods_TMT_IAA_20ppm_0.9Da	595.861	-10.13	2.754	0.325	12/12	sp|Q8VCH8|UBXN4_MOUSE	0	K.QAGTEVK.R	300	306	0	Ubxn4
5564	21.74	19991	554.629	554.628	3	5538	405117	m07962_KO_Brain_OLD_12_TrypLysC_2MC_2Mods_TMT_IAA_20ppm_0.9Da	554.634	-9.14	4.152	0.439	28/40	sp|P60710|ACTB_MOUSE	13	R.HQGVM*VGM*GQK.D	40	50	0	Actb
5565	21.74	19992	697.89	697.89	2	5538	405117	m07962_KO_Brain_OLD_12_TrypLysC_2MC_2Mods_TMT_IAA_20ppm_0.9Da	697.898	-11.82	3.09	0.454	18/18	sp|Q0P678|ZCH18_MOUSE	2	K.ATDTATAGTK.S	904	913	0	Zc3h18
5572	21.77	19995	834.92	834.92	2	5538	405117	m07962_KO_Brain_OLD_12_TrypLysC_2MC_2Mods_TMT_IAA_20ppm_0.9Da	834.935	-17.82	3.667	0.468	21/22	sp|Q6NVF9|CPSF6_MOUSE	2	K.TTQSGQMSGEGK.A	174	185	0	Cpsf6
5596	21.83	20006	609.36	609.36	2	5574	405117	m07962_KO_Brain_OLD_12_TrypLysC_2MC_2Mods_TMT_IAA_20ppm_0.9Da	609.366	-10.65	2.209	0.342	12/12	sp|Q9D8S3|ARFG3_MOUSE	0	K.QAQAVDK.R	248	254	0	Arfgap3
5609	21.87	20013	685.348	685.849	2	5574	405117	m07962_KO_Brain_OLD_12_TrypLysC_2MC_2Mods_TMT_IAA_20ppm_0.9Da	685.358	-15.91	1.674	0.622	12/20	tr|Q68FG2|Q68FG2_MOUSE	0	R.GPAPSPM*PQSR.S	2188	2198	0	Sptbn2
5615	21.89	20016	586.849	586.85	2	5591	405117	m07962_KO_Brain_OLD_12_TrypLysC_2MC_2Mods_TMT_IAA_20ppm_0.9Da	586.856	-10.68	2.613	0.413	14/14	sp|Q99PL6|UBXN6_MOUSE	1	R.AAGAEPAK.S	420	427	0	Ubxn6
5628	21.92	20021	426.255	426.255	3	5612	405117	m07962_KO_Brain_OLD_12_TrypLysC_2MC_2Mods_TMT_IAA_20ppm_0.9Da	426.259	-9.88	2.621	0.189	16/24	sp|B1AY13|UBP24_MOUSE	2	K.REESLGK.C	143	149	1	Usp24
5629	21.92	20022	473.591	473.59	3	5612	405117	m07962_KO_Brain_OLD_12_TrypLysC_2MC_2Mods_TMT_IAA_20ppm_0.9Da	473.595	-10.08	1.863	0.121	17/28	sp|Q6PIC6|AT1A3_MOUSE	1	K.EVAM*TEHK.M	28	35	0	Atp1a3
5636	21.95	20025	681.849	681.849	2	5612	405117	m07962_KO_Brain_OLD_12_TrypLysC_2MC_2Mods_TMT_IAA_20ppm_0.9Da	681.853	-6.51	2.209	0.472	17/20	sp|P05063|ALDOC_MOUSE	0	R.AEM*NGLAAQGR.Y	332	342	0	Aldoc
5649	21.99	20031	596.844	596.844	2	5627	405117	m07962_KO_Brain_OLD_12_TrypLysC_2MC_2Mods_TMT_IAA_20ppm_0.9Da	596.851	-10.42	2.736	0.299	14/14	sp|Q91WG7|DGKG_MOUSE	1	K.SDGSVAAK.G	407	414	0	Dgkg
5650	21.99	20032	611.329	611.329	3	5627	405117	m07962_KO_Brain_OLD_12_TrypLysC_2MC_2Mods_TMT_IAA_20ppm_0.9Da	611.335	-10.07	4.308	0.402	27/44	sp|P16054|KPCE_MOUSE	0	K.KQETPDEVGSQR.F	225	236	1	Prkce
5652	22	20033	450.743	450.744	4	5627	405117	m07962_KO_Brain_OLD_12_TrypLysC_2MC_2Mods_TMT_IAA_20ppm_0.9Da	450.748	-11.05	2.247	0.184	32/78	sp|Q3TY60|F131B_MOUSE	2	K.APTIQPQHSHEAVR.R	94	107	0	Fam131b
5662	22.03	20037	556.286	556.286	2	5644	405117	m07962_KO_Brain_OLD_12_TrypLysC_2MC_2Mods_TMT_IAA_20ppm_0.9Da	556.292	-10.11	2.17	0.255	11/12	sp|Q99KY4|GAK_MOUSE	1	R.NTTPMYR.T	221	227	0	Gak
5678	22.08	20045	766.877	766.877	2	5657	405117	m07962_KO_Brain_OLD_12_TrypLysC_2MC_2Mods_TMT_IAA_20ppm_0.9Da	766.888	-13.9	1.935	0.689	13/20	sp|Q8BGZ1|HPCL4_MOUSE	1	R.M*NQDGLTPQQR.V	140	150	0	Hpcal4
5682	22.09	20047	916.49	916.991	2	5657	405117	m07962_KO_Brain_OLD_12_TrypLysC_2MC_2Mods_TMT_IAA_20ppm_0.9Da	916.499	-10.11	3.432	0.391	16/22	sp|P16054|KPCE_MOUSE	0	K.KQETPDEVGSQR.F	225	236	1	Prkce
5694	22.13	20052	644.877	644.877	2	5672	405117	m07962_KO_Brain_OLD_12_TrypLysC_2MC_2Mods_TMT_IAA_20ppm_0.9Da	644.885	-12.9	2.985	0.37	14/16	sp|O55042|SYUA_MOUSE	1	K.QGVAEAAGK.T	24	32	0	Snca
5710	22.18	20060	657.867	657.867	2	5685	405117	m07962_KO_Brain_OLD_12_TrypLysC_2MC_2Mods_TMT_IAA_20ppm_0.9Da	657.875	-11.1	1.662	0.263	13/16	sp|Q8C0Y0|PP4R4_MOUSE	1	R.GPGNTADPK.S	846	854	0	Ppp4r4
5723	22.21	20066	660.874	660.873	2	5702	405117	m07962_KO_Brain_OLD_12_TrypLysC_2MC_2Mods_TMT_IAA_20ppm_0.9Da	660.88	-9.44	3.346	0.465	16/16	sp|Q9QWY8|ASAP1_MOUSE	10	K.SQAGDVSAK.V	1020	1028	0	Asap1
5733	22.24	20071	540.285	540.787	2	5702	405117	m07962_KO_Brain_OLD_12_TrypLysC_2MC_2Mods_TMT_IAA_20ppm_0.9Da	540.289	-9.14	2.059	0.091	12/14	sp|Q91W34|CP058_MOUSE	2	-.M*ADAASLR.A	1	8	0
5762	22.33	20085	440.918	440.917	3	5738	405117	m07962_KO_Brain_OLD_12_TrypLysC_2MC_2Mods_TMT_IAA_20ppm_0.9Da	440.922	-10.85	3.157	0.072	20/32	sp|Q9QWY8|ASAP1_MOUSE	10	K.SQAGDVSAK.V	1020	1028	0	Asap1
5775	22.37	20090	494.78	494.78	2	5755	405117	m07962_KO_Brain_OLD_12_TrypLysC_2MC_2Mods_TMT_IAA_20ppm_0.9Da	494.785	-10.36	1.911	0.255	11/12	##sp|Q148W0|AT8B1_MOUSE	0	R.ISGEPTR.V	638	644	0	##Atp8b1
5776	22.37	20091	559.324	559.324	2	5755	405117	m07962_KO_Brain_OLD_12_TrypLysC_2MC_2Mods_TMT_IAA_20ppm_0.9Da	559.33	-10.33	2.95	0.338	15/16	sp|Q761V0|SC6A5_MOUSE	2	R.AQATSAALR.D	89	97	0	Slc6a5
5797	22.43	20101	624.791	624.79	2	5774	405117	m07962_KO_Brain_OLD_12_TrypLysC_2MC_2Mods_TMT_IAA_20ppm_0.9Da	624.798	-11.35	1.697	0.244	11/14	sp|Q8CFI7|RPB2_MOUSE	0	K.YAYTGECR.S	215	222	0	Polr2b
5820	22.49	20112	711.354	711.353	2	5791	405117	m07962_KO_Brain_OLD_12_TrypLysC_2MC_2Mods_TMT_IAA_20ppm_0.9Da	711.361	-11.06	1.67	0.298	11/16	sp|P54728|RD23B_MOUSE	0	R.NQPQFQQM*R.Q	281	289	0	Rad23b
5825	22.51	20114	411.214	411.214	3	5806	405117	m07962_KO_Brain_OLD_12_TrypLysC_2MC_2Mods_TMT_IAA_20ppm_0.9Da	411.218	-9.85	2.801	0.38	21/28	sp|O55131|SEPT7_MOUSE	2	K.ANWEAQQR.I	408	415	0	Sept7
5828	22.52	20115	471.239	471.239	3	5806	405117	m07962_KO_Brain_OLD_12_TrypLysC_2MC_2Mods_TMT_IAA_20ppm_0.9Da	471.244	-9.95	3.537	0.586	23/36	sp|Q9DC16|ERGI1_MOUSE	1	K.EYVAYSHTGR.I	215	224	0	Ergic1
5829	22.52	20116	537.624	537.623	3	5806	405117	m07962_KO_Brain_OLD_12_TrypLysC_2MC_2Mods_TMT_IAA_20ppm_0.9Da	537.629	-9.76	3.64	0.467	23/36	sp|Q9ERG0|LIMA1_MOUSE	1	K.SEAQQPMHPK.P	348	357	0	Lima1
5844	22.57	20123	516.621	516.62	3	5823	405117	m07962_KO_Brain_OLD_12_TrypLysC_2MC_2Mods_TMT_IAA_20ppm_0.9Da	516.624	-6.73	2.329	0.266	22/32	sp|Q08331|CALB2_MOUSE	0	K.ANRPYDEPK.L	143	151	1	Calb2
5845	22.57	20124	444.946	444.946	3	5823	405117	m07962_KO_Brain_OLD_12_TrypLysC_2MC_2Mods_TMT_IAA_20ppm_0.9Da	444.95	-10.11	3.168	0.314	22/32	sp|Q9Z2U0|PSA7_MOUSE	0	K.KGSTAVGVR.G	28	36	1	Psma7
5849	22.58	20126	504.766	504.766	2	5823	405117	m07962_KO_Brain_OLD_12_TrypLysC_2MC_2Mods_TMT_IAA_20ppm_0.9Da	504.771	-9.08	2.272	0.133	10/12	sp|Q9D0E1|HNRPM_MOUSE	3	R.MGSSIER.M	449	455	0	Hnrnpm
5850	22.58	20127	465.777	465.778	2	5823	405117	m07962_KO_Brain_OLD_12_TrypLysC_2MC_2Mods_TMT_IAA_20ppm_0.9Da	465.782	-10.24	2.502	0.209	11/12	sp|P20152|VIME_MOUSE	1	R.SSVPGVR.L	72	78	0	Vim
5851	22.58	20128	657.838	657.838	2	5823	405117	m07962_KO_Brain_OLD_12_TrypLysC_2MC_2Mods_TMT_IAA_20ppm_0.9Da	657.844	-8.43	1.248	0.124	12/12	sp|P61264|STX1B_MOUSE	0	K.M*DSQMTK.Q	182	188	0	Stx1b
5854	22.59	20129	681.387	681.387	2	5823	405117	m07962_KO_Brain_OLD_12_TrypLysC_2MC_2Mods_TMT_IAA_20ppm_0.9Da	681.393	-8.59	3.102	0.419	16/16	sp|Q8K4B0|MTA1_MOUSE	3	K.TANGNVEAK.V	33	41	0	Mta1
5867	22.61	20135	774.426	774.426	2	5842	405117	m07962_KO_Brain_OLD_12_TrypLysC_2MC_2Mods_TMT_IAA_20ppm_0.9Da	774.433	-8.59	2.178	0.177	14/16	sp|Q08331|CALB2_MOUSE	0	K.ANRPYDEPK.L	143	151	1	Calb2
5871	22.62	20137	492.907	492.906	3	5842	405117	m07962_KO_Brain_OLD_12_TrypLysC_2MC_2Mods_TMT_IAA_20ppm_0.9Da	492.912	-10.23	4.446	0.722	30/40	sp|Q80Y24|PRIC2_MOUSE	1	K.GHGGSFIQECR.E	459	469	0	Prickle2
5886	22.66	20143	434.229	434.229	3	5863	405117	m07962_KO_Brain_OLD_12_TrypLysC_2MC_2Mods_TMT_IAA_20ppm_0.9Da	434.233	-9.49	2.528	0.434	19/32	sp|P54254|ATX1_MOUSE	1	K.SVPHPYESR.H	327	335	0	Atxn1
5890	22.68	20145	530.937	530.937	3	5863	405117	m07962_KO_Brain_OLD_12_TrypLysC_2MC_2Mods_TMT_IAA_20ppm_0.9Da	530.942	-9.51	2.661	0.43	19/40	sp|O55131|SEPT7_MOUSE	2	K.SPLAQM*EEERR.E	333	343	1	Sept7
5891	22.68	20146	588.622	588.621	3	5863	405117	m07962_KO_Brain_OLD_12_TrypLysC_2MC_2Mods_TMT_IAA_20ppm_0.9Da	588.628	-10.96	3.198	0.599	27/48	sp|Q8BRN9|C2D1B_MOUSE	1	K.QYMHQGNVAETTR.F	630	642	0	Cc2d1b
5896	22.69	20147	434.582	434.583	3	5876	405117	m07962_KO_Brain_OLD_12_TrypLysC_2MC_2Mods_TMT_IAA_20ppm_0.9Da	434.587	-10.77	2.265	0.173	16/24	sp|Q91YQ5|RPN1_MOUSE	0	K.SLETEHK.A	519	525	0	Rpn1
5901	22.7	20150	583.8	583.8	2	5876	405117	m07962_KO_Brain_OLD_12_TrypLysC_2MC_2Mods_TMT_IAA_20ppm_0.9Da	583.805	-9.43	1.571	0.282	14/16	sp|P62814|VATB2_MOUSE	1	K.SAIGEGM*TR.K	404	412	0	Atp6v1b2
5904	22.71	20151	409.904	410.239	3	5876	405117	m07962_KO_Brain_OLD_12_TrypLysC_2MC_2Mods_TMT_IAA_20ppm_0.9Da	409.908	-10.5	2.039	0.056	21/32	sp|P11087|CO1A1_MOUSE	1	K.GDAGPAGPK.G	267	275	0	Col1a1
5914	22.74	20156	549.771	549.771	2	5895	405117	m07962_KO_Brain_OLD_12_TrypLysC_2MC_2Mods_TMT_IAA_20ppm_0.9Da	549.776	-9.83	2.295	0.443	12/12	sp|P31938|MP2K1_MOUSE	2	R.SYMSPER.L	228	234	0	Map2k1
5923	22.77	20160	502.277	502.277	2	5895	405117	m07962_KO_Brain_OLD_12_TrypLysC_2MC_2Mods_TMT_IAA_20ppm_0.9Da	502.281	-9.38	2.134	0.278	9/14	sp|Q8VBX6|MPDZ_MOUSE	5	K.GAPSGMVR.I	766	773	0	Mpdz
5927	22.78	20162	499.892	499.892	3	5912	405117	m07962_KO_Brain_OLD_12_TrypLysC_2MC_2Mods_TMT_IAA_20ppm_0.9Da	499.897	-9.93	4.212	0.702	25/36	sp|Q9CZD3|SYG_MOUSE	0	R.SCYDLSCHAR.A	455	464	0	Gars
5928	22.78	20163	602.353	602.353	2	5912	405117	m07962_KO_Brain_OLD_12_TrypLysC_2MC_2Mods_TMT_IAA_20ppm_0.9Da	602.359	-9.32	2.428	0.251	12/12	sp|Q8CG79|ASPP2_MOUSE	1	R.DAQAVNK.N	486	492	0	Tp53bp2
5931	22.79	20164	557.768	557.769	2	5912	405117	m07962_KO_Brain_OLD_12_TrypLysC_2MC_2Mods_TMT_IAA_20ppm_0.9Da	557.774	-9.86	1.474	0.269	7/12	sp|P31938|MP2K1_MOUSE	2	R.SYM*SPER.L	228	234	0	Map2k1
5935	22.8	20166	552.799	552.8	2	5912	405117	m07962_KO_Brain_OLD_12_TrypLysC_2MC_2Mods_TMT_IAA_20ppm_0.9Da	552.805	-11.04	2.219	0.281	10/12	sp|Q8BGT7|SPF30_MOUSE	0	K.EMIAQQR.E	144	150	0	Smndc1
5973	22.91	20184	610.35	610.35	2	5944	405117	m07962_KO_Brain_OLD_12_TrypLysC_2MC_2Mods_TMT_IAA_20ppm_0.9Da	610.356	-9.94	1.813	0.054	12/12	sp|Q9EQW7|KI13A_MOUSE	2	K.EGSNINK.S	271	277	0	Kif13a
5984	22.94	20189	611.85	611.85	2	5961	405117	m07962_KO_Brain_OLD_12_TrypLysC_2MC_2Mods_TMT_IAA_20ppm_0.9Da	611.856	-9.9	2.586	0.208	12/12	sp|Q5DTY9|KCD16_MOUSE	0	R.ESNISSK.K	374	380	0	Kctd16
5985	22.94	20190	425.906	425.906	3	5961	405117	m07962_KO_Brain_OLD_12_TrypLysC_2MC_2Mods_TMT_IAA_20ppm_0.9Da	425.912	-12.83	1.957	0.177	19/28	sp|Q60930|VDAC2_MOUSE	1	K.SFNAGGHK.L	279	286	0	Vdac2
5988	22.95	20191	529.807	529.806	2	5961	405117	m07962_KO_Brain_OLD_12_TrypLysC_2MC_2Mods_TMT_IAA_20ppm_0.9Da	529.811	-8.25	1.706	0.206	12/12	sp|Q9QY76|VAPB_MOUSE	1	R.LQGEVQR.L	176	182	0	Vapb
6021	23.04	20206	506.55	506.55	3	6001	405117	m07962_KO_Brain_OLD_12_TrypLysC_2MC_2Mods_TMT_IAA_20ppm_0.9Da	506.555	-9.38	3.326	0.675	25/36	sp|Q8K212|PACS1_MOUSE	0	R.YCNCNSSMPR.P	611	620	0	Pacs1
6025	23.06	20208	759.321	759.321	2	6001	405117	m07962_KO_Brain_OLD_12_TrypLysC_2MC_2Mods_TMT_IAA_20ppm_0.9Da	759.328	-9.95	4.047	0.764	17/18	sp|Q8K212|PACS1_MOUSE	0	R.YCNCNSSMPR.P	611	620	0	Pacs1
6026	23.06	20209	510.601	510.936	3	6001	405117	m07962_KO_Brain_OLD_12_TrypLysC_2MC_2Mods_TMT_IAA_20ppm_0.9Da	510.606	-8.11	3.315	0.567	23/40	sp|Q8C2Q3|RBM14_MOUSE	0	R.RLPDAHSDYAR.Y	637	647	1	Rbm14
6043	23.11	20217	556.811	556.81	2	6016	405117	m07962_KO_Brain_OLD_12_TrypLysC_2MC_2Mods_TMT_IAA_20ppm_0.9Da	556.817	-10.08	2.525	0	12/12	sp|A2AUU0-5|METL8_MOUSE	0	R.ILEEHSR.I	190	196	0	Mettl8
6059	23.16	20224	493.92	493.921	3	6033	405117	m07962_KO_Brain_OLD_12_TrypLysC_2MC_2Mods_TMT_IAA_20ppm_0.9Da	493.925	-9.56	3.272	0.471	28/52	sp|Q80U35|ARHGH_MOUSE	1	R.LSSGGGGSSETVGR.D	2032	2045	0	Arhgef17
6068	23.19	20228	560.779	560.778	2	6046	405117	m07962_KO_Brain_OLD_12_TrypLysC_2MC_2Mods_TMT_IAA_20ppm_0.9Da	560.785	-10.39	2.095	0.175	11/12	sp|P27046|MA2A1_MOUSE	2	R.LMQDDNR.G	959	965	0	Man2a1
6076	23.21	20232	740.374	740.373	2	6046	405117	m07962_KO_Brain_OLD_12_TrypLysC_2MC_2Mods_TMT_IAA_20ppm_0.9Da	740.384	-13.31	3.235	0.531	18/26	sp|Q80U35|ARHGH_MOUSE	1	R.LSSGGGGSSETVGR.D	2032	2045	0	Arhgef17
6080	23.22	20234	545.801	545.8	2	6063	405117	m07962_KO_Brain_OLD_12_TrypLysC_2MC_2Mods_TMT_IAA_20ppm_0.9Da	545.806	-10.42	2.33	0.24	11/14	tr|D3YTM1|D3YTM1_MOUSE	4	R.SLDTVNGR.M	186	193	0	Inpp4a
6087	23.25	20237	603.851	603.852	2	6063	405117	m07962_KO_Brain_OLD_12_TrypLysC_2MC_2Mods_TMT_IAA_20ppm_0.9Da	603.858	-11.39	2.204	0.261	10/12	sp|Q9Z1S8|GAB2_MOUSE	1	K.SDTAVQK.L	220	226	0	Gab2
6088	23.25	20238	667.878	667.879	2	6063	405117	m07962_KO_Brain_OLD_12_TrypLysC_2MC_2Mods_TMT_IAA_20ppm_0.9Da	667.888	-13.74	2.264	0.236	16/16	sp|Q924K8|MTA3_MOUSE	4	K.TASGNVEAK.V	33	41	0	Mta3
6091	23.26	20239	579.31	579.309	2	6063	405117	m07962_KO_Brain_OLD_12_TrypLysC_2MC_2Mods_TMT_IAA_20ppm_0.9Da	579.319	-15.47	2.6	0.354	15/16	sp|Q6DID5|MUM1_MOUSE	0	R.TVGAAPCPR.S	313	321	0	Mum1
6097	23.28	20242	541.29	541.29	2	6078	405117	m07962_KO_Brain_OLD_12_TrypLysC_2MC_2Mods_TMT_IAA_20ppm_0.9Da	541.296	-10.62	2.106	0.235	10/12	sp|Q9D067|MDM1_MOUSE	6	K.GLSEYQR.N	7	13	0	Mdm1
6113	23.33	20249	419.247	419.247	3	6095	405117	m07962_KO_Brain_OLD_12_TrypLysC_2MC_2Mods_TMT_IAA_20ppm_0.9Da	419.252	-10.62	2.572	0.198	19/24	sp|Q9D486|CMIP_MOUSE	1	K.EALAHEK.F	485	491	0	Cmip
6118	23.35	20252	601.856	601.855	2	6095	405117	m07962_KO_Brain_OLD_12_TrypLysC_2MC_2Mods_TMT_IAA_20ppm_0.9Da	601.861	-8.54	2.021	0.116	10/12	sp|Q9JII6|AK1A1_MOUSE	1	K.SEPGQVK.A	24	30	0	Akr1a1
6140	23.42	20262	591.837	591.838	2	6112	405117	m07962_KO_Brain_OLD_12_TrypLysC_2MC_2Mods_TMT_IAA_20ppm_0.9Da	591.843	-9.89	2.221	0.281	10/16	sp|Q9JJG0|TACC2_MOUSE	5	R.VQNSPPVGR.K	416	424	0	Tacc2
6144	23.44	20264	554.794	554.793	2	6112	405117	m07962_KO_Brain_OLD_12_TrypLysC_2MC_2Mods_TMT_IAA_20ppm_0.9Da	554.801	-13.28	2.497	0.339	13/14	sp|Q91VY5|KDM4B_MOUSE	3	K.AASFQAER.K	661	668	0	Kdm4b
6171	23.52	20277	541.796	541.796	2	6146	405117	m07962_KO_Brain_OLD_12_TrypLysC_2MC_2Mods_TMT_IAA_20ppm_0.9Da	541.801	-8.92	1.53	0.066	10/12	sp|P48193|41_MOUSE	6	R.PAPHFER.T	528	534	0	Epb41
6178	23.54	20280	681.845	681.845	2	6146	405117	m07962_KO_Brain_OLD_12_TrypLysC_2MC_2Mods_TMT_IAA_20ppm_0.9Da	681.853	-12.11	2.009	0.563	18/20	sp|P05063|ALDOC_MOUSE	0	R.AEM*NGLAAQGR.Y	332	342	0	Aldoc
6192	23.59	20287	574.794	574.794	2	6165	405117	m07962_KO_Brain_OLD_12_TrypLysC_2MC_2Mods_TMT_IAA_20ppm_0.9Da	574.8	-11.38	1.575	0.242	13/14	sp|Q9EPC1|PARVA_MOUSE	1	R.TMVDPNSR.N	82	89	0	Parva
6206	23.63	20293	617.327	617.328	2	6186	405117	m07962_KO_Brain_OLD_12_TrypLysC_2MC_2Mods_TMT_IAA_20ppm_0.9Da	617.332	-8.04	2.924	0.209	14/14	sp|P97445|CAC1A_MOUSE	1	R.QNCLTVNR.S	71	78	0	Cacna1a
6230	23.71	20300	537.307	537.307	2	6197	405117	m07962_KO_Brain_OLD_12_TrypLysC_2MC_2Mods_TMT_IAA_20ppm_0.9Da	537.311	-8.75	2.131	0.147	12/14	sp|Q811U4|MFN1_MOUSE	0	K.VVSPSEAR.N	270	277	0	Mfn1
6231	23.71	20301	690.876	690.876	2	6197	405117	m07962_KO_Brain_OLD_12_TrypLysC_2MC_2Mods_TMT_IAA_20ppm_0.9Da	690.882	-8.31	3.356	0.469	14/14	sp|Q8VI75|IPO4_MOUSE	0	K.QSCTVAEK.S	869	876	0	Ipo4
6234	23.72	20302	566.828	566.829	2	6197	405117	m07962_KO_Brain_OLD_12_TrypLysC_2MC_2Mods_TMT_IAA_20ppm_0.9Da	566.83	-3.17	2.461	0.329	15/16	sp|Q7TQD2|TPPP_MOUSE	0	K.AVSSPTVSR.L	156	164	0	Tppp
6243	23.75	20306	518.271	518.271	2	6225	405117	m07962_KO_Brain_OLD_12_TrypLysC_2MC_2Mods_TMT_IAA_20ppm_0.9Da	518.276	-9.48	2.029	0.13	12/12	sp|P19246|NFH_MOUSE	0	K.VNTDAMR.S	304	310	0	Nefh
6249	23.76	20309	504.272	504.272	2	6225	405117	m07962_KO_Brain_OLD_12_TrypLysC_2MC_2Mods_TMT_IAA_20ppm_0.9Da	504.277	-10.03	1.908	0.232	10/12	sp|P02468|LAMC1_MOUSE	1	R.EGFVGNR.C	1003	1009	0	Lamc1
6264	23.81	20316	526.268	526.269	2	6242	405117	m07962_KO_Brain_OLD_12_TrypLysC_2MC_2Mods_TMT_IAA_20ppm_0.9Da	526.274	-10.51	1.386	0.255	9/12	sp|P19246|NFH_MOUSE	0	K.VNTDAM*R.S	304	310	0	Nefh
6279	23.86	20323	486.272	486.272	3	6259	405117	m07962_KO_Brain_OLD_12_TrypLysC_2MC_2Mods_TMT_IAA_20ppm_0.9Da	486.277	-9.42	2.252	0.297	25/40	sp|Q9QWI6|SRCN1_MOUSE	5	K.AAQGPAGSPDK.G	1178	1188	0	Srcin1
6280	23.86	20324	728.907	728.908	2	6259	405117	m07962_KO_Brain_OLD_12_TrypLysC_2MC_2Mods_TMT_IAA_20ppm_0.9Da	728.912	-6.9	3.201	0.553	18/20	sp|Q9QWI6|SRCN1_MOUSE	5	K.AAQGPAGSPDK.G	1178	1188	0	Srcin1
6283	23.87	20325	552.284	552.284	2	6259	405117	m07962_KO_Brain_OLD_12_TrypLysC_2MC_2Mods_TMT_IAA_20ppm_0.9Da	552.289	-9.85	2.139	0.312	13/14	sp|O35678|MGLL_MOUSE	4	-.MPEASSPR.R	1	8	0	Mgll
6287	23.88	20327	513.94	513.94	3	6259	405117	m07962_KO_Brain_OLD_12_TrypLysC_2MC_2Mods_TMT_IAA_20ppm_0.9Da	513.944	-7.9	2.678	0.319	22/32	sp|Q03265|ATPA_MOUSE	1	K.RFNDGTDEK.K	231	239	1	Atp5a1
6291	23.9	20329	501.603	501.603	3	6259	405117	m07962_KO_Brain_OLD_12_TrypLysC_2MC_2Mods_TMT_IAA_20ppm_0.9Da	501.607	-8.04	5.2	0.45	27/44	sp|P05063|ALDOC_MOUSE	0	K.RAEMNGLAAQGR.Y	331	342	1	Aldoc
6301	23.93	20334	570.29	570.29	2	6278	405117	m07962_KO_Brain_OLD_12_TrypLysC_2MC_2Mods_TMT_IAA_20ppm_0.9Da	570.298	-14.74	3.1	0.367	14/14	sp|A2ARP1|VIP1_MOUSE	7	K.IYASDEGR.V	574	581	0	Ppip5k1
6314	23.96	20340	445.579	445.58	3	6295	405117	m07962_KO_Brain_OLD_12_TrypLysC_2MC_2Mods_TMT_IAA_20ppm_0.9Da	445.584	-10.52	2.684	0.305	16/32	sp|Q8BHL3|TB10B_MOUSE	0	R.GELQYRPSR.R	612	620	1	Tbc1d10b
6332	24.02	20348	433.901	433.901	3	6312	405117	m07962_KO_Brain_OLD_12_TrypLysC_2MC_2Mods_TMT_IAA_20ppm_0.9Da	433.905	-10.49	2.692	0.343	22/32	sp|Q8BTY2|S4A7_MOUSE	2	K.APQYHEIGR.S	346	354	0	Slc4a7
6340	24.04	20352	751.899	751.897	2	6312	405117	m07962_KO_Brain_OLD_12_TrypLysC_2MC_2Mods_TMT_IAA_20ppm_0.9Da	751.907	-10.67	3.547	0.524	19/22	sp|P05063|ALDOC_MOUSE	0	K.RAEMNGLAAQGR.Y	331	342	1	Aldoc
6344	24.05	20354	537.602	537.601	3	6312	405117	m07962_KO_Brain_OLD_12_TrypLysC_2MC_2Mods_TMT_IAA_20ppm_0.9Da	537.606	-7.88	3.135	0.397	28/40	sp|Q6ZPJ3|UBE2O_MOUSE	0	K.NCAQGEGSMAK.K	369	379	0	Ube2o
6345	24.05	20355	605.326	605.326	2	6312	405117	m07962_KO_Brain_OLD_12_TrypLysC_2MC_2Mods_TMT_IAA_20ppm_0.9Da	605.331	-8.48	1.822	0.25	11/12	sp|Q8CBY8|DCTN4_MOUSE	1	R.DVGM*ADK.S	120	126	0	Dctn4
6366	24.11	20365	528.3	528.3	3	6350	405117	m07962_KO_Brain_OLD_12_TrypLysC_2MC_2Mods_TMT_IAA_20ppm_0.9Da	528.305	-9.63	2.606	0.469	24/48	tr|F6VSS8|F6VSS8_MOUSE	0	R.PAPPQRPPPPSGR.N	15	27	1	Synj1
6370	24.13	20366	805.902	806.404	2	6350	405117	m07962_KO_Brain_OLD_12_TrypLysC_2MC_2Mods_TMT_IAA_20ppm_0.9Da	805.905	-3.97	5.23	0.44	20/20	sp|Q6ZPJ3|UBE2O_MOUSE	0	K.NCAQGEGSMAK.K	369	379	0	Ube2o
6371	24.13	20367	636.333	636.333	2	6350	405117	m07962_KO_Brain_OLD_12_TrypLysC_2MC_2Mods_TMT_IAA_20ppm_0.9Da	636.34	-10.66	2.97	0.613	15/20	sp|Q69ZK0|PREX1_MOUSE	0	R.GPVSGPCAAAR.D	26	36	0	Prex1
6386	24.17	20374	448.567	448.567	3	6363	405117	m07962_KO_Brain_OLD_12_TrypLysC_2MC_2Mods_TMT_IAA_20ppm_0.9Da	448.572	-10.77	3.01	0.492	21/36	sp|P58802|TB10A_MOUSE	1	R.GGHGQQDLFR.V	172	181	0	Tbc1d10a
6391	24.19	20376	622.368	622.367	2	6363	405117	m07962_KO_Brain_OLD_12_TrypLysC_2MC_2Mods_TMT_IAA_20ppm_0.9Da	622.374	-10.3	2.627	0.322	12/12	sp|A2CG49|KALRN_MOUSE	9	R.GPEQQVK.A	1069	1075	0	Kalrn
6392	24.19	20377	602.863	602.864	2	6363	405117	m07962_KO_Brain_OLD_12_TrypLysC_2MC_2Mods_TMT_IAA_20ppm_0.9Da	602.869	-9.17	2.731	0.371	12/12	sp|P97823|LYPA1_MOUSE	6	K.QAAETVK.A	91	97	0	Lypla1
6395	24.2	20378	632.364	632.365	2	6363	405117	m07962_KO_Brain_OLD_12_TrypLysC_2MC_2Mods_TMT_IAA_20ppm_0.9Da	632.369	-7.47	2.471	0.243	12/12	sp|Q9JI18|LRP1B_MOUSE	2	R.ESSNQLK.C	254	260	0	Lrp1b
6396	24.2	20379	511.592	511.592	3	6363	405117	m07962_KO_Brain_OLD_12_TrypLysC_2MC_2Mods_TMT_IAA_20ppm_0.9Da	511.594	-5.6	2.681	0.521	20/40	sp|Q8BGZ1|HPCL4_MOUSE	1	R.M*NQDGLTPQQR.V	140	150	0	Hpcal4
6399	24.22	20380	759.9	759.901	2	6363	405117	m07962_KO_Brain_OLD_12_TrypLysC_2MC_2Mods_TMT_IAA_20ppm_0.9Da	759.906	-7.72	3.546	0.515	18/18	sp|Q8VDZ4|ZDHC5_MOUSE	1	R.SEGTTSTSYK.S	448	457	0	Zdhhc5
6403	24.23	20382	728.903	728.901	2	6384	405117	m07962_KO_Brain_OLD_12_TrypLysC_2MC_2Mods_TMT_IAA_20ppm_0.9Da	728.912	-12.17	2.771	0.579	17/20	sp|Q9QWI6|SRCN1_MOUSE	5	K.AAQGPAGSPDK.G	1178	1188	0	Srcin1
6406	24.24	20383	605.327	605.829	2	6384	405117	m07962_KO_Brain_OLD_12_TrypLysC_2MC_2Mods_TMT_IAA_20ppm_0.9Da	605.331	-6.53	1.392	0.197	11/12	sp|Q8CBY8|DCTN4_MOUSE	1	R.DVGM*ADK.S	120	126	0	Dctn4
6410	24.25	20385	640.839	640.84	2	6384	405117	m07962_KO_Brain_OLD_12_TrypLysC_2MC_2Mods_TMT_IAA_20ppm_0.9Da	640.843	-7.65	2.72	0.3	13/14	sp|Q9EP53|TSC1_MOUSE	3	R.YSQLQEQR.D	758	765	0	Tsc1
6415	24.27	20387	583.799	584.301	2	6401	405117	m07962_KO_Brain_OLD_12_TrypLysC_2MC_2Mods_TMT_IAA_20ppm_0.9Da	583.805	-10.68	1.541	0.339	12/16	sp|P62814|VATB2_MOUSE	1	K.SAIGEGM*TR.K	404	412	0	Atp6v1b2
6436	24.33	20397	439.564	439.564	3	6425	405117	m07962_KO_Brain_OLD_12_TrypLysC_2MC_2Mods_TMT_IAA_20ppm_0.9Da	439.568	-9.83	1.823	0.171	22/32	sp|P39053|DYN1_MOUSE	5	K.NFRPDDPAR.K	316	324	1	Dnm1
6437	24.33	20398	570.293	570.294	2	6425	405117	m07962_KO_Brain_OLD_12_TrypLysC_2MC_2Mods_TMT_IAA_20ppm_0.9Da	570.298	-8.93	2.342	0.359	14/14	sp|A2ARP1|VIP1_MOUSE	7	K.IYASDEGR.V	574	581	0	Ppip5k1
6438	24.33	20399	566.331	566.331	2	6425	405117	m07962_KO_Brain_OLD_12_TrypLysC_2MC_2Mods_TMT_IAA_20ppm_0.9Da	566.338	-11.26	2.354	0.228	14/14	sp|Q9JIY5|HTRA2_MOUSE	3	R.TQSQLAVR.I	433	440	0	Htra2
6443	24.35	20400	495.929	495.929	3	6425	405117	m07962_KO_Brain_OLD_12_TrypLysC_2MC_2Mods_TMT_IAA_20ppm_0.9Da	495.933	-9.55	3.385	0.513	22/40	sp|Q9R0K7|AT2B2_MOUSE	2	K.GIIDSTHTEQR.Q	757	767	0	Atp2b2
6447	24.36	20402	751.902	752.403	2	6434	405117	m07962_KO_Brain_OLD_12_TrypLysC_2MC_2Mods_TMT_IAA_20ppm_0.9Da	751.907	-6.77	3.569	0.481	17/22	sp|P05063|ALDOC_MOUSE	0	K.RAEMNGLAAQGR.Y	331	342	1	Aldoc
6459	24.4	20407	513.623	513.624	3	6445	405117	m07962_KO_Brain_OLD_12_TrypLysC_2MC_2Mods_TMT_IAA_20ppm_0.9Da	513.628	-9.08	3.807	0.511	24/36	sp|Q3U0V1|FUBP2_MOUSE	0	R.GSPQQIDHAK.Q	480	489	0	Khsrp
6470	24.43	20412	622.368	622.869	2	6450	405117	m07962_KO_Brain_OLD_12_TrypLysC_2MC_2Mods_TMT_IAA_20ppm_0.9Da	622.374	-9.42	2.672	0.301	12/12	sp|A2CG49|KALRN_MOUSE	9	R.GPEQQVK.A	1069	1075	0	Kalrn
6485	24.48	20419	658.843	658.844	2	6465	405117	m07962_KO_Brain_OLD_12_TrypLysC_2MC_2Mods_TMT_IAA_20ppm_0.9Da	658.849	-8.81	1.934	0.162	14/16	sp|P39053|DYN1_MOUSE	5	K.NFRPDDPAR.K	316	324	1	Dnm1
6486	24.48	20420	526.26	526.593	3	6465	405117	m07962_KO_Brain_OLD_12_TrypLysC_2MC_2Mods_TMT_IAA_20ppm_0.9Da	526.267	-13.05	4.39	0.548	25/40	sp|Q6PD03|2A5A_MOUSE	0	K.QNNAYNMHSIR.S	470	480	0	Ppp2r5a
6489	24.49	20421	572.834	572.834	2	6465	405117	m07962_KO_Brain_OLD_12_TrypLysC_2MC_2Mods_TMT_IAA_20ppm_0.9Da	572.84	-9.99	2.235	0.331	12/12	sp|Q6PDG5|SMRC2_MOUSE	2	K.DGGPNVK.Y	7	13	0	Smarcc2
6513	24.56	20432	583.802	583.803	2	6500	405117	m07962_KO_Brain_OLD_12_TrypLysC_2MC_2Mods_TMT_IAA_20ppm_0.9Da	583.805	-6.46	1.494	0.21	15/16	sp|P62814|VATB2_MOUSE	1	K.SAIGEGM*TR.K	404	412	0	Atp6v1b2
6520	24.59	20435	717.396	717.395	2	6500	405117	m07962_KO_Brain_OLD_12_TrypLysC_2MC_2Mods_TMT_IAA_20ppm_0.9Da	717.404	-11.22	2.445	0.366	14/16	sp|Q80TH2|LAP2_MOUSE	3	K.QTPVDSNSK.V	683	691	0	Erbb2ip
6539	24.64	20443	639.861	639.86	2	6532	405117	m07962_KO_Brain_OLD_12_TrypLysC_2MC_2Mods_TMT_IAA_20ppm_0.9Da	639.869	-11.62	2.697	0.099	12/12	sp|P20357|MTAP2_MOUSE	2	K.VTTDQEK.K	412	418	0	Map2
6546	24.67	20446	655.352	655.854	2	6532	405117	m07962_KO_Brain_OLD_12_TrypLysC_2MC_2Mods_TMT_IAA_20ppm_0.9Da	655.361	-13.79	2.306	0.218	10/12	sp|Q8BJ71|NUP93_MOUSE	1	R.NNTDPYK.R	381	387	0	Nup93
6566	24.73	20454	531.777	531.777	2	6562	405117	m07962_KO_Brain_OLD_12_TrypLysC_2MC_2Mods_TMT_IAA_20ppm_0.9Da	531.782	-10.04	2.337	0.181	14/14	sp|P50580|PA2G4_MOUSE	1	K.MGGDIANR.V	23	30	0	Pa2g4
6568	24.73	20456	518.803	518.803	2	6562	405117	m07962_KO_Brain_OLD_12_TrypLysC_2MC_2Mods_TMT_IAA_20ppm_0.9Da	518.809	-10.1	2.297	0.271	14/16	sp|Q8BQ30|PPR18_MOUSE	1	K.PGPGVGAPR.R	438	446	0	Ppp1r18
6576	24.76	20459	501.603	501.938	3	6562	405117	m07962_KO_Brain_OLD_12_TrypLysC_2MC_2Mods_TMT_IAA_20ppm_0.9Da	501.607	-7.95	4.856	0.421	26/44	sp|P05063|ALDOC_MOUSE	0	K.RAEMNGLAAQGR.Y	331	342	1	Aldoc
6582	24.78	20461	528.816	528.815	2	6578	405117	m07962_KO_Brain_OLD_12_TrypLysC_2MC_2Mods_TMT_IAA_20ppm_0.9Da	528.822	-10.92	1.78	0.246	10/12	sp|Q99LE6|ABCF2_MOUSE	0	K.QQVSPIR.N	514	520	0	Abcf2
6614	24.87	20476	511.954	512.288	3	6601	405117	m07962_KO_Brain_OLD_12_TrypLysC_2MC_2Mods_TMT_IAA_20ppm_0.9Da	511.959	-10.5	2.368	0.216	17/36	sp|Q3TMP8|TM38A_MOUSE	0	K.AKEELGEGSR.K	281	290	1	Tmem38a
6629	24.92	20482	655.354	655.354	2	6619	405117	m07962_KO_Brain_OLD_12_TrypLysC_2MC_2Mods_TMT_IAA_20ppm_0.9Da	655.361	-11.28	2.611	0.373	12/12	sp|Q8BJ71|NUP93_MOUSE	1	R.NNTDPYK.R	381	387	0	Nup93
6637	24.95	20486	612.308	612.31	2	6624	405117	m07962_KO_Brain_OLD_12_TrypLysC_2MC_2Mods_TMT_IAA_20ppm_0.9Da	612.315	-10.06	2.249	0.465	13/16	sp|G3XA57|RFIP2_MOUSE	2	K.SPSAFSENR.Q	388	396	0	Rab11fip2
6641	24.96	20487	702.003	702.336	3	6635	405117	m07962_KO_Brain_OLD_12_TrypLysC_2MC_2Mods_TMT_IAA_20ppm_0.9Da	702.011	-12.28	3.83	0.611	26/56	sp|Q9EQU5-2|SET_MOUSE	0	K.ELNSNHDGADETSEK.E	12	26	0	Set
6651	24.99	20491	612.305	612.305	2	6643	405117	m07962_KO_Brain_OLD_12_TrypLysC_2MC_2Mods_TMT_IAA_20ppm_0.9Da	612.315	-16.12	2.421	0.356	15/16	sp|G3XA57|RFIP2_MOUSE	2	K.SPSAFSENR.Q	388	396	0	Rab11fip2
6656	25.01	20494	515.793	515.793	2	6643	405117	m07962_KO_Brain_OLD_12_TrypLysC_2MC_2Mods_TMT_IAA_20ppm_0.9Da	515.798	-9.89	1.647	0.038	10/12	sp|E9Q612|PTPRO_MOUSE	1	R.TAPYPPR.N	220	226	0	Ptpro
6659	25.02	20495	697.371	697.372	2	6643	405117	m07962_KO_Brain_OLD_12_TrypLysC_2MC_2Mods_TMT_IAA_20ppm_0.9Da	697.378	-9.79	2.94	0.307	19/22	sp|P19246|NFH_MOUSE	0	R.TSVSSVSASPSR.F	53	64	0	Nefh
6660	25.02	20496	710.847	710.848	2	6643	405117	m07962_KO_Brain_OLD_12_TrypLysC_2MC_2Mods_TMT_IAA_20ppm_0.9Da	710.851	-5.91	3.145	0.355	19/20	tr|Q3ULB0|Q3ULB0_MOUSE	1	K.GGCAQQATGWR.K	918	928	0	Rbm6
6676	25.07	20503	681.849	681.848	2	6663	405117	m07962_KO_Brain_OLD_12_TrypLysC_2MC_2Mods_TMT_IAA_20ppm_0.9Da	681.853	-6.8	2.283	0.47	15/20	sp|P05063|ALDOC_MOUSE	0	R.AEM*NGLAAQGR.Y	332	342	0	Aldoc
6679	25.09	20504	685.349	685.849	2	6663	405117	m07962_KO_Brain_OLD_12_TrypLysC_2MC_2Mods_TMT_IAA_20ppm_0.9Da	685.358	-13.98	1.69	0.452	12/20	tr|Q68FG2|Q68FG2_MOUSE	0	R.GPAPSPM*PQSR.S	2188	2198	0	Sptbn2
6693	25.13	20510	523.804	523.803	2	6681	405117	m07962_KO_Brain_OLD_12_TrypLysC_2MC_2Mods_TMT_IAA_20ppm_0.9Da	523.811	-14.31	2.504	0.284	13/14	sp|Q9D0R2|SYTC_MOUSE	0	K.ASGTVNIR.T	681	688	0	Tars
6714	25.2	20520	639.866	639.866	2	6697	405117	m07962_KO_Brain_OLD_12_TrypLysC_2MC_2Mods_TMT_IAA_20ppm_0.9Da	639.869	-4.54	2.843	0.172	12/12	sp|P20357|MTAP2_MOUSE	2	K.VTTDQEK.K	412	418	0	Map2
6723	25.23	20524	465.249	465.249	3	6708	405117	m07962_KO_Brain_OLD_12_TrypLysC_2MC_2Mods_TMT_IAA_20ppm_0.9Da	465.254	-11.79	2.435	0.157	25/44	sp|P19246|NFH_MOUSE	0	R.TSVSSVSASPSR.F	53	64	0	Nefh
6740	25.28	20531	523.807	523.808	2	6730	405117	m07962_KO_Brain_OLD_12_TrypLysC_2MC_2Mods_TMT_IAA_20ppm_0.9Da	523.811	-9.1	2.735	0.277	14/14	sp|Q9D0R2|SYTC_MOUSE	0	K.ASGTVNIR.T	681	688	0	Tars
6767	25.37	20544	623.31	623.645	3	6746	405117	m07962_KO_Brain_OLD_12_TrypLysC_2MC_2Mods_TMT_IAA_20ppm_0.9Da	623.318	-12.09	3.397	0.512	23/56	sp|P51660|DHB4_MOUSE	0	K.NNIHCNTIAPNAGSR.M	185	199	0	Hsd17b4
6775	25.4	20548	766.881	766.881	2	6746	405117	m07962_KO_Brain_OLD_12_TrypLysC_2MC_2Mods_TMT_IAA_20ppm_0.9Da	766.888	-9.62	1.327	0.56	10/20	sp|Q8BGZ1|HPCL4_MOUSE	1	R.M*NQDGLTPQQR.V	140	150	0	Hpcal4
6782	25.42	20551	623.311	623.311	3	6765	405117	m07962_KO_Brain_OLD_12_TrypLysC_2MC_2Mods_TMT_IAA_20ppm_0.9Da	623.318	-11.63	3.366	0.593	23/56	sp|P51660|DHB4_MOUSE	0	K.NNIHCNTIAPNAGSR.M	185	199	0	Hsd17b4
6795	25.47	20556	668.35	668.852	2	6787	405117	m07962_KO_Brain_OLD_12_TrypLysC_2MC_2Mods_TMT_IAA_20ppm_0.9Da	668.357	-9.82	3.389	0.45	16/18	sp|Q8BPM0|DAAM1_MOUSE	1	R.ISNQVTDSSR.E	1059	1068	0	Daam1
6803	25.49	20560	454.901	454.901	3	6794	405117	m07962_KO_Brain_OLD_12_TrypLysC_2MC_2Mods_TMT_IAA_20ppm_0.9Da	454.905	-9.33	2.595	0.061	27/40	sp|P05063|ALDOC_MOUSE	0	R.AEM*NGLAAQGR.Y	332	342	0	Aldoc
6810	25.52	20563	668.347	668.346	2	6794	405117	m07962_KO_Brain_OLD_12_TrypLysC_2MC_2Mods_TMT_IAA_20ppm_0.9Da	668.357	-15.03	2.813	0.373	14/18	sp|Q8BPM0|DAAM1_MOUSE	1	R.ISNQVTDSSR.E	1059	1068	0	Daam1
6820	25.55	20567	681.843	681.843	2	6812	405117	m07962_KO_Brain_OLD_12_TrypLysC_2MC_2Mods_TMT_IAA_20ppm_0.9Da	681.853	-15.37	2.549	0.516	18/20	sp|P05063|ALDOC_MOUSE	0	R.AEM*NGLAAQGR.Y	332	342	0	Aldoc
6840	25.62	20576	498.248	498.498	4	6826	405117	m07962_KO_Brain_OLD_12_TrypLysC_2MC_2Mods_TMT_IAA_20ppm_0.9Da	498.253	-9.64	2.317	0.303	19/66	sp|Q9D8U8|SNX5_MOUSE	0	K.LAETHQQECCQK.F	338	349	0	Snx5
6848	25.65	20580	455.594	455.929	3	6826	405117	m07962_KO_Brain_OLD_12_TrypLysC_2MC_2Mods_TMT_IAA_20ppm_0.9Da	455.598	-8.02	2.347	0.388	20/36	sp|Q80X82|SYMPK_MOUSE	1	K.EAAAVGSSSK.D	1243	1252	0	Sympk
6859	25.68	20585	663.997	663.998	3	6835	405117	m07962_KO_Brain_OLD_12_TrypLysC_2MC_2Mods_TMT_IAA_20ppm_0.9Da	664.001	-6.67	4.493	0.569	25/44	sp|Q9D8U8|SNX5_MOUSE	0	K.LAETHQQECCQK.F	338	349	0	Snx5
6878	25.74	20594	504.766	504.767	2	6861	405117	m07962_KO_Brain_OLD_12_TrypLysC_2MC_2Mods_TMT_IAA_20ppm_0.9Da	504.771	-9.43	2.065	0.138	11/12	sp|B2RR83|YTDC2_MOUSE	0	R.MSSEIGR.E	1363	1369	0	Ythdc2
6894	25.81	20601	465.777	465.777	2	6872	405117	m07962_KO_Brain_OLD_12_TrypLysC_2MC_2Mods_TMT_IAA_20ppm_0.9Da	465.782	-11.26	2.444	0.267	11/12	sp|Q99LU0|CH1B1_MOUSE	1	R.VDAVAAR.V	72	78	0	Chmp1b1
6927	25.9	20616	520.777	520.777	2	6917	405117	m07962_KO_Brain_OLD_12_TrypLysC_2MC_2Mods_TMT_IAA_20ppm_0.9Da	520.782	-10.1	2.012	0.137	11/12	sp|Q8VDN2|AT1A1_MOUSE	0	K.YGTDLSR.G	55	61	0	Atp1a1
6932	25.92	20619	623.314	623.315	3	6917	405117	m07962_KO_Brain_OLD_12_TrypLysC_2MC_2Mods_TMT_IAA_20ppm_0.9Da	623.318	-6.15	3.591	0.604	20/56	sp|P51660|DHB4_MOUSE	0	K.NNIHCNTIAPNAGSR.M	185	199	0	Hsd17b4
6940	25.95	20622	435.907	435.908	3	6926	405117	m07962_KO_Brain_OLD_12_TrypLysC_2MC_2Mods_TMT_IAA_20ppm_0.9Da	435.912	-10.28	1.398	0.213	16/24	sp|P97819|PLPL9_MOUSE	1	R.EFGEHTK.M	568	574	0	Pla2g6
6969	26.04	20636	594.79	595.292	2	6948	405117	m07962_KO_Brain_OLD_12_TrypLysC_2MC_2Mods_TMT_IAA_20ppm_0.9Da	594.796	-9.28	1.747	0.475	9/14	sp|P28271|ACOC_MOUSE	0	R.EFNSYGSR.R	705	712	0	Aco1
6989	26.1	20645	606.803	606.803	2	6967	405117	m07962_KO_Brain_OLD_12_TrypLysC_2MC_2Mods_TMT_IAA_20ppm_0.9Da	606.808	-9.26	2.077	0.18	11/16	sp|Q8BSS9|LIPA2_MOUSE	1	K.M*TTDVASSR.L	1235	1243	0	Ppfia2
6993	26.12	20647	540.283	540.284	2	6967	405117	m07962_KO_Brain_OLD_12_TrypLysC_2MC_2Mods_TMT_IAA_20ppm_0.9Da	540.289	-11.12	2.035	0.073	10/14	sp|Q91W34|CP058_MOUSE	2	-.M*ADAASLR.A	1	8	0
6994	26.12	20648	509.638	509.638	3	6967	405117	m07962_KO_Brain_OLD_12_TrypLysC_2MC_2Mods_TMT_IAA_20ppm_0.9Da	509.643	-10.18	2.141	0.057	15/24	sp|P14094|AT1B1_MOUSE	0	K.YKDSAQK.D	112	118	1	Atp1b1
6999	26.13	20650	583.8	583.801	2	6976	405117	m07962_KO_Brain_OLD_12_TrypLysC_2MC_2Mods_TMT_IAA_20ppm_0.9Da	583.805	-9.56	2.174	0.409	14/16	sp|P62814|VATB2_MOUSE	1	K.SAIGEGM*TR.K	404	412	0	Atp6v1b2
7009	26.16	20655	493.793	494.043	4	6997	405117	m07962_KO_Brain_OLD_12_TrypLysC_2MC_2Mods_TMT_IAA_20ppm_0.9Da	493.798	-10.66	4.573	0.463	30/60	sp|P97807|FUMH_MOUSE	1	K.KPVHPNDHVNK.S	170	180	1	Fh
7024	26.21	20661	594.79	594.79	2	7004	405117	m07962_KO_Brain_OLD_12_TrypLysC_2MC_2Mods_TMT_IAA_20ppm_0.9Da	594.796	-10.71	2.056	0.461	12/14	sp|P28271|ACOC_MOUSE	0	R.EFNSYGSR.R	705	712	0	Aco1
7041	26.26	20669	718.401	718.4	2	7023	405117	m07962_KO_Brain_OLD_12_TrypLysC_2MC_2Mods_TMT_IAA_20ppm_0.9Da	718.411	-14.4	3.659	0.347	16/16	sp|Q5Y5T5|ZDHC8_MOUSE	2	R.TTNEQVTGK.F	216	224	0	Zdhhc8
7042	26.26	20670	658.053	658.721	3	7023	405117	m07962_KO_Brain_OLD_12_TrypLysC_2MC_2Mods_TMT_IAA_20ppm_0.9Da	658.061	-12.4	3.914	0.397	26/40	sp|P97807|FUMH_MOUSE	1	K.KPVHPNDHVNK.S	170	180	1	Fh
7062	26.33	20679	718.405	718.406	2	7051	405117	m07962_KO_Brain_OLD_12_TrypLysC_2MC_2Mods_TMT_IAA_20ppm_0.9Da	718.411	-8.43	3.651	0.368	16/16	sp|Q5Y5T5|ZDHC8_MOUSE	2	R.TTNEQVTGK.F	216	224	0	Zdhhc8
7074	26.36	20685	514.294	514.294	3	7051	405117	m07962_KO_Brain_OLD_12_TrypLysC_2MC_2Mods_TMT_IAA_20ppm_0.9Da	514.3	-11.79	2.688	0.265	20/36	sp|Q9R1P4|PSA1_MOUSE	0	R.AQSELAAHQK.K	52	61	0	Psma1
7096	26.43	20695	517.293	517.294	2	7077	405117	m07962_KO_Brain_OLD_12_TrypLysC_2MC_2Mods_TMT_IAA_20ppm_0.9Da	517.296	-5.64	2.304	0.158	10/12	sp|B1AY13|UBP24_MOUSE	1	R.QLSVSDR.S	1294	1300	0	Usp24
7114	26.48	20704	602.813	602.813	2	7090	405117	m07962_KO_Brain_OLD_12_TrypLysC_2MC_2Mods_TMT_IAA_20ppm_0.9Da	602.819	-9.75	2.51	0.329	14/14	sp|P11627|L1CAM_MOUSE	3	R.LDCQVQGR.P	351	358	0	L1cam
7118	26.5	20705	558.023	558.022	4	7090	405117	m07962_KO_Brain_OLD_12_TrypLysC_2MC_2Mods_TMT_IAA_20ppm_0.9Da	558.028	-9.82	5.186	0.759	41/84	sp|Q8BFR5|EFTU_MOUSE	2	R.HYAHTDCPGHADYVK.N	121	135	0	Tufm
7123	26.51	20708	496.619	496.619	3	7090	405117	m07962_KO_Brain_OLD_12_TrypLysC_2MC_2Mods_TMT_IAA_20ppm_0.9Da	496.624	-10.55	2.297	0.229	17/32	tr|E9Q6H8|E9Q6H8_MOUSE	0	K.DGQDRPLTK.I	339	347	1	Plekha5
7129	26.52	20711	412.732	412.733	4	7111	405117	m07962_KO_Brain_OLD_12_TrypLysC_2MC_2Mods_TMT_IAA_20ppm_0.9Da	412.736	-9.02	2.829	0.343	25/54	sp|O35887|CALU_MOUSE	4	R.VHHEPQLSDK.V	28	37	0	Calu
7133	26.53	20713	653.857	653.858	2	7111	405117	m07962_KO_Brain_OLD_12_TrypLysC_2MC_2Mods_TMT_IAA_20ppm_0.9Da	653.863	-8.93	2.487	0.409	12/12	sp|Q6P5F9|XPO1_MOUSE	0	R.NQCEGIK.K	97	103	0	Xpo1
7145	26.57	20718	551.979	551.978	3	7126	405117	m07962_KO_Brain_OLD_12_TrypLysC_2MC_2Mods_TMT_IAA_20ppm_0.9Da	551.984	-9.99	2.799	0.335	28/52	sp|Q8CHC4|SYNJ1_MOUSE	4	R.PAPPQRPPPPSGAR.S	1117	1130	1	Synj1
7156	26.6	20723	769.383	769.383	3	7126	405117	m07962_KO_Brain_OLD_12_TrypLysC_2MC_2Mods_TMT_IAA_20ppm_0.9Da	769.389	-8.27	5.643	0.666	39/76	sp|Q80U78|PUM1_MOUSE	6	R.QHGEQLGGGGSGGGGYNTSK.H	88	107	0	Pum1
7157	26.6	20724	644.875	644.875	2	7126	405117	m07962_KO_Brain_OLD_12_TrypLysC_2MC_2Mods_TMT_IAA_20ppm_0.9Da	644.885	-16.06	2.832	0.314	12/12	sp|P26040|EZRI_MOUSE	0	R.QAQDQIK.S	406	412	0	Ezr
7160	26.61	20725	689.83	689.83	2	7126	405117	m07962_KO_Brain_OLD_12_TrypLysC_2MC_2Mods_TMT_IAA_20ppm_0.9Da	689.842	-17.41	2.922	0.565	15/20	sp|Q8K4J6|MKL1_MOUSE	3	R.AASCCLSPGAR.A	542	552	0	Mkl1
7164	26.62	20727	592.849	592.849	2	7143	405117	m07962_KO_Brain_OLD_12_TrypLysC_2MC_2Mods_TMT_IAA_20ppm_0.9Da	592.856	-11.14	1.865	0.181	10/12	sp|P0C0A3|CHMP6_MOUSE	0	R.NPEAPAK.A	182	188	0	Chmp6
7172	26.65	20731	699.864	699.862	2	7143	405117	m07962_KO_Brain_OLD_12_TrypLysC_2MC_2Mods_TMT_IAA_20ppm_0.9Da	699.872	-11.62	3.199	0.544	18/20	sp|A2AGT5|CKAP5_MOUSE	4	K.MQGQSPPAPTR.G	812	822	0	Ckap5
7176	26.66	20732	587.319	587.319	2	7162	405117	m07962_KO_Brain_OLD_12_TrypLysC_2MC_2Mods_TMT_IAA_20ppm_0.9Da	587.325	-10.07	2.438	0.256	13/16	sp|P16546|SPTN1_MOUSE	4	K.LDPAQSASR.E	1024	1032	0	Sptan1
7180	26.67	20735	546.301	546.301	3	7162	405117	m07962_KO_Brain_OLD_12_TrypLysC_2MC_2Mods_TMT_IAA_20ppm_0.9Da	546.307	-10.92	2.457	0.291	25/44	sp|Q3UH66-3|WNK2_MOUSE	11	K.DPAHASTPPGTK.A	1933	1944	0	Wnk2
7184	26.68	20737	473.59	473.589	3	7162	405117	m07962_KO_Brain_OLD_12_TrypLysC_2MC_2Mods_TMT_IAA_20ppm_0.9Da	473.595	-12.02	2.21	0.081	18/28	sp|Q6PIC6|AT1A3_MOUSE	1	K.EVAM*TEHK.M	28	35	0	Atp1a3
7191	26.7	20739	433.582	433.582	3	7175	405117	m07962_KO_Brain_OLD_12_TrypLysC_2MC_2Mods_TMT_IAA_20ppm_0.9Da	433.587	-11.09	3.02	0.065	20/28	sp|Q80TL0|PPM1E_MOUSE	0	R.AIGDAEHK.P	399	406	0	Ppm1e
7196	26.71	20742	659.883	659.882	2	7175	405117	m07962_KO_Brain_OLD_12_TrypLysC_2MC_2Mods_TMT_IAA_20ppm_0.9Da	659.89	-11.3	3.939	0.573	18/18	sp|Q6P542|ABCF1_MOUSE	0	R.ATGAAAAEAK.A	413	422	0	Abcf1
7200	26.72	20744	649.869	649.869	2	7175	405117	m07962_KO_Brain_OLD_12_TrypLysC_2MC_2Mods_TMT_IAA_20ppm_0.9Da	649.877	-11.84	2.916	0.382	14/14	sp|Q80TL0|PPM1E_MOUSE	0	R.AIGDAEHK.P	399	406	0	Ppm1e
7207	26.75	20747	697.369	697.369	2	7175	405117	m07962_KO_Brain_OLD_12_TrypLysC_2MC_2Mods_TMT_IAA_20ppm_0.9Da	697.378	-12.55	3.093	0.407	19/22	sp|P19246|NFH_MOUSE	0	R.TSVSSVSASPSR.F	53	64	0	Nefh
7210	26.75	20748	430.254	430.254	3	7190	405117	m07962_KO_Brain_OLD_12_TrypLysC_2MC_2Mods_TMT_IAA_20ppm_0.9Da	430.259	-11.45	2.974	0.122	18/24	sp|P26040|EZRI_MOUSE	0	R.QAQDQIK.S	406	412	0	Ezr
7218	26.78	20752	697.375	697.375	2	7190	405117	m07962_KO_Brain_OLD_12_TrypLysC_2MC_2Mods_TMT_IAA_20ppm_0.9Da	697.378	-4.11	2.767	0.29	18/22	sp|P19246|NFH_MOUSE	0	R.TSVSSVSASPSR.F	53	64	0	Nefh
7225	26.8	20755	618.824	618.825	2	7209	405117	m07962_KO_Brain_OLD_12_TrypLysC_2MC_2Mods_TMT_IAA_20ppm_0.9Da	618.83	-9.61	2.957	0.427	12/14	sp|P59016|VP33B_MOUSE	0	R.NLQAQYDR.R	307	314	0	Vps33b
7241	26.85	20763	608.863	608.863	2	7224	405117	m07962_KO_Brain_OLD_12_TrypLysC_2MC_2Mods_TMT_IAA_20ppm_0.9Da	608.869	-9.93	2.784	0.395	14/14	sp|Q9QY76|VAPB_MOUSE	1	K.TEAPAAAK.S	148	155	0	Vapb
7267	26.93	20775	690.359	690.359	2	7239	405117	m07962_KO_Brain_OLD_12_TrypLysC_2MC_2Mods_TMT_IAA_20ppm_0.9Da	690.37	-15.8	3.417	0.612	16/20	sp|Q69ZN7|MYOF_MOUSE	2	K.DLTQTASSTAR.A	1017	1027	0	Myof
7277	26.96	20780	530.303	530.303	3	7254	405117	m07962_KO_Brain_OLD_12_TrypLysC_2MC_2Mods_TMT_IAA_20ppm_0.9Da	530.309	-11.07	4.202	0.535	29/44	sp|Q811P8|RHG32_MOUSE	1	R.TNRPLPPPPSQR.P	1306	1317	1	Arhgap32
7287	26.99	20785	690.359	690.861	2	7254	405117	m07962_KO_Brain_OLD_12_TrypLysC_2MC_2Mods_TMT_IAA_20ppm_0.9Da	690.37	-15.8	3.712	0.512	15/20	sp|Q69ZN7|MYOF_MOUSE	2	K.DLTQTASSTAR.A	1017	1027	0	Myof
7298	27.02	20790	722.384	722.384	2	7275	405117	m07962_KO_Brain_OLD_12_TrypLysC_2MC_2Mods_TMT_IAA_20ppm_0.9Da	722.391	-9.68	3.662	0.564	15/20	sp|Q9JJY3|NSMA2_MOUSE	0	K.VQVGSTPQDQR.I	440	450	0	Smpd3
7299	27.02	20791	639.864	639.864	2	7275	405117	m07962_KO_Brain_OLD_12_TrypLysC_2MC_2Mods_TMT_IAA_20ppm_0.9Da	639.869	-8.39	2.598	0.2	12/12	sp|P20357|MTAP2_MOUSE	2	K.VTTDQEK.K	412	418	0	Map2
7306	27.04	20794	669.308	669.642	3	7275	405117	m07962_KO_Brain_OLD_12_TrypLysC_2MC_2Mods_TMT_IAA_20ppm_0.9Da	669.314	-8.54	6.026	0.699	35/56	sp|P60879|SNP25_MOUSE	1	R.HM*ALDM*GNEIDTQNR.Q	162	176	0	Snap25
7319	27.08	20800	503.937	503.937	3	7296	405117	m07962_KO_Brain_OLD_12_TrypLysC_2MC_2Mods_TMT_IAA_20ppm_0.9Da	503.942	-10.8	3.358	0.365	27/40	sp|Q6I6G8|HECW2_MOUSE	0	R.GGYHDNHIVIR.W	1475	1485	0	Hecw2
7332	27.12	20806	593.289	593.289	2	7313	405117	m07962_KO_Brain_OLD_12_TrypLysC_2MC_2Mods_TMT_IAA_20ppm_0.9Da	593.296	-11.41	2.69	0.449	11/14	sp|B0V2N1|PTPRS_MOUSE	4	K.QYGGFDNR.G	1202	1209	0	Ptprs
7369	27.22	20823	668.87	668.869	2	7347	405117	m07962_KO_Brain_OLD_12_TrypLysC_2MC_2Mods_TMT_IAA_20ppm_0.9Da	668.877	-10.5	3.061	0.391	14/14	sp|Q62059|CSPG2_MOUSE	7	K.DNSINTSK.H	3337	3344	0	Vcan
7370	27.23	20824	660.366	660.366	2	7347	405117	m07962_KO_Brain_OLD_12_TrypLysC_2MC_2Mods_TMT_IAA_20ppm_0.9Da	660.373	-10.33	1.547	0.04	12/12	sp|Q8VEM8|MPCP_MOUSE	1	R.M*QVDPQK.Y	88	94	0	Slc25a3
7373	27.24	20825	679.875	679.874	2	7347	405117	m07962_KO_Brain_OLD_12_TrypLysC_2MC_2Mods_TMT_IAA_20ppm_0.9Da	679.883	-12.55	3.314	0.603	17/20	sp|Q8BIE6|FRM4A_MOUSE	3	K.ATSAALPQSQR.S	963	973	0	Frmd4a
7386	27.28	20831	567.812	567.811	2	7364	405117	m07962_KO_Brain_OLD_12_TrypLysC_2MC_2Mods_TMT_IAA_20ppm_0.9Da	567.819	-13.23	2.536	0.192	12/14	sp|P50518|VATE1_MOUSE	1	K.VSNTLESR.L	192	199	0	Atp6v1e1
7400	27.32	20838	484.578	484.578	3	7381	405117	m07962_KO_Brain_OLD_12_TrypLysC_2MC_2Mods_TMT_IAA_20ppm_0.9Da	484.583	-11.71	2.701	0.472	18/28	sp|Q69ZR2|HECD1_MOUSE	1	K.DFCEHGTK.S	1958	1965	0	Hectd1
7408	27.34	20842	507.295	507.628	3	7381	405117	m07962_KO_Brain_OLD_12_TrypLysC_2MC_2Mods_TMT_IAA_20ppm_0.9Da	507.3	-9.98	3.517	0.288	23/32	sp|Q6PH08|ERC2_MOUSE	2	K.TRQELDATK.A	812	820	1	Erc2
7414	27.37	20844	520.303	520.304	2	7398	405117	m07962_KO_Brain_OLD_12_TrypLysC_2MC_2Mods_TMT_IAA_20ppm_0.9Da	520.309	-9.82	2.115	0.173	11/14	sp|Q8BZ98|DYN3_MOUSE	2	R.APPSVPSR.R	835	842	0	Dnm3
7422	27.39	20848	650.36	650.361	2	7398	405117	m07962_KO_Brain_OLD_12_TrypLysC_2MC_2Mods_TMT_IAA_20ppm_0.9Da	650.365	-6.46	2.661	0.453	16/18	sp|Q3UVX5|GRM5_MOUSE	2	R.VVPSDAQQAR.A	190	199	0	Grm5
7427	27.41	20851	766.88	766.88	2	7398	405117	m07962_KO_Brain_OLD_12_TrypLysC_2MC_2Mods_TMT_IAA_20ppm_0.9Da	766.888	-10.68	2.019	0.667	12/20	sp|Q8BGZ1|HPCL4_MOUSE	1	R.M*NQDGLTPQQR.V	140	150	0	Hpcal4
7431	27.42	20852	567.295	567.295	2	7413	405117	m07962_KO_Brain_OLD_12_TrypLysC_2MC_2Mods_TMT_IAA_20ppm_0.9Da	567.3	-9.18	2.655	0.356	14/14	sp|Q9D0E1|HNRPM_MOUSE	3	R.MGANNLER.M	557	564	0	Hnrnpm
7433	27.43	20854	440.58	440.58	3	7413	405117	m07962_KO_Brain_OLD_12_TrypLysC_2MC_2Mods_TMT_IAA_20ppm_0.9Da	440.585	-10.31	2.518	0.143	21/24	sp|Q8VEM8|MPCP_MOUSE	1	R.M*QVDPQK.Y	88	94	0	Slc25a3
7455	27.49	20864	524.938	524.938	3	7430	405117	m07962_KO_Brain_OLD_12_TrypLysC_2MC_2Mods_TMT_IAA_20ppm_0.9Da	524.941	-6.78	2.207	0.469	21/32	sp|P70302|STIM1_MOUSE	0	K.PLCHSEDEK.L	54	62	0	Stim1
7459	27.51	20866	642.851	642.851	2	7430	405117	m07962_KO_Brain_OLD_12_TrypLysC_2MC_2Mods_TMT_IAA_20ppm_0.9Da	642.859	-13.29	2.901	0.489	12/16	sp|Q91V41|RAB14_MOUSE	0	R.LTSEPQPQR.E	202	210	0	Rab14
7462	27.52	20867	760.435	760.435	2	7430	405117	m07962_KO_Brain_OLD_12_TrypLysC_2MC_2Mods_TMT_IAA_20ppm_0.9Da	760.446	-13.65	2.402	0.32	13/16	sp|Q6PH08|ERC2_MOUSE	2	K.TRQELDATK.A	812	820	1	Erc2
7468	27.54	20870	575.292	575.292	2	7449	405117	m07962_KO_Brain_OLD_12_TrypLysC_2MC_2Mods_TMT_IAA_20ppm_0.9Da	575.298	-10.53	1.356	0.137	10/14	sp|Q9D0E1|HNRPM_MOUSE	3	R.M*GANNLER.M	557	564	0	Hnrnpm
7476	27.56	20874	790.429	790.929	2	7449	405117	m07962_KO_Brain_OLD_12_TrypLysC_2MC_2Mods_TMT_IAA_20ppm_0.9Da	790.438	-11.52	5.271	0.515	22/22	sp|Q8C8R3|ANK2_MOUSE	9	K.SGETSQASAVGK.S	1628	1639	0	Ank2
7486	27.6	20878	497.265	497.265	3	7466	405117	m07962_KO_Brain_OLD_12_TrypLysC_2MC_2Mods_TMT_IAA_20ppm_0.9Da	497.27	-10.54	3.069	0.503	19/36	sp|Q640M6|GDPD5_MOUSE	0	R.YTQVSHQELR.D	433	442	0	Gdpd5
7487	27.6	20879	581.311	581.31	2	7466	405117	m07962_KO_Brain_OLD_12_TrypLysC_2MC_2Mods_TMT_IAA_20ppm_0.9Da	581.316	-9.37	2.804	0.348	14/16	sp|Q04690|NF1_MOUSE	3	R.ACTPGASLR.K	653	661	0	Nf1
7492	27.61	20882	612.849	612.849	2	7466	405117	m07962_KO_Brain_OLD_12_TrypLysC_2MC_2Mods_TMT_IAA_20ppm_0.9Da	612.855	-9.59	1.029	0.108	13/14	sp|P12382|K6PL_MOUSE	0	R.GGSM*LGTK.R	462	469	0	Pfkl
7525	27.68	20897	434.926	434.926	3	7502	405117	m07962_KO_Brain_OLD_12_TrypLysC_2MC_2Mods_TMT_IAA_20ppm_0.9Da	434.931	-11.76	1.86	0.259	16/24	sp|Q91UZ5|IMPA2_MOUSE	0	K.RDPDTLK.V	180	186	1	Impa2
7529	27.69	20899	698.84	698.839	2	7502	405117	m07962_KO_Brain_OLD_12_TrypLysC_2MC_2Mods_TMT_IAA_20ppm_0.9Da	698.847	-10.73	3.044	0.464	17/20	sp|Q61207|SAP_MOUSE	4	K.TCSGGSAVLCR.D	24	34	0	Psap
7541	27.72	20904	532.287	532.287	2	7523	405117	m07962_KO_Brain_OLD_12_TrypLysC_2MC_2Mods_TMT_IAA_20ppm_0.9Da	532.292	-9.23	2.504	0.396	14/14	sp|Q9QYB8|ADDB_MOUSE	1	K.SSSGMPIR.I	471	478	0	Add2
7549	27.73	20909	583.799	583.799	2	7523	405117	m07962_KO_Brain_OLD_12_TrypLysC_2MC_2Mods_TMT_IAA_20ppm_0.9Da	583.805	-10.28	3.011	0.452	16/16	sp|O55128|SAP18_MOUSE	3	K.EIGSTMSGR.K	105	113	0	Sap18
7561	27.76	20914	421.225	421.224	3	7540	405117	m07962_KO_Brain_OLD_12_TrypLysC_2MC_2Mods_TMT_IAA_20ppm_0.9Da	421.229	-11.29	1.851	0.486	21/28	sp|P54830|PTN5_MOUSE	1	K.VIHTEDYR.L	405	412	0	Ptpn5
7563	27.77	20915	500.931	500.931	3	7540	405117	m07962_KO_Brain_OLD_12_TrypLysC_2MC_2Mods_TMT_IAA_20ppm_0.9Da	500.937	-11.33	2.051	0.315	19/44	sp|Q8BU88|RM22_MOUSE	0	R.SNLHIAESTSGR.G	132	143	0	Mrpl22
7572	27.79	20920	553.968	553.969	3	7540	405117	m07962_KO_Brain_OLD_12_TrypLysC_2MC_2Mods_TMT_IAA_20ppm_0.9Da	553.974	-10.15	3.536	0.506	24/44	sp|Q8BVA4|LMOD1_MOUSE	1	K.KPEDEGIGSGGR.D	246	257	1	Lmod1
7588	27.83	20927	631.335	631.335	2	7559	405117	m07962_KO_Brain_OLD_12_TrypLysC_2MC_2Mods_TMT_IAA_20ppm_0.9Da	631.341	-9.14	2.248	0.639	12/14	sp|P54830|PTN5_MOUSE	1	K.VIHTEDYR.L	405	412	0	Ptpn5
7598	27.86	20932	504.782	504.782	2	7576	405117	m07962_KO_Brain_OLD_12_TrypLysC_2MC_2Mods_TMT_IAA_20ppm_0.9Da	504.787	-10.08	2.765	0.261	12/12	sp|Q8CC35|SYNPO_MOUSE	3	K.GAELYAR.R	711	717	0	Synpo
7611	27.9	20937	584.806	584.804	2	7591	405117	m07962_KO_Brain_OLD_12_TrypLysC_2MC_2Mods_TMT_IAA_20ppm_0.9Da	584.812	-10.31	2.395	0.268	14/14	sp|Q69ZF3|GBA2_MOUSE	0	R.STLQDYGR.F	506	513	0	Gba2
7626	27.94	20944	576.79	576.79	2	7606	405117	m07962_KO_Brain_OLD_12_TrypLysC_2MC_2Mods_TMT_IAA_20ppm_0.9Da	576.796	-10.7	2.858	0.328	14/16	sp|Q61823|PDCD4_MOUSE	0	R.FVSEGDGGR.L	455	463	0	Pdcd4
7627	27.95	20945	637.371	637.371	2	7606	405117	m07962_KO_Brain_OLD_12_TrypLysC_2MC_2Mods_TMT_IAA_20ppm_0.9Da	637.379	-12.77	2.795	0.289	12/12	sp|Q8K4P0|WDR33_MOUSE	0	K.DSQQPIK.F	265	271	0	Wdr33
7641	27.99	20951	555.294	555.293	3	7625	405117	m07962_KO_Brain_OLD_12_TrypLysC_2MC_2Mods_TMT_IAA_20ppm_0.9Da	555.299	-9.86	3.275	0.33	24/40	sp|O70318|E41L2_MOUSE	0	R.AKGDAEEMAQR.K	124	134	1	Epb41l2
7663	28.06	20962	434.553	434.553	3	7636	405117	m07962_KO_Brain_OLD_12_TrypLysC_2MC_2Mods_TMT_IAA_20ppm_0.9Da	434.558	-10.51	2.753	0.566	17/28	sp|Q8BMC3|SHC2_MOUSE	1	R.QEPWYHGR.M	475	482	0	Shc2
7671	28.08	20966	681.845	681.844	2	7636	405117	m07962_KO_Brain_OLD_12_TrypLysC_2MC_2Mods_TMT_IAA_20ppm_0.9Da	681.853	-12.74	1.618	0.461	17/20	sp|P05063|ALDOC_MOUSE	0	R.AEM*NGLAAQGR.Y	332	342	0	Aldoc
7683	28.12	20971	669.303	669.302	3	7657	405117	m07962_KO_Brain_OLD_12_TrypLysC_2MC_2Mods_TMT_IAA_20ppm_0.9Da	669.314	-16.45	4.916	0.76	32/56	sp|P60879|SNP25_MOUSE	1	R.HM*ALDM*GNEIDTQNR.Q	162	176	0	Snap25
7684	28.12	20972	751.412	751.912	2	7657	405117	m07962_KO_Brain_OLD_12_TrypLysC_2MC_2Mods_TMT_IAA_20ppm_0.9Da	751.422	-13.38	4.513	0.615	21/22	sp|Q9D1H8|RM53_MOUSE	0	R.NAAAASAPGADK.V	98	109	0	Mrpl53
7726	28.25	20991	521.809	521.808	2	7706	405117	m07962_KO_Brain_OLD_12_TrypLysC_2MC_2Mods_TMT_IAA_20ppm_0.9Da	521.814	-10.31	1.597	0.092	13/14	sp|Q8BH60|GOPC_MOUSE	2	K.SQGVGPIR.K	281	288	0	Gopc
7727	28.26	20992	554.281	554.281	2	7706	405117	m07962_KO_Brain_OLD_12_TrypLysC_2MC_2Mods_TMT_IAA_20ppm_0.9Da	554.287	-10.8	2.181	0.318	13/14	sp|Q8BQZ4|RLGPB_MOUSE	4	K.VMVDSGDR.K	785	792	0	Ralgapb
7732	28.27	20994	698.376	698.376	3	7706	405117	m07962_KO_Brain_OLD_12_TrypLysC_2MC_2Mods_TMT_IAA_20ppm_0.9Da	698.383	-9.76	3.638	0.535	27/48	tr|F8VQK3|F8VQK3_MOUSE	0	R.TKPEASGTENEDK.V	388	400	1	Gucy1a2
7733	28.27	20995	564.315	564.315	2	7706	405117	m07962_KO_Brain_OLD_12_TrypLysC_2MC_2Mods_TMT_IAA_20ppm_0.9Da	564.322	-12.35	1.993	0.306	11/16	sp|Q9QXS1|PLEC_MOUSE	18	R.VPGAQDGVR.A	413	421	0	Plec
7741	28.3	20999	692.355	692.355	2	7706	405117	m07962_KO_Brain_OLD_12_TrypLysC_2MC_2Mods_TMT_IAA_20ppm_0.9Da	692.363	-11.76	2.627	0.483	16/16	sp|Q91WF7|FIG4_MOUSE	0	K.MTDTGDSAK.A	781	789	0	Fig4
7750	28.32	21003	535.621	535.621	3	7725	405117	m07962_KO_Brain_OLD_12_TrypLysC_2MC_2Mods_TMT_IAA_20ppm_0.9Da	535.626	-9.65	3.529	0.494	24/36	sp|P80560|PTPR2_MOUSE	0	R.SLQQNADNEK.W	127	136	0	Ptprn2
7775	28.39	21015	802.928	802.928	2	7744	405117	m07962_KO_Brain_OLD_12_TrypLysC_2MC_2Mods_TMT_IAA_20ppm_0.9Da	802.936	-9.57	2.851	0.444	16/18	sp|P80560|PTPR2_MOUSE	0	R.SLQQNADNEK.W	127	136	0	Ptprn2
7784	28.42	21019	496.767	496.767	2	7763	405117	m07962_KO_Brain_OLD_12_TrypLysC_2MC_2Mods_TMT_IAA_20ppm_0.9Da	496.773	-13.76	1.834	0.186	10/12	sp|Q9CPV7|ZDHC6_MOUSE	3	K.IDMSAAR.R	183	189	0	Zdhhc6
7790	28.44	21022	646.33	646.329	2	7763	405117	m07962_KO_Brain_OLD_12_TrypLysC_2MC_2Mods_TMT_IAA_20ppm_0.9Da	646.335	-8.31	2.5	0.485	14/16	sp|Q04695|K1C17_HUMAN_contaminant	3	K.ATMQNLNDR.L	86	94	0	KRT17
7799	28.46	21026	499.261	499.26	3	7782	405117	m07962_KO_Brain_OLD_12_TrypLysC_2MC_2Mods_TMT_IAA_20ppm_0.9Da	499.266	-10.05	2.04	0.182	21/36	sp|Q8CH72|TRI32_MOUSE	2	K.LLHCGHTICR.Q	37	46	0	Trim32
7808	28.49	21030	657.666	657.999	3	7782	405117	m07962_KO_Brain_OLD_12_TrypLysC_2MC_2Mods_TMT_IAA_20ppm_0.9Da	657.671	-8.55	5.16	0.713	36/64	sp|O35927|CTND2_MOUSE	2	R.TGSQHGPQNAAAATFQR.A	469	485	0	Ctnnd2
7809	28.49	21031	783.406	783.407	2	7782	405117	m07962_KO_Brain_OLD_12_TrypLysC_2MC_2Mods_TMT_IAA_20ppm_0.9Da	783.415	-11.36	3.177	0.348	21/24	tr|D3YXZ3|D3YXZ3_MOUSE	1	K.LQGGGPQEPPNSR.M	559	571	0	Klc2
7813	28.51	21032	499.232	499.567	3	7797	405117	m07962_KO_Brain_OLD_12_TrypLysC_2MC_2Mods_TMT_IAA_20ppm_0.9Da	499.238	-10.7	4.178	0.682	28/36	sp|Q80V91|DTX3_MOUSE	2	R.HSFCEGCITR.A	182	191	0	Dtx3
7822	28.53	21037	586.306	586.306	2	7797	405117	m07962_KO_Brain_OLD_12_TrypLysC_2MC_2Mods_TMT_IAA_20ppm_0.9Da	586.311	-9.9	2.285	0.479	14/14	sp|Q8BUY9|PGTB1_MOUSE	0	R.YSSLETSR.L	40	47	0	Pggt1b
7832	28.56	21041	578.83	578.831	2	7812	405117	m07962_KO_Brain_OLD_12_TrypLysC_2MC_2Mods_TMT_IAA_20ppm_0.9Da	578.835	-8.95	3.433	0.534	19/20	sp|O35681|SYT3_MOUSE	1	K.GGSAVGGGPLR.K	88	98	0	Syt3
7854	28.63	21051	586.306	586.809	2	7849	405117	m07962_KO_Brain_OLD_12_TrypLysC_2MC_2Mods_TMT_IAA_20ppm_0.9Da	586.311	-9.12	2.945	0.435	14/14	sp|Q8BUY9|PGTB1_MOUSE	0	R.YSSLETSR.L	40	47	0	Pggt1b
7861	28.65	21054	648.834	648.835	2	7849	405117	m07962_KO_Brain_OLD_12_TrypLysC_2MC_2Mods_TMT_IAA_20ppm_0.9Da	648.841	-9.92	2.881	0.63	16/18	sp|Q9WV91|FPRP_MOUSE	0	R.ALSADQGSYR.C	237	246	0	Ptgfrn
7883	28.72	21064	547.787	547.787	2	7870	405117	m07962_KO_Brain_OLD_12_TrypLysC_2MC_2Mods_TMT_IAA_20ppm_0.9Da	547.793	-10.94	2.456	0.359	13/14	sp|P40694|SMBP2_MOUSE	1	K.SVDGFQGR.E	562	569	0	Ighmbp2
7894	28.75	21069	520.65	520.651	3	7877	405117	m07962_KO_Brain_OLD_12_TrypLysC_2MC_2Mods_TMT_IAA_20ppm_0.9Da	520.655	-10.35	2.955	0.241	19/24	sp|Q8VDJ3|VIGLN_MOUSE	0	R.AKPEYHK.F	734	740	1	Hdlbp
7898	28.77	21071	609.346	609.347	2	7877	405117	m07962_KO_Brain_OLD_12_TrypLysC_2MC_2Mods_TMT_IAA_20ppm_0.9Da	609.351	-9.42	1.99	0.174	10/14	sp|P11627|L1CAM_MOUSE	4	R.GRPQVEFR.W	61	68	1	L1cam
7931	28.85	21086	517.801	517.8	2	7916	405117	m07962_KO_Brain_OLD_12_TrypLysC_2MC_2Mods_TMT_IAA_20ppm_0.9Da	517.806	-9.21	2.379	0.19	12/12	sp|P10852|4F2_MOUSE	1	R.TESLVTR.F	309	315	0	Slc3a2
7934	28.86	21087	613.319	613.318	2	7916	405117	m07962_KO_Brain_OLD_12_TrypLysC_2MC_2Mods_TMT_IAA_20ppm_0.9Da	613.327	-13.14	1.672	0.14	10/12	sp|Q6PHZ2|KCC2D_MOUSE	8	K.HPWICQR.S	269	275	0	Camk2d
7977	28.99	21108	669.307	669.308	3	7946	405117	m07962_KO_Brain_OLD_12_TrypLysC_2MC_2Mods_TMT_IAA_20ppm_0.9Da	669.314	-9.54	3.679	0.621	26/56	sp|P60879|SNP25_MOUSE	1	R.HM*ALDM*GNEIDTQNR.Q	162	176	0	Snap25
7991	29.03	21114	487.59	487.59	3	7961	405117	m07962_KO_Brain_OLD_12_TrypLysC_2MC_2Mods_TMT_IAA_20ppm_0.9Da	487.595	-9.56	3.174	0.604	26/40	sp|Q9R0N0|GALK1_MOUSE	0	R.HSLGSSEYPVR.R	229	239	0	Galk1
7999	29.06	21118	723.886	724.388	2	7961	405117	m07962_KO_Brain_OLD_12_TrypLysC_2MC_2Mods_TMT_IAA_20ppm_0.9Da	723.891	-6.88	3.884	0.521	17/20	sp|Q8BJS4|SUN2_MOUSE	2	K.IVQASQESEAR.V	391	401	0	Sun2
8051	29.21	21143	512.929	513.265	3	8031	405117	m07962_KO_Brain_OLD_12_TrypLysC_2MC_2Mods_TMT_IAA_20ppm_0.9Da	512.934	-9.77	3.16	0.285	21/28	sp|Q9DC71|RT15_MOUSE	0	R.NYEEHMQK.H	139	146	0	Mrps15
8096	29.34	21162	575.803	575.803	2	8090	405117	m07962_KO_Brain_OLD_12_TrypLysC_2MC_2Mods_TMT_IAA_20ppm_0.9Da	575.808	-9.3	3.051	0.512	16/16	sp|P62814|VATB2_MOUSE	1	K.SAIGEGMTR.K	404	412	0	Atp6v1b2
8105	29.36	21167	643.817	643.818	2	8090	405117	m07962_KO_Brain_OLD_12_TrypLysC_2MC_2Mods_TMT_IAA_20ppm_0.9Da	643.82	-4.45	2.799	0.464	14/18	sp|Q9R020|ZRAB2_MOUSE	4	R.TGYGGGFNER.E	100	109	0	Zranb2
8109	29.38	21169	544.812	544.811	2	8090	405117	m07962_KO_Brain_OLD_12_TrypLysC_2MC_2Mods_TMT_IAA_20ppm_0.9Da	544.817	-9.07	1.851	0.048	11/12	sp|Q9R1B9|SLIT2_MOUSE	5	R.LEQNSIR.V	307	313	0	Slit2
8113	29.39	21170	640.807	640.807	2	8095	405117	m07962_KO_Brain_OLD_12_TrypLysC_2MC_2Mods_TMT_IAA_20ppm_0.9Da	640.816	-14.16	2.618	0.684	16/18	sp|Q9QZB7|ARP10_MOUSE	0	K.CGFAGETGPR.C	27	36	0	Actr10
8119	29.41	21173	570.317	570.318	2	8112	405117	m07962_KO_Brain_OLD_12_TrypLysC_2MC_2Mods_TMT_IAA_20ppm_0.9Da	570.322	-8.65	2.139	0.219	9/12	sp|Q9D1H6|NDUF4_MOUSE	1	R.DLLQEHR.S	38	44	0	Ndufaf4
8123	29.42	21175	544.812	545.313	2	8112	405117	m07962_KO_Brain_OLD_12_TrypLysC_2MC_2Mods_TMT_IAA_20ppm_0.9Da	544.817	-9.17	1.966	0.018	10/12	sp|Q9R1B9|SLIT2_MOUSE	5	R.LEQNSIR.V	307	313	0	Slit2
8148	29.5	21186	486.595	486.595	3	8126	405117	m07962_KO_Brain_OLD_12_TrypLysC_2MC_2Mods_TMT_IAA_20ppm_0.9Da	486.599	-8.56	1.748	0.464	18/32	sp|A2AN08|UBR4_MOUSE	2	K.MAAETDPHK.S	1141	1149	0	Ubr4
8156	29.52	21190	583.8	583.799	2	8139	405117	m07962_KO_Brain_OLD_12_TrypLysC_2MC_2Mods_TMT_IAA_20ppm_0.9Da	583.805	-10.05	1.484	0.102	15/16	sp|P62814|VATB2_MOUSE	1	K.SAIGEGM*TR.K	404	412	0	Atp6v1b2
8164	29.54	21193	524.298	524.298	2	8150	405117	m07962_KO_Brain_OLD_12_TrypLysC_2MC_2Mods_TMT_IAA_20ppm_0.9Da	524.303	-10.65	2.37	0.338	14/14	sp|P11881|ITPR1_MOUSE	7	R.DSVLAASR.D	1587	1594	0	Itpr1
8231	29.74	21223	732.866	732.867	2	8212	405117	m07962_KO_Brain_OLD_12_TrypLysC_2MC_2Mods_TMT_IAA_20ppm_0.9Da	732.875	-11.76	3.144	0.303	16/20	sp|Q69ZR2|HECD1_MOUSE	1	R.TNATNNMNLSR.S	1563	1573	0	Hectd1
8256	29.82	21234	643.814	643.812	2	8246	405117	m07962_KO_Brain_OLD_12_TrypLysC_2MC_2Mods_TMT_IAA_20ppm_0.9Da	643.82	-9.77	2.19	0.416	15/18	sp|Q9R020|ZRAB2_MOUSE	4	R.TGYGGGFNER.E	100	109	0	Zranb2
8265	29.84	21239	419.585	419.585	3	8246	405117	m07962_KO_Brain_OLD_12_TrypLysC_2MC_2Mods_TMT_IAA_20ppm_0.9Da	419.59	-11.29	3.09	0.459	18/24	sp|P43247|MSH2_MOUSE	0	R.HVIACAK.Q	839	845	0	Msh2
8268	29.85	21240	549.298	549.298	3	8246	405117	m07962_KO_Brain_OLD_12_TrypLysC_2MC_2Mods_TMT_IAA_20ppm_0.9Da	549.302	-7.92	2.986	0.433	23/40	sp|P60710|ACTB_MOUSE	13	R.HQGVMVGM*GQK.D	40	50	0	Actb
8269	29.86	21241	767.428	767.426	2	8246	405117	m07962_KO_Brain_OLD_12_TrypLysC_2MC_2Mods_TMT_IAA_20ppm_0.9Da	767.435	-9.96	3.7	0.32	18/18	sp|Q8C7D2|CRBN_MOUSE	2	R.TQSDGIQQAK.V	175	184	0	Crbn
8275	29.88	21243	511.955	511.954	3	8255	405117	m07962_KO_Brain_OLD_12_TrypLysC_2MC_2Mods_TMT_IAA_20ppm_0.9Da	511.959	-9.51	2.929	0.135	20/36	sp|Q8C7D2|CRBN_MOUSE	2	R.TQSDGIQQAK.V	175	184	0	Crbn
8283	29.9	21247	608.295	608.796	2	8255	405117	m07962_KO_Brain_OLD_12_TrypLysC_2MC_2Mods_TMT_IAA_20ppm_0.9Da	608.301	-10.88	1.84	0.634	12/16	sp|Q6PFX7|NYAP1_MOUSE	3	R.NGDFTGGYR.L	712	720	0	Nyap1
8298	29.95	21254	697.717	698.05	3	8274	405117	m07962_KO_Brain_OLD_12_TrypLysC_2MC_2Mods_TMT_IAA_20ppm_0.9Da	697.723	-7.63	5.032	0.461	33/52	sp|Q91XV3|BASP1_MOUSE	0	K.KAEGAGTEEEGTPK.E	25	38	1	Basp1
8305	29.97	21257	594.809	594.809	2	8285	405117	m07962_KO_Brain_OLD_12_TrypLysC_2MC_2Mods_TMT_IAA_20ppm_0.9Da	594.816	-11.18	1.692	0.258	10/14	sp|Q8BX94|OSBL2_MOUSE	0	K.TLPPTDCR.L	400	407	0	Osbpl2
8306	29.98	21258	668.375	668.376	2	8285	405117	m07962_KO_Brain_OLD_12_TrypLysC_2MC_2Mods_TMT_IAA_20ppm_0.9Da	668.38	-7.29	2.691	0.267	14/14	sp|Q03265|ATPA_MOUSE	1	K.ISEQSDAK.L	532	539	0	Atp5a1
8309	29.99	21259	549.637	549.636	3	8285	405117	m07962_KO_Brain_OLD_12_TrypLysC_2MC_2Mods_TMT_IAA_20ppm_0.9Da	549.642	-9.05	3.931	0.488	27/44	sp|Q3UMU9|HDGR2_MOUSE	3	R.SAPVNGEATSQK.G	594	605	0	Hdgfrp2
8317	30.01	21263	823.951	823.951	2	8300	405117	m07962_KO_Brain_OLD_12_TrypLysC_2MC_2Mods_TMT_IAA_20ppm_0.9Da	823.959	-10.57	4.368	0.571	22/22	sp|Q3UMU9|HDGR2_MOUSE	3	R.SAPVNGEATSQK.G	594	605	0	Hdgfrp2
8320	30.02	21264	609.333	609.333	2	8300	405117	m07962_KO_Brain_OLD_12_TrypLysC_2MC_2Mods_TMT_IAA_20ppm_0.9Da	609.338	-8.98	2.465	0.217	14/16	sp|Q99KI0|ACON_MOUSE	0	R.VDVSPTSQR.L	556	564	0	Aco2
8330	30.04	21269	423.248	423.247	3	8315	405117	m07962_KO_Brain_OLD_12_TrypLysC_2MC_2Mods_TMT_IAA_20ppm_0.9Da	423.252	-9.07	2.998	0.505	21/24	sp|P63325|RS10_MOUSE	1	K.HPELADK.N	32	38	0	Rps10
8338	30.06	21274	680.396	680.395	2	8315	405117	m07962_KO_Brain_OLD_12_TrypLysC_2MC_2Mods_TMT_IAA_20ppm_0.9Da	680.403	-10.71	3.477	0.47	14/14	sp|Q8K386|RAB15_MOUSE	5	R.EQGQQLAK.E	134	141	0	Rab15
8342	30.07	21276	634.366	634.366	2	8315	405117	m07962_KO_Brain_OLD_12_TrypLysC_2MC_2Mods_TMT_IAA_20ppm_0.9Da	634.374	-12.19	1.977	0.346	11/12	sp|P63325|RS10_MOUSE	1	K.HPELADK.N	32	38	0	Rps10
8349	30.09	21278	414.894	414.893	3	8328	405117	m07962_KO_Brain_OLD_12_TrypLysC_2MC_2Mods_TMT_IAA_20ppm_0.9Da	414.898	-9.79	2.22	0.557	21/32	sp|Q8JZV7|NAGA_MOUSE	1	R.GAHPEAYLR.S	153	161	0	Amdhd2
8357	30.11	21282	707.896	707.896	2	8328	405117	m07962_KO_Brain_OLD_12_TrypLysC_2MC_2Mods_TMT_IAA_20ppm_0.9Da	707.906	-14.89	2.745	0.254	14/14	sp|Q8K4Z5|SF3A1_MOUSE	0	R.QNEINNPK.F	73	80	0	Sf3a1
8360	30.12	21283	590.824	590.824	2	8328	405117	m07962_KO_Brain_OLD_12_TrypLysC_2MC_2Mods_TMT_IAA_20ppm_0.9Da	590.83	-9.11	2.025	0.217	11/14	tr|D3YVV7|D3YVV7_MOUSE	1	R.VTYEQGVR.A	477	484	0	Nova2
8364	30.14	21285	758.424	758.424	2	8328	405117	m07962_KO_Brain_OLD_12_TrypLysC_2MC_2Mods_TMT_IAA_20ppm_0.9Da	758.425	-0.86	3.726	0.414	18/20	sp|Q91XV3|BASP1_MOUSE	0	K.PSSAEPAPSSK.E	171	181	0	Basp1
8370	30.15	21289	465.93	465.929	3	8347	405117	m07962_KO_Brain_OLD_12_TrypLysC_2MC_2Mods_TMT_IAA_20ppm_0.9Da	465.935	-10.98	3.686	0.491	22/36	sp|Q8CJG0|AGO2_MOUSE	2	K.AVQVHQDTLR.T	846	855	0	Ago2
8374	30.16	21291	505.947	505.947	3	8347	405117	m07962_KO_Brain_OLD_12_TrypLysC_2MC_2Mods_TMT_IAA_20ppm_0.9Da	505.952	-10.07	3.137	0.381	23/40	sp|Q91XV3|BASP1_MOUSE	0	K.PSSAEPAPSSK.E	171	181	0	Basp1
8394	30.22	21299	758.418	758.919	2	8366	405117	m07962_KO_Brain_OLD_12_TrypLysC_2MC_2Mods_TMT_IAA_20ppm_0.9Da	758.425	-8.13	4.141	0.424	19/20	sp|Q91XV3|BASP1_MOUSE	0	K.PSSAEPAPSSK.E	171	181	0	Basp1
8405	30.25	21305	493.632	493.632	3	8385	405117	m07962_KO_Brain_OLD_12_TrypLysC_2MC_2Mods_TMT_IAA_20ppm_0.9Da	493.637	-9.96	2.097	0.124	14/24	sp|Q6P5D8|SMHD1_MOUSE	0	K.KGEAMQK.L	726	732	1	Smchd1
8438	30.34	21320	801.874	801.873	2	8415	405117	m07962_KO_Brain_OLD_12_TrypLysC_2MC_2Mods_TMT_IAA_20ppm_0.9Da	801.882	-9.9	4.884	0.712	21/24	sp|Q9DAW9|CNN3_MOUSE	0	K.CASQAGMTAYGTR.R	173	185	0	Cnn3
8445	30.37	21323	644.896	644.896	2	8415	405117	m07962_KO_Brain_OLD_12_TrypLysC_2MC_2Mods_TMT_IAA_20ppm_0.9Da	644.903	-10.99	2.231	0.174	12/12	sp|Q61879|MYH10_MOUSE	2	K.ARDEVIK.Q	1639	1645	1	Myh10
8449	30.38	21325	534.919	534.919	3	8436	405117	m07962_KO_Brain_OLD_12_TrypLysC_2MC_2Mods_TMT_IAA_20ppm_0.9Da	534.924	-9	4.156	0.767	30/48	sp|Q9DAW9|CNN3_MOUSE	0	K.CASQAGMTAYGTR.R	173	185	0	Cnn3
8456	30.4	21328	471.937	471.937	3	8436	405117	m07962_KO_Brain_OLD_12_TrypLysC_2MC_2Mods_TMT_IAA_20ppm_0.9Da	471.942	-9.63	3.854	0.487	24/32	tr|E9Q6R7|E9Q6R7_MOUSE	0	R.AHLEASAEK.W	2550	2558	0	Utrn
8461	30.42	21331	698.393	698.893	2	8436	405117	m07962_KO_Brain_OLD_12_TrypLysC_2MC_2Mods_TMT_IAA_20ppm_0.9Da	698.399	-8.27	2.943	0.565	15/18	sp|Q8CJG0|AGO2_MOUSE	2	K.AVQVHQDTLR.T	846	855	0	Ago2
8468	30.44	21334	516.926	516.925	3	8447	405117	m07962_KO_Brain_OLD_12_TrypLysC_2MC_2Mods_TMT_IAA_20ppm_0.9Da	516.931	-10.29	2.91	0.554	21/40	sp|P46460|NSF_MOUSE	1	K.DFQSGQHVM*VR.T	28	38	0	Nsf
8482	30.49	21340	651.289	651.289	2	8466	405117	m07962_KO_Brain_OLD_12_TrypLysC_2MC_2Mods_TMT_IAA_20ppm_0.9Da	651.294	-7.74	2.287	0.624	11/14	sp|Q8R5A3|AB1IP_MOUSE	3	K.YLCCDDAR.T	401	408	0	Apbb1ip
8488	30.5	21343	602.844	602.844	2	8473	405117	m07962_KO_Brain_OLD_12_TrypLysC_2MC_2Mods_TMT_IAA_20ppm_0.9Da	602.851	-10.17	2.345	0.283	12/12	sp|Q62165|DAG1_MOUSE	0	R.IADENGK.P	679	685	0	Dag1
8495	30.53	21346	651.29	651.792	2	8473	405117	m07962_KO_Brain_OLD_12_TrypLysC_2MC_2Mods_TMT_IAA_20ppm_0.9Da	651.294	-6.84	3.091	0.644	13/14	sp|Q8R5A3|AB1IP_MOUSE	3	K.YLCCDDAR.T	401	408	0	Apbb1ip
8505	30.56	21350	801.881	801.881	2	8501	405117	m07962_KO_Brain_OLD_12_TrypLysC_2MC_2Mods_TMT_IAA_20ppm_0.9Da	801.882	-1.72	4.323	0.686	21/24	sp|Q9DAW9|CNN3_MOUSE	0	K.CASQAGMTAYGTR.R	173	185	0	Cnn3
8506	30.56	21351	639.863	639.862	2	8501	405117	m07962_KO_Brain_OLD_12_TrypLysC_2MC_2Mods_TMT_IAA_20ppm_0.9Da	639.869	-9.96	2.591	0.148	12/12	sp|Q3V038|TTC9A_MOUSE	0	R.LSEEQSK.T	112	118	0	Ttc9
8509	30.58	21352	561.845	561.845	2	8501	405117	m07962_KO_Brain_OLD_12_TrypLysC_2MC_2Mods_TMT_IAA_20ppm_0.9Da	561.851	-10.07	1.928	0.261	11/12	sp|P82343|RENBP_MOUSE	2	R.ILQHVQR.D	225	231	0	Renbp
8517	30.6	21356	611.304	611.806	2	8501	405117	m07962_KO_Brain_OLD_12_TrypLysC_2MC_2Mods_TMT_IAA_20ppm_0.9Da	611.309	-8.09	2.278	0.355	10/12	sp|Q9JJ61|GLT16_MOUSE	0	K.QYYYEAR.P	380	386	0	Galnt16
8546	30.69	21369	560.952	560.952	3	8531	405117	m07962_KO_Brain_OLD_12_TrypLysC_2MC_2Mods_TMT_IAA_20ppm_0.9Da	560.959	-11.98	3.16	0.266	25/40	sp|Q8BFU3|RN214_MOUSE	2	K.QLASGNCSEEK.C	143	153	0	Rnf214
8562	30.75	21375	643.341	643.842	2	8554	405117	m07962_KO_Brain_OLD_12_TrypLysC_2MC_2Mods_TMT_IAA_20ppm_0.9Da	643.348	-11.32	2.279	0.285	13/18	sp|G5E8K5|ANK3_MOUSE	21	R.GETALHMAAR.S	449	458	0	Ank3
8572	30.78	21380	595.821	596.323	2	8561	405117	m07962_KO_Brain_OLD_12_TrypLysC_2MC_2Mods_TMT_IAA_20ppm_0.9Da	595.828	-10.52	2.959	0.291	12/14	sp|Q61879|MYH10_MOUSE	3	R.NTNPNFVR.C	670	677	0	Myh10
8577	30.79	21382	692.34	692.339	2	8570	405117	m07962_KO_Brain_OLD_12_TrypLysC_2MC_2Mods_TMT_IAA_20ppm_0.9Da	692.348	-12.11	1.568	0.478	14/18	sp|P05202|AATM_MOUSE	0	R.DAGM*QLQGYR.Y	171	180	0	Got2
8580	30.81	21383	498.944	499.278	3	8570	405117	m07962_KO_Brain_OLD_12_TrypLysC_2MC_2Mods_TMT_IAA_20ppm_0.9Da	498.949	-9.83	2.631	0.242	18/32	sp|P53994|RAB2A_MOUSE	0	K.KEEGEAFAR.E	131	139	1	Rab2a
8583	30.81	21384	560.955	560.956	3	8575	405117	m07962_KO_Brain_OLD_12_TrypLysC_2MC_2Mods_TMT_IAA_20ppm_0.9Da	560.959	-7.14	3.893	0.37	25/40	sp|Q8BFU3|RN214_MOUSE	2	K.QLASGNCSEEK.C	143	153	0	Rnf214
8594	30.85	21389	840.929	840.928	2	8582	405117	m07962_KO_Brain_OLD_12_TrypLysC_2MC_2Mods_TMT_IAA_20ppm_0.9Da	840.935	-7.67	4.374	0.532	20/20	sp|Q8BFU3|RN214_MOUSE	2	K.QLASGNCSEEK.C	143	153	0	Rnf214
8598	30.86	21391	575.803	576.305	2	8589	405117	m07962_KO_Brain_OLD_12_TrypLysC_2MC_2Mods_TMT_IAA_20ppm_0.9Da	575.808	-8.05	2.697	0.302	13/16	sp|P62814|VATB2_MOUSE	1	K.SAIGEGMTR.K	404	412	0	Atp6v1b2
8615	30.92	21397	668.372	668.371	2	8607	405117	m07962_KO_Brain_OLD_12_TrypLysC_2MC_2Mods_TMT_IAA_20ppm_0.9Da	668.38	-11.48	2.97	0.199	14/14	sp|Q6PGC7|S35E3_MOUSE	0	K.LSEQEGSK.S	299	306	0	Slc35e3
8625	30.95	21401	530.936	531.271	3	8621	405117	m07962_KO_Brain_OLD_12_TrypLysC_2MC_2Mods_TMT_IAA_20ppm_0.9Da	530.942	-10	2.26	0.306	18/40	sp|O55131|SEPT7_MOUSE	2	K.SPLAQM*EEERR.E	333	343	1	Sept7
8632	30.98	21404	747.914	747.913	2	8624	405117	m07962_KO_Brain_OLD_12_TrypLysC_2MC_2Mods_TMT_IAA_20ppm_0.9Da	747.919	-7.78	2.43	0.321	14/16	sp|P53994|RAB2A_MOUSE	0	K.KEEGEAFAR.E	131	139	1	Rab2a
8640	31.01	21407	544.634	544.635	3	8635	405117	m07962_KO_Brain_OLD_12_TrypLysC_2MC_2Mods_TMT_IAA_20ppm_0.9Da	544.638	-7.52	2.878	0.449	27/44	sp|Q80XA6|REPS2_MOUSE	3	R.APSQAAESSPTK.M	403	414	0	Reps2
8648	31.03	21410	523.539	523.79	4	8638	405117	m07962_KO_Brain_OLD_12_TrypLysC_2MC_2Mods_TMT_IAA_20ppm_0.9Da	523.544	-9.06	2.263	0.335	25/78	sp|Q91XV3|BASP1_MOUSE	0	K.KAEGAGTEEEGTPK.E	25	38	1	Basp1
8649	31.04	21411	544.631	544.631	3	8638	405117	m07962_KO_Brain_OLD_12_TrypLysC_2MC_2Mods_TMT_IAA_20ppm_0.9Da	544.638	-13.09	3.087	0.376	26/44	sp|Q80XA6|REPS2_MOUSE	3	R.APSQAAESSPTK.M	403	414	0	Reps2
8659	31.07	21415	747.913	748.414	2	8652	405117	m07962_KO_Brain_OLD_12_TrypLysC_2MC_2Mods_TMT_IAA_20ppm_0.9Da	747.919	-8.48	2.793	0.448	13/16	sp|P53994|RAB2A_MOUSE	0	K.KEEGEAFAR.E	131	139	1	Rab2a
8666	31.09	21418	613.826	613.827	2	8657	405117	m07962_KO_Brain_OLD_12_TrypLysC_2MC_2Mods_TMT_IAA_20ppm_0.9Da	613.833	-10.26	2.321	0.364	13/14	sp|O35382|EXOC4_MOUSE	2	R.TYQSITER.I	75	82	0	Exoc4
8676	31.12	21421	816.446	816.447	2	8672	405117	m07962_KO_Brain_OLD_12_TrypLysC_2MC_2Mods_TMT_IAA_20ppm_0.9Da	816.454	-9.52	3.026	0.693	20/22	sp|Q80XA6|REPS2_MOUSE	3	R.APSQAAESSPTK.M	403	414	0	Reps2
8715	31.25	21436	635.684	635.685	3	8709	405117	m07962_KO_Brain_OLD_12_TrypLysC_2MC_2Mods_TMT_IAA_20ppm_0.9Da	635.689	-7.78	2.824	0.318	22/44	sp|P06837|NEUM_MOUSE	0	K.KGEGDAAPSEEK.A	114	125	1	Gap43
8720	31.26	21438	681.844	681.845	2	8714	405117	m07962_KO_Brain_OLD_12_TrypLysC_2MC_2Mods_TMT_IAA_20ppm_0.9Da	681.853	-13.42	2.057	0.44	14/20	sp|P05063|ALDOC_MOUSE	0	R.AEM*NGLAAQGR.Y	332	342	0	Aldoc
8724	31.28	21440	669.311	669.311	3	8714	405117	m07962_KO_Brain_OLD_12_TrypLysC_2MC_2Mods_TMT_IAA_20ppm_0.9Da	669.314	-3.65	4.664	0.588	30/56	sp|P60879|SNP25_MOUSE	1	R.HM*ALDM*GNEIDTQNR.Q	162	176	0	Snap25
8737	31.32	21446	576.831	576.831	4	8728	405117	m07962_KO_Brain_OLD_12_TrypLysC_2MC_2Mods_TMT_IAA_20ppm_0.9Da	576.836	-9.2	2.448	0.281	31/66	sp|Q9DC48|PRP17_MOUSE	0	K.GKQEEEKPGEEK.T	227	238	2	Cdc40
8744	31.34	21449	669.311	669.98	3	8728	405117	m07962_KO_Brain_OLD_12_TrypLysC_2MC_2Mods_TMT_IAA_20ppm_0.9Da	669.314	-3.65	4.965	0.711	29/56	sp|P60879|SNP25_MOUSE	1	R.HM*ALDM*GNEIDTQNR.Q	162	176	0	Snap25
8768	31.41	21460	669.308	669.974	3	8755	405117	m07962_KO_Brain_OLD_12_TrypLysC_2MC_2Mods_TMT_IAA_20ppm_0.9Da	669.314	-9.18	4.807	0.647	26/56	sp|P60879|SNP25_MOUSE	1	R.HM*ALDM*GNEIDTQNR.Q	162	176	0	Snap25
8772	31.42	21461	639.354	639.354	3	8762	405117	m07962_KO_Brain_OLD_12_TrypLysC_2MC_2Mods_TMT_IAA_20ppm_0.9Da	639.358	-7.22	4.879	0.517	26/52	sp|Q8BZH4|POGZ_MOUSE	3	K.RPGVTGENSNEVAK.L	306	319	1	Pogz
8815	31.56	21481	722.901	723.402	2	8796	405117	m07962_KO_Brain_OLD_12_TrypLysC_2MC_2Mods_TMT_IAA_20ppm_0.9Da	722.906	-6.94	4.23	0.507	16/18	sp|P35564|CALX_MOUSE	0	K.SDASTPPSPK.V	49	58	0	Canx
8824	31.58	21485	747.917	748.419	2	8809	405117	m07962_KO_Brain_OLD_12_TrypLysC_2MC_2Mods_TMT_IAA_20ppm_0.9Da	747.919	-2.99	2.963	0.391	14/16	sp|P53994|RAB2A_MOUSE	0	K.KEEGEAFAR.E	131	139	1	Rab2a
8832	31.61	21488	551.819	551.819	2	8818	405117	m07962_KO_Brain_OLD_12_TrypLysC_2MC_2Mods_TMT_IAA_20ppm_0.9Da	551.825	-10.42	2.933	0.292	14/14	sp|Q8BG94|COMD7_MOUSE	1	K.GLTAEQVR.T	86	93	0	Commd7
8842	31.64	21493	739.4	739.4	2	8827	405117	m07962_KO_Brain_OLD_12_TrypLysC_2MC_2Mods_TMT_IAA_20ppm_0.9Da	739.408	-11.11	2.745	0.361	14/16	sp|Q8CC86|PNCB_MOUSE	0	R.GTQEPCTVK.P	458	466	0	Naprt1
8867	31.72	21504	572.332	572.332	2	8854	405117	m07962_KO_Brain_OLD_12_TrypLysC_2MC_2Mods_TMT_IAA_20ppm_0.9Da	572.338	-10.34	2.042	0.225	16/16	sp|Q91WG2|RABE2_MOUSE	4	K.AEAVAAVQR.Q	56	64	0	Rabep2
8874	31.74	21507	531.648	531.648	3	8865	405117	m07962_KO_Brain_OLD_12_TrypLysC_2MC_2Mods_TMT_IAA_20ppm_0.9Da	531.654	-11.03	1.959	0.153	21/28	sp|P40336|VP26A_MOUSE	1	K.TEDGKVEK.H	31	38	1	Vps26a
8878	31.75	21509	758.421	758.922	2	8865	405117	m07962_KO_Brain_OLD_12_TrypLysC_2MC_2Mods_TMT_IAA_20ppm_0.9Da	758.425	-4.37	3.994	0.458	18/20	sp|Q91XV3|BASP1_MOUSE	0	K.PSSAEPAPSSK.E	171	181	0	Basp1
8907	31.84	21522	638.363	638.363	2	8885	405117	m07962_KO_Brain_OLD_12_TrypLysC_2MC_2Mods_TMT_IAA_20ppm_0.9Da	638.369	-9.24	2.271	0.096	12/12	sp|Q9DBG3|AP2B1_MOUSE	5	K.AELNNEK.K	20	26	0	Ap2b1
8914	31.87	21525	493.269	493.269	3	8892	405117	m07962_KO_Brain_OLD_12_TrypLysC_2MC_2Mods_TMT_IAA_20ppm_0.9Da	493.274	-10.09	2.032	0.253	19/32	sp|Q8CC86|PNCB_MOUSE	0	R.GTQEPCTVK.P	458	466	0	Naprt1
8919	31.89	21528	549.288	549.288	2	8892	405117	m07962_KO_Brain_OLD_12_TrypLysC_2MC_2Mods_TMT_IAA_20ppm_0.9Da	549.293	-9.57	1.578	0.508	10/14	sp|Q7TSK3|PCDH8_MOUSE	2	K.VSGDTSFR.L	57	64	0	Pcdh8
8950	31.98	21542	623.655	623.655	3	8924	405117	m07962_KO_Brain_OLD_12_TrypLysC_2MC_2Mods_TMT_IAA_20ppm_0.9Da	623.663	-13.83	3.736	0.516	21/40	sp|A2A8Z1|OSBL9_MOUSE	6	R.KLEDQNEYESR.S	656	666	1	Osbpl9
8954	32	21544	666.406	666.407	2	8924	405117	m07962_KO_Brain_OLD_12_TrypLysC_2MC_2Mods_TMT_IAA_20ppm_0.9Da	666.414	-11.45	1.982	0.241	11/12	sp|Q9D0F3|LMAN1_MOUSE	1	R.NKPYPVR.A	204	210	1	Lman1
8967	32.04	21550	838.439	838.439	2	8937	405117	m07962_KO_Brain_OLD_12_TrypLysC_2MC_2Mods_TMT_IAA_20ppm_0.9Da	838.441	-2.89	4.262	0.578	22/24	sp|Q9CY57|CHTOP_MOUSE	7	R.ASMQQQQQLASAR.N	39	51	0	Chtop
8976	32.06	21554	508.303	508.304	2	8958	405117	m07962_KO_Brain_OLD_12_TrypLysC_2MC_2Mods_TMT_IAA_20ppm_0.9Da	508.309	-11.37	1.723	0.088	11/12	sp|Q80U63|MFN2_MOUSE	1	K.QIAEAVR.L	367	373	0	Mfn2
8984	32.09	21558	731.381	731.381	2	8958	405117	m07962_KO_Brain_OLD_12_TrypLysC_2MC_2Mods_TMT_IAA_20ppm_0.9Da	731.392	-14.75	2.768	0.356	18/18	tr|F7BAB2|F7BAB2_MOUSE	0	K.NEPMGSSGPK.R	1011	1020	0	Tmem132b
8988	32.1	21560	692.345	692.346	2	8958	405117	m07962_KO_Brain_OLD_12_TrypLysC_2MC_2Mods_TMT_IAA_20ppm_0.9Da	692.348	-3.87	2.066	0.428	15/18	sp|P05202|AATM_MOUSE	0	R.DAGM*QLQGYR.Y	171	180	0	Got2
8997	32.13	21564	696.907	697.407	2	8971	405117	m07962_KO_Brain_OLD_12_TrypLysC_2MC_2Mods_TMT_IAA_20ppm_0.9Da	696.909	-2.15	3.991	0.203	14/14	sp|P61979|HNRPK_MOUSE	10	R.ENTQTTIK.L	172	179	0	Hnrnpk
8998	32.13	21565	722.893	722.893	2	8971	405117	m07962_KO_Brain_OLD_12_TrypLysC_2MC_2Mods_TMT_IAA_20ppm_0.9Da	722.906	-17.39	3.308	0.509	16/18	sp|P35564|CALX_MOUSE	0	K.SDASTPPSPK.V	49	58	0	Canx
9001	32.14	21566	731.39	731.39	2	8971	405117	m07962_KO_Brain_OLD_12_TrypLysC_2MC_2Mods_TMT_IAA_20ppm_0.9Da	731.392	-3.09	2.804	0.358	18/18	tr|F7BAB2|F7BAB2_MOUSE	0	K.NEPMGSSGPK.R	1011	1020	0	Tmem132b
9009	32.17	21570	692.34	693.344	2	8971	405117	m07962_KO_Brain_OLD_12_TrypLysC_2MC_2Mods_TMT_IAA_20ppm_0.9Da	692.348	-11.82	2	0.402	12/18	sp|P05202|AATM_MOUSE	0	R.DAGM*QLQGYR.Y	171	180	0	Got2
9014	32.18	21573	486.945	486.946	3	8992	405117	m07962_KO_Brain_OLD_12_TrypLysC_2MC_2Mods_TMT_IAA_20ppm_0.9Da	486.951	-11.28	4.383	0.456	28/36	sp|P36993|PPM1B_MOUSE	5	K.RHVIEAVYSR.L	360	369	1	Ppm1b
9022	32.2	21577	502.032	502.032	4	8992	405117	m07962_KO_Brain_OLD_12_TrypLysC_2MC_2Mods_TMT_IAA_20ppm_0.9Da	502.036	-8.84	2.55	0.297	26/78	sp|Q8VD65|PI3R4_MOUSE	0	K.TSDHEVVQPGKPPR.S	878	891	1	Pik3r4
9026	32.22	21578	637.37	637.37	2	8992	405117	m07962_KO_Brain_OLD_12_TrypLysC_2MC_2Mods_TMT_IAA_20ppm_0.9Da	637.379	-14.64	2.739	0.25	11/12	sp|Q61315|APC_MOUSE	5	K.ENQVPTK.G	2603	2609	0	Apc
9037	32.25	21583	433.923	433.923	3	9011	405117	m07962_KO_Brain_OLD_12_TrypLysC_2MC_2Mods_TMT_IAA_20ppm_0.9Da	433.927	-9.86	1.556	0.091	17/28	sp|O88952|LIN7C_MOUSE	0	R.SGEVPPQK.L	27	34	0	Lin7c
9038	32.25	21584	684.818	684.818	2	9011	405117	m07962_KO_Brain_OLD_12_TrypLysC_2MC_2Mods_TMT_IAA_20ppm_0.9Da	684.826	-12.52	2.841	0.572	16/18	sp|Q7TQK5|CCD93_MOUSE	1	K.MTAMANEESR.L	260	269	0	Ccdc93
9041	32.27	21585	648.839	648.838	2	9011	405117	m07962_KO_Brain_OLD_12_TrypLysC_2MC_2Mods_TMT_IAA_20ppm_0.9Da	648.847	-13.09	1.691	0.164	12/12	sp|Q9QXZ0|MACF1_MOUSE	4	K.SLCEDSK.A	3178	3184	0	Macf1
9075	32.37	21601	602.317	602.317	2	9045	405117	m07962_KO_Brain_OLD_12_TrypLysC_2MC_2Mods_TMT_IAA_20ppm_0.9Da	602.327	-15.93	3.122	0.413	16/16	sp|Q99NH0|ANR17_MOUSE	1	R.GGCNINAIR.E	1740	1748	0	Ankrd17
9080	32.38	21603	455.598	455.598	3	9062	405117	m07962_KO_Brain_OLD_12_TrypLysC_2MC_2Mods_TMT_IAA_20ppm_0.9Da	455.603	-10.53	2.229	0.27	20/28	sp|Q8K274|KT3K_MOUSE	0	R.YLSSHATK.L	95	102	0	Fn3krp
9088	32.4	21607	602.324	602.324	2	9062	405117	m07962_KO_Brain_OLD_12_TrypLysC_2MC_2Mods_TMT_IAA_20ppm_0.9Da	602.327	-5.7	2.919	0.385	16/16	sp|Q99NH0|ANR17_MOUSE	1	R.GGCNINAIR.E	1740	1748	0	Ankrd17
9100	32.44	21613	637.375	637.375	2	9079	405117	m07962_KO_Brain_OLD_12_TrypLysC_2MC_2Mods_TMT_IAA_20ppm_0.9Da	637.379	-7	2.308	0.16	12/12	sp|Q61315|APC_MOUSE	5	K.ENQVPTK.G	2603	2609	0	Apc
9111	32.48	21618	427.564	427.564	3	9094	405117	m07962_KO_Brain_OLD_12_TrypLysC_2MC_2Mods_TMT_IAA_20ppm_0.9Da	427.569	-11.25	3.553	0.42	24/32	sp|O70589|CSKP_MOUSE	4	R.IMHGGMIHR.Q	518	526	0	Cask
9122	32.51	21623	650.379	650.378	2	9094	405117	m07962_KO_Brain_OLD_12_TrypLysC_2MC_2Mods_TMT_IAA_20ppm_0.9Da	650.387	-13.43	2.685	0.301	14/14	sp|O88952|LIN7C_MOUSE	0	R.SGEVPPQK.L	27	34	0	Lin7c
9123	32.52	21624	516.908	516.908	3	9094	405117	m07962_KO_Brain_OLD_12_TrypLysC_2MC_2Mods_TMT_IAA_20ppm_0.9Da	516.913	-10.25	3.696	0.676	27/44	sp|P83741|WNK1_MOUSE	5	K.GHMNYEGPGMAR.K	2267	2278	0	Wnk1
9131	32.54	21627	530.937	530.937	3	9109	405117	m07962_KO_Brain_OLD_12_TrypLysC_2MC_2Mods_TMT_IAA_20ppm_0.9Da	530.942	-9.52	1.98	0.297	18/40	sp|O55131|SEPT7_MOUSE	2	K.SPLAQM*EEERR.E	333	343	1	Sept7
9143	32.58	21633	654.382	654.884	2	9109	405117	m07962_KO_Brain_OLD_12_TrypLysC_2MC_2Mods_TMT_IAA_20ppm_0.9Da	654.39	-12.27	2.259	0.272	12/12	sp|Q9QXZ0|MACF1_MOUSE	10	R.YTTLHSK.C	3942	3948	0	Macf1
9146	32.59	21634	554.98	554.979	3	9130	405117	m07962_KO_Brain_OLD_12_TrypLysC_2MC_2Mods_TMT_IAA_20ppm_0.9Da	554.986	-10.2	3.447	0.416	27/36	sp|Q64521|GPDM_MOUSE	0	R.KQEELETATR.F	588	597	1	Gpd2
9155	32.62	21639	674.861	675.363	2	9130	405117	m07962_KO_Brain_OLD_12_TrypLysC_2MC_2Mods_TMT_IAA_20ppm_0.9Da	674.868	-10.25	2.803	0.197	13/14	sp|Q9R013|CATF_MOUSE	0	R.DCSPVNAK.V	125	132	0	Ctsf
9162	32.64	21642	638.871	638.871	2	9130	405117	m07962_KO_Brain_OLD_12_TrypLysC_2MC_2Mods_TMT_IAA_20ppm_0.9Da	638.879	-12.45	2.804	0.272	14/14	sp|Q9D8I2|P2Y13_MOUSE	0	K.EATPSSVK.K	167	174	0	P2yr13
9173	32.67	21647	681.85	681.85	2	9145	405117	m07962_KO_Brain_OLD_12_TrypLysC_2MC_2Mods_TMT_IAA_20ppm_0.9Da	681.853	-5.47	1.845	0.506	14/20	sp|P05063|ALDOC_MOUSE	0	R.AEM*NGLAAQGR.Y	332	342	0	Aldoc
9184	32.7	21653	548.322	548.322	2	9164	405117	m07962_KO_Brain_OLD_12_TrypLysC_2MC_2Mods_TMT_IAA_20ppm_0.9Da	548.327	-9.59	1.924	0.2	12/16	sp|P10637|TAU_MOUSE	1	K.QPAAGLPGR.P	333	341	0	Mapt
9198	32.75	21659	831.967	832.467	2	9164	405117	m07962_KO_Brain_OLD_12_TrypLysC_2MC_2Mods_TMT_IAA_20ppm_0.9Da	831.975	-10.15	3.487	0.573	17/18	sp|Q64521|GPDM_MOUSE	0	R.KQEELETATR.F	588	597	1	Gpd2
9203	32.76	21662	464.26	464.259	3	9181	405117	m07962_KO_Brain_OLD_12_TrypLysC_2MC_2Mods_TMT_IAA_20ppm_0.9Da	464.264	-8.42	2.788	0.463	17/28	sp|O55143|AT2A2_MOUSE	0	K.ECVQPATK.S	997	1004	0	Atp2a2
9208	32.77	21665	474.62	474.62	3	9181	405117	m07962_KO_Brain_OLD_12_TrypLysC_2MC_2Mods_TMT_IAA_20ppm_0.9Da	474.626	-12.48	3.789	0.143	22/28	sp|P26039|TLN1_MOUSE	0	K.RQFVQSAK.E	1523	1530	1	Tln1
9212	32.78	21667	640.092	640.092	4	9181	405117	m07962_KO_Brain_OLD_12_TrypLysC_2MC_2Mods_TMT_IAA_20ppm_0.9Da	640.101	-14.87	3.462	0.433	41/114	sp|A2AG50|MA7D2_MOUSE	3	K.AEHSAGKPTAGTTDAGEAAK.I	432	451	1	Map7d2
9223	32.81	21671	695.885	695.885	2	9200	405117	m07962_KO_Brain_OLD_12_TrypLysC_2MC_2Mods_TMT_IAA_20ppm_0.9Da	695.892	-9.28	3.355	0.451	14/14	sp|O55143|AT2A2_MOUSE	0	K.ECVQPATK.S	997	1004	0	Atp2a2
9234	32.84	21677	427.935	427.935	3	9200	405117	m07962_KO_Brain_OLD_12_TrypLysC_2MC_2Mods_TMT_IAA_20ppm_0.9Da	427.94	-11.57	2.517	0.363	16/24	sp|Q91ZU6|DYST_MOUSE	7	K.AQLVQHK.E	6560	6566	0	Dst
9242	32.85	21681	637.833	637.833	2	9221	405117	m07962_KO_Brain_OLD_12_TrypLysC_2MC_2Mods_TMT_IAA_20ppm_0.9Da	637.84	-9.97	1.924	0.232	16/18	sp|Q76MZ3|2AAA_MOUSE	0	R.M*AGDPVANVR.F	528	537	0	Ppp2r1a
9272	32.94	21694	439.564	439.564	3	9253	405117	m07962_KO_Brain_OLD_12_TrypLysC_2MC_2Mods_TMT_IAA_20ppm_0.9Da	439.568	-11.07	3.407	0.435	22/32	sp|Q99KC8|VMA5A_MOUSE	0	K.ANDNFTIHR.L	539	547	0	Vwa5a
9279	32.96	21697	658.845	658.845	2	9253	405117	m07962_KO_Brain_OLD_12_TrypLysC_2MC_2Mods_TMT_IAA_20ppm_0.9Da	658.849	-5.71	2.96	0.36	15/16	sp|Q99KC8|VMA5A_MOUSE	0	K.ANDNFTIHR.L	539	547	0	Vwa5a
9285	32.97	21700	603.298	603.297	2	9270	405117	m07962_KO_Brain_OLD_12_TrypLysC_2MC_2Mods_TMT_IAA_20ppm_0.9Da	603.304	-9.62	2.303	0.45	14/14	sp|O55017|CAC1B_MOUSE	4	K.TESSSYFR.R	458	465	0	Cacna1b
9292	33	21703	574.849	574.85	2	9270	405117	m07962_KO_Brain_OLD_12_TrypLysC_2MC_2Mods_TMT_IAA_20ppm_0.9Da	574.856	-11.47	1.782	0.014	11/12	sp|P11103|PARP1_MOUSE	1	K.LTGSANK.A	419	425	0	Parp1
9297	33.01	21706	669.308	669.308	3	9270	405117	m07962_KO_Brain_OLD_12_TrypLysC_2MC_2Mods_TMT_IAA_20ppm_0.9Da	669.314	-8.66	4.643	0.668	30/56	sp|P60879|SNP25_MOUSE	1	R.HM*ALDM*GNEIDTQNR.Q	162	176	0	Snap25
9302	33.03	21708	704.88	704.879	2	9283	405117	m07962_KO_Brain_OLD_12_TrypLysC_2MC_2Mods_TMT_IAA_20ppm_0.9Da	704.888	-11.34	3.376	0.416	18/18	sp|P59017|B2L13_MOUSE	0	K.SLDSSGAGEK.S	285	294	0	Bcl2l13
9310	33.05	21712	590.804	590.804	2	9283	405117	m07962_KO_Brain_OLD_12_TrypLysC_2MC_2Mods_TMT_IAA_20ppm_0.9Da	590.812	-12.16	2.115	0.303	13/16	sp|P00920|CAH2_MOUSE	0	K.GGPLSDSYR.L	81	89	0	Ca2
9313	33.06	21713	642.817	642.816	2	9283	405117	m07962_KO_Brain_OLD_12_TrypLysC_2MC_2Mods_TMT_IAA_20ppm_0.9Da	642.826	-14.13	1.702	0.465	12/16	sp|P19246|NFH_MOUSE	0	R.AAM*GELYER.E	138	146	0	Nefh
9320	33.08	21717	532.285	532.284	2	9300	405117	m07962_KO_Brain_OLD_12_TrypLysC_2MC_2Mods_TMT_IAA_20ppm_0.9Da	532.29	-10.7	2.419	0.337	10/14	sp|Q9JKK7|TMOD2_MOUSE	1	K.AATGPFDR.E	59	66	0	Tmod2
9341	33.15	21726	563.327	563.829	2	9317	405117	m07962_KO_Brain_OLD_12_TrypLysC_2MC_2Mods_TMT_IAA_20ppm_0.9Da	563.332	-10.3	1.546	0.105	11/14	sp|Q9ES28|ARHG7_MOUSE	8	K.GDVIHVTR.V	187	194	0	Arhgef7
9345	33.16	21728	681.846	681.845	2	9317	405117	m07962_KO_Brain_OLD_12_TrypLysC_2MC_2Mods_TMT_IAA_20ppm_0.9Da	681.853	-11.49	2.221	0.405	16/20	sp|P05063|ALDOC_MOUSE	0	R.AEM*NGLAAQGR.Y	332	342	0	Aldoc
9360	33.2	21736	514.795	514.795	2	9336	405117	m07962_KO_Brain_OLD_12_TrypLysC_2MC_2Mods_TMT_IAA_20ppm_0.9Da	514.801	-11.62	1.669	0.134	10/12	sp|Q922H2|PDK3_MOUSE	0	R.PSLEPTR.A	311	317	0	Pdk3
9363	33.21	21737	651.024	651.024	3	9336	405117	m07962_KO_Brain_OLD_12_TrypLysC_2MC_2Mods_TMT_IAA_20ppm_0.9Da	651.03	-9.97	4.839	0.608	35/56	sp|Q9QWI6|SRCN1_MOUSE	6	R.HTQGAQPGLADQAAK.L	189	203	0	Srcin1
9377	33.25	21744	617.849	617.849	2	9357	405117	m07962_KO_Brain_OLD_12_TrypLysC_2MC_2Mods_TMT_IAA_20ppm_0.9Da	617.856	-11.02	2.114	0.297	12/12	sp|Q60610|TIAM1_MOUSE	3	R.QLSDADK.L	1034	1040	0	Tiam1
9380	33.26	21745	669.871	670.371	2	9357	405117	m07962_KO_Brain_OLD_12_TrypLysC_2MC_2Mods_TMT_IAA_20ppm_0.9Da	669.879	-12.28	3.02	0.364	14/14	sp|Q80VJ2|SRA1_MOUSE	1	K.SLSSEETK.E	205	212	0	Sra1
9398	33.31	21754	575.803	575.803	2	9374	405117	m07962_KO_Brain_OLD_12_TrypLysC_2MC_2Mods_TMT_IAA_20ppm_0.9Da	575.808	-9.56	2.807	0.361	14/14	sp|Q8R0J7|VP37B_MOUSE	0	K.EMTLASNR.S	46	53	0	Vps37b
9407	33.34	21758	735.91	735.909	2	9374	405117	m07962_KO_Brain_OLD_12_TrypLysC_2MC_2Mods_TMT_IAA_20ppm_0.9Da	735.919	-12.82	3.078	0.579	20/20	sp|Q60597|ODO1_MOUSE	5	R.DPAAAPATGNK.K	989	999	0	Ogdh
9416	33.36	21763	490.944	490.944	3	9391	405117	m07962_KO_Brain_OLD_12_TrypLysC_2MC_2Mods_TMT_IAA_20ppm_0.9Da	490.949	-10.12	3.029	0.436	22/40	sp|Q60597|ODO1_MOUSE	5	R.DPAAAPATGNK.K	989	999	0	Ogdh
9431	33.41	21769	735.917	735.917	2	9412	405117	m07962_KO_Brain_OLD_12_TrypLysC_2MC_2Mods_TMT_IAA_20ppm_0.9Da	735.919	-4.04	2.921	0.443	20/20	sp|Q60597|ODO1_MOUSE	5	R.DPAAAPATGNK.K	989	999	0	Ogdh
9443	33.45	21775	758.422	758.422	2	9412	405117	m07962_KO_Brain_OLD_12_TrypLysC_2MC_2Mods_TMT_IAA_20ppm_0.9Da	758.425	-4.08	3.528	0.426	16/20	sp|Q91XV3|BASP1_MOUSE	0	K.PSSAEPAPSSK.E	171	181	0	Basp1
9459	33.49	21782	717.902	717.902	2	9429	405117	m07962_KO_Brain_OLD_12_TrypLysC_2MC_2Mods_TMT_IAA_20ppm_0.9Da	717.914	-16.72	2.883	0.436	17/18	sp|Q5U4C3|SFR19_MOUSE	0	R.EGVSSTTPAK.D	790	799	0	Scaf1
9470	33.52	21788	593.337	593.338	2	9446	405117	m07962_KO_Brain_OLD_12_TrypLysC_2MC_2Mods_TMT_IAA_20ppm_0.9Da	593.343	-9.73	2.231	0.394	15/16	sp|Q8BJH1|ZC21A_MOUSE	0	R.NTTPPSLAR.N	241	249	0	Zc2hc1a
9488	33.57	21796	614.329	614.33	3	9463	405117	m07962_KO_Brain_OLD_12_TrypLysC_2MC_2Mods_TMT_IAA_20ppm_0.9Da	614.335	-10.12	3.949	0.569	22/44	sp|P61021|RAB5B_MOUSE	0	R.GVDLHEQSQQNK.S	198	209	0	Rab5b
9496	33.6	21800	663.367	663.367	2	9463	405117	m07962_KO_Brain_OLD_12_TrypLysC_2MC_2Mods_TMT_IAA_20ppm_0.9Da	663.372	-8.29	2.06	0.364	13/18	sp|Q9Z218|DPP6_MOUSE	0	K.ELVGSNPPQR.N	21	30	0	Dpp6
9520	33.67	21811	660.69	660.69	3	9499	405117	m07962_KO_Brain_OLD_12_TrypLysC_2MC_2Mods_TMT_IAA_20ppm_0.9Da	660.694	-6.47	3.725	0.32	27/40	sp|P28741|KIF3A_MOUSE	4	K.SEKPESCDNVK.V	6	16	1	Kif3a
9531	33.71	21816	717.908	717.907	2	9499	405117	m07962_KO_Brain_OLD_12_TrypLysC_2MC_2Mods_TMT_IAA_20ppm_0.9Da	717.914	-8.87	3.424	0.481	17/18	sp|Q5U4C3|SFR19_MOUSE	0	R.EGVSSTTPAK.D	790	799	0	Scaf1
9535	33.72	21818	535.806	535.806	2	9514	405117	m07962_KO_Brain_OLD_12_TrypLysC_2MC_2Mods_TMT_IAA_20ppm_0.9Da	535.811	-10.69	2.283	0.215	13/14	sp|O54931|AKAP2_MOUSE	6	K.NAPSLPSR.T	773	780	0	Akap2
9540	33.73	21820	590.976	590.977	3	9514	405117	m07962_KO_Brain_OLD_12_TrypLysC_2MC_2Mods_TMT_IAA_20ppm_0.9Da	590.981	-9.37	4.357	0.669	33/60	sp|O88935|SYN1_MOUSE	2	R.GSHSQSSSPGALTLGR.Q	431	446	0	Syn1
9541	33.73	21821	650.383	650.383	2	9514	405117	m07962_KO_Brain_OLD_12_TrypLysC_2MC_2Mods_TMT_IAA_20ppm_0.9Da	650.387	-6.89	2.613	0.285	14/14	sp|O88952|LIN7C_MOUSE	0	R.SGEVPPQK.L	27	34	0	Lin7c
9550	33.76	21825	533.292	533.291	2	9533	405117	m07962_KO_Brain_OLD_12_TrypLysC_2MC_2Mods_TMT_IAA_20ppm_0.9Da	533.298	-11.11	2.426	0.268	11/14	sp|P21300|ALD1_MOUSE	1	K.AAIDAGYR.H	34	41	0	Akr1b7
9556	33.78	21828	497.594	497.594	3	9533	405117	m07962_KO_Brain_OLD_12_TrypLysC_2MC_2Mods_TMT_IAA_20ppm_0.9Da	497.599	-10	2.1	0.284	17/36	sp|Q9CXK8|NIP7_MOUSE	1	-.MRPLTEEETR.V	1	10	1	Nip7
9569	33.82	21834	590.976	591.311	3	9548	405117	m07962_KO_Brain_OLD_12_TrypLysC_2MC_2Mods_TMT_IAA_20ppm_0.9Da	590.981	-9.35	4.53	0.634	34/60	sp|O88935|SYN1_MOUSE	2	R.GSHSQSSSPGALTLGR.Q	431	446	0	Syn1
9578	33.84	21838	642.821	642.821	2	9548	405117	m07962_KO_Brain_OLD_12_TrypLysC_2MC_2Mods_TMT_IAA_20ppm_0.9Da	642.826	-8.98	1.861	0.564	11/16	sp|P19246|NFH_MOUSE	0	R.AAM*GELYER.E	138	146	0	Nefh
9585	33.86	21841	486.552	486.803	4	9567	405117	m07962_KO_Brain_OLD_12_TrypLysC_2MC_2Mods_TMT_IAA_20ppm_0.9Da	486.558	-11.37	2.468	0.155	24/48	sp|Q8K310|MATR3_MOUSE	0	K.KPEGKPDQK.F	479	487	2	Matr3
9598	33.9	21848	692.341	692.341	2	9567	405117	m07962_KO_Brain_OLD_12_TrypLysC_2MC_2Mods_TMT_IAA_20ppm_0.9Da	692.348	-10.89	1.813	0.388	14/18	sp|P05202|AATM_MOUSE	0	R.DAGM*QLQGYR.Y	171	180	0	Got2
9612	33.94	21854	509.775	509.774	2	9584	405117	m07962_KO_Brain_OLD_12_TrypLysC_2MC_2Mods_TMT_IAA_20ppm_0.9Da	509.78	-9.87	1.689	0.036	10/12	sp|P28740|KIF2A_MOUSE	4	K.EFGPPSR.R	147	153	0	Kif2a
9617	33.96	21857	645.011	645.346	3	9584	405117	m07962_KO_Brain_OLD_12_TrypLysC_2MC_2Mods_TMT_IAA_20ppm_0.9Da	645.018	-10.47	3.152	0.471	24/48	sp|O54988|SLK_MOUSE	1	R.INSTATPDQDREK.I	1090	1102	1	Slk
9629	33.99	21862	648.401	648.737	3	9603	405117	m07962_KO_Brain_OLD_12_TrypLysC_2MC_2Mods_TMT_IAA_20ppm_0.9Da	648.408	-10.49	3.188	0.34	19/32	sp|Q8K310|MATR3_MOUSE	0	K.KPEGKPDQK.F	479	487	2	Matr3
9647	34.04	21871	692.341	692.843	2	9624	405117	m07962_KO_Brain_OLD_12_TrypLysC_2MC_2Mods_TMT_IAA_20ppm_0.9Da	692.348	-9.67	1.457	0.306	12/18	sp|P05202|AATM_MOUSE	0	R.DAGM*QLQGYR.Y	171	180	0	Got2
9657	34.07	21875	451.905	451.905	3	9637	405117	m07962_KO_Brain_OLD_12_TrypLysC_2MC_2Mods_TMT_IAA_20ppm_0.9Da	451.91	-10.36	2.054	0.238	17/40	tr|Q68FG2|Q68FG2_MOUSE	0	R.GPAPSPMPQSR.S	2188	2198	0	Sptbn2
9661	34.08	21877	696.375	696.375	2	9637	405117	m07962_KO_Brain_OLD_12_TrypLysC_2MC_2Mods_TMT_IAA_20ppm_0.9Da	696.384	-12.06	1.992	0.269	12/14	sp|Q810U3|NFASC_MOUSE	2	R.M*PEDQVAK.R	527	534	0	Nfasc
9693	34.18	21892	669.306	669.641	3	9665	405117	m07962_KO_Brain_OLD_12_TrypLysC_2MC_2Mods_TMT_IAA_20ppm_0.9Da	669.314	-11.09	5.524	0.73	34/56	sp|P60879|SNP25_MOUSE	1	R.HM*ALDM*GNEIDTQNR.Q	162	176	0	Snap25
9694	34.18	21893	657.39	657.39	2	9665	405117	m07962_KO_Brain_OLD_12_TrypLysC_2MC_2Mods_TMT_IAA_20ppm_0.9Da	657.395	-7.14	2.519	0.372	15/16	sp|Q8K190|SMDC1_MOUSE	0	K.AEPAAATPK.T	35	43	0	Saysd1
9705	34.21	21898	611.633	611.633	3	9676	405117	m07962_KO_Brain_OLD_12_TrypLysC_2MC_2Mods_TMT_IAA_20ppm_0.9Da	611.639	-10.84	3.423	0.647	26/44	sp|P26231|CTNA1_MOUSE	0	R.TIADHCPDSACK.Q	762	773	0	Ctnna1
9729	34.28	21909	657.391	657.892	2	9697	405117	m07962_KO_Brain_OLD_12_TrypLysC_2MC_2Mods_TMT_IAA_20ppm_0.9Da	657.395	-7	2.629	0.349	15/16	sp|Q8K190|SMDC1_MOUSE	0	K.AEPAAATPK.T	35	43	0	Saysd1
9735	34.3	21912	657.386	657.385	2	9714	405117	m07962_KO_Brain_OLD_12_TrypLysC_2MC_2Mods_TMT_IAA_20ppm_0.9Da	657.395	-13.81	2.354	0.42	16/16	sp|Q8K190|SMDC1_MOUSE	0	K.AEPAAATPK.T	35	43	0	Saysd1
9779	34.43	21932	510.782	510.781	2	9761	405117	m07962_KO_Brain_OLD_12_TrypLysC_2MC_2Mods_TMT_IAA_20ppm_0.9Da	510.787	-11.39	2.259	0.273	11/12	sp|Q6P9K8|CSKI1_MOUSE	2	K.YEGGPLR.R	617	623	0	Caskin1
9780	34.43	21933	678.323	678.324	2	9761	405117	m07962_KO_Brain_OLD_12_TrypLysC_2MC_2Mods_TMT_IAA_20ppm_0.9Da	678.332	-13.5	2.805	0.489	13/16	sp|P29268|CTGF_MOUSE	1	R.VTNDNTFCR.L	220	228	0	Ctgf
9821	34.55	21952	694.858	694.858	2	9791	405117	m07962_KO_Brain_OLD_12_TrypLysC_2MC_2Mods_TMT_IAA_20ppm_0.9Da	694.865	-9.87	2.548	0.645	16/20	sp|Q9QYX7|PCLO_MOUSE	1	K.PLSPTADESSR.A	3614	3624	0	Pclo
9836	34.59	21959	585.648	585.982	3	9812	405117	m07962_KO_Brain_OLD_12_TrypLysC_2MC_2Mods_TMT_IAA_20ppm_0.9Da	585.653	-8.72	4.112	0.586	27/40	sp|P09055|ITB1_MOUSE	1	K.RDNTNEIYSGK.F	541	551	1	Itgb1
9862	34.67	21971	637.834	637.833	2	9853	405117	m07962_KO_Brain_OLD_12_TrypLysC_2MC_2Mods_TMT_IAA_20ppm_0.9Da	637.84	-9.34	1.531	0.06	16/18	sp|Q76MZ3|2AAA_MOUSE	0	R.M*AGDPVANVR.F	528	537	0	Ppp2r1a
9870	34.7	21974	681.847	681.847	2	9860	405117	m07962_KO_Brain_OLD_12_TrypLysC_2MC_2Mods_TMT_IAA_20ppm_0.9Da	681.853	-8.94	1.635	0.45	13/20	sp|P05063|ALDOC_MOUSE	0	R.AEM*NGLAAQGR.Y	332	342	0	Aldoc
9873	34.71	21975	502.795	502.795	2	9869	405117	m07962_KO_Brain_OLD_12_TrypLysC_2MC_2Mods_TMT_IAA_20ppm_0.9Da	502.801	-10.14	1.877	0.067	12/12	sp|Q8CD92|TTC27_MOUSE	1	K.ATSVLER.L	425	431	0	Ttc27
9881	34.74	21979	642.821	643.323	2	9869	405117	m07962_KO_Brain_OLD_12_TrypLysC_2MC_2Mods_TMT_IAA_20ppm_0.9Da	642.826	-8.21	1.603	0.465	12/16	sp|P19246|NFH_MOUSE	0	R.AAM*GELYER.E	138	146	0	Nefh
9884	34.75	21980	669.308	669.308	3	9872	405117	m07962_KO_Brain_OLD_12_TrypLysC_2MC_2Mods_TMT_IAA_20ppm_0.9Da	669.314	-9.06	4.535	0.663	30/56	sp|P60879|SNP25_MOUSE	1	R.HM*ALDM*GNEIDTQNR.Q	162	176	0	Snap25
9916	34.85	21994	503.776	503.776	2	9906	405117	m07962_KO_Brain_OLD_12_TrypLysC_2MC_2Mods_TMT_IAA_20ppm_0.9Da	503.781	-10.2	2.498	0.177	12/12	sp|Q9JHU4|DYHC1_MOUSE	0	R.GEMTALR.E	2171	2177	0	Dync1h1
9920	34.86	21996	602.348	602.348	2	9906	405117	m07962_KO_Brain_OLD_12_TrypLysC_2MC_2Mods_TMT_IAA_20ppm_0.9Da	602.353	-8.39	2.238	0.294	10/12	sp|Q99L88|SNTB1_MOUSE	0	K.VPGESEK.Q	332	338	0	Sntb1
9924	34.87	21998	657.814	657.815	2	9906	405117	m07962_KO_Brain_OLD_12_TrypLysC_2MC_2Mods_TMT_IAA_20ppm_0.9Da	657.819	-7.74	2.297	0.326	13/16	sp|P01867|IGG2B_MOUSE	1	K.TDSFSCNVR.H	308	316	0	Igh-3
9928	34.89	22000	439.487	439.487	4	9906	405117	m07962_KO_Brain_OLD_12_TrypLysC_2MC_2Mods_TMT_IAA_20ppm_0.9Da	439.491	-9.56	2.29	0.32	27/60	sp|P09055|ITB1_MOUSE	1	K.RDNTNEIYSGK.F	541	551	1	Itgb1
9939	34.92	22005	594.995	595.663	3	9915	405117	m07962_KO_Brain_OLD_12_TrypLysC_2MC_2Mods_TMT_IAA_20ppm_0.9Da	595	-8.74	3.221	0.54	26/48	tr|A2A654|A2A654_MOUSE	2	K.SQQVAAAAHEANK.L	804	816	0	Bptf
9942	34.93	22006	457.939	457.939	3	9930	405117	m07962_KO_Brain_OLD_12_TrypLysC_2MC_2Mods_TMT_IAA_20ppm_0.9Da	457.943	-8.8	2.081	0.209	12/24	sp|Q8K209|GPR56_MOUSE	0	R.YLQHPQK.A	189	195	0	Gpr56
9970	35.02	22020	619.318	619.319	2	9941	405117	m07962_KO_Brain_OLD_12_TrypLysC_2MC_2Mods_TMT_IAA_20ppm_0.9Da	619.324	-8.97	2.597	0.375	15/16	sp|Q9R190|MTA2_MOUSE	0	R.ALDCSSSIR.Q	206	214	0	Mta2
9975	35.04	22022	590.805	590.804	2	9960	405117	m07962_KO_Brain_OLD_12_TrypLysC_2MC_2Mods_TMT_IAA_20ppm_0.9Da	590.812	-11.4	2.182	0.278	12/16	sp|P00920|CAH2_MOUSE	0	K.GGPLSDSYR.L	81	89	0	Ca2
9984	35.06	22026	698.873	698.874	2	9973	405117	m07962_KO_Brain_OLD_12_TrypLysC_2MC_2Mods_TMT_IAA_20ppm_0.9Da	698.877	-5.98	2.352	0.225	14/14	sp|Q91XV3|BASP1_MOUSE	0	K.GYNVNDEK.A	11	18	0	Basp1
9989	35.08	22028	695.896	696.397	2	9982	405117	m07962_KO_Brain_OLD_12_TrypLysC_2MC_2Mods_TMT_IAA_20ppm_0.9Da	695.901	-7.22	2.954	0.304	14/14	sp|A2ASZ8|SCMC2_MOUSE	6	K.ISEQQAEK.I	114	121	0	Slc25a25
9993	35.09	22030	614.315	614.314	3	9982	405117	m07962_KO_Brain_OLD_12_TrypLysC_2MC_2Mods_TMT_IAA_20ppm_0.9Da	614.321	-8.78	3.397	0.573	27/48	sp|Q99N28|CADM3_MOUSE	1	K.ETATLNCQSSGSK.P	144	156	0	Cadm3
10003	35.13	262	450.267	450.266	3	9987	405117	m07962_KO_Brain_OLD_12_TrypLysC_2MC_2Mods_TMT_IAA_20ppm_0.9Da	450.271	-9.75	2.651	0.425	19/28	sp|A2AF47|DOC11_MOUSE	2	R.TLHGAYTK.I	1741	1748	0	Dock11
10006	35.13	263	691.382	691.715	3	9998	405117	m07962_KO_Brain_OLD_12_TrypLysC_2MC_2Mods_TMT_IAA_20ppm_0.9Da	691.388	-8.78	6.774	0.636	39/56	sp|Q80TK0|K1107_MOUSE	4	K.GVQNQEVETTGARPK.V	288	302	1	Kiaa1107
10007	35.14	264	920.972	920.971	2	9998	405117	m07962_KO_Brain_OLD_12_TrypLysC_2MC_2Mods_TMT_IAA_20ppm_0.9Da	920.977	-5.55	4.802	0.575	24/24	sp|Q99N28|CADM3_MOUSE	1	K.ETATLNCQSSGSK.P	144	156	0	Cadm3
10017	35.17	269	543.336	543.336	3	10005	405117	m07962_KO_Brain_OLD_12_TrypLysC_2MC_2Mods_TMT_IAA_20ppm_0.9Da	543.341	-10.57	2.615	0.369	19/28	sp|Q569Z6|TR150_MOUSE	2	R.DLVHSNKK.E	593	600	1	Thrap3
10028	35.21	275	659.33	659.329	2	10012	405117	m07962_KO_Brain_OLD_12_TrypLysC_2MC_2Mods_TMT_IAA_20ppm_0.9Da	659.335	-9.01	2.591	0.463	14/16	sp|Q62083|PICK1_MOUSE	2	R.VSTGNYEYR.L	287	295	0	Pick1
10032	35.22	277	626.349	626.349	2	10023	405117	m07962_KO_Brain_OLD_12_TrypLysC_2MC_2Mods_TMT_IAA_20ppm_0.9Da	626.355	-9.1	1.621	0.16	10/12	sp|Q99KR7|PPIF_MOUSE	0	K.EGM*DVVK.K	175	181	0	Ppif
10033	35.22	278	595.319	595.32	3	10023	405117	m07962_KO_Brain_OLD_12_TrypLysC_2MC_2Mods_TMT_IAA_20ppm_0.9Da	595.325	-8.62	3.844	0.51	34/56	sp|Q9QYC0|ADDA_MOUSE	5	R.SPGTPAGEGSGSPPK.W	355	369	0	Add1
10049	35.27	284	518.788	519.039	4	10039	405117	m07962_KO_Brain_OLD_12_TrypLysC_2MC_2Mods_TMT_IAA_20ppm_0.9Da	518.793	-8.74	2.517	0.49	33/84	sp|Q80TK0|K1107_MOUSE	4	K.GVQNQEVETTGARPK.V	288	302	1	Kiaa1107
10053	35.28	286	777.943	778.443	2	10039	405117	m07962_KO_Brain_OLD_12_TrypLysC_2MC_2Mods_TMT_IAA_20ppm_0.9Da	777.948	-6.17	3.537	0.487	16/18	tr|Q6PFF0|Q6PFF0_MOUSE	1	K.TAPTQPPEQK.T	235	244	0	Scaf4
10063	35.31	292	567.312	567.312	3	10057	405117	m07962_KO_Brain_OLD_12_TrypLysC_2MC_2Mods_TMT_IAA_20ppm_0.9Da	567.317	-9.1	3.848	0.44	26/40	sp|Q921I1|TRFE_MOUSE	3	K.HQTVLDNTEGK.N	555	565	0	Tf
10079	35.37	300	892.473	892.472	2	10057	405117	m07962_KO_Brain_OLD_12_TrypLysC_2MC_2Mods_TMT_IAA_20ppm_0.9Da	892.483	-11.32	4.115	0.595	25/28	sp|Q9QYC0|ADDA_MOUSE	5	R.SPGTPAGEGSGSPPK.W	355	369	0	Add1
10105	35.45	313	920.964	920.964	2	10092	405117	m07962_KO_Brain_OLD_12_TrypLysC_2MC_2Mods_TMT_IAA_20ppm_0.9Da	920.977	-14.83	4.883	0.564	23/24	sp|Q99N28|CADM3_MOUSE	1	K.ETATLNCQSSGSK.P	144	156	0	Cadm3
10136	35.55	326	468.259	468.259	3	10134	405117	m07962_KO_Brain_OLD_12_TrypLysC_2MC_2Mods_TMT_IAA_20ppm_0.9Da	468.264	-9.94	3.092	0.073	21/28	sp|Q6PIC6|AT1A3_MOUSE	1	K.EVAMTEHK.M	28	35	0	Atp1a3
10141	35.57	328	604.345	604.345	2	10135	405117	m07962_KO_Brain_OLD_12_TrypLysC_2MC_2Mods_TMT_IAA_20ppm_0.9Da	604.35	-9.4	2.387	0.307	12/12	sp|Q9D1I5|MCEE_MOUSE	0	R.SLSDEAK.I	146	152	0	Mcee
10151	35.6	333	446.74	446.74	4	10143	405117	m07962_KO_Brain_OLD_12_TrypLysC_2MC_2Mods_TMT_IAA_20ppm_0.9Da	446.745	-11.67	2.387	0.433	35/84	sp|Q9QYC0|ADDA_MOUSE	5	R.SPGTPAGEGSGSPPK.W	355	369	0	Add1
10183	35.7	347	473.591	473.59	3	10176	405117	m07962_KO_Brain_OLD_12_TrypLysC_2MC_2Mods_TMT_IAA_20ppm_0.9Da	473.595	-9.47	2.124	0.028	20/28	sp|Q6PIC6|AT1A3_MOUSE	1	K.EVAM*TEHK.M	28	35	0	Atp1a3
10191	35.73	351	701.886	702.387	2	10181	405117	m07962_KO_Brain_OLD_12_TrypLysC_2MC_2Mods_TMT_IAA_20ppm_0.9Da	701.892	-8.88	3.472	0.053	13/14	sp|Q6PIC6|AT1A3_MOUSE	1	K.EVAMTEHK.M	28	35	0	Atp1a3
10203	35.76	357	669.306	669.639	3	10193	405117	m07962_KO_Brain_OLD_12_TrypLysC_2MC_2Mods_TMT_IAA_20ppm_0.9Da	669.314	-11.8	5.812	0.764	30/56	sp|P60879|SNP25_MOUSE	1	R.HM*ALDM*GNEIDTQNR.Q	162	176	0	Snap25
10207	35.78	359	660.375	660.375	2	10193	405117	m07962_KO_Brain_OLD_12_TrypLysC_2MC_2Mods_TMT_IAA_20ppm_0.9Da	660.382	-11.15	2.304	0.259	14/14	sp|B2RX14|TUT4_MOUSE	1	K.SEALQGEK.S	216	223	0	Zcchc11
10226	35.84	367	480.941	480.941	3	10222	405117	m07962_KO_Brain_OLD_12_TrypLysC_2MC_2Mods_TMT_IAA_20ppm_0.9Da	480.945	-7.99	2.206	0.314	17/32	sp|Q80TB8|VAT1L_MOUSE	1	R.QGNIDNPPK.T	87	95	0	Vat1l
10230	35.85	370	720.905	721.406	2	10222	405117	m07962_KO_Brain_OLD_12_TrypLysC_2MC_2Mods_TMT_IAA_20ppm_0.9Da	720.914	-12.9	3.199	0.477	16/16	sp|Q80TB8|VAT1L_MOUSE	1	R.QGNIDNPPK.T	87	95	0	Vat1l
10238	35.88	374	692.34	692.841	2	10222	405117	m07962_KO_Brain_OLD_12_TrypLysC_2MC_2Mods_TMT_IAA_20ppm_0.9Da	692.348	-11.24	1.58	0.344	14/18	sp|P05202|AATM_MOUSE	0	R.DAGM*QLQGYR.Y	171	180	0	Got2
10245	35.9	378	567.313	567.648	3	10225	405117	m07962_KO_Brain_OLD_12_TrypLysC_2MC_2Mods_TMT_IAA_20ppm_0.9Da	567.317	-7.61	3.147	0.516	22/40	sp|Q921I1|TRFE_MOUSE	3	K.HQTVLDNTEGK.N	555	565	0	Tf
10246	35.9	379	642.819	642.818	2	10225	405117	m07962_KO_Brain_OLD_12_TrypLysC_2MC_2Mods_TMT_IAA_20ppm_0.9Da	642.826	-11.54	1.599	0.243	11/16	sp|P19246|NFH_MOUSE	0	R.AAM*GELYER.E	138	146	0	Nefh
10251	35.91	381	494.778	494.777	2	10240	405117	m07962_KO_Brain_OLD_12_TrypLysC_2MC_2Mods_TMT_IAA_20ppm_0.9Da	494.785	-14.77	2.152	0.312	12/12	sp|Q8C163|EXOG_MOUSE	1	K.IIGDADR.K	103	109	0	Exog
10258	35.94	384	679.379	679.379	2	10240	405117	m07962_KO_Brain_OLD_12_TrypLysC_2MC_2Mods_TMT_IAA_20ppm_0.9Da	679.385	-9.23	3.165	0.444	14/18	sp|P99026|PSB4_MOUSE	0	K.QPVLSQTEAR.E	202	211	0	Psmb4
10263	35.96	386	553.303	553.304	2	10249	405117	m07962_KO_Brain_OLD_12_TrypLysC_2MC_2Mods_TMT_IAA_20ppm_0.9Da	553.309	-9.72	2.433	0.352	12/12	sp|P62761|VISL1_MOUSE	2	K.FAQHAFR.T	64	70	0	Vsnl1
10264	35.96	387	720.909	720.911	2	10249	405117	m07962_KO_Brain_OLD_12_TrypLysC_2MC_2Mods_TMT_IAA_20ppm_0.9Da	720.914	-7.41	3.435	0.445	16/16	sp|Q80TB8|VAT1L_MOUSE	1	R.QGNIDNPPK.T	87	95	0	Vat1l
10272	35.98	391	717.88	717.88	2	10262	405117	m07962_KO_Brain_OLD_12_TrypLysC_2MC_2Mods_TMT_IAA_20ppm_0.9Da	717.887	-9.79	1.605	0.443	15/16	sp|Q99L45|IF2B_MOUSE	0	K.NPDM*VAGEK.R	189	197	0	Eif2s2
10280	36.01	396	612.336	612.336	2	10271	405117	m07962_KO_Brain_OLD_12_TrypLysC_2MC_2Mods_TMT_IAA_20ppm_0.9Da	612.343	-10.88	1.923	0.386	14/14	sp|Q9D1H7|GET4_MOUSE	3	K.WSSGGSGK.L	132	139	0	Get4
10301	36.07	406	892.48	892.48	2	10278	405117	m07962_KO_Brain_OLD_12_TrypLysC_2MC_2Mods_TMT_IAA_20ppm_0.9Da	892.483	-3.12	4.17	0.564	21/28	sp|Q9QYC0|ADDA_MOUSE	5	R.SPGTPAGEGSGSPPK.W	355	369	0	Add1
10305	36.08	407	552.311	552.311	2	10291	405117	m07962_KO_Brain_OLD_12_TrypLysC_2MC_2Mods_TMT_IAA_20ppm_0.9Da	552.317	-9.73	2.03	0.261	14/14	sp|Q02357|ANK1_MOUSE	12	R.ITDSPSVR.Q	1672	1679	0	Ank1
10313	36.11	411	709.883	709.882	2	10291	405117	m07962_KO_Brain_OLD_12_TrypLysC_2MC_2Mods_TMT_IAA_20ppm_0.9Da	709.889	-9.02	1.999	0.023	12/14	sp|Q6PIC6|AT1A3_MOUSE	1	K.EVAM*TEHK.M	28	35	0	Atp1a3
10325	36.14	418	441.248	441.582	3	10304	405117	m07962_KO_Brain_OLD_12_TrypLysC_2MC_2Mods_TMT_IAA_20ppm_0.9Da	441.252	-9.65	1.98	0.359	14/36	sp|Q3TLH4|PRC2C_MOUSE	3	R.TEHVPSGPLR.Q	1201	1210	0	Prrc2c
10339	36.19	425	624.324	624.324	3	10315	405117	m07962_KO_Brain_OLD_12_TrypLysC_2MC_2Mods_TMT_IAA_20ppm_0.9Da	624.329	-7.35	2.866	0.55	21/52	sp|Q9JIK9|RT34_MOUSE	0	R.VRPDYTAQNLDHGR.A	100	113	1	Mrps34
10357	36.24	433	409.472	409.472	4	10343	405117	m07962_KO_Brain_OLD_12_TrypLysC_2MC_2Mods_TMT_IAA_20ppm_0.9Da	409.476	-9.74	2.595	0.429	29/72	sp|O70161|PI51C_MOUSE	8	K.ALVHDGDTVSVHR.P	415	427	0	Pip5k1c
10358	36.24	434	423.244	423.244	3	10343	405117	m07962_KO_Brain_OLD_12_TrypLysC_2MC_2Mods_TMT_IAA_20ppm_0.9Da	423.249	-10.99	2.568	0.195	20/36	sp|Q9CZ44|NSF1C_MOUSE	3	R.SGQQIVGPPR.K	102	111	0	Nsfl1c
10366	36.27	438	627.805	627.805	2	10348	405117	m07962_KO_Brain_OLD_12_TrypLysC_2MC_2Mods_TMT_IAA_20ppm_0.9Da	627.809	-6.17	2.476	0.596	14/18	sp|Q7TPS5|C2CD5_MOUSE	3	K.ASAMGDGNFR.N	868	877	0	C2cd5
10382	36.32	447	566.853	566.854	2	10365	405117	m07962_KO_Brain_OLD_12_TrypLysC_2MC_2Mods_TMT_IAA_20ppm_0.9Da	566.858	-8.22	1.93	0.109	11/12	sp|Q8CHE4|PHLP1_MOUSE	0	K.LGTAGQK.L	1210	1216	0	Phlpp1
10385	36.32	448	696.379	696.38	2	10365	405117	m07962_KO_Brain_OLD_12_TrypLysC_2MC_2Mods_TMT_IAA_20ppm_0.9Da	696.384	-6.42	2.095	0.233	11/14	sp|Q810U3|NFASC_MOUSE	2	R.M*PEDQVAK.R	527	534	0	Nfasc
10390	36.34	451	409.472	409.974	4	10365	405117	m07962_KO_Brain_OLD_12_TrypLysC_2MC_2Mods_TMT_IAA_20ppm_0.9Da	409.476	-8.64	2.273	0.378	23/72	sp|O70161|PI51C_MOUSE	8	K.ALVHDGDTVSVHR.P	415	427	0	Pip5k1c
10394	36.35	452	590.807	590.808	2	10372	405117	m07962_KO_Brain_OLD_12_TrypLysC_2MC_2Mods_TMT_IAA_20ppm_0.9Da	590.812	-7.63	2.508	0.33	15/16	sp|P00920|CAH2_MOUSE	0	K.GGPLSDSYR.L	81	89	0	Ca2
10395	36.35	453	627.8	627.8	2	10372	405117	m07962_KO_Brain_OLD_12_TrypLysC_2MC_2Mods_TMT_IAA_20ppm_0.9Da	627.809	-13.4	2.46	0.51	15/18	sp|Q7TPS5|C2CD5_MOUSE	3	K.ASAMGDGNFR.N	868	877	0	C2cd5
10406	36.39	459	696.374	696.874	2	10372	405117	m07962_KO_Brain_OLD_12_TrypLysC_2MC_2Mods_TMT_IAA_20ppm_0.9Da	696.384	-14.52	1.887	0.184	13/14	sp|Q810U3|NFASC_MOUSE	2	R.M*PEDQVAK.R	527	534	0	Nfasc
10436	36.48	475	605.804	605.804	2	10412	405117	m07962_KO_Brain_OLD_12_TrypLysC_2MC_2Mods_TMT_IAA_20ppm_0.9Da	605.81	-8.95	1.674	0.138	11/14	sp|P18872|GNAO_MOUSE	3	K.M*VCDVVSR.M	106	113	0	Gnao1
10447	36.51	481	766.424	766.424	2	10412	405117	m07962_KO_Brain_OLD_12_TrypLysC_2MC_2Mods_TMT_IAA_20ppm_0.9Da	766.43	-6.82	3.048	0.403	15/16	sp|Q3V0I2|PRR7_MOUSE	0	K.QEQPPPSYK.P	189	197	0	Prr7
10466	36.56	491	582.81	582.809	2	10433	405117	m07962_KO_Brain_OLD_12_TrypLysC_2MC_2Mods_TMT_IAA_20ppm_0.9Da	582.816	-10.42	1.991	0.121	13/14	sp|Q6Y5D8|RHG10_MOUSE	2	K.CISAVETR.G	402	409	0	Arhgap10
10475	36.59	495	435.813	436.013	5	10452	405117	m07962_KO_Brain_OLD_12_TrypLysC_2MC_2Mods_TMT_IAA_20ppm_0.9Da	435.817	-10.18	4.009	0.707	51/128	sp|P15508|SPTB1_MOUSE	5	R.VHLENM*GSHDIVDGNHR.L	128	144	0	Sptb
10478	36.6	496	624.858	624.857	2	10452	405117	m07962_KO_Brain_OLD_12_TrypLysC_2MC_2Mods_TMT_IAA_20ppm_0.9Da	624.864	-9.11	2.78	0.248	12/12	sp|P46096|SYT1_MOUSE	0	R.DLQSAEK.E	261	267	0	Syt1
10479	36.6	497	637.314	637.314	2	10452	405117	m07962_KO_Brain_OLD_12_TrypLysC_2MC_2Mods_TMT_IAA_20ppm_0.9Da	637.322	-12.52	1.817	0.224	12/14	sp|A2RSQ0|DEN5B_MOUSE	0	R.YNSYDINR.D	176	183	0	Dennd5b
10491	36.64	504	458.567	458.568	3	10473	405117	m07962_KO_Brain_OLD_12_TrypLysC_2MC_2Mods_TMT_IAA_20ppm_0.9Da	458.572	-10.15	1.974	0.366	21/36	sp|Q8C2Q3|RBM14_MOUSE	0	R.LPDAHSDYAR.Y	638	647	0	Rbm14
10498	36.66	507	594.363	594.696	3	10473	405117	m07962_KO_Brain_OLD_12_TrypLysC_2MC_2Mods_TMT_IAA_20ppm_0.9Da	594.368	-8.75	3.453	0.557	25/40	sp|F8VPU2|FARP1_MOUSE	1	R.GQKPPPTPSGK.L	28	38	1	Farp1
10504	36.67	510	628.313	628.313	2	10488	405117	m07962_KO_Brain_OLD_12_TrypLysC_2MC_2Mods_TMT_IAA_20ppm_0.9Da	628.319	-9.21	2.662	0.446	12/14	sp|Q9JJG0|TACC2_MOUSE	6	K.CAQEYLSR.V	1060	1067	0	Tacc2
10505	36.67	511	416.907	416.907	3	10488	405117	m07962_KO_Brain_OLD_12_TrypLysC_2MC_2Mods_TMT_IAA_20ppm_0.9Da	416.912	-10.55	2.777	0.247	17/24	sp|P46096|SYT1_MOUSE	0	R.DLQSAEK.E	261	267	0	Syt1
10509	36.69	513	725.871	725.869	2	10488	405117	m07962_KO_Brain_OLD_12_TrypLysC_2MC_2Mods_TMT_IAA_20ppm_0.9Da	725.878	-9.8	2.759	0.615	17/22	sp|Q9Z0R6|ITSN2_MOUSE	2	K.PSGGYITGDQAR.T	35	46	0	Itsn2
10521	36.73	518	558.774	558.774	2	10503	405117	m07962_KO_Brain_OLD_12_TrypLysC_2MC_2Mods_TMT_IAA_20ppm_0.9Da	558.78	-10	1.638	0.256	9/12	sp|Q5F226|FAT2_MOUSE	0	R.FASEDYR.G	2908	2914	0	Fat2
10528	36.75	521	540.284	540.284	2	10516	405117	m07962_KO_Brain_OLD_12_TrypLysC_2MC_2Mods_TMT_IAA_20ppm_0.9Da	540.289	-9.76	2.46	0.439	14/14	sp|Q5SUR0|PUR4_MOUSE	0	K.DSLSMAAR.V	803	810	0	Pfas
10532	36.76	524	698.871	699.372	2	10516	405117	m07962_KO_Brain_OLD_12_TrypLysC_2MC_2Mods_TMT_IAA_20ppm_0.9Da	698.877	-8.41	2.866	0.309	14/14	sp|Q91XV3|BASP1_MOUSE	0	K.GYNVNDEK.A	11	18	0	Basp1
10533	36.77	525	692.371	692.371	2	10516	405117	m07962_KO_Brain_OLD_12_TrypLysC_2MC_2Mods_TMT_IAA_20ppm_0.9Da	692.375	-6.22	2.21	0.518	15/22	sp|P16330|CN37_MOUSE	1	K.PSASEGLPPGSR.A	316	327	0	Cnp
10538	36.78	527	678.892	678.892	2	10527	405117	m07962_KO_Brain_OLD_12_TrypLysC_2MC_2Mods_TMT_IAA_20ppm_0.9Da	678.898	-8.19	2.821	0.343	18/18	sp|Q8K010|OPLA_MOUSE	1	R.GEPGAGSPVK.G	145	154	0	Oplah
10541	36.79	529	563.634	563.634	3	10527	405117	m07962_KO_Brain_OLD_12_TrypLysC_2MC_2Mods_TMT_IAA_20ppm_0.9Da	563.638	-8.3	2.849	0.45	19/40	sp|Q60790|RASA3_MOUSE	0	R.YGSQEHPIGDK.S	807	817	0	Rasa3
10542	36.79	530	687.345	687.345	2	10527	405117	m07962_KO_Brain_OLD_12_TrypLysC_2MC_2Mods_TMT_IAA_20ppm_0.9Da	687.354	-13.38	2.36	0.496	15/18	sp|Q8C2Q3|RBM14_MOUSE	0	R.LPDAHSDYAR.Y	638	647	0	Rbm14
10545	36.8	531	655.869	655.868	2	10527	405117	m07962_KO_Brain_OLD_12_TrypLysC_2MC_2Mods_TMT_IAA_20ppm_0.9Da	655.877	-12.85	1.943	0.247	12/14	sp|Q9EPJ9|ARFG1_MOUSE	4	K.FGSQASQK.A	232	239	0	Arfgap1
10551	36.82	534	566.825	566.826	2	10536	405117	m07962_KO_Brain_OLD_12_TrypLysC_2MC_2Mods_TMT_IAA_20ppm_0.9Da	566.83	-7.64	2.561	0.368	12/14	sp|P46460|NSF_MOUSE	0	K.AESLQVTR.G	470	477	0	Nsf
10555	36.84	536	584.355	584.355	2	10536	405117	m07962_KO_Brain_OLD_12_TrypLysC_2MC_2Mods_TMT_IAA_20ppm_0.9Da	584.361	-9.58	2.053	0.145	12/12	sp|P62751|RL23A_MOUSE	2	K.EAPAPPK.A	8	14	0	Rpl23a
10558	36.85	537	466.249	466.584	3	10536	405117	m07962_KO_Brain_OLD_12_TrypLysC_2MC_2Mods_TMT_IAA_20ppm_0.9Da	466.254	-9.85	3.082	0.176	18/28	sp|Q91XV3|BASP1_MOUSE	0	K.GYNVNDEK.A	11	18	0	Basp1
10566	36.87	541	442.282	442.283	3	10549	405117	m07962_KO_Brain_OLD_12_TrypLysC_2MC_2Mods_TMT_IAA_20ppm_0.9Da	442.287	-10.41	1.889	0.333	16/24	sp|Q9JKR6|HYOU1_MOUSE	0	R.LREHLAK.L	279	285	1	Hyou1
10569	36.88	542	700.882	700.882	2	10549	405117	m07962_KO_Brain_OLD_12_TrypLysC_2MC_2Mods_TMT_IAA_20ppm_0.9Da	700.888	-9.48	3.79	0.537	18/20	sp|Q8CHP5|WIBG_MOUSE	1	R.IQAGEVSQPSR.E	170	180	0	Wibg
10570	36.89	543	544.514	544.515	4	10549	405117	m07962_KO_Brain_OLD_12_TrypLysC_2MC_2Mods_TMT_IAA_20ppm_0.9Da	544.52	-9.25	3.801	0.652	43/96	sp|P15508|SPTB1_MOUSE	5	R.VHLENM*GSHDIVDGNHR.L	128	144	0	Sptb
10573	36.9	544	553.308	553.309	2	10549	405117	m07962_KO_Brain_OLD_12_TrypLysC_2MC_2Mods_TMT_IAA_20ppm_0.9Da	553.314	-10.56	2.237	0.102	12/14	sp|Q8BGN5|NPAL3_MOUSE	0	R.STPGVPYR.V	395	402	0	Nipal3
10577	36.91	546	412.231	412.482	4	10549	405117	m07962_KO_Brain_OLD_12_TrypLysC_2MC_2Mods_TMT_IAA_20ppm_0.9Da	412.236	-11.22	2.546	0.232	29/48	sp|Q6A4J8|UBP7_MOUSE	4	R.FYPDRPHQK.S	106	114	1	Usp7
10592	36.95	555	702.824	703.326	2	10564	405117	m07962_KO_Brain_OLD_12_TrypLysC_2MC_2Mods_TMT_IAA_20ppm_0.9Da	702.826	-2.48	3.353	0.777	16/18	sp|O54774|AP3D1_MOUSE	0	R.VDSCASMYSR.S	1146	1155	0	Ap3d1
10593	36.96	556	674.858	675.361	2	10564	405117	m07962_KO_Brain_OLD_12_TrypLysC_2MC_2Mods_TMT_IAA_20ppm_0.9Da	674.864	-8.19	2.954	0.335	14/18	sp|Q9DBR4|APBB2_MOUSE	9	K.SSVAVNNCIR.Q	439	448	0	Apbb2
10616	37.04	566	674.86	674.861	2	10596	405117	m07962_KO_Brain_OLD_12_TrypLysC_2MC_2Mods_TMT_IAA_20ppm_0.9Da	674.864	-6.44	2.946	0.342	13/18	sp|Q9DBR4|APBB2_MOUSE	9	K.SSVAVNNCIR.Q	439	448	0	Apbb2
10620	37.05	569	691.024	691.022	3	10611	405117	m07962_KO_Brain_OLD_12_TrypLysC_2MC_2Mods_TMT_IAA_20ppm_0.9Da	691.03	-9.35	3.848	0.537	34/60	sp|P28650|PURA1_MOUSE	2	R.CQGGNNAGHTVVVDGK.E	63	78	0	Adssl1
10623	37.06	570	702.818	702.818	2	10611	405117	m07962_KO_Brain_OLD_12_TrypLysC_2MC_2Mods_TMT_IAA_20ppm_0.9Da	702.826	-10.8	3.108	0.719	15/18	sp|O54774|AP3D1_MOUSE	0	R.VDSCASMYSR.S	1146	1155	0	Ap3d1
10627	37.07	572	549.306	549.307	3	10611	405117	m07962_KO_Brain_OLD_12_TrypLysC_2MC_2Mods_TMT_IAA_20ppm_0.9Da	549.312	-10.1	2.853	0.358	22/32	sp|Q6A4J8|UBP7_MOUSE	4	R.FYPDRPHQK.S	106	114	1	Usp7
10631	37.08	575	613.98	613.98	3	10611	405117	m07962_KO_Brain_OLD_12_TrypLysC_2MC_2Mods_TMT_IAA_20ppm_0.9Da	613.986	-10.02	3.21	0.355	28/48	sp|Q8C1B1|CAMP2_MOUSE	2	K.GTLGPCDHNPGEK.E	1031	1043	0	Camsap2
10632	37.08	576	710.815	711.316	2	10611	405117	m07962_KO_Brain_OLD_12_TrypLysC_2MC_2Mods_TMT_IAA_20ppm_0.9Da	710.824	-12.19	1.691	0.629	13/18	sp|O54774|AP3D1_MOUSE	0	R.VDSCASM*YSR.S	1146	1155	0	Ap3d1
10636	37.09	578	561.305	561.304	2	10611	405117	m07962_KO_Brain_OLD_12_TrypLysC_2MC_2Mods_TMT_IAA_20ppm_0.9Da	561.311	-11.5	1.627	0.293	10/12	sp|Q78PY7|SND1_MOUSE	1	K.YTIENPR.H	178	184	0	Snd1
10641	37.11	580	446.745	446.745	4	10618	405117	m07962_KO_Brain_OLD_12_TrypLysC_2MC_2Mods_TMT_IAA_20ppm_0.9Da	446.75	-11.23	4.434	0.602	41/84	sp|Q9JIF7|COPB_MOUSE	0	K.PVHQGPDAAVTGHIR.I	914	928	0	Copb1
10648	37.13	583	717.876	718.378	2	10618	405117	m07962_KO_Brain_OLD_12_TrypLysC_2MC_2Mods_TMT_IAA_20ppm_0.9Da	717.887	-14.41	1.972	0.538	14/16	sp|Q99L45|IF2B_MOUSE	0	K.NPDM*VAGEK.R	189	197	0	Eif2s2
10649	37.13	584	681.845	681.844	2	10618	405117	m07962_KO_Brain_OLD_12_TrypLysC_2MC_2Mods_TMT_IAA_20ppm_0.9Da	681.853	-12.66	2.401	0.437	13/20	sp|P05063|ALDOC_MOUSE	0	R.AEM*NGLAAQGR.Y	332	342	0	Aldoc
10675	37.22	598	518.52	518.77	4	10654	405117	m07962_KO_Brain_OLD_12_TrypLysC_2MC_2Mods_TMT_IAA_20ppm_0.9Da	518.524	-8.51	3.166	0.264	37/90	sp|P28650|PURA1_MOUSE	2	R.CQGGNNAGHTVVVDGK.E	63	78	0	Adssl1
10679	37.23	600	629.845	629.845	2	10654	405117	m07962_KO_Brain_OLD_12_TrypLysC_2MC_2Mods_TMT_IAA_20ppm_0.9Da	629.851	-9.89	3.155	0.27	14/18	sp|Q8QZY1|EIF3L_MOUSE	0	K.VSGGPSLEQR.F	144	153	0	Eif3l
10692	37.27	606	626.858	626.857	2	10673	405117	m07962_KO_Brain_OLD_12_TrypLysC_2MC_2Mods_TMT_IAA_20ppm_0.9Da	626.864	-10.01	2.093	0.406	12/16	sp|Q8BIG7|CMTD1_MOUSE	1	R.GEVLQPQPR.N	217	225	0	Comtd1
10693	37.27	607	595.324	595.658	3	10673	405117	m07962_KO_Brain_OLD_12_TrypLysC_2MC_2Mods_TMT_IAA_20ppm_0.9Da	595.33	-10.45	5.647	0.667	36/56	sp|Q9JIF7|COPB_MOUSE	0	K.PVHQGPDAAVTGHIR.I	914	928	0	Copb1
10704	37.3	612	703.356	703.355	2	10673	405117	m07962_KO_Brain_OLD_12_TrypLysC_2MC_2Mods_TMT_IAA_20ppm_0.9Da	703.364	-11.06	2.946	0.557	15/16	sp|P54728|RD23B_MOUSE	0	R.NQPQFQQMR.Q	281	289	0	Rad23b
10710	37.32	615	473.76	473.76	4	10690	405117	m07962_KO_Brain_OLD_12_TrypLysC_2MC_2Mods_TMT_IAA_20ppm_0.9Da	473.765	-10.59	3.86	0.503	34/78	sp|P47199|QOR_MOUSE	0	K.AAQAHEDIIHGSGK.T	310	323	0	Cryz
10712	37.32	617	639.796	639.795	2	10690	405117	m07962_KO_Brain_OLD_12_TrypLysC_2MC_2Mods_TMT_IAA_20ppm_0.9Da	639.803	-10.61	2.692	0.737	13/14	sp|Q60875|ARHG2_MOUSE	9	K.TYSEFCSR.H	338	345	0	Arhgef2
10723	37.36	622	598.013	598.348	3	10709	405117	m07962_KO_Brain_OLD_12_TrypLysC_2MC_2Mods_TMT_IAA_20ppm_0.9Da	598.019	-9.26	2.869	0.265	16/32	sp|P21271|MYO5B_MOUSE	7	R.QELESENKK.L	1199	1207	1	Myo5b
10725	37.36	624	469.24	469.241	3	10709	405117	m07962_KO_Brain_OLD_12_TrypLysC_2MC_2Mods_TMT_IAA_20ppm_0.9Da	469.245	-9.97	3.091	0.546	20/32	sp|P54728|RD23B_MOUSE	0	R.NQPQFQQMR.Q	281	289	0	Rad23b
10729	37.37	625	728.407	728.407	2	10709	405117	m07962_KO_Brain_OLD_12_TrypLysC_2MC_2Mods_TMT_IAA_20ppm_0.9Da	728.414	-9.19	2.248	0.365	14/16	sp|Q3THK3|T2FA_MOUSE	0	K.VPQQEDGPK.G	291	299	0	Gtf2f1
10733	37.38	627	563.331	563.331	2	10709	405117	m07962_KO_Brain_OLD_12_TrypLysC_2MC_2Mods_TMT_IAA_20ppm_0.9Da	563.337	-10.34	1.743	0.041	12/12	sp|P01643|KV5AA_MOUSE	7	R.TFGGGTK.L	97	103	0
10740	37.41	630	444.577	444.577	3	10722	405117	m07962_KO_Brain_OLD_12_TrypLysC_2MC_2Mods_TMT_IAA_20ppm_0.9Da	444.582	-11.4	1.948	0.43	19/24	sp|P60202|MYPR_MOUSE	0	R.VCHCLGK.W	138	144	0	Plp1
10742	37.41	632	537.013	537.013	4	10722	405117	m07962_KO_Brain_OLD_12_TrypLysC_2MC_2Mods_TMT_IAA_20ppm_0.9Da	537.019	-10.16	2.276	0.552	33/96	sp|Q8K0G5|TSSC1_MOUSE	0	R.YNHSHDQLVLTGSSDSR.V	280	296	0	Tssc1
10744	37.41	633	606.345	606.344	2	10722	405117	m07962_KO_Brain_OLD_12_TrypLysC_2MC_2Mods_TMT_IAA_20ppm_0.9Da	606.351	-10.37	1.614	0.178	13/18	tr|D9HP81|D9HP81_MOUSE	0	R.SAPPSPALSR.S	1117	1126	0	Rims2
10762	37.47	642	711.353	711.354	2	10739	405117	m07962_KO_Brain_OLD_12_TrypLysC_2MC_2Mods_TMT_IAA_20ppm_0.9Da	711.361	-11.54	1.525	0.373	11/16	sp|P54728|RD23B_MOUSE	0	R.NQPQFQQM*R.Q	281	289	0	Rad23b
10765	37.47	643	688.852	688.851	2	10739	405117	m07962_KO_Brain_OLD_12_TrypLysC_2MC_2Mods_TMT_IAA_20ppm_0.9Da	688.859	-10.18	3.017	0.671	14/14	sp|Q9JI46|NUDT3_MOUSE	2	R.TYDGDGYK.K	11	18	0	Nudt3
10769	37.49	645	666.363	666.363	2	10739	405117	m07962_KO_Brain_OLD_12_TrypLysC_2MC_2Mods_TMT_IAA_20ppm_0.9Da	666.37	-9.97	2.33	0.401	12/12	sp|P60202|MYPR_MOUSE	0	R.VCHCLGK.W	138	144	0	Plp1
10770	37.49	646	715.682	716.017	3	10739	405117	m07962_KO_Brain_OLD_12_TrypLysC_2MC_2Mods_TMT_IAA_20ppm_0.9Da	715.689	-9.32	4.458	0.602	31/64	sp|Q8K0G5|TSSC1_MOUSE	0	R.YNHSHDQLVLTGSSDSR.V	280	296	0	Tssc1
10773	37.5	647	758.884	758.883	2	10739	405117	m07962_KO_Brain_OLD_12_TrypLysC_2MC_2Mods_TMT_IAA_20ppm_0.9Da	758.891	-8.58	3.654	0.507	18/20	sp|Q8BGZ1|HPCL4_MOUSE	1	R.MNQDGLTPQQR.V	140	150	0	Hpcal4
10783	37.53	653	648.833	648.832	2	10756	405117	m07962_KO_Brain_OLD_12_TrypLysC_2MC_2Mods_TMT_IAA_20ppm_0.9Da	648.841	-12.4	3.42	0.521	17/18	sp|Q80U49|C170B_MOUSE	0	R.DGLYVSSNGR.M	824	833	0	Cep170b
10788	37.54	655	783.897	784.399	2	10756	405117	m07962_KO_Brain_OLD_12_TrypLysC_2MC_2Mods_TMT_IAA_20ppm_0.9Da	783.905	-10.08	3.399	0.292	17/18	sp|Q80TM9|NISCH_MOUSE	2	R.SCCAPSEAVK.S	893	902	0	Nisch
10793	37.56	658	627.834	627.834	2	10777	405117	m07962_KO_Brain_OLD_12_TrypLysC_2MC_2Mods_TMT_IAA_20ppm_0.9Da	627.84	-9.42	2.531	0.434	12/12	sp|Q08331|CALB2_MOUSE	0	K.SDNFGEK.M	61	67	0	Calb2
10795	37.56	660	725.394	725.395	2	10777	405117	m07962_KO_Brain_OLD_12_TrypLysC_2MC_2Mods_TMT_IAA_20ppm_0.9Da	725.401	-9.13	3.122	0.403	16/16	sp|Q8K012|FBP1L_MOUSE	3	R.LDNDTNATK.A	157	165	0	Fnbp1l
10807	37.6	665	418.891	418.891	3	10777	405117	m07962_KO_Brain_OLD_12_TrypLysC_2MC_2Mods_TMT_IAA_20ppm_0.9Da	418.896	-11.24	2.831	0.22	20/24	sp|Q08331|CALB2_MOUSE	0	K.SDNFGEK.M	61	67	0	Calb2
10810	37.6	666	506.257	506.257	3	10792	405117	m07962_KO_Brain_OLD_12_TrypLysC_2MC_2Mods_TMT_IAA_20ppm_0.9Da	506.263	-11.13	3.394	0.49	24/40	sp|Q8BGZ1|HPCL4_MOUSE	1	R.MNQDGLTPQQR.V	140	150	0	Hpcal4
10820	37.63	673	727.869	727.868	2	10792	405117	m07962_KO_Brain_OLD_12_TrypLysC_2MC_2Mods_TMT_IAA_20ppm_0.9Da	727.877	-12.19	2.583	0.514	14/20	sp|Q9WV54|ASAH1_MOUSE	1	K.STYPPSGPTYR.G	33	43	0	Asah1
10830	37.66	677	766.881	766.88	2	10809	405117	m07962_KO_Brain_OLD_12_TrypLysC_2MC_2Mods_TMT_IAA_20ppm_0.9Da	766.888	-9.68	1.376	0.646	15/20	sp|Q8BGZ1|HPCL4_MOUSE	1	R.M*NQDGLTPQQR.V	140	150	0	Hpcal4
10833	37.67	678	565.324	565.324	2	10809	405117	m07962_KO_Brain_OLD_12_TrypLysC_2MC_2Mods_TMT_IAA_20ppm_0.9Da	565.33	-10.07	2.675	0.37	13/14	sp|Q9Z0X1|AIFM1_MOUSE	1	R.VNAELQAR.S	422	429	0	Aifm1
10834	37.67	679	721.37	721.371	2	10809	405117	m07962_KO_Brain_OLD_12_TrypLysC_2MC_2Mods_TMT_IAA_20ppm_0.9Da	721.375	-6.4	2.87	0.537	17/20	sp|P10493|NID1_MOUSE	0	R.AECLNPAQPGR.R	1131	1141	0	Nid1
10842	37.69	682	446.592	446.592	3	10824	405117	m07962_KO_Brain_OLD_12_TrypLysC_2MC_2Mods_TMT_IAA_20ppm_0.9Da	446.596	-9.93	4.058	0.438	24/36	sp|Q3TQB2|FXRD1_MOUSE	1	K.TPTGEHVVLR.R	256	265	0	Foxred1
10846	37.7	684	713.908	713.907	2	10824	405117	m07962_KO_Brain_OLD_12_TrypLysC_2MC_2Mods_TMT_IAA_20ppm_0.9Da	713.919	-15.8	2.716	0.35	15/18	sp|Q0P678|ZCH18_MOUSE	4	K.TTAPGPEPAK.P	648	657	0	Zc3h18
10850	37.72	687	678.356	678.355	2	10824	405117	m07962_KO_Brain_OLD_12_TrypLysC_2MC_2Mods_TMT_IAA_20ppm_0.9Da	678.364	-11.26	2.728	0.317	14/14	sp|Q8C669|PELI1_MOUSE	0	R.NGFTEDSK.P	195	202	0	Peli1
10854	37.73	689	506.257	506.925	3	10837	405117	m07962_KO_Brain_OLD_12_TrypLysC_2MC_2Mods_TMT_IAA_20ppm_0.9Da	506.263	-12.16	3.204	0.412	19/40	sp|Q8BGZ1|HPCL4_MOUSE	1	R.MNQDGLTPQQR.V	140	150	0	Hpcal4
10855	37.73	690	638.36	638.361	3	10837	405117	m07962_KO_Brain_OLD_12_TrypLysC_2MC_2Mods_TMT_IAA_20ppm_0.9Da	638.367	-9.82	3.574	0.277	22/52	sp|Q8C8R3|ANK2_MOUSE	9	K.TAEGTEPKPQGAIR.S	2350	2363	1	Ank2
10858	37.74	692	631.865	631.865	2	10837	405117	m07962_KO_Brain_OLD_12_TrypLysC_2MC_2Mods_TMT_IAA_20ppm_0.9Da	631.871	-9.97	2.182	0.233	12/12	sp|Q9Z1B3|PLCB1_MOUSE	3	R.LEEAQSK.R	1113	1119	0	Plcb1
10860	37.74	694	604.344	604.344	2	10837	405117	m07962_KO_Brain_OLD_12_TrypLysC_2MC_2Mods_TMT_IAA_20ppm_0.9Da	604.35	-10.25	2.429	0.233	12/12	sp|P49025|CTRO_MOUSE	7	K.AESLSDK.L	1155	1161	0	Cit
10887	37.8	705	559.816	559.816	2	10871	405117	m07962_KO_Brain_OLD_12_TrypLysC_2MC_2Mods_TMT_IAA_20ppm_0.9Da	559.822	-10.44	2.94	0.411	14/14	sp|Q9EPK7|XPO7_MOUSE	2	R.NAITDVTR.F	132	139	0	Xpo7
10888	37.8	706	440.245	440.245	3	10871	405117	m07962_KO_Brain_OLD_12_TrypLysC_2MC_2Mods_TMT_IAA_20ppm_0.9Da	440.25	-10.15	2.846	0.257	20/24	sp|P19096|FAS_MOUSE	0	K.TFCPAHK.S	1872	1878	0	Fasn
10892	37.81	709	545.008	545.342	3	10871	405117	m07962_KO_Brain_OLD_12_TrypLysC_2MC_2Mods_TMT_IAA_20ppm_0.9Da	545.013	-10.46	3.812	0.332	23/28	sp|P26043|RADI_MOUSE	1	K.KVTQQDVK.K	64	71	1	Rdx
10900	37.83	714	420.256	420.256	3	10871	405117	m07962_KO_Brain_OLD_12_TrypLysC_2MC_2Mods_TMT_IAA_20ppm_0.9Da	420.261	-11.58	2.316	0.438	15/24	sp|Q61772|EPHA7_MOUSE	3	R.AVHQFAK.E	620	626	0	Epha7
10908	37.86	717	733.398	733.398	2	10886	405117	m07962_KO_Brain_OLD_12_TrypLysC_2MC_2Mods_TMT_IAA_20ppm_0.9Da	733.406	-11.27	3.475	0.382	14/14	sp|Q5SV85|SYNRG_MOUSE	3	K.QFAEEQQK.R	116	123	0	Synrg
10919	37.89	722	531.278	531.279	2	10903	405117	m07962_KO_Brain_OLD_12_TrypLysC_2MC_2Mods_TMT_IAA_20ppm_0.9Da	531.284	-11.38	1.567	0.097	9/12	sp|Q9QYB5|ADDG_MOUSE	1	R.NMSPDLR.Q	40	46	0	Add3
10921	37.89	724	489.269	489.269	3	10903	405117	m07962_KO_Brain_OLD_12_TrypLysC_2MC_2Mods_TMT_IAA_20ppm_0.9Da	489.273	-8.94	3.039	0.229	21/28	sp|Q5SV85|SYNRG_MOUSE	3	K.QFAEEQQK.R	116	123	0	Synrg
10945	37.96	738	673.343	673.343	2	10918	405117	m07962_KO_Brain_OLD_12_TrypLysC_2MC_2Mods_TMT_IAA_20ppm_0.9Da	673.351	-12.44	2.989	0.546	15/16	sp|Q9EPW0|INP4A_MOUSE	8	K.TQVSYYAER.L	424	432	0	Inpp4a
10950	37.98	739	819.434	819.434	2	10918	405117	m07962_KO_Brain_OLD_12_TrypLysC_2MC_2Mods_TMT_IAA_20ppm_0.9Da	819.441	-8.79	4.992	0.524	22/22	sp|P51830|ADCY9_MOUSE	1	K.ASLGSDDSTQAK.E	1291	1302	0	Adcy9
10958	38	744	578.64	578.639	3	10937	405117	m07962_KO_Brain_OLD_12_TrypLysC_2MC_2Mods_TMT_IAA_20ppm_0.9Da	578.646	-10.08	4.059	0.547	23/40	sp|Q80TS3|LPHN3_MOUSE	12	R.GYNHNETALEK.K	1315	1325	0	Lphn3
10977	38.05	752	499.512	499.512	4	10954	405117	m07962_KO_Brain_OLD_12_TrypLysC_2MC_2Mods_TMT_IAA_20ppm_0.9Da	499.517	-9.74	3.729	0.398	31/66	sp|Q9Z218|DPP6_MOUSE	3	K.KHEDESEAWLHR.Q	360	371	1	Dpp6
10979	38.05	754	537.295	537.295	2	10954	405117	m07962_KO_Brain_OLD_12_TrypLysC_2MC_2Mods_TMT_IAA_20ppm_0.9Da	537.301	-10.88	1.504	0.09	9/12	sp|O70318|E41L2_MOUSE	0	R.PAPQFER.A	528	534	0	Epb41l2
10980	38.05	756	458.251	458.251	3	10954	405117	m07962_KO_Brain_OLD_12_TrypLysC_2MC_2Mods_TMT_IAA_20ppm_0.9Da	458.256	-11.21	2.925	0.453	16/32	sp|Q7TSH8|K0195_MOUSE	0	K.QENHLALYR.L	653	661	0	Kiaa0195
11008	38.12	768	448.614	448.613	3	10975	405117	m07962_KO_Brain_OLD_12_TrypLysC_2MC_2Mods_TMT_IAA_20ppm_0.9Da	448.619	-11.2	2.085	0.033	19/28	sp|Q80U49|C170B_MOUSE	1	R.KPTIAEAR.A	1195	1202	1	Cep170b
11014	38.14	772	737.07	737.405	3	10990	405117	m07962_KO_Brain_OLD_12_TrypLysC_2MC_2Mods_TMT_IAA_20ppm_0.9Da	737.071	-1.45	4.953	0.573	31/64	sp|Q924H7|WAC_MOUSE	7	K.QGPVSHSATQQPVTADK.Q	487	503	0	Wac
11020	38.15	775	868.913	868.914	2	10990	405117	m07962_KO_Brain_OLD_12_TrypLysC_2MC_2Mods_TMT_IAA_20ppm_0.9Da	868.925	-13.94	3.748	0.622	27/32	sp|A2AHG0|LZTS3_MOUSE	2	R.TMTPAGGSGGGLSDSGR.N	235	251	0	Lzts3
11021	38.16	776	660.342	660.342	2	10990	405117	m07962_KO_Brain_OLD_12_TrypLysC_2MC_2Mods_TMT_IAA_20ppm_0.9Da	660.348	-8.24	2.146	0.132	11/12	sp|Q811J3|IREB2_MOUSE	0	R.YDGSEYK.L	492	498	0	Ireb2
11031	38.19	780	512.822	512.822	2	11011	405117	m07962_KO_Brain_OLD_12_TrypLysC_2MC_2Mods_TMT_IAA_20ppm_0.9Da	512.827	-9.57	2.03	0.364	12/12	sp|P15388|KCNC1_MOUSE	10	R.VLGHTLR.A	333	339	0	Kcnc1
11032	38.19	781	635.352	635.353	2	11011	405117	m07962_KO_Brain_OLD_12_TrypLysC_2MC_2Mods_TMT_IAA_20ppm_0.9Da	635.358	-9.01	2.649	0.367	12/12	sp|P14131|RS16_MOUSE	0	K.YVDEASK.K	99	105	0	Rps16
11035	38.2	782	423.749	423.749	4	11011	405117	m07962_KO_Brain_OLD_12_TrypLysC_2MC_2Mods_TMT_IAA_20ppm_0.9Da	423.754	-11.74	3.955	0.556	30/66	sp|Q2PFD7|PSD3_MOUSE	7	K.NAVSVHHALASK.A	833	844	0	Psd3
11052	38.24	792	579.613	579.613	3	11024	405117	m07962_KO_Brain_OLD_12_TrypLysC_2MC_2Mods_TMT_IAA_20ppm_0.9Da	579.619	-10.24	3.955	0.647	34/64	sp|A2AHG0|LZTS3_MOUSE	2	R.TMTPAGGSGGGLSDSGR.N	235	251	0	Lzts3
11058	38.26	794	559.94	559.94	3	11045	405117	m07962_KO_Brain_OLD_12_TrypLysC_2MC_2Mods_TMT_IAA_20ppm_0.9Da	559.945	-9.89	3.225	0.447	25/48	sp|Q80V42|CBPM_MOUSE	0	K.YVANMHGDETVGR.E	78	90	0	Cpm
11059	38.26	795	409.928	409.928	3	11045	405117	m07962_KO_Brain_OLD_12_TrypLysC_2MC_2Mods_TMT_IAA_20ppm_0.9Da	409.932	-10.91	2.012	0.08	14/24	sp|Q6P4S6|SIK3_MOUSE	3	R.ATHLVTK.A	25	31	0	Sik3
11062	38.27	797	696.842	696.843	2	11045	405117	m07962_KO_Brain_OLD_12_TrypLysC_2MC_2Mods_TMT_IAA_20ppm_0.9Da	696.847	-7.65	2.622	0.538	12/12	sp|A2ARP1|VIP1_MOUSE	8	K.YYDDCAK.I	345	351	0	Ppip5k1
11078	38.31	804	564.665	564.664	3	11056	405117	m07962_KO_Brain_OLD_12_TrypLysC_2MC_2Mods_TMT_IAA_20ppm_0.9Da	564.67	-9.4	3.169	0.442	25/44	sp|Q2PFD7|PSD3_MOUSE	7	K.NAVSVHHALASK.A	833	844	0	Psd3
11088	38.34	809	430.932	430.932	3	11056	405117	m07962_KO_Brain_OLD_12_TrypLysC_2MC_2Mods_TMT_IAA_20ppm_0.9Da	430.936	-10.35	2.152	0.236	17/28	sp|Q6A028|SWP70_MOUSE	0	K.LGSPPPHK.E	310	317	0	Swap70
11095	38.36	814	511.638	511.639	3	11077	405117	m07962_KO_Brain_OLD_12_TrypLysC_2MC_2Mods_TMT_IAA_20ppm_0.9Da	511.644	-10.31	2.826	0.264	25/36	sp|Q61553|FSCN1_MOUSE	3	R.KVTGTLDANR.S	399	408	1	Fscn1
11099	38.37	816	518.798	518.798	2	11077	405117	m07962_KO_Brain_OLD_12_TrypLysC_2MC_2Mods_TMT_IAA_20ppm_0.9Da	518.803	-10.31	2.292	0.26	12/12	sp|Q8BGT5|ALAT2_MOUSE	1	K.AVEYAVR.G	59	65	0	Gpt2
11103	38.38	818	665.798	665.798	2	11077	405117	m07962_KO_Brain_OLD_12_TrypLysC_2MC_2Mods_TMT_IAA_20ppm_0.9Da	665.806	-12.08	2.191	0.596	15/16	sp|P25785|TIMP2_MOUSE	2	R.SDGSCAWYR.G	197	205	0	Timp2
11109	38.41	820	462.586	462.587	3	11077	405117	m07962_KO_Brain_OLD_12_TrypLysC_2MC_2Mods_TMT_IAA_20ppm_0.9Da	462.591	-10.25	2.749	0.225	21/36	sp|Q921C5|BICD2_MOUSE	2	R.LSHELAETTR.E	29	38	0	Bicd2
11113	38.41	822	547.308	547.307	2	11092	405117	m07962_KO_Brain_OLD_12_TrypLysC_2MC_2Mods_TMT_IAA_20ppm_0.9Da	547.314	-11.42	3.085	0.416	14/14	sp|Q9R1Q8|TAGL3_MOUSE	0	K.AAEVYGVR.T	99	106	0	Tagln3
11115	38.42	824	616.329	616.328	2	11092	405117	m07962_KO_Brain_OLD_12_TrypLysC_2MC_2Mods_TMT_IAA_20ppm_0.9Da	616.335	-10.74	2.525	0.373	12/16	sp|Q9Z2A5|ATE1_MOUSE	1	R.SSPPSPQFR.A	275	283	0	Ate1
11127	38.45	829	516.793	516.793	2	11111	405117	m07962_KO_Brain_OLD_12_TrypLysC_2MC_2Mods_TMT_IAA_20ppm_0.9Da	516.798	-9.58	2.571	0.177	12/12	sp|P62482|KCAB2_MOUSE	2	K.ILSEEGR.R	277	283	0	Kcnab2
11131	38.46	832	642.839	642.838	2	11111	405117	m07962_KO_Brain_OLD_12_TrypLysC_2MC_2Mods_TMT_IAA_20ppm_0.9Da	642.845	-9.84	2.101	0.235	12/12	sp|P68404|KPCB_MOUSE	0	R.DTSNFDK.E	626	632	0	Prkcb
11136	38.48	835	669.304	669.638	3	11111	405117	m07962_KO_Brain_OLD_12_TrypLysC_2MC_2Mods_TMT_IAA_20ppm_0.9Da	669.314	-14.19	4.73	0.699	32/56	sp|P60879|SNP25_MOUSE	1	R.HM*ALDM*GNEIDTQNR.Q	162	176	0	Snap25
11149	38.52	841	621.979	621.979	3	11126	405117	m07962_KO_Brain_OLD_12_TrypLysC_2MC_2Mods_TMT_IAA_20ppm_0.9Da	621.983	-7.23	2.427	0.309	21/40	sp|Q8VIJ6|SFPQ_MOUSE	0	R.M*EELHSQEMQK.R	541	551	0	Sfpq
11152	38.53	842	766.955	766.954	2	11126	405117	m07962_KO_Brain_OLD_12_TrypLysC_2MC_2Mods_TMT_IAA_20ppm_0.9Da	766.962	-8.71	2.919	0.362	17/18	sp|Q61553|FSCN1_MOUSE	3	R.KVTGTLDANR.S	399	408	1	Fscn1
11170	38.58	852	484.785	484.785	2	11141	405117	m07962_KO_Brain_OLD_12_TrypLysC_2MC_2Mods_TMT_IAA_20ppm_0.9Da	484.79	-10.15	1.825	0.032	10/12	sp|Q8CAL5|GPC5_MOUSE	2	K.GLPEAPR.A	47	53	0	Gpc5
11176	38.6	854	611.685	612.019	3	11160	405117	m07962_KO_Brain_OLD_12_TrypLysC_2MC_2Mods_TMT_IAA_20ppm_0.9Da	611.691	-9.88	2.58	0.217	17/36	sp|P19246|NFH_MOUSE	0	K.EPSKPTETEK.P	999	1008	1	Nefh
11200	38.67	867	652.847	652.846	2	11175	405117	m07962_KO_Brain_OLD_12_TrypLysC_2MC_2Mods_TMT_IAA_20ppm_0.9Da	652.854	-11.27	2.888	0.612	17/18	sp|Q9R0M0|CELR2_MOUSE	2	K.LTVEASDQGR.D	365	374	0	Celsr2
11206	38.69	869	519.982	519.982	3	11190	405117	m07962_KO_Brain_OLD_12_TrypLysC_2MC_2Mods_TMT_IAA_20ppm_0.9Da	519.987	-9.53	3.587	0.373	25/36	sp|Q61464|ZN638_MOUSE	2	K.SKPTQIGVNR.G	1453	1462	1	Znf638
11218	38.73	876	439.22	439.888	3	11190	405117	m07962_KO_Brain_OLD_12_TrypLysC_2MC_2Mods_TMT_IAA_20ppm_0.9Da	439.225	-10.86	1.952	0.429	17/32	sp|Q9D6Y9|GLGB_MOUSE	2	R.GTHDLWDSR.L	317	325	0	Gbe1
11227	38.75	880	672.869	672.87	2	11205	405117	m07962_KO_Brain_OLD_12_TrypLysC_2MC_2Mods_TMT_IAA_20ppm_0.9Da	672.875	-9.26	3.182	0.448	15/18	sp|Q8VCT3|AMPB_MOUSE	1	K.ISNAQNAELR.L	563	572	0	Rnpep
11240	38.8	887	749.367	749.367	2	11222	405117	m07962_KO_Brain_OLD_12_TrypLysC_2MC_2Mods_TMT_IAA_20ppm_0.9Da	749.376	-11.32	2.705	0.318	14/14	sp|Q9D8N2|FA45A_MOUSE	1	K.CCLTDENK.L	47	54	0	Fam45a
11248	38.82	891	678.711	678.712	3	11222	405117	m07962_KO_Brain_OLD_12_TrypLysC_2MC_2Mods_TMT_IAA_20ppm_0.9Da	678.716	-6.83	3.545	0.351	23/48	sp|Q7TSJ2|MAP6_MOUSE	1	K.TTEGPSATKPDDK.E	541	553	1	Map6
11253	38.84	893	522.965	522.966	3	11235	405117	m07962_KO_Brain_OLD_12_TrypLysC_2MC_2Mods_TMT_IAA_20ppm_0.9Da	522.97	-8.88	2.668	0.405	17/24	sp|P23818|GRIA1_MOUSE	13	R.KPCDTMK.V	730	736	1	Gria1
11269	38.89	901	583.626	583.626	3	11252	405117	m07962_KO_Brain_OLD_12_TrypLysC_2MC_2Mods_TMT_IAA_20ppm_0.9Da	583.631	-9.45	3.103	0.514	23/60	sp|Q03141|MARK3_MOUSE	2	K.SPAVPSSNTASGGMTR.R	489	504	0	Mark3
11277	38.92	906	646.37	646.37	2	11252	405117	m07962_KO_Brain_OLD_12_TrypLysC_2MC_2Mods_TMT_IAA_20ppm_0.9Da	646.376	-8.99	1.735	0.252	13/14	sp|Q64727|VINC_MOUSE	0	K.NLGPGM*TK.M	163	170	0	Vcl
11280	38.93	908	459.015	459.016	4	11252	405117	m07962_KO_Brain_OLD_12_TrypLysC_2MC_2Mods_TMT_IAA_20ppm_0.9Da	459.02	-9.63	2.268	0.27	21/54	sp|P19246|NFH_MOUSE	0	K.EPSKPTETEK.P	999	1008	1	Nefh
11304	39	919	657.011	657.011	3	11284	405117	m07962_KO_Brain_OLD_12_TrypLysC_2MC_2Mods_TMT_IAA_20ppm_0.9Da	657.019	-10.85	6.005	0.573	33/56	tr|E9PZA8|E9PZA8_MOUSE	0	R.QQSLQQPLSQNQQGR.Q	105	119	0	Syt7
11313	39.03	925	783.941	784.443	2	11284	405117	m07962_KO_Brain_OLD_12_TrypLysC_2MC_2Mods_TMT_IAA_20ppm_0.9Da	783.951	-12.74	2.115	0.232	11/12	sp|P23818|GRIA1_MOUSE	13	R.KPCDTMK.V	730	736	1	Gria1
11316	39.04	926	630.856	631.358	2	11284	405117	m07962_KO_Brain_OLD_12_TrypLysC_2MC_2Mods_TMT_IAA_20ppm_0.9Da	630.864	-11.76	2.122	0.144	12/12	tr|A2AQA9|A2AQA9_MOUSE	2	R.SLQDDPK.L	1343	1349	0	Neb
11320	39.06	928	985.023	985.524	2	11284	405117	m07962_KO_Brain_OLD_12_TrypLysC_2MC_2Mods_TMT_IAA_20ppm_0.9Da	985.024	-1.19	5.597	0.479	25/28	tr|E9PZA8|E9PZA8_MOUSE	0	R.QQSLQQPLSQNQQGR.Q	105	119	0	Syt7
11323	39.06	929	544.315	544.315	2	11303	405117	m07962_KO_Brain_OLD_12_TrypLysC_2MC_2Mods_TMT_IAA_20ppm_0.9Da	544.319	-7.49	2.874	0.35	12/14	sp|Q9ESZ8|GTF2I_MOUSE	8	R.VLAAEAER.S	199	206	0	Gtf2i
11327	39.07	931	683.381	683.381	2	11303	405117	m07962_KO_Brain_OLD_12_TrypLysC_2MC_2Mods_TMT_IAA_20ppm_0.9Da	683.388	-10.12	2.502	0.514	14/22	sp|Q8BHL3|TB10B_MOUSE	0	R.ASPVPGPGTPTR.T	128	139	0	Tbc1d10b
11328	39.08	932	690.855	690.854	2	11303	405117	m07962_KO_Brain_OLD_12_TrypLysC_2MC_2Mods_TMT_IAA_20ppm_0.9Da	690.862	-9.14	2.871	0.288	13/14	sp|Q8C8R3|ANK2_MOUSE	15	R.SENGDSWK.E	1066	1073	0	Ank2
11350	39.14	943	874.931	874.932	2	11322	405117	m07962_KO_Brain_OLD_12_TrypLysC_2MC_2Mods_TMT_IAA_20ppm_0.9Da	874.944	-13.84	3.506	0.702	27/30	sp|Q03141|MARK3_MOUSE	2	K.SPAVPSSNTASGGMTR.R	489	504	0	Mark3
11363	39.18	949	560.315	560.648	3	11337	405117	m07962_KO_Brain_OLD_12_TrypLysC_2MC_2Mods_TMT_IAA_20ppm_0.9Da	560.32	-10.47	2.866	0.214	19/28	sp|P08113|ENPL_MOUSE	0	R.IKEDEDDK.T	701	708	1	Hsp90b1
11364	39.18	950	644.381	644.381	2	11337	405117	m07962_KO_Brain_OLD_12_TrypLysC_2MC_2Mods_TMT_IAA_20ppm_0.9Da	644.387	-9.71	1.996	0.159	11/14	sp|P16858|G3P_MOUSE	4	K.QASEGPLK.G	262	269	0	Gapdh
11367	39.19	951	874.941	874.941	2	11337	405117	m07962_KO_Brain_OLD_12_TrypLysC_2MC_2Mods_TMT_IAA_20ppm_0.9Da	874.944	-2.66	2.983	0.657	22/30	sp|Q03141|MARK3_MOUSE	2	K.SPAVPSSNTASGGMTR.R	489	504	0	Mark3
11389	39.26	963	544.318	544.319	2	11373	405117	m07962_KO_Brain_OLD_12_TrypLysC_2MC_2Mods_TMT_IAA_20ppm_0.9Da	544.319	-1.36	3.001	0.47	13/14	sp|Q9ESZ8|GTF2I_MOUSE	8	R.VLAAEAER.S	199	206	0	Gtf2i
11390	39.26	964	517.801	517.802	2	11373	405117	m07962_KO_Brain_OLD_12_TrypLysC_2MC_2Mods_TMT_IAA_20ppm_0.9Da	517.806	-10.11	2.083	0.091	12/12	sp|Q9DCS3|MECR_MOUSE	0	K.SSTELLR.H	268	274	0	Mecr
11393	39.28	965	460.908	460.908	3	11373	405117	m07962_KO_Brain_OLD_12_TrypLysC_2MC_2Mods_TMT_IAA_20ppm_0.9Da	460.91	-5.14	2.624	0.392	20/28	sp|Q8C8R3|ANK2_MOUSE	15	R.SENGDSWK.E	1066	1073	0	Ank2
11422	39.36	980	565.324	565.323	2	11407	405117	m07962_KO_Brain_OLD_12_TrypLysC_2MC_2Mods_TMT_IAA_20ppm_0.9Da	565.33	-11.3	2.801	0.497	16/16	sp|Q80YS6|AFAP1_MOUSE	1	R.AAIEVNAGR.K	598	606	0	Afap1
11430	39.39	985	730.92	731.421	2	11407	405117	m07962_KO_Brain_OLD_12_TrypLysC_2MC_2Mods_TMT_IAA_20ppm_0.9Da	730.927	-10.49	2.485	0.013	15/18	sp|P52633|STAT6_MOUSE	1	R.LQATAGEQGK.G	64	73	0	Stat6
11433	39.4	986	589.339	589.339	2	11407	405117	m07962_KO_Brain_OLD_12_TrypLysC_2MC_2Mods_TMT_IAA_20ppm_0.9Da	589.345	-9.71	2.006	0.276	12/12	sp|Q8R0S2|IQEC1_MOUSE	2	R.DLSEAGK.R	926	932	0	Iqsec1
11438	39.41	988	542.271	542.271	2	11420	405117	m07962_KO_Brain_OLD_12_TrypLysC_2MC_2Mods_TMT_IAA_20ppm_0.9Da	542.276	-9.85	2.512	0.483	12/12	sp|P24527|LKHA4_MOUSE	0	R.CSVDFAR.R	26	32	0	Lta4h
11455	39.46	996	703.372	703.371	2	11437	405117	m07962_KO_Brain_OLD_12_TrypLysC_2MC_2Mods_TMT_IAA_20ppm_0.9Da	703.378	-8.58	3.062	0.602	18/20	tr|A2ALL9|A2ALL9_MOUSE	2	K.GIIDSTTGEQR.Q	776	786	0	Atp2b3
11459	39.47	998	490.284	490.283	3	11437	405117	m07962_KO_Brain_OLD_12_TrypLysC_2MC_2Mods_TMT_IAA_20ppm_0.9Da	490.289	-10.76	2.708	0.367	18/32	sp|Q99LF4|RTCB_MOUSE	0	K.VEQHVVDGK.E	358	366	0	Rtcb
11470	39.51	1004	673.851	673.851	2	11454	405117	m07962_KO_Brain_OLD_12_TrypLysC_2MC_2Mods_TMT_IAA_20ppm_0.9Da	673.856	-8.12	3.519	0.552	18/20	sp|P05063|ALDOC_MOUSE	0	R.AEMNGLAAQGR.Y	332	342	0	Aldoc
11472	39.51	1006	449.569	449.569	3	11454	405117	m07962_KO_Brain_OLD_12_TrypLysC_2MC_2Mods_TMT_IAA_20ppm_0.9Da	449.573	-10.29	3.533	0.453	29/40	sp|P05063|ALDOC_MOUSE	0	R.AEMNGLAAQGR.Y	332	342	0	Aldoc
11479	39.54	1009	565.324	565.827	2	11454	405117	m07962_KO_Brain_OLD_12_TrypLysC_2MC_2Mods_TMT_IAA_20ppm_0.9Da	565.33	-9.86	2.987	0.361	16/16	sp|Q80YS6|AFAP1_MOUSE	1	R.AAIEVNAGR.K	598	606	0	Afap1
11489	39.57	1013	455.254	455.254	3	11469	405117	m07962_KO_Brain_OLD_12_TrypLysC_2MC_2Mods_TMT_IAA_20ppm_0.9Da	455.259	-9.79	3.189	0.216	20/24	sp|P15532|NDKA_MOUSE	3	K.EHYTDLK.D	50	56	0	Nme1
11501	39.6	1022	694.877	694.877	2	11469	405117	m07962_KO_Brain_OLD_12_TrypLysC_2MC_2Mods_TMT_IAA_20ppm_0.9Da	694.884	-10.89	2.571	0.399	14/14	sp|Q8CHC4|SYNJ1_MOUSE	4	K.EGEHMLSK.A	306	313	0	Synj1
11507	39.61	1024	637.832	637.831	2	11488	405117	m07962_KO_Brain_OLD_12_TrypLysC_2MC_2Mods_TMT_IAA_20ppm_0.9Da	637.84	-12.66	1.986	0.317	14/18	sp|Q76MZ3|2AAA_MOUSE	0	R.M*AGDPVANVR.F	528	537	0	Ppp2r1a
11511	39.62	1026	582.62	582.955	3	11488	405117	m07962_KO_Brain_OLD_12_TrypLysC_2MC_2Mods_TMT_IAA_20ppm_0.9Da	582.627	-10.84	4.027	0.436	26/48	sp|P60710|ACTB_MOUSE	4	K.QEYDESGPSIVHR.K	360	372	0	Actb
11519	39.65	1029	681.846	681.846	2	11505	405117	m07962_KO_Brain_OLD_12_TrypLysC_2MC_2Mods_TMT_IAA_20ppm_0.9Da	681.853	-10.77	2.072	0.377	15/20	sp|P05063|ALDOC_MOUSE	0	R.AEM*NGLAAQGR.Y	332	342	0	Aldoc
11524	39.66	1032	569.801	569.802	2	11505	405117	m07962_KO_Brain_OLD_12_TrypLysC_2MC_2Mods_TMT_IAA_20ppm_0.9Da	569.806	-9.64	2.082	0.077	12/14	sp|Q9Z247|FKBP9_MOUSE	0	R.SQSGDFLR.Y	275	282	0	Fkbp9
11537	39.7	1039	441.248	441.248	3	11518	405117	m07962_KO_Brain_OLD_12_TrypLysC_2MC_2Mods_TMT_IAA_20ppm_0.9Da	441.252	-10.29	2.179	0.113	17/28	sp|P0C0A3|CHMP6_MOUSE	0	R.YREQLLDR.T	69	76	1	Chmp6
11544	39.73	1043	734.92	734.919	2	11518	405117	m07962_KO_Brain_OLD_12_TrypLysC_2MC_2Mods_TMT_IAA_20ppm_0.9Da	734.93	-13.82	3.467	0.5	16/16	sp|Q99LF4|RTCB_MOUSE	0	K.VEQHVVDGK.E	358	366	0	Rtcb
11545	39.73	1044	556.268	556.267	3	11518	405117	m07962_KO_Brain_OLD_12_TrypLysC_2MC_2Mods_TMT_IAA_20ppm_0.9Da	556.275	-11.65	3.301	0.357	21/40	sp|Q62261|SPTB2_MOUSE	1	K.QQM*LENQM*EVR.K	1422	1432	0	Sptbn1
11548	39.74	1045	642.82	642.82	2	11518	405117	m07962_KO_Brain_OLD_12_TrypLysC_2MC_2Mods_TMT_IAA_20ppm_0.9Da	642.826	-10.05	1.397	0.44	11/16	sp|P19246|NFH_MOUSE	0	R.AAM*GELYER.E	138	146	0	Nefh
11554	39.75	1048	667.384	667.386	2	11535	405117	m07962_KO_Brain_OLD_12_TrypLysC_2MC_2Mods_TMT_IAA_20ppm_0.9Da	667.39	-8.26	3.288	0.155	14/14	sp|Q60749|KHDR1_MOUSE	2	R.LQEETGAK.I	187	194	0	Khdrbs1
11555	39.76	1049	626.358	626.359	2	11535	405117	m07962_KO_Brain_OLD_12_TrypLysC_2MC_2Mods_TMT_IAA_20ppm_0.9Da	626.363	-9.4	2.224	0.122	12/12	sp|P43407|SDC2_MOUSE	0	R.TELTSDK.D	22	28	0	Sdc2
11565	39.79	1053	734.928	734.928	2	11535	405117	m07962_KO_Brain_OLD_12_TrypLysC_2MC_2Mods_TMT_IAA_20ppm_0.9Da	734.93	-2.46	3.382	0.498	16/16	sp|Q99LF4|RTCB_MOUSE	0	K.VEQHVVDGK.E	358	366	0	Rtcb
11578	39.83	1059	620.365	620.365	2	11552	405117	m07962_KO_Brain_OLD_12_TrypLysC_2MC_2Mods_TMT_IAA_20ppm_0.9Da	620.373	-11.85	1.871	0	10/12	sp|Q9R0K7|AT2B2_MOUSE	0	K.SM*STVIK.M	563	569	0	Atp2b2
11587	39.85	1065	791.903	791.902	2	11552	405117	m07962_KO_Brain_OLD_12_TrypLysC_2MC_2Mods_TMT_IAA_20ppm_0.9Da	791.906	-3.84	1.887	0.609	20/26	sp|P47757|CAPZB_MOUSE	4	K.SGSGTM*NLGGSLTR.Q	182	195	0	Capzb
11593	39.88	1068	537.334	537.334	2	11573	405117	m07962_KO_Brain_OLD_12_TrypLysC_2MC_2Mods_TMT_IAA_20ppm_0.9Da	537.34	-10.48	1.611	0.351	12/12	sp|P16330|CN37_MOUSE	11	R.GLPGSGK.S	57	63	0	Cnp
11594	39.88	1069	509.283	509.283	4	11573	405117	m07962_KO_Brain_OLD_12_TrypLysC_2MC_2Mods_TMT_IAA_20ppm_0.9Da	509.289	-10.02	1.924	0.38	30/72	sp|Q7TSJ2|MAP6_MOUSE	1	K.TTEGPSATKPDDK.E	541	553	1	Map6
11595	39.88	1070	682.377	682.377	2	11573	405117	m07962_KO_Brain_OLD_12_TrypLysC_2MC_2Mods_TMT_IAA_20ppm_0.9Da	682.385	-11.01	2.288	0.246	12/12	sp|P15532|NDKA_MOUSE	3	K.EHYTDLK.D	50	56	0	Nme1
11617	39.93	1081	459.244	459.244	3	11592	405117	m07962_KO_Brain_OLD_12_TrypLysC_2MC_2Mods_TMT_IAA_20ppm_0.9Da	459.251	-13.87	2.499	0.369	26/40	tr|E9Q828|E9Q828_MOUSE	3	K.GIIDSTAGEQR.Q	768	778	0	Atp2b4
11624	39.95	1084	721.395	721.396	2	11592	405117	m07962_KO_Brain_OLD_12_TrypLysC_2MC_2Mods_TMT_IAA_20ppm_0.9Da	721.402	-9.54	4.064	0.554	22/24	tr|A2AE27|A2AE27_MOUSE	0	R.AGLQASAAAPEAR.S	20	32	0	Ampd2
11639	39.99	1091	585.34	585.339	2	11609	405117	m07962_KO_Brain_OLD_12_TrypLysC_2MC_2Mods_TMT_IAA_20ppm_0.9Da	585.346	-10.23	2.706	0.4	16/16	sp|P0C673|IGS11_MOUSE	1	R.GSSPQVLPR.N	376	384	0	Igsf11
11640	40	1093	646.839	646.838	2	11609	405117	m07962_KO_Brain_OLD_12_TrypLysC_2MC_2Mods_TMT_IAA_20ppm_0.9Da	646.845	-9.99	1.171	0.153	13/16	sp|Q8VEH3|ARL8A_MOUSE	2	K.M*NLSAIQDR.E	147	155	0	Arl8a
11644	40.01	1094	481.266	481.266	3	11630	405117	m07962_KO_Brain_OLD_12_TrypLysC_2MC_2Mods_TMT_IAA_20ppm_0.9Da	481.27	-9.69	3.891	0.576	32/48	tr|A2AE27|A2AE27_MOUSE	0	R.AGLQASAAAPEAR.S	20	32	0	Ampd2
11645	40.01	1095	634.34	634.34	2	11630	405117	m07962_KO_Brain_OLD_12_TrypLysC_2MC_2Mods_TMT_IAA_20ppm_0.9Da	634.346	-9.36	3.078	0.485	15/16	sp|Q80U28|MADD_MOUSE	23	R.SNIGTVYER.W	1465	1473	0	Madd
11657	40.04	1101	660.375	660.374	2	11630	405117	m07962_KO_Brain_OLD_12_TrypLysC_2MC_2Mods_TMT_IAA_20ppm_0.9Da	660.382	-10.95	2.321	0.218	14/14	sp|P58774|TPM2_MOUSE	0	K.SLEAQADK.Y	206	213	0	Tpm2
11678	40.11	1110	415.734	415.734	4	11660	405117	m07962_KO_Brain_OLD_12_TrypLysC_2MC_2Mods_TMT_IAA_20ppm_0.9Da	415.739	-11.07	2.216	0.313	20/54	sp|P63276|RS17_MOUSE	0	R.LGNDFHTNKR.V	24	33	1	Rps17
11679	40.11	1111	524.289	524.289	2	11660	405117	m07962_KO_Brain_OLD_12_TrypLysC_2MC_2Mods_TMT_IAA_20ppm_0.9Da	524.295	-9.95	2.214	0.189	12/12	sp|Q9ES28|ARHG7_MOUSE	3	K.DGVVLCR.L	37	43	0	Arhgef7
11682	40.12	1113	606.809	606.809	2	11660	405117	m07962_KO_Brain_OLD_12_TrypLysC_2MC_2Mods_TMT_IAA_20ppm_0.9Da	606.814	-8.8	2.62	0.468	13/14	sp|Q9R1V6-11|ADA22_MOUSE	4	K.NTEGPYFR.T	916	923	0	Adam22
11686	40.13	1115	587.858	587.858	2	11660	405117	m07962_KO_Brain_OLD_12_TrypLysC_2MC_2Mods_TMT_IAA_20ppm_0.9Da	587.863	-9.85	2.595	0.344	14/14	sp|Q4VA53|PDS5B_MOUSE	2	K.PLGGGTSK.E	1294	1301	0	Pds5b
11691	40.14	1119	430.888	430.888	3	11660	405117	m07962_KO_Brain_OLD_12_TrypLysC_2MC_2Mods_TMT_IAA_20ppm_0.9Da	430.893	-11.17	3.272	0.532	24/32	sp|Q9WV69|DEMA_MOUSE	3	R.HLSAEDFSR.V	370	378	0	Dmtn
11705	40.19	1125	663.296	663.297	2	11677	405117	m07962_KO_Brain_OLD_12_TrypLysC_2MC_2Mods_TMT_IAA_20ppm_0.9Da	663.302	-8.33	3.323	0.613	15/16	sp|Q0KL02|TRIO_MOUSE	2	R.CNDMMNVGR.L	2142	2150	0	Trio
11709	40.2	1127	489.281	489.28	3	11696	405117	m07962_KO_Brain_OLD_12_TrypLysC_2MC_2Mods_TMT_IAA_20ppm_0.9Da	489.285	-9.69	2.772	0.422	27/32	sp|Q91V14|S12A5_MOUSE	8	R.LEEGPPHTK.N	683	691	0	Slc12a5
11720	40.23	1133	440.586	440.586	3	11696	405117	m07962_KO_Brain_OLD_12_TrypLysC_2MC_2Mods_TMT_IAA_20ppm_0.9Da	440.591	-10.03	2.605	0.159	19/28	sp|P58774|TPM2_MOUSE	0	K.SLEAQADK.Y	206	213	0	Tpm2
11724	40.24	1135	584.797	584.798	2	11707	405117	m07962_KO_Brain_OLD_12_TrypLysC_2MC_2Mods_TMT_IAA_20ppm_0.9Da	584.803	-10.11	2.248	0.402	11/12	sp|Q91YE7|RBM5_MOUSE	2	K.QNMDIYR.R	674	680	0	Rbm5
11727	40.25	1136	530.936	530.936	3	11707	405117	m07962_KO_Brain_OLD_12_TrypLysC_2MC_2Mods_TMT_IAA_20ppm_0.9Da	530.942	-10.22	2.287	0.431	17/40	sp|O55131|SEPT7_MOUSE	2	K.SPLAQM*EEERR.E	333	343	1	Sept7
11757	40.35	1151	619.837	619.837	2	11743	405117	m07962_KO_Brain_OLD_12_TrypLysC_2MC_2Mods_TMT_IAA_20ppm_0.9Da	619.843	-9.32	2.58	0.243	12/12	sp|P20444|KPCA_MOUSE	2	K.GAENFDK.F	622	628	0	Prkca
11765	40.37	1156	669.309	669.31	3	11743	405117	m07962_KO_Brain_OLD_12_TrypLysC_2MC_2Mods_TMT_IAA_20ppm_0.9Da	669.314	-6.79	5.034	0.679	30/56	sp|P60879|SNP25_MOUSE	1	R.HM*ALDM*GNEIDTQNR.Q	162	176	0	Snap25
11778	40.41	1162	645.83	645.83	2	11756	405117	m07962_KO_Brain_OLD_12_TrypLysC_2MC_2Mods_TMT_IAA_20ppm_0.9Da	645.836	-8.43	2.537	0.511	14/16	sp|Q9WV69|DEMA_MOUSE	3	R.HLSAEDFSR.V	370	378	0	Dmtn
11783	40.42	1165	733.415	733.915	2	11756	405117	m07962_KO_Brain_OLD_12_TrypLysC_2MC_2Mods_TMT_IAA_20ppm_0.9Da	733.424	-13.01	3.716	0.385	15/16	sp|Q91V14|S12A5_MOUSE	8	R.LEEGPPHTK.N	683	691	0	Slc12a5
11787	40.43	1167	678.71	679.043	3	11756	405117	m07962_KO_Brain_OLD_12_TrypLysC_2MC_2Mods_TMT_IAA_20ppm_0.9Da	678.716	-8.66	3.767	0.29	26/48	sp|Q7TSJ2|MAP6_MOUSE	1	K.TTEGPSATKPDDK.E	541	553	1	Map6
11837	40.59	1193	543.79	543.79	2	11811	405117	m07962_KO_Brain_OLD_12_TrypLysC_2MC_2Mods_TMT_IAA_20ppm_0.9Da	543.794	-8.47	1.658	0.246	9/12	sp|O09114|PTGDS_MOUSE	1	R.M*ATLYSR.T	145	151	0	Ptgds
11846	40.61	1198	660.379	660.379	2	11811	405117	m07962_KO_Brain_OLD_12_TrypLysC_2MC_2Mods_TMT_IAA_20ppm_0.9Da	660.382	-4.77	1.877	0.14	14/14	sp|P58774|TPM2_MOUSE	0	K.SLEAQADK.Y	206	213	0	Tpm2
11863	40.67	1207	730.869	730.869	2	11832	405117	m07962_KO_Brain_OLD_12_TrypLysC_2MC_2Mods_TMT_IAA_20ppm_0.9Da	730.877	-10.96	4.158	0.488	19/22	sp|Q8QZR5|ALAT1_MOUSE	0	R.ANIGDAQAMGQR.P	66	77	0	Gpt
11874	40.7	1213	746.376	746.376	2	11853	405117	m07962_KO_Brain_OLD_12_TrypLysC_2MC_2Mods_TMT_IAA_20ppm_0.9Da	746.384	-10.07	4.21	0.599	24/26	sp|P13645|K1C10_HUMAN_contaminant	0	R.SLLEGEGSSGGGGR.G	451	464	0	KRT10
11877	40.71	1214	447.942	447.942	3	11853	405117	m07962_KO_Brain_OLD_12_TrypLysC_2MC_2Mods_TMT_IAA_20ppm_0.9Da	447.947	-9.35	2.775	0.404	19/32	sp|Q91V61|SFXN3_MOUSE	2	R.LGHSVTAAK.Q	214	222	0	Sfxn3
11896	40.77	1223	730.873	730.874	2	11868	405117	m07962_KO_Brain_OLD_12_TrypLysC_2MC_2Mods_TMT_IAA_20ppm_0.9Da	730.877	-6.33	3.214	0.567	20/22	sp|Q8QZR5|ALAT1_MOUSE	0	R.ANIGDAQAMGQR.P	66	77	0	Gpt
11909	40.81	1230	557.653	557.653	3	11883	405117	m07962_KO_Brain_OLD_12_TrypLysC_2MC_2Mods_TMT_IAA_20ppm_0.9Da	557.658	-9.21	3.599	0.456	27/44	sp|P35123|UBP4_MOUSE	0	K.DANGRPDAVVAK.E	422	433	1	Usp4
11937	40.9	1244	716.9	716.9	2	11917	405117	m07962_KO_Brain_OLD_12_TrypLysC_2MC_2Mods_TMT_IAA_20ppm_0.9Da	716.906	-8.26	2.821	0.468	17/18	sp|Q8CGC7|SYEP_MOUSE	0	K.PVSATGAEDK.D	952	961	0	Eprs
11938	40.9	1245	568.811	568.811	2	11917	405117	m07962_KO_Brain_OLD_12_TrypLysC_2MC_2Mods_TMT_IAA_20ppm_0.9Da	568.817	-9.94	1.695	0.145	11/12	sp|Q9QXQ1|PDE7B_MOUSE	3	R.QNEFLTR.L	287	293	0	Pde7b
11946	40.93	1250	653.387	653.388	2	11917	405117	m07962_KO_Brain_OLD_12_TrypLysC_2MC_2Mods_TMT_IAA_20ppm_0.9Da	653.393	-8.54	1.933	0.292	11/14	sp|Q9WU22|PTN4_MOUSE	0	K.PLTTSSNK.-	919	926	0	Ptpn4
11949	40.94	1251	738.866	738.866	2	11917	405117	m07962_KO_Brain_OLD_12_TrypLysC_2MC_2Mods_TMT_IAA_20ppm_0.9Da	738.875	-11.46	2.115	0.54	15/22	sp|Q8QZR5|ALAT1_MOUSE	0	R.ANIGDAQAM*GQR.P	66	77	0	Gpt
11952	40.95	1253	645.862	645.861	2	11932	405117	m07962_KO_Brain_OLD_12_TrypLysC_2MC_2Mods_TMT_IAA_20ppm_0.9Da	645.869	-10.82	2.335	0.224	13/14	sp|P17710|HXK1_MOUSE	6	R.SIPDGSEK.G	126	133	0	Hk1
11953	40.95	1254	711.401	711.4	2	11932	405117	m07962_KO_Brain_OLD_12_TrypLysC_2MC_2Mods_TMT_IAA_20ppm_0.9Da	711.407	-8.64	3.994	0.532	21/24	sp|Q7TPB0|LPPR3_MOUSE	0	K.GGGPVAVAPSQPR.V	524	536	0	Lppr3
11956	40.96	1255	552.309	552.308	2	11932	405117	m07962_KO_Brain_OLD_12_TrypLysC_2MC_2Mods_TMT_IAA_20ppm_0.9Da	552.317	-13.65	2.054	0.193	11/14	sp|Q8BIE6|FRM4A_MOUSE	3	R.SVDISPTR.L	675	682	0	Frmd4a
11968	41	1261	580.329	580.328	2	11951	405117	m07962_KO_Brain_OLD_12_TrypLysC_2MC_2Mods_TMT_IAA_20ppm_0.9Da	580.335	-10.02	2.27	0.127	14/14	sp|Q8C181|MBNL2_MOUSE	5	K.TQLEINGR.N	77	84	0	Mbnl2
11971	41.01	1262	703.883	703.884	2	11951	405117	m07962_KO_Brain_OLD_12_TrypLysC_2MC_2Mods_TMT_IAA_20ppm_0.9Da	703.889	-8.32	2.925	0.171	14/14	sp|Q8BJI1|S6A17_MOUSE	0	K.CVVENAEK.I	366	373	0	Slc6a17
11989	41.06	1271	497.92	497.92	3	11979	405117	m07962_KO_Brain_OLD_12_TrypLysC_2MC_2Mods_TMT_IAA_20ppm_0.9Da	497.925	-9.61	3.787	0.631	32/52	sp|P13645|K1C10_HUMAN_contaminant	0	R.SLLEGEGSSGGGGR.G	451	464	0	KRT10
11997	41.09	1275	696.376	696.377	2	11979	405117	m07962_KO_Brain_OLD_12_TrypLysC_2MC_2Mods_TMT_IAA_20ppm_0.9Da	696.384	-11.47	1.484	0.165	12/14	sp|Q810U3|NFASC_MOUSE	2	R.M*PEDQVAK.R	527	534	0	Nfasc
12013	41.14	1284	595.317	595.317	2	11988	405117	m07962_KO_Brain_OLD_12_TrypLysC_2MC_2Mods_TMT_IAA_20ppm_0.9Da	595.322	-9.31	1.917	0.158	11/14	sp|Q9CZA6|NDE1_MOUSE	3	R.DLLSENNR.L	63	70	0	Nde1
12020	41.16	1288	411.913	411.913	3	11988	405117	m07962_KO_Brain_OLD_12_TrypLysC_2MC_2Mods_TMT_IAA_20ppm_0.9Da	411.917	-9.75	2.68	0.25	18/24	sp|P05213|TBA1B_MOUSE	4	R.GHYTIGK.E	106	112	0	Tuba1b
12026	41.18	1291	666.829	666.828	2	12007	405117	m07962_KO_Brain_OLD_12_TrypLysC_2MC_2Mods_TMT_IAA_20ppm_0.9Da	666.835	-10.14	3.052	0.643	14/16	sp|Q80XK6|ATG2B_MOUSE	1	K.SFYETETAR.T	389	397	0	Atg2b
12051	41.26	1302	517.299	517.299	2	12033	405117	m07962_KO_Brain_OLD_12_TrypLysC_2MC_2Mods_TMT_IAA_20ppm_0.9Da	517.305	-11.84	2.072	0	10/12	sp|P46471|PRS7_MOUSE	3	K.VLMATNR.P	317	323	0	Psmc2
12068	41.31	1311	642.822	642.822	2	12055	405117	m07962_KO_Brain_OLD_12_TrypLysC_2MC_2Mods_TMT_IAA_20ppm_0.9Da	642.826	-7.57	1.235	0.443	10/16	sp|P19246|NFH_MOUSE	0	R.AAM*GELYER.E	138	146	0	Nefh
12082	41.36	1317	581.942	581.942	3	12066	405117	m07962_KO_Brain_OLD_12_TrypLysC_2MC_2Mods_TMT_IAA_20ppm_0.9Da	581.949	-11.82	3.525	0.452	21/44	sp|P48774|GSTM5_MOUSE	2	K.RYICGEAPDYDR.S	35	46	1	Gstm5
12083	41.36	1318	746.378	746.881	2	12066	405117	m07962_KO_Brain_OLD_12_TrypLysC_2MC_2Mods_TMT_IAA_20ppm_0.9Da	746.384	-6.92	4.995	0.578	23/26	sp|P13645|K1C10_HUMAN_contaminant	0	R.SLLEGEGSSGGGGR.G	451	464	0	KRT10
12093	41.39	1323	469.591	469.591	3	12086	405117	m07962_KO_Brain_OLD_12_TrypLysC_2MC_2Mods_TMT_IAA_20ppm_0.9Da	469.595	-9.4	2.92	0.193	19/28	sp|Q8BJI1|S6A17_MOUSE	0	K.CVVENAEK.I	366	373	0	Slc6a17
12097	41.41	1325	435.812	435.812	5	12086	405117	m07962_KO_Brain_OLD_12_TrypLysC_2MC_2Mods_TMT_IAA_20ppm_0.9Da	435.817	-10.75	2.967	0.617	43/128	sp|P15508|SPTB1_MOUSE	5	R.VHLENM*GSHDIVDGNHR.L	128	144	0	Sptb
12107	41.44	1330	703.883	704.384	2	12091	405117	m07962_KO_Brain_OLD_12_TrypLysC_2MC_2Mods_TMT_IAA_20ppm_0.9Da	703.889	-9.19	3.307	0.333	14/14	sp|Q8BJI1|S6A17_MOUSE	0	K.CVVENAEK.I	366	373	0	Slc6a17
12128	41.5	1340	688.313	688.647	3	12113	405117	m07962_KO_Brain_OLD_12_TrypLysC_2MC_2Mods_TMT_IAA_20ppm_0.9Da	688.32	-9.38	4.788	0.783	33/64	sp|P19096|FAS_MOUSE	0	R.GNAGQTNYGFANSTM*ER.I	2020	2036	0	Fasn
12131	41.51	1341	621.978	622.312	3	12113	405117	m07962_KO_Brain_OLD_12_TrypLysC_2MC_2Mods_TMT_IAA_20ppm_0.9Da	621.983	-7.93	2.406	0.413	21/40	sp|Q8VIJ6|SFPQ_MOUSE	0	R.M*EELHSQEMQK.R	541	551	0	Sfpq
12139	41.54	1345	761.089	761.423	3	12126	405117	m07962_KO_Brain_OLD_12_TrypLysC_2MC_2Mods_TMT_IAA_20ppm_0.9Da	761.094	-6.15	5.079	0.448	30/60	sp|O35927|CTND2_MOUSE	2	K.QNQVSTQPVPQEPSRK.D	1159	1174	1	Ctnnd2
12147	41.56	1350	669.308	669.643	3	12126	405117	m07962_KO_Brain_OLD_12_TrypLysC_2MC_2Mods_TMT_IAA_20ppm_0.9Da	669.314	-8	4.928	0.732	29/56	sp|P60879|SNP25_MOUSE	1	R.HM*ALDM*GNEIDTQNR.Q	162	176	0	Snap25
12150	41.57	1352	432.588	432.587	3	12126	405117	m07962_KO_Brain_OLD_12_TrypLysC_2MC_2Mods_TMT_IAA_20ppm_0.9Da	432.593	-11.68	2.394	0.303	20/32	sp|P11881|ITPR1_MOUSE	7	K.HTAQIEIVR.L	2191	2199	0	Itpr1
12159	41.6	1356	676.356	676.857	2	12137	405117	m07962_KO_Brain_OLD_12_TrypLysC_2MC_2Mods_TMT_IAA_20ppm_0.9Da	676.362	-9.05	3.218	0.46	16/18	sp|Q8C547|HTR5B_MOUSE	2	K.ALENSNYGVR.V	226	235	0	Heatr5b
12166	41.62	1359	495.25	495.585	3	12154	405117	m07962_KO_Brain_OLD_12_TrypLysC_2MC_2Mods_TMT_IAA_20ppm_0.9Da	495.256	-10.82	3.819	0.623	25/36	sp|Q32MW3|ACO10_MOUSE	1	K.SLDICHPQER.N	295	304	0	Acot10
12167	41.63	1360	578.333	578.333	2	12154	405117	m07962_KO_Brain_OLD_12_TrypLysC_2MC_2Mods_TMT_IAA_20ppm_0.9Da	578.338	-8.98	2.778	0.348	16/16	sp|Q80UW8|RPAB1_MOUSE	0	R.IQAGDPVAR.Y	173	181	0	Polr2e
12174	41.65	1364	547.308	547.308	2	12154	405117	m07962_KO_Brain_OLD_12_TrypLysC_2MC_2Mods_TMT_IAA_20ppm_0.9Da	547.314	-10.99	2.069	0.282	11/14	sp|Q9R1Q8|TAGL3_MOUSE	0	K.AAEVYGVR.T	99	106	0	Tagln3
12179	41.66	1366	704.402	704.402	2	12154	405117	m07962_KO_Brain_OLD_12_TrypLysC_2MC_2Mods_TMT_IAA_20ppm_0.9Da	704.408	-8.59	3.68	0.307	16/16	sp|P61982|1433G_MOUSE	0	R.ATVVESSEK.A	144	152	0	Ywhag
12193	41.7	1373	469.936	469.936	3	12165	405117	m07962_KO_Brain_OLD_12_TrypLysC_2MC_2Mods_TMT_IAA_20ppm_0.9Da	469.941	-10.96	2.782	0.1	21/32	sp|P61982|1433G_MOUSE	0	R.ATVVESSEK.A	144	152	0	Ywhag
12203	41.73	1379	648.378	648.377	2	12184	405117	m07962_KO_Brain_OLD_12_TrypLysC_2MC_2Mods_TMT_IAA_20ppm_0.9Da	648.385	-10.67	2.287	0.476	13/16	sp|P11881|ITPR1_MOUSE	7	K.HTAQIEIVR.L	2191	2199	0	Itpr1
12206	41.74	1380	632.855	632.855	2	12184	405117	m07962_KO_Brain_OLD_12_TrypLysC_2MC_2Mods_TMT_IAA_20ppm_0.9Da	632.861	-9.77	2.122	0.203	13/14	sp|Q8VIL2|RWDD3_MOUSE	4	K.VDVDSSGK.K	202	209	0	Rwdd3
12207	41.74	1381	733.381	733.381	2	12184	405117	m07962_KO_Brain_OLD_12_TrypLysC_2MC_2Mods_TMT_IAA_20ppm_0.9Da	733.388	-9.66	2.509	0.35	14/14	sp|Q3UHK6|TEN4_MOUSE	3	K.TQEWDNSK.S	2512	2519	0	Tenm4
12211	41.75	1383	754.892	755.392	2	12184	405117	m07962_KO_Brain_OLD_12_TrypLysC_2MC_2Mods_TMT_IAA_20ppm_0.9Da	754.899	-9.41	3.998	0.645	19/20	sp|Q62418|DBNL_MOUSE	2	K.QLTQPETSYGR.E	297	307	0	Dbnl
12230	41.81	1391	481.265	481.265	3	12214	405117	m07962_KO_Brain_OLD_12_TrypLysC_2MC_2Mods_TMT_IAA_20ppm_0.9Da	481.27	-10.79	2.327	0.346	17/28	sp|P07310|KCRM_MOUSE	1	R.GIWHNDNK.S	216	223	0	Ckm
12255	41.88	1405	531.622	531.622	3	12229	405117	m07962_KO_Brain_OLD_12_TrypLysC_2MC_2Mods_TMT_IAA_20ppm_0.9Da	531.628	-10.21	3.029	0.493	24/36	sp|P61982|1433G_MOUSE	0	K.AYSEAHEISK.E	153	162	0	Ywhag
12272	41.93	1414	495.25	495.919	3	12248	405117	m07962_KO_Brain_OLD_12_TrypLysC_2MC_2Mods_TMT_IAA_20ppm_0.9Da	495.256	-10.86	3.477	0.493	21/36	sp|Q32MW3|ACO10_MOUSE	1	K.SLDICHPQER.N	295	304	0	Acot10
12290	41.98	1423	717.88	717.88	2	12261	405117	m07962_KO_Brain_OLD_12_TrypLysC_2MC_2Mods_TMT_IAA_20ppm_0.9Da	717.887	-10.04	1.438	0.377	8/16	sp|Q99L45|IF2B_MOUSE	0	K.NPDM*VAGEK.R	189	197	0	Eif2s2
12307	42.04	1432	688.31	688.978	3	12280	405117	m07962_KO_Brain_OLD_12_TrypLysC_2MC_2Mods_TMT_IAA_20ppm_0.9Da	688.32	-13.82	4.87	0.796	34/64	sp|P19096|FAS_MOUSE	0	R.GNAGQTNYGFANSTM*ER.I	2020	2036	0	Fasn
12316	42.07	1436	648.338	648.338	2	12293	405117	m07962_KO_Brain_OLD_12_TrypLysC_2MC_2Mods_TMT_IAA_20ppm_0.9Da	648.343	-8.59	2.579	0.26	14/16	sp|Q80UK0|SESD1_MOUSE	0	K.QFTVASEER.V	589	597	0	Sestd1
12317	42.07	1437	621.811	621.811	2	12293	405117	m07962_KO_Brain_OLD_12_TrypLysC_2MC_2Mods_TMT_IAA_20ppm_0.9Da	621.819	-13.04	2.235	0.423	13/16	sp|Q8BMS1|ECHA_MOUSE	0	K.DGPGFYTTR.C	541	549	0	Hadha
12321	42.08	1438	592.353	592.353	3	12293	405117	m07962_KO_Brain_OLD_12_TrypLysC_2MC_2Mods_TMT_IAA_20ppm_0.9Da	592.359	-10.33	2.89	0.422	23/36	sp|Q9ES97|RTN3_MOUSE	1	K.KLDSPQGTNK.D	129	138	1	Rtn3
12342	42.15	1449	669.311	669.311	3	12314	405117	m07962_KO_Brain_OLD_12_TrypLysC_2MC_2Mods_TMT_IAA_20ppm_0.9Da	669.314	-4.55	4.195	0.674	30/56	sp|P60879|SNP25_MOUSE	1	R.HM*ALDM*GNEIDTQNR.Q	162	176	0	Snap25
12355	42.19	1456	704.872	704.872	2	12333	405117	m07962_KO_Brain_OLD_12_TrypLysC_2MC_2Mods_TMT_IAA_20ppm_0.9Da	704.877	-7.91	2.423	0.28	14/14	sp|G5E8K5|ANK3_MOUSE	19	R.SENGETWK.E	1083	1090	0	Ank3
12373	42.24	1465	739.852	739.851	2	12350	405117	m07962_KO_Brain_OLD_12_TrypLysC_2MC_2Mods_TMT_IAA_20ppm_0.9Da	739.859	-9.21	2.727	0.635	16/18	sp|Q6PGE7|SC6A7_MOUSE	0	K.YQPSEYGSYR.F	521	530	0	Slc6a7
12379	42.26	1468	825.899	826.399	2	12350	405117	m07962_KO_Brain_OLD_12_TrypLysC_2MC_2Mods_TMT_IAA_20ppm_0.9Da	825.911	-14.61	2.07	0.228	16/20	sp|Q62261|SPTB2_MOUSE	1	K.QQMLENQM*EVR.K	1422	1432	0	Sptbn1
12397	42.31	1478	667.384	667.382	2	12367	405117	m07962_KO_Brain_OLD_12_TrypLysC_2MC_2Mods_TMT_IAA_20ppm_0.9Da	667.39	-8.93	3.163	0.206	14/14	sp|P21107|TPM3_MOUSE	12	K.SLEAQAEK.Y	207	214	0	Tpm3
12415	42.37	1487	662.338	662.337	2	12386	405117	m07962_KO_Brain_OLD_12_TrypLysC_2MC_2Mods_TMT_IAA_20ppm_0.9Da	662.342	-6.72	1.843	0.129	16/18	sp|Q8BGQ7|SYAC_MOUSE	0	K.SIDTGM*GLER.L	237	246	0	Aars
12418	42.38	1488	688.312	688.313	3	12386	405117	m07962_KO_Brain_OLD_12_TrypLysC_2MC_2Mods_TMT_IAA_20ppm_0.9Da	688.32	-10.8	5.273	0.698	31/64	sp|P19096|FAS_MOUSE	0	R.GNAGQTNYGFANSTM*ER.I	2020	2036	0	Fasn
12422	42.39	1490	503.597	503.596	3	12405	405117	m07962_KO_Brain_OLD_12_TrypLysC_2MC_2Mods_TMT_IAA_20ppm_0.9Da	503.602	-9.56	2.54	0.424	22/40	sp|Q62418|DBNL_MOUSE	2	K.QLTQPETSYGR.E	297	307	0	Dbnl
12426	42.4	1492	445.258	445.258	3	12405	405117	m07962_KO_Brain_OLD_12_TrypLysC_2MC_2Mods_TMT_IAA_20ppm_0.9Da	445.262	-10.86	2.98	0.062	19/28	sp|P21107|TPM3_MOUSE	12	K.SLEAQAEK.Y	207	214	0	Tpm3
12443	42.46	1502	568.313	568.647	3	12420	405117	m07962_KO_Brain_OLD_12_TrypLysC_2MC_2Mods_TMT_IAA_20ppm_0.9Da	568.317	-8.5	2.371	0.225	25/48	sp|Q811L6|MAST4_MOUSE	2	R.EVPAANSSPSSAK.A	2471	2483	0	Mast4
12447	42.47	1504	796.935	796.934	2	12420	405117	m07962_KO_Brain_OLD_12_TrypLysC_2MC_2Mods_TMT_IAA_20ppm_0.9Da	796.938	-4.09	3.561	0.457	18/18	sp|P61982|1433G_MOUSE	0	K.AYSEAHEISK.E	153	162	0	Ywhag
12460	42.51	1510	550.938	551.272	3	12441	405117	m07962_KO_Brain_OLD_12_TrypLysC_2MC_2Mods_TMT_IAA_20ppm_0.9Da	550.943	-9.12	4.288	0.405	24/40	sp|Q62261|SPTB2_MOUSE	1	K.QQMLENQM*EVR.K	1422	1432	0	Sptbn1
12472	42.55	1515	544.627	544.961	3	12454	405117	m07962_KO_Brain_OLD_12_TrypLysC_2MC_2Mods_TMT_IAA_20ppm_0.9Da	544.632	-9.76	3.197	0.075	21/36	sp|Q9Z0H8|CLIP2_MOUSE	1	K.ATSHICEVEK.E	386	395	0	Clip2
12473	42.55	1516	591.997	592.33	3	12454	405117	m07962_KO_Brain_OLD_12_TrypLysC_2MC_2Mods_TMT_IAA_20ppm_0.9Da	592	-5.8	3.583	0.399	26/44	sp|G3X9K3|BIG1_MOUSE	0	K.KEDAENLAAAQR.D	1640	1651	1	Arfgef1
12563	42.84	1562	637.834	637.835	2	12542	405117	m07962_KO_Brain_OLD_12_TrypLysC_2MC_2Mods_TMT_IAA_20ppm_0.9Da	637.84	-9.2	2.014	0.23	13/18	sp|Q76MZ3|2AAA_MOUSE	0	R.M*AGDPVANVR.F	528	537	0	Ppp2r1a
12578	42.89	1570	556.273	556.273	3	12561	405117	m07962_KO_Brain_OLD_12_TrypLysC_2MC_2Mods_TMT_IAA_20ppm_0.9Da	556.275	-2.87	3.801	0.49	24/40	sp|Q62261|SPTB2_MOUSE	1	K.QQM*LENQM*EVR.K	1422	1432	0	Sptbn1
12586	42.92	1575	787.446	787.446	2	12561	405117	m07962_KO_Brain_OLD_12_TrypLysC_2MC_2Mods_TMT_IAA_20ppm_0.9Da	787.451	-6.32	2.609	0.261	14/18	sp|Q8R123|FAD1_MOUSE	1	R.ENTTQNPALK.C	456	465	0	Flad1
12589	42.93	1576	455.254	455.254	3	12561	405117	m07962_KO_Brain_OLD_12_TrypLysC_2MC_2Mods_TMT_IAA_20ppm_0.9Da	455.259	-10.55	2.108	0.273	16/24	sp|P15532|NDKA_MOUSE	3	K.EHYTDLK.D	50	56	0	Nme1
12593	42.94	1578	816.438	816.939	2	12561	405117	m07962_KO_Brain_OLD_12_TrypLysC_2MC_2Mods_TMT_IAA_20ppm_0.9Da	816.445	-8.22	3.677	0.435	18/18	sp|Q9Z0H8|CLIP2_MOUSE	1	K.ATSHICEVEK.E	386	395	0	Clip2
12604	42.98	1583	553.319	553.319	2	12576	405117	m07962_KO_Brain_OLD_12_TrypLysC_2MC_2Mods_TMT_IAA_20ppm_0.9Da	553.324	-10.19	2.062	0.216	12/14	sp|P47754|CAZA2_MOUSE	1	R.TSVETALR.A	122	129	0	Capza2
12605	42.98	1584	692.342	692.343	2	12576	405117	m07962_KO_Brain_OLD_12_TrypLysC_2MC_2Mods_TMT_IAA_20ppm_0.9Da	692.348	-8.25	1.661	0.308	12/18	sp|P05202|AATM_MOUSE	0	R.DAGM*QLQGYR.Y	171	180	0	Got2
12619	43.02	1591	551.955	551.956	3	12595	405117	m07962_KO_Brain_OLD_12_TrypLysC_2MC_2Mods_TMT_IAA_20ppm_0.9Da	551.96	-8.85	2.365	0.324	18/44	##sp|Q8VDR9|DOCK6_MOUSE	1	R.M*LLYLSASAHM*R.I	559	570	0	##Dock6
12629	43.05	1597	432.591	432.59	3	12610	405117	m07962_KO_Brain_OLD_12_TrypLysC_2MC_2Mods_TMT_IAA_20ppm_0.9Da	432.596	-11.32	2.574	0.326	17/24	sp|Q3UH66|WNK2_MOUSE	13	K.VHDPEIK.E	421	427	0	Wnk2
12640	43.09	1602	435.813	435.813	5	12610	405117	m07962_KO_Brain_OLD_12_TrypLysC_2MC_2Mods_TMT_IAA_20ppm_0.9Da	435.817	-9.67	3.223	0.592	46/128	sp|P15508|SPTB1_MOUSE	5	R.VHLENM*GSHDIVDGNHR.L	128	144	0	Sptb
12645	43.1	1604	431.244	431.243	3	12627	405117	m07962_KO_Brain_OLD_12_TrypLysC_2MC_2Mods_TMT_IAA_20ppm_0.9Da	431.249	-11.26	3.821	0.44	25/36	tr|F8VPK8|F8VPK8_MOUSE	0	K.PAPTDVGLHR.L	741	750	0	Pcdh9
12649	43.11	1606	580.869	580.87	2	12627	405117	m07962_KO_Brain_OLD_12_TrypLysC_2MC_2Mods_TMT_IAA_20ppm_0.9Da	580.874	-8.24	2.433	0.293	12/12	sp|Q8JZX4|SPF45_MOUSE	1	K.AALTQAK.S	35	41	0	Rbm17
12657	43.14	1610	526.289	526.29	3	12644	405117	m07962_KO_Brain_OLD_12_TrypLysC_2MC_2Mods_TMT_IAA_20ppm_0.9Da	526.293	-8.28	4.473	0.56	28/44	sp|P27773|PDIA3_MOUSE	1	K.RLAPEYEAAATR.L	62	73	1	Pdia3
12668	43.18	1616	780.481	780.481	2	12655	405117	m07962_KO_Brain_OLD_12_TrypLysC_2MC_2Mods_TMT_IAA_20ppm_0.9Da	780.49	-11.53	1.913	0.123	12/14	sp|Q9D1A2|CNDP2_MOUSE	0	K.LGSDPQKK.T	85	92	1	Cndp2
12688	43.24	1625	789.922	790.422	2	12666	405117	m07962_KO_Brain_OLD_12_TrypLysC_2MC_2Mods_TMT_IAA_20ppm_0.9Da	789.932	-12.65	3.175	0.391	14/18	sp|Q61335|BAP31_MOUSE	0	K.AENEALAM*QK.Q	204	213	0	Bcap31
12696	43.26	1630	580.866	580.865	2	12677	405117	m07962_KO_Brain_OLD_12_TrypLysC_2MC_2Mods_TMT_IAA_20ppm_0.9Da	580.874	-13.1	2.257	0.35	12/12	sp|Q8JZX4|SPF45_MOUSE	1	K.AALTQAK.S	35	41	0	Rbm17
12700	43.27	1633	720.883	720.882	2	12677	405117	m07962_KO_Brain_OLD_12_TrypLysC_2MC_2Mods_TMT_IAA_20ppm_0.9Da	720.89	-10.78	2.55	0.503	15/16	sp|Q9JHU4|DYHC1_MOUSE	0	R.GTFDNAETK.K	1089	1097	0	Dync1h1
12703	43.28	1634	789.923	789.923	2	12677	405117	m07962_KO_Brain_OLD_12_TrypLysC_2MC_2Mods_TMT_IAA_20ppm_0.9Da	789.932	-11.4	2.353	0.424	17/18	sp|Q61335|BAP31_MOUSE	0	K.AENEALAM*QK.Q	204	213	0	Bcap31
12704	43.29	1635	517.313	517.313	3	12677	405117	m07962_KO_Brain_OLD_12_TrypLysC_2MC_2Mods_TMT_IAA_20ppm_0.9Da	517.318	-10.23	2.12	0	17/24	sp|Q60780|GAS7_MOUSE	1	K.TEEDIKK.A	310	316	1	Gas7
12710	43.31	1637	530.936	531.27	3	12690	405117	m07962_KO_Brain_OLD_12_TrypLysC_2MC_2Mods_TMT_IAA_20ppm_0.9Da	530.942	-10.21	2.335	0.423	17/40	sp|O55131|SEPT7_MOUSE	2	K.SPLAQM*EEERR.E	333	343	1	Sept7
12711	43.31	1638	712.573	712.774	5	12690	405117	m07962_KO_Brain_OLD_12_TrypLysC_2MC_2Mods_TMT_IAA_20ppm_0.9Da	712.579	-8.3	2.983	0.504	51/232	sp|Q9QYX7|PCLO_MOUSE	1	K.GSPTPSGTRPTTGQATPQSQQPPKPPEQSR.R	812	841	2	Pclo
12734	43.38	1649	603.353	603.352	2	12718	405117	m07962_KO_Brain_OLD_12_TrypLysC_2MC_2Mods_TMT_IAA_20ppm_0.9Da	603.361	-12.37	2.676	0.1	12/12	sp|P21107|TPM3_MOUSE	3	R.AELAESK.C	184	190	0	Tpm3
12736	43.38	1651	509.956	509.956	3	12718	405117	m07962_KO_Brain_OLD_12_TrypLysC_2MC_2Mods_TMT_IAA_20ppm_0.9Da	509.962	-11.19	2.256	0.197	22/36	sp|Q63912|OMGP_MOUSE	1	K.AHVIGTPCSK.Q	247	256	0	Omg
12746	43.42	1656	890.464	890.968	4	12733	405117	m07962_KO_Brain_OLD_12_TrypLysC_2MC_2Mods_TMT_IAA_20ppm_0.9Da	890.472	-8.74	4.179	0.6	43/174	sp|Q9QYX7|PCLO_MOUSE	1	K.GSPTPSGTRPTTGQATPQSQQPPKPPEQSR.R	812	841	2	Pclo
12771	43.49	1667	482.973	482.973	3	12755	405117	m07962_KO_Brain_OLD_12_TrypLysC_2MC_2Mods_TMT_IAA_20ppm_0.9Da	482.978	-11.04	2.282	0.288	17/32	sp|B1AZP2|DLGP4_MOUSE	13	K.KTPPPVPPR.T	559	567	1	Dlgap4
12772	43.5	1668	689.398	689.399	2	12755	405117	m07962_KO_Brain_OLD_12_TrypLysC_2MC_2Mods_TMT_IAA_20ppm_0.9Da	689.403	-7.33	2.541	0.319	14/14	sp|Q9QXS1|PLEC_MOUSE	16	R.TELATQEK.V	2565	2572	0	Plec
12786	43.54	1675	689.398	689.901	2	12770	405117	m07962_KO_Brain_OLD_12_TrypLysC_2MC_2Mods_TMT_IAA_20ppm_0.9Da	689.403	-6.98	2.631	0.23	13/14	sp|Q9QXS1|PLEC_MOUSE	16	R.TELATQEK.V	2565	2572	0	Plec
12787	43.54	1676	560.659	560.659	3	12770	405117	m07962_KO_Brain_OLD_12_TrypLysC_2MC_2Mods_TMT_IAA_20ppm_0.9Da	560.664	-9.15	2.417	0.33	23/32	sp|Q9QYI4|DJB12_MOUSE	1	R.SASDEDLKK.A	121	129	1	Dnajb12
12825	43.66	1696	660.863	660.864	2	12802	405117	m07962_KO_Brain_OLD_12_TrypLysC_2MC_2Mods_TMT_IAA_20ppm_0.9Da	660.865	-3.72	2.576	0.348	11/12	sp|P15105|GLNA_MOUSE	2	R.TLDCEPK.C	46	52	0	Glul
12833	43.69	1700	454.995	454.995	4	12802	405117	m07962_KO_Brain_OLD_12_TrypLysC_2MC_2Mods_TMT_IAA_20ppm_0.9Da	455	-11.41	3.252	0.601	34/66	sp|Q99KH8|STK24_MOUSE	0	K.GEPPHSELHPMK.V	215	226	0	Stk24
12858	43.76	1712	544.977	544.977	3	12840	405117	m07962_KO_Brain_OLD_12_TrypLysC_2MC_2Mods_TMT_IAA_20ppm_0.9Da	544.982	-8.97	3.514	0.366	21/36	sp|Q9DC07|LNEBL_MOUSE	0	K.QQSELQSQVK.Y	76	85	0	Nebl
12862	43.77	1715	459.933	459.933	3	12840	405117	m07962_KO_Brain_OLD_12_TrypLysC_2MC_2Mods_TMT_IAA_20ppm_0.9Da	459.938	-10.73	2.513	0.226	18/28	sp|Q9QXS1|PLEC_MOUSE	16	R.TELATQEK.V	2565	2572	0	Plec
12874	43.81	1721	720.884	722.389	2	12840	405117	m07962_KO_Brain_OLD_12_TrypLysC_2MC_2Mods_TMT_IAA_20ppm_0.9Da	720.89	-8.31	2.843	0.374	16/16	sp|Q9JHU4|DYHC1_MOUSE	0	R.GTFDNAETK.K	1089	1097	0	Dync1h1
12877	43.82	1722	613.317	613.317	2	12855	405117	m07962_KO_Brain_OLD_12_TrypLysC_2MC_2Mods_TMT_IAA_20ppm_0.9Da	613.322	-8.31	2.823	0.298	13/16	sp|Q8C8R3|ANK2_MOUSE	14	K.SDSNASFLR.A	29	37	0	Ank2
12878	43.82	1723	452.904	452.904	3	12855	405117	m07962_KO_Brain_OLD_12_TrypLysC_2MC_2Mods_TMT_IAA_20ppm_0.9Da	452.909	-10.53	2.634	0.531	21/32	sp|O54774|AP3D1_MOUSE	0	K.AIFHEEEPR.H	643	651	0	Ap3d1
12880	43.82	1725	480.924	480.924	3	12855	405117	m07962_KO_Brain_OLD_12_TrypLysC_2MC_2Mods_TMT_IAA_20ppm_0.9Da	480.929	-10.26	2.627	0.422	19/32	sp|Q9JHU4|DYHC1_MOUSE	0	R.GTFDNAETK.K	1089	1097	0	Dync1h1
12892	43.85	1729	816.962	816.962	2	12876	405117	m07962_KO_Brain_OLD_12_TrypLysC_2MC_2Mods_TMT_IAA_20ppm_0.9Da	816.97	-9.16	3.377	0.352	16/18	sp|Q9DC07|LNEBL_MOUSE	0	K.QQSELQSQVK.Y	76	85	0	Nebl
12898	43.86	1733	743.478	743.479	2	12876	405117	m07962_KO_Brain_OLD_12_TrypLysC_2MC_2Mods_TMT_IAA_20ppm_0.9Da	743.484	-8.61	1.863	0.19	12/12	sp|P15508|SPTB1_MOUSE	5	R.TVEKPPK.F	349	355	1	Sptb
12902	43.88	1736	678.853	678.853	2	12876	405117	m07962_KO_Brain_OLD_12_TrypLysC_2MC_2Mods_TMT_IAA_20ppm_0.9Da	678.859	-8.82	2.549	0.623	15/16	sp|O54774|AP3D1_MOUSE	0	K.AIFHEEEPR.H	643	651	0	Ap3d1
12921	43.93	1744	669.309	669.643	3	12891	405117	m07962_KO_Brain_OLD_12_TrypLysC_2MC_2Mods_TMT_IAA_20ppm_0.9Da	669.314	-7.83	4.679	0.711	33/56	sp|P60879|SNP25_MOUSE	1	R.HM*ALDM*GNEIDTQNR.Q	162	176	0	Snap25
12933	43.96	1752	536.31	536.31	3	12910	405117	m07962_KO_Brain_OLD_12_TrypLysC_2MC_2Mods_TMT_IAA_20ppm_0.9Da	536.315	-10.37	3.392	0.45	20/36	sp|Q8BTM8|FLNA_MOUSE	3	K.ETGEHLVHVK.K	2015	2024	0	Flna
12936	43.97	1753	667.384	667.383	2	12910	405117	m07962_KO_Brain_OLD_12_TrypLysC_2MC_2Mods_TMT_IAA_20ppm_0.9Da	667.39	-8.55	3.126	0.217	14/14	sp|P21107|TPM3_MOUSE	12	K.SLEAQAEK.Y	207	214	0	Tpm3
12937	43.97	1754	527.283	527.282	2	12910	405117	m07962_KO_Brain_OLD_12_TrypLysC_2MC_2Mods_TMT_IAA_20ppm_0.9Da	527.288	-9.44	1.561	0.27	10/14	sp|Q9CZ44|NSF1C_MOUSE	2	R.PFAGGGYR.L	149	156	0	Nsfl1c
12943	43.99	1757	469.919	469.918	3	12910	405117	m07962_KO_Brain_OLD_12_TrypLysC_2MC_2Mods_TMT_IAA_20ppm_0.9Da	469.923	-9.67	2.258	0.254	15/28	sp|Q9WV55|VAPA_MOUSE	0	K.LNDM*EPSK.A	139	146	0	Vapa
12954	44.02	1762	679.338	679.338	2	12929	405117	m07962_KO_Brain_OLD_12_TrypLysC_2MC_2Mods_TMT_IAA_20ppm_0.9Da	679.345	-9.97	1.863	0.308	14/14	sp|Q8BPN8|DMXL2_MOUSE	3	K.DGTGFDCK.R	1781	1788	0	Dmxl2
12957	44.03	1763	704.375	704.375	2	12929	405117	m07962_KO_Brain_OLD_12_TrypLysC_2MC_2Mods_TMT_IAA_20ppm_0.9Da	704.381	-9.6	2.044	0.085	10/14	sp|Q9WV55|VAPA_MOUSE	0	K.LNDM*EPSK.A	139	146	0	Vapa
12961	44.04	1765	783.394	783.395	2	12929	405117	m07962_KO_Brain_OLD_12_TrypLysC_2MC_2Mods_TMT_IAA_20ppm_0.9Da	783.401	-8.53	1.23	0.431	17/20	sp|P17426|AP2A1_MOUSE	1	R.LEPNAQAQM*YR.L	945	955	0	Ap2a1
12986	44.12	1779	543.822	543.822	2	12965	405117	m07962_KO_Brain_OLD_12_TrypLysC_2MC_2Mods_TMT_IAA_20ppm_0.9Da	543.827	-10.1	2.301	0.28	11/14	sp|Q5XJV6|LMTK3_MOUSE	1	K.VAENGVLR.L	984	991	0	Lmtk3
12992	44.14	1782	677.885	677.885	2	12965	405117	m07962_KO_Brain_OLD_12_TrypLysC_2MC_2Mods_TMT_IAA_20ppm_0.9Da	677.89	-8.38	3.395	0.345	16/16	sp|Q921F4|HNRLL_MOUSE	1	R.FTSAGQASK.N	487	495	0	Hnrnpll
12995	44.15	1783	783.396	783.898	2	12965	405117	m07962_KO_Brain_OLD_12_TrypLysC_2MC_2Mods_TMT_IAA_20ppm_0.9Da	783.401	-5.97	2.204	0.368	17/20	sp|P17426|AP2A1_MOUSE	1	R.LEPNAQAQM*YR.L	945	955	0	Ap2a1
12999	44.16	1785	669.307	669.975	3	12965	405117	m07962_KO_Brain_OLD_12_TrypLysC_2MC_2Mods_TMT_IAA_20ppm_0.9Da	669.314	-9.72	5.073	0.67	30/56	sp|P60879|SNP25_MOUSE	1	R.HM*ALDM*GNEIDTQNR.Q	162	176	0	Snap25
13003	44.17	1787	560.641	560.641	3	12984	405117	m07962_KO_Brain_OLD_12_TrypLysC_2MC_2Mods_TMT_IAA_20ppm_0.9Da	560.645	-8.18	3.706	0.287	24/40	tr|E9Q740|E9Q740_MOUSE	1	K.TIESATQQTDK.L	100	110	0	Srp72
13008	44.18	1790	745.41	745.41	2	12984	405117	m07962_KO_Brain_OLD_12_TrypLysC_2MC_2Mods_TMT_IAA_20ppm_0.9Da	745.417	-8.87	3.159	0.369	14/16	tr|B1AWN6|B1AWN6_MOUSE	0	K.LNENSTPEK.T	1955	1963	0	Scn2a1
13016	44.21	1794	840.456	840.455	2	12984	405117	m07962_KO_Brain_OLD_12_TrypLysC_2MC_2Mods_TMT_IAA_20ppm_0.9Da	840.464	-10.04	4.468	0.422	20/20	tr|E9Q740|E9Q740_MOUSE	1	K.TIESATQQTDK.L	100	110	0	Srp72
13027	44.24	1801	637.861	637.86	2	13001	405117	m07962_KO_Brain_OLD_12_TrypLysC_2MC_2Mods_TMT_IAA_20ppm_0.9Da	637.867	-9.23	2.385	0.363	15/16	sp|Q3UHD3|MTUS2_MOUSE	5	R.IDQNTVVTR.Q	1275	1283	0	Mtus2
13028	44.24	1802	549.026	549.027	4	13001	405117	m07962_KO_Brain_OLD_12_TrypLysC_2MC_2Mods_TMT_IAA_20ppm_0.9Da	549.031	-8.44	2.612	0.428	34/84	sp|P33173|KIF1A_MOUSE	4	R.EYTHSHVCISASESK.L	1471	1485	0	Kif1a
13045	44.28	1809	693.835	693.835	2	13020	405117	m07962_KO_Brain_OLD_12_TrypLysC_2MC_2Mods_TMT_IAA_20ppm_0.9Da	693.837	-3.66	2.062	0.45	15/18	sp|Q9WUD1|CHIP_MOUSE	0	K.YPEAAACYGR.A	43	52	0	Stub1
13048	44.29	1810	624.361	624.362	2	13020	405117	m07962_KO_Brain_OLD_12_TrypLysC_2MC_2Mods_TMT_IAA_20ppm_0.9Da	624.366	-8.3	1.836	0.167	11/12	sp|Q6P9K8|CSKI1_MOUSE	2	R.PSSIEEK.S	1400	1406	0	Caskin1
13053	44.3	1813	500.941	500.94	3	13037	405117	m07962_KO_Brain_OLD_12_TrypLysC_2MC_2Mods_TMT_IAA_20ppm_0.9Da	500.946	-11.16	3.5	0.302	22/28	sp|A2A432|CUL4B_MOUSE	3	R.QICEDHIK.A	319	326	0	Cul4b
13055	44.31	1815	534.793	534.793	2	13037	405117	m07962_KO_Brain_OLD_12_TrypLysC_2MC_2Mods_TMT_IAA_20ppm_0.9Da	534.798	-9.7	2.201	0.152	10/12	sp|Q9QYS2|GRM3_MOUSE	0	K.SYDSVIR.E	255	261	0	Grm3
13065	44.34	1820	706.896	706.895	2	13037	405117	m07962_KO_Brain_OLD_12_TrypLysC_2MC_2Mods_TMT_IAA_20ppm_0.9Da	706.902	-9.41	2.203	0.397	12/12	sp|Q61316|HSP74_MOUSE	1	K.QIQQYM*K.V	706	712	0	Hspa4
13068	44.35	1821	595.358	595.358	2	13052	405117	m07962_KO_Brain_OLD_12_TrypLysC_2MC_2Mods_TMT_IAA_20ppm_0.9Da	595.363	-8.3	2.959	0.195	12/12	sp|Q9QXS1|PLEC_MOUSE	16	R.ALAEEAK.R	1953	1959	0	Plec
13070	44.35	1823	566.824	566.824	2	13052	405117	m07962_KO_Brain_OLD_12_TrypLysC_2MC_2Mods_TMT_IAA_20ppm_0.9Da	566.83	-9.46	2.035	0.121	14/14	sp|Q6VNB8|WDFY3_MOUSE	1	K.TDNATLLR.L	2503	2510	0	Wdfy3
13074	44.36	1825	654.882	654.881	2	13052	405117	m07962_KO_Brain_OLD_12_TrypLysC_2MC_2Mods_TMT_IAA_20ppm_0.9Da	654.887	-8.77	3.198	0.372	14/14	sp|Q61464|ZN638_MOUSE	7	K.FTQAGAQK.M	394	401	0	Znf638
13078	44.37	1828	709.911	709.912	2	13052	405117	m07962_KO_Brain_OLD_12_TrypLysC_2MC_2Mods_TMT_IAA_20ppm_0.9Da	709.916	-7.82	3.102	0.456	16/16	sp|Q9CWV6|PKRI1_MOUSE	0	K.IAAEEQTAK.R	118	126	0	Prkrip1
13089	44.4	1831	685.366	685.366	2	13067	405117	m07962_KO_Brain_OLD_12_TrypLysC_2MC_2Mods_TMT_IAA_20ppm_0.9Da	685.372	-8.19	2.659	0.329	14/14	sp|Q8BPU7|ELMO1_MOUSE	0	R.ATSEDFNK.V	472	479	0	Elmo1
13090	44.4	1832	610.879	610.879	2	13067	405117	m07962_KO_Brain_OLD_12_TrypLysC_2MC_2Mods_TMT_IAA_20ppm_0.9Da	610.884	-9.61	1.858	0.073	11/12	sp|F6ZDS4|TPR_MOUSE	1	K.LTATTQK.Q	823	829	0	Tpr
13096	44.42	1836	457.245	457.245	3	13067	405117	m07962_KO_Brain_OLD_12_TrypLysC_2MC_2Mods_TMT_IAA_20ppm_0.9Da	457.25	-10.59	2.669	0.149	20/28	sp|Q8BPU7|ELMO1_MOUSE	0	R.ATSEDFNK.V	472	479	0	Elmo1
13108	44.45	1841	608.342	608.343	2	13088	405117	m07962_KO_Brain_OLD_12_TrypLysC_2MC_2Mods_TMT_IAA_20ppm_0.9Da	608.348	-10.17	2.116	0.331	13/16	sp|Q8K019|BCLF1_MOUSE	3	K.SPAVTLNER.F	621	629	0	Bclaf1
13123	44.49	1849	684.358	684.358	2	13107	405117	m07962_KO_Brain_OLD_12_TrypLysC_2MC_2Mods_TMT_IAA_20ppm_0.9Da	684.364	-8.53	2.357	0.561	14/14	sp|Q99KK7|DPP3_MOUSE	0	R.SGETWDSK.F	491	498	0	Dpp3
13124	44.49	1850	529.309	529.309	2	13107	405117	m07962_KO_Brain_OLD_12_TrypLysC_2MC_2Mods_TMT_IAA_20ppm_0.9Da	529.314	-9.62	2.379	0.315	13/14	sp|A2AWA9|RBGP1_MOUSE	2	R.SGVPEALR.G	560	567	0	Rabgap1
13128	44.51	1852	659.368	659.368	2	13107	405117	m07962_KO_Brain_OLD_12_TrypLysC_2MC_2Mods_TMT_IAA_20ppm_0.9Da	659.37	-3.22	3.025	0.435	16/18	sp|Q8K1X1|WDR11_MOUSE	1	K.AELSQNISAR.E	666	675	0	Wdr11
13137	44.54	1856	436.923	436.923	3	13107	405117	m07962_KO_Brain_OLD_12_TrypLysC_2MC_2Mods_TMT_IAA_20ppm_0.9Da	436.927	-10.9	2.373	0.242	18/28	sp|Q61464|ZN638_MOUSE	7	K.FTQAGAQK.M	394	401	0	Znf638
13145	44.56	1860	603	603.001	3	13122	405117	m07962_KO_Brain_OLD_12_TrypLysC_2MC_2Mods_TMT_IAA_20ppm_0.9Da	603.006	-8.61	3.465	0.436	24/52	sp|Q8C052|MAP1S_MOUSE	0	R.RPVVTTHDLEAPSR.A	446	459	1	Map1s
13146	44.56	1861	659.363	659.363	2	13122	405117	m07962_KO_Brain_OLD_12_TrypLysC_2MC_2Mods_TMT_IAA_20ppm_0.9Da	659.37	-11.1	2.577	0.326	13/18	sp|Q8K1X1|WDR11_MOUSE	1	K.AELSQNISAR.E	666	675	0	Wdr11
13176	44.65	1876	639.692	639.693	3	13156	405117	m07962_KO_Brain_OLD_12_TrypLysC_2MC_2Mods_TMT_IAA_20ppm_0.9Da	639.698	-9.23	4.439	0.334	29/48	sp|P39447|ZO1_MOUSE	1	K.SREDLSAQPVQTK.F	617	629	1	Tjp1
13203	44.74	1890	730.385	730.387	2	13175	405117	m07962_KO_Brain_OLD_12_TrypLysC_2MC_2Mods_TMT_IAA_20ppm_0.9Da	730.391	-7.31	3.23	0.409	18/22	sp|P20357|MTAP2_MOUSE	6	R.TPGTPGTPSYPR.T	1617	1628	0	Map2
13211	44.77	1894	688.316	688.317	3	13175	405117	m07962_KO_Brain_OLD_12_TrypLysC_2MC_2Mods_TMT_IAA_20ppm_0.9Da	688.32	-5.5	5.541	0.736	29/64	sp|P19096|FAS_MOUSE	0	R.GNAGQTNYGFANSTM*ER.I	2020	2036	0	Fasn
13216	44.78	1897	476.931	476.931	3	13194	405117	m07962_KO_Brain_OLD_12_TrypLysC_2MC_2Mods_TMT_IAA_20ppm_0.9Da	476.935	-8.88	3.52	0.453	21/32	sp|Q8R3S2|TSN33_MOUSE	1	K.LQLYNQQHR.A	270	278	0	Tspan33
13226	44.81	1901	661.367	661.367	2	13194	405117	m07962_KO_Brain_OLD_12_TrypLysC_2MC_2Mods_TMT_IAA_20ppm_0.9Da	661.372	-7.97	1.417	0.193	11/12	tr|Q68FG2|Q68FG2_MOUSE	0	R.ALCQPM*K.E	1472	1478	0	Sptbn2
13230	44.83	1904	752.024	752.024	3	13194	405117	m07962_KO_Brain_OLD_12_TrypLysC_2MC_2Mods_TMT_IAA_20ppm_0.9Da	752.032	-10.88	4.16	0.657	33/56	sp|P70663|SPRL1_MOUSE	0	K.PHCVCQDPETCPPAK.I	438	452	0	Sparcl1
13233	44.84	1905	569.659	569.659	3	13213	405117	m07962_KO_Brain_OLD_12_TrypLysC_2MC_2Mods_TMT_IAA_20ppm_0.9Da	569.664	-9.43	2.523	0.187	20/28	sp|P14211|CALR_MOUSE	0	R.LKEEEEDK.K	367	374	1	Calr
13235	44.84	1907	487.258	487.258	3	13213	405117	m07962_KO_Brain_OLD_12_TrypLysC_2MC_2Mods_TMT_IAA_20ppm_0.9Da	487.263	-10.76	2.39	0.578	20/44	sp|P20357|MTAP2_MOUSE	6	R.TPGTPGTPSYPR.T	1617	1628	0	Map2
13244	44.86	1912	421.213	421.213	3	13213	405117	m07962_KO_Brain_OLD_12_TrypLysC_2MC_2Mods_TMT_IAA_20ppm_0.9Da	421.217	-10.72	3.142	0.455	22/28	sp|Q61315|APC_MOUSE	7	K.LSFDEEHR.H	454	461	0	Apc
13252	44.89	1915	586.846	586.846	2	13232	405117	m07962_KO_Brain_OLD_12_TrypLysC_2MC_2Mods_TMT_IAA_20ppm_0.9Da	586.851	-8.42	2.714	0.421	14/14	sp|P57784|RU2A_MOUSE	1	K.TLLVNNNR.I	68	75	0	Snrpa1
13264	44.91	1921	698.362	698.362	3	13232	405117	m07962_KO_Brain_OLD_12_TrypLysC_2MC_2Mods_TMT_IAA_20ppm_0.9Da	698.369	-10.49	4.273	0.687	30/64	sp|Q921T2|TOIP1_MOUSE	4	R.LEQHSQQPQLSPATSGR.G	130	146	0	Tor1aip1
13277	44.95	1929	674.309	674.309	2	13251	405117	m07962_KO_Brain_OLD_12_TrypLysC_2MC_2Mods_TMT_IAA_20ppm_0.9Da	674.315	-9.26	2.147	0.544	13/16	sp|A2A690|TANC2_MOUSE	1	K.SSMDSCLYR.V	219	227	0	Tanc2
13311	45.04	1946	530.003	530.338	3	13283	405117	m07962_KO_Brain_OLD_12_TrypLysC_2MC_2Mods_TMT_IAA_20ppm_0.9Da	530.006	-6.59	2.719	0.25	18/32	sp|P17156|HSP72_MOUSE	0	R.VVSEGGKPK.V	95	103	1	Hspa2
13317	45.06	1949	802.918	802.918	2	13296	405117	m07962_KO_Brain_OLD_12_TrypLysC_2MC_2Mods_TMT_IAA_20ppm_0.9Da	802.926	-9.69	3.922	0.663	21/24	sp|P46414|CDN1B_MOUSE	0	K.VLAQESQDVSGSR.Q	101	113	0	Cdkn1b
13320	45.07	1951	669.304	669.303	3	13296	405117	m07962_KO_Brain_OLD_12_TrypLysC_2MC_2Mods_TMT_IAA_20ppm_0.9Da	669.314	-15.02	4.359	0.642	31/56	sp|P60879|SNP25_MOUSE	1	R.HM*ALDM*GNEIDTQNR.Q	162	176	0	Snap25
13329	45.1	1955	586.822	586.822	2	13315	405117	m07962_KO_Brain_OLD_12_TrypLysC_2MC_2Mods_TMT_IAA_20ppm_0.9Da	586.827	-9.07	2.107	0.08	14/16	sp|Q9WVQ1|MAGI2_MOUSE	3	R.IIDGSPADR.C	956	964	0	Magi2
13350	45.16	1965	630.048	630.049	3	13324	405117	m07962_KO_Brain_OLD_12_TrypLysC_2MC_2Mods_TMT_IAA_20ppm_0.9Da	630.054	-8.77	3.128	0.368	25/44	sp|P39447|ZO1_MOUSE	1	R.SVASSQPAKPTK.V	175	186	1	Tjp1
13376	45.25	1980	853.979	853.978	2	13345	405117	m07962_KO_Brain_OLD_12_TrypLysC_2MC_2Mods_TMT_IAA_20ppm_0.9Da	853.993	-16.37	2.779	0.318	13/14	sp|P14211|CALR_MOUSE	0	R.LKEEEEDK.K	367	374	1	Calr
13380	45.26	1981	733.384	733.384	2	13358	405117	m07962_KO_Brain_OLD_12_TrypLysC_2MC_2Mods_TMT_IAA_20ppm_0.9Da	733.39	-7.83	2.946	0.379	16/16	sp|Q8CCK0|H2AW_MOUSE	0	K.NCLSAAEDK.K	296	304	0	H2afy2
13387	45.28	1985	606.792	606.792	2	13358	405117	m07962_KO_Brain_OLD_12_TrypLysC_2MC_2Mods_TMT_IAA_20ppm_0.9Da	606.798	-9.59	2.175	0.362	12/14	sp|O35382|EXOC4_MOUSE	0	K.TFQDMADR.C	767	774	0	Exoc4
13395	45.3	1989	646.369	646.869	2	13358	405117	m07962_KO_Brain_OLD_12_TrypLysC_2MC_2Mods_TMT_IAA_20ppm_0.9Da	646.376	-10.65	1.719	0.21	11/14	sp|Q64727|VINC_MOUSE	0	K.NLGPGM*TK.M	163	170	0	Vcl
13410	45.35	1998	557.955	558.29	3	13379	405117	m07962_KO_Brain_OLD_12_TrypLysC_2MC_2Mods_TMT_IAA_20ppm_0.9Da	557.96	-9.24	3.882	0.531	26/48	sp|Q3URE1|ACSF3_MOUSE	0	K.GSPYIIHAEGNER.G	396	408	0	Acsf3
13427	45.4	2006	656.869	656.869	2	13400	405117	m07962_KO_Brain_OLD_12_TrypLysC_2MC_2Mods_TMT_IAA_20ppm_0.9Da	656.875	-9.15	2.638	0.311	16/18	sp|Q9EPU4|CPSF1_MOUSE	0	K.LQEPPASSVR.E	400	409	0	Cpsf1
13435	45.43	2009	557.955	558.623	3	13417	405117	m07962_KO_Brain_OLD_12_TrypLysC_2MC_2Mods_TMT_IAA_20ppm_0.9Da	557.96	-9.41	3.201	0.415	23/48	sp|Q3URE1|ACSF3_MOUSE	0	K.GSPYIIHAEGNER.G	396	408	0	Acsf3
13457	45.49	2020	428.595	428.595	3	13441	405117	m07962_KO_Brain_OLD_12_TrypLysC_2MC_2Mods_TMT_IAA_20ppm_0.9Da	428.599	-11	2.791	0.23	17/24	sp|Q499D0|FOXN3_MOUSE	11	R.HNLSLNK.C	164	170	0	Foxn3
13477	45.56	2030	487.941	487.941	3	13469	405117	m07962_KO_Brain_OLD_12_TrypLysC_2MC_2Mods_TMT_IAA_20ppm_0.9Da	487.946	-9.34	3.53	0.447	25/48	sp|Q0VBF8|STUM_MOUSE	1	R.GASSSSGVVVQVR.E	24	36	0
13486	45.59	2035	733.384	734.387	2	13469	405117	m07962_KO_Brain_OLD_12_TrypLysC_2MC_2Mods_TMT_IAA_20ppm_0.9Da	733.39	-7.42	2.107	0.111	16/16	sp|Q8CCK0|H2AW_MOUSE	0	K.NCLSAAEDK.K	296	304	0	H2afy2
13490	45.6	2037	731.408	731.408	2	13476	405117	m07962_KO_Brain_OLD_12_TrypLysC_2MC_2Mods_TMT_IAA_20ppm_0.9Da	731.415	-9.06	4.47	0.513	22/24	sp|Q0VBF8|STUM_MOUSE	1	R.GASSSSGVVVQVR.E	24	36	0
13516	45.68	2050	565.863	565.863	2	13496	405117	m07962_KO_Brain_OLD_12_TrypLysC_2MC_2Mods_TMT_IAA_20ppm_0.9Da	565.869	-10.29	2.325	0.254	12/12	sp|O88939|ZBT7A_MOUSE	2	K.VIQGAGK.L	384	390	0	Zbtb7a
13521	45.7	2053	642.388	642.388	2	13496	405117	m07962_KO_Brain_OLD_12_TrypLysC_2MC_2Mods_TMT_IAA_20ppm_0.9Da	642.395	-11.18	1.69	0.067	11/12	sp|Q499D0|FOXN3_MOUSE	11	R.HNLSLNK.C	164	170	0	Foxn3
13536	45.74	2061	553.348	553.347	2	13515	405117	m07962_KO_Brain_OLD_12_TrypLysC_2MC_2Mods_TMT_IAA_20ppm_0.9Da	553.353	-9.33	2.014	0.134	12/12	sp|Q8K1J6|TRNT1_MOUSE	0	K.VGISSGK.E	396	402	0	Trnt1
13565	45.84	2075	717.909	717.909	2	13541	405117	m07962_KO_Brain_OLD_12_TrypLysC_2MC_2Mods_TMT_IAA_20ppm_0.9Da	717.914	-7.37	2.818	0.045	16/16	sp|Q8VD37|SGIP1_MOUSE	2	K.SVAVNTEEK.W	303	311	0	Sgip1
13574	45.86	2081	669.31	669.311	3	13556	405117	m07962_KO_Brain_OLD_12_TrypLysC_2MC_2Mods_TMT_IAA_20ppm_0.9Da	669.314	-6.12	4.937	0.601	26/56	sp|P60879|SNP25_MOUSE	1	R.HM*ALDM*GNEIDTQNR.Q	162	176	0	Snap25
13584	45.89	2085	452.904	453.24	3	13556	405117	m07962_KO_Brain_OLD_12_TrypLysC_2MC_2Mods_TMT_IAA_20ppm_0.9Da	452.909	-9.11	1.739	0.421	17/32	sp|O54774|AP3D1_MOUSE	0	K.AIFHEEEPR.H	643	651	0	Ap3d1
13585	45.9	2086	693.875	693.875	2	13556	405117	m07962_KO_Brain_OLD_12_TrypLysC_2MC_2Mods_TMT_IAA_20ppm_0.9Da	693.879	-7.18	1.95	0.226	13/14	sp|Q6ZQ93|UBP34_MOUSE	7	K.TYDSVTDK.F	2249	2256	0	Usp34
13642	46.07	2115	688.314	688.983	3	13621	405117	m07962_KO_Brain_OLD_12_TrypLysC_2MC_2Mods_TMT_IAA_20ppm_0.9Da	688.32	-9.03	4.888	0.666	31/64	sp|P19096|FAS_MOUSE	0	R.GNAGQTNYGFANSTM*ER.I	2020	2036	0	Fasn
13649	46.1	2118	706.896	707.399	2	13621	405117	m07962_KO_Brain_OLD_12_TrypLysC_2MC_2Mods_TMT_IAA_20ppm_0.9Da	706.902	-9	2.216	0.271	12/12	sp|Q61316|HSP74_MOUSE	1	K.QIQQYM*K.V	706	712	0	Hspa4
13656	46.12	2122	706.895	706.896	2	13640	405117	m07962_KO_Brain_OLD_12_TrypLysC_2MC_2Mods_TMT_IAA_20ppm_0.9Da	706.902	-9.77	2.08	0.485	12/12	sp|Q61316|HSP74_MOUSE	1	K.QIQQYM*K.V	706	712	0	Hspa4
13673	46.18	2130	615.331	615.33	3	13651	405117	m07962_KO_Brain_OLD_12_TrypLysC_2MC_2Mods_TMT_IAA_20ppm_0.9Da	615.337	-10.94	4.602	0.607	33/60	sp|Q5DU25|IQEC2_MOUSE	3	K.EAGYSAAVGVGQRPPR.E	185	200	1	Iqsec2
13674	46.18	2131	651.364	651.365	2	13651	405117	m07962_KO_Brain_OLD_12_TrypLysC_2MC_2Mods_TMT_IAA_20ppm_0.9Da	651.372	-12.55	1.82	0.156	14/18	sp|Q8R366|IGSF8_MOUSE	2	R.VASGDLQVQR.L	93	102	0	Igsf8
13682	46.2	2135	743.974	743.974	2	13664	405117	m07962_KO_Brain_OLD_12_TrypLysC_2MC_2Mods_TMT_IAA_20ppm_0.9Da	743.982	-10.24	2.233	0.056	10/12	sp|Q8R146|APEH_MOUSE	1	K.KPDQAIK.G	196	202	1	Apeh
13683	46.21	2136	615.331	616.002	3	13664	405117	m07962_KO_Brain_OLD_12_TrypLysC_2MC_2Mods_TMT_IAA_20ppm_0.9Da	615.337	-9.63	4.527	0.532	32/60	sp|Q5DU25|IQEC2_MOUSE	3	K.EAGYSAAVGVGQRPPR.E	185	200	1	Iqsec2
13725	46.34	2157	709.363	709.363	2	13714	405117	m07962_KO_Brain_OLD_12_TrypLysC_2MC_2Mods_TMT_IAA_20ppm_0.9Da	709.369	-7.91	2.697	0.572	16/20	tr|A2A716|A2A716_MOUSE	1	R.MVVSEAPDGQR.R	461	471	0	Osbpl7
13733	46.36	2161	661.367	661.366	2	13714	405117	m07962_KO_Brain_OLD_12_TrypLysC_2MC_2Mods_TMT_IAA_20ppm_0.9Da	661.372	-8.65	1.427	0.351	11/12	tr|Q68FG2|Q68FG2_MOUSE	0	R.ALCQPM*K.E	1472	1478	0	Sptbn2
13740	46.39	2164	696.413	696.414	2	13719	405117	m07962_KO_Brain_OLD_12_TrypLysC_2MC_2Mods_TMT_IAA_20ppm_0.9Da	696.419	-7.74	2.257	0.227	14/16	sp|O88874|CCNK_MOUSE	1	K.ATEPPPPPK.I	348	356	0	Ccnk
13747	46.41	2167	513.318	513.652	3	13738	405117	m07962_KO_Brain_OLD_12_TrypLysC_2MC_2Mods_TMT_IAA_20ppm_0.9Da	513.323	-10.04	2.646	0.08	20/24	sp|Q64331|MYO6_MOUSE	6	R.KSPEYVK.A	296	302	1	Myo6
13752	46.43	2171	464.61	464.61	3	13738	405117	m07962_KO_Brain_OLD_12_TrypLysC_2MC_2Mods_TMT_IAA_20ppm_0.9Da	464.615	-11.02	2.703	0.441	20/32	sp|O88874|CCNK_MOUSE	1	K.ATEPPPPPK.I	348	356	0	Ccnk
13780	46.52	2184	651.368	651.869	2	13758	405117	m07962_KO_Brain_OLD_12_TrypLysC_2MC_2Mods_TMT_IAA_20ppm_0.9Da	651.372	-7.18	2.441	0.248	13/18	sp|Q8R366|IGSF8_MOUSE	2	R.VASGDLQVQR.L	93	102	0	Igsf8
13786	46.53	2187	442.61	442.61	3	13771	405117	m07962_KO_Brain_OLD_12_TrypLysC_2MC_2Mods_TMT_IAA_20ppm_0.9Da	442.615	-11.13	2.539	0.373	17/28	sp|Q8K221|ARFP2_MOUSE	0	K.LRPPGAEK.P	327	334	1	Arfip2
13819	46.63	2204	448.479	448.73	4	13791	405117	m07962_KO_Brain_OLD_12_TrypLysC_2MC_2Mods_TMT_IAA_20ppm_0.9Da	448.484	-10.21	3.922	0.501	38/72	sp|P51830|ADCY9_MOUSE	1	R.LHYHGDVEADLHR.T	1006	1018	0	Adcy9
13825	46.64	2207	681.377	681.879	2	13812	405117	m07962_KO_Brain_OLD_12_TrypLysC_2MC_2Mods_TMT_IAA_20ppm_0.9Da	681.383	-8.76	2.592	0.401	17/22	sp|Q3UHH2|S22AN_MOUSE	2	K.GTELAGATVTGR.W	134	145	0	Slc22a23
13835	46.68	2211	669.306	669.305	3	13823	405117	m07962_KO_Brain_OLD_12_TrypLysC_2MC_2Mods_TMT_IAA_20ppm_0.9Da	669.314	-12.06	4.67	0.692	33/56	sp|P60879|SNP25_MOUSE	1	R.HM*ALDM*GNEIDTQNR.Q	162	176	0	Snap25
13839	46.69	2213	526.952	526.953	3	13823	405117	m07962_KO_Brain_OLD_12_TrypLysC_2MC_2Mods_TMT_IAA_20ppm_0.9Da	526.957	-8.81	3.277	0.37	22/36	sp|Q61335|BAP31_MOUSE	0	K.AENEALAM*QK.Q	204	213	0	Bcap31
13840	46.69	2215	556.269	556.604	3	13823	405117	m07962_KO_Brain_OLD_12_TrypLysC_2MC_2Mods_TMT_IAA_20ppm_0.9Da	556.275	-10.53	3.876	0.523	22/40	sp|Q62261|SPTB2_MOUSE	1	K.QQM*LENQM*EVR.K	1422	1432	0	Sptbn1
13843	46.7	2216	546.253	546.753	4	13823	405117	m07962_KO_Brain_OLD_12_TrypLysC_2MC_2Mods_TMT_IAA_20ppm_0.9Da	546.259	-10.58	1.86	0.197	22/78	sp|O08663|MAP2_MOUSE	3	K.GVVHDDMECSHYM*K.N	372	385	0	Metap2
13844	46.71	2217	665.346	665.346	2	13823	405117	m07962_KO_Brain_OLD_12_TrypLysC_2MC_2Mods_TMT_IAA_20ppm_0.9Da	665.354	-11.61	2.473	0.494	12/16	sp|Q80TN5|ZDH17_MOUSE	2	K.ATQYGIYER.C	64	72	0	Zdhhc17
13848	46.72	2219	653.989	653.987	3	13823	405117	m07962_KO_Brain_OLD_12_TrypLysC_2MC_2Mods_TMT_IAA_20ppm_0.9Da	653.996	-11.83	5.18	0.581	32/44	sp|P27612|PLAP_MOUSE	0	K.HPNVNENFCNEK.G	623	634	0	Plaa
13854	46.74	2222	448.479	448.48	4	13834	405117	m07962_KO_Brain_OLD_12_TrypLysC_2MC_2Mods_TMT_IAA_20ppm_0.9Da	448.484	-9.87	3.719	0.528	39/72	sp|P51830|ADCY9_MOUSE	1	R.LHYHGDVEADLHR.T	1006	1018	0	Adcy9
13863	46.77	2226	597.636	597.636	3	13853	405117	m07962_KO_Brain_OLD_12_TrypLysC_2MC_2Mods_TMT_IAA_20ppm_0.9Da	597.643	-11.04	2.921	0.545	27/48	sp|P51830|ADCY9_MOUSE	1	R.LHYHGDVEADLHR.T	1006	1018	0	Adcy9
13867	46.78	2228	511.326	511.326	3	13853	405117	m07962_KO_Brain_OLD_12_TrypLysC_2MC_2Mods_TMT_IAA_20ppm_0.9Da	511.331	-9.91	2.621	0.112	17/28	sp|P06745|G6PI_MOUSE	1	R.KELQAAGK.S	447	454	1	Gpi
13868	46.78	2229	653.991	653.992	3	13853	405117	m07962_KO_Brain_OLD_12_TrypLysC_2MC_2Mods_TMT_IAA_20ppm_0.9Da	653.996	-7.77	4.861	0.513	30/44	sp|P27612|PLAP_MOUSE	0	K.HPNVNENFCNEK.G	623	634	0	Plaa
13896	46.88	2244	825.902	826.403	2	13862	405117	m07962_KO_Brain_OLD_12_TrypLysC_2MC_2Mods_TMT_IAA_20ppm_0.9Da	825.911	-11.05	2.113	0.455	13/20	sp|Q62261|SPTB2_MOUSE	1	K.QQMLENQM*EVR.K	1422	1432	0	Sptbn1
13900	46.9	2246	797.924	798.426	2	13862	405117	m07962_KO_Brain_OLD_12_TrypLysC_2MC_2Mods_TMT_IAA_20ppm_0.9Da	797.929	-6.25	3.625	0.535	17/18	sp|P31650|S6A11_MOUSE	0	R.TVTVNDCEAK.V	601	610	0	Slc6a11
13908	46.92	2250	592.694	592.694	3	13883	405117	m07962_KO_Brain_OLD_12_TrypLysC_2MC_2Mods_TMT_IAA_20ppm_0.9Da	592.699	-9.58	3.619	0.46	26/36	sp|Q7TSJ2|MAP6_MOUSE	1	K.VEKPSVQSSK.P	503	512	1	Map6
13915	46.94	2253	434.579	434.58	3	13902	405117	m07962_KO_Brain_OLD_12_TrypLysC_2MC_2Mods_TMT_IAA_20ppm_0.9Da	434.584	-11.62	3.284	0.262	25/36	sp|Q8R366|IGSF8_MOUSE	2	R.VASGDLQVQR.L	93	102	0	Igsf8
13927	46.98	2259	731.404	731.403	2	13902	405117	m07962_KO_Brain_OLD_12_TrypLysC_2MC_2Mods_TMT_IAA_20ppm_0.9Da	731.415	-15.12	4.346	0.602	21/24	sp|Q0VBF8|STUM_MOUSE	1	R.GASSSSGVVVQVR.E	24	36	0
13936	47.01	2264	681.379	681.379	2	13913	405117	m07962_KO_Brain_OLD_12_TrypLysC_2MC_2Mods_TMT_IAA_20ppm_0.9Da	681.383	-5.93	2.535	0.402	16/22	sp|Q3UHH2|S22AN_MOUSE	2	K.GTELAGATVTGR.W	134	145	0	Slc22a23
13959	47.08	2276	714.69	715.024	3	13930	405117	m07962_KO_Brain_OLD_12_TrypLysC_2MC_2Mods_TMT_IAA_20ppm_0.9Da	714.696	-8.66	5.984	0.708	35/84	sp|Q99J85|NPTXR_MOUSE	1	R.ALPGGTDNASAASAAGGSGPQR.S	35	56	0	Nptxr
13964	47.09	2278	494.642	494.642	3	13943	405117	m07962_KO_Brain_OLD_12_TrypLysC_2MC_2Mods_TMT_IAA_20ppm_0.9Da	494.645	-7.02	2.936	0.309	19/32	sp|Q80U87|UBP8_MOUSE	1	K.VKPQVPAER.D	660	668	1	Usp8
13967	47.1	2279	587.83	588.331	2	13943	405117	m07962_KO_Brain_OLD_12_TrypLysC_2MC_2Mods_TMT_IAA_20ppm_0.9Da	587.835	-9.16	2.291	0.248	13/14	sp|Q8CCM6-2|TIM21_MOUSE	0	R.SIIVEDNR.S	233	240	0	Timm21
13968	47.1	2280	645.335	645.333	2	13943	405117	m07962_KO_Brain_OLD_12_TrypLysC_2MC_2Mods_TMT_IAA_20ppm_0.9Da	645.34	-7.98	1.909	0.376	13/16	sp|Q9JHU4|DYHC1_MOUSE	0	K.DIQM*PDGIR.R	4291	4299	0	Dync1h1
13987	47.16	2291	414.259	414.258	3	13962	405117	m07962_KO_Brain_OLD_12_TrypLysC_2MC_2Mods_TMT_IAA_20ppm_0.9Da	414.264	-12.77	1.945	0.289	14/24	sp|Q62261|SPTB2_MOUSE	1	K.HNLLASK.E	1479	1485	0	Sptbn1
14000	47.2	2297	722.865	722.865	2	13975	405117	m07962_KO_Brain_OLD_12_TrypLysC_2MC_2Mods_TMT_IAA_20ppm_0.9Da	722.874	-12.41	2.887	0.432	16/20	sp|Q8K3Z9|PO121_MOUSE	1	K.SPVNGSLCEPR.S	105	115	0	Pom121
14008	47.22	2301	711.879	711.878	2	13975	405117	m07962_KO_Brain_OLD_12_TrypLysC_2MC_2Mods_TMT_IAA_20ppm_0.9Da	711.887	-11.35	3.444	0.354	16/16	sp|Q9JJ28|FLII_MOUSE	0	K.GMSDVAQEK.N	448	456	0	Flii
14013	47.23	2304	554.628	554.628	3	13994	405117	m07962_KO_Brain_OLD_12_TrypLysC_2MC_2Mods_TMT_IAA_20ppm_0.9Da	554.634	-10.01	3.69	0.456	23/36	sp|Q9Z2Q6|SEPT5_MOUSE	0	R.AHCIQQMTSK.L	309	318	0	Sept5
14020	47.25	2308	596.346	596.346	2	13994	405117	m07962_KO_Brain_OLD_12_TrypLysC_2MC_2Mods_TMT_IAA_20ppm_0.9Da	596.353	-11.04	2.364	0.159	12/12	sp|P56383|AT5G2_MOUSE	2	R.DIDTAAK.F	72	78	0	Atp5g2
14027	47.28	2311	532.313	532.314	3	14011	405117	m07962_KO_Brain_OLD_12_TrypLysC_2MC_2Mods_TMT_IAA_20ppm_0.9Da	532.319	-10.73	3.428	0.399	26/36	sp|Q8BG81|PDIP3_MOUSE	0	R.INVVNNHQAK.Q	169	178	0	Poldip3
14028	47.28	2312	500.796	500.796	2	14011	405117	m07962_KO_Brain_OLD_12_TrypLysC_2MC_2Mods_TMT_IAA_20ppm_0.9Da	500.803	-14.23	2.188	0.028	11/12	sp|Q5GH64|XKR7_MOUSE	0	R.TEGPVIR.I	519	525	0	Xkr7
14034	47.29	2316	523.308	523.308	2	14011	405117	m07962_KO_Brain_OLD_12_TrypLysC_2MC_2Mods_TMT_IAA_20ppm_0.9Da	523.314	-10.7	2.363	0.08	12/12	sp|Q8BWU8|AT2L1_MOUSE	1	K.QDTLALR.E	8	14	0	Etnppl
14038	47.3	2318	685.341	685.342	2	14011	405117	m07962_KO_Brain_OLD_12_TrypLysC_2MC_2Mods_TMT_IAA_20ppm_0.9Da	685.346	-7.78	1.415	0.05	12/14	tr|F7B5B5|F7B5B5_MOUSE	1	K.AM*DEMNGK.E	289	296	0	Hnrnpr
14050	47.34	2324	630.852	630.853	2	14026	405117	m07962_KO_Brain_OLD_12_TrypLysC_2MC_2Mods_TMT_IAA_20ppm_0.9Da	630.859	-11.03	2.785	0.404	15/16	tr|D3Z158|D3Z158_MOUSE	1	K.NEALSTQLR.E	26	34	0	Qars
14054	47.35	2326	719.875	719.875	2	14026	405117	m07962_KO_Brain_OLD_12_TrypLysC_2MC_2Mods_TMT_IAA_20ppm_0.9Da	719.884	-13	1.917	0.219	12/16	sp|Q9JJ28|FLII_MOUSE	0	K.GM*SDVAQEK.N	448	456	0	Flii
14061	47.37	2330	674.368	674.367	2	14026	405117	m07962_KO_Brain_OLD_12_TrypLysC_2MC_2Mods_TMT_IAA_20ppm_0.9Da	674.375	-11.23	2.965	0.41	18/22	sp|Q9QXM1|JMY_MOUSE	2	R.SEAAASATAALR.S	82	93	0	Jmy
14068	47.38	2334	663.832	663.832	2	14047	405117	m07962_KO_Brain_OLD_12_TrypLysC_2MC_2Mods_TMT_IAA_20ppm_0.9Da	663.839	-10.28	1.489	0.153	9/12	sp|Q9CQU0|TXD12_MOUSE	0	K.SWCGACK.A	62	68	0	Txndc12
14070	47.39	2335	677.342	677.341	2	14047	405117	m07962_KO_Brain_OLD_12_TrypLysC_2MC_2Mods_TMT_IAA_20ppm_0.9Da	677.349	-10.83	2.517	0.314	12/14	tr|F7B5B5|F7B5B5_MOUSE	1	K.AMDEMNGK.E	289	296	0	Hnrnpr
14073	47.4	2336	534.774	534.775	2	14047	405117	m07962_KO_Brain_OLD_12_TrypLysC_2MC_2Mods_TMT_IAA_20ppm_0.9Da	534.78	-11.21	2.439	0.135	10/12	sp|P30416|FKBP4_MOUSE	3	K.FDSSLDR.K	67	73	0	Fkbp4
14082	47.42	2339	530.642	530.641	3	14064	405117	m07962_KO_Brain_OLD_12_TrypLysC_2MC_2Mods_TMT_IAA_20ppm_0.9Da	530.647	-10.09	3.878	0.283	21/32	sp|Q99104|MYO5A_MOUSE	2	K.RVTELEQEK.Q	1161	1169	1	Myo5a
14083	47.42	2340	526.655	526.654	3	14064	405117	m07962_KO_Brain_OLD_12_TrypLysC_2MC_2Mods_TMT_IAA_20ppm_0.9Da	526.66	-9.99	3.814	0.295	21/28	sp|Q60803|TRAF3_MOUSE	1	R.KQEAVMGK.T	428	435	1	Traf3
14087	47.43	2342	669.011	669.345	3	14064	405117	m07962_KO_Brain_OLD_12_TrypLysC_2MC_2Mods_TMT_IAA_20ppm_0.9Da	669.018	-10.4	2.721	0.333	21/48	sp|Q99M01|SYFM_MOUSE	0	K.SYPQDDHTNLTQK.V	57	69	0	Fars2
14097	47.46	2346	537.305	537.305	2	14081	405117	m07962_KO_Brain_OLD_12_TrypLysC_2MC_2Mods_TMT_IAA_20ppm_0.9Da	537.311	-11.16	2.278	0.278	12/12	sp|Q80ZW2|THEM6_MOUSE	0	R.DLLAEQR.Y	43	49	0	Them6
14098	47.47	2347	445.278	445.278	3	14081	405117	m07962_KO_Brain_OLD_12_TrypLysC_2MC_2Mods_TMT_IAA_20ppm_0.9Da	445.283	-11.65	2.149	0.216	17/24	sp|P28738|KIF5C_MOUSE	2	K.NRVPYVK.G	161	167	1	Kif5c
14105	47.49	2351	506.272	506.605	3	14081	405117	m07962_KO_Brain_OLD_12_TrypLysC_2MC_2Mods_TMT_IAA_20ppm_0.9Da	506.278	-12.2	3.474	0.473	25/32	tr|E9Q740|E9Q740_MOUSE	1	K.DDVTALHCK.V	43	51	0	Srp72
14123	47.54	2361	653.877	653.876	2	14096	405117	m07962_KO_Brain_OLD_12_TrypLysC_2MC_2Mods_TMT_IAA_20ppm_0.9Da	653.885	-12.2	2.357	0.202	14/14	sp|Q921N6|DDX27_MOUSE	2	R.AATTLDEK.I	82	89	0	Ddx27
14127	47.55	2363	795.464	795.463	2	14096	405117	m07962_KO_Brain_OLD_12_TrypLysC_2MC_2Mods_TMT_IAA_20ppm_0.9Da	795.467	-3.99	2.804	0.325	16/16	sp|Q99104|MYO5A_MOUSE	2	K.RVTELEQEK.Q	1161	1169	1	Myo5a
14133	47.57	2365	554.328	554.328	2	14113	405117	m07962_KO_Brain_OLD_12_TrypLysC_2MC_2Mods_TMT_IAA_20ppm_0.9Da	554.333	-10.15	2.09	0.354	12/12	sp|Q03137|EPHA4_MOUSE	1	R.GIGSGMK.Y	729	735	0	Epha4
14139	47.59	2368	549.678	549.678	3	14113	405117	m07962_KO_Brain_OLD_12_TrypLysC_2MC_2Mods_TMT_IAA_20ppm_0.9Da	549.685	-12.07	2.876	0.2	20/28	sp|Q8R0X7|SGPL1_MOUSE	2	R.KIEQQVSK.A	87	94	1	Sgpl1
14158	47.65	2379	656.915	656.914	2	14132	405117	m07962_KO_Brain_OLD_12_TrypLysC_2MC_2Mods_TMT_IAA_20ppm_0.9Da	656.921	-10.17	2.689	0.244	13/14	sp|P08553|NFM_MOUSE	0	K.VTSHAIVK.E	835	842	0	Nefm
14163	47.66	2381	552.638	552.636	3	14147	405117	m07962_KO_Brain_OLD_12_TrypLysC_2MC_2Mods_TMT_IAA_20ppm_0.9Da	552.642	-7.78	2.723	0.222	25/36	sp|P61957|SUMO2_MOUSE	2	K.TENNDHINLK.V	12	21	0	Sumo2
14166	47.67	2384	444.485	444.485	4	14147	405117	m07962_KO_Brain_OLD_12_TrypLysC_2MC_2Mods_TMT_IAA_20ppm_0.9Da	444.49	-11.9	4.9	0.613	40/78	sp|P16546|SPTN1_MOUSE	4	K.HALLEADVAAHQDR.I	720	733	0	Sptan1
14174	47.69	2388	669.859	669.859	2	14147	405117	m07962_KO_Brain_OLD_12_TrypLysC_2MC_2Mods_TMT_IAA_20ppm_0.9Da	669.866	-9.55	1.931	0.348	11/12	sp|Q60967|PAPS1_MOUSE	0	R.QWGTTCK.N	355	361	0	Papss1
14182	47.71	2391	629.339	629.338	2	14162	405117	m07962_KO_Brain_OLD_12_TrypLysC_2MC_2Mods_TMT_IAA_20ppm_0.9Da	629.345	-9.86	2.362	0.547	15/16	sp|P68372|TBB4B_MOUSE	4	K.TAVCDIPPR.G	351	359	0	Tubb4b
14190	47.73	2395	592.313	592.312	3	14162	405117	m07962_KO_Brain_OLD_12_TrypLysC_2MC_2Mods_TMT_IAA_20ppm_0.9Da	592.318	-8.53	4.538	0.507	34/52	sp|P16546|SPTN1_MOUSE	4	K.HALLEADVAAHQDR.I	720	733	0	Sptan1
14198	47.75	2399	509.978	509.978	3	14181	405117	m07962_KO_Brain_OLD_12_TrypLysC_2MC_2Mods_TMT_IAA_20ppm_0.9Da	509.983	-11.05	2.421	0.124	17/24	sp|Q3UJP5|CH037_MOUSE	1	R.STETFKK.E	54	60	1
14201	47.76	2401	433.607	433.607	3	14181	405117	m07962_KO_Brain_OLD_12_TrypLysC_2MC_2Mods_TMT_IAA_20ppm_0.9Da	433.611	-11.15	2.703	0.384	15/24	sp|P80317|TCPZ_MOUSE	1	K.HTLTQIK.D	382	388	0	Cct6a
14212	47.79	2406	505.615	505.616	3	14196	405117	m07962_KO_Brain_OLD_12_TrypLysC_2MC_2Mods_TMT_IAA_20ppm_0.9Da	505.621	-10.79	4.217	0.547	27/40	sp|P62267|RS23_MOUSE	0	K.ANPFGGASHAK.G	38	48	0	Rps23
14219	47.81	2410	542.98	542.981	3	14196	405117	m07962_KO_Brain_OLD_12_TrypLysC_2MC_2Mods_TMT_IAA_20ppm_0.9Da	542.985	-8.96	2.606	0.205	16/36	sp|B9EHT4|CLIP3_MOUSE	0	K.VHQVTMTQPK.R	501	510	0	Clip3
14222	47.82	2412	599.638	599.639	3	14196	405117	m07962_KO_Brain_OLD_12_TrypLysC_2MC_2Mods_TMT_IAA_20ppm_0.9Da	599.642	-8.06	3.863	0.553	27/52	sp|Q9Z2W9|GRIA3_MOUSE	1	K.PAPATNTQNYATYR.E	862	875	0	Gria3
14226	47.83	2414	828.449	828.448	2	14196	405117	m07962_KO_Brain_OLD_12_TrypLysC_2MC_2Mods_TMT_IAA_20ppm_0.9Da	828.46	-12.93	3.812	0.457	18/18	sp|P61957|SUMO2_MOUSE	2	K.TENNDHINLK.V	12	21	0	Sumo2
14236	47.86	2419	512.944	512.944	3	14211	405117	m07962_KO_Brain_OLD_12_TrypLysC_2MC_2Mods_TMT_IAA_20ppm_0.9Da	512.949	-10.46	2.414	0.466	18/44	sp|Q8K212|PACS1_MOUSE	0	R.SPDLGHSTQIPR.K	532	543	0	Pacs1
14247	47.9	2424	743.432	743.433	2	14211	405117	m07962_KO_Brain_OLD_12_TrypLysC_2MC_2Mods_TMT_IAA_20ppm_0.9Da	743.437	-7.57	2.476	0.485	17/18	sp|Q03147|CDK7_MOUSE	0	K.EPANPTVATK.R	319	328	0	Cdk7
14258	47.93	2430	898.946	899.448	2	14230	405117	m07962_KO_Brain_OLD_12_TrypLysC_2MC_2Mods_TMT_IAA_20ppm_0.9Da	898.96	-15.67	5.105	0.664	23/26	sp|Q9Z2W9|GRIA3_MOUSE	1	K.PAPATNTQNYATYR.E	862	875	0	Gria3
14268	47.96	2436	509.291	509.29	3	14249	405117	m07962_KO_Brain_OLD_12_TrypLysC_2MC_2Mods_TMT_IAA_20ppm_0.9Da	509.296	-10.92	2.527	0.472	22/32	sp|Q80U19|DAAM2_MOUSE	1	R.QHENAILDK.H	318	326	0	Daam2
14269	47.96	2437	591.327	591.326	2	14249	405117	m07962_KO_Brain_OLD_12_TrypLysC_2MC_2Mods_TMT_IAA_20ppm_0.9Da	591.332	-8.41	2.632	0.34	12/12	sp|P05063|ALDOC_MOUSE	5	K.DGADFAK.W	141	147	0	Aldoc
14272	47.97	2439	428.591	428.591	3	14249	405117	m07962_KO_Brain_OLD_12_TrypLysC_2MC_2Mods_TMT_IAA_20ppm_0.9Da	428.596	-11.33	2.779	0.284	18/24	sp|A2A6Q5|CDC27_MOUSE	2	R.EHDIAIK.F	583	589	0	Cdc27
14275	47.97	2440	667.352	667.352	2	14249	405117	m07962_KO_Brain_OLD_12_TrypLysC_2MC_2Mods_TMT_IAA_20ppm_0.9Da	667.358	-9.63	3.5	0.569	17/18	sp|Q9CQL5|RM18_MOUSE	0	R.NVVACESIGR.V	121	130	0	Mrpl18
14280	47.99	2443	594.836	594.838	2	14249	405117	m07962_KO_Brain_OLD_12_TrypLysC_2MC_2Mods_TMT_IAA_20ppm_0.9Da	594.843	-11.04	2.664	0.399	15/16	sp|P06801|MAOX_MOUSE	0	K.AIVVTDGER.I	147	155	0	Me1
14290	48.01	2448	585.299	585.298	2	14266	405117	m07962_KO_Brain_OLD_12_TrypLysC_2MC_2Mods_TMT_IAA_20ppm_0.9Da	585.304	-8.75	1.718	0.516	10/14	##tr|S4R2A3|S4R2A3_MOUSE	0	K.VDSYAETR.G	2	9	0	##Kctd10
14301	48.04	2453	459.27	459.27	3	14287	405117	m07962_KO_Brain_OLD_12_TrypLysC_2MC_2Mods_TMT_IAA_20ppm_0.9Da	459.275	-10.18	2.459	0.353	21/28	sp|Q60668|HNRPD_MOUSE	8	K.YHNVGLSK.C	244	251	0	Hnrnpd
14302	48.04	2454	648.853	648.853	2	14287	405117	m07962_KO_Brain_OLD_12_TrypLysC_2MC_2Mods_TMT_IAA_20ppm_0.9Da	648.859	-9.29	2.72	0.58	17/20	sp|P47708|RP3A_MOUSE	0	K.PGPDLTSAPGR.G	213	223	0	Rph3a
14307	48.05	2457	476.252	476.252	3	14287	405117	m07962_KO_Brain_OLD_12_TrypLysC_2MC_2Mods_TMT_IAA_20ppm_0.9Da	476.257	-10.29	2.783	0.366	25/32	sp|Q3KNM2|MARH5_MOUSE	0	K.WVHQACLQR.W	41	49	0	March5
14321	48.08	2463	508.813	508.814	2	14300	405117	m07962_KO_Brain_OLD_12_TrypLysC_2MC_2Mods_TMT_IAA_20ppm_0.9Da	508.819	-10.77	2.623	0.19	12/12	sp|Q61330|CNTN2_MOUSE	0	K.EATVLVR.G	601	607	0	Cntn2
14328	48.1	2466	470.607	470.607	3	14300	405117	m07962_KO_Brain_OLD_12_TrypLysC_2MC_2Mods_TMT_IAA_20ppm_0.9Da	470.612	-9.98	2.954	0.548	19/36	sp|Q3U1Y4|DEN4B_MOUSE	1	R.ALHTAYHVLR.E	792	801	0	Dennd4b
14332	48.12	2468	515.808	515.808	2	14300	405117	m07962_KO_Brain_OLD_12_TrypLysC_2MC_2Mods_TMT_IAA_20ppm_0.9Da	515.814	-10.92	2.239	0.17	11/12	sp|Q68FF6|GIT1_MOUSE	1	K.LQALSNR.L	277	283	0	Git1
14336	48.13	2470	594.834	594.833	2	14319	405117	m07962_KO_Brain_OLD_12_TrypLysC_2MC_2Mods_TMT_IAA_20ppm_0.9Da	594.843	-15.61	3.04	0.317	15/16	sp|P06801|MAOX_MOUSE	0	K.AIVVTDGER.I	147	155	0	Me1
14339	48.13	2471	791.894	791.892	2	14319	405117	m07962_KO_Brain_OLD_12_TrypLysC_2MC_2Mods_TMT_IAA_20ppm_0.9Da	791.901	-9.03	4.263	0.633	21/22	sp|Q9CZ13|QCR1_MOUSE	0	R.LCTSATESEVTR.G	379	390	0	Uqcrc1
14343	48.14	2474	528.264	528.265	3	14319	405117	m07962_KO_Brain_OLD_12_TrypLysC_2MC_2Mods_TMT_IAA_20ppm_0.9Da	528.27	-10.01	4.546	0.49	30/44	sp|Q9CZ13|QCR1_MOUSE	0	R.LCTSATESEVTR.G	379	390	0	Uqcrc1
14351	48.17	2479	432.904	432.904	3	14319	405117	m07962_KO_Brain_OLD_12_TrypLysC_2MC_2Mods_TMT_IAA_20ppm_0.9Da	432.909	-11.44	2.685	0.507	21/40	sp|P47708|RP3A_MOUSE	0	K.PGPDLTSAPGR.G	213	223	0	Rph3a
14361	48.19	2485	444.934	444.935	3	14334	405117	m07962_KO_Brain_OLD_12_TrypLysC_2MC_2Mods_TMT_IAA_20ppm_0.9Da	444.94	-11.76	3.605	0.321	19/28	sp|Q6A4J8|UBP7_MOUSE	4	K.HTGYVGLK.N	211	218	0	Usp7
14368	48.21	2487	532.947	533.281	3	14353	405117	m07962_KO_Brain_OLD_12_TrypLysC_2MC_2Mods_TMT_IAA_20ppm_0.9Da	532.952	-10.09	3.672	0.551	25/36	sp|Q91X78|ERLN1_MOUSE	0	K.ADAEYYAAHK.Y	258	267	0	Erlin1
14379	48.24	2492	634.34	634.34	2	14353	405117	m07962_KO_Brain_OLD_12_TrypLysC_2MC_2Mods_TMT_IAA_20ppm_0.9Da	634.347	-10.41	2.471	0.44	12/12	tr|E9QAX2|E9QAX2_MOUSE	0	R.ASCWSAK.T	377	383	0	Myo18a
14405	48.32	2507	545.303	545.303	2	14385	405117	m07962_KO_Brain_OLD_12_TrypLysC_2MC_2Mods_TMT_IAA_20ppm_0.9Da	545.309	-10.46	2.686	0.162	12/12	sp|O35381|AN32A_MOUSE	7	K.LELSENR.I	69	75	0	Anp32a
14428	48.37	2519	603.355	603.355	2	14402	405117	m07962_KO_Brain_OLD_12_TrypLysC_2MC_2Mods_TMT_IAA_20ppm_0.9Da	603.361	-9.88	1.676	0.021	10/12	sp|A2AAE1|K1109_MOUSE	8	R.VEIDSGK.C	3797	3803	0	Kiaa1109
14441	48.4	2525	595.358	595.357	2	14421	405117	m07962_KO_Brain_OLD_12_TrypLysC_2MC_2Mods_TMT_IAA_20ppm_0.9Da	595.363	-9.39	2.456	0.083	12/12	sp|Q9Z2I8|SUCB2_MOUSE	1	K.EALEAAK.R	68	74	0	Suclg2
14447	48.42	2528	602.37	602.37	2	14421	405117	m07962_KO_Brain_OLD_12_TrypLysC_2MC_2Mods_TMT_IAA_20ppm_0.9Da	602.377	-10.75	2.129	0.22	12/12	sp|Q8VHX6|FLNC_MOUSE	3	K.VQGLNSK.V	972	978	0	Flnc
14448	48.42	2529	444.544	444.544	3	14421	405117	m07962_KO_Brain_OLD_12_TrypLysC_2MC_2Mods_TMT_IAA_20ppm_0.9Da	444.549	-10.63	1.64	0.408	16/28	sp|Q8JZQ2|AFG32_MOUSE	0	K.EDSHWWSR.F	122	129	0	Afg3l2
14451	48.43	2530	658.374	658.372	2	14421	405117	m07962_KO_Brain_OLD_12_TrypLysC_2MC_2Mods_TMT_IAA_20ppm_0.9Da	658.38	-10.12	3.736	0.526	17/18	sp|Q148V7|K1468_MOUSE	3	K.GVNETLVAQR.V	994	1003	0	Kiaa1468
14458	48.45	2533	562.314	562.314	2	14440	405117	m07962_KO_Brain_OLD_12_TrypLysC_2MC_2Mods_TMT_IAA_20ppm_0.9Da	562.319	-9.01	2.64	0.209	12/12	sp|P35980|RL18_MOUSE	1	K.SQDIYLR.L	20	26	0	Rpl18
14463	48.46	2537	422.931	422.931	3	14440	405117	m07962_KO_Brain_OLD_12_TrypLysC_2MC_2Mods_TMT_IAA_20ppm_0.9Da	422.936	-10.93	2.885	0.261	17/28	sp|Q9JME5|AP3B2_MOUSE	0	K.GLHVGTPK.L	905	912	0	Ap3b2
14471	48.48	2542	439.251	439.251	3	14440	405117	m07962_KO_Brain_OLD_12_TrypLysC_2MC_2Mods_TMT_IAA_20ppm_0.9Da	439.256	-10.91	2.783	0.249	22/36	sp|Q148V7|K1468_MOUSE	3	K.GVNETLVAQR.V	994	1003	0	Kiaa1468
14477	48.5	2544	569.292	569.292	2	14457	405117	m07962_KO_Brain_OLD_12_TrypLysC_2MC_2Mods_TMT_IAA_20ppm_0.9Da	569.298	-10.26	2.218	0.412	12/14	sp|Q8K1S1|LGI4_MOUSE	0	R.DGPGFYPR.Q	348	355	0	Lgi4
14483	48.51	2548	482.787	482.787	2	14457	405117	m07962_KO_Brain_OLD_12_TrypLysC_2MC_2Mods_TMT_IAA_20ppm_0.9Da	482.793	-10.93	1.63	0.239	11/12	tr|E9Q1L2|E9Q1L2_MOUSE	2	K.LYAVGGR.D	423	429	0	Klhl5
14489	48.53	2550	559.54	559.79	4	14476	405117	m07962_KO_Brain_OLD_12_TrypLysC_2MC_2Mods_TMT_IAA_20ppm_0.9Da	559.545	-8.93	4.653	0.616	38/90	sp|Q68FD5|CLH1_MOUSE	1	R.IHEGCEEPATHNALAK.I	866	881	0	Cltc
14495	48.54	2554	644.87	644.869	2	14476	405117	m07962_KO_Brain_OLD_12_TrypLysC_2MC_2Mods_TMT_IAA_20ppm_0.9Da	644.875	-7.26	3.048	0.382	15/16	sp|A2APV2|FMNL2_MOUSE	7	R.VQESTQVLR.E	100	108	0	Fmnl2
14507	48.58	2559	648.859	648.859	2	14487	405117	m07962_KO_Brain_OLD_12_TrypLysC_2MC_2Mods_TMT_IAA_20ppm_0.9Da	648.864	-7.88	2.761	0.356	12/12	sp|P68037|UB2L3_MOUSE	0	K.NAEEFTK.K	139	145	0	Ube2l3
14512	48.58	2563	455.592	455.592	3	14487	405117	m07962_KO_Brain_OLD_12_TrypLysC_2MC_2Mods_TMT_IAA_20ppm_0.9Da	455.597	-11.42	2.441	0.298	16/28	sp|Q5SP85|CC85A_MOUSE	3	R.YTAGVMHK.E	127	134	0	Ccdc85a
14515	48.59	2564	617.349	617.349	2	14487	405117	m07962_KO_Brain_OLD_12_TrypLysC_2MC_2Mods_TMT_IAA_20ppm_0.9Da	617.354	-7.81	2.795	0.385	15/16	sp|Q9R0L6|PCM1_MOUSE	1	R.QAESLSLTR.E	367	375	0	Pcm1
14527	48.62	2569	432.907	432.907	3	14506	405117	m07962_KO_Brain_OLD_12_TrypLysC_2MC_2Mods_TMT_IAA_20ppm_0.9Da	432.912	-11.18	1.969	0.011	15/24	sp|P68037|UB2L3_MOUSE	0	K.NAEEFTK.K	139	145	0	Ube2l3
14530	48.63	2572	633.894	633.894	2	14506	405117	m07962_KO_Brain_OLD_12_TrypLysC_2MC_2Mods_TMT_IAA_20ppm_0.9Da	633.9	-9.54	2.777	0.391	13/14	sp|Q9JME5|AP3B2_MOUSE	0	K.GLHVGTPK.L	905	912	0	Ap3b2
14546	48.67	2581	540.664	540.664	3	14525	405117	m07962_KO_Brain_OLD_12_TrypLysC_2MC_2Mods_TMT_IAA_20ppm_0.9Da	540.669	-10.25	1.656	0.134	20/32	sp|Q61490|CD166_MOUSE	3	K.KTDPSGLSK.T	423	431	1	Alcam
14548	48.68	2582	579.798	579.799	2	14525	405117	m07962_KO_Brain_OLD_12_TrypLysC_2MC_2Mods_TMT_IAA_20ppm_0.9Da	579.803	-8.59	2.292	0.323	11/12	sp|P20917|MAG_MOUSE	1	R.EFVYSER.S	459	465	0	Mag
14561	48.72	2587	565.318	565.318	2	14540	405117	m07962_KO_Brain_OLD_12_TrypLysC_2MC_2Mods_TMT_IAA_20ppm_0.9Da	565.324	-11.63	2.357	0.258	13/14	sp|P58871|TB182_MOUSE	0	K.EILASPDR.L	174	181	0	Tnks1bp1
14562	48.72	2588	663.975	663.975	3	14540	405117	m07962_KO_Brain_OLD_12_TrypLysC_2MC_2Mods_TMT_IAA_20ppm_0.9Da	663.982	-10.53	5.062	0.239	34/56	sp|P60879|SNP25_MOUSE	1	R.HMALDM*GNEIDTQNR.Q	162	176	0	Snap25
14565	48.73	2589	607.358	607.358	2	14540	405117	m07962_KO_Brain_OLD_12_TrypLysC_2MC_2Mods_TMT_IAA_20ppm_0.9Da	607.363	-9.43	2.545	0.354	12/12	sp|Q99MN1|SYK_MOUSE	1	K.SITGSYK.I	362	368	0	Kars
14570	48.74	2593	684.028	684.028	3	14540	405117	m07962_KO_Brain_OLD_12_TrypLysC_2MC_2Mods_TMT_IAA_20ppm_0.9Da	684.034	-8.43	4.378	0.585	26/64	sp|Q9R1Z8|VINEX_MOUSE	0	R.SQTQSLNTPGPTLSHPR.A	641	657	0	Sorbs3
14577	48.77	2595	414.931	414.931	3	14559	405117	m07962_KO_Brain_OLD_12_TrypLysC_2MC_2Mods_TMT_IAA_20ppm_0.9Da	414.936	-12.01	1.976	0.254	14/24	sp|Q80UG2|PLXA4_MOUSE	0	K.IRVDGPK.G	457	463	1	Plxna4
14582	48.78	2599	550.939	550.939	3	14559	405117	m07962_KO_Brain_OLD_12_TrypLysC_2MC_2Mods_TMT_IAA_20ppm_0.9Da	550.943	-7.46	3.783	0.373	24/40	sp|Q62261|SPTB2_MOUSE	1	K.QQMLENQM*EVR.K	1422	1432	0	Sptbn1
14594	48.81	2604	525.793	525.793	2	14576	405117	m07962_KO_Brain_OLD_12_TrypLysC_2MC_2Mods_TMT_IAA_20ppm_0.9Da	525.798	-10.19	2.604	0.354	13/14	sp|Q80TV8|CLAP1_MOUSE	5	R.FGLGQSGR.I	773	780	0	Clasp1
14611	48.86	2614	719.906	719.906	2	14576	405117	m07962_KO_Brain_OLD_12_TrypLysC_2MC_2Mods_TMT_IAA_20ppm_0.9Da	719.91	-5.41	2.051	0.298	12/14	sp|P48722|HS74L_MOUSE	1	K.YGQPIQM*K.Y	684	691	0	Hspa4l
14615	48.88	2615	661.87	661.871	2	14593	405117	m07962_KO_Brain_OLD_12_TrypLysC_2MC_2Mods_TMT_IAA_20ppm_0.9Da	661.877	-9.97	2.431	0.375	14/14	sp|P70398|USP9X_MOUSE	3	K.ASWTNASK.K	474	481	0	Usp9x
14618	48.88	2617	699.38	699.38	2	14593	405117	m07962_KO_Brain_OLD_12_TrypLysC_2MC_2Mods_TMT_IAA_20ppm_0.9Da	699.387	-10.22	3.185	0.587	16/16	sp|Q8CIW6|S26A6_MOUSE	2	R.DVAEYSGAK.E	528	536	0	Slc26a6
14622	48.9	2620	669.306	669.639	3	14593	405117	m07962_KO_Brain_OLD_12_TrypLysC_2MC_2Mods_TMT_IAA_20ppm_0.9Da	669.314	-12.29	5.282	0.779	32/56	sp|P60879|SNP25_MOUSE	1	R.HM*ALDM*GNEIDTQNR.Q	162	176	0	Snap25
14628	48.92	2622	590.366	590.365	2	14614	405117	m07962_KO_Brain_OLD_12_TrypLysC_2MC_2Mods_TMT_IAA_20ppm_0.9Da	590.371	-9.26	2.391	0.218	12/12	sp|P60840|ENSA_MOUSE	1	K.SSLVTSK.L	108	114	0	Ensa
14653	48.99	2635	825.897	826.398	2	14627	405117	m07962_KO_Brain_OLD_12_TrypLysC_2MC_2Mods_TMT_IAA_20ppm_0.9Da	825.911	-16.46	2.234	0.008	18/20	sp|Q62261|SPTB2_MOUSE	1	K.QQMLENQM*EVR.K	1422	1432	0	Sptbn1
14666	49.04	2642	660.837	660.837	2	14644	405117	m07962_KO_Brain_OLD_12_TrypLysC_2MC_2Mods_TMT_IAA_20ppm_0.9Da	660.843	-8.78	2.958	0.429	15/18	sp|Q64331|MYO6_MOUSE	6	R.LCAGASEDIR.E	251	260	0	Myo6
14675	49.06	2647	825.897	825.896	2	14644	405117	m07962_KO_Brain_OLD_12_TrypLysC_2MC_2Mods_TMT_IAA_20ppm_0.9Da	825.911	-16.46	2.377	0.121	16/20	sp|Q62261|SPTB2_MOUSE	1	K.QQMLENQM*EVR.K	1422	1432	0	Sptbn1
14678	49.08	2648	732.379	732.378	2	14644	405117	m07962_KO_Brain_OLD_12_TrypLysC_2MC_2Mods_TMT_IAA_20ppm_0.9Da	732.388	-12.96	2.361	0.583	15/20	sp|Q8VDT9|RM50_MOUSE	0	R.AYTPPSDLQSR.L	60	70	0	Mrpl50
14689	49.11	2653	573.322	573.322	2	14665	405117	m07962_KO_Brain_OLD_12_TrypLysC_2MC_2Mods_TMT_IAA_20ppm_0.9Da	573.327	-9.17	3.095	0.393	18/18	sp|P11881|ITPR1_MOUSE	7	R.SGGGVGDVLR.K	2544	2553	0	Itpr1
14703	49.15	2661	669.31	669.644	3	14680	405117	m07962_KO_Brain_OLD_12_TrypLysC_2MC_2Mods_TMT_IAA_20ppm_0.9Da	669.314	-6.07	5.679	0.635	36/56	sp|P60879|SNP25_MOUSE	1	R.HM*ALDM*GNEIDTQNR.Q	162	176	0	Snap25
14711	49.17	2664	567.309	567.309	2	14697	405117	m07962_KO_Brain_OLD_12_TrypLysC_2MC_2Mods_TMT_IAA_20ppm_0.9Da	567.313	-7.05	1.662	0.147	12/14	sp|Q5RJI5|BRSK1_MOUSE	1	R.VDSPMLSR.H	382	389	0	Brsk1
14716	49.19	2667	719.901	719.901	2	14697	405117	m07962_KO_Brain_OLD_12_TrypLysC_2MC_2Mods_TMT_IAA_20ppm_0.9Da	719.91	-12.33	2.217	0.31	13/14	sp|P48722|HS74L_MOUSE	1	K.YGQPIQM*K.Y	684	691	0	Hspa4l
14719	49.2	2668	692.341	692.843	2	14697	405117	m07962_KO_Brain_OLD_12_TrypLysC_2MC_2Mods_TMT_IAA_20ppm_0.9Da	692.348	-9.51	1.718	0.479	10/18	sp|P05202|AATM_MOUSE	0	R.DAGM*QLQGYR.Y	171	180	0	Got2
14723	49.21	2671	789.924	789.924	2	14697	405117	m07962_KO_Brain_OLD_12_TrypLysC_2MC_2Mods_TMT_IAA_20ppm_0.9Da	789.932	-9.99	1.875	0.249	15/18	sp|Q61335|BAP31_MOUSE	0	K.AENEALAM*QK.Q	204	213	0	Bcap31
14731	49.24	2676	677.861	677.862	2	14710	405117	m07962_KO_Brain_OLD_12_TrypLysC_2MC_2Mods_TMT_IAA_20ppm_0.9Da	677.866	-7.65	2.905	0.427	14/14	sp|Q8BMJ2|SYLC_MOUSE	0	K.FASEAEDK.V	1042	1049	0	Lars
14733	49.24	2677	732.383	732.383	2	14710	405117	m07962_KO_Brain_OLD_12_TrypLysC_2MC_2Mods_TMT_IAA_20ppm_0.9Da	732.388	-6.84	2.755	0.509	16/20	sp|Q8VDT9|RM50_MOUSE	0	R.AYTPPSDLQSR.L	60	70	0	Mrpl50
14743	49.27	2682	810.491	810.491	2	14710	405117	m07962_KO_Brain_OLD_12_TrypLysC_2MC_2Mods_TMT_IAA_20ppm_0.9Da	810.5	-10.99	2.735	0.321	15/16	sp|Q61490|CD166_MOUSE	3	K.KTDPSGLSK.T	423	431	1	Alcam
14746	49.28	2683	860.433	860.937	2	14710	405117	m07962_KO_Brain_OLD_12_TrypLysC_2MC_2Mods_TMT_IAA_20ppm_0.9Da	860.439	-7.07	4.976	0.546	23/24	sp|P05064|ALDOA_MOUSE	7	R.LQSIGTENTEENR.R	44	56	0	Aldoa
14751	49.3	2685	629.339	629.339	2	14729	405117	m07962_KO_Brain_OLD_12_TrypLysC_2MC_2Mods_TMT_IAA_20ppm_0.9Da	629.345	-8.78	2.427	0.555	15/16	sp|P68372|TBB4B_MOUSE	4	K.TAVCDIPPR.G	351	359	0	Tubb4b
14753	49.3	2687	604.33	604.33	2	14729	405117	m07962_KO_Brain_OLD_12_TrypLysC_2MC_2Mods_TMT_IAA_20ppm_0.9Da	604.335	-8.53	2.652	0.442	13/14	sp|Q80UK0|SESD1_MOUSE	0	R.QASQLEFR.Q	366	373	0	Sestd1
14761	49.32	2692	550.941	551.276	3	14729	405117	m07962_KO_Brain_OLD_12_TrypLysC_2MC_2Mods_TMT_IAA_20ppm_0.9Da	550.943	-3.71	4.987	0.522	26/40	sp|Q62261|SPTB2_MOUSE	1	K.QQM*LENQMEVR.K	1422	1432	0	Sptbn1
14771	49.35	2697	482.918	482.918	3	14750	405117	m07962_KO_Brain_OLD_12_TrypLysC_2MC_2Mods_TMT_IAA_20ppm_0.9Da	482.923	-10.19	4.171	0.574	28/40	sp|O35129|PHB2_MOUSE	0	R.ESVFTVEGGHR.A	38	48	0	Phb2
14774	49.36	2698	419.894	419.894	3	14750	405117	m07962_KO_Brain_OLD_12_TrypLysC_2MC_2Mods_TMT_IAA_20ppm_0.9Da	419.899	-11.1	2.761	0.63	20/32	sp|P68372|TBB4B_MOUSE	4	K.TAVCDIPPR.G	351	359	0	Tubb4b
14782	49.39	2702	522.597	522.596	3	14750	405117	m07962_KO_Brain_OLD_12_TrypLysC_2MC_2Mods_TMT_IAA_20ppm_0.9Da	522.603	-12.19	3.067	0.414	19/44	sp|P04370|MBP_MOUSE	17	K.YLATASTMDHAR.H	146	157	0	Mbp
14785	49.4	2703	573.957	573.956	3	14769	405117	m07962_KO_Brain_OLD_12_TrypLysC_2MC_2Mods_TMT_IAA_20ppm_0.9Da	573.962	-8.86	4.454	0.561	28/48	sp|P05064|ALDOA_MOUSE	7	R.LQSIGTENTEENR.R	44	56	0	Aldoa
14797	49.43	2709	480.272	480.272	3	14769	405117	m07962_KO_Brain_OLD_12_TrypLysC_2MC_2Mods_TMT_IAA_20ppm_0.9Da	480.276	-8.94	2.266	0.16	17/28	sp|P48722|HS74L_MOUSE	1	K.YGQPIQM*K.Y	684	691	0	Hspa4l
14804	49.45	2713	505.925	505.926	3	14784	405117	m07962_KO_Brain_OLD_12_TrypLysC_2MC_2Mods_TMT_IAA_20ppm_0.9Da	505.93	-9.91	2.914	0.472	17/40	sp|Q8CGZ0|CHERP_MOUSE	1	K.ARDEFSTFGTR.K	920	930	1	Cherp
14805	49.46	2714	723.872	724.373	2	14784	405117	m07962_KO_Brain_OLD_12_TrypLysC_2MC_2Mods_TMT_IAA_20ppm_0.9Da	723.881	-11.35	3.746	0.538	17/20	sp|O35129|PHB2_MOUSE	0	R.ESVFTVEGGHR.A	38	48	0	Phb2
14809	49.47	2716	688.314	688.648	3	14784	405117	m07962_KO_Brain_OLD_12_TrypLysC_2MC_2Mods_TMT_IAA_20ppm_0.9Da	688.32	-8.53	4.561	0.763	29/64	sp|P19096|FAS_MOUSE	0	R.GNAGQTNYGFANSTM*ER.I	2020	2036	0	Fasn
14812	49.48	2718	706.894	707.394	2	14784	405117	m07962_KO_Brain_OLD_12_TrypLysC_2MC_2Mods_TMT_IAA_20ppm_0.9Da	706.902	-11.16	1.758	0.216	11/12	sp|Q61316|HSP74_MOUSE	1	K.QIQQYM*K.V	706	712	0	Hspa4
14816	49.5	2720	916.503	917.005	2	14784	405117	m07962_KO_Brain_OLD_12_TrypLysC_2MC_2Mods_TMT_IAA_20ppm_0.9Da	916.512	-9.32	4.34	0.627	20/24	sp|Q9QYX7|PCLO_MOUSE	1	K.SQPTTPQETVTGK.L	856	868	0	Pclo
14823	49.52	2723	611.338	611.339	3	14803	405117	m07962_KO_Brain_OLD_12_TrypLysC_2MC_2Mods_TMT_IAA_20ppm_0.9Da	611.344	-8.64	2.725	0.483	25/48	sp|Q9QYX7|PCLO_MOUSE	1	K.SQPTTPQETVTGK.L	856	868	0	Pclo
14832	49.54	2728	655.021	655.022	3	14803	405117	m07962_KO_Brain_OLD_12_TrypLysC_2MC_2Mods_TMT_IAA_20ppm_0.9Da	655.027	-8.91	4.133	0.467	29/56	sp|O35136|NCAM2_MOUSE	1	R.EPSPPSIHGQPSSGK.S	593	607	0	Ncam2
14862	49.64	2744	546.793	546.794	2	14841	405117	m07962_KO_Brain_OLD_12_TrypLysC_2MC_2Mods_TMT_IAA_20ppm_0.9Da	546.798	-8.32	2.385	0.27	11/12	sp|Q00612|G6PD1_MOUSE	0	K.LPDAYER.L	433	439	0	G6pdx
14865	49.65	2745	662.358	662.859	2	14841	405117	m07962_KO_Brain_OLD_12_TrypLysC_2MC_2Mods_TMT_IAA_20ppm_0.9Da	662.365	-10.3	2.396	0.274	12/12	sp|O54941|SMCE1_MOUSE	1	K.VEVDM*EK.I	278	284	0	Smarce1
14866	49.65	2746	570.322	570.654	3	14841	405117	m07962_KO_Brain_OLD_12_TrypLysC_2MC_2Mods_TMT_IAA_20ppm_0.9Da	570.326	-7.72	2.921	0.456	27/48	sp|P13595|NCAM1_MOUSE	0	K.NPPEAATAPASPK.S	995	1007	0	Ncam1
14918	49.81	2772	692.34	692.339	2	14890	405117	m07962_KO_Brain_OLD_12_TrypLysC_2MC_2Mods_TMT_IAA_20ppm_0.9Da	692.348	-12.09	1.756	0.364	12/18	sp|P05202|AATM_MOUSE	0	R.DAGM*QLQGYR.Y	171	180	0	Got2
14925	49.84	2775	723.877	723.878	2	14905	405117	m07962_KO_Brain_OLD_12_TrypLysC_2MC_2Mods_TMT_IAA_20ppm_0.9Da	723.881	-5.08	3.641	0.556	18/20	sp|O35129|PHB2_MOUSE	0	R.ESVFTVEGGHR.A	38	48	0	Phb2
14926	49.84	2776	491.517	491.767	4	14905	405117	m07962_KO_Brain_OLD_12_TrypLysC_2MC_2Mods_TMT_IAA_20ppm_0.9Da	491.522	-9.94	2.131	0.468	23/84	sp|O35136|NCAM2_MOUSE	1	R.EPSPPSIHGQPSSGK.S	593	607	0	Ncam2
14929	49.85	2777	833.418	833.418	2	14905	405117	m07962_KO_Brain_OLD_12_TrypLysC_2MC_2Mods_TMT_IAA_20ppm_0.9Da	833.423	-6.82	3.551	0.514	21/26	sp|Q8R1A4|DOCK7_MOUSE	4	R.SPSGSAFGSQENLR.W	1420	1433	0	Dock7
14934	49.87	2781	854.975	855.477	2	14905	405117	m07962_KO_Brain_OLD_12_TrypLysC_2MC_2Mods_TMT_IAA_20ppm_0.9Da	854.985	-12.04	4.327	0.627	21/24	sp|P13595|NCAM1_MOUSE	0	K.NPPEAATAPASPK.S	995	1007	0	Ncam1
14938	49.88	2782	860.433	861.936	2	14924	405117	m07962_KO_Brain_OLD_12_TrypLysC_2MC_2Mods_TMT_IAA_20ppm_0.9Da	860.439	-7.41	3.422	0.458	22/24	sp|P05064|ALDOA_MOUSE	7	R.LQSIGTENTEENR.R	44	56	0	Aldoa
14939	49.88	2783	612.861	612.861	2	14924	405117	m07962_KO_Brain_OLD_12_TrypLysC_2MC_2Mods_TMT_IAA_20ppm_0.9Da	612.867	-8.67	2.419	0.393	18/18	sp|P27773|PDIA3_MOUSE	0	K.QAGPASVPLR.T	131	140	0	Pdia3
14942	49.89	2785	605.313	605.314	2	14924	405117	m07962_KO_Brain_OLD_12_TrypLysC_2MC_2Mods_TMT_IAA_20ppm_0.9Da	605.318	-7.46	2.575	0.346	13/14	sp|Q2TPA8|HSDL2_MOUSE	1	K.LMTQMNSR.L	482	489	0	Hsdl2
14985	50.04	2803	624.986	625.321	3	14958	405117	m07962_KO_Brain_OLD_12_TrypLysC_2MC_2Mods_TMT_IAA_20ppm_0.9Da	624.989	-5.05	4.163	0.174	27/44	sp|P12815|PDCD6_MOUSE	1	R.TYDRDNSGMIDK.N	101	112	1	Pdcd6
14986	50.04	2804	526.951	526.95	3	14958	405117	m07962_KO_Brain_OLD_12_TrypLysC_2MC_2Mods_TMT_IAA_20ppm_0.9Da	526.957	-11.86	3.577	0.453	23/36	sp|Q61335|BAP31_MOUSE	0	K.AENEALAM*QK.Q	204	213	0	Bcap31
14997	50.07	2809	763.707	764.378	3	14958	405117	m07962_KO_Brain_OLD_12_TrypLysC_2MC_2Mods_TMT_IAA_20ppm_0.9Da	763.717	-13.58	3.417	0.58	28/72	sp|Q571I4|SG223_MOUSE	1	R.CPSAAPAATTACQGGPGEK.Q	962	980	0	Sgk223
15002	50.09	2811	558.809	559.06	4	14984	405117	m07962_KO_Brain_OLD_12_TrypLysC_2MC_2Mods_TMT_IAA_20ppm_0.9Da	558.816	-12.94	2.893	0.328	30/72	sp|O88485|DC1I1_MOUSE	3	K.KEPVQDDSDLDRK.R	43	55	2	Dync1i1
15010	50.11	2816	708.869	708.87	2	14984	405117	m07962_KO_Brain_OLD_12_TrypLysC_2MC_2Mods_TMT_IAA_20ppm_0.9Da	708.875	-8.24	3.066	0.555	18/20	sp|P58158|B3GA3_MOUSE	0	K.PNAQFDATAPR.G	267	277	0	B3gat3
15021	50.15	2822	543.292	543.292	3	15001	405117	m07962_KO_Brain_OLD_12_TrypLysC_2MC_2Mods_TMT_IAA_20ppm_0.9Da	543.297	-9.24	3.351	0.394	25/32	sp|P51150|RAB7A_MOUSE	0	K.RAQAWCYSK.N	138	146	1	Rab7a
15026	50.17	2825	569.67	569.67	3	15001	405117	m07962_KO_Brain_OLD_12_TrypLysC_2MC_2Mods_TMT_IAA_20ppm_0.9Da	569.674	-6.82	3.389	0.396	25/32	sp|Q9WUM4|COR1C_MOUSE	0	K.KSELSCAPK.K	419	427	1	Coro1c
15031	50.18	2827	744.744	744.744	3	15001	405117	m07962_KO_Brain_OLD_12_TrypLysC_2MC_2Mods_TMT_IAA_20ppm_0.9Da	744.753	-12.02	4.045	0.589	29/48	sp|O88485|DC1I1_MOUSE	3	K.KEPVQDDSDLDRK.R	43	55	2	Dync1i1
15032	50.18	2828	648.858	649.361	2	15001	405117	m07962_KO_Brain_OLD_12_TrypLysC_2MC_2Mods_TMT_IAA_20ppm_0.9Da	648.864	-8.67	2.134	0.31	12/12	sp|P68037|UB2L3_MOUSE	0	K.NAEEFTK.K	139	145	0	Ube2l3
15035	50.19	2829	716.392	716.391	2	15001	405117	m07962_KO_Brain_OLD_12_TrypLysC_2MC_2Mods_TMT_IAA_20ppm_0.9Da	716.4	-11.16	1.776	0.171	12/16	sp|Q61941|NNTM_MOUSE	0	K.AGTVSM*YTK.T	463	471	0	Nnt
15049	50.24	2836	708.863	708.863	2	15020	405117	m07962_KO_Brain_OLD_12_TrypLysC_2MC_2Mods_TMT_IAA_20ppm_0.9Da	708.875	-17.47	3.028	0.599	18/20	sp|P58158|B3GA3_MOUSE	0	K.PNAQFDATAPR.G	267	277	0	B3gat3
15052	50.25	2837	744.75	744.75	3	15020	405117	m07962_KO_Brain_OLD_12_TrypLysC_2MC_2Mods_TMT_IAA_20ppm_0.9Da	744.753	-4.36	3.614	0.476	24/48	sp|O88485|DC1I1_MOUSE	3	K.KEPVQDDSDLDRK.R	43	55	2	Dync1i1
15062	50.28	2843	451.267	451.268	3	15039	405117	m07962_KO_Brain_OLD_12_TrypLysC_2MC_2Mods_TMT_IAA_20ppm_0.9Da	451.272	-10.03	2.607	0.431	21/32	sp|Q9R0I7|YLPM1_MOUSE	2	R.QHLLSLQQR.T	251	259	0	Ylpm1
15078	50.33	2851	663.976	664.31	3	15056	405117	m07962_KO_Brain_OLD_12_TrypLysC_2MC_2Mods_TMT_IAA_20ppm_0.9Da	663.982	-9.15	5.323	0.27	32/56	sp|P60879|SNP25_MOUSE	1	R.HMALDM*GNEIDTQNR.Q	162	176	0	Snap25
15092	50.37	2858	525.605	525.606	3	15077	405117	m07962_KO_Brain_OLD_12_TrypLysC_2MC_2Mods_TMT_IAA_20ppm_0.9Da	525.61	-9.16	3.69	0.353	22/40	sp|O55131|SEPT7_MOUSE	2	K.SPLAQMEEERR.E	333	343	1	Sept7
15095	50.38	2859	545.299	545.299	3	15077	405117	m07962_KO_Brain_OLD_12_TrypLysC_2MC_2Mods_TMT_IAA_20ppm_0.9Da	545.304	-8.91	2.929	0.387	22/36	sp|Q6ZPJ3|UBE2O_MOUSE	0	K.MEAVPDTERK.E	876	885	1	Ube2o
15151	50.56	2889	648.348	648.682	3	15131	405117	m07962_KO_Brain_OLD_12_TrypLysC_2MC_2Mods_TMT_IAA_20ppm_0.9Da	648.354	-9.35	3.961	0.474	26/56	sp|Q62417|SRBS1_MOUSE	10	R.GTPSSSPVSPQESPK.H	50	64	0	Sorbs1
15156	50.57	2892	652.379	652.378	2	15131	405117	m07962_KO_Brain_OLD_12_TrypLysC_2MC_2Mods_TMT_IAA_20ppm_0.9Da	652.385	-8.97	2.192	0.079	13/14	sp|P40124|CAP1_MOUSE	1	K.EIGGDVQK.H	63	70	0	Cap1
15167	50.61	2897	825.904	825.905	2	15150	405117	m07962_KO_Brain_OLD_12_TrypLysC_2MC_2Mods_TMT_IAA_20ppm_0.9Da	825.911	-7.53	2.197	0.152	16/20	sp|Q62261|SPTB2_MOUSE	1	K.QQM*LENQMEVR.K	1422	1432	0	Sptbn1
15179	50.65	2903	787.903	787.903	2	15150	405117	m07962_KO_Brain_OLD_12_TrypLysC_2MC_2Mods_TMT_IAA_20ppm_0.9Da	787.912	-10.26	2.359	0.317	12/20	sp|O55131|SEPT7_MOUSE	2	K.SPLAQMEEERR.E	333	343	1	Sept7
15195	50.7	2912	557.335	558.003	3	15184	405117	m07962_KO_Brain_OLD_12_TrypLysC_2MC_2Mods_TMT_IAA_20ppm_0.9Da	557.341	-11.54	3.372	0.302	20/28	sp|O55125|NIPS1_MOUSE	1	K.KETSNLYK.I	66	73	1	Nipsnap1
15199	50.72	2914	622.978	622.977	3	15184	405117	m07962_KO_Brain_OLD_12_TrypLysC_2MC_2Mods_TMT_IAA_20ppm_0.9Da	622.985	-10.47	3.635	0.5	31/56	sp|Q3UVK0|ERMP1_MOUSE	1	K.HLATSDTLASSSEYR.H	375	389	0	Ermp1
15215	50.77	2921	504.8	504.801	2	15193	405117	m07962_KO_Brain_OLD_12_TrypLysC_2MC_2Mods_TMT_IAA_20ppm_0.9Da	504.806	-10.15	2.711	0.406	12/12	sp|Q60714|S27A1_MOUSE	0	K.VLASYAR.P	575	581	0	Slc27a1
15219	50.78	2923	725.895	725.894	2	15193	405117	m07962_KO_Brain_OLD_12_TrypLysC_2MC_2Mods_TMT_IAA_20ppm_0.9Da	725.901	-8.25	2.872	0.518	14/14	sp|P14211|CALR_MOUSE	0	R.QIDNPDYK.G	279	286	0	Calr
15228	50.81	2928	552.312	552.312	2	15214	405117	m07962_KO_Brain_OLD_12_TrypLysC_2MC_2Mods_TMT_IAA_20ppm_0.9Da	552.317	-8.68	2.187	0.114	13/14	sp|P14733|LMNB1_MOUSE	0	R.LVEVDSGR.Q	228	235	0	Lmnb1
15245	50.86	2936	860.433	860.433	2	15227	405117	m07962_KO_Brain_OLD_12_TrypLysC_2MC_2Mods_TMT_IAA_20ppm_0.9Da	860.439	-7.16	4.276	0.483	22/24	sp|P05064|ALDOA_MOUSE	7	R.LQSIGTENTEENR.R	44	56	0	Aldoa
15247	50.86	2938	629.339	629.339	2	15227	405117	m07962_KO_Brain_OLD_12_TrypLysC_2MC_2Mods_TMT_IAA_20ppm_0.9Da	629.345	-8.91	2.557	0.586	16/16	sp|P68372|TBB4B_MOUSE	4	K.TAVCDIPPR.G	351	359	0	Tubb4b
15248	50.86	2939	537.973	537.972	3	15227	405117	m07962_KO_Brain_OLD_12_TrypLysC_2MC_2Mods_TMT_IAA_20ppm_0.9Da	537.978	-9.82	2.304	0	17/24	sp|Q8CGC7|SYEP_MOUSE	0	K.EKEDFEK.V	244	250	1	Eprs
15259	50.89	2944	926.974	927.476	2	15227	405117	m07962_KO_Brain_OLD_12_TrypLysC_2MC_2Mods_TMT_IAA_20ppm_0.9Da	926.984	-10.62	4.609	0.484	23/30	sp|Q68FH0|PKP4_MOUSE	3	R.AQSPSYVTSTGVSPSR.G	218	233	0	Pkp4
15263	50.91	2947	835.504	836.008	2	15227	405117	m07962_KO_Brain_OLD_12_TrypLysC_2MC_2Mods_TMT_IAA_20ppm_0.9Da	835.508	-4.65	2.38	0.257	12/14	sp|O55125|NIPS1_MOUSE	1	K.KETSNLYK.I	66	73	1	Nipsnap1
15272	50.93	2952	638.874	638.874	2	15244	405117	m07962_KO_Brain_OLD_12_TrypLysC_2MC_2Mods_TMT_IAA_20ppm_0.9Da	638.879	-9.03	2.653	0.086	12/12	sp|P52479|UBP10_MOUSE	1	R.IDDQTVK.V	759	765	0	Usp10
15275	50.95	2953	419.894	419.895	3	15244	405117	m07962_KO_Brain_OLD_12_TrypLysC_2MC_2Mods_TMT_IAA_20ppm_0.9Da	419.899	-10.95	2.795	0.65	21/32	sp|P68372|TBB4B_MOUSE	4	K.TAVCDIPPR.G	351	359	0	Tubb4b
15285	50.98	2957	573.958	573.958	3	15265	405117	m07962_KO_Brain_OLD_12_TrypLysC_2MC_2Mods_TMT_IAA_20ppm_0.9Da	573.962	-5.95	3.901	0.608	28/48	sp|P05064|ALDOA_MOUSE	7	R.LQSIGTENTEENR.R	44	56	0	Aldoa
15286	50.98	2958	683.363	683.362	2	15265	405117	m07962_KO_Brain_OLD_12_TrypLysC_2MC_2Mods_TMT_IAA_20ppm_0.9Da	683.37	-9.97	2.324	0.235	14/20	sp|Q9JIG8|PRAF2_MOUSE	0	R.LAAPDPGDPQR.W	22	32	0	Praf2
15287	50.98	2959	550.939	551.274	3	15265	405117	m07962_KO_Brain_OLD_12_TrypLysC_2MC_2Mods_TMT_IAA_20ppm_0.9Da	550.943	-7.95	5.064	0.327	23/40	sp|Q62261|SPTB2_MOUSE	1	K.QQM*LENQMEVR.K	1422	1432	0	Sptbn1
15316	51.07	2974	522.301	522.3	2	15299	405117	m07962_KO_Brain_OLD_12_TrypLysC_2MC_2Mods_TMT_IAA_20ppm_0.9Da	522.306	-10.26	2.113	0.116	11/12	sp|Q6ZPQ6|PITM2_MOUSE	2	R.SNIDIPR.S	630	636	0	Pitpnm2
15319	51.08	2975	542.974	542.973	3	15299	405117	m07962_KO_Brain_OLD_12_TrypLysC_2MC_2Mods_TMT_IAA_20ppm_0.9Da	542.979	-9.4	3.468	0.494	26/40	sp|Q99MI1|RB6I2_MOUSE	7	K.GTQAGEIHDLK.D	553	563	0	Erc1
15334	51.13	2983	756.405	757.074	3	15314	405117	m07962_KO_Brain_OLD_12_TrypLysC_2MC_2Mods_TMT_IAA_20ppm_0.9Da	756.41	-6.91	3.621	0.452	25/52	sp|P51125|ICAL_MOUSE	5	R.SNEQMVSEKPSESK.T	165	178	1	Cast
15347	51.17	2990	719.904	719.905	2	15325	405117	m07962_KO_Brain_OLD_12_TrypLysC_2MC_2Mods_TMT_IAA_20ppm_0.9Da	719.91	-9.02	1.893	0.402	11/14	sp|P48722|HS74L_MOUSE	1	K.YGQPIQM*K.Y	684	691	0	Hspa4l
15356	51.2	2994	501.314	501.314	2	15338	405117	m07962_KO_Brain_OLD_12_TrypLysC_2MC_2Mods_TMT_IAA_20ppm_0.9Da	501.319	-9.64	2.783	0.167	12/12	sp|Q925N0|SFXN5_MOUSE	0	K.TALLQAR.P	279	285	0	Sfxn5
15357	51.2	2995	725.895	727.399	2	15338	405117	m07962_KO_Brain_OLD_12_TrypLysC_2MC_2Mods_TMT_IAA_20ppm_0.9Da	725.901	-7.94	2.701	0.454	14/14	sp|P14211|CALR_MOUSE	0	R.QIDNPDYK.G	279	286	0	Calr
15361	51.21	2997	662.359	662.359	2	15338	405117	m07962_KO_Brain_OLD_12_TrypLysC_2MC_2Mods_TMT_IAA_20ppm_0.9Da	662.365	-9.5	1.874	0.376	12/12	sp|O54941|SMCE1_MOUSE	1	K.VEVDM*EK.I	278	284	0	Smarce1
15362	51.21	2998	629.339	630.843	2	15338	405117	m07962_KO_Brain_OLD_12_TrypLysC_2MC_2Mods_TMT_IAA_20ppm_0.9Da	629.345	-8.97	1.846	0.55	11/16	sp|P68372|TBB4B_MOUSE	4	K.TAVCDIPPR.G	351	359	0	Tubb4b
15369	51.23	3002	570.801	570.801	2	15338	405117	m07962_KO_Brain_OLD_12_TrypLysC_2MC_2Mods_TMT_IAA_20ppm_0.9Da	570.805	-7.05	1.915	0.238	11/12	sp|Q9D0K0|TBCD7_MOUSE	1	K.LCTFSQR.F	42	48	0	Tbc1d7
15376	51.25	3005	531.948	531.947	3	15355	405117	m07962_KO_Brain_OLD_12_TrypLysC_2MC_2Mods_TMT_IAA_20ppm_0.9Da	531.953	-10.84	3.622	0.328	20/28	tr|Q91V89|Q91V89_MOUSE	0	K.EREEMWQK.I	493	500	1	Ppp2r5d
15377	51.25	3006	413.253	413.253	3	15355	405117	m07962_KO_Brain_OLD_12_TrypLysC_2MC_2Mods_TMT_IAA_20ppm_0.9Da	413.257	-11.74	3.379	0.395	23/32	sp|P12382|K6PL_MOUSE	1	R.VTVLGHVQR.G	293	301	0	Pfkl
15400	51.33	3017	626.351	626.352	2	15374	405117	m07962_KO_Brain_OLD_12_TrypLysC_2MC_2Mods_TMT_IAA_20ppm_0.9Da	626.355	-5.29	1.85	0.181	11/12	sp|Q99KR7|PPIF_MOUSE	0	K.EGM*DVVK.K	175	181	0	Ppif
15409	51.36	3021	520.998	520.997	3	15391	405117	m07962_KO_Brain_OLD_12_TrypLysC_2MC_2Mods_TMT_IAA_20ppm_0.9Da	521.002	-8.51	2.175	0.075	20/28	sp|P14873|MAP1B_MOUSE	0	R.ESLKPATK.P	543	550	1	Map1b
15410	51.36	3023	676.398	676.398	2	15391	405117	m07962_KO_Brain_OLD_12_TrypLysC_2MC_2Mods_TMT_IAA_20ppm_0.9Da	676.405	-9.65	1.382	0.261	12/14	sp|Q921W0|CHM1A_MOUSE	0	K.VQTAVTM*K.G	76	83	0	Chmp1a
15414	51.37	3025	774.077	774.412	3	15391	405117	m07962_KO_Brain_OLD_12_TrypLysC_2MC_2Mods_TMT_IAA_20ppm_0.9Da	774.087	-12.56	4.673	0.625	34/68	sp|Q6P9K8|CSKI1_MOUSE	2	R.SQPPAAHAGQVYGEQPPK.K	446	463	0	Caskin1
15418	51.38	3027	746.399	746.397	2	15391	405117	m07962_KO_Brain_OLD_12_TrypLysC_2MC_2Mods_TMT_IAA_20ppm_0.9Da	746.408	-12.78	3.019	0.316	14/16	sp|B2RUJ5|APBA1_MOUSE	1	R.SPYTPDEPK.E	372	380	0	Apba1
15425	51.41	3030	804.865	804.865	2	15391	405117	m07962_KO_Brain_OLD_12_TrypLysC_2MC_2Mods_TMT_IAA_20ppm_0.9Da	804.877	-15.22	1.923	0.04	13/16	sp|P68254|1433T_MOUSE	3	R.YDDMATCM*K.A	19	27	0	Ywhaq
15435	51.44	3035	746.403	746.403	2	15408	405117	m07962_KO_Brain_OLD_12_TrypLysC_2MC_2Mods_TMT_IAA_20ppm_0.9Da	746.408	-7.41	2.666	0.362	14/16	sp|B2RUJ5|APBA1_MOUSE	1	R.SPYTPDEPK.E	372	380	0	Apba1
15439	51.45	3037	825.909	826.412	2	15408	405117	m07962_KO_Brain_OLD_12_TrypLysC_2MC_2Mods_TMT_IAA_20ppm_0.9Da	825.911	-1.44	2.369	0.254	16/20	sp|Q62261|SPTB2_MOUSE	1	K.QQMLENQM*EVR.K	1422	1432	0	Sptbn1
15442	51.46	3039	797.42	797.421	2	15408	405117	m07962_KO_Brain_OLD_12_TrypLysC_2MC_2Mods_TMT_IAA_20ppm_0.9Da	797.427	-7.9	1.959	0.264	12/14	tr|Q91V89|Q91V89_MOUSE	0	K.EREEMWQK.I	493	500	1	Ppp2r5d
15456	51.5	3047	713.377	713.377	2	15429	405117	m07962_KO_Brain_OLD_12_TrypLysC_2MC_2Mods_TMT_IAA_20ppm_0.9Da	713.378	-0.48	2.642	0.434	14/14	sp|Q922J3|CLIP1_MOUSE	6	K.EMETMQAK.L	644	651	0	Clip1
15460	51.52	3050	766.416	766.416	2	15429	405117	m07962_KO_Brain_OLD_12_TrypLysC_2MC_2Mods_TMT_IAA_20ppm_0.9Da	766.418	-2.08	3.449	0.437	19/26	tr|B2KF50|B2KF50_MOUSE	0	K.SLSGSTEGPAAAVR.E	774	787	0	Uhrf1bp1
15469	51.55	3054	514.623	514.623	3	15446	405117	m07962_KO_Brain_OLD_12_TrypLysC_2MC_2Mods_TMT_IAA_20ppm_0.9Da	514.628	-10.13	2.92	0.425	20/32	sp|Q9Z172|SUMO3_MOUSE	5	K.TENDHINLK.V	12	20	0	Sumo3
15470	51.55	3055	622.839	622.839	2	15446	405117	m07962_KO_Brain_OLD_12_TrypLysC_2MC_2Mods_TMT_IAA_20ppm_0.9Da	622.845	-9.56	2.308	0.422	14/16	sp|Q9CZY3|UB2V1_MOUSE	5	K.YPEAPPSVR.F	75	83	0	Ube2v1
15472	51.55	3056	433.528	433.529	4	15446	405117	m07962_KO_Brain_OLD_12_TrypLysC_2MC_2Mods_TMT_IAA_20ppm_0.9Da	433.533	-10.52	2.954	0.264	20/42	sp|Q6NZN0|RBM26_MOUSE	7	K.RKQEILEK.H	745	752	2	Rbm26
15480	51.58	3059	696.376	696.376	2	15446	405117	m07962_KO_Brain_OLD_12_TrypLysC_2MC_2Mods_TMT_IAA_20ppm_0.9Da	696.384	-11.1	1.933	0.071	11/14	sp|Q810U3|NFASC_MOUSE	2	R.M*PEDQVAK.R	527	534	0	Nfasc
15484	51.59	3061	813.956	814.459	2	15446	405117	m07962_KO_Brain_OLD_12_TrypLysC_2MC_2Mods_TMT_IAA_20ppm_0.9Da	813.964	-10.7	3.074	0.263	16/20	sp|Q99MI1|RB6I2_MOUSE	7	K.GTQAGEIHDLK.D	553	563	0	Erc1
15490	51.61	3065	668.883	668.883	2	15467	405117	m07962_KO_Brain_OLD_12_TrypLysC_2MC_2Mods_TMT_IAA_20ppm_0.9Da	668.89	-10.26	3.151	0.445	14/14	sp|Q80WQ2|VAC14_MOUSE	0	K.DIVTESSK.F	163	170	0	Vac14
15491	51.61	3066	470.605	470.605	3	15467	405117	m07962_KO_Brain_OLD_12_TrypLysC_2MC_2Mods_TMT_IAA_20ppm_0.9Da	470.61	-11.32	3.365	0.298	20/28	sp|Q99KR3|LACB2_MOUSE	0	K.DVPENLHK.M	248	255	0	Lactb2
15495	51.62	3068	452.934	453.267	3	15467	405117	m07962_KO_Brain_OLD_12_TrypLysC_2MC_2Mods_TMT_IAA_20ppm_0.9Da	452.94	-12.81	2.167	0.28	18/28	sp|P61329|FGF12_MOUSE	1	K.PSSHFVPK.P	194	201	0	Fgf12
15503	51.65	3072	415.561	415.56	3	15467	405117	m07962_KO_Brain_OLD_12_TrypLysC_2MC_2Mods_TMT_IAA_20ppm_0.9Da	415.566	-13.27	2.088	0.299	19/32	sp|Q9CZY3|UB2V1_MOUSE	5	K.YPEAPPSVR.F	75	83	0	Ube2v1
15510	51.67	3074	561.664	561.664	3	15488	405117	m07962_KO_Brain_OLD_12_TrypLysC_2MC_2Mods_TMT_IAA_20ppm_0.9Da	561.67	-9.78	4.174	0.446	29/44	sp|Q8BMG7|RBGPR_MOUSE	2	K.VVSAAVQAQHSK.D	1198	1209	0	Rab3gap2
15516	51.68	3078	637.832	637.832	2	15488	405117	m07962_KO_Brain_OLD_12_TrypLysC_2MC_2Mods_TMT_IAA_20ppm_0.9Da	637.84	-12.26	1.962	0.363	13/18	sp|Q76MZ3|2AAA_MOUSE	0	R.M*AGDPVANVR.F	528	537	0	Ppp2r1a
15523	51.7	3081	456.985	457.236	4	15509	405117	m07962_KO_Brain_OLD_12_TrypLysC_2MC_2Mods_TMT_IAA_20ppm_0.9Da	456.99	-11.79	3.949	0.647	34/60	sp|P97441|ZNT3_MOUSE	1	K.LEGMAFHHCHK.D	47	57	0	Slc30a3
15524	51.71	3082	607.381	607.381	2	15509	405117	m07962_KO_Brain_OLD_12_TrypLysC_2MC_2Mods_TMT_IAA_20ppm_0.9Da	607.387	-10	1.801	0.054	12/12	sp|P80314|TCPB_MOUSE	0	K.IGVNQPK.R	224	230	0	Cct2
15527	51.72	3083	532.29	532.29	3	15509	405117	m07962_KO_Brain_OLD_12_TrypLysC_2MC_2Mods_TMT_IAA_20ppm_0.9Da	532.297	-12.17	3.626	0.377	25/44	sp|Q69ZN7|MYOF_MOUSE	2	R.TQGLVPEHVETR.T	1721	1732	0	Myof
15535	51.74	3088	643.991	643.991	3	15509	405117	m07962_KO_Brain_OLD_12_TrypLysC_2MC_2Mods_TMT_IAA_20ppm_0.9Da	643.998	-11.7	4.04	0.578	31/56	sp|Q80U40|RIMB2_MOUSE	2	R.HRPAMAPSIDEYTGR.D	834	848	1	Rimbp2
15540	51.76	3090	619.377	619.377	2	15522	405117	m07962_KO_Brain_OLD_12_TrypLysC_2MC_2Mods_TMT_IAA_20ppm_0.9Da	619.383	-9.61	3.021	0.383	16/16	sp|P12382|K6PL_MOUSE	1	R.VTVLGHVQR.G	293	301	0	Pfkl
15546	51.77	3093	483.245	483.245	4	15522	405117	m07962_KO_Brain_OLD_12_TrypLysC_2MC_2Mods_TMT_IAA_20ppm_0.9Da	483.251	-10.59	2.72	0.516	34/84	sp|Q80U40|RIMB2_MOUSE	2	R.HRPAMAPSIDEYTGR.D	834	848	1	Rimbp2
15551	51.79	3096	737.373	737.372	2	15522	405117	m07962_KO_Brain_OLD_12_TrypLysC_2MC_2Mods_TMT_IAA_20ppm_0.9Da	737.38	-9.83	3.805	0.601	17/20	sp|P20357|MTAP2_MOUSE	0	R.FAAPAQPEEER.R	1317	1327	0	Map2
15559	51.81	3100	491.917	491.917	3	15539	405117	m07962_KO_Brain_OLD_12_TrypLysC_2MC_2Mods_TMT_IAA_20ppm_0.9Da	491.923	-11.32	2.198	0.348	23/40	sp|P20357|MTAP2_MOUSE	0	R.FAAPAQPEEER.R	1317	1327	0	Map2
15563	51.82	3102	522.933	522.933	3	15539	405117	m07962_KO_Brain_OLD_12_TrypLysC_2MC_2Mods_TMT_IAA_20ppm_0.9Da	522.938	-9.57	2.724	0.414	20/32	sp|Q14BI2|GRM2_MOUSE	1	K.CPENFNEAK.F	752	760	0	Grm2
15564	51.83	3103	594.345	594.344	2	15539	405117	m07962_KO_Brain_OLD_12_TrypLysC_2MC_2Mods_TMT_IAA_20ppm_0.9Da	594.351	-10.78	2.449	0.311	12/14	sp|O88712|CTBP1_MOUSE	7	R.VQSVEQIR.E	156	163	0	Ctbp1
15568	51.84	3105	783.896	783.895	2	15539	405117	m07962_KO_Brain_OLD_12_TrypLysC_2MC_2Mods_TMT_IAA_20ppm_0.9Da	783.903	-9.27	3.188	0.439	15/16	sp|Q14BI2|GRM2_MOUSE	1	K.CPENFNEAK.F	752	760	0	Grm2
15574	51.86	3108	684.376	684.376	2	15556	405117	m07962_KO_Brain_OLD_12_TrypLysC_2MC_2Mods_TMT_IAA_20ppm_0.9Da	684.382	-8.8	2.629	0.211	14/14	sp|Q60864|STIP1_MOUSE	0	K.ELGNDAYK.K	230	237	0	Stip1
15583	51.88	3113	496.786	496.786	2	15556	405117	m07962_KO_Brain_OLD_12_TrypLysC_2MC_2Mods_TMT_IAA_20ppm_0.9Da	496.792	-10.98	2.187	0.396	11/12	sp|A2CG49|KALRN_MOUSE	6	R.IMSVASR.L	353	359	0	Kalrn
15593	51.91	3117	456.585	456.585	3	15573	405117	m07962_KO_Brain_OLD_12_TrypLysC_2MC_2Mods_TMT_IAA_20ppm_0.9Da	456.591	-11.76	2.654	0.422	17/28	sp|Q60864|STIP1_MOUSE	0	K.ELGNDAYK.K	230	237	0	Stip1
15594	51.91	3118	639.852	639.852	2	15573	405117	m07962_KO_Brain_OLD_12_TrypLysC_2MC_2Mods_TMT_IAA_20ppm_0.9Da	639.858	-10.15	2.381	0.323	12/12	sp|Q8CGZ0|CHERP_MOUSE	1	R.NGPEFEK.M	26	32	0	Cherp
15602	51.93	3122	525.605	525.604	3	15592	405117	m07962_KO_Brain_OLD_12_TrypLysC_2MC_2Mods_TMT_IAA_20ppm_0.9Da	525.61	-10.12	3.646	0.509	21/40	sp|O55131|SEPT7_MOUSE	2	K.SPLAQMEEERR.E	333	343	1	Sept7
15607	51.95	3125	652.865	652.865	2	15592	405117	m07962_KO_Brain_OLD_12_TrypLysC_2MC_2Mods_TMT_IAA_20ppm_0.9Da	652.872	-10.52	3.049	0.339	17/18	sp|Q3TL44|NLRX1_MOUSE	0	R.SISATEAIQR.H	72	81	0	Nlrx1
15615	51.97	3129	453.595	453.595	3	15592	405117	m07962_KO_Brain_OLD_12_TrypLysC_2MC_2Mods_TMT_IAA_20ppm_0.9Da	453.6	-11.48	3.201	0.328	18/24	sp|Q8R3V5|SHLB2_MOUSE	4	R.HM*LDLQK.Q	270	276	0	Sh3glb2
15618	51.98	3130	715.317	715.316	2	15592	405117	m07962_KO_Brain_OLD_12_TrypLysC_2MC_2Mods_TMT_IAA_20ppm_0.9Da	715.324	-9.91	2.828	0.665	15/16	tr|E9Q5M4|E9Q5M4_MOUSE	0	K.LCECSFNDR.N	404	412	0	Zfr2
15621	51.99	3131	543.352	543.351	2	15601	405117	m07962_KO_Brain_OLD_12_TrypLysC_2MC_2Mods_TMT_IAA_20ppm_0.9Da	543.358	-11.08	1.362	0.316	11/12	sp|Q9D2G2|ODO2_MOUSE	1	R.PVAVGGK.V	404	410	0	Dlst
15625	52	3133	461.257	461.257	3	15601	405117	m07962_KO_Brain_OLD_12_TrypLysC_2MC_2Mods_TMT_IAA_20ppm_0.9Da	461.262	-11.09	3.339	0.282	19/24	sp|Q9QXS1|PLEC_MOUSE	17	K.EQLNEYK.G	917	923	0	Plec
15629	52.02	3135	789.864	789.863	2	15601	405117	m07962_KO_Brain_OLD_12_TrypLysC_2MC_2Mods_TMT_IAA_20ppm_0.9Da	789.872	-10.38	2.216	0.177	16/16	sp|P63101|1433Z_MOUSE	2	R.YDDMAACM*K.S	19	27	0	Ywhaz
15632	52.02	3137	691.383	691.383	2	15620	405117	m07962_KO_Brain_OLD_12_TrypLysC_2MC_2Mods_TMT_IAA_20ppm_0.9Da	691.39	-9.99	2.842	0.107	12/12	sp|Q9QXS1|PLEC_MOUSE	17	K.EQLNEYK.G	917	923	0	Plec
15634	52.03	3139	569.958	570.293	3	15620	405117	m07962_KO_Brain_OLD_12_TrypLysC_2MC_2Mods_TMT_IAA_20ppm_0.9Da	569.963	-9.05	3.954	0.631	19/32	sp|P14873|MAP1B_MOUSE	0	R.EWYQETHEK.Q	2427	2435	0	Map1b
15662	52.11	3153	755.876	755.876	2	15631	405117	m07962_KO_Brain_OLD_12_TrypLysC_2MC_2Mods_TMT_IAA_20ppm_0.9Da	755.88	-5.38	2.382	0.599	14/20	sp|Q6NZC7|S23IP_MOUSE	1	R.TMNISPEQPQH.-	988	998	0	Sec23ip
15671	52.14	3158	441.908	441.907	3	15648	405117	m07962_KO_Brain_OLD_12_TrypLysC_2MC_2Mods_TMT_IAA_20ppm_0.9Da	441.913	-11.3	2.451	0.175	16/24	sp|O54941|SMCE1_MOUSE	1	K.VEVDM*EK.I	278	284	0	Smarce1
15678	52.17	3161	854.428	854.427	2	15648	405117	m07962_KO_Brain_OLD_12_TrypLysC_2MC_2Mods_TMT_IAA_20ppm_0.9Da	854.441	-14.6	4.024	0.5	16/16	sp|P14873|MAP1B_MOUSE	0	R.EWYQETHEK.Q	2427	2435	0	Map1b
15685	52.19	3165	565.925	566.258	3	15665	405117	m07962_KO_Brain_OLD_12_TrypLysC_2MC_2Mods_TMT_IAA_20ppm_0.9Da	565.93	-8.5	2.531	0.581	21/40	sp|Q9QVP9|FAK2_MOUSE	3	R.CWDYDPSDRPR.F	661	671	1	Ptk2b
15690	52.2	3168	825.907	825.908	2	15665	405117	m07962_KO_Brain_OLD_12_TrypLysC_2MC_2Mods_TMT_IAA_20ppm_0.9Da	825.911	-4.91	1.8	0.246	17/20	sp|Q62261|SPTB2_MOUSE	1	K.QQMLENQM*EVR.K	1422	1432	0	Sptbn1
15694	52.22	3169	755.87	755.87	2	15680	405117	m07962_KO_Brain_OLD_12_TrypLysC_2MC_2Mods_TMT_IAA_20ppm_0.9Da	755.88	-12.98	2.426	0.672	17/20	sp|Q6NZC7|S23IP_MOUSE	1	R.TMNISPEQPQH.-	988	998	0	Sec23ip
15706	52.26	3175	761.901	762.403	2	15680	405117	m07962_KO_Brain_OLD_12_TrypLysC_2MC_2Mods_TMT_IAA_20ppm_0.9Da	761.91	-11.02	2.545	0.007	12/16	tr|O08797|O08797_MOUSE	1	K.MLCQSNPSK.N	18	26	0	Serpinb9
15707	52.26	3176	865.451	865.451	3	15680	405117	m07962_KO_Brain_OLD_12_TrypLysC_2MC_2Mods_TMT_IAA_20ppm_0.9Da	865.461	-11.9	4.679	0.53	26/68	sp|P98084|APBA2_MOUSE	1	R.SASQDCIETTPGAQEGKK.Q	479	496	1	Apba2
15712	52.28	3179	637.884	637.883	2	15693	405117	m07962_KO_Brain_OLD_12_TrypLysC_2MC_2Mods_TMT_IAA_20ppm_0.9Da	637.89	-9.43	2.514	0.286	12/12	sp|Q9WUM4|COR1C_MOUSE	0	K.QEIVAEK.E	206	212	0	Coro1c
15719	52.3	3182	661.364	661.364	2	15693	405117	m07962_KO_Brain_OLD_12_TrypLysC_2MC_2Mods_TMT_IAA_20ppm_0.9Da	661.369	-8.74	2.133	0.372	12/16	sp|Q9QXZ0|MACF1_MOUSE	10	K.QPVYDTTIR.T	6561	6569	0	Macf1
15723	52.31	3185	666.883	666.882	2	15693	405117	m07962_KO_Brain_OLD_12_TrypLysC_2MC_2Mods_TMT_IAA_20ppm_0.9Da	666.892	-13.56	2.575	0.195	14/14	sp|P31650|S6A11_MOUSE	0	K.TEGTLPEK.L	571	578	0	Slc6a11
15724	52.31	3186	860.426	860.425	2	15693	405117	m07962_KO_Brain_OLD_12_TrypLysC_2MC_2Mods_TMT_IAA_20ppm_0.9Da	860.439	-15.73	3.919	0.658	21/24	sp|P05064|ALDOA_MOUSE	7	R.LQSIGTENTEENR.R	44	56	0	Aldoa
15729	52.33	3188	540.792	540.792	2	15710	405117	m07962_KO_Brain_OLD_12_TrypLysC_2MC_2Mods_TMT_IAA_20ppm_0.9Da	540.798	-10.6	1.895	0.096	12/12	sp|Q02788|CO6A2_MOUSE	0	R.FVEDVSR.R	870	876	0	Col6a2
15735	52.34	3191	802.453	802.954	2	15710	405117	m07962_KO_Brain_OLD_12_TrypLysC_2MC_2Mods_TMT_IAA_20ppm_0.9Da	802.456	-4.19	4.083	0.348	18/18	sp|P23475|XRCC6_MOUSE	0	K.VTANQEQIDK.M	450	459	0	Xrcc6
15739	52.36	3193	725.891	725.889	2	15710	405117	m07962_KO_Brain_OLD_12_TrypLysC_2MC_2Mods_TMT_IAA_20ppm_0.9Da	725.901	-13.7	3.002	0.559	12/14	sp|P14211|CALR_MOUSE	0	R.QIDNPDYK.G	279	286	0	Calr
15768	52.45	3207	629.339	629.339	2	15748	405117	m07962_KO_Brain_OLD_12_TrypLysC_2MC_2Mods_TMT_IAA_20ppm_0.9Da	629.345	-9.63	2.569	0.518	15/16	sp|P68372|TBB4B_MOUSE	4	K.TAVCDIPPR.G	351	359	0	Tubb4b
15772	52.46	3209	594.652	594.986	3	15748	405117	m07962_KO_Brain_OLD_12_TrypLysC_2MC_2Mods_TMT_IAA_20ppm_0.9Da	594.659	-10.99	4.019	0.448	30/44	sp|Q64737|PUR2_MOUSE	2	K.TVAEMPPAQDHK.R	208	219	0	Gart
15777	52.48	3212	508.27	508.271	3	15748	405117	m07962_KO_Brain_OLD_12_TrypLysC_2MC_2Mods_TMT_IAA_20ppm_0.9Da	508.276	-10.53	1.97	0.18	15/32	tr|O08797|O08797_MOUSE	1	K.MLCQSNPSK.N	18	26	0	Serpinb9
15780	52.49	3214	746.9	746.898	2	15748	405117	m07962_KO_Brain_OLD_12_TrypLysC_2MC_2Mods_TMT_IAA_20ppm_0.9Da	746.908	-10.13	3.309	0.436	16/16	sp|O88844|IDHC_MOUSE	1	K.CATITPDEK.R	73	81	0	Idh1
15795	52.54	3222	632.881	632.881	2	15767	405117	m07962_KO_Brain_OLD_12_TrypLysC_2MC_2Mods_TMT_IAA_20ppm_0.9Da	632.887	-9.35	2.221	0.314	12/12	sp|Q9QYR6|MAP1A_MOUSE	2	R.YPVATQK.D	291	297	0	Map1a
15796	52.54	3223	507.805	507.805	2	15767	405117	m07962_KO_Brain_OLD_12_TrypLysC_2MC_2Mods_TMT_IAA_20ppm_0.9Da	507.811	-11.21	2.155	0.185	9/12	sp|Q6PDS3|SARM1_MOUSE	2	R.TDPALLR.H	218	224	0	Sarm1
15806	52.57	3227	787.902	787.903	2	15786	405117	m07962_KO_Brain_OLD_12_TrypLysC_2MC_2Mods_TMT_IAA_20ppm_0.9Da	787.912	-12.16	2.267	0.326	14/20	sp|O55131|SEPT7_MOUSE	2	K.SPLAQMEEERR.E	333	343	1	Sept7
15810	52.59	3229	625.873	625.873	2	15786	405117	m07962_KO_Brain_OLD_12_TrypLysC_2MC_2Mods_TMT_IAA_20ppm_0.9Da	625.879	-10.09	2.799	0.331	12/12	sp|O55201|SPT5H_MOUSE	1	R.ISQGPYK.G	706	712	0	Supt5h
15815	52.6	3232	419.894	420.229	3	15786	405117	m07962_KO_Brain_OLD_12_TrypLysC_2MC_2Mods_TMT_IAA_20ppm_0.9Da	419.899	-11.58	3.045	0.427	20/32	sp|P68372|TBB4B_MOUSE	4	K.TAVCDIPPR.G	351	359	0	Tubb4b
15823	52.62	3236	573.955	573.955	3	15805	405117	m07962_KO_Brain_OLD_12_TrypLysC_2MC_2Mods_TMT_IAA_20ppm_0.9Da	573.962	-11.49	3.131	0.405	24/48	sp|P05064|ALDOA_MOUSE	7	R.LQSIGTENTEENR.R	44	56	0	Aldoa
15824	52.63	3237	417.584	417.918	3	15805	405117	m07962_KO_Brain_OLD_12_TrypLysC_2MC_2Mods_TMT_IAA_20ppm_0.9Da	417.588	-11.9	2.57	0.241	16/24	sp|O55201|SPT5H_MOUSE	1	R.ISQGPYK.G	706	712	0	Supt5h
15831	52.65	3241	828.937	828.936	2	15805	405117	m07962_KO_Brain_OLD_12_TrypLysC_2MC_2Mods_TMT_IAA_20ppm_0.9Da	828.946	-10.42	3.502	0.539	18/18	sp|Q9CU62|SMC1A_MOUSE	0	K.YSQSDLEQTK.T	714	723	0	Smc1a
15835	52.66	3243	485.939	486.274	3	15818	405117	m07962_KO_Brain_OLD_12_TrypLysC_2MC_2Mods_TMT_IAA_20ppm_0.9Da	485.945	-11.6	2.594	0.24	20/32	sp|Q9D1R9|RL34_MOUSE	1	R.LSYNTASNK.T	11	19	0	Rpl34
15838	52.67	3244	598.352	598.602	4	15818	405117	m07962_KO_Brain_OLD_12_TrypLysC_2MC_2Mods_TMT_IAA_20ppm_0.9Da	598.359	-11.06	3.823	0.467	33/90	sp|Q80TJ1|CAPS1_MOUSE	4	R.ATGQSHKPVPPTQVQK.L	620	635	1	Cadps
15839	52.68	3245	617.006	617.004	3	15818	405117	m07962_KO_Brain_OLD_12_TrypLysC_2MC_2Mods_TMT_IAA_20ppm_0.9Da	617.012	-9.87	4.632	0.516	27/40	sp|Q9QYR6|MAP1A_MOUSE	2	R.TRHDEYLEVTK.A	2186	2196	1	Map1a
15842	52.69	3246	653.37	653.705	3	15818	405117	m07962_KO_Brain_OLD_12_TrypLysC_2MC_2Mods_TMT_IAA_20ppm_0.9Da	653.374	-5.56	3.79	0.32	25/52	sp|Q6ZQA6|IGSF3_MOUSE	0	K.RSEGAVVNVQPTDK.E	266	279	1	Igsf3
15846	52.7	3248	755.411	755.912	2	15818	405117	m07962_KO_Brain_OLD_12_TrypLysC_2MC_2Mods_TMT_IAA_20ppm_0.9Da	755.419	-10.37	3.839	0.442	16/16	sp|Q6A009|LTN1_MOUSE	0	R.EATQQAFEK.L	123	131	0	Ltn1
15849	52.71	3249	463.006	463.005	4	15833	405117	m07962_KO_Brain_OLD_12_TrypLysC_2MC_2Mods_TMT_IAA_20ppm_0.9Da	463.011	-10.67	2.395	0.305	28/60	sp|Q9QYR6|MAP1A_MOUSE	2	R.TRHDEYLEVTK.A	2186	2196	1	Map1a
15858	52.74	3254	828.942	828.942	2	15833	405117	m07962_KO_Brain_OLD_12_TrypLysC_2MC_2Mods_TMT_IAA_20ppm_0.9Da	828.946	-4.29	3.82	0.514	18/18	sp|Q9CU62|SMC1A_MOUSE	0	K.YSQSDLEQTK.T	714	723	0	Smc1a
15862	52.75	3257	782.761	782.761	3	15833	405117	m07962_KO_Brain_OLD_12_TrypLysC_2MC_2Mods_TMT_IAA_20ppm_0.9Da	782.77	-11.57	6.493	0.587	31/68	sp|Q61466|SMRD1_MOUSE	1	K.RPAPQQIQQVQQQAVQNR.N	102	119	1	Smarcd1
15880	52.81	3266	657.351	657.351	2	15848	405117	m07962_KO_Brain_OLD_12_TrypLysC_2MC_2Mods_TMT_IAA_20ppm_0.9Da	657.362	-16.23	2.122	0.291	13/16	sp|Q8C7K6|PCYXL_MOUSE	0	K.QPQEAAVWR.V	388	396	0	Pcyox1l
15887	52.83	3269	552.961	552.961	3	15867	405117	m07962_KO_Brain_OLD_12_TrypLysC_2MC_2Mods_TMT_IAA_20ppm_0.9Da	552.966	-9.48	2.638	0.306	23/36	sp|Q9CU62|SMC1A_MOUSE	0	K.YSQSDLEQTK.T	714	723	0	Smc1a
15900	52.87	3276	706.895	707.896	2	15867	405117	m07962_KO_Brain_OLD_12_TrypLysC_2MC_2Mods_TMT_IAA_20ppm_0.9Da	706.902	-10.41	1.102	0.127	10/12	sp|Q61316|HSP74_MOUSE	1	K.QIQQYM*K.V	706	712	0	Hspa4
15905	52.88	3278	520.959	520.959	3	15882	405117	m07962_KO_Brain_OLD_12_TrypLysC_2MC_2Mods_TMT_IAA_20ppm_0.9Da	520.964	-10.26	4.002	0.434	25/32	sp|Q9ESN4|C1QL3_MOUSE	0	R.QHEGYEVLK.F	136	144	0	C1ql3
15908	52.89	3279	511.311	511.311	3	15882	405117	m07962_KO_Brain_OLD_12_TrypLysC_2MC_2Mods_TMT_IAA_20ppm_0.9Da	511.317	-11.12	2.395	0.402	19/32	sp|Q922E6|FAKD2_MOUSE	0	K.VRPTPVNYK.K	135	143	1	Fastkd2
15909	52.89	3280	413.252	413.252	3	15882	405117	m07962_KO_Brain_OLD_12_TrypLysC_2MC_2Mods_TMT_IAA_20ppm_0.9Da	413.257	-12.39	2.107	0.504	23/32	sp|P12382|K6PL_MOUSE	1	R.VTVLGHVQR.G	293	301	0	Pfkl
15920	52.93	3287	925.003	925.003	2	15882	405117	m07962_KO_Brain_OLD_12_TrypLysC_2MC_2Mods_TMT_IAA_20ppm_0.9Da	925.015	-12.98	3.206	0.384	17/20	sp|Q9QYR6|MAP1A_MOUSE	2	R.TRHDEYLEVTK.A	2186	2196	1	Map1a
15924	52.94	3289	614.365	614.366	2	15903	405117	m07962_KO_Brain_OLD_12_TrypLysC_2MC_2Mods_TMT_IAA_20ppm_0.9Da	614.371	-9.52	1.832	0.198	12/12	sp|O89001|CBPD_MOUSE	0	K.TTGLYSK.T	274	280	0	Cpd
15929	52.95	3292	551.614	551.948	3	15903	405117	m07962_KO_Brain_OLD_12_TrypLysC_2MC_2Mods_TMT_IAA_20ppm_0.9Da	551.619	-9.07	2.506	0.37	22/40	sp|P61358|RL27_MOUSE	0	K.VYNYNHLM*PTR.Y	74	84	0	Rpl27
15944	52.99	3299	626.834	626.833	2	15922	405117	m07962_KO_Brain_OLD_12_TrypLysC_2MC_2Mods_TMT_IAA_20ppm_0.9Da	626.84	-10.33	2.681	0.353	13/14	sp|Q3UQ44|IQGA2_MOUSE	0	K.IYDVEQTR.Y	92	99	0	Iqgap2
15960	53.03	3308	455.941	455.941	3	15941	405117	m07962_KO_Brain_OLD_12_TrypLysC_2MC_2Mods_TMT_IAA_20ppm_0.9Da	455.947	-11.54	2.109	0.122	15/24	sp|Q8K1Z0|COQ9_MOUSE	1	R.KTDQFLR.D	172	178	1	Coq9
15964	53.04	3310	633.305	633.304	2	15941	405117	m07962_KO_Brain_OLD_12_TrypLysC_2MC_2Mods_TMT_IAA_20ppm_0.9Da	633.311	-9.77	2.507	0.639	13/14	sp|Q8CIE6|COPA_MOUSE	2	K.AWEVDTCR.G	239	246	0	Copa
15965	53.04	3311	500.925	500.925	3	15941	405117	m07962_KO_Brain_OLD_12_TrypLysC_2MC_2Mods_TMT_IAA_20ppm_0.9Da	500.93	-10.49	2.702	0.236	18/28	sp|Q6DFV7|NCOA7_MOUSE	0	K.ECLSYDQK.K	439	446	0	Ncoa7
15968	53.05	3312	750.882	751.383	2	15941	405117	m07962_KO_Brain_OLD_12_TrypLysC_2MC_2Mods_TMT_IAA_20ppm_0.9Da	750.892	-12.92	3.143	0.328	14/14	sp|Q6DFV7|NCOA7_MOUSE	0	K.ECLSYDQK.K	439	446	0	Ncoa7
15975	53.08	3315	427.935	427.935	3	15941	405117	m07962_KO_Brain_OLD_12_TrypLysC_2MC_2Mods_TMT_IAA_20ppm_0.9Da	427.94	-11.27	2.288	0.395	14/24	sp|Q3TQB2|FXRD1_MOUSE	1	R.INNVHVK.M	267	273	0	Foxred1
15978	53.08	3316	551.642	551.643	3	15958	405117	m07962_KO_Brain_OLD_12_TrypLysC_2MC_2Mods_TMT_IAA_20ppm_0.9Da	551.648	-11.59	2.354	0.211	19/36	sp|Q6PIC6|AT1A3_MOUSE	4	R.RNSVFQQGMK.N	931	940	1	Atp1a3
15983	53.09	3319	647.989	647.988	3	15958	405117	m07962_KO_Brain_OLD_12_TrypLysC_2MC_2Mods_TMT_IAA_20ppm_0.9Da	647.995	-10.04	3.464	0.576	34/68	sp|Q9QXS1|PLEC_MOUSE	16	R.SSSVGSSSSYPISSAGPR.T	4391	4408	0	Plec
15985	53.1	3320	652.848	652.848	2	15958	405117	m07962_KO_Brain_OLD_12_TrypLysC_2MC_2Mods_TMT_IAA_20ppm_0.9Da	652.854	-9.53	2.766	0.283	17/18	sp|Q60996|2A5G_MOUSE	1	R.ASELLSQDGR.-	515	524	0	Ppp2r5c
15986	53.1	3321	746.904	746.904	2	15958	405117	m07962_KO_Brain_OLD_12_TrypLysC_2MC_2Mods_TMT_IAA_20ppm_0.9Da	746.908	-5.08	2.952	0.471	14/16	sp|O88844|IDHC_MOUSE	1	K.CATITPDEK.R	73	81	0	Idh1
15997	53.13	3327	604.851	604.851	2	15977	405117	m07962_KO_Brain_OLD_12_TrypLysC_2MC_2Mods_TMT_IAA_20ppm_0.9Da	604.857	-9.7	2.645	0.238	14/14	sp|P12382|K6PL_MOUSE	0	R.GGSMLGTK.R	462	469	0	Pfkl
15999	53.14	3328	535.036	535.286	4	15977	405117	m07962_KO_Brain_OLD_12_TrypLysC_2MC_2Mods_TMT_IAA_20ppm_0.9Da	535.042	-10.93	3.754	0.445	40/78	sp|Q8BUR4|DOCK1_MOUSE	1	R.YLQEHPEAHGQIEK.L	1550	1563	0	Dock1
16003	53.15	3330	753.426	753.426	2	15977	405117	m07962_KO_Brain_OLD_12_TrypLysC_2MC_2Mods_TMT_IAA_20ppm_0.9Da	753.432	-8.33	3.494	0.496	18/18	sp|Q9QYX7|PCLO_MOUSE	1	K.EIGGVTESQK.R	1519	1528	0	Pclo
16004	53.15	3331	588.865	588.865	2	15977	405117	m07962_KO_Brain_OLD_12_TrypLysC_2MC_2Mods_TMT_IAA_20ppm_0.9Da	588.871	-10.15	2.529	0.373	12/12	sp|Q9WV69|DEMA_MOUSE	3	K.VTSNLGK.M	244	250	0	Dmtn
16010	53.17	3333	502.619	502.618	3	15994	405117	m07962_KO_Brain_OLD_12_TrypLysC_2MC_2Mods_TMT_IAA_20ppm_0.9Da	502.624	-10.18	2.684	0.338	20/36	sp|Q9QYX7|PCLO_MOUSE	1	K.EIGGVTESQK.R	1519	1528	0	Pclo
16011	53.17	3334	709.883	709.883	2	15994	405117	m07962_KO_Brain_OLD_12_TrypLysC_2MC_2Mods_TMT_IAA_20ppm_0.9Da	709.889	-8.97	3.177	0.466	16/16	sp|Q99L45|IF2B_MOUSE	0	K.NPDMVAGEK.R	189	197	0	Eif2s2
16015	53.18	3336	584.355	584.355	2	15994	405117	m07962_KO_Brain_OLD_12_TrypLysC_2MC_2Mods_TMT_IAA_20ppm_0.9Da	584.361	-9.63	2.284	0.276	12/12	sp|Q7TT50|MRCKB_MOUSE	0	R.GIGTAYK.G	1094	1100	0	Cdc42bpb
16019	53.19	3338	643.337	643.673	3	15994	405117	m07962_KO_Brain_OLD_12_TrypLysC_2MC_2Mods_TMT_IAA_20ppm_0.9Da	643.343	-9.29	3.255	0.46	27/56	sp|Q6PDI5|ECM29_MOUSE	3	R.ALMSSSQATASSSNK.S	627	641	0	Ecm29
16023	53.21	3340	971.478	971.478	2	15994	405117	m07962_KO_Brain_OLD_12_TrypLysC_2MC_2Mods_TMT_IAA_20ppm_0.9Da	971.489	-12.13	4.987	0.754	28/34	sp|Q9QXS1|PLEC_MOUSE	16	R.SSSVGSSSSYPISSAGPR.T	4391	4408	0	Plec
16035	53.24	3346	640.321	640.321	2	16009	405117	m07962_KO_Brain_OLD_12_TrypLysC_2MC_2Mods_TMT_IAA_20ppm_0.9Da	640.328	-9.92	2.73	0.18	15/16	sp|P58871|TB182_MOUSE	1	K.DWTSSVEAR.N	1219	1227	0	Tnks1bp1
16036	53.24	3347	717.879	717.878	2	16009	405117	m07962_KO_Brain_OLD_12_TrypLysC_2MC_2Mods_TMT_IAA_20ppm_0.9Da	717.887	-11.39	1.764	0.477	14/16	sp|Q99L45|IF2B_MOUSE	0	K.NPDM*VAGEK.R	189	197	0	Eif2s2
16051	53.29	3355	518.816	518.815	2	16026	405117	m07962_KO_Brain_OLD_12_TrypLysC_2MC_2Mods_TMT_IAA_20ppm_0.9Da	518.821	-10.24	1.926	0.266	10/12	sp|Q3UIU2|NDUB6_MOUSE	1	R.EPVLPPR.R	32	38	0	Ndufb6
16055	53.3	3357	702.85	702.849	2	16026	405117	m07962_KO_Brain_OLD_12_TrypLysC_2MC_2Mods_TMT_IAA_20ppm_0.9Da	702.857	-10.46	2.393	0.129	14/16	tr|E9PX29|E9PX29_MOUSE	1	R.ESWLNENQR.L	443	451	0	Sptbn4
16062	53.33	3360	420.935	421.27	3	16026	405117	m07962_KO_Brain_OLD_12_TrypLysC_2MC_2Mods_TMT_IAA_20ppm_0.9Da	420.94	-11.21	2.663	0.136	20/24	sp|Q8C172|CERS6_MOUSE	1	K.RLEGLSK.Q	98	104	1	Cers6
16065	53.33	3361	495.616	495.615	3	16045	405117	m07962_KO_Brain_OLD_12_TrypLysC_2MC_2Mods_TMT_IAA_20ppm_0.9Da	495.621	-9.72	2.974	0.436	21/32	sp|O88531|PPT1_MOUSE	0	K.EGDHLQISK.E	286	294	0	Ppt1
16067	53.34	3363	483.777	483.777	2	16045	405117	m07962_KO_Brain_OLD_12_TrypLysC_2MC_2Mods_TMT_IAA_20ppm_0.9Da	483.782	-10.67	1.69	0.284	11/12	sp|Q62205|SCN9A_MOUSE	3	R.GSLFSAR.R	540	546	0	Scn9a
16079	53.37	3368	519.665	519.665	3	16064	405117	m07962_KO_Brain_OLD_12_TrypLysC_2MC_2Mods_TMT_IAA_20ppm_0.9Da	519.671	-10.59	3.028	0.142	23/28	sp|Q9Z2Y8|PROSC_MOUSE	1	K.KGPTEPLK.V	133	140	1	Prosc
16084	53.38	3372	694.866	694.866	2	16064	405117	m07962_KO_Brain_OLD_12_TrypLysC_2MC_2Mods_TMT_IAA_20ppm_0.9Da	694.873	-10.14	2.27	0.245	11/12	sp|Q62059|CSPG2_MOUSE	7	K.FQGQCYK.Y	3138	3144	0	Vcan
16088	53.4	3374	682.38	682.38	2	16064	405117	m07962_KO_Brain_OLD_12_TrypLysC_2MC_2Mods_TMT_IAA_20ppm_0.9Da	682.386	-9.49	2.788	0.405	12/12	sp|Q91WV0|NC2B_MOUSE	0	K.EVLQECK.T	89	95	0	Dr1
16091	53.41	3376	637.833	637.833	2	16064	405117	m07962_KO_Brain_OLD_12_TrypLysC_2MC_2Mods_TMT_IAA_20ppm_0.9Da	637.84	-10.57	1.461	0.074	15/18	sp|Q76MZ3|2AAA_MOUSE	0	R.M*AGDPVANVR.F	528	537	0	Ppp2r1a
16094	53.42	3377	825.9	825.899	2	16064	405117	m07962_KO_Brain_OLD_12_TrypLysC_2MC_2Mods_TMT_IAA_20ppm_0.9Da	825.911	-12.89	2.145	0.034	17/20	sp|Q62261|SPTB2_MOUSE	1	K.QQMLENQM*EVR.K	1422	1432	0	Sptbn1
16098	53.43	3379	663.976	664.31	3	16077	405117	m07962_KO_Brain_OLD_12_TrypLysC_2MC_2Mods_TMT_IAA_20ppm_0.9Da	663.982	-9.04	5.881	0.267	32/56	sp|P60879|SNP25_MOUSE	1	R.HM*ALDMGNEIDTQNR.Q	162	176	0	Snap25
16103	53.44	3382	476.937	476.937	3	16077	405117	m07962_KO_Brain_OLD_12_TrypLysC_2MC_2Mods_TMT_IAA_20ppm_0.9Da	476.942	-10.86	3.9	0.317	28/36	sp|P61922|GABT_MOUSE	1	K.REDLLNNVAR.V	401	410	1	Abat
16112	53.46	3385	462.599	462.599	3	16096	405117	m07962_KO_Brain_OLD_12_TrypLysC_2MC_2Mods_TMT_IAA_20ppm_0.9Da	462.604	-11.35	2.343	0.408	20/28	sp|Q6NSW3|SPKAP_MOUSE	4	K.LHCALGEK.H	262	269	0	Sphkap
16116	53.48	3387	669.309	669.644	3	16096	405117	m07962_KO_Brain_OLD_12_TrypLysC_2MC_2Mods_TMT_IAA_20ppm_0.9Da	669.314	-7.42	5.865	0.729	34/56	sp|P60879|SNP25_MOUSE	1	R.HM*ALDM*GNEIDTQNR.Q	162	176	0	Snap25
16117	53.48	3388	580.87	580.871	2	16096	405117	m07962_KO_Brain_OLD_12_TrypLysC_2MC_2Mods_TMT_IAA_20ppm_0.9Da	580.874	-6.72	2.141	0.171	12/12	sp|Q9CQ10|CHMP3_MOUSE	0	R.VAGSLQK.S	100	106	0	Chmp3
16128	53.52	3394	763.411	763.41	2	16096	405117	m07962_KO_Brain_OLD_12_TrypLysC_2MC_2Mods_TMT_IAA_20ppm_0.9Da	763.417	-8.16	1.566	0.244	12/16	sp|P18872|GNAO_MOUSE	3	R.EYQLNDSAK.Y	146	154	0	Gnao1
16132	53.53	3397	649.367	649.367	2	16111	405117	m07962_KO_Brain_OLD_12_TrypLysC_2MC_2Mods_TMT_IAA_20ppm_0.9Da	649.374	-9.91	2.774	0.365	12/12	sp|Q60864|STIP1_MOUSE	0	R.TYEEGLK.H	94	100	0	Stip1
16140	53.55	3401	742.92	742.92	2	16111	405117	m07962_KO_Brain_OLD_12_TrypLysC_2MC_2Mods_TMT_IAA_20ppm_0.9Da	742.927	-9.15	2.942	0.435	16/16	sp|O88531|PPT1_MOUSE	0	K.EGDHLQISK.E	286	294	0	Ppt1
16144	53.56	3403	714.902	714.903	2	16111	405117	m07962_KO_Brain_OLD_12_TrypLysC_2MC_2Mods_TMT_IAA_20ppm_0.9Da	714.91	-10.18	2.793	0.335	15/18	sp|P61922|GABT_MOUSE	1	K.REDLLNNVAR.V	401	410	1	Abat
16149	53.57	3405	551.302	551.302	3	16130	405117	m07962_KO_Brain_OLD_12_TrypLysC_2MC_2Mods_TMT_IAA_20ppm_0.9Da	551.307	-9.76	2.9	0.105	21/44	sp|Q6ZQ08|CNOT1_MOUSE	3	R.ASQQEIQHIVNR.H	27	38	0	Cnot1
16150	53.57	3406	498.232	498.483	4	16130	405117	m07962_KO_Brain_OLD_12_TrypLysC_2MC_2Mods_TMT_IAA_20ppm_0.9Da	498.238	-12.42	2.366	0.025	29/84	sp|P60879|SNP25_MOUSE	1	R.HMALDM*GNEIDTQNR.Q	162	176	0	Snap25
16154	53.58	3407	465.01	465.009	4	16130	405117	m07962_KO_Brain_OLD_12_TrypLysC_2MC_2Mods_TMT_IAA_20ppm_0.9Da	465.015	-11.58	2.813	0.374	31/66	sp|P12960|CNTN1_MOUSE	0	K.ILYRPDGQHDGK.L	944	955	1	Cntn1
16155	53.59	3408	577.293	577.293	3	16130	405117	m07962_KO_Brain_OLD_12_TrypLysC_2MC_2Mods_TMT_IAA_20ppm_0.9Da	577.3	-11.55	4.902	0.671	27/48	sp|Q922D4|PP6R3_MOUSE	4	R.HSNASQSLCEIVR.L	208	220	0	Ppp6r3
16158	53.6	3409	591.972	591.972	3	16130	405117	m07962_KO_Brain_OLD_12_TrypLysC_2MC_2Mods_TMT_IAA_20ppm_0.9Da	591.978	-10.92	3.009	0.342	25/40	sp|Q9QUS6|TRIM1_MOUSE	3	R.GITCLDHENEK.V	192	202	0	Mid2
16166	53.62	3414	569.648	569.649	3	16147	405117	m07962_KO_Brain_OLD_12_TrypLysC_2MC_2Mods_TMT_IAA_20ppm_0.9Da	569.654	-10.39	3.794	0.327	25/40	tr|E9Q6H8|E9Q6H8_MOUSE	0	K.YRPEEAGIDAK.L	731	741	1	Plekha5
16174	53.64	3419	995.458	995.457	2	16147	405117	m07962_KO_Brain_OLD_12_TrypLysC_2MC_2Mods_TMT_IAA_20ppm_0.9Da	995.47	-11.69	2.526	0.466	18/28	sp|P60879|SNP25_MOUSE	1	R.HM*ALDMGNEIDTQNR.Q	162	176	0	Snap25
16178	53.66	3420	547.806	547.806	2	16160	405117	m07962_KO_Brain_OLD_12_TrypLysC_2MC_2Mods_TMT_IAA_20ppm_0.9Da	547.811	-10.65	2.417	0.188	13/14	sp|Q810U3|NFASC_MOUSE	2	K.FGTALSNR.I	124	131	0	Nfasc
16179	53.66	3421	501.787	501.787	2	16160	405117	m07962_KO_Brain_OLD_12_TrypLysC_2MC_2Mods_TMT_IAA_20ppm_0.9Da	501.793	-11.31	2.373	0.004	12/12	sp|P41216|ACSL1_MOUSE	1	K.ALEDLGR.V	251	257	0	Acsl1
16190	53.69	3426	742.925	742.925	2	16160	405117	m07962_KO_Brain_OLD_12_TrypLysC_2MC_2Mods_TMT_IAA_20ppm_0.9Da	742.927	-2.43	2.082	0.393	14/16	sp|O88531|PPT1_MOUSE	0	K.EGDHLQISK.E	286	294	0	Ppt1
16194	53.71	3428	863.909	863.91	2	16160	405117	m07962_KO_Brain_OLD_12_TrypLysC_2MC_2Mods_TMT_IAA_20ppm_0.9Da	863.917	-9.27	2.823	0.656	17/24	sp|P50396|GDIA_MOUSE	0	K.TFEGVDPQNTSM*R.D	157	169	0	Gdi1
16198	53.72	3430	576.275	576.275	3	16177	405117	m07962_KO_Brain_OLD_12_TrypLysC_2MC_2Mods_TMT_IAA_20ppm_0.9Da	576.28	-9.94	2.449	0.569	26/48	sp|P50396|GDIA_MOUSE	0	K.TFEGVDPQNTSM*R.D	157	169	0	Gdi1
16210	53.75	3438	751.395	751.395	2	16177	405117	m07962_KO_Brain_OLD_12_TrypLysC_2MC_2Mods_TMT_IAA_20ppm_0.9Da	751.403	-11.21	3.54	0.496	19/22	sp|Q3UMF0|COBL1_MOUSE	5	K.MQDAAIQATPAR.G	683	694	0	Cobll1
16214	53.77	3439	691.375	691.376	2	16196	405117	m07962_KO_Brain_OLD_12_TrypLysC_2MC_2Mods_TMT_IAA_20ppm_0.9Da	691.383	-10.9	1.825	0.015	10/12	sp|Q9Z2Q6|SEPT5_MOUSE	0	R.M*QEMLQK.M	355	361	0	Sept5
16219	53.78	3442	550.936	550.935	3	16196	405117	m07962_KO_Brain_OLD_12_TrypLysC_2MC_2Mods_TMT_IAA_20ppm_0.9Da	550.943	-13.13	4.284	0.125	24/40	sp|Q62261|SPTB2_MOUSE	1	K.QQM*LENQMEVR.K	1422	1432	0	Sptbn1
16229	53.82	3446	558.827	558.826	2	16213	405117	m07962_KO_Brain_OLD_12_TrypLysC_2MC_2Mods_TMT_IAA_20ppm_0.9Da	558.832	-10.14	2.259	0.157	11/14	sp|Q8BG95|MYPT2_MOUSE	1	R.ESAVNLVR.S	514	521	0	Ppp1r12b
16230	53.82	3447	480.963	481.298	3	16213	405117	m07962_KO_Brain_OLD_12_TrypLysC_2MC_2Mods_TMT_IAA_20ppm_0.9Da	480.969	-12.87	2.823	0.319	20/32	sp|Q8K0T0|RTN1_MOUSE	2	R.THINTVVAK.I	759	767	0	Rtn1
16237	53.84	3450	706.893	707.393	2	16213	405117	m07962_KO_Brain_OLD_12_TrypLysC_2MC_2Mods_TMT_IAA_20ppm_0.9Da	706.902	-12.88	2.2	0.27	11/12	sp|Q61316|HSP74_MOUSE	1	K.QIQQYM*K.V	706	712	0	Hspa4
16248	53.88	3455	588.658	588.658	3	16228	405117	m07962_KO_Brain_OLD_12_TrypLysC_2MC_2Mods_TMT_IAA_20ppm_0.9Da	588.664	-9.75	3.272	0.406	25/40	sp|Q8BH66|ATLA1_MOUSE	0	R.HLCHQAFPAPK.S	536	546	0	Atl1
16250	53.88	3458	496.277	496.277	3	16228	405117	m07962_KO_Brain_OLD_12_TrypLysC_2MC_2Mods_TMT_IAA_20ppm_0.9Da	496.282	-10.46	2.637	0.25	19/40	sp|P98086|C1QA_MOUSE	0	R.DQPRPAFSAIR.Q	111	121	1	C1qa
16263	53.93	3465	450.884	450.884	3	16228	405117	m07962_KO_Brain_OLD_12_TrypLysC_2MC_2Mods_TMT_IAA_20ppm_0.9Da	450.889	-11.76	1.764	0.304	14/32	sp|Q5SYL3|K0100_MOUSE	0	R.M*M*GFFFPGR.N	2025	2033	0	Kiaa0100
16267	53.94	3466	525.787	525.787	2	16247	405117	m07962_KO_Brain_OLD_12_TrypLysC_2MC_2Mods_TMT_IAA_20ppm_0.9Da	525.793	-10.57	2.108	0.285	12/12	sp|Q9WU78|PDC6I_MOUSE	1	K.FGEEIAR.L	270	276	0	Pdcd6ip
16272	53.96	3469	719.397	719.398	2	16247	405117	m07962_KO_Brain_OLD_12_TrypLysC_2MC_2Mods_TMT_IAA_20ppm_0.9Da	719.403	-8.81	2.028	0.437	15/16	sp|Q9JL62|GLTP_MOUSE	2	K.AVYDTDPAK.F	58	66	0	Gltp
16284	54	3474	629.338	629.338	2	16266	405117	m07962_KO_Brain_OLD_12_TrypLysC_2MC_2Mods_TMT_IAA_20ppm_0.9Da	629.345	-11.15	1.94	0.528	15/16	sp|P68372|TBB4B_MOUSE	4	K.TAVCDIPPR.G	351	359	0	Tubb4b
16285	54	3475	449.285	449.286	3	16266	405117	m07962_KO_Brain_OLD_12_TrypLysC_2MC_2Mods_TMT_IAA_20ppm_0.9Da	449.29	-11.39	2.729	0.295	18/28	sp|Q8BWS5|GRIN3_MOUSE	0	K.RTPSLSVK.A	611	618	1	Gprin3
16288	54.01	3476	684.344	684.345	2	16266	405117	m07962_KO_Brain_OLD_12_TrypLysC_2MC_2Mods_TMT_IAA_20ppm_0.9Da	684.351	-8.91	3.031	0.521	16/18	sp|P05202|AATM_MOUSE	0	R.DAGMQLQGYR.Y	171	180	0	Got2
16289	54.01	3477	543.966	543.966	3	16266	405117	m07962_KO_Brain_OLD_12_TrypLysC_2MC_2Mods_TMT_IAA_20ppm_0.9Da	543.971	-8.45	5.028	0.398	32/40	sp|P60710|ACTB_MOUSE	13	R.HQGVMVGMGQK.D	40	50	0	Actb
16306	54.06	3488	558.855	558.855	2	16283	405117	m07962_KO_Brain_OLD_12_TrypLysC_2MC_2Mods_TMT_IAA_20ppm_0.9Da	558.861	-10.92	2.134	0.178	11/12	sp|Q6PFX7|NYAP1_MOUSE	3	K.AGGVLNK.G	566	572	0	Nyap1
16312	54.08	3491	461.253	461.253	3	16283	405117	m07962_KO_Brain_OLD_12_TrypLysC_2MC_2Mods_TMT_IAA_20ppm_0.9Da	461.258	-9.77	2.692	0.167	21/24	sp|Q9Z2Q6|SEPT5_MOUSE	0	R.M*QEMLQK.M	355	361	0	Sept5
16320	54.1	3493	620.862	620.863	2	16302	405117	m07962_KO_Brain_OLD_12_TrypLysC_2MC_2Mods_TMT_IAA_20ppm_0.9Da	620.869	-10.32	1.722	0.315	12/12	sp|P26048|GBRA2_MOUSE	1	K.TFNSVSK.I	410	416	0	Gabra2
16325	54.11	3496	530.963	531.298	3	16302	405117	m07962_KO_Brain_OLD_12_TrypLysC_2MC_2Mods_TMT_IAA_20ppm_0.9Da	530.968	-9.87	2.656	0.394	21/36	sp|P10637|TAU_MOUSE	7	K.TDHGAEIVYK.S	678	687	0	Mapt
16328	54.12	3497	642.358	642.359	2	16302	405117	m07962_KO_Brain_OLD_12_TrypLysC_2MC_2Mods_TMT_IAA_20ppm_0.9Da	642.366	-11.77	2.148	0.437	12/12	sp|Q9D1H6|NDUF4_MOUSE	1	R.DVYVDSK.D	67	73	0	Ndufaf4
16329	54.13	3498	481.952	481.953	3	16302	405117	m07962_KO_Brain_OLD_12_TrypLysC_2MC_2Mods_TMT_IAA_20ppm_0.9Da	481.957	-10.79	2.528	0.187	14/28	sp|P80313|TCPH_MOUSE	0	R.VPEEDLKR.T	314	321	1	Cct7
16332	54.14	3500	550.281	550.616	3	16302	405117	m07962_KO_Brain_OLD_12_TrypLysC_2MC_2Mods_TMT_IAA_20ppm_0.9Da	550.288	-11.97	4.552	0.529	27/44	sp|P14106|C1QB_MOUSE	0	K.VITNANENYEPR.N	143	154	0	C1qb
16342	54.16	3507	741.884	741.884	2	16319	405117	m07962_KO_Brain_OLD_12_TrypLysC_2MC_2Mods_TMT_IAA_20ppm_0.9Da	741.891	-9.89	3.704	0.527	22/24	sp|Q9CYL5|GAPR1_MOUSE	1	K.ASASDGSSFVVAR.Y	120	132	0	Glipr2
16349	54.18	3510	764.418	764.419	2	16319	405117	m07962_KO_Brain_OLD_12_TrypLysC_2MC_2Mods_TMT_IAA_20ppm_0.9Da	764.426	-10.46	4.054	0.544	18/20	sp|Q8BPQ7|SGSM1_MOUSE	3	R.NQIQGLQENVR.K	103	113	0	Sgsm1
16355	54.2	3512	586.84	586.84	2	16338	405117	m07962_KO_Brain_OLD_12_TrypLysC_2MC_2Mods_TMT_IAA_20ppm_0.9Da	586.845	-10.12	2.533	0.297	15/16	sp|F6SEU4|SYGP1_MOUSE	1	R.TVSVPVEGR.P	85	93	0	Syngap1
16356	54.2	3513	494.925	494.925	3	16338	405117	m07962_KO_Brain_OLD_12_TrypLysC_2MC_2Mods_TMT_IAA_20ppm_0.9Da	494.93	-10.23	3.945	0.619	27/48	sp|Q9CYL5|GAPR1_MOUSE	1	K.ASASDGSSFVVAR.Y	120	132	0	Glipr2
16360	54.21	3514	456.564	456.565	3	16338	405117	m07962_KO_Brain_OLD_12_TrypLysC_2MC_2Mods_TMT_IAA_20ppm_0.9Da	456.569	-11.57	3.502	0.479	23/36	sp|P05202|AATM_MOUSE	0	R.DAGMQLQGYR.Y	171	180	0	Got2
16364	54.22	3516	644.873	644.874	2	16338	405117	m07962_KO_Brain_OLD_12_TrypLysC_2MC_2Mods_TMT_IAA_20ppm_0.9Da	644.879	-9.51	2.245	0.24	12/14	sp|P42128|FOXK1_MOUSE	0	R.IDPASEAK.L	367	374	0	Foxk1
16368	54.24	3518	451.61	451.61	3	16338	405117	m07962_KO_Brain_OLD_12_TrypLysC_2MC_2Mods_TMT_IAA_20ppm_0.9Da	451.615	-11.61	1.795	0.295	18/28	sp|P70414|NAC1_MOUSE	3	R.PILGEHTK.L	701	708	0	Slc8a1
16371	54.25	3520	454.616	454.617	3	16353	405117	m07962_KO_Brain_OLD_12_TrypLysC_2MC_2Mods_TMT_IAA_20ppm_0.9Da	454.622	-12.69	2.6	0.277	16/28	sp|P57746|VATD_MOUSE	0	K.KSDALTLR.F	36	43	1	Atp6v1d
16372	54.25	3521	483.283	483.283	3	16353	405117	m07962_KO_Brain_OLD_12_TrypLysC_2MC_2Mods_TMT_IAA_20ppm_0.9Da	483.289	-11.71	3.282	0.17	21/28	sp|Q6A068|CDC5L_MOUSE	0	K.DRIESLEK.R	687	694	1	Cdc5l
16380	54.27	3526	446.724	446.723	4	16353	405117	m07962_KO_Brain_OLD_12_TrypLysC_2MC_2Mods_TMT_IAA_20ppm_0.9Da	446.729	-10.49	4.346	0.688	35/72	sp|Q62077|PLCG1_MOUSE	1	R.ISQEHLADHFDSR.E	1262	1274	0	Plcg1
16390	54.3	3531	824.92	824.919	2	16370	405117	m07962_KO_Brain_OLD_12_TrypLysC_2MC_2Mods_TMT_IAA_20ppm_0.9Da	824.928	-10.16	3.982	0.641	20/22	sp|P14106|C1QB_MOUSE	0	K.VITNANENYEPR.N	143	154	0	C1qb
16394	54.32	3532	666.376	666.375	2	16370	405117	m07962_KO_Brain_OLD_12_TrypLysC_2MC_2Mods_TMT_IAA_20ppm_0.9Da	666.382	-9.96	3.474	0.406	14/14	sp|Q80TS3|LPHN3_MOUSE	20	K.DPLQASDK.I	229	236	0	Lphn3
16395	54.32	3533	494.655	494.655	3	16370	405117	m07962_KO_Brain_OLD_12_TrypLysC_2MC_2Mods_TMT_IAA_20ppm_0.9Da	494.66	-9.99	2.266	0.026	18/24	sp|Q69ZX6|MOR2A_MOUSE	0	K.KPEPPVK.Q	720	726	1	Morc2a
16402	54.34	3536	669.309	669.309	3	16370	405117	m07962_KO_Brain_OLD_12_TrypLysC_2MC_2Mods_TMT_IAA_20ppm_0.9Da	669.314	-7.13	5.239	0.689	34/56	sp|P60879|SNP25_MOUSE	1	R.HM*ALDM*GNEIDTQNR.Q	162	176	0	Snap25
16413	54.37	3542	533.818	533.818	2	16387	405117	m07962_KO_Brain_OLD_12_TrypLysC_2MC_2Mods_TMT_IAA_20ppm_0.9Da	533.823	-10.25	2.064	0.288	12/12	sp|P29387|GBB4_MOUSE	0	K.MHAIPLR.S	90	96	0	Gnb4
16417	54.39	3544	579.65	579.65	3	16387	405117	m07962_KO_Brain_OLD_12_TrypLysC_2MC_2Mods_TMT_IAA_20ppm_0.9Da	579.655	-8.65	2.562	0.315	30/60	sp|Q8C9B9|DIDO1_MOUSE	0	R.APTGSTPGPQGTLPAR.E	1574	1589	0	Dido1
16438	54.45	3554	416.263	416.262	3	16419	405117	m07962_KO_Brain_OLD_12_TrypLysC_2MC_2Mods_TMT_IAA_20ppm_0.9Da	416.268	-12.1	2.286	0.06	17/24	sp|Q91XI1|DUS3L_MOUSE	1	K.RLDISGK.L	287	293	1	Dus3l
16449	54.49	3560	817.428	817.931	2	16419	405117	m07962_KO_Brain_OLD_12_TrypLysC_2MC_2Mods_TMT_IAA_20ppm_0.9Da	817.433	-5.71	3.838	0.485	16/20	sp|Q58A65|JIP4_MOUSE	9	K.GGETPGSEQWK.F	223	233	0	Spag9
16453	54.5	3563	863.907	864.408	2	16419	405117	m07962_KO_Brain_OLD_12_TrypLysC_2MC_2Mods_TMT_IAA_20ppm_0.9Da	863.917	-11.05	2.612	0.67	15/24	sp|P50396|GDIA_MOUSE	0	K.TFEGVDPQNTSM*R.D	157	169	0	Gdi1
16459	54.52	3566	472.803	472.803	2	16436	405117	m07962_KO_Brain_OLD_12_TrypLysC_2MC_2Mods_TMT_IAA_20ppm_0.9Da	472.808	-11.18	2.214	0.158	12/12	sp|Q3TIV5|ZC3HF_MOUSE	1	K.ALVISGR.E	286	292	0	Zc3h15
16466	54.54	3569	656.373	656.372	2	16436	405117	m07962_KO_Brain_OLD_12_TrypLysC_2MC_2Mods_TMT_IAA_20ppm_0.9Da	656.378	-7.81	2.834	0.333	12/12	sp|Q68FD5|CLH1_MOUSE	1	K.YIQAACK.T	731	737	0	Cltc
16467	54.54	3570	697.843	697.842	2	16436	405117	m07962_KO_Brain_OLD_12_TrypLysC_2MC_2Mods_TMT_IAA_20ppm_0.9Da	697.85	-10.25	1.661	0.545	11/18	sp|P31324|KAP3_MOUSE	0	K.GVNFAEEPM*R.S	73	82	0	Prkar2b
16471	54.55	3572	631.335	631.335	2	16436	405117	m07962_KO_Brain_OLD_12_TrypLysC_2MC_2Mods_TMT_IAA_20ppm_0.9Da	631.342	-11.29	2.541	0.499	13/16	sp|Q61160|FADD_MOUSE	0	K.SENMSPVLR.D	187	195	0	Fadd
16476	54.57	3574	485.624	485.624	3	16457	405117	m07962_KO_Brain_OLD_12_TrypLysC_2MC_2Mods_TMT_IAA_20ppm_0.9Da	485.629	-11.04	2.57	0.482	20/32	sp|Q8BGR2|LRC8D_MOUSE	0	K.LVIHNDGTK.L	617	625	0	Lrrc8d
16488	54.61	3580	614.364	614.364	2	16474	405117	m07962_KO_Brain_OLD_12_TrypLysC_2MC_2Mods_TMT_IAA_20ppm_0.9Da	614.371	-11.17	2.403	0.459	12/12	sp|Q2TPA8|HSDL2_MOUSE	2	R.GTYLTSK.A	128	134	0	Hsdl2
16490	54.61	3583	578.281	578.28	3	16474	405117	m07962_KO_Brain_OLD_12_TrypLysC_2MC_2Mods_TMT_IAA_20ppm_0.9Da	578.287	-10.15	4.354	0.662	35/56	tr|E9PX29|E9PX29_MOUSE	1	R.LAAAGDFGHDEASSR.R	791	805	0	Sptbn4
16492	54.62	3584	677.873	678.373	2	16474	405117	m07962_KO_Brain_OLD_12_TrypLysC_2MC_2Mods_TMT_IAA_20ppm_0.9Da	677.88	-10.08	2.918	0.376	16/18	sp|Q99MR6|SRRT_MOUSE	3	R.VALSEPQPER.R	449	458	0	Srrt
16509	54.67	3591	437.916	437.916	3	16487	405117	m07962_KO_Brain_OLD_12_TrypLysC_2MC_2Mods_TMT_IAA_20ppm_0.9Da	437.921	-12.09	2.517	0.125	16/24	sp|Q68FD5|CLH1_MOUSE	1	K.YIQAACK.T	731	737	0	Cltc
16511	54.67	3593	645.842	645.842	2	16487	405117	m07962_KO_Brain_OLD_12_TrypLysC_2MC_2Mods_TMT_IAA_20ppm_0.9Da	645.848	-9.34	1.91	0.385	11/16	sp|Q9R069|BCAM_MOUSE	1	R.VPPYEVDSR.G	92	100	0	Bcam
16515	54.68	3595	552.052	552.302	4	16487	405117	m07962_KO_Brain_OLD_12_TrypLysC_2MC_2Mods_TMT_IAA_20ppm_0.9Da	552.058	-10.39	3.086	0.536	36/90	sp|P15116|CADH2_MOUSE	1	R.RLDERPIHAEPQYPVR.S	808	823	2	Cdh2
16535	54.73	3607	517.795	517.796	2	16508	405117	m07962_KO_Brain_OLD_12_TrypLysC_2MC_2Mods_TMT_IAA_20ppm_0.9Da	517.801	-10.71	1.925	0.213	13/14	sp|P16858|G3P_MOUSE	3	K.VGVNGFGR.I	4	11	0	Gapdh
16538	54.74	3608	540.004	540.005	3	16508	405117	m07962_KO_Brain_OLD_12_TrypLysC_2MC_2Mods_TMT_IAA_20ppm_0.9Da	540.01	-9.57	2.816	0.286	21/32	sp|Q8R1F0|L10K_MOUSE	0	K.KSEATIPGK.T	83	91	1	D8Ertd738e
16573	54.84	3625	639.854	639.855	2	16550	405117	m07962_KO_Brain_OLD_12_TrypLysC_2MC_2Mods_TMT_IAA_20ppm_0.9Da	639.86	-9.3	2.147	0.42	12/12	sp|Q9R1C6|DGKE_MOUSE	1	R.VDEGCLK.K	92	98	0	Dgke
16574	54.84	3626	559.282	559.282	3	16550	405117	m07962_KO_Brain_OLD_12_TrypLysC_2MC_2Mods_TMT_IAA_20ppm_0.9Da	559.287	-9.28	2.674	0.466	23/44	sp|P59281|RHG39_MOUSE	3	K.QTPTSPCQQLMR.T	358	369	0	Arhgap39
16582	54.87	3629	856.928	856.927	2	16550	405117	m07962_KO_Brain_OLD_12_TrypLysC_2MC_2Mods_TMT_IAA_20ppm_0.9Da	856.936	-9.88	4.141	0.582	23/26	sp|Q922J3|CLIP1_MOUSE	6	K.FASTSEEAVSAQTR.M	813	826	0	Clip1
16583	54.87	3630	838.423	838.422	2	16550	405117	m07962_KO_Brain_OLD_12_TrypLysC_2MC_2Mods_TMT_IAA_20ppm_0.9Da	838.426	-4.37	2.963	0.526	18/22	sp|P59281|RHG39_MOUSE	3	K.QTPTSPCQQLMR.T	358	369	0	Arhgap39
16603	54.94	3641	825.9	826.901	2	16567	405117	m07962_KO_Brain_OLD_12_TrypLysC_2MC_2Mods_TMT_IAA_20ppm_0.9Da	825.911	-13.19	1.718	0.12	12/20	sp|Q62261|SPTB2_MOUSE	1	K.QQMLENQM*EVR.K	1422	1432	0	Sptbn1
16620	54.98	3649	742.67	743.005	3	16586	405117	m07962_KO_Brain_OLD_12_TrypLysC_2MC_2Mods_TMT_IAA_20ppm_0.9Da	742.678	-11.2	2.072	0.494	26/68	sp|Q9DBR0|AKAP8_MOUSE	0	R.NGSFGGTFNDCRDPAPER.G	163	180	1	Akap8
16626	55	3652	506.992	506.992	3	16605	405117	m07962_KO_Brain_OLD_12_TrypLysC_2MC_2Mods_TMT_IAA_20ppm_0.9Da	506.999	-12.88	2.379	0.265	20/28	sp|P49443|PPM1A_MOUSE	0	K.VSAEAVKK.E	297	304	1	Ppm1a
16634	55.02	3657	740.026	740.362	3	16605	405117	m07962_KO_Brain_OLD_12_TrypLysC_2MC_2Mods_TMT_IAA_20ppm_0.9Da	740.031	-5.67	3.391	0.613	33/68	sp|Q8BKI2|TNR6B_MOUSE	1	K.GHPLPENQGNAQAPCWGR.S	580	597	0	Tnrc6b
16642	55.05	3661	546.793	546.793	2	16624	405117	m07962_KO_Brain_OLD_12_TrypLysC_2MC_2Mods_TMT_IAA_20ppm_0.9Da	546.798	-10.02	2.413	0.285	12/12	sp|Q9QYI5|DNJB2_MOUSE	1	R.SPEEVFR.E	98	104	0	Dnajb2
16643	55.05	3662	663.975	664.309	3	16624	405117	m07962_KO_Brain_OLD_12_TrypLysC_2MC_2Mods_TMT_IAA_20ppm_0.9Da	663.982	-11.26	4.947	0.192	30/56	sp|P60879|SNP25_MOUSE	1	R.HM*ALDMGNEIDTQNR.Q	162	176	0	Snap25
16648	55.07	3664	709.361	709.695	3	16624	405117	m07962_KO_Brain_OLD_12_TrypLysC_2MC_2Mods_TMT_IAA_20ppm_0.9Da	709.368	-9.51	5.141	0.643	42/84	sp|Q7TMY8|HUWE1_MOUSE	4	R.SAATSGAGSTTSGVVSGSLGSR.E	1844	1865	0	Huwe1
16668	55.13	3674	709.36	709.359	3	16641	405117	m07962_KO_Brain_OLD_12_TrypLysC_2MC_2Mods_TMT_IAA_20ppm_0.9Da	709.368	-10.86	5.876	0.634	43/84	sp|Q7TMY8|HUWE1_MOUSE	4	R.SAATSGAGSTTSGVVSGSLGSR.E	1844	1865	0	Huwe1
16682	55.18	3682	535.791	535.791	2	16662	405117	m07962_KO_Brain_OLD_12_TrypLysC_2MC_2Mods_TMT_IAA_20ppm_0.9Da	535.797	-10.27	2.21	0.4	10/12	sp|O09114|PTGDS_MOUSE	1	R.MATLYSR.T	145	151	0	Ptgds
16683	55.18	3683	569.276	569.276	2	16662	405117	m07962_KO_Brain_OLD_12_TrypLysC_2MC_2Mods_TMT_IAA_20ppm_0.9Da	569.282	-9.82	2.839	0.503	14/14	sp|P97445|CAC1A_MOUSE	1	R.FGDEMPGR.Y	4	11	0	Cacna1a
16684	55.18	3684	543.789	543.789	2	16662	405117	m07962_KO_Brain_OLD_12_TrypLysC_2MC_2Mods_TMT_IAA_20ppm_0.9Da	543.794	-9.97	1.484	0.023	10/12	sp|O09114|PTGDS_MOUSE	1	R.M*ATLYSR.T	145	151	0	Ptgds
16687	55.19	3685	626.835	627.337	2	16662	405117	m07962_KO_Brain_OLD_12_TrypLysC_2MC_2Mods_TMT_IAA_20ppm_0.9Da	626.84	-9.06	2.922	0.355	13/14	sp|Q8R311|CTGE5_MOUSE	12	K.LTVEENYR.L	378	385	0	Ctage5
16691	55.2	3687	623.869	623.868	2	16662	405117	m07962_KO_Brain_OLD_12_TrypLysC_2MC_2Mods_TMT_IAA_20ppm_0.9Da	623.874	-8.64	2.727	0.362	14/14	sp|Q3UMT1|PP12C_MOUSE	1	R.GVDVEAAK.R	195	202	0	Ppp1r12c
16708	55.25	3695	767.047	767.38	3	16681	405117	m07962_KO_Brain_OLD_12_TrypLysC_2MC_2Mods_TMT_IAA_20ppm_0.9Da	767.054	-9.78	5.714	0.606	39/84	sp|Q9WV60|GSK3B_MOUSE	1	R.IQAAASPPANATAASDTNAGDR.G	384	405	0	Gsk3b
16711	55.26	3697	597.363	597.363	2	16681	405117	m07962_KO_Brain_OLD_12_TrypLysC_2MC_2Mods_TMT_IAA_20ppm_0.9Da	597.368	-9.05	1.408	0.147	10/12	sp|P46096|SYT1_MOUSE	2	R.YVPTAGK.L	282	288	0	Syt1
16712	55.26	3698	681.399	681.399	2	16681	405117	m07962_KO_Brain_OLD_12_TrypLysC_2MC_2Mods_TMT_IAA_20ppm_0.9Da	681.406	-9.45	2.59	0.149	14/14	sp|O35114|SCRB2_MOUSE	0	K.AVDQTIEK.N	32	39	0	Scarb2
16723	55.29	3704	465.01	465.01	4	16698	405117	m07962_KO_Brain_OLD_12_TrypLysC_2MC_2Mods_TMT_IAA_20ppm_0.9Da	465.015	-11.77	2.412	0.291	28/66	sp|P12960|CNTN1_MOUSE	0	K.ILYRPDGQHDGK.L	944	955	1	Cntn1
16726	55.3	3705	420.226	420.227	3	16698	405117	m07962_KO_Brain_OLD_12_TrypLysC_2MC_2Mods_TMT_IAA_20ppm_0.9Da	420.231	-11.29	2.151	0.509	23/36	sp|Q76MZ3|2AAA_MOUSE	0	R.MAGDPVANVR.F	528	537	0	Ppp2r1a
16731	55.32	3708	860.961	860.963	2	16698	405117	m07962_KO_Brain_OLD_12_TrypLysC_2MC_2Mods_TMT_IAA_20ppm_0.9Da	860.969	-8.98	4.394	0.655	20/20	sp|Q3TCJ1|F175B_MOUSE	2	R.VVESCQAEVNK.L	233	243	0	Fam175b
16744	55.36	3714	499.655	499.655	3	16717	405117	m07962_KO_Brain_OLD_12_TrypLysC_2MC_2Mods_TMT_IAA_20ppm_0.9Da	499.661	-12.27	2.685	0.535	14/32	sp|Q9CR29|CCD43_MOUSE	2	K.QAQIVVKPR.V	108	116	1	Ccdc43
16748	55.37	3715	574.309	574.309	3	16734	405117	m07962_KO_Brain_OLD_12_TrypLysC_2MC_2Mods_TMT_IAA_20ppm_0.9Da	574.315	-10.09	3.56	0.475	23/40	sp|Q3TCJ1|F175B_MOUSE	2	R.VVESCQAEVNK.L	233	243	0	Fam175b
16749	55.37	3716	637.833	637.834	2	16734	405117	m07962_KO_Brain_OLD_12_TrypLysC_2MC_2Mods_TMT_IAA_20ppm_0.9Da	637.84	-10.49	2.21	0.344	16/18	sp|Q76MZ3|2AAA_MOUSE	0	R.M*AGDPVANVR.F	528	537	0	Ppp2r1a
16750	55.38	3718	431.603	431.603	3	16734	405117	m07962_KO_Brain_OLD_12_TrypLysC_2MC_2Mods_TMT_IAA_20ppm_0.9Da	431.608	-11.79	2.558	0.522	19/28	sp|Q8C8R3|ANK2_MOUSE	9	K.HLPVSPGK.T	1921	1928	0	Ank2
16753	55.39	3719	696.354	696.353	2	16734	405117	m07962_KO_Brain_OLD_12_TrypLysC_2MC_2Mods_TMT_IAA_20ppm_0.9Da	696.359	-8.54	3.329	0.433	15/16	sp|Q62261|SPTB2_MOUSE	2	R.ETWLSENQR.L	435	443	0	Sptbn1
16754	55.39	3720	520.976	520.975	3	16734	405117	m07962_KO_Brain_OLD_12_TrypLysC_2MC_2Mods_TMT_IAA_20ppm_0.9Da	520.981	-11.04	4.027	0.251	22/36	sp|Q01063|PDE4D_MOUSE	10	K.RPMSQISGVK.K	298	307	1	Pde4d
16758	55.4	3722	456.254	456.253	3	16734	405117	m07962_KO_Brain_OLD_12_TrypLysC_2MC_2Mods_TMT_IAA_20ppm_0.9Da	456.26	-11.7	2.384	0.366	23/36	sp|P52332|JAK1_MOUSE	1	K.DIIQGEHLGR.G	581	590	0	Jak1
16761	55.41	3724	550.935	550.935	3	16734	405117	m07962_KO_Brain_OLD_12_TrypLysC_2MC_2Mods_TMT_IAA_20ppm_0.9Da	550.943	-13.74	3.529	0.223	22/40	sp|Q62261|SPTB2_MOUSE	1	K.QQM*LENQMEVR.K	1422	1432	0	Sptbn1
16769	55.43	3727	666.394	666.393	2	16747	405117	m07962_KO_Brain_OLD_12_TrypLysC_2MC_2Mods_TMT_IAA_20ppm_0.9Da	666.4	-9.27	3.965	0.359	16/16	sp|O55042|SYUA_MOUSE	2	K.EGVVAAAEK.T	13	21	0	Snca
16770	55.43	3728	632.672	632.673	3	16747	405117	m07962_KO_Brain_OLD_12_TrypLysC_2MC_2Mods_TMT_IAA_20ppm_0.9Da	632.679	-11.13	3.564	0.542	27/48	sp|P05063|ALDOC_MOUSE	0	K.PNM*VTPGHACPIK.Y	231	243	0	Aldoc
16771	55.43	3729	610.357	610.357	2	16747	405117	m07962_KO_Brain_OLD_12_TrypLysC_2MC_2Mods_TMT_IAA_20ppm_0.9Da	610.365	-13.83	1.915	0.07	12/12	sp|Q80YX1|TENA_MOUSE	5	R.GLCVQGK.C	447	453	0	Tnc
16774	55.44	3730	523.957	523.957	3	16747	405117	m07962_KO_Brain_OLD_12_TrypLysC_2MC_2Mods_TMT_IAA_20ppm_0.9Da	523.962	-10.4	1.719	0.252	17/28	sp|P63254|CRIP1_MOUSE	0	K.DWHRPCLK.C	23	30	1	Crip1
16778	55.45	3732	645.881	645.883	2	16747	405117	m07962_KO_Brain_OLD_12_TrypLysC_2MC_2Mods_TMT_IAA_20ppm_0.9Da	645.887	-9.19	2.925	0.217	12/12	sp|Q8BX70|VP13C_MOUSE	2	K.VSEEIQK.Q	421	427	0	Vps13c
16785	55.47	3735	444.597	444.598	3	16768	405117	m07962_KO_Brain_OLD_12_TrypLysC_2MC_2Mods_TMT_IAA_20ppm_0.9Da	444.603	-11.74	3.257	0.031	22/32	sp|O55042|SYUA_MOUSE	2	K.EGVVAAAEK.T	13	21	0	Snca
16789	55.48	3738	536.298	536.298	2	16768	405117	m07962_KO_Brain_OLD_12_TrypLysC_2MC_2Mods_TMT_IAA_20ppm_0.9Da	536.303	-10.95	1.533	0.042	10/12	sp|Q6A0A9|F120A_MOUSE	0	K.IDNLDPR.G	757	763	0	FAM120A
16800	55.51	3744	710.89	710.89	2	16768	405117	m07962_KO_Brain_OLD_12_TrypLysC_2MC_2Mods_TMT_IAA_20ppm_0.9Da	710.897	-10.24	3.22	0.391	14/14	sp|Q69ZR2|HECD1_MOUSE	1	R.DLAEQCVK.V	118	125	0	Hectd1
16805	55.52	3745	464.57	464.57	3	16783	405117	m07962_KO_Brain_OLD_12_TrypLysC_2MC_2Mods_TMT_IAA_20ppm_0.9Da	464.575	-11.07	3.123	0.385	21/32	sp|Q62261|SPTB2_MOUSE	2	R.ETWLSENQR.L	435	443	0	Sptbn1
16807	55.52	3747	515.634	515.634	3	16783	405117	m07962_KO_Brain_OLD_12_TrypLysC_2MC_2Mods_TMT_IAA_20ppm_0.9Da	515.64	-10.51	2.163	0.391	13/32	sp|O09061|PSB1_MOUSE	0	R.EETVPLRKD.-	232	240	2	Psmb1
16811	55.54	3750	671.003	671.337	3	16783	405117	m07962_KO_Brain_OLD_12_TrypLysC_2MC_2Mods_TMT_IAA_20ppm_0.9Da	671.01	-10.33	3.942	0.58	35/60	sp|Q3UNH4|GRIN1_MOUSE	0	R.VDCTASGAENSGSLGK.V	154	169	0	Gprin1
16828	55.58	3757	652.889	652.889	2	16804	405117	m07962_KO_Brain_OLD_12_TrypLysC_2MC_2Mods_TMT_IAA_20ppm_0.9Da	652.895	-9.1	3.059	0.309	12/12	sp|Q9DC50|OCTC_MOUSE	0	K.TEEIVQK.F	51	57	0	Crot
16833	55.6	3760	486.94	486.94	3	16804	405117	m07962_KO_Brain_OLD_12_TrypLysC_2MC_2Mods_TMT_IAA_20ppm_0.9Da	486.945	-10.43	2.125	0.128	21/36	sp|Q8VD63|TSYL4_MOUSE	0	R.GLEDAPSPSK.G	81	90	0	Tspyl4
16838	55.61	3762	729.906	729.906	2	16819	405117	m07962_KO_Brain_OLD_12_TrypLysC_2MC_2Mods_TMT_IAA_20ppm_0.9Da	729.914	-11.18	2.641	0.386	18/18	sp|Q8VD63|TSYL4_MOUSE	0	R.GLEDAPSPSK.G	81	90	0	Tspyl4
16841	55.62	3764	565.318	565.318	2	16819	405117	m07962_KO_Brain_OLD_12_TrypLysC_2MC_2Mods_TMT_IAA_20ppm_0.9Da	565.324	-11.43	2.337	0.332	10/14	sp|P17710|HXK1_MOUSE	4	R.LVPDSDVR.F	490	497	0	Hk1
16842	55.63	3765	572.316	572.316	2	16819	405117	m07962_KO_Brain_OLD_12_TrypLysC_2MC_2Mods_TMT_IAA_20ppm_0.9Da	572.322	-10.12	2.177	0.285	11/12	sp|Q9QXW2|FBXW5_MOUSE	1	R.YLYVNSR.A	419	425	0	Fbxw5
16857	55.67	3773	649.309	649.309	3	16836	405117	m07962_KO_Brain_OLD_12_TrypLysC_2MC_2Mods_TMT_IAA_20ppm_0.9Da	649.317	-11.91	3.442	0.557	23/44	sp|Q924S8|SPRE1_MOUSE	0	K.SDYLYHCGDETK.L	291	302	0	Spred1
16865	55.69	3777	742.87	742.869	2	16836	405117	m07962_KO_Brain_OLD_12_TrypLysC_2MC_2Mods_TMT_IAA_20ppm_0.9Da	742.878	-11.26	3.226	0.474	16/16	sp|P98156|VLDLR_MOUSE	3	R.SGECIDMSK.V	328	336	0	Vldlr
16870	55.71	3779	742.87	743.37	2	16847	405117	m07962_KO_Brain_OLD_12_TrypLysC_2MC_2Mods_TMT_IAA_20ppm_0.9Da	742.878	-11.53	3.184	0.432	16/16	sp|P98156|VLDLR_MOUSE	3	R.SGECIDMSK.V	328	336	0	Vldlr
16896	55.8	3789	580.656	580.656	3	16868	405117	m07962_KO_Brain_OLD_12_TrypLysC_2MC_2Mods_TMT_IAA_20ppm_0.9Da	580.661	-8.63	3.741	0.479	27/40	sp|P35710|SOX5_MOUSE	9	R.EQLLAAHDEQK.K	214	224	0	Sox5
16911	55.85	3796	941.495	941.495	2	16868	405117	m07962_KO_Brain_OLD_12_TrypLysC_2MC_2Mods_TMT_IAA_20ppm_0.9Da	941.507	-13.02	3.017	0.573	16/22	sp|P37804|TAGL_MOUSE	0	K.RDFTDSQLQEGK.H	161	172	1	Tagln
16914	55.85	3797	613.325	613.326	2	16894	405117	m07962_KO_Brain_OLD_12_TrypLysC_2MC_2Mods_TMT_IAA_20ppm_0.9Da	613.332	-10.49	1.581	0.394	13/16	sp|P05202|AATM_MOUSE	0	K.M*NLGVGAYR.D	60	68	0	Got2
16915	55.85	3798	514.274	514.274	2	16894	405117	m07962_KO_Brain_OLD_12_TrypLysC_2MC_2Mods_TMT_IAA_20ppm_0.9Da	514.28	-11.14	2.338	0.36	11/14	sp|P16381|DDX3L_MOUSE	2	R.FSGGFGAR.D	591	598	0	D1Pas1
16933	55.92	3807	662.359	662.359	2	16913	405117	m07962_KO_Brain_OLD_12_TrypLysC_2MC_2Mods_TMT_IAA_20ppm_0.9Da	662.365	-9.57	2.307	0.294	12/12	sp|O54941|SMCE1_MOUSE	1	K.VEVDM*EK.I	278	284	0	Smarce1
16934	55.92	3808	442.275	442.275	3	16913	405117	m07962_KO_Brain_OLD_12_TrypLysC_2MC_2Mods_TMT_IAA_20ppm_0.9Da	442.28	-10.92	2.022	0.319	19/36	sp|Q14CH7|SYAM_MOUSE	0	R.LVPSATVRPR.G	53	62	1	Aars2
16941	55.94	3812	570.066	570.316	4	16913	405117	m07962_KO_Brain_OLD_12_TrypLysC_2MC_2Mods_TMT_IAA_20ppm_0.9Da	570.073	-12.77	2.714	0.282	33/90	sp|Q8VCW8|ACSF2_MOUSE	0	K.HPQVQEAQVVGVKDER.M	532	547	1	Acsf2
16956	55.99	3819	576.277	576.613	3	16932	405117	m07962_KO_Brain_OLD_12_TrypLysC_2MC_2Mods_TMT_IAA_20ppm_0.9Da	576.28	-6.23	2.438	0.425	26/48	sp|P50396|GDIA_MOUSE	0	K.TFEGVDPQNTSM*R.D	157	169	0	Gdi1
16960	56	3821	507.282	507.282	3	16932	405117	m07962_KO_Brain_OLD_12_TrypLysC_2MC_2Mods_TMT_IAA_20ppm_0.9Da	507.287	-11.01	2.674	0.464	21/44	sp|Q8VD37|SGIP1_MOUSE	2	R.ATPPPPPPPTYR.T	408	419	0	Sgip1
16961	56.01	3822	669.308	669.307	3	16932	405117	m07962_KO_Brain_OLD_12_TrypLysC_2MC_2Mods_TMT_IAA_20ppm_0.9Da	669.314	-9.42	5.553	0.719	31/56	sp|P60879|SNP25_MOUSE	1	R.HM*ALDM*GNEIDTQNR.Q	162	176	0	Snap25
16964	56.02	3823	760.419	760.418	2	16932	405117	m07962_KO_Brain_OLD_12_TrypLysC_2MC_2Mods_TMT_IAA_20ppm_0.9Da	760.427	-10.51	2.193	0.462	13/22	sp|Q8VD37|SGIP1_MOUSE	2	R.ATPPPPPPPTYR.T	408	419	0	Sgip1
16967	56.03	3824	485.308	485.308	3	16951	405117	m07962_KO_Brain_OLD_12_TrypLysC_2MC_2Mods_TMT_IAA_20ppm_0.9Da	485.313	-11.93	3.397	0.514	24/36	sp|Q8CJ19|MICA3_MOUSE	0	K.RPAVAPLSGK.E	830	839	1	Mical3
16980	56.07	3833	673.01	673.01	3	16951	405117	m07962_KO_Brain_OLD_12_TrypLysC_2MC_2Mods_TMT_IAA_20ppm_0.9Da	673.018	-11.3	2.674	0.629	27/52	sp|Q9JJG0|TACC2_MOUSE	5	K.GSWESQQENAPPTK.K	467	480	0	Tacc2
16984	56.08	3834	717.906	717.906	2	16966	405117	m07962_KO_Brain_OLD_12_TrypLysC_2MC_2Mods_TMT_IAA_20ppm_0.9Da	717.914	-10.56	3.516	0.503	16/16	sp|Q8BS39|CO057_MOUSE	2	K.GLNEEVTSK.D	90	98	0	Ccdc32
16985	56.08	3835	487.237	487.572	3	16966	405117	m07962_KO_Brain_OLD_12_TrypLysC_2MC_2Mods_TMT_IAA_20ppm_0.9Da	487.243	-11.4	2.647	0.502	18/36	sp|Q04447|KCRB_MOUSE	0	R.GFCLPPHCSR.G	139	148	0	Ckb
16992	56.1	3838	623.397	623.397	2	16966	405117	m07962_KO_Brain_OLD_12_TrypLysC_2MC_2Mods_TMT_IAA_20ppm_0.9Da	623.4	-5.84	2.424	0.533	16/16	sp|O35459|ECH1_MOUSE	1	R.AVVVSGAGK.M	103	111	0	Ech1
17008	56.15	3846	500.287	500.286	3	16983	405117	m07962_KO_Brain_OLD_12_TrypLysC_2MC_2Mods_TMT_IAA_20ppm_0.9Da	500.292	-11.68	2.897	0.374	23/32	sp|P22005|PENK_MOUSE	1	K.QDESHLLAK.K	90	98	0	Penk
17009	56.15	3847	896.956	897.458	2	16983	405117	m07962_KO_Brain_OLD_12_TrypLysC_2MC_2Mods_TMT_IAA_20ppm_0.9Da	896.965	-10.15	4.694	0.623	22/22	sp|P14733|LMNB1_MOUSE	0	K.NQNSWGTGEDVK.V	518	529	0	Lmnb1
17020	56.19	3853	470.272	470.273	3	17002	405117	m07962_KO_Brain_OLD_12_TrypLysC_2MC_2Mods_TMT_IAA_20ppm_0.9Da	470.278	-12.17	3.494	0.18	21/24	sp|Q80TJ1|CAPS1_MOUSE	14	K.ERFEEIK.E	779	785	1	Cadps
17021	56.19	3854	691.376	691.376	2	17002	405117	m07962_KO_Brain_OLD_12_TrypLysC_2MC_2Mods_TMT_IAA_20ppm_0.9Da	691.383	-10.15	1.89	0.262	12/12	sp|Q9Z2Q6|SEPT5_MOUSE	0	R.MQEM*LQK.M	355	361	0	Sept5
17025	56.2	3856	642.359	642.359	2	17002	405117	m07962_KO_Brain_OLD_12_TrypLysC_2MC_2Mods_TMT_IAA_20ppm_0.9Da	642.366	-11.12	2.267	0.354	12/12	sp|Q8VCY6|UTP6_MOUSE	0	K.ASDLEYK.I	37	43	0	Utp6
17029	56.21	3858	843.915	843.914	2	17002	405117	m07962_KO_Brain_OLD_12_TrypLysC_2MC_2Mods_TMT_IAA_20ppm_0.9Da	843.924	-11.04	3.799	0.55	18/18	sp|Q80T41|GABR2_MOUSE	0	R.LYDTECDNAK.G	102	111	0	Gabbr2
17032	56.22	3859	441.907	441.907	3	17002	405117	m07962_KO_Brain_OLD_12_TrypLysC_2MC_2Mods_TMT_IAA_20ppm_0.9Da	441.913	-11.59	2.122	0.166	12/24	sp|O54941|SMCE1_MOUSE	1	K.VEVDM*EK.I	278	284	0	Smarce1
17033	56.23	3860	774.43	774.43	2	17002	405117	m07962_KO_Brain_OLD_12_TrypLysC_2MC_2Mods_TMT_IAA_20ppm_0.9Da	774.438	-10.19	3.083	0.486	16/20	sp|Q3B7Z2|OSBP1_MOUSE	1	K.VTGEVTDPSGK.V	625	635	0	Osbp
17040	56.24	3864	704.904	704.905	2	17019	405117	m07962_KO_Brain_OLD_12_TrypLysC_2MC_2Mods_TMT_IAA_20ppm_0.9Da	704.914	-13.32	2.301	0.184	11/12	sp|Q80TJ1|CAPS1_MOUSE	14	K.ERFEEIK.E	779	785	1	Cadps
17044	56.26	3866	573.33	573.332	2	17019	405117	m07962_KO_Brain_OLD_12_TrypLysC_2MC_2Mods_TMT_IAA_20ppm_0.9Da	573.337	-11.17	1.955	0.234	11/14	tr|A2AT91|A2AT91_MOUSE	2	R.QVLLAGCR.C	348	355	0	Plcb4
17067	56.32	3878	511.498	511.498	4	17036	405117	m07962_KO_Brain_OLD_12_TrypLysC_2MC_2Mods_TMT_IAA_20ppm_0.9Da	511.503	-10.41	2.723	0.533	29/84	sp|P60670|NPL4_MOUSE	1	R.HVDNIM*FENHTVADR.F	222	236	0	Nploc4
17070	56.33	3879	817.864	817.861	2	17036	405117	m07962_KO_Brain_OLD_12_TrypLysC_2MC_2Mods_TMT_IAA_20ppm_0.9Da	817.874	-13.27	3.631	0.858	21/24	sp|Q9QZB0|RGS17_MOUSE	1	K.AFVESTTSCTSES.-	198	210	0	Rgs17
17071	56.34	3880	729.877	729.876	2	17036	405117	m07962_KO_Brain_OLD_12_TrypLysC_2MC_2Mods_TMT_IAA_20ppm_0.9Da	729.885	-11.62	2.188	0.289	13/14	sp|O35488|S27A2_MOUSE	1	K.ENYEFNGK.K	533	540	0	Slc27a2
17076	56.35	3882	459.255	459.255	3	17053	405117	m07962_KO_Brain_OLD_12_TrypLysC_2MC_2Mods_TMT_IAA_20ppm_0.9Da	459.26	-11.86	2.598	0.401	20/28	sp|Q810U3|NFASC_MOUSE	2	R.MPEDQVAK.R	527	534	0	Nfasc
17077	56.35	3883	528.622	528.623	3	17053	405117	m07962_KO_Brain_OLD_12_TrypLysC_2MC_2Mods_TMT_IAA_20ppm_0.9Da	528.628	-10.34	3.071	0.187	22/32	sp|Q9CPP6|NDUA5_MOUSE	0	K.YTEQITNEK.L	47	55	0	Ndufa5
17091	56.39	3890	504.612	504.611	3	17053	405117	m07962_KO_Brain_OLD_12_TrypLysC_2MC_2Mods_TMT_IAA_20ppm_0.9Da	504.617	-11.2	3.731	0.459	26/44	sp|Q68FL4|SAHH3_MOUSE	6	K.GIVEESVTGVHR.L	333	344	0	Ahcyl2
17095	56.4	3892	579.797	579.797	2	17074	405117	m07962_KO_Brain_OLD_12_TrypLysC_2MC_2Mods_TMT_IAA_20ppm_0.9Da	579.803	-10.66	2.25	0.539	10/12	sp|Q8K221|ARFP2_MOUSE	0	R.LEYDAYR.T	233	239	0	Arfip2
17100	56.42	3895	751.428	751.427	2	17074	405117	m07962_KO_Brain_OLD_12_TrypLysC_2MC_2Mods_TMT_IAA_20ppm_0.9Da	751.435	-9.46	3.351	0.553	20/20	sp|P41105|RL28_MOUSE	0	K.TVGVEPAADGK.G	48	58	0	Rpl28
17101	56.42	3896	713.885	713.886	2	17074	405117	m07962_KO_Brain_OLD_12_TrypLysC_2MC_2Mods_TMT_IAA_20ppm_0.9Da	713.894	-11.55	3.772	0.561	18/18	sp|Q8BJF9|CHM2B_MOUSE	0	K.MAGAMSTTAK.T	98	107	0	Chmp2b
17107	56.44	3898	615.372	615.372	2	17093	405117	m07962_KO_Brain_OLD_12_TrypLysC_2MC_2Mods_TMT_IAA_20ppm_0.9Da	615.379	-11.1	2.394	0.308	12/12	sp|Q9D7M1|GID8_MOUSE	0	K.GVIEEPK.-	222	228	0	Gid8
17108	56.44	3899	501.287	501.287	3	17093	405117	m07962_KO_Brain_OLD_12_TrypLysC_2MC_2Mods_TMT_IAA_20ppm_0.9Da	501.292	-11.34	3.259	0.415	27/40	sp|P41105|RL28_MOUSE	0	K.TVGVEPAADGK.G	48	58	0	Rpl28
17109	56.44	3900	792.43	792.43	2	17093	405117	m07962_KO_Brain_OLD_12_TrypLysC_2MC_2Mods_TMT_IAA_20ppm_0.9Da	792.438	-9.79	3.946	0.362	16/16	sp|Q9CPP6|NDUA5_MOUSE	0	K.YTEQITNEK.L	47	55	0	Ndufa5
17120	56.47	3905	504.959	504.958	3	17093	405117	m07962_KO_Brain_OLD_12_TrypLysC_2MC_2Mods_TMT_IAA_20ppm_0.9Da	504.964	-11.42	4.063	0.44	24/32	sp|Q5SFM8|RBM27_MOUSE	2	K.SHDVQEVLK.K	807	815	0	Rbm27
17124	56.49	3906	817.866	817.868	2	17106	405117	m07962_KO_Brain_OLD_12_TrypLysC_2MC_2Mods_TMT_IAA_20ppm_0.9Da	817.874	-10.07	3.646	0.775	21/24	sp|Q9QZB0|RGS17_MOUSE	1	K.AFVESTTSCTSES.-	198	210	0	Rgs17
17130	56.5	3909	474.923	474.922	3	17106	405117	m07962_KO_Brain_OLD_12_TrypLysC_2MC_2Mods_TMT_IAA_20ppm_0.9Da	474.928	-11.34	3.999	0.541	23/36	sp|Q8JZQ9|EIF3B_MOUSE	0	K.GTYLATFHQR.G	335	344	0	Eif3b
17131	56.5	3910	658.345	658.345	2	17106	405117	m07962_KO_Brain_OLD_12_TrypLysC_2MC_2Mods_TMT_IAA_20ppm_0.9Da	658.351	-9.42	2.35	0.409	14/16	sp|Q9Z2D1|MTMR2_MOUSE	1	R.QGIPNESWR.I	218	226	0	Mtmr2
17139	56.53	3913	567.362	567.362	2	17123	405117	m07962_KO_Brain_OLD_12_TrypLysC_2MC_2Mods_TMT_IAA_20ppm_0.9Da	567.368	-10.66	2.437	0.143	12/12	tr|F7BAB2|F7BAB2_MOUSE	0	K.STLAVGK.G	779	785	0	Tmem132b
17145	56.54	3918	593.659	593.992	3	17123	405117	m07962_KO_Brain_OLD_12_TrypLysC_2MC_2Mods_TMT_IAA_20ppm_0.9Da	593.665	-10.75	2.909	0.492	25/48	sp|Q9R1V6|ADA22_MOUSE	22	R.GDPGGPQLTHVDK.A	74	86	0	Adam22
17146	56.54	3919	521.971	521.971	3	17123	405117	m07962_KO_Brain_OLD_12_TrypLysC_2MC_2Mods_TMT_IAA_20ppm_0.9Da	521.977	-11.05	3.123	0.37	22/32	sp|Q7TSJ2|MAP6_MOUSE	2	R.RGDHPWIPK.P	166	174	1	Map6
17157	56.57	3924	432.613	432.813	5	17138	405117	m07962_KO_Brain_OLD_12_TrypLysC_2MC_2Mods_TMT_IAA_20ppm_0.9Da	432.618	-10.91	4.428	0.678	48/128	sp|P15508|SPTB1_MOUSE	5	R.VHLENMGSHDIVDGNHR.L	128	144	0	Sptb
17158	56.57	3925	624.383	624.383	2	17138	405117	m07962_KO_Brain_OLD_12_TrypLysC_2MC_2Mods_TMT_IAA_20ppm_0.9Da	624.39	-10.84	2.615	0.13	11/12	sp|O70439|STX7_MOUSE	1	R.ISSNIQK.I	18	24	0	Stx7
17174	56.62	3932	531.956	531.956	3	17151	405117	m07962_KO_Brain_OLD_12_TrypLysC_2MC_2Mods_TMT_IAA_20ppm_0.9Da	531.962	-11.27	2.96	0.367	19/32	sp|P50516|VATA_MOUSE	0	R.EHM*GEILYK.L	572	580	0	Atp6v1a
17175	56.62	3933	515.28	515.28	3	17151	405117	m07962_KO_Brain_OLD_12_TrypLysC_2MC_2Mods_TMT_IAA_20ppm_0.9Da	515.286	-11.45	3.161	0.517	24/40	sp|Q924K8|MTA3_MOUSE	4	R.QYESLPATHIR.G	96	106	0	Mta3
17188	56.66	3939	663.975	663.975	3	17172	405117	m07962_KO_Brain_OLD_12_TrypLysC_2MC_2Mods_TMT_IAA_20ppm_0.9Da	663.982	-10.57	4.976	0.051	32/56	sp|P60879|SNP25_MOUSE	1	R.HM*ALDMGNEIDTQNR.Q	162	176	0	Snap25
17189	56.66	3940	602.331	602.331	2	17172	405117	m07962_KO_Brain_OLD_12_TrypLysC_2MC_2Mods_TMT_IAA_20ppm_0.9Da	602.338	-10.62	2.666	0.262	13/14	sp|Q99M80|PTPRT_MOUSE	5	R.DQFQPAIR.V	876	883	0	Ptprt
17195	56.68	3944	720.348	720.681	3	17172	405117	m07962_KO_Brain_OLD_12_TrypLysC_2MC_2Mods_TMT_IAA_20ppm_0.9Da	720.359	-15.39	5.67	0.764	34/64	sp|P15508|SPTB1_MOUSE	5	R.VHLENMGSHDIVDGNHR.L	128	144	0	Sptb
17207	56.72	3949	452.913	452.913	3	17187	405117	m07962_KO_Brain_OLD_12_TrypLysC_2MC_2Mods_TMT_IAA_20ppm_0.9Da	452.918	-12.01	2.416	0.17	20/36	sp|Q9Z268|RASL1_MOUSE	0	K.LVACHPGAFR.S	678	687	0	Rasal1
17211	56.73	3951	435.812	436.012	5	17187	405117	m07962_KO_Brain_OLD_12_TrypLysC_2MC_2Mods_TMT_IAA_20ppm_0.9Da	435.817	-12.81	3.413	0.749	50/128	sp|P15508|SPTB1_MOUSE	5	R.VHLENM*GSHDIVDGNHR.L	128	144	0	Sptb
17216	56.75	3954	594.884	594.885	2	17187	405117	m07962_KO_Brain_OLD_12_TrypLysC_2MC_2Mods_TMT_IAA_20ppm_0.9Da	594.889	-9.4	2.107	0.262	11/12	sp|Q9Z148|EHMT2_MOUSE	3	R.VVQSGIK.V	1084	1090	0	Ehmt2
17228	56.79	3960	426.233	426.233	3	17206	405117	m07962_KO_Brain_OLD_12_TrypLysC_2MC_2Mods_TMT_IAA_20ppm_0.9Da	426.238	-11.54	3.012	0.536	19/28	sp|A2RT62|FXL16_MOUSE	0	K.YFSQHLPR.C	467	474	0	Fbxl16
17232	56.8	3964	690.881	690.881	2	17206	405117	m07962_KO_Brain_OLD_12_TrypLysC_2MC_2Mods_TMT_IAA_20ppm_0.9Da	690.888	-9.99	2.033	0.392	13/20	sp|Q8C3Q5|SHSA7_MOUSE	2	R.SPALPPDPTTR.A	455	465	0	Shisa7
17242	56.83	3968	597.987	597.987	3	17227	405117	m07962_KO_Brain_OLD_12_TrypLysC_2MC_2Mods_TMT_IAA_20ppm_0.9Da	597.993	-9.94	3.514	0.646	26/44	sp|P38647|GRP75_MOUSE	0	K.ETAENYLGHTAK.N	176	187	0	Hspa9
17244	56.83	3970	645.389	645.389	2	17227	405117	m07962_KO_Brain_OLD_12_TrypLysC_2MC_2Mods_TMT_IAA_20ppm_0.9Da	645.395	-10.03	1.645	0.274	14/16	sp|Q61191|HCFC1_MOUSE	1	R.VGLSGPSSK.D	1217	1225	0	Hcfc1
17254	56.86	3974	802.395	802.897	2	17227	405117	m07962_KO_Brain_OLD_12_TrypLysC_2MC_2Mods_TMT_IAA_20ppm_0.9Da	802.401	-7.76	4.246	0.609	22/26	sp|Q8CCJ3|UFL1_MOUSE	2	R.SVFMSSTSASGTGR.K	519	532	0	Ufl1
17257	56.87	3975	712.706	712.706	3	17227	405117	m07962_KO_Brain_OLD_12_TrypLysC_2MC_2Mods_TMT_IAA_20ppm_0.9Da	712.715	-12.64	3.771	0.58	28/56	sp|Q9R194|CRY2_MOUSE	0	K.KPAVAVSSQQMESCR.A	183	197	1	Cry2
17258	56.87	3976	709.887	709.887	2	17227	405117	m07962_KO_Brain_OLD_12_TrypLysC_2MC_2Mods_TMT_IAA_20ppm_0.9Da	709.894	-9.97	2.207	0.284	15/20	sp|P19137|LAMA1_MOUSE	1	R.GSQVQSLDLSR.A	3057	3067	0	Lama1
17262	56.89	3978	540.515	540.766	4	17240	405117	m07962_KO_Brain_OLD_12_TrypLysC_2MC_2Mods_TMT_IAA_20ppm_0.9Da	540.521	-10.53	4.249	0.69	41/96	sp|P15508|SPTB1_MOUSE	5	R.VHLENMGSHDIVDGNHR.L	128	144	0	Sptb
17264	56.89	3980	654.354	654.353	2	17240	405117	m07962_KO_Brain_OLD_12_TrypLysC_2MC_2Mods_TMT_IAA_20ppm_0.9Da	654.361	-11.25	2.988	0.478	15/16	sp|Q9CZ62|CEP97_MOUSE	1	K.TFVQEEAVR.F	610	618	0	Cep97
17267	56.9	3981	544.514	544.765	4	17240	405117	m07962_KO_Brain_OLD_12_TrypLysC_2MC_2Mods_TMT_IAA_20ppm_0.9Da	544.52	-10.85	3.409	0.597	34/96	sp|P15508|SPTB1_MOUSE	5	R.VHLENM*GSHDIVDGNHR.L	128	144	0	Sptb
17272	56.91	3984	678.867	678.867	2	17240	405117	m07962_KO_Brain_OLD_12_TrypLysC_2MC_2Mods_TMT_IAA_20ppm_0.9Da	678.874	-9.97	2.719	0.442	13/18	sp|Q9Z268|RASL1_MOUSE	0	K.LVACHPGAFR.S	678	687	0	Rasal1
17275	56.92	3985	584.308	584.308	2	17240	405117	m07962_KO_Brain_OLD_12_TrypLysC_2MC_2Mods_TMT_IAA_20ppm_0.9Da	584.314	-9.81	1.407	0.103	11/14	sp|Q64727|VINC_MOUSE	0	R.DYLIDGSR.G	106	113	0	Vcl
17279	56.93	3986	578.018	578.352	3	17261	405117	m07962_KO_Brain_OLD_12_TrypLysC_2MC_2Mods_TMT_IAA_20ppm_0.9Da	578.024	-9.75	2.998	0.232	22/36	sp|P32020|NLTP_MOUSE	1	K.GSVLPNSDKK.A	483	492	1	Scp2
17280	56.93	3987	617.982	617.981	3	17261	405117	m07962_KO_Brain_OLD_12_TrypLysC_2MC_2Mods_TMT_IAA_20ppm_0.9Da	617.989	-11.57	3.631	0.524	29/48	sp|P13595|NCAM1_MOUSE	4	K.LEGQM*GEDGNSIK.V	607	619	0	Ncam1
17284	56.94	3989	542.254	542.505	4	17261	405117	m07962_KO_Brain_OLD_12_TrypLysC_2MC_2Mods_TMT_IAA_20ppm_0.9Da	542.26	-11.03	4.481	0.67	34/78	sp|O08663|MAP2_MOUSE	3	K.GVVHDDMECSHYMK.N	372	385	0	Metap2
17287	56.95	3990	463.926	463.926	3	17261	405117	m07962_KO_Brain_OLD_12_TrypLysC_2MC_2Mods_TMT_IAA_20ppm_0.9Da	463.932	-12.02	2.043	0.35	19/28	sp|Q8BX70|VP13C_MOUSE	2	K.EVQAMPEK.Q	1054	1061	0	Vps13c
17288	56.95	3991	695.387	695.387	2	17261	405117	m07962_KO_Brain_OLD_12_TrypLysC_2MC_2Mods_TMT_IAA_20ppm_0.9Da	695.394	-10.31	3.056	0.444	14/14	sp|Q8BX70|VP13C_MOUSE	2	K.EVQAMPEK.Q	1054	1061	0	Vps13c
17291	56.96	3993	657.362	657.363	2	17261	405117	m07962_KO_Brain_OLD_12_TrypLysC_2MC_2Mods_TMT_IAA_20ppm_0.9Da	657.368	-9.68	2.467	0.323	12/12	sp|Q9CZP7|CD37L_MOUSE	3	K.SQSFMQK.Y	154	160	0	Cdc37l1
17298	56.98	3997	581.35	581.35	2	17278	405117	m07962_KO_Brain_OLD_12_TrypLysC_2MC_2Mods_TMT_IAA_20ppm_0.9Da	581.357	-11.3	2.056	0.2	12/12	sp|Q9JIG7|CCD22_MOUSE	0	R.AMTGVPK.G	283	289	0	Ccdc22
17303	56.99	4001	632.673	632.672	3	17278	405117	m07962_KO_Brain_OLD_12_TrypLysC_2MC_2Mods_TMT_IAA_20ppm_0.9Da	632.679	-10.51	3.723	0.578	31/48	sp|P05063|ALDOC_MOUSE	0	K.PNM*VTPGHACPIK.Y	231	243	0	Aldoc
17313	57.02	4004	593.875	593.875	2	17295	405117	m07962_KO_Brain_OLD_12_TrypLysC_2MC_2Mods_TMT_IAA_20ppm_0.9Da	593.882	-11.09	1.95	0	12/12	sp|Q08091|CNN1_MOUSE	0	K.LQPGSVK.K	67	73	0	Cnn1
17324	57.05	4011	704.4	704.4	2	17295	405117	m07962_KO_Brain_OLD_12_TrypLysC_2MC_2Mods_TMT_IAA_20ppm_0.9Da	704.408	-12.09	3.64	0.418	16/16	sp|Q9EPU4|CPSF1_MOUSE	0	R.SEETVSGLK.G	1108	1116	0	Cpsf1
17350	57.12	4024	706.851	707.102	4	17333	405117	m07962_KO_Brain_OLD_12_TrypLysC_2MC_2Mods_TMT_IAA_20ppm_0.9Da	706.861	-13.18	3.159	0.49	39/126	sp|P09470|ACE_MOUSE	1	K.EAGHQGPLHQCDIYQSAQAGAK.L	552	573	0	Ace
17351	57.12	4025	597.363	597.363	2	17333	405117	m07962_KO_Brain_OLD_12_TrypLysC_2MC_2Mods_TMT_IAA_20ppm_0.9Da	597.37	-11.43	1.821	0.102	10/12	sp|Q8BP47|SYNC_MOUSE	0	K.ALM*TVGK.E	43	49	0	Nars
17354	57.13	4026	629.392	629.392	2	17333	405117	m07962_KO_Brain_OLD_12_TrypLysC_2MC_2Mods_TMT_IAA_20ppm_0.9Da	629.4	-12.78	1.78	0.375	13/16	sp|Q7TT28|REXO1_MOUSE	1	R.LAAAPTGAK.R	733	741	0	Rexo1
17355	57.13	4027	672.849	673.351	2	17333	405117	m07962_KO_Brain_OLD_12_TrypLysC_2MC_2Mods_TMT_IAA_20ppm_0.9Da	672.856	-10.93	2.448	0.351	12/12	sp|Q9EQ20|MMSA_MOUSE	0	K.PSMTCYK.E	409	415	0	Aldh6a1
17358	57.14	4028	455.588	455.923	3	17333	405117	m07962_KO_Brain_OLD_12_TrypLysC_2MC_2Mods_TMT_IAA_20ppm_0.9Da	455.594	-12.33	2.388	0.243	13/28	sp|Q60649|CLPB_MOUSE	1	R.ITVEDSDK.H	621	628	0	Clpb
17361	57.15	4029	926.469	926.469	2	17333	405117	m07962_KO_Brain_OLD_12_TrypLysC_2MC_2Mods_TMT_IAA_20ppm_0.9Da	926.48	-11.73	2.985	0.543	20/24	sp|P13595|NCAM1_MOUSE	4	K.LEGQM*GEDGNSIK.V	607	619	0	Ncam1
17370	57.18	4034	643.86	643.86	2	17348	405117	m07962_KO_Brain_OLD_12_TrypLysC_2MC_2Mods_TMT_IAA_20ppm_0.9Da	643.867	-10.98	2.95	0.468	15/16	sp|Q9JKY5|HIP1R_MOUSE	0	K.ALVDNEQLR.H	405	413	0	Hip1r
17371	57.18	4035	682.879	682.879	2	17348	405117	m07962_KO_Brain_OLD_12_TrypLysC_2MC_2Mods_TMT_IAA_20ppm_0.9Da	682.887	-11.72	2.148	0.077	13/14	sp|Q60649|CLPB_MOUSE	1	R.ITVEDSDK.H	621	628	0	Clpb
17383	57.22	4042	848.958	848.959	2	17348	405117	m07962_KO_Brain_OLD_12_TrypLysC_2MC_2Mods_TMT_IAA_20ppm_0.9Da	848.963	-5.22	3.252	0.501	18/28	sp|Q80XR2|AT2C1_MOUSE	8	K.VTAPQPAANGDLASR.S	198	212	0	Atp2c1
17397	57.26	4048	689.396	689.397	2	17369	405117	m07962_KO_Brain_OLD_12_TrypLysC_2MC_2Mods_TMT_IAA_20ppm_0.9Da	689.403	-10.16	2.961	0.203	12/14	sp|Q6ZQ58|LARP1_MOUSE	1	K.TEEVSNLK.T	509	516	0	Larp1
17409	57.3	4054	648.867	648.866	2	17386	405117	m07962_KO_Brain_OLD_12_TrypLysC_2MC_2Mods_TMT_IAA_20ppm_0.9Da	648.875	-11.51	1.846	0.135	12/12	sp|P57746|VATD_MOUSE	0	R.MAQTIM*K.A	14	20	0	Atp6v1d
17418	57.32	4059	434.9	434.9	3	17386	405117	m07962_KO_Brain_OLD_12_TrypLysC_2MC_2Mods_TMT_IAA_20ppm_0.9Da	434.905	-10.71	2.449	0.424	22/32	sp|Q9DBH5|LMAN2_MOUSE	0	R.DHDTFLAVR.Y	212	220	0	Lman2
17423	57.34	4062	490.636	490.635	3	17407	405117	m07962_KO_Brain_OLD_12_TrypLysC_2MC_2Mods_TMT_IAA_20ppm_0.9Da	490.641	-11.4	2.264	0.49	19/32	sp|Q8BWT5|DIP2A_MOUSE	2	K.VIIAHTETK.G	1322	1330	0	Dip2a
17426	57.34	4065	565.365	565.365	2	17407	405117	m07962_KO_Brain_OLD_12_TrypLysC_2MC_2Mods_TMT_IAA_20ppm_0.9Da	565.371	-10.6	2.223	0.22	12/12	sp|Q8VCF0|MAVS_MOUSE	0	R.VPASVAK.A	340	346	0	Mavs
17428	57.34	4066	702.391	702.39	2	17407	405117	m07962_KO_Brain_OLD_12_TrypLysC_2MC_2Mods_TMT_IAA_20ppm_0.9Da	702.398	-9.91	1.979	0.176	14/18	sp|P70296|PEBP1_MOUSE	2	K.VLTPTQVM*NR.P	40	49	0	Pebp1
17443	57.39	4072	592.839	592.839	2	17422	405117	m07962_KO_Brain_OLD_12_TrypLysC_2MC_2Mods_TMT_IAA_20ppm_0.9Da	592.845	-11.24	1.626	0.197	10/14	sp|Q91W43|GCSP_MOUSE	0	K.IQPVEVDR.Y	670	677	0	Gldc
17444	57.39	4073	639.38	639.38	2	17422	405117	m07962_KO_Brain_OLD_12_TrypLysC_2MC_2Mods_TMT_IAA_20ppm_0.9Da	639.386	-10.3	2.37	0.115	12/12	sp|Q9D2V7|CORO7_MOUSE	0	K.QLATVCK.D	648	654	0	Coro7
17446	57.39	4074	459.933	459.933	3	17422	405117	m07962_KO_Brain_OLD_12_TrypLysC_2MC_2Mods_TMT_IAA_20ppm_0.9Da	459.938	-11.28	3.195	0.169	19/28	sp|Q6ZQ58|LARP1_MOUSE	1	K.TEEVSNLK.T	509	516	0	Larp1
17454	57.42	4079	682.982	682.982	3	17422	405117	m07962_KO_Brain_OLD_12_TrypLysC_2MC_2Mods_TMT_IAA_20ppm_0.9Da	682.988	-9.63	5.06	0.825	35/64	sp|P19096|FAS_MOUSE	0	R.GNAGQTNYGFANSTMER.I	2020	2036	0	Fasn
17461	57.44	4081	590.356	590.356	2	17441	405117	m07962_KO_Brain_OLD_12_TrypLysC_2MC_2Mods_TMT_IAA_20ppm_0.9Da	590.362	-9.72	1.321	0.007	11/12	sp|Q8CI94|PYGB_MOUSE	0	R.TVM*IGGK.A	603	609	0	Pygb
17462	57.44	4082	639.871	639.871	2	17441	405117	m07962_KO_Brain_OLD_12_TrypLysC_2MC_2Mods_TMT_IAA_20ppm_0.9Da	639.877	-8.94	3.021	0.288	12/14	sp|Q3UH68|LIMC1_MOUSE	4	K.SPGSTPFK.F	757	764	0	Limch1
17463	57.44	4083	708.376	708.375	2	17441	405117	m07962_KO_Brain_OLD_12_TrypLysC_2MC_2Mods_TMT_IAA_20ppm_0.9Da	708.382	-9.24	2.231	0.291	12/12	sp|P21619|LMNB2_MOUSE	1	R.QQEYDFK.M	227	233	0	Lmnb2
17485	57.49	4095	579.85	579.85	2	17460	405117	m07962_KO_Brain_OLD_12_TrypLysC_2MC_2Mods_TMT_IAA_20ppm_0.9Da	579.856	-9.79	2.572	0.112	14/14	sp|P70213|FV1_MOUSE	0	K.QTEALIVR.L	136	143	0	Fv1
17489	57.5	4097	783.369	783.369	2	17460	405117	m07962_KO_Brain_OLD_12_TrypLysC_2MC_2Mods_TMT_IAA_20ppm_0.9Da	783.375	-7.75	3.103	0.505	17/20	sp|Q8CH72|TRI32_MOUSE	2	R.SCGVVLCEPCR.E	115	125	0	Trim32
17495	57.52	4099	443.254	443.254	3	17475	405117	m07962_KO_Brain_OLD_12_TrypLysC_2MC_2Mods_TMT_IAA_20ppm_0.9Da	443.259	-10.51	3.374	0.318	22/24	tr|D3Z0L4|D3Z0L4_MOUSE	0	K.HLDIEDK.A	122	128	0	Chchd3
17496	57.52	4100	701.686	702.02	3	17475	405117	m07962_KO_Brain_OLD_12_TrypLysC_2MC_2Mods_TMT_IAA_20ppm_0.9Da	701.692	-8.09	5.318	0.638	38/68	sp|Q99LC5|ETFA_MOUSE	0	R.GTSFEAAATSGGSASSEK.A	170	187	0	Etfa
17497	57.52	4101	572.298	572.297	2	17475	405117	m07962_KO_Brain_OLD_12_TrypLysC_2MC_2Mods_TMT_IAA_20ppm_0.9Da	572.303	-9.93	2.217	0.351	11/12	sp|Q6PB70|ANO8_MOUSE	0	R.FFTSQER.Q	159	165	0	Ano8
17510	57.56	4106	664.378	664.379	2	17494	405117	m07962_KO_Brain_OLD_12_TrypLysC_2MC_2Mods_TMT_IAA_20ppm_0.9Da	664.385	-9.99	2.291	0.325	12/12	tr|D3Z0L4|D3Z0L4_MOUSE	0	K.HLDIEDK.A	122	128	0	Chchd3
17511	57.56	4107	560.808	560.808	2	17494	405117	m07962_KO_Brain_OLD_12_TrypLysC_2MC_2Mods_TMT_IAA_20ppm_0.9Da	560.814	-9.84	2.522	0.264	12/12	sp|Q60714|S27A1_MOUSE	0	R.YVPLDER.V	628	634	0	Slc27a1
17516	57.57	4110	704.851	704.851	2	17494	405117	m07962_KO_Brain_OLD_12_TrypLysC_2MC_2Mods_TMT_IAA_20ppm_0.9Da	704.858	-9.74	2.807	0.562	13/16	sp|Q9WTX2|PRKRA_MOUSE	0	K.NIPVYECER.S	48	56	0	Prkra
17523	57.59	4115	630.826	630.826	2	17494	405117	m07962_KO_Brain_OLD_12_TrypLysC_2MC_2Mods_TMT_IAA_20ppm_0.9Da	630.832	-8.92	2.322	0.367	13/18	sp|Q60700|M3K12_MOUSE	0	K.GSCGDLPGLR.A	587	596	0	Map3k12
17531	57.61	4118	585.856	585.856	2	17509	405117	m07962_KO_Brain_OLD_12_TrypLysC_2MC_2Mods_TMT_IAA_20ppm_0.9Da	585.861	-8.88	2.752	0.51	19/20	sp|P62918|RL8_MOUSE	0	R.AVVGVVAGGGR.I	164	174	0	Rpl8
17533	57.61	4120	674.672	675.006	3	17509	405117	m07962_KO_Brain_OLD_12_TrypLysC_2MC_2Mods_TMT_IAA_20ppm_0.9Da	674.679	-9.22	4.588	0.544	29/56	sp|A2ASQ1|AGRIN_MOUSE	5	K.TPSLDSEGSNCPATK.A	1002	1016	0	Agrn
17564	57.7	4134	568.604	568.604	3	17545	405117	m07962_KO_Brain_OLD_12_TrypLysC_2MC_2Mods_TMT_IAA_20ppm_0.9Da	568.609	-9.3	3.68	0.343	26/36	sp|Q8CHP8|PGP_MOUSE	0	K.SNQESDCMFK.K	291	300	0	Pgp
17569	57.71	4137	487.238	487.237	3	17545	405117	m07962_KO_Brain_OLD_12_TrypLysC_2MC_2Mods_TMT_IAA_20ppm_0.9Da	487.243	-10.29	2.503	0.269	18/36	sp|Q04447|KCRB_MOUSE	0	R.GFCLPPHCSR.G	139	148	0	Ckb
17577	57.74	4140	852.403	852.403	2	17545	405117	m07962_KO_Brain_OLD_12_TrypLysC_2MC_2Mods_TMT_IAA_20ppm_0.9Da	852.41	-8.32	4.202	0.604	18/18	sp|Q8CHP8|PGP_MOUSE	0	K.SNQESDCMFK.K	291	300	0	Pgp
17584	57.76	4143	542.798	542.799	2	17562	405117	m07962_KO_Brain_OLD_12_TrypLysC_2MC_2Mods_TMT_IAA_20ppm_0.9Da	542.803	-8.98	2.163	0.172	11/12	sp|Q9DBL2|GDAP2_MOUSE	1	R.SPFVYSR.D	44	50	0	Gdap2
17585	57.76	4144	650.897	651.399	2	17562	405117	m07962_KO_Brain_OLD_12_TrypLysC_2MC_2Mods_TMT_IAA_20ppm_0.9Da	650.903	-9.26	1.839	0.003	12/14	sp|Q9D7N6|RM30_MOUSE	0	K.NIPSVNAK.L	102	109	0	Mrpl30
17589	57.77	4146	725.896	725.895	2	17562	405117	m07962_KO_Brain_OLD_12_TrypLysC_2MC_2Mods_TMT_IAA_20ppm_0.9Da	725.902	-8.84	3.047	0.311	14/14	sp|P11798|KCC2A_MOUSE	10	R.QETVDCLK.K	284	291	0	Camk2a
17592	57.78	4147	808.419	808.419	2	17562	405117	m07962_KO_Brain_OLD_12_TrypLysC_2MC_2Mods_TMT_IAA_20ppm_0.9Da	808.424	-5.63	2.766	0.416	16/16	sp|P04264|K2C1_HUMAN_contaminant	1	R.DYQELM*NTK.L	464	472	0	KRT1
17596	57.79	4149	616.334	616.333	2	17579	405117	m07962_KO_Brain_OLD_12_TrypLysC_2MC_2Mods_TMT_IAA_20ppm_0.9Da	616.341	-10.74	2.166	0.245	14/16	sp|Q9EP97|SENP3_MOUSE	0	R.WGQLGASQR.S	96	104	0	Senp3
17603	57.82	4152	1052.02	1052.02	2	17579	405117	m07962_KO_Brain_OLD_12_TrypLysC_2MC_2Mods_TMT_IAA_20ppm_0.9Da	1052.03	-10.71	5.871	0.639	32/34	sp|Q99LC5|ETFA_MOUSE	0	R.GTSFEAAATSGGSASSEK.A	170	187	0	Etfa
17604	57.82	4153	751.73	752.064	3	17579	405117	m07962_KO_Brain_OLD_12_TrypLysC_2MC_2Mods_TMT_IAA_20ppm_0.9Da	751.739	-12.06	4.32	0.617	30/64	sp|Q91XU3|PI42C_MOUSE	0	K.HGAGAEISTVHPEQYAK.R	394	410	0	Pip4k2c
17610	57.84	4155	580.822	580.822	2	17594	405117	m07962_KO_Brain_OLD_12_TrypLysC_2MC_2Mods_TMT_IAA_20ppm_0.9Da	580.827	-9.02	3.282	0.384	14/14	sp|P80315|TCPD_MOUSE	1	K.IDDVVNTR.-	532	539	0	Cct4
17611	57.84	4156	625.845	625.845	2	17594	405117	m07962_KO_Brain_OLD_12_TrypLysC_2MC_2Mods_TMT_IAA_20ppm_0.9Da	625.851	-9.59	2.404	0.307	12/14	sp|P08551|NFL_MOUSE	0	R.ALYEQEIR.D	137	144	0	Nefl
17612	57.84	4157	711.36	711.36	2	17594	405117	m07962_KO_Brain_OLD_12_TrypLysC_2MC_2Mods_TMT_IAA_20ppm_0.9Da	711.366	-9.35	2.46	0.465	19/20	sp|Q922B1|MACD1_MOUSE	0	R.AAGSLLTDECR.T	188	198	0	Macrod1
17627	57.89	4163	564.051	564.302	4	17609	405117	m07962_KO_Brain_OLD_12_TrypLysC_2MC_2Mods_TMT_IAA_20ppm_0.9Da	564.056	-9.07	3.414	0.616	43/96	sp|Q91XU3|PI42C_MOUSE	0	K.HGAGAEISTVHPEQYAK.R	394	410	0	Pip4k2c
17628	57.89	4164	597.308	597.309	2	17609	405117	m07962_KO_Brain_OLD_12_TrypLysC_2MC_2Mods_TMT_IAA_20ppm_0.9Da	597.311	-6.23	2.894	0.448	14/14	sp|P62812|GBRA1_MOUSE	0	K.FGSYAYTR.A	183	190	0	Gabra1
17629	57.89	4165	688.877	688.878	2	17609	405117	m07962_KO_Brain_OLD_12_TrypLysC_2MC_2Mods_TMT_IAA_20ppm_0.9Da	688.883	-8.91	2.755	0.523	16/20	sp|B9EKR1|PRPTZ_MOUSE	0	K.AIIDGTESVSR.F	195	205	0	Ptprz1
17643	57.93	4171	863.912	863.914	2	17609	405117	m07962_KO_Brain_OLD_12_TrypLysC_2MC_2Mods_TMT_IAA_20ppm_0.9Da	863.917	-5.28	2.359	0.512	17/24	sp|P50396|GDIA_MOUSE	0	K.TFEGVDPQNTSM*R.D	157	169	0	Gdi1
17649	57.95	4174	683.336	683.335	2	17626	405117	m07962_KO_Brain_OLD_12_TrypLysC_2MC_2Mods_TMT_IAA_20ppm_0.9Da	683.343	-10.46	1.828	0.403	13/16	sp|A2AQ19|RTF1_MOUSE	0	R.NQQMDPFTR.R	593	601	0	Rtf1
17685	58.06	4193	668.879	668.878	2	17666	405117	m07962_KO_Brain_OLD_12_TrypLysC_2MC_2Mods_TMT_IAA_20ppm_0.9Da	668.885	-8.83	2.771	0.36	14/14	sp|O88935|SYN1_MOUSE	2	R.TSVSGNWK.T	329	336	0	Syn1
17691	58.07	4197	518.959	518.96	3	17666	405117	m07962_KO_Brain_OLD_12_TrypLysC_2MC_2Mods_TMT_IAA_20ppm_0.9Da	518.965	-10.58	2.777	0.109	27/44	sp|Q9JIA1|LGI1_MOUSE	0	R.TPHLILSSSSQR.P	396	407	0	Lgi1
17702	58.11	4202	459.585	459.92	3	17683	405117	m07962_KO_Brain_OLD_12_TrypLysC_2MC_2Mods_TMT_IAA_20ppm_0.9Da	459.591	-12.13	3.204	0.561	23/40	sp|B9EKR1|PRPTZ_MOUSE	0	K.AIIDGTESVSR.F	195	205	0	Ptprz1
17706	58.12	4204	486.589	486.589	3	17683	405117	m07962_KO_Brain_OLD_12_TrypLysC_2MC_2Mods_TMT_IAA_20ppm_0.9Da	486.595	-11.52	3.73	0.548	26/36	tr|B1AR17|B1AR17_MOUSE	2	K.VQEFEHINGR.W	1554	1563	0	Chd3
17709	58.13	4205	522.991	522.991	3	17683	405117	m07962_KO_Brain_OLD_12_TrypLysC_2MC_2Mods_TMT_IAA_20ppm_0.9Da	522.996	-10.3	3.66	0.419	21/32	sp|P47757|CAPZB_MOUSE	5	R.RLPPQQIEK.N	15	23	1	Capzb
17718	58.15	4210	446.254	446.254	3	17700	405117	m07962_KO_Brain_OLD_12_TrypLysC_2MC_2Mods_TMT_IAA_20ppm_0.9Da	446.259	-11.6	2.286	0.172	18/28	sp|O88935|SYN1_MOUSE	2	R.TSVSGNWK.T	329	336	0	Syn1
17724	58.17	4213	637.883	637.883	2	17700	405117	m07962_KO_Brain_OLD_12_TrypLysC_2MC_2Mods_TMT_IAA_20ppm_0.9Da	637.89	-10.35	2.866	0.172	12/12	sp|Q8C6B2|RTKN_MOUSE	4	K.EAQVLEK.T	94	100	0	Rtkn
17737	58.21	4220	663.977	663.978	3	17715	405117	m07962_KO_Brain_OLD_12_TrypLysC_2MC_2Mods_TMT_IAA_20ppm_0.9Da	663.982	-7.29	5.351	0.112	32/56	sp|P60879|SNP25_MOUSE	1	R.HM*ALDMGNEIDTQNR.Q	162	176	0	Snap25
17741	58.22	4222	578.373	578.372	2	17715	405117	m07962_KO_Brain_OLD_12_TrypLysC_2MC_2Mods_TMT_IAA_20ppm_0.9Da	578.379	-10.37	1.889	0.299	12/12	sp|Q8R1G6|PDLI2_MOUSE	1	R.ALATPPK.L	273	279	0	Pdlim2
17748	58.24	4225	574.324	574.323	2	17730	405117	m07962_KO_Brain_OLD_12_TrypLysC_2MC_2Mods_TMT_IAA_20ppm_0.9Da	574.33	-10.32	2.879	0.105	14/14	sp|Q9CZD3|SYG_MOUSE	0	K.ELSEALTR.N	623	630	0	Gars
17749	58.25	4226	678.694	678.693	3	17730	405117	m07962_KO_Brain_OLD_12_TrypLysC_2MC_2Mods_TMT_IAA_20ppm_0.9Da	678.7	-10.03	4.924	0.604	34/56	sp|Q8C437|PEX5R_MOUSE	5	K.KADGSDLISADAEQR.A	81	95	1	Pex5l
17753	58.26	4228	460.957	460.957	3	17730	405117	m07962_KO_Brain_OLD_12_TrypLysC_2MC_2Mods_TMT_IAA_20ppm_0.9Da	460.962	-11.89	2.781	0.381	15/28	sp|P12849|KAP1_MOUSE	5	K.HGIQQVLK.E	25	32	0	Prkar1b
17766	58.29	4235	662.346	662.68	3	17747	405117	m07962_KO_Brain_OLD_12_TrypLysC_2MC_2Mods_TMT_IAA_20ppm_0.9Da	662.35	-6.2	3.012	0.431	25/48	sp|O55143|AT2A2_MOUSE	2	K.SMSVYCTPNKPSR.T	493	505	1	Atp2a2
17772	58.31	4239	607.381	607.882	2	17747	405117	m07962_KO_Brain_OLD_12_TrypLysC_2MC_2Mods_TMT_IAA_20ppm_0.9Da	607.387	-10.36	1.67	0.232	15/16	sp|Q0VEJ0|CEP76_MOUSE	0	R.APVIGGGGK.Q	351	359	0	Cep76
17776	58.32	4241	502.294	502.294	2	17747	405117	m07962_KO_Brain_OLD_12_TrypLysC_2MC_2Mods_TMT_IAA_20ppm_0.9Da	502.3	-11.29	2.511	0.275	12/12	sp|Q99104|MYO5A_MOUSE	2	R.IIGANMR.T	234	240	0	Myo5a
17785	58.35	4245	566.795	566.796	2	17764	405117	m07962_KO_Brain_OLD_12_TrypLysC_2MC_2Mods_TMT_IAA_20ppm_0.9Da	566.801	-10.22	2.422	0.204	12/12	sp|Q3UH68|LIMC1_MOUSE	6	K.WQDDLAR.W	364	370	0	Limch1
17786	58.35	4246	496.784	496.785	2	17764	405117	m07962_KO_Brain_OLD_12_TrypLysC_2MC_2Mods_TMT_IAA_20ppm_0.9Da	496.79	-11.29	1.994	0.302	12/12	tr|A2APX6|A2APX6_MOUSE	4	R.GSLFSPR.R	561	567	0	Scn1a
17790	58.36	4247	520.813	520.813	2	17764	405117	m07962_KO_Brain_OLD_12_TrypLysC_2MC_2Mods_TMT_IAA_20ppm_0.9Da	520.819	-11.67	1.907	0.177	11/12	sp|Q91YL3|UCKL1_MOUSE	3	K.SEPPLLR.T	67	73	0	Uckl1
17791	58.36	4248	717.869	717.869	2	17764	405117	m07962_KO_Brain_OLD_12_TrypLysC_2MC_2Mods_TMT_IAA_20ppm_0.9Da	717.876	-9.7	2.707	0.43	14/14	sp|Q8BTV1|TUSC3_MOUSE	0	R.YSSAFCNK.L	118	125	0	Tusc3
17801	58.39	4253	511.781	511.781	2	17783	405117	m07962_KO_Brain_OLD_12_TrypLysC_2MC_2Mods_TMT_IAA_20ppm_0.9Da	511.786	-9.81	1.532	0.266	10/12	sp|O55017|CAC1B_MOUSE	4	K.MYGLGPR.S	533	539	0	Cacna1b
17802	58.39	4254	738.383	738.383	2	17783	405117	m07962_KO_Brain_OLD_12_TrypLysC_2MC_2Mods_TMT_IAA_20ppm_0.9Da	738.39	-9.66	2.87	0.615	16/20	sp|P16014|SCG1_MOUSE	0	K.SSVPTITPECR.Q	48	58	0	Chgb
17809	58.42	4257	825.9	825.9	2	17783	405117	m07962_KO_Brain_OLD_12_TrypLysC_2MC_2Mods_TMT_IAA_20ppm_0.9Da	825.911	-12.72	2.049	0.018	11/20	sp|Q62261|SPTB2_MOUSE	1	K.QQM*LENQMEVR.K	1422	1432	0	Sptbn1
17810	58.42	4259	777.381	777.38	2	17783	405117	m07962_KO_Brain_OLD_12_TrypLysC_2MC_2Mods_TMT_IAA_20ppm_0.9Da	777.384	-4.6	2.788	0.52	15/22	sp|O70400|PDLI1_MOUSE	1	K.GCADNMTLTVSR.S	72	83	0	Pdlim1
17820	58.45	4263	429.233	429.567	3	17794	405117	m07962_KO_Brain_OLD_12_TrypLysC_2MC_2Mods_TMT_IAA_20ppm_0.9Da	429.238	-11.74	3.182	0.174	19/28	sp|Q3U186|SYRM_MOUSE	0	K.LAHEFFHR.L	222	229	0	Rars2
17821	58.45	4264	777.373	777.373	2	17794	405117	m07962_KO_Brain_OLD_12_TrypLysC_2MC_2Mods_TMT_IAA_20ppm_0.9Da	777.384	-14.17	3.301	0.519	19/22	sp|O70400|PDLI1_MOUSE	1	K.GCADNMTLTVSR.S	72	83	0	Pdlim1
17830	58.48	4268	518.779	518.779	2	17813	405117	m07962_KO_Brain_OLD_12_TrypLysC_2MC_2Mods_TMT_IAA_20ppm_0.9Da	518.785	-11.94	2.071	0.158	11/12	sp|P13645|K1C10_HUMAN_contaminant	39	R.LAADDFR.L	229	235	0	KRT10
17831	58.48	4269	616.341	616.342	3	17813	405117	m07962_KO_Brain_OLD_12_TrypLysC_2MC_2Mods_TMT_IAA_20ppm_0.9Da	616.347	-9.79	3.851	0.479	27/44	sp|O35857|TIM44_MOUSE	1	K.KLEESDALQEAR.R	90	101	1	Timm44
17838	58.5	4272	639.333	639.332	2	17813	405117	m07962_KO_Brain_OLD_12_TrypLysC_2MC_2Mods_TMT_IAA_20ppm_0.9Da	639.34	-10.26	2.658	0.419	13/16	sp|Q80Y98|DDHD2_MOUSE	2	R.EALALCTDR.D	414	422	0	Ddhd2
17845	58.53	4275	731.899	731.9	2	17813	405117	m07962_KO_Brain_OLD_12_TrypLysC_2MC_2Mods_TMT_IAA_20ppm_0.9Da	731.907	-10.23	2.581	0.276	18/22	sp|Q922E4|PCY2_MOUSE	1	R.TQGVSTTDLVGR.M	141	152	0	Pcyt2
17851	58.54	4279	556.016	556.015	3	17828	405117	m07962_KO_Brain_OLD_12_TrypLysC_2MC_2Mods_TMT_IAA_20ppm_0.9Da	556.022	-10.61	2.058	0.483	19/32	sp|Q9DCB1|HMGN3_MOUSE	2	K.PVPPKPESK.P	34	42	1	Hmgn3
17857	58.56	4282	707.903	707.903	2	17828	405117	m07962_KO_Brain_OLD_12_TrypLysC_2MC_2Mods_TMT_IAA_20ppm_0.9Da	707.908	-7.73	2.474	0.412	14/14	sp|Q6P9Q6|FKB15_MOUSE	4	R.YINGQYAK.Q	84	91	0	Fkbp15
17861	58.57	4285	782.418	782.418	2	17828	405117	m07962_KO_Brain_OLD_12_TrypLysC_2MC_2Mods_TMT_IAA_20ppm_0.9Da	782.426	-10.21	3.62	0.497	17/18	sp|Q99JX3|GORS2_MOUSE	2	R.VSDCTPAVEK.P	431	440	0	Gorasp2
17864	58.58	4286	492.591	492.591	3	17828	405117	m07962_KO_Brain_OLD_12_TrypLysC_2MC_2Mods_TMT_IAA_20ppm_0.9Da	492.596	-10.04	2.021	0.356	21/40	sp|P16014|SCG1_MOUSE	0	K.SSVPTITPECR.Q	48	58	0	Chgb
17868	58.59	4288	521.947	521.947	3	17849	405117	m07962_KO_Brain_OLD_12_TrypLysC_2MC_2Mods_TMT_IAA_20ppm_0.9Da	521.953	-11.47	3.285	0.33	20/36	sp|Q99JX3|GORS2_MOUSE	2	R.VSDCTPAVEK.P	431	440	0	Gorasp2
17871	58.6	4289	632.673	633.008	3	17849	405117	m07962_KO_Brain_OLD_12_TrypLysC_2MC_2Mods_TMT_IAA_20ppm_0.9Da	632.679	-9.35	3.819	0.539	26/48	sp|P05063|ALDOC_MOUSE	0	K.PNM*VTPGHACPIK.Y	231	243	0	Aldoc
17872	58.6	4290	707.902	708.402	2	17849	405117	m07962_KO_Brain_OLD_12_TrypLysC_2MC_2Mods_TMT_IAA_20ppm_0.9Da	707.908	-9.12	2.572	0.357	14/14	sp|Q6P9Q6|FKB15_MOUSE	4	R.YINGQYAK.Q	84	91	0	Fkbp15
17876	58.62	4292	653.888	653.886	2	17849	405117	m07962_KO_Brain_OLD_12_TrypLysC_2MC_2Mods_TMT_IAA_20ppm_0.9Da	653.894	-9.17	1.87	0.181	12/14	sp|P47740|AL3A2_MOUSE	2	K.IVM*EAAAK.H	192	199	0	Aldh3a2
17880	58.63	4294	825.899	826.401	2	17849	405117	m07962_KO_Brain_OLD_12_TrypLysC_2MC_2Mods_TMT_IAA_20ppm_0.9Da	825.911	-13.81	2.365	0.267	15/20	sp|Q62261|SPTB2_MOUSE	1	K.QQMLENQM*EVR.K	1422	1432	0	Sptbn1
17883	58.65	4295	712.375	712.876	2	17849	405117	m07962_KO_Brain_OLD_12_TrypLysC_2MC_2Mods_TMT_IAA_20ppm_0.9Da	712.379	-5.1	2.221	0.196	14/14	sp|P47708|RP3A_MOUSE	4	R.ISVCDEDK.F	467	474	0	Rph3a
17890	58.66	4299	576.274	576.61	3	17866	405117	m07962_KO_Brain_OLD_12_TrypLysC_2MC_2Mods_TMT_IAA_20ppm_0.9Da	576.28	-10.46	2.536	0.518	26/48	sp|P50396|GDIA_MOUSE	0	K.TFEGVDPQNTSM*R.D	157	169	0	Gdi1
17895	58.68	4302	478.915	478.915	3	17866	405117	m07962_KO_Brain_OLD_12_TrypLysC_2MC_2Mods_TMT_IAA_20ppm_0.9Da	478.92	-10.51	2.108	0.239	17/28	sp|Q8BTV1|TUSC3_MOUSE	0	R.YSSAFCNK.L	118	125	0	Tusc3
17898	58.69	4303	731.898	732.399	2	17866	405117	m07962_KO_Brain_OLD_12_TrypLysC_2MC_2Mods_TMT_IAA_20ppm_0.9Da	731.907	-12.07	3.295	0.438	20/22	sp|Q922E4|PCY2_MOUSE	1	R.TQGVSTTDLVGR.M	141	152	0	Pcyt2
17899	58.69	4304	726.611	726.862	4	17866	405117	m07962_KO_Brain_OLD_12_TrypLysC_2MC_2Mods_TMT_IAA_20ppm_0.9Da	726.619	-10.36	5.306	0.613	44/138	sp|Q3TRR0|MAP9_MOUSE	1	R.STSSGETSSGLDADGHFKPSPQPR.S	158	181	1	Map9
17903	58.71	4306	595.872	595.871	2	17885	405117	m07962_KO_Brain_OLD_12_TrypLysC_2MC_2Mods_TMT_IAA_20ppm_0.9Da	595.879	-11.25	1.997	0.144	11/12	sp|O88559|MEN1_MOUSE	4	K.INSSAIK.L	571	577	0	Men1
17912	58.73	4311	729.383	729.383	2	17885	405117	m07962_KO_Brain_OLD_12_TrypLysC_2MC_2Mods_TMT_IAA_20ppm_0.9Da	729.389	-9.1	2.906	0.457	14/14	sp|Q9WU42|NCOR2_MOUSE	7	R.ACYEESLK.S	1472	1479	0	Ncor2
17942	58.82	4326	636.401	636.401	2	17919	405117	m07962_KO_Brain_OLD_12_TrypLysC_2MC_2Mods_TMT_IAA_20ppm_0.9Da	636.408	-10.72	1.836	0.092	11/12	sp|Q8BGW1|FTO_MOUSE	0	R.TLPVQQK.P	460	466	0	Fto
17946	58.83	4328	491.983	491.982	3	17919	405117	m07962_KO_Brain_OLD_12_TrypLysC_2MC_2Mods_TMT_IAA_20ppm_0.9Da	491.989	-11.38	3.222	0.17	23/32	sp|P60229|EIF3E_MOUSE	0	K.RTTVVAQLK.Q	74	82	1	Eif3e
17949	58.84	4329	488.269	488.268	3	17919	405117	m07962_KO_Brain_OLD_12_TrypLysC_2MC_2Mods_TMT_IAA_20ppm_0.9Da	488.274	-10.31	2.866	0.521	29/44	sp|Q922E4|PCY2_MOUSE	1	R.TQGVSTTDLVGR.M	141	152	0	Pcyt2
17956	58.87	4333	593.876	593.876	2	17936	405117	m07962_KO_Brain_OLD_12_TrypLysC_2MC_2Mods_TMT_IAA_20ppm_0.9Da	593.882	-10.04	2.836	0.302	14/14	sp|Q8BH43|WASF2_MOUSE	0	R.GSVLAGPK.R	283	290	0	Wasf2
17957	58.87	4334	491.983	492.318	3	17936	405117	m07962_KO_Brain_OLD_12_TrypLysC_2MC_2Mods_TMT_IAA_20ppm_0.9Da	491.989	-11.18	2.997	0.099	20/32	sp|P60229|EIF3E_MOUSE	0	K.RTTVVAQLK.Q	74	82	1	Eif3e
17958	58.87	4335	607.334	607.335	2	17936	405117	m07962_KO_Brain_OLD_12_TrypLysC_2MC_2Mods_TMT_IAA_20ppm_0.9Da	607.341	-10.02	2.128	0.275	13/14	sp|Q8K406|LGI3_MOUSE	0	K.LQDIDPQR.V	318	325	0	Lgi3
17961	58.88	4336	575.321	575.322	2	17936	405117	m07962_KO_Brain_OLD_12_TrypLysC_2MC_2Mods_TMT_IAA_20ppm_0.9Da	575.327	-10.05	2.671	0.064	12/12	sp|B9EJA2|CTTB2_MOUSE	6	K.EVFIQER.Y	68	74	0	Cttnbp2
17964	58.89	4337	717.898	717.897	2	17936	405117	m07962_KO_Brain_OLD_12_TrypLysC_2MC_2Mods_TMT_IAA_20ppm_0.9Da	717.905	-9.74	2.839	0.288	12/14	sp|Q8BKC8|PI4KB_MOUSE	2	K.ACQEVLEK.V	51	58	0	Pi4kb
17969	58.9	4340	566.311	566.311	3	17936	405117	m07962_KO_Brain_OLD_12_TrypLysC_2MC_2Mods_TMT_IAA_20ppm_0.9Da	566.319	-13.16	2.921	0.392	17/36	sp|Q9D0E1|HNRPM_MOUSE	3	R.FEPYSNPTKR.Y	60	69	1	Hnrnpm
17991	58.97	4352	653.87	653.87	2	17974	405117	m07962_KO_Brain_OLD_12_TrypLysC_2MC_2Mods_TMT_IAA_20ppm_0.9Da	653.876	-8.9	2.99	0.309	12/12	sp|Q61879|MYH10_MOUSE	2	K.ELACEVK.V	1235	1241	0	Myh10
17999	58.99	4357	656.307	656.308	2	17974	405117	m07962_KO_Brain_OLD_12_TrypLysC_2MC_2Mods_TMT_IAA_20ppm_0.9Da	656.314	-10.12	2.413	0.154	12/14	tr|F8VQK3|F8VQK3_MOUSE	0	K.ICFDENER.V	178	185	0	Gucy1a2
18000	58.99	4358	436.248	436.248	3	17974	405117	m07962_KO_Brain_OLD_12_TrypLysC_2MC_2Mods_TMT_IAA_20ppm_0.9Da	436.253	-11.73	2.665	0.221	19/24	sp|Q61879|MYH10_MOUSE	2	K.ELACEVK.V	1235	1241	0	Myh10
18005	59	4360	697.386	697.386	2	17974	405117	m07962_KO_Brain_OLD_12_TrypLysC_2MC_2Mods_TMT_IAA_20ppm_0.9Da	697.392	-8.6	2.831	0.037	14/14	sp|Q6A078|CE290_MOUSE	1	K.EQMEAISK.E	999	1006	0	Cep290
18026	59.05	4368	565.365	565.364	2	18010	405117	m07962_KO_Brain_OLD_12_TrypLysC_2MC_2Mods_TMT_IAA_20ppm_0.9Da	565.371	-10.37	1.869	0.203	11/12	sp|Q3U2V3|NUD18_MOUSE	1	R.PTGGVLK.T	124	130	0	Nudt18
18030	59.07	4371	643.884	643.884	2	18010	405117	m07962_KO_Brain_OLD_12_TrypLysC_2MC_2Mods_TMT_IAA_20ppm_0.9Da	643.89	-9.12	1.863	0.148	12/12	sp|Q80TR8|VPRBP_MOUSE	3	K.EPVLQDK.R	791	797	0	Vprbp
18034	59.08	4373	610.823	610.823	2	18010	405117	m07962_KO_Brain_OLD_12_TrypLysC_2MC_2Mods_TMT_IAA_20ppm_0.9Da	610.829	-9.24	1.896	0.343	11/14	sp|P08551|NFL_MOUSE	0	K.TLEIEACR.G	317	324	0	Nefl
18058	59.16	4385	795.442	795.442	2	18042	405117	m07962_KO_Brain_OLD_12_TrypLysC_2MC_2Mods_TMT_IAA_20ppm_0.9Da	795.449	-8.28	3.608	0.444	18/18	sp|O08599|STXB1_MOUSE	2	K.NGITEENLNK.L	416	425	0	Stxbp1
18059	59.16	4386	593.854	593.854	2	18042	405117	m07962_KO_Brain_OLD_12_TrypLysC_2MC_2Mods_TMT_IAA_20ppm_0.9Da	593.859	-9.14	2.354	0.317	13/14	sp|P05480|SRC_MOUSE	0	R.LQIVNNTR.K	110	117	0	Src
18070	59.19	4392	476.805	476.804	2	18042	405117	m07962_KO_Brain_OLD_12_TrypLysC_2MC_2Mods_TMT_IAA_20ppm_0.9Da	476.811	-11.86	1.778	0.007	10/12	sp|O88587|COMT_MOUSE	2	R.LLPPGAR.L	122	128	0	Comt
18081	59.22	4398	608.881	608.882	2	18057	405117	m07962_KO_Brain_OLD_12_TrypLysC_2MC_2Mods_TMT_IAA_20ppm_0.9Da	608.887	-9.39	3.083	0.293	14/14	sp|P97445|CAC1A_MOUSE	1	R.SASVLGPK.A	2076	2083	0	Cacna1a
18082	59.22	4399	690.377	690.377	2	18057	405117	m07962_KO_Brain_OLD_12_TrypLysC_2MC_2Mods_TMT_IAA_20ppm_0.9Da	690.384	-9.79	1.928	0.137	10/14	tr|E9Q3L2|E9Q3L2_MOUSE	0	R.CGVSELEK.E	1754	1761	0	Pi4ka
18086	59.24	4401	738.937	738.937	2	18057	405117	m07962_KO_Brain_OLD_12_TrypLysC_2MC_2Mods_TMT_IAA_20ppm_0.9Da	738.943	-7.98	4.199	0.436	20/20	sp|P60202|MYPR_MOUSE	0	K.GLSATVTGGQK.G	112	122	0	Plp1
18098	59.27	4407	634.363	634.364	2	18076	405117	m07962_KO_Brain_OLD_12_TrypLysC_2MC_2Mods_TMT_IAA_20ppm_0.9Da	634.369	-8.53	2.259	0.274	12/12	sp|P97952|SCN1B_MOUSE	0	K.GTEEFVK.I	63	69	0	Scn1b
18111	59.31	4412	483.277	483.277	3	18095	405117	m07962_KO_Brain_OLD_12_TrypLysC_2MC_2Mods_TMT_IAA_20ppm_0.9Da	483.282	-10.42	2.96	0.345	19/24	sp|Q61151|2A5E_MOUSE	0	K.EREELWK.K	442	448	1	Ppp2r5e
18112	59.31	4413	530.629	530.629	3	18095	405117	m07962_KO_Brain_OLD_12_TrypLysC_2MC_2Mods_TMT_IAA_20ppm_0.9Da	530.635	-10.24	3.648	0.236	24/36	sp|O08599|STXB1_MOUSE	2	K.NGITEENLNK.L	416	425	0	Stxbp1
18116	59.32	4416	548.316	548.316	2	18095	405117	m07962_KO_Brain_OLD_12_TrypLysC_2MC_2Mods_TMT_IAA_20ppm_0.9Da	548.322	-10.1	2.257	0.256	10/12	sp|Q9ER72|SYCC_MOUSE	1	R.LYNSLTR.N	114	120	0	Cars
18120	59.33	4419	724.413	724.413	2	18095	405117	m07962_KO_Brain_OLD_12_TrypLysC_2MC_2Mods_TMT_IAA_20ppm_0.9Da	724.419	-8.59	2.453	0.314	12/12	sp|Q61151|2A5E_MOUSE	0	K.EREELWK.K	442	448	1	Ppp2r5e
18127	59.35	4421	435.915	435.915	3	18095	405117	m07962_KO_Brain_OLD_12_TrypLysC_2MC_2Mods_TMT_IAA_20ppm_0.9Da	435.919	-9.9	2.101	0.022	15/24	tr|Q68FG2|Q68FG2_MOUSE	0	R.ALCQPMK.E	1472	1478	0	Sptbn2
18131	59.36	4424	595.818	595.818	2	18110	405117	m07962_KO_Brain_OLD_12_TrypLysC_2MC_2Mods_TMT_IAA_20ppm_0.9Da	595.824	-9.89	3.03	0.254	15/16	sp|Q69Z98|BRSK2_MOUSE	7	R.GMIEVDAAR.R	250	258	0	Brsk2
18139	59.38	4428	428.582	428.581	3	18110	405117	m07962_KO_Brain_OLD_12_TrypLysC_2MC_2Mods_TMT_IAA_20ppm_0.9Da	428.587	-11.33	3.046	0.43	25/32	sp|Q80YQ8|RMD5A_MOUSE	1	K.LVCGHIISR.D	352	360	0	Rmnd5a
18153	59.42	4434	698.395	698.729	3	18129	405117	m07962_KO_Brain_OLD_12_TrypLysC_2MC_2Mods_TMT_IAA_20ppm_0.9Da	698.401	-8.84	3.939	0.53	27/48	sp|Q6P549|SHIP2_MOUSE	0	R.KPASTETSCPLSK.L	919	931	1	Inppl1
18162	59.46	4440	432.245	432.245	3	18129	405117	m07962_KO_Brain_OLD_12_TrypLysC_2MC_2Mods_TMT_IAA_20ppm_0.9Da	432.249	-8.59	2.745	0.469	19/32	sp|Q8K202|RPA49_MOUSE	3	K.SLPIDEVHR.N	325	333	0	Polr1e
18170	59.48	4444	743.341	743.342	2	18144	405117	m07962_KO_Brain_OLD_12_TrypLysC_2MC_2Mods_TMT_IAA_20ppm_0.9Da	743.346	-6.39	3.43	0.488	16/18	sp|O08788|DCTN1_MOUSE	4	K.FDLSENCSER.P	630	639	0	Dctn1
18174	59.5	4446	688.875	688.875	2	18144	405117	m07962_KO_Brain_OLD_12_TrypLysC_2MC_2Mods_TMT_IAA_20ppm_0.9Da	688.883	-10.68	2.999	0.539	17/20	sp|B9EKR1|PRPTZ_MOUSE	0	K.AIIDGTESVSR.F	195	205	0	Ptprz1
18183	59.53	4450	634.823	634.823	2	18165	405117	m07962_KO_Brain_OLD_12_TrypLysC_2MC_2Mods_TMT_IAA_20ppm_0.9Da	634.829	-9.28	2.606	0.541	15/16	sp|P19246|NFH_MOUSE	0	R.AAMGELYER.E	138	146	0	Nefh
18185	59.53	4452	642.82	642.821	2	18165	405117	m07962_KO_Brain_OLD_12_TrypLysC_2MC_2Mods_TMT_IAA_20ppm_0.9Da	642.826	-9.77	1.653	0.598	12/16	sp|P19246|NFH_MOUSE	0	R.AAM*GELYER.E	138	146	0	Nefh
18189	59.54	4454	492.959	492.96	3	18165	405117	m07962_KO_Brain_OLD_12_TrypLysC_2MC_2Mods_TMT_IAA_20ppm_0.9Da	492.964	-10.25	3.655	0.235	25/40	sp|P60202|MYPR_MOUSE	0	K.GLSATVTGGQK.G	112	122	0	Plp1
18211	59.6	4465	691.376	691.377	2	18182	405117	m07962_KO_Brain_OLD_12_TrypLysC_2MC_2Mods_TMT_IAA_20ppm_0.9Da	691.383	-9.38	1.953	0.073	12/12	sp|Q9Z2Q6|SEPT5_MOUSE	0	R.MQEM*LQK.M	355	361	0	Sept5
18219	59.62	4469	617.37	617.37	2	18199	405117	m07962_KO_Brain_OLD_12_TrypLysC_2MC_2Mods_TMT_IAA_20ppm_0.9Da	617.376	-10.28	2.407	0.025	12/12	sp|P35550|FBRL_MOUSE	0	K.EDALVTK.N	109	115	0	Fbl
18222	59.63	4471	668.879	668.879	2	18199	405117	m07962_KO_Brain_OLD_12_TrypLysC_2MC_2Mods_TMT_IAA_20ppm_0.9Da	668.885	-8.9	3.002	0.383	14/14	sp|O88935|SYN1_MOUSE	2	R.TSVSGNWK.T	329	336	0	Syn1
18226	59.64	4473	496.293	496.292	2	18199	405117	m07962_KO_Brain_OLD_12_TrypLysC_2MC_2Mods_TMT_IAA_20ppm_0.9Da	496.298	-10.95	1.931	0.238	12/12	sp|Q8VCY6|UTP6_MOUSE	0	R.VQGVFGR.A	92	98	0	Utp6
18237	59.68	4478	505.316	505.316	2	18216	405117	m07962_KO_Brain_OLD_12_TrypLysC_2MC_2Mods_TMT_IAA_20ppm_0.9Da	505.321	-10.97	2.58	0.096	13/14	sp|Q9EQF6|DPYL5_MOUSE	0	R.ILAPPGGR.S	552	559	0	Dpysl5
18244	59.7	4481	449.434	449.435	5	18216	405117	m07962_KO_Brain_OLD_12_TrypLysC_2MC_2Mods_TMT_IAA_20ppm_0.9Da	449.439	-11.35	4.313	0.502	51/120	sp|P43024|CX6A1_MOUSE	1	R.HEEHERPPFVAYPHLR.I	65	80	1	Cox6a1
18252	59.73	4485	521.802	521.802	2	18235	405117	m07962_KO_Brain_OLD_12_TrypLysC_2MC_2Mods_TMT_IAA_20ppm_0.9Da	521.808	-12.65	2.192	0.169	10/12	sp|Q9CQ06|RM24_MOUSE	0	K.LVDPVDR.K	122	128	0	Mrpl24
18255	59.74	4486	561.542	561.792	4	18235	405117	m07962_KO_Brain_OLD_12_TrypLysC_2MC_2Mods_TMT_IAA_20ppm_0.9Da	561.547	-10.05	4.212	0.542	43/90	sp|P43024|CX6A1_MOUSE	1	R.HEEHERPPFVAYPHLR.I	65	80	1	Cox6a1
18263	59.76	4491	762.728	763.062	3	18235	405117	m07962_KO_Brain_OLD_12_TrypLysC_2MC_2Mods_TMT_IAA_20ppm_0.9Da	762.735	-9.91	4.445	0.591	31/68	sp|Q5DTL9|S4A10_MOUSE	2	K.NAGQVVSPQSAPACAENK.N	255	272	0	Slc4a10
18266	59.77	4492	662.358	662.359	2	18250	405117	m07962_KO_Brain_OLD_12_TrypLysC_2MC_2Mods_TMT_IAA_20ppm_0.9Da	662.365	-10.14	1.982	0.136	11/12	sp|O54941|SMCE1_MOUSE	1	K.VEVDM*EK.I	278	284	0	Smarce1
18267	59.77	4493	663.976	664.31	3	18250	405117	m07962_KO_Brain_OLD_12_TrypLysC_2MC_2Mods_TMT_IAA_20ppm_0.9Da	663.982	-9.86	5.144	0.179	34/56	sp|P60879|SNP25_MOUSE	1	R.HM*ALDMGNEIDTQNR.Q	162	176	0	Snap25
18280	59.81	4500	762.727	762.726	3	18250	405117	m07962_KO_Brain_OLD_12_TrypLysC_2MC_2Mods_TMT_IAA_20ppm_0.9Da	762.735	-10.85	4.495	0.65	35/68	sp|Q5DTL9|S4A10_MOUSE	2	K.NAGQVVSPQSAPACAENK.N	255	272	0	Slc4a10
18298	59.86	4509	847.738	848.071	3	18265	405117	m07962_KO_Brain_OLD_12_TrypLysC_2MC_2Mods_TMT_IAA_20ppm_0.9Da	847.744	-6.91	4.16	0.667	39/80	sp|B2RR83|YTDC2_MOUSE	0	K.STDSSSYPSPCASPSPPSSGK.G	1270	1290	0	Ythdc2
18328	59.96	4525	668.665	668.665	3	18303	405117	m07962_KO_Brain_OLD_12_TrypLysC_2MC_2Mods_TMT_IAA_20ppm_0.9Da	668.671	-8.68	4.247	0.662	27/60	sp|Q3UJU9|RMD3_MOUSE	3	R.SHSLPNSLDYAQASER.G	44	59	0	Rmdn3
18350	60.02	4537	748.387	748.388	3	18322	405117	m07962_KO_Brain_OLD_12_TrypLysC_2MC_2Mods_TMT_IAA_20ppm_0.9Da	748.394	-8.71	4.084	0.55	28/60	sp|P43024|CX6A1_MOUSE	1	R.HEEHERPPFVAYPHLR.I	65	80	1	Cox6a1
18354	60.04	4539	687.33	687.329	3	18322	405117	m07962_KO_Brain_OLD_12_TrypLysC_2MC_2Mods_TMT_IAA_20ppm_0.9Da	687.334	-6.75	2.817	0.46	23/56	sp|Q6PIC6|AT1A3_MOUSE	1	K.YQLSIHETEDPNDNR.Y	478	492	0	Atp1a3
18357	60.05	4540	617.319	617.319	2	18337	405117	m07962_KO_Brain_OLD_12_TrypLysC_2MC_2Mods_TMT_IAA_20ppm_0.9Da	617.325	-9.78	2.533	0.359	15/16	sp|P00920|CAH2_MOUSE	0	K.DFPIANGDR.Q	19	27	0	Ca2
18361	60.05	4544	473.254	473.254	3	18337	405117	m07962_KO_Brain_OLD_12_TrypLysC_2MC_2Mods_TMT_IAA_20ppm_0.9Da	473.259	-11.08	3.012	0.311	26/36	sp|Q8BGQ1|SPE39_MOUSE	1	R.AEELALSHYR.E	248	257	0	Vipas39
18364	60.06	4545	583.021	583.021	3	18337	405117	m07962_KO_Brain_OLD_12_TrypLysC_2MC_2Mods_TMT_IAA_20ppm_0.9Da	583.028	-10.85	2.965	0.348	21/32	sp|Q8K1M6|DNM1L_MOUSE	4	R.SQLDINNKK.S	254	262	1	Dnm1l
18380	60.11	4551	641.798	641.797	2	18356	405117	m07962_KO_Brain_OLD_12_TrypLysC_2MC_2Mods_TMT_IAA_20ppm_0.9Da	641.804	-10.63	2.552	0.443	13/14	sp|Q9CR09|UFC1_MOUSE	1	K.NSDNDWFR.L	48	55	0	Ufc1
18385	60.12	4554	669.305	669.638	3	18356	405117	m07962_KO_Brain_OLD_12_TrypLysC_2MC_2Mods_TMT_IAA_20ppm_0.9Da	669.314	-13.29	5.02	0.625	30/56	sp|P60879|SNP25_MOUSE	1	R.HM*ALDM*GNEIDTQNR.Q	162	176	0	Snap25
18396	60.16	4560	632.673	632.673	3	18375	405117	m07962_KO_Brain_OLD_12_TrypLysC_2MC_2Mods_TMT_IAA_20ppm_0.9Da	632.679	-10.53	3.824	0.625	30/48	sp|P05063|ALDOC_MOUSE	0	K.PNM*VTPGHACPIK.Y	231	243	0	Aldoc
18400	60.17	4563	508.795	508.795	2	18375	405117	m07962_KO_Brain_OLD_12_TrypLysC_2MC_2Mods_TMT_IAA_20ppm_0.9Da	508.801	-10.35	2.129	0.12	9/12	sp|Q6PDY0|CC85B_MOUSE	0	K.LAELEGR.Q	120	126	0	Ccdc85b
18410	60.21	4567	540.293	540.292	2	18394	405117	m07962_KO_Brain_OLD_12_TrypLysC_2MC_2Mods_TMT_IAA_20ppm_0.9Da	540.299	-11.09	1.845	0.272	10/12	sp|Q920I9|WDR7_MOUSE	1	K.CIMLASR.H	552	558	0	Wdr7
18411	60.21	4568	825.899	825.9	2	18394	405117	m07962_KO_Brain_OLD_12_TrypLysC_2MC_2Mods_TMT_IAA_20ppm_0.9Da	825.911	-13.56	2.395	0.418	15/20	sp|Q62261|SPTB2_MOUSE	1	K.QQMLENQM*EVR.K	1422	1432	0	Sptbn1
18418	60.23	4571	555.313	555.647	3	18394	405117	m07962_KO_Brain_OLD_12_TrypLysC_2MC_2Mods_TMT_IAA_20ppm_0.9Da	555.319	-11.06	3.436	0.359	20/40	sp|Q8BPN8|DMXL2_MOUSE	3	K.TPPHPSVEDVK.V	2237	2247	0	Dmxl2
18419	60.23	4572	586.662	586.996	3	18394	405117	m07962_KO_Brain_OLD_12_TrypLysC_2MC_2Mods_TMT_IAA_20ppm_0.9Da	586.67	-13.44	3.554	0.315	23/40	sp|P09925|SURF1_MOUSE	2	R.KPFVPENSPER.N	220	230	1	Surf1
18428	60.26	4576	707.887	707.887	2	18409	405117	m07962_KO_Brain_OLD_12_TrypLysC_2MC_2Mods_TMT_IAA_20ppm_0.9Da	707.895	-11.15	2.383	0.383	14/14	tr|D3Z0M9|D3Z0M9_MOUSE	0	R.EDYSITTK.G	374	381	0	Ddx23
18431	60.27	4578	591.296	591.295	3	18409	405117	m07962_KO_Brain_OLD_12_TrypLysC_2MC_2Mods_TMT_IAA_20ppm_0.9Da	591.303	-12.88	3.313	0.541	30/60	sp|Q6P9N1|HYCCI_MOUSE	0	R.SPSPAIGCVAGADANR.F	465	480	0	Fam126a
18444	60.31	4586	738.932	738.931	2	18409	405117	m07962_KO_Brain_OLD_12_TrypLysC_2MC_2Mods_TMT_IAA_20ppm_0.9Da	738.943	-15.42	2.662	0.479	18/20	sp|P60202|MYPR_MOUSE	0	K.GLSATVTGGQK.G	112	122	0	Plp1
18457	60.36	4592	863.913	863.912	2	18426	405117	m07962_KO_Brain_OLD_12_TrypLysC_2MC_2Mods_TMT_IAA_20ppm_0.9Da	863.917	-4.77	2.662	0.624	16/24	sp|P50396|GDIA_MOUSE	0	K.TFEGVDPQNTSM*R.D	157	169	0	Gdi1
18475	60.42	4601	411.881	412.216	3	18447	405117	m07962_KO_Brain_OLD_12_TrypLysC_2MC_2Mods_TMT_IAA_20ppm_0.9Da	411.886	-10.59	2.577	0.369	20/32	sp|P00920|CAH2_MOUSE	0	K.DFPIANGDR.Q	19	27	0	Ca2
18484	60.45	4606	576.273	576.273	3	18462	405117	m07962_KO_Brain_OLD_12_TrypLysC_2MC_2Mods_TMT_IAA_20ppm_0.9Da	576.28	-12.16	2.97	0.565	24/48	sp|P50396|GDIA_MOUSE	0	K.TFEGVDPQNTSM*R.D	157	169	0	Gdi1
18496	60.49	4612	733.384	733.634	4	18462	405117	m07962_KO_Brain_OLD_12_TrypLysC_2MC_2Mods_TMT_IAA_20ppm_0.9Da	733.392	-10.47	5.453	0.606	44/126	sp|Q61315|APC_MOUSE	5	K.EAEPANSQGEPSKPQASGYAPK.S	1988	2009	1	Apc
18499	60.49	4613	537.815	537.815	2	18479	405117	m07962_KO_Brain_OLD_12_TrypLysC_2MC_2Mods_TMT_IAA_20ppm_0.9Da	537.821	-11.48	2.303	0.117	12/12	sp|Q3U1J4|DDB1_MOUSE	0	K.VVEELTR.I	1132	1138	0	Ddb1
18505	60.51	4616	733.385	733.385	4	18479	405117	m07962_KO_Brain_OLD_12_TrypLysC_2MC_2Mods_TMT_IAA_20ppm_0.9Da	733.392	-10.07	3.712	0.471	38/126	sp|Q61315|APC_MOUSE	5	K.EAEPANSQGEPSKPQASGYAPK.S	1988	2009	1	Apc
18506	60.51	4617	762.419	762.419	2	18479	405117	m07962_KO_Brain_OLD_12_TrypLysC_2MC_2Mods_TMT_IAA_20ppm_0.9Da	762.429	-12.87	1.83	0.366	14/16	sp|O70133|DHX9_MOUSE	3	K.LSM*SQLNEK.E	624	632	0	Dhx9
18509	60.52	4618	863.905	863.905	2	18479	405117	m07962_KO_Brain_OLD_12_TrypLysC_2MC_2Mods_TMT_IAA_20ppm_0.9Da	863.917	-14.08	2.12	0.557	13/24	sp|P50396|GDIA_MOUSE	0	K.TFEGVDPQNTSM*R.D	157	169	0	Gdi1
18526	60.58	4627	505.274	505.525	4	18498	405117	m07962_KO_Brain_OLD_12_TrypLysC_2MC_2Mods_TMT_IAA_20ppm_0.9Da	505.28	-11.56	2.077	0.315	30/84	sp|P97445|CAC1A_MOUSE	1	K.THLDRPLVVDPQENR.N	818	832	1	Cacna1a
18540	60.62	4635	673.383	673.384	2	18515	405117	m07962_KO_Brain_OLD_12_TrypLysC_2MC_2Mods_TMT_IAA_20ppm_0.9Da	673.39	-10.38	3.235	0.293	16/16	tr|E9Q616|E9Q616_MOUSE	0	K.GDVDISGPK.L	3037	3045	0	Ahnak
18557	60.67	4644	480.606	480.606	3	18534	405117	m07962_KO_Brain_OLD_12_TrypLysC_2MC_2Mods_TMT_IAA_20ppm_0.9Da	480.61	-7.88	2.41	0.189	16/28	sp|Q6VNB8|WDFY3_MOUSE	1	R.DLVDTQYK.E	2319	2326	0	Wdfy3
18560	60.68	4645	550.935	550.935	3	18534	405117	m07962_KO_Brain_OLD_12_TrypLysC_2MC_2Mods_TMT_IAA_20ppm_0.9Da	550.943	-13.96	3.438	0.319	22/40	sp|Q62261|SPTB2_MOUSE	1	K.QQM*LENQMEVR.K	1422	1432	0	Sptbn1
18575	60.73	4652	591.834	592.334	4	18555	405117	m07962_KO_Brain_OLD_12_TrypLysC_2MC_2Mods_TMT_IAA_20ppm_0.9Da	591.84	-10.55	3.554	0.334	33/84	sp|Q9JLV1|BAG3_MOUSE	0	R.EPPPVTQPENKPESK.P	315	329	1	Bag3
18576	60.73	4653	687.398	687.399	2	18555	405117	m07962_KO_Brain_OLD_12_TrypLysC_2MC_2Mods_TMT_IAA_20ppm_0.9Da	687.406	-11.25	2.272	0.323	15/16	sp|Q8K1C0|ANGE2_MOUSE	2	K.AEVPVSADK.V	432	440	0	Angel2
18580	60.75	4656	822.441	822.442	2	18555	405117	m07962_KO_Brain_OLD_12_TrypLysC_2MC_2Mods_TMT_IAA_20ppm_0.9Da	822.449	-10.34	4.384	0.657	25/30	sp|O88737|BSN_MOUSE	1	K.PAGEAVAGSGSGVLSR.P	2344	2359	0	Bsn
18584	60.76	4658	724.857	724.856	2	18555	405117	m07962_KO_Brain_OLD_12_TrypLysC_2MC_2Mods_TMT_IAA_20ppm_0.9Da	724.863	-8.8	2.802	0.516	14/20	sp|Q8VDK1|NIT1_MOUSE	1	R.CSEGPGLCLAR.I	281	291	0	Nit1
18587	60.77	4659	926.469	926.47	2	18555	405117	m07962_KO_Brain_OLD_12_TrypLysC_2MC_2Mods_TMT_IAA_20ppm_0.9Da	926.48	-11.79	2.233	0.487	16/24	sp|P13595|NCAM1_MOUSE	4	K.LEGQM*GEDGNSIK.V	607	619	0	Ncam1
18590	60.78	4661	476.806	476.806	2	18570	405117	m07962_KO_Brain_OLD_12_TrypLysC_2MC_2Mods_TMT_IAA_20ppm_0.9Da	476.811	-10.55	1.801	0.011	10/12	sp|O88587|COMT_MOUSE	2	R.LLPPGAR.L	122	128	0	Comt
18591	60.78	4662	621.975	621.975	3	18570	405117	m07962_KO_Brain_OLD_12_TrypLysC_2MC_2Mods_TMT_IAA_20ppm_0.9Da	621.983	-13.03	2.685	0.101	22/40	sp|Q8VIJ6|SFPQ_MOUSE	0	R.M*EELHSQEMQK.R	541	551	0	Sfpq
18604	60.82	4668	548.629	548.63	3	18589	405117	m07962_KO_Brain_OLD_12_TrypLysC_2MC_2Mods_TMT_IAA_20ppm_0.9Da	548.635	-10.65	4.074	0.556	31/60	sp|O88737|BSN_MOUSE	1	K.PAGEAVAGSGSGVLSR.P	2344	2359	0	Bsn
18605	60.83	4669	605.101	605.1	4	18589	405117	m07962_KO_Brain_OLD_12_TrypLysC_2MC_2Mods_TMT_IAA_20ppm_0.9Da	605.107	-10.34	2.939	0.404	31/78	sp|P06837|NEUM_MOUSE	0	K.EKDDAPVADGVEKK.E	68	81	2	Gap43
18610	60.84	4671	687.398	687.9	2	18589	405117	m07962_KO_Brain_OLD_12_TrypLysC_2MC_2Mods_TMT_IAA_20ppm_0.9Da	687.406	-10.68	3.182	0.367	15/16	sp|Q8K1C0|ANGE2_MOUSE	2	K.AEVPVSADK.V	432	440	0	Angel2
18614	60.85	4673	453.596	453.596	3	18589	405117	m07962_KO_Brain_OLD_12_TrypLysC_2MC_2Mods_TMT_IAA_20ppm_0.9Da	453.6	-10.37	2.031	0.211	16/24	sp|Q8R3V5|SHLB2_MOUSE	4	R.HM*LDLQK.Q	270	276	0	Sh3glb2
18617	60.86	4674	795.441	796.444	2	18589	405117	m07962_KO_Brain_OLD_12_TrypLysC_2MC_2Mods_TMT_IAA_20ppm_0.9Da	795.449	-9.18	2.308	0.14	16/18	sp|O08599|STXB1_MOUSE	2	K.NGITEENLNK.L	416	425	0	Stxbp1
18623	60.88	4678	550.938	550.939	3	18602	405117	m07962_KO_Brain_OLD_12_TrypLysC_2MC_2Mods_TMT_IAA_20ppm_0.9Da	550.943	-8.32	3.615	0.113	21/40	sp|Q62261|SPTB2_MOUSE	1	K.QQM*LENQMEVR.K	1422	1432	0	Sptbn1
18627	60.89	4680	788.775	788.774	3	18602	405117	m07962_KO_Brain_OLD_12_TrypLysC_2MC_2Mods_TMT_IAA_20ppm_0.9Da	788.784	-11.97	3.577	0.517	27/56	sp|Q9JLV1|BAG3_MOUSE	0	R.EPPPVTQPENKPESK.P	315	329	1	Bag3
18631	60.9	4683	508.616	508.615	3	18602	405117	m07962_KO_Brain_OLD_12_TrypLysC_2MC_2Mods_TMT_IAA_20ppm_0.9Da	508.622	-11.07	2.282	0.156	17/32	sp|O70133|DHX9_MOUSE	3	K.LSM*SQLNEK.E	624	632	0	Dhx9
18656	60.99	4694	651.003	651.337	3	18638	405117	m07962_KO_Brain_OLD_12_TrypLysC_2MC_2Mods_TMT_IAA_20ppm_0.9Da	651.011	-12.45	5.192	0.643	35/64	sp|Q9D032|SSBP3_MOUSE	2	K.NSPNNISGISNPPGTPR.D	346	362	0	Ssbp3
18660	61	4696	706.894	706.893	2	18638	405117	m07962_KO_Brain_OLD_12_TrypLysC_2MC_2Mods_TMT_IAA_20ppm_0.9Da	706.902	-11.54	1.589	0.179	10/12	sp|Q61316|HSP74_MOUSE	1	K.QIQQYM*K.V	706	712	0	Hspa4
18688	61.1	4711	630.982	631.316	3	18670	405117	m07962_KO_Brain_OLD_12_TrypLysC_2MC_2Mods_TMT_IAA_20ppm_0.9Da	630.988	-10.86	3.787	0.523	24/52	sp|Q60967|PAPS1_MOUSE	0	K.NLGFSPEDREENVR.R	98	111	1	Papss1
18689	61.1	4712	669.309	669.643	3	18670	405117	m07962_KO_Brain_OLD_12_TrypLysC_2MC_2Mods_TMT_IAA_20ppm_0.9Da	669.314	-7.42	4.156	0.654	31/56	sp|P60879|SNP25_MOUSE	1	R.HM*ALDM*GNEIDTQNR.Q	162	176	0	Snap25
18706	61.15	4720	666.885	666.885	2	18687	405117	m07962_KO_Brain_OLD_12_TrypLysC_2MC_2Mods_TMT_IAA_20ppm_0.9Da	666.892	-10.62	2.619	0.029	12/12	sp|O35136|NCAM2_MOUSE	4	K.LIEENEK.Y	250	256	0	Ncam2
18710	61.17	4723	641.99	641.99	3	18687	405117	m07962_KO_Brain_OLD_12_TrypLysC_2MC_2Mods_TMT_IAA_20ppm_0.9Da	641.995	-8.12	3.559	0.492	25/64	tr|E9Q4N6|E9Q4N6_MOUSE	2	R.QGPGGPAQAPPYPGMNR.T	992	1008	0	Arid1b
18713	61.18	4724	653.869	653.869	2	18687	405117	m07962_KO_Brain_OLD_12_TrypLysC_2MC_2Mods_TMT_IAA_20ppm_0.9Da	653.876	-10.01	2.264	0.203	12/12	sp|Q61879|MYH10_MOUSE	2	K.ELACEVK.V	1235	1241	0	Myh10
18714	61.18	4725	651.004	651.673	3	18687	405117	m07962_KO_Brain_OLD_12_TrypLysC_2MC_2Mods_TMT_IAA_20ppm_0.9Da	651.011	-11.98	3.203	0.382	22/64	sp|Q9D032|SSBP3_MOUSE	2	K.NSPNNISGISNPPGTPR.D	346	362	0	Ssbp3
18724	61.21	4730	510.333	510.333	3	18704	405117	m07962_KO_Brain_OLD_12_TrypLysC_2MC_2Mods_TMT_IAA_20ppm_0.9Da	510.339	-11.86	3.652	0.099	22/24	sp|Q3TZ89|SC31B_MOUSE	3	R.KNEPIIK.V	200	206	1	Sec31b
18728	61.23	4732	795.422	795.925	2	18704	405117	m07962_KO_Brain_OLD_12_TrypLysC_2MC_2Mods_TMT_IAA_20ppm_0.9Da	795.434	-15.08	3.323	0.315	17/18	sp|Q9DBC3|CMTR1_MOUSE	1	R.TDPECTAPLK.K	5	14	0	Cmtr1
18732	61.24	4734	926.476	926.978	2	18704	405117	m07962_KO_Brain_OLD_12_TrypLysC_2MC_2Mods_TMT_IAA_20ppm_0.9Da	926.48	-4.57	2.599	0.467	19/24	sp|P13595|NCAM1_MOUSE	4	K.LEGQM*GEDGNSIK.V	607	619	0	Ncam1
18739	61.26	4737	449.434	449.634	5	18719	405117	m07962_KO_Brain_OLD_12_TrypLysC_2MC_2Mods_TMT_IAA_20ppm_0.9Da	449.439	-11.47	4.423	0.499	52/120	sp|P43024|CX6A1_MOUSE	1	R.HEEHERPPFVAYPHLR.I	65	80	1	Cox6a1
18744	61.28	4740	690.374	690.374	2	18719	405117	m07962_KO_Brain_OLD_12_TrypLysC_2MC_2Mods_TMT_IAA_20ppm_0.9Da	690.382	-11.49	3.241	0.343	16/16	sp|Q8CDM8|F16B1_MOUSE	1	K.EDASAFPGK.R	346	354	0	Fam160b1
18748	61.29	4742	600.325	600.324	3	18719	405117	m07962_KO_Brain_OLD_12_TrypLysC_2MC_2Mods_TMT_IAA_20ppm_0.9Da	600.33	-9.3	2.336	0.315	28/60	sp|Q6PDJ6|FBX42_MOUSE	0	R.PGPAQGDGHSLPPIAR.R	604	619	0	Fbxo42
18751	61.3	4744	731.886	731.886	2	18719	405117	m07962_KO_Brain_OLD_12_TrypLysC_2MC_2Mods_TMT_IAA_20ppm_0.9Da	731.898	-15.74	3.234	0.504	16/20	sp|Q80T69|RSBN1_MOUSE	1	K.EVQTVCAGLTR.I	277	287	0	Rsbn1
18767	61.35	4753	775.435	775.435	2	18738	405117	m07962_KO_Brain_OLD_12_TrypLysC_2MC_2Mods_TMT_IAA_20ppm_0.9Da	775.446	-13.14	3.372	0.401	18/18	sp|A2A6A1|GPTC8_MOUSE	0	R.TVSEASELQK.E	457	466	0	Gpatch8
18770	61.36	4754	795.422	795.423	2	18738	405117	m07962_KO_Brain_OLD_12_TrypLysC_2MC_2Mods_TMT_IAA_20ppm_0.9Da	795.434	-15.08	1.944	0.273	14/18	sp|Q9DBC3|CMTR1_MOUSE	1	R.TDPECTAPLK.K	5	14	0	Cmtr1
18779	61.39	4758	577.365	577.364	2	18757	405117	m07962_KO_Brain_OLD_12_TrypLysC_2MC_2Mods_TMT_IAA_20ppm_0.9Da	577.371	-10.77	1.73	0.378	11/12	sp|Q8BM85|TBCK_MOUSE	2	K.PLPSGPK.S	178	184	0	Tbck
18780	61.39	4759	495.955	495.955	3	18757	405117	m07962_KO_Brain_OLD_12_TrypLysC_2MC_2Mods_TMT_IAA_20ppm_0.9Da	495.961	-11.82	2.622	0.289	21/32	sp|B9EJA2|CTTB2_MOUSE	5	K.VVNEENVPK.S	587	595	0	Cttnbp2
18800	61.45	4769	651.904	651.903	2	18774	405117	m07962_KO_Brain_OLD_12_TrypLysC_2MC_2Mods_TMT_IAA_20ppm_0.9Da	651.911	-11.15	2.172	0.167	10/12	sp|Q9JLC8|SACS_MOUSE	3	R.LQQTNLK.L	3123	3129	0	Sacs
18807	61.48	4772	743.429	743.43	2	18795	405117	m07962_KO_Brain_OLD_12_TrypLysC_2MC_2Mods_TMT_IAA_20ppm_0.9Da	743.437	-10.88	2.796	0.455	16/16	sp|B9EJA2|CTTB2_MOUSE	5	K.VVNEENVPK.S	587	595	0	Cttnbp2
18808	61.48	4773	732.903	732.903	2	18795	405117	m07962_KO_Brain_OLD_12_TrypLysC_2MC_2Mods_TMT_IAA_20ppm_0.9Da	732.91	-10.53	3.119	0.32	14/14	sp|P28652|KCC2B_MOUSE	8	R.QETVECLK.K	285	292	0	Camk2b
18816	61.5	4778	532.93	532.93	3	18795	405117	m07962_KO_Brain_OLD_12_TrypLysC_2MC_2Mods_TMT_IAA_20ppm_0.9Da	532.938	-15.38	2.665	0.614	23/40	sp|P16330|CN37_MOUSE	1	K.RLDEDLAGYCR.R	102	112	1	Cnp
18823	61.52	4781	739.4	739.4	2	18806	405117	m07962_KO_Brain_OLD_12_TrypLysC_2MC_2Mods_TMT_IAA_20ppm_0.9Da	739.408	-10.98	3.405	0.365	16/16	sp|Q3UHL1|CAMKV_MOUSE	0	K.DGVCAQIEK.N	298	306	0	Camkv
18831	61.55	4785	754.026	754.359	3	18806	405117	m07962_KO_Brain_OLD_12_TrypLysC_2MC_2Mods_TMT_IAA_20ppm_0.9Da	754.037	-14.96	5.362	0.642	36/68	sp|P42337|PK3CA_MOUSE	1	R.TGIYHGGEPLCDNVNTQR.V	358	375	0	Pik3ca
18834	61.56	4786	720.861	720.859	2	18806	405117	m07962_KO_Brain_OLD_12_TrypLysC_2MC_2Mods_TMT_IAA_20ppm_0.9Da	720.87	-12.63	3.15	0.39	15/18	sp|Q61627|GRID1_MOUSE	0	K.YEIYQAPDGR.Y	482	491	0	Grid1
18838	61.57	4788	493.269	493.268	3	18821	405117	m07962_KO_Brain_OLD_12_TrypLysC_2MC_2Mods_TMT_IAA_20ppm_0.9Da	493.274	-11.75	2.971	0.16	19/32	sp|Q3UHL1|CAMKV_MOUSE	0	K.DGVCAQIEK.N	298	306	0	Camkv
18841	61.58	4790	572.672	572.673	3	18821	405117	m07962_KO_Brain_OLD_12_TrypLysC_2MC_2Mods_TMT_IAA_20ppm_0.9Da	572.678	-10.81	3.097	0.447	22/40	sp|P59325|IF5_MOUSE	0	K.ALNRPPTYPTK.Y	45	55	1	Eif5
18850	61.61	4795	617.319	617.32	2	18836	405117	m07962_KO_Brain_OLD_12_TrypLysC_2MC_2Mods_TMT_IAA_20ppm_0.9Da	617.325	-9.34	2.557	0.388	16/16	sp|P00920|CAH2_MOUSE	0	K.DFPIANGDR.Q	19	27	0	Ca2
18871	61.66	4805	636.875	636.874	2	18849	405117	m07962_KO_Brain_OLD_12_TrypLysC_2MC_2Mods_TMT_IAA_20ppm_0.9Da	636.882	-11.31	2.242	0.199	10/12	tr|B9EJL3|B9EJL3_MOUSE	0	K.DPQLVDK.I	51	57	0	S100z
18882	61.7	4811	632.673	633.007	3	18866	405117	m07962_KO_Brain_OLD_12_TrypLysC_2MC_2Mods_TMT_IAA_20ppm_0.9Da	632.679	-10.2	3.87	0.459	29/48	sp|P05063|ALDOC_MOUSE	0	K.PNM*VTPGHACPIK.Y	231	243	0	Aldoc
18886	61.71	4813	608.389	608.39	2	18866	405117	m07962_KO_Brain_OLD_12_TrypLysC_2MC_2Mods_TMT_IAA_20ppm_0.9Da	608.395	-8.92	2.902	0.428	14/14	tr|Q5SWZ5|Q5SWZ5_MOUSE	0	R.AQAVGALK.E	1724	1731	0	Mprip
18895	61.73	4819	819.42	819.923	2	18866	405117	m07962_KO_Brain_OLD_12_TrypLysC_2MC_2Mods_TMT_IAA_20ppm_0.9Da	819.431	-13.02	4.914	0.576	22/26	sp|Q9WTS5|TEN2_MOUSE	0	R.VTTGVSSIASEDSR.K	2571	2584	0	Tenm2
18900	61.75	4821	627.861	627.86	2	18881	405117	m07962_KO_Brain_OLD_12_TrypLysC_2MC_2Mods_TMT_IAA_20ppm_0.9Da	627.868	-11.24	1.4	0.01	11/12	sp|Q61644|PACN1_MOUSE	0	K.QIM*GGFK.E	121	127	0	Pacsin1
18911	61.78	4827	696.408	696.408	2	18881	405117	m07962_KO_Brain_OLD_12_TrypLysC_2MC_2Mods_TMT_IAA_20ppm_0.9Da	696.411	-4.44	2.801	0.282	14/14	sp|Q91ZT5|FGD4_MOUSE	5	K.SVTEEIQK.Q	325	332	0	Fgd4
18915	61.79	4828	819.42	819.42	2	18881	405117	m07962_KO_Brain_OLD_12_TrypLysC_2MC_2Mods_TMT_IAA_20ppm_0.9Da	819.431	-13.02	4.094	0.658	23/26	sp|Q9WTS5|TEN2_MOUSE	0	R.VTTGVSSIASEDSR.K	2571	2584	0	Tenm2
18919	61.8	4830	600.837	600.837	2	18898	405117	m07962_KO_Brain_OLD_12_TrypLysC_2MC_2Mods_TMT_IAA_20ppm_0.9Da	600.843	-10.12	3.103	0.476	16/16	sp|Q91XM9|DLG2_MOUSE	8	R.AISLEGEPR.K	412	420	0	Dlg2
18928	61.82	4836	487.311	487.311	3	18898	405117	m07962_KO_Brain_OLD_12_TrypLysC_2MC_2Mods_TMT_IAA_20ppm_0.9Da	487.317	-12.06	2.96	0.259	21/32	sp|Q03265|ATPA_MOUSE	1	K.RSTVAQLVK.R	253	261	1	Atp5a1
18938	61.85	4841	635.669	635.669	3	18917	405117	m07962_KO_Brain_OLD_12_TrypLysC_2MC_2Mods_TMT_IAA_20ppm_0.9Da	635.675	-9.81	4.616	0.592	27/44	tr|E9Q3L2|E9Q3L2_MOUSE	0	K.TNIYLDEEGHQK.D	1635	1646	0	Pi4ka
18944	61.86	4845	650.719	650.718	3	18917	405117	m07962_KO_Brain_OLD_12_TrypLysC_2MC_2Mods_TMT_IAA_20ppm_0.9Da	650.726	-9.76	3.428	0.375	19/40	sp|Q61191|HCFC1_MOUSE	2	K.KQELQPGTAYK.F	1863	1873	1	Hcfc1
18949	61.88	4847	413.906	413.906	3	18917	405117	m07962_KO_Brain_OLD_12_TrypLysC_2MC_2Mods_TMT_IAA_20ppm_0.9Da	413.911	-12.33	3.354	0.52	21/32	sp|P84309|ADCY5_MOUSE	3	R.VHCGVLGLR.K	571	579	0	Adcy5
18959	61.9	4852	631.391	631.391	2	18936	405117	m07962_KO_Brain_OLD_12_TrypLysC_2MC_2Mods_TMT_IAA_20ppm_0.9Da	631.398	-10.03	2.277	0.28	14/16	sp|Q61937|NPM_MOUSE	3	R.TVSLGAGAK.D	46	54	0	Npm1
18960	61.9	4854	666.394	666.394	2	18936	405117	m07962_KO_Brain_OLD_12_TrypLysC_2MC_2Mods_TMT_IAA_20ppm_0.9Da	666.4	-10.05	3.535	0.275	14/14	sp|Q3TPX4|EXOC5_MOUSE	1	K.EAADVIQK.L	158	165	0	Exoc5
18967	61.92	4857	740.9	740.9	2	18936	405117	m07962_KO_Brain_OLD_12_TrypLysC_2MC_2Mods_TMT_IAA_20ppm_0.9Da	740.908	-9.79	3.736	0.445	18/18	sp|O88532|ZFR_MOUSE	1	R.EGDVTSGMVK.D	879	888	0	Zfr
18973	61.94	4858	485.81	485.811	2	18953	405117	m07962_KO_Brain_OLD_12_TrypLysC_2MC_2Mods_TMT_IAA_20ppm_0.9Da	485.816	-11.55	2.096	0.253	12/12	sp|Q9Z0R4|ITSN1_MOUSE	7	K.LISGPVR.K	961	967	0	Itsn1
18974	61.94	4859	465.598	465.598	3	18953	405117	m07962_KO_Brain_OLD_12_TrypLysC_2MC_2Mods_TMT_IAA_20ppm_0.9Da	465.603	-11.18	3.328	0.473	20/36	sp|Q9CWS4|INT11_MOUSE	1	K.ELGLAEHQLR.F	501	510	0	Cpsf3l
18977	61.95	4860	494.269	494.269	3	18953	405117	m07962_KO_Brain_OLD_12_TrypLysC_2MC_2Mods_TMT_IAA_20ppm_0.9Da	494.274	-10.65	2.681	0.372	19/36	sp|O88532|ZFR_MOUSE	1	R.EGDVTSGMVK.D	879	888	0	Zfr
18978	61.95	4861	448.263	448.263	3	18953	405117	m07962_KO_Brain_OLD_12_TrypLysC_2MC_2Mods_TMT_IAA_20ppm_0.9Da	448.268	-11.07	2.488	0.205	18/28	sp|Q9CRB6|TPPP3_MOUSE	0	K.FAIHGDPK.A	17	24	0	Tppp3
18982	61.96	4863	479.598	479.599	3	18953	405117	m07962_KO_Brain_OLD_12_TrypLysC_2MC_2Mods_TMT_IAA_20ppm_0.9Da	479.604	-11.49	2.702	0.216	21/28	sp|B9EKR1|PRPTZ_MOUSE	0	K.YPICNSPK.Q	53	60	0	Ptprz1
18989	61.98	4866	522.318	522.318	2	18972	405117	m07962_KO_Brain_OLD_12_TrypLysC_2MC_2Mods_TMT_IAA_20ppm_0.9Da	522.324	-11.69	2.094	0.244	11/12	sp|Q9DCC8|TOM20_MOUSE	0	K.LPTISQR.I	126	132	0	Tomm20
18990	61.98	4868	566.326	566.326	2	18972	405117	m07962_KO_Brain_OLD_12_TrypLysC_2MC_2Mods_TMT_IAA_20ppm_0.9Da	566.332	-10.88	2.866	0.22	14/14	sp|Q9QXS1|PLEC_MOUSE	18	R.LTVDEAVR.A	3220	3227	0	Plec
18996	61.99	4871	638.372	638.372	2	18972	405117	m07962_KO_Brain_OLD_12_TrypLysC_2MC_2Mods_TMT_IAA_20ppm_0.9Da	638.378	-10.75	2.393	0.321	13/14	sp|Q64727|VINC_MOUSE	0	K.NLGPGMTK.M	163	170	0	Vcl
18997	62	4872	421.263	421.263	3	18972	405117	m07962_KO_Brain_OLD_12_TrypLysC_2MC_2Mods_TMT_IAA_20ppm_0.9Da	421.267	-10.98	3.419	0.258	23/32	sp|Q61937|NPM_MOUSE	3	R.TVSLGAGAK.D	46	54	0	Npm1
19017	62.05	4881	795.376	795.376	2	18987	405117	m07962_KO_Brain_OLD_12_TrypLysC_2MC_2Mods_TMT_IAA_20ppm_0.9Da	795.383	-8.48	3.271	0.486	16/20	tr|F2Z3U3|F2Z3U3_MOUSE	3	R.QETNMANFSYR.F	58	68	0	Raph1
19031	62.09	4888	810.437	810.436	2	19004	405117	m07962_KO_Brain_OLD_12_TrypLysC_2MC_2Mods_TMT_IAA_20ppm_0.9Da	810.445	-10.02	3.617	0.491	18/18	sp|G3X9K3|BIG1_MOUSE	1	R.MENQALQEAK.Q	209	218	0	Arfgef1
19040	62.12	4893	691.899	691.899	2	19021	405117	m07962_KO_Brain_OLD_12_TrypLysC_2MC_2Mods_TMT_IAA_20ppm_0.9Da	691.906	-10.12	3.613	0.516	16/16	sp|Q4VA53|PDS5B_MOUSE	2	K.YSLQSAAGK.D	419	427	0	Pds5b
19044	62.13	4895	685.825	685.824	2	19021	405117	m07962_KO_Brain_OLD_12_TrypLysC_2MC_2Mods_TMT_IAA_20ppm_0.9Da	685.832	-9.92	3.257	0.642	17/18	sp|O88456|CPNS1_MOUSE	1	K.TDGFGIDTCR.S	137	146	0	Capns1
19045	62.13	4896	585.827	585.827	2	19021	405117	m07962_KO_Brain_OLD_12_TrypLysC_2MC_2Mods_TMT_IAA_20ppm_0.9Da	585.833	-10.19	2.682	0.482	14/14	sp|Q3UPR9|SBSPO_MOUSE	0	R.WQAIGNPR.C	232	239	0	Sbspon
19048	62.14	4897	590.816	590.816	2	19021	405117	m07962_KO_Brain_OLD_12_TrypLysC_2MC_2Mods_TMT_IAA_20ppm_0.9Da	590.823	-10.95	2.712	0.418	13/14	sp|Q2M3X8|PHAR1_MOUSE	4	K.TLAMTMQR.L	319	326	0	Phactr1
19049	62.14	4898	444.598	444.598	3	19021	405117	m07962_KO_Brain_OLD_12_TrypLysC_2MC_2Mods_TMT_IAA_20ppm_0.9Da	444.603	-11.15	2.454	0.09	21/28	sp|Q3TPX4|EXOC5_MOUSE	1	K.EAADVIQK.L	158	165	0	Exoc5
19069	62.2	4907	424.227	424.226	3	19055	405117	m07962_KO_Brain_OLD_12_TrypLysC_2MC_2Mods_TMT_IAA_20ppm_0.9Da	424.231	-8.88	3.813	0.403	24/28	sp|P62137|PP1A_MOUSE	3	K.HDLDLICR.A	239	246	0	Ppp1ca
19070	62.2	4908	635.835	635.835	2	19055	405117	m07962_KO_Brain_OLD_12_TrypLysC_2MC_2Mods_TMT_IAA_20ppm_0.9Da	635.842	-11.2	2.385	0.545	13/14	sp|P62137|PP1A_MOUSE	3	K.HDLDLICR.A	239	246	0	Ppp1ca
19072	62.2	4910	760.399	760.399	2	19055	405117	m07962_KO_Brain_OLD_12_TrypLysC_2MC_2Mods_TMT_IAA_20ppm_0.9Da	760.407	-10.5	2.279	0.377	13/18	sp|Q9D855|QCR7_MOUSE	1	R.RLPEDLYNDR.M	50	59	1	Uqcrb
19079	62.23	4913	592.347	592.347	2	19055	405117	m07962_KO_Brain_OLD_12_TrypLysC_2MC_2Mods_TMT_IAA_20ppm_0.9Da	592.353	-10.93	2.143	0.233	12/14	sp|Q91YM2|RHG35_MOUSE	0	K.IEHLISSR.F	570	577	0	Arhgap35
19086	62.25	4916	457.552	457.552	3	19068	405117	m07962_KO_Brain_OLD_12_TrypLysC_2MC_2Mods_TMT_IAA_20ppm_0.9Da	457.557	-11.29	2.712	0.368	22/36	sp|O88456|CPNS1_MOUSE	1	K.TDGFGIDTCR.S	137	146	0	Capns1
19102	62.3	4925	709.878	709.878	2	19068	405117	m07962_KO_Brain_OLD_12_TrypLysC_2MC_2Mods_TMT_IAA_20ppm_0.9Da	709.888	-14.81	2.664	0.186	15/18	sp|Q6PGB8|SMCA1_MOUSE	2	R.LITDNTVEER.I	614	623	0	Smarca1
19107	62.31	4928	672.927	672.927	2	19085	405117	m07962_KO_Brain_OLD_12_TrypLysC_2MC_2Mods_TMT_IAA_20ppm_0.9Da	672.934	-11.64	3.346	0.428	14/14	sp|A2A891|CMTA1_MOUSE	5	R.TAVIVQQK.L	1628	1635	0	Camta1
19115	62.34	4931	724.911	724.91	2	19085	405117	m07962_KO_Brain_OLD_12_TrypLysC_2MC_2Mods_TMT_IAA_20ppm_0.9Da	724.922	-14.96	3.472	0.341	18/18	sp|P52480|KPYM_MOUSE	1	K.GSGTAEVELK.K	126	135	0	Pkm
19121	62.35	4935	718.894	718.894	2	19104	405117	m07962_KO_Brain_OLD_12_TrypLysC_2MC_2Mods_TMT_IAA_20ppm_0.9Da	718.902	-11.21	2.326	0.322	14/14	sp|B9EKR1|PRPTZ_MOUSE	0	K.YPICNSPK.Q	53	60	0	Ptprz1
19125	62.36	4937	699.378	699.378	2	19104	405117	m07962_KO_Brain_OLD_12_TrypLysC_2MC_2Mods_TMT_IAA_20ppm_0.9Da	699.387	-13.86	2.873	0.396	15/16	sp|Q8BZ60|STON2_MOUSE	1	R.DEFSGTVGK.G	574	582	0	Ston2
19140	62.41	4945	694.406	694.405	2	19119	405117	m07962_KO_Brain_OLD_12_TrypLysC_2MC_2Mods_TMT_IAA_20ppm_0.9Da	694.413	-10.8	2.049	0.155	14/14	sp|Q8VDY9|CAAP1_MOUSE	0	K.QPEVLESK.Q	218	225	0	Caap1
19143	62.42	4946	802.417	802.918	2	19119	405117	m07962_KO_Brain_OLD_12_TrypLysC_2MC_2Mods_TMT_IAA_20ppm_0.9Da	802.422	-6.74	4.612	0.404	18/18	sp|Q3UMB9|WASH7_MOUSE	0	R.NSAEGTEYFK.M	983	992	0	Kiaa1033
19144	62.42	4947	863.91	864.412	2	19119	405117	m07962_KO_Brain_OLD_12_TrypLysC_2MC_2Mods_TMT_IAA_20ppm_0.9Da	863.917	-7.94	2.49	0.519	13/24	sp|P50396|GDIA_MOUSE	0	K.TFEGVDPQNTSM*R.D	157	169	0	Gdi1
19151	62.45	4950	731.926	731.925	2	19119	405117	m07962_KO_Brain_OLD_12_TrypLysC_2MC_2Mods_TMT_IAA_20ppm_0.9Da	731.935	-12.49	3.441	0.421	16/18	sp|Q8JZR6|S4A8_MOUSE	1	K.ALSINSGNTK.E	1074	1083	0	Slc4a8
19154	62.46	4951	663.975	664.309	3	19134	405117	m07962_KO_Brain_OLD_12_TrypLysC_2MC_2Mods_TMT_IAA_20ppm_0.9Da	663.982	-10.98	4.576	0.096	32/56	sp|P60879|SNP25_MOUSE	1	R.HM*ALDMGNEIDTQNR.Q	162	176	0	Snap25
19155	62.46	4952	595.872	595.872	2	19134	405117	m07962_KO_Brain_OLD_12_TrypLysC_2MC_2Mods_TMT_IAA_20ppm_0.9Da	595.879	-11.93	1.925	0.123	12/12	sp|Q2YDW2|MSTO1_MOUSE	2	K.GSLNTLK.E	74	80	0	Msto1
19160	62.47	4955	699.382	699.383	2	19134	405117	m07962_KO_Brain_OLD_12_TrypLysC_2MC_2Mods_TMT_IAA_20ppm_0.9Da	699.387	-7.83	2.821	0.4	15/16	sp|Q8BZ60|STON2_MOUSE	1	R.DEFSGTVGK.G	574	582	0	Ston2
19161	62.48	4956	488.287	488.286	3	19134	405117	m07962_KO_Brain_OLD_12_TrypLysC_2MC_2Mods_TMT_IAA_20ppm_0.9Da	488.292	-11.48	2.589	0.483	17/36	sp|Q8JZR6|S4A8_MOUSE	1	K.ALSINSGNTK.E	1074	1083	0	Slc4a8
19172	62.52	4962	930.477	930.478	2	19134	405117	m07962_KO_Brain_OLD_12_TrypLysC_2MC_2Mods_TMT_IAA_20ppm_0.9Da	930.488	-11.59	3.513	0.487	20/22	sp|P33173|KIF1A_MOUSE	4	R.CNAIINEDPNNK.L	356	367	0	Kif1a
19186	62.56	4969	945.503	945.505	2	19153	405117	m07962_KO_Brain_OLD_12_TrypLysC_2MC_2Mods_TMT_IAA_20ppm_0.9Da	945.511	-8.38	4.617	0.17	20/20	sp|Q6P4S6|SIK3_MOUSE	3	K.QLQQECEQLQK.M	640	650	0	Sik3
19190	62.57	4970	620.655	620.655	3	19174	405117	m07962_KO_Brain_OLD_12_TrypLysC_2MC_2Mods_TMT_IAA_20ppm_0.9Da	620.661	-9.69	4.027	0.394	27/44	sp|P33173|KIF1A_MOUSE	4	R.CNAIINEDPNNK.L	356	367	0	Kif1a
19192	62.58	4972	703.697	703.695	3	19174	405117	m07962_KO_Brain_OLD_12_TrypLysC_2MC_2Mods_TMT_IAA_20ppm_0.9Da	703.704	-10.19	4.203	0.654	26/60	sp|Q64337|SQSTM_MOUSE	2	R.LTPTTPESSSTGTEDK.S	268	283	0	Sqstm1
19210	62.63	4982	666.91	666.909	2	19189	405117	m07962_KO_Brain_OLD_12_TrypLysC_2MC_2Mods_TMT_IAA_20ppm_0.9Da	666.916	-9.8	3.8	0.395	16/16	sp|Q80TE7|LRRC7_MOUSE	1	K.VGSLQATAK.D	706	714	0	Lrrc7
19211	62.63	4983	569.566	569.816	4	19189	405117	m07962_KO_Brain_OLD_12_TrypLysC_2MC_2Mods_TMT_IAA_20ppm_0.9Da	569.572	-10.86	3.44	0.508	32/78	sp|Q60714|S27A1_MOUSE	0	R.RFDGYVSDSATNKK.I	462	475	2	Slc27a1
19230	62.69	4992	743.086	743.421	3	19208	405117	m07962_KO_Brain_OLD_12_TrypLysC_2MC_2Mods_TMT_IAA_20ppm_0.9Da	743.093	-9.74	3.744	0.42	35/60	sp|Q61548|AP180_MOUSE	2	K.KPGNNEGSGAPSPLSK.S	289	304	1	Snap91
19237	62.71	4995	696.401	696.402	2	19208	405117	m07962_KO_Brain_OLD_12_TrypLysC_2MC_2Mods_TMT_IAA_20ppm_0.9Da	696.408	-9.91	3.097	0.422	14/14	sp|Q99JW2|ACY1_MOUSE	0	R.QLGLSCQK.I	44	51	0	Acy1
19245	62.73	4999	691.375	691.876	2	19208	405117	m07962_KO_Brain_OLD_12_TrypLysC_2MC_2Mods_TMT_IAA_20ppm_0.9Da	691.383	-11.54	1.511	0.022	11/12	sp|Q9Z2Q6|SEPT5_MOUSE	0	R.MQEM*LQK.M	355	361	0	Sept5
19250	62.75	5002	489.795	489.794	2	19227	405117	m07962_KO_Brain_OLD_12_TrypLysC_2MC_2Mods_TMT_IAA_20ppm_0.9Da	489.8	-11.31	2.232	0.117	12/12	sp|Q8BME9|CBLN4_MOUSE	0	K.VAFSAVR.S	68	74	0	Cbln4
19253	62.76	5003	444.941	444.941	3	19227	405117	m07962_KO_Brain_OLD_12_TrypLysC_2MC_2Mods_TMT_IAA_20ppm_0.9Da	444.947	-11.46	2.321	0.128	18/32	sp|Q80TE7|LRRC7_MOUSE	1	K.VGSLQATAK.D	706	714	0	Lrrc7
19254	62.76	5004	687.897	687.897	2	19227	405117	m07962_KO_Brain_OLD_12_TrypLysC_2MC_2Mods_TMT_IAA_20ppm_0.9Da	687.903	-9.16	3.414	0.309	14/14	sp|Q61206|PA1B2_MOUSE	0	K.NGELENIK.P	87	94	0	Pafah1b2
19256	62.77	5005	522.932	522.932	3	19227	405117	m07962_KO_Brain_OLD_12_TrypLysC_2MC_2Mods_TMT_IAA_20ppm_0.9Da	522.938	-10.82	4.266	0.387	30/44	sp|O70318|E41L2_MOUSE	0	K.TEMVTISDASQR.T	858	869	0	Epb41l2
19263	62.79	5009	458.933	458.933	3	19248	405117	m07962_KO_Brain_OLD_12_TrypLysC_2MC_2Mods_TMT_IAA_20ppm_0.9Da	458.938	-11.17	2.816	0.111	17/28	sp|Q61206|PA1B2_MOUSE	0	K.NGELENIK.P	87	94	0	Pafah1b2
19267	62.8	5011	714.381	714.38	2	19248	405117	m07962_KO_Brain_OLD_12_TrypLysC_2MC_2Mods_TMT_IAA_20ppm_0.9Da	714.388	-10.32	2.716	0.453	16/22	sp|P63318|KPCG_MOUSE	1	R.LGSGPDGEPTIR.A	598	609	0	Prkcg
19271	62.81	5013	672.91	672.91	2	19248	405117	m07962_KO_Brain_OLD_12_TrypLysC_2MC_2Mods_TMT_IAA_20ppm_0.9Da	672.916	-9.08	2.127	0.381	13/14	sp|P49025|CTRO_MOUSE	7	R.TPLSQVNK.V	2041	2048	0	Cit
19275	62.82	5015	783.894	783.894	2	19248	405117	m07962_KO_Brain_OLD_12_TrypLysC_2MC_2Mods_TMT_IAA_20ppm_0.9Da	783.903	-11.46	4.21	0.604	20/22	sp|O70318|E41L2_MOUSE	0	K.TEMVTISDASQR.T	858	869	0	Epb41l2
19289	62.87	5021	650.892	650.893	2	19261	405117	m07962_KO_Brain_OLD_12_TrypLysC_2MC_2Mods_TMT_IAA_20ppm_0.9Da	650.898	-8.97	1.846	0.228	11/12	sp|Q9JIK5|DDX21_MOUSE	0	K.EIPVEQK.E	250	256	0	Ddx21
19293	62.88	5024	756.402	756.401	2	19280	405117	m07962_KO_Brain_OLD_12_TrypLysC_2MC_2Mods_TMT_IAA_20ppm_0.9Da	756.409	-9.39	3.189	0.407	16/16	sp|Q8BTM8|FLNA_MOUSE	6	R.NDNDTFTVK.Y	829	837	0	Flna
19300	62.9	5028	549.282	549.282	3	19280	405117	m07962_KO_Brain_OLD_12_TrypLysC_2MC_2Mods_TMT_IAA_20ppm_0.9Da	549.287	-9.82	3.403	0.364	22/32	sp|Q64444|CAH4_MOUSE	1	K.NLYYDEDQK.L	248	256	0	Ca4
19301	62.9	5029	576.275	576.608	3	19280	405117	m07962_KO_Brain_OLD_12_TrypLysC_2MC_2Mods_TMT_IAA_20ppm_0.9Da	576.28	-10.23	2.463	0.431	28/48	sp|P50396|GDIA_MOUSE	0	K.TFEGVDPQNTSM*R.D	157	169	0	Gdi1
19309	62.93	5032	655.345	655.344	2	19291	405117	m07962_KO_Brain_OLD_12_TrypLysC_2MC_2Mods_TMT_IAA_20ppm_0.9Da	655.351	-10.04	2.569	0.494	13/16	sp|Q9CW79|GOGA1_MOUSE	0	R.LSDYAEQVR.N	74	82	0	Golga1
19310	62.93	5033	582.368	582.368	2	19291	405117	m07962_KO_Brain_OLD_12_TrypLysC_2MC_2Mods_TMT_IAA_20ppm_0.9Da	582.374	-10.4	1.818	0.105	12/12	##sp|Q6GYP7|RGPA1_MOUSE	2	R.ASSLVTK.I	756	762	0	##Ralgapa1
19317	62.95	5036	441.908	441.908	3	19291	405117	m07962_KO_Brain_OLD_12_TrypLysC_2MC_2Mods_TMT_IAA_20ppm_0.9Da	441.913	-11.2	2.168	0.046	15/24	sp|O54941|SMCE1_MOUSE	1	K.VEVDM*EK.I	278	284	0	Smarce1
19321	62.96	5038	788.407	788.742	3	19291	405117	m07962_KO_Brain_OLD_12_TrypLysC_2MC_2Mods_TMT_IAA_20ppm_0.9Da	788.414	-8.99	2.499	0.47	25/64	sp|Q9D0W5|PPIL1_MOUSE	0	R.VGM*VETNSQDRPVDDVK.I	142	158	1	Ppil1
19337	63.01	5047	738.051	738.051	3	19308	405117	m07962_KO_Brain_OLD_12_TrypLysC_2MC_2Mods_TMT_IAA_20ppm_0.9Da	738.061	-12.97	3.112	0.516	27/68	sp|Q921U8|SMTN_MOUSE	2	R.QPTPNREPTSLAGPSQFR.R	307	324	1	Smtn
19345	63.04	5051	631.873	631.872	2	19327	405117	m07962_KO_Brain_OLD_12_TrypLysC_2MC_2Mods_TMT_IAA_20ppm_0.9Da	631.879	-9.97	1.998	0.259	11/14	tr|E9Q3G8|E9Q3G8_MOUSE	0	K.TPGFASPK.V	610	617	0	Nup153
19350	63.06	5054	677.404	677.404	2	19327	405117	m07962_KO_Brain_OLD_12_TrypLysC_2MC_2Mods_TMT_IAA_20ppm_0.9Da	677.411	-9.7	3.715	0.461	16/16	sp|Q9QXZ0|MACF1_MOUSE	10	K.VTAGYTGVK.C	207	215	0	Macf1
19357	63.08	5057	434.262	434.262	3	19327	405117	m07962_KO_Brain_OLD_12_TrypLysC_2MC_2Mods_TMT_IAA_20ppm_0.9Da	434.267	-13.23	2.35	0.209	16/24	sp|Q9JIK5|DDX21_MOUSE	0	K.EIPVEQK.E	250	256	0	Ddx21
19365	63.1	5061	652.388	652.388	2	19344	405117	m07962_KO_Brain_OLD_12_TrypLysC_2MC_2Mods_TMT_IAA_20ppm_0.9Da	652.394	-9.54	2.725	0.278	12/12	sp|Q8VDJ3|VIGLN_MOUSE	0	K.ITQQMPK.V	390	396	0	Hdlbp
19368	63.11	5062	442.591	442.591	3	19344	405117	m07962_KO_Brain_OLD_12_TrypLysC_2MC_2Mods_TMT_IAA_20ppm_0.9Da	442.596	-11.46	2.633	0.551	23/36	sp|Q91VR2|ATPG_MOUSE	6	K.HLIIGVSSDR.G	91	100	0	Atp5c1
19371	63.12	5065	451.938	451.938	3	19344	405117	m07962_KO_Brain_OLD_12_TrypLysC_2MC_2Mods_TMT_IAA_20ppm_0.9Da	451.943	-11.35	2.405	0.224	18/32	sp|Q9QXZ0|MACF1_MOUSE	10	K.VTAGYTGVK.C	207	215	0	Macf1
19374	63.13	5066	639.899	639.898	2	19344	405117	m07962_KO_Brain_OLD_12_TrypLysC_2MC_2Mods_TMT_IAA_20ppm_0.9Da	639.905	-10.02	2.696	0.31	14/14	sp|P59281|RHG39_MOUSE	3	R.ATTLVTSK.E	155	162	0	Arhgap39
19375	63.13	5067	533.975	533.975	3	19344	405117	m07962_KO_Brain_OLD_12_TrypLysC_2MC_2Mods_TMT_IAA_20ppm_0.9Da	533.98	-10.11	3.055	0.362	22/32	sp|Q05186|RCN1_MOUSE	0	K.RYIYDNVAK.V	108	116	1	Rcn1
19382	63.15	5071	663.384	663.384	2	19363	405117	m07962_KO_Brain_OLD_12_TrypLysC_2MC_2Mods_TMT_IAA_20ppm_0.9Da	663.391	-9.96	2.755	0.408	15/18	sp|Q91VR2|ATPG_MOUSE	6	K.HLIIGVSSDR.G	91	100	0	Atp5c1
19387	63.17	5073	716.397	716.396	2	19363	405117	m07962_KO_Brain_OLD_12_TrypLysC_2MC_2Mods_TMT_IAA_20ppm_0.9Da	716.404	-9.37	2.872	0.506	18/20	sp|O88448|KLC2_MOUSE	2	K.VDSPTVNTTLR.T	441	451	0	Klc2
19393	63.18	5076	660.886	660.887	2	19380	405117	m07962_KO_Brain_OLD_12_TrypLysC_2MC_2Mods_TMT_IAA_20ppm_0.9Da	660.892	-9.98	2.986	0.226	14/14	sp|Q9WU78|PDC6I_MOUSE	2	K.TSEVDLAK.P	12	19	0	Pdcd6ip
19397	63.19	5078	756.912	756.914	2	19380	405117	m07962_KO_Brain_OLD_12_TrypLysC_2MC_2Mods_TMT_IAA_20ppm_0.9Da	756.919	-9.29	4.255	0.398	18/18	sp|Q9Z2I9|SUCB1_MOUSE	0	K.SSDEAYAIAK.K	79	88	0	Sucla2
19413	63.23	5086	638.345	638.345	3	19391	405117	m07962_KO_Brain_OLD_12_TrypLysC_2MC_2Mods_TMT_IAA_20ppm_0.9Da	638.351	-9.96	3.792	0.467	26/44	sp|Q9D394|RUFY3_MOUSE	3	K.EESSYLLESNRK.G	318	329	1	Rufy3
19414	63.23	5087	695.396	695.397	2	19391	405117	m07962_KO_Brain_OLD_12_TrypLysC_2MC_2Mods_TMT_IAA_20ppm_0.9Da	695.403	-9.94	2.574	0.183	15/16	sp|Q61937|NPM_MOUSE	4	K.GPSSVEDIK.A	238	246	0	Npm1
19417	63.24	5088	667.891	667.892	2	19391	405117	m07962_KO_Brain_OLD_12_TrypLysC_2MC_2Mods_TMT_IAA_20ppm_0.9Da	667.897	-8.32	3.117	0.404	16/16	sp|Q8BH61|F13A_MOUSE	0	R.VGSAMVNAK.D	262	270	0	F13a1
19418	63.24	5089	726.357	726.357	2	19391	405117	m07962_KO_Brain_OLD_12_TrypLysC_2MC_2Mods_TMT_IAA_20ppm_0.9Da	726.363	-8.2	1.746	0.387	16/20	sp|P19096|FAS_MOUSE	0	K.LGM*LSPDGTCR.S	203	213	0	Fasn
19424	63.26	5091	504.943	504.943	3	19410	405117	m07962_KO_Brain_OLD_12_TrypLysC_2MC_2Mods_TMT_IAA_20ppm_0.9Da	504.949	-11.24	3.16	0.141	23/36	sp|Q9Z2I9|SUCB1_MOUSE	0	K.SSDEAYAIAK.K	79	88	0	Sucla2
19425	63.26	5092	572.824	572.824	2	19410	405117	m07962_KO_Brain_OLD_12_TrypLysC_2MC_2Mods_TMT_IAA_20ppm_0.9Da	572.83	-10.2	2.268	0.2	12/14	sp|Q7TMI3|UHRF2_MOUSE	3	K.VNELVDAR.D	130	137	0	Uhrf2
19429	63.27	5094	536.607	536.607	3	19410	405117	m07962_KO_Brain_OLD_12_TrypLysC_2MC_2Mods_TMT_IAA_20ppm_0.9Da	536.613	-10.42	2.522	0.423	19/40	sp|Q6P8X1|SNX6_MOUSE	0	K.TVAM*HEVFLCR.V	140	150	0	Snx6
19434	63.29	5098	749.895	749.896	2	19410	405117	m07962_KO_Brain_OLD_12_TrypLysC_2MC_2Mods_TMT_IAA_20ppm_0.9Da	749.902	-9.66	3.536	0.476	16/16	sp|Q8BWG8|ARRB1_MOUSE	2	K.ACGVDYEVK.A	139	147	0	Arrb1
19442	63.31	5101	645.36	645.361	2	19423	405117	m07962_KO_Brain_OLD_12_TrypLysC_2MC_2Mods_TMT_IAA_20ppm_0.9Da	645.367	-10.19	2.925	0.401	15/16	sp|O08532|CA2D1_MOUSE	5	K.LEETITQAR.Y	635	643	0	Cacna2d1
19443	63.31	5102	632.673	633.007	3	19423	405117	m07962_KO_Brain_OLD_12_TrypLysC_2MC_2Mods_TMT_IAA_20ppm_0.9Da	632.679	-10.11	3.875	0.607	28/48	sp|P05063|ALDOC_MOUSE	0	K.PNM*VTPGHACPIK.Y	231	243	0	Aldoc
19458	63.36	5108	664.369	664.369	2	19440	405117	m07962_KO_Brain_OLD_12_TrypLysC_2MC_2Mods_TMT_IAA_20ppm_0.9Da	664.376	-10.54	1.913	0.252	12/12	sp|Q91WQ3|SYYC_MOUSE	1	K.QTNFMTK.L	507	513	0	Yars
19459	63.36	5109	741.907	741.905	2	19440	405117	m07962_KO_Brain_OLD_12_TrypLysC_2MC_2Mods_TMT_IAA_20ppm_0.9Da	741.914	-9.89	3.682	0.362	16/16	sp|P14733|LMNB1_MOUSE	0	R.EYEAALNSK.D	138	146	0	Lmnb1
19463	63.37	5112	617.981	617.981	3	19440	405117	m07962_KO_Brain_OLD_12_TrypLysC_2MC_2Mods_TMT_IAA_20ppm_0.9Da	617.989	-12.55	2.434	0.305	26/48	sp|P13595|NCAM1_MOUSE	4	K.LEGQM*GEDGNSIK.V	607	619	0	Ncam1
19471	63.4	5117	655.407	655.908	2	19440	405117	m07962_KO_Brain_OLD_12_TrypLysC_2MC_2Mods_TMT_IAA_20ppm_0.9Da	655.416	-13.1	2.894	0.333	15/16	sp|Q8R307|VPS18_MOUSE	0	K.LGAAPPPTK.G	902	910	0	Vps18
19481	63.43	5122	730.052	730.052	3	19457	405117	m07962_KO_Brain_OLD_12_TrypLysC_2MC_2Mods_TMT_IAA_20ppm_0.9Da	730.061	-12.01	4.063	0.607	33/76	tr|A2AEK3|A2AEK3_MOUSE	1	R.GQGTLQHSPVGPAGPASIER.V	61	80	0	Cstf2
19505	63.5	5133	494.939	494.939	3	19489	405117	m07962_KO_Brain_OLD_12_TrypLysC_2MC_2Mods_TMT_IAA_20ppm_0.9Da	494.945	-11.42	2.668	0.283	19/32	sp|P14733|LMNB1_MOUSE	0	R.EYEAALNSK.D	138	146	0	Lmnb1
19527	63.56	5145	609.862	609.862	2	19504	405117	m07962_KO_Brain_OLD_12_TrypLysC_2MC_2Mods_TMT_IAA_20ppm_0.9Da	609.868	-9.65	1.991	0.22	11/12	tr|F6XDW8|F6XDW8_MOUSE	1	R.TNPIGMK.G	73	79	0	Usp32
19531	63.57	5147	669.305	669.304	3	19504	405117	m07962_KO_Brain_OLD_12_TrypLysC_2MC_2Mods_TMT_IAA_20ppm_0.9Da	669.314	-13.71	3.072	0.454	22/56	sp|P60879|SNP25_MOUSE	1	R.HM*ALDM*GNEIDTQNR.Q	162	176	0	Snap25
19538	63.59	5150	672.1	672.35	4	19521	405117	m07962_KO_Brain_OLD_12_TrypLysC_2MC_2Mods_TMT_IAA_20ppm_0.9Da	672.107	-10.55	4.867	0.602	43/132	sp|O88737|BSN_MOUSE	1	R.TQGVVGPGPHEEQRPYPQGLPGR.L	1962	1984	1	Bsn
19542	63.61	5153	720.354	720.355	2	19521	405117	m07962_KO_Brain_OLD_12_TrypLysC_2MC_2Mods_TMT_IAA_20ppm_0.9Da	720.361	-10.59	2.463	0.369	14/16	sp|Q8CEC0|NUP88_MOUSE	2	K.QLEDLNYCR.E	607	615	0	Nup88
19556	63.65	5160	417.924	417.924	3	19536	405117	m07962_KO_Brain_OLD_12_TrypLysC_2MC_2Mods_TMT_IAA_20ppm_0.9Da	417.929	-12.39	2.771	0.414	19/32	sp|Q6PD19|CJ076_MOUSE	1	K.VTHALVNIR.A	586	594	0
19561	63.67	5163	594.312	594.312	2	19536	405117	m07962_KO_Brain_OLD_12_TrypLysC_2MC_2Mods_TMT_IAA_20ppm_0.9Da	594.318	-10.08	1.967	0.234	11/14	sp|Q8C033|ARHGA_MOUSE	3	K.PLSEMEPR.L	426	433	0	Arhgef10
19582	63.73	5174	792.427	792.426	2	19555	405117	m07962_KO_Brain_OLD_12_TrypLysC_2MC_2Mods_TMT_IAA_20ppm_0.9Da	792.438	-13.29	2.959	0.437	17/18	sp|P04264|K2C1_HUMAN_contaminant	0	K.AEAESLYQSK.Y	367	376	0	KRT1
19589	63.76	5177	430.575	430.575	3	19555	405117	m07962_KO_Brain_OLD_12_TrypLysC_2MC_2Mods_TMT_IAA_20ppm_0.9Da	430.58	-11.93	3.098	0.224	25/32	sp|O08532|CA2D1_MOUSE	5	K.LEETITQAR.Y	635	643	0	Cacna2d1
19593	63.77	5180	701.357	701.358	2	19572	405117	m07962_KO_Brain_OLD_12_TrypLysC_2MC_2Mods_TMT_IAA_20ppm_0.9Da	701.364	-9.71	2.58	0.325	14/16	sp|Q6P4T0|ATG2A_MOUSE	1	K.EVYESIYNR.I	827	835	0	Atg2a
19601	63.8	5184	674.391	674.39	2	19572	405117	m07962_KO_Brain_OLD_12_TrypLysC_2MC_2Mods_TMT_IAA_20ppm_0.9Da	674.398	-10.62	2.536	0.31	14/14	sp|A2A8L5|PTPRF_MOUSE	2	K.DEQSIGLK.D	1287	1294	0	Ptprf
19613	63.84	5189	636.678	636.679	3	19591	405117	m07962_KO_Brain_OLD_12_TrypLysC_2MC_2Mods_TMT_IAA_20ppm_0.9Da	636.685	-10.86	2.066	0.405	19/48	sp|Q9JI91|ACTN2_MOUSE	0	R.ISNRPAFM*PSEGK.M	354	366	1	Actn2
[truncated: 80,807 more rows]

## Sheet: KO_Brain_YG
ScanF	Time	PepID	Obs m/z	Orig Prec m/z	z	Parent Scan	SrchID	SrchName	Theo m/z	PPM	XCorr	&#916;Corr	# Ions	Reference	Redun	Peptide	Start Position	End Position	MissedCleav	Gene Symbol
1056	4.16	577	480.898	480.898	3	1050	405093	a01816_KO_Brain_YOUNG_12_TrypLysC_2MC_2Mods_TMT_IAA_20ppm_0.9Da	480.898	-0.07	1.885	0.236	22/40	sp|Q9CXS4|CENPV_MOUSE	1	K.HTGGCHCGAVR.F	125	135	0	Cenpv
1185	4.55	1218	623.754	623.754	2	1172	405093	a01816_KO_Brain_YOUNG_12_TrypLysC_2MC_2Mods_TMT_IAA_20ppm_0.9Da	623.754	0.1	1.102	0.251	9/12	sp|Q8BG51-3|MIRO1_MOUSE	2	R.CM*CTCNR.C	599	605	0	Rhot1
1355	5.04	2094	562.257	562.257	2	1344	405093	a01816_KO_Brain_YOUNG_12_TrypLysC_2MC_2Mods_TMT_IAA_20ppm_0.9Da	562.257	-0.02	1.475	0.539	9/14	sp|Q9ES74|NEK7_MOUSE	0	R.M*HACTAST.-	295	302	0	Nek7
1376	5.1	2203	366.866	366.866	3	1351	405093	a01816_KO_Brain_YOUNG_12_TrypLysC_2MC_2Mods_TMT_IAA_20ppm_0.9Da	366.867	-0.46	1.818	0.559	10/32	sp|Q99KX1|MLF2_MOUSE	0	R.HEASVGGGR.R	213	221	0	Mlf2
1383	5.12	2240	620.064	620.565	4	1368	405093	a01816_KO_Brain_YOUNG_12_TrypLysC_2MC_2Mods_TMT_IAA_20ppm_0.9Da	620.064	0.4	2.725	0.396	40/96	sp|P59280|KLHL8_MOUSE	3	R.QYQHQHQQQQQQQQQVR.S	21	37	0	Klhl8
1443	5.3	2547	366.539	366.539	3	1431	405093	a01816_KO_Brain_YOUNG_12_TrypLysC_2MC_2Mods_TMT_IAA_20ppm_0.9Da	366.539	-0.18	1.615	0.269	14/24	sp|Q61644|PACN1_MOUSE	1	K.RIDDGHR.L	28	34	1	Pacsin1
1666	5.94	3696	490.264	490.263	2	1650	405093	a01816_KO_Brain_YOUNG_12_TrypLysC_2MC_2Mods_TMT_IAA_20ppm_0.9Da	490.263	0.84	1.245	0.382	11/12	sp|P52480|KPYM_MOUSE	1	K.SGM*NVAR.L	67	73	0	Pkm
1946	6.76	5135	577.786	577.785	2	1932	405093	a01816_KO_Brain_YOUNG_12_TrypLysC_2MC_2Mods_TMT_IAA_20ppm_0.9Da	577.786	-0.04	1.675	0.142	10/12	sp|P20152|VIME_MOUSE	0	K.QESNEYR.R	314	320	0	Vim
2173	7.46	6298	605.346	605.346	2	2166	405093	a01816_KO_Brain_YOUNG_12_TrypLysC_2MC_2Mods_TMT_IAA_20ppm_0.9Da	605.346	0.12	1.786	0.332	10/12	sp|Q3UHC7|DAB2P_MOUSE	8	R.QQSSSSK.G	969	975	0	Dab2ip
2236	7.64	6624	703.873	703.872	2	2222	405093	a01816_KO_Brain_YOUNG_12_TrypLysC_2MC_2Mods_TMT_IAA_20ppm_0.9Da	703.873	-0.21	2.347	0.536	20/26	tr|M0QWZ1|M0QWZ1_MOUSE	0	R.GGGGGSGGGGSGGK.A	18	31	0	Fam193a
2339	7.94	7147	559.637	559.971	3	2328	405093	a01816_KO_Brain_YOUNG_12_TrypLysC_2MC_2Mods_TMT_IAA_20ppm_0.9Da	559.637	0.11	2.819	0.237	19/44	sp|Q70IV5|SYNEM_MOUSE	1	R.HSSSATTSGQQK.P	403	414	0	Synm
2345	7.97	7179	408.565	408.565	3	2343	405093	a01816_KO_Brain_YOUNG_12_TrypLysC_2MC_2Mods_TMT_IAA_20ppm_0.9Da	408.565	0.2	2.205	0.402	15/32	sp|P19258|MPV17_MOUSE	6	R.GLQQHQAGR.T	42	50	0	Mpv17
2409	8.16	7502	386.54	386.54	3	2398	405093	a01816_KO_Brain_YOUNG_12_TrypLysC_2MC_2Mods_TMT_IAA_20ppm_0.9Da	386.54	-0.44	2.538	0.422	17/32	sp|O55142|RL35A_MOUSE	0	R.AHGNSGMVR.A	77	85	0	Rpl35a
2495	8.42	7947	490.263	489.762	2	2474	405093	a01816_KO_Brain_YOUNG_12_TrypLysC_2MC_2Mods_TMT_IAA_20ppm_0.9Da	490.263	-0.12	1.121	0.31	11/12	sp|P52480|KPYM_MOUSE	1	K.SGM*NVAR.L	67	73	0	Pkm
2591	8.69	8442	356.45	356.45	4	2571	405093	a01816_KO_Brain_YOUNG_12_TrypLysC_2MC_2Mods_TMT_IAA_20ppm_0.9Da	356.45	-0.01	2.042	0.522	20/54	sp|Q8BGZ4|CDC23_MOUSE	2	R.AHQLRPNDSR.M	425	434	1	Cdc23
2609	8.74	8537	440.254	440.254	3	2590	405093	a01816_KO_Brain_YOUNG_12_TrypLysC_2MC_2Mods_TMT_IAA_20ppm_0.9Da	440.254	-0.15	1.647	0.248	15/24	sp|Q9ESJ4|SPN90_MOUSE	0	R.KDDAQQR.S	385	391	1	Nckipsd
2626	8.79	8627	807.365	807.365	2	2607	405093	a01816_KO_Brain_YOUNG_12_TrypLysC_2MC_2Mods_TMT_IAA_20ppm_0.9Da	807.364	1.26	1.804	0.438	20/24	sp|Q80TJ1|CAPS1_MOUSE	4	R.M*VQSGGCSANDSR.E	194	206	0	Cadps
2665	8.9	8830	400.236	400.236	3	2641	405093	a01816_KO_Brain_YOUNG_12_TrypLysC_2MC_2Mods_TMT_IAA_20ppm_0.9Da	400.236	-0.29	1.754	0.522	16/24	sp|P99029|PRDX5_MOUSE	2	R.AHQAEGK.V	136	142	0	Prdx5
2724	9.06	9134	399.882	399.882	3	2711	405093	a01816_KO_Brain_YOUNG_12_TrypLysC_2MC_2Mods_TMT_IAA_20ppm_0.9Da	399.882	-0.29	2.185	0.525	15/24	sp|Q91YX5|LGAT1_MOUSE	2	K.HLEHNYR.S	166	172	0	Lpgat1
[truncated: 72,315 more rows]

## Sheet: KO_Lumb
ScanF	Time	PepID	Obs m/z	Orig Prec m/z	z	Parent Scan	SrchID	SrchName	Theo m/z	PPM	XCorr	&#916;Corr	# Ions	Reference	Redun	Peptide	Start Position	End Position	MissedCleav	Gene Symbol
[truncated: 69,130 more rows]

[truncated: 1 more sheets: KO_Hippo]
