# Supplementary material for: Global proteomics of Ubqln2-based murine models of ALS
Source: J Biol Chem. 2020 Dec 10;296:100153. doi: 10.1074/jbc.RA120.015960 (PMC7873701; doi:10.1074/jbc.RA120.015960)
Supplement: Supplementary file 9 — Table S8 [file mmc9.xlsx]

## Sheet: KI_Hippo
ScanF	Time	PepID	Obs m/z	Orig Prec m/z	z	Parent Scan	SrchID	SrchName	Theo m/z	PPM	XCorr	&#916;Corr	# Ions	Reference	Redun	Peptide	Start Position	End Position	MissedCleav	Gene Symbol
800	4.53	231	737.456	737.455	2	794	405129	m10006_KI_Hippo_12_TrypLysC_2MC_2Mods_TMT_IAA_20ppm_0.9Da	737.456	-0.07	1.61	0.395	14/18	sp|P05213|TBA1B_MOUSE	3	K.DVNAAIATIK.T	327	336	0	Tuba1b
1309	6.56	1887	555.294	555.295	2	1298	405129	m10006_KI_Hippo_12_TrypLysC_2MC_2Mods_TMT_IAA_20ppm_0.9Da	555.294	1.06	1.632	0.484	11/16	sp|P56379|68MP_MOUSE	0	K.GPAPAHGHH.-	50	58	0	Mp68
1574	7.52	3243	562.257	562.257	2	1562	405129	m10006_KI_Hippo_12_TrypLysC_2MC_2Mods_TMT_IAA_20ppm_0.9Da	562.257	-0.2	1.446	0.654	10/14	sp|Q9ES74|NEK7_MOUSE	0	R.M*HACTAST.-	295	302	0	Nek7
1655	7.81	3662	697.347	697.346	2	1646	405129	m10006_KI_Hippo_12_TrypLysC_2MC_2Mods_TMT_IAA_20ppm_0.9Da	697.346	1.25	1.46	0.552	10/18	sp|Q8C2Q3|RBM14_MOUSE	0	R.AAQM*HSGYQR.R	658	667	0	Rbm14
1665	7.85	3712	465.233	465.233	3	1653	405129	m10006_KI_Hippo_12_TrypLysC_2MC_2Mods_TMT_IAA_20ppm_0.9Da	465.233	-0.02	2.116	0.304	22/36	sp|Q8C2Q3|RBM14_MOUSE	0	R.AAQM*HSGYQR.R	658	667	0	Rbm14
1980	8.98	5340	490.264	490.264	2	1960	405129	m10006_KI_Hippo_12_TrypLysC_2MC_2Mods_TMT_IAA_20ppm_0.9Da	490.263	1.21	1.197	0.001	12/12	sp|P52480|KPYM_MOUSE	1	K.SGM*NVAR.L	67	73	0	Pkm
2044	9.2	5674	628.312	628.312	2	2015	405129	m10006_KI_Hippo_12_TrypLysC_2MC_2Mods_TMT_IAA_20ppm_0.9Da	628.311	0.8	1.36	0.334	11/18	sp|Q64092|TFE3_MOUSE	4	R.TPAM*SSSSSR.V	103	112	0	Tfe3
2112	9.44	6023	488.922	488.922	3	2090	405129	m10006_KI_Hippo_12_TrypLysC_2MC_2Mods_TMT_IAA_20ppm_0.9Da	488.922	0.4	3.042	0.289	24/32	sp|A2AGT5|CKAP5_MOUSE	4	K.HSM*DQTGSK.S	1800	1808	0	Ckap5
2142	9.55	6179	454.58	454.58	3	2126	405129	m10006_KI_Hippo_12_TrypLysC_2MC_2Mods_TMT_IAA_20ppm_0.9Da	454.58	0.81	2.165	0.419	21/24	sp|Q61768|KINH_MOUSE	1	K.EM*TNHQK.K	542	548	0	Kif5b
2221	9.82	6589	453.252	453.252	3	2196	405129	m10006_KI_Hippo_12_TrypLysC_2MC_2Mods_TMT_IAA_20ppm_0.9Da	453.252	-0.11	2.923	0.469	19/24	sp|Q8R1G2|CMBL_MOUSE	1	R.QQCHAQK.I	119	125	0	Cmbl
2239	9.89	6681	679.375	679.375	2	2215	405129	m10006_KI_Hippo_12_TrypLysC_2MC_2Mods_TMT_IAA_20ppm_0.9Da	679.374	1.32	1.747	0.232	11/12	sp|Q8R1G2|CMBL_MOUSE	1	R.QQCHAQK.I	119	125	0	Cmbl
2321	10.18	7107	553.323	553.323	2	2293	405129	m10006_KI_Hippo_12_TrypLysC_2MC_2Mods_TMT_IAA_20ppm_0.9Da	553.322	1.35	2.058	0.299	13/14	sp|Q9D2N9|VP33A_MOUSE	0	K.QGGGSGGK.D	273	280	0	Vps33a
2351	10.28	7262	425.232	425.232	3	2333	405129	m10006_KI_Hippo_12_TrypLysC_2MC_2Mods_TMT_IAA_20ppm_0.9Da	425.231	2.1	2.135	0.281	16/24	sp|Q7TSJ2|MAP6_MOUSE	3	R.SEGHEEK.P	294	300	0	Map6
2360	10.31	7310	637.345	637.345	2	2333	405129	m10006_KI_Hippo_12_TrypLysC_2MC_2Mods_TMT_IAA_20ppm_0.9Da	637.343	2.65	2.397	0.337	11/12	sp|Q7TSJ2|MAP6_MOUSE	3	R.SEGHEEK.P	294	300	0	Map6
2436	10.56	7702	807.366	807.367	2	2409	405129	m10006_KI_Hippo_12_TrypLysC_2MC_2Mods_TMT_IAA_20ppm_0.9Da	807.364	2.95	2.055	0.523	15/24	sp|Q80TJ1|CAPS1_MOUSE	4	R.M*VQSGGCSANDSR.E	194	206	0	Cadps
2463	10.66	7842	539.953	539.953	3	2439	405129	m10006_KI_Hippo_12_TrypLysC_2MC_2Mods_TMT_IAA_20ppm_0.9Da	539.952	0.7	3.356	0.642	25/36	sp|Q80Z38|SHAN2_MOUSE	4	R.AM*QESQQGHK.G	851	860	0	Shank2
2499	10.79	8029	596.763	596.763	2	2469	405129	m10006_KI_Hippo_12_TrypLysC_2MC_2Mods_TMT_IAA_20ppm_0.9Da	596.762	0.72	1.069	0.53	6/12	sp|G3X9K3|BIG1_MOUSE	0	R.M*YM*DESR.V	1734	1740	0	Arfgef1
2525	10.87	8163	603.846	603.846	2	2507	405129	m10006_KI_Hippo_12_TrypLysC_2MC_2Mods_TMT_IAA_20ppm_0.9Da	603.846	0.79	2.349	0.312	14/14	tr|D3YWQ0|D3YWQ0_MOUSE	4	K.SGGNQGTK.V	380	387	0	Dgki
2526	10.88	8169	408.217	408.217	3	2507	405129	m10006_KI_Hippo_12_TrypLysC_2MC_2Mods_TMT_IAA_20ppm_0.9Da	408.217	-0.09	2.717	0.278	17/28	sp|Q8K3J1|NDUS8_MOUSE	0	R.RYPSGEER.C	105	112	1	Ndufs8
2533	10.9	8205	618.332	618.332	2	2507	405129	m10006_KI_Hippo_12_TrypLysC_2MC_2Mods_TMT_IAA_20ppm_0.9Da	618.332	0.34	2.159	0.267	12/12	sp|Q0V8T7|CTP5C_MOUSE	2	R.NCQNGGK.C	966	972	0	Cntnap5c
2559	10.99	8339	518.62	518.62	3	2541	405129	m10006_KI_Hippo_12_TrypLysC_2MC_2Mods_TMT_IAA_20ppm_0.9Da	518.619	0.75	3.301	0.271	23/36	sp|P08228|SODC_MOUSE	0	K.KHGGPADEER.H	71	80	1	Sod1
2563	11.01	8359	588.841	588.841	2	2541	405129	m10006_KI_Hippo_12_TrypLysC_2MC_2Mods_TMT_IAA_20ppm_0.9Da	588.84	1.03	3.089	0.416	14/14	sp|Q80UP3|DGKZ_MOUSE	2	K.SGGNQGAK.I	305	312	0	Dgkz
2572	11.03	8407	777.427	777.426	2	2541	405129	m10006_KI_Hippo_12_TrypLysC_2MC_2Mods_TMT_IAA_20ppm_0.9Da	777.425	1.35	2.152	0.228	14/18	sp|P08228|SODC_MOUSE	0	K.KHGGPADEER.H	71	80	1	Sod1
2576	11.05	8428	625.86	625.859	2	2558	405129	m10006_KI_Hippo_12_TrypLysC_2MC_2Mods_TMT_IAA_20ppm_0.9Da	625.859	1.86	2.901	0.198	12/12	sp|Q9EQU5|SET_MOUSE	2	R.SSQTQNK.A	182	188	0	Set
2634	11.24	8728	429.569	429.569	3	2609	405129	m10006_KI_Hippo_12_TrypLysC_2MC_2Mods_TMT_IAA_20ppm_0.9Da	429.569	0.12	2.04	0.328	18/24	sp|P28660|NCKP1_MOUSE	2	R.HADNM*PK.K	388	394	0	Nckap1
2648	11.29	8799	643.851	643.851	2	2624	405129	m10006_KI_Hippo_12_TrypLysC_2MC_2Mods_TMT_IAA_20ppm_0.9Da	643.85	1.31	1.45	0.345	11/12	sp|P28660|NCKP1_MOUSE	2	R.HADNM*PK.K	388	394	0	Nckap1
2656	11.32	8842	469.886	470.22	3	2624	405129	m10006_KI_Hippo_12_TrypLysC_2MC_2Mods_TMT_IAA_20ppm_0.9Da	469.886	0.13	2.213	0.309	20/32	sp|Q8BL97|SRSF7_MOUSE	3	K.GHYAYDCHR.Y	142	150	0	Srsf7
2663	11.34	8877	490.281	490.281	3	2643	405129	m10006_KI_Hippo_12_TrypLysC_2MC_2Mods_TMT_IAA_20ppm_0.9Da	490.281	0.07	3.816	0.562	25/36	sp|Q99N95|RM03_MOUSE	1	K.GQPASHGQTK.T	226	235	0	Mrpl3
2691	11.44	9021	617.862	617.862	2	2673	405129	m10006_KI_Hippo_12_TrypLysC_2MC_2Mods_TMT_IAA_20ppm_0.9Da	617.861	0.94	1.648	0.021	10/12	sp|A2A5R2|BIG2_MOUSE	1	K.QSQAQSK.P	235	241	0	Arfgef2
2703	11.48	9085	555.793	555.793	2	2686	405129	m10006_KI_Hippo_12_TrypLysC_2MC_2Mods_TMT_IAA_20ppm_0.9Da	555.792	0.3	1.385	0.131	10/14	tr|D3YXJ0|D3YXJ0_MOUSE	0	K.VSTSGQM*R.T	52	59	0	Dgkh
2711	11.51	9126	706.336	706.336	2	2686	405129	m10006_KI_Hippo_12_TrypLysC_2MC_2Mods_TMT_IAA_20ppm_0.9Da	706.335	1.58	1.538	0.438	9/18	sp|Q3UDK1|TRAD1_MOUSE	1	R.TM*NNVASCNR.L	454	463	0	Trafd1
2735	11.6	9251	423.73	423.729	4	2718	405129	m10006_KI_Hippo_12_TrypLysC_2MC_2Mods_TMT_IAA_20ppm_0.9Da	423.729	0.54	2.322	0.417	32/78	sp|Q3UPL0|SC31A_MOUSE	4	K.GRPGPVAGHSQM*PR.V	811	824	1	Sec31a
2751	11.65	9333	405.912	405.912	3	2733	405129	m10006_KI_Hippo_12_TrypLysC_2MC_2Mods_TMT_IAA_20ppm_0.9Da	405.912	0.89	2.966	0.174	19/24	sp|Q6NZJ6|IF4G1_MOUSE	4	R.RGDQGPK.T	998	1004	1	Eif4g1
2764	11.69	9401	417.587	417.587	3	2733	405129	m10006_KI_Hippo_12_TrypLysC_2MC_2Mods_TMT_IAA_20ppm_0.9Da	417.587	0.14	1.955	0.363	12/24	sp|Q5XJY5|COPD_MOUSE	0	K.RTSEATK.V	257	263	1	Arcn1
2768	11.7	9421	608.365	608.365	2	2733	405129	m10006_KI_Hippo_12_TrypLysC_2MC_2Mods_TMT_IAA_20ppm_0.9Da	608.364	1.87	1.864	0.086	12/12	sp|Q6NZJ6|IF4G1_MOUSE	4	R.RGDQGPK.T	998	1004	1	Eif4g1
2781	11.74	9488	736.348	736.349	2	2750	405129	m10006_KI_Hippo_12_TrypLysC_2MC_2Mods_TMT_IAA_20ppm_0.9Da	736.347	2.08	2.434	0.717	16/20	sp|Q8BJU0|SGTA_MOUSE	1	R.TPSASHEEQQE.-	305	315	0	Sgta
2803	11.82	9603	662.87	662.87	2	2771	405129	m10006_KI_Hippo_12_TrypLysC_2MC_2Mods_TMT_IAA_20ppm_0.9Da	662.868	2.07	1.659	0.344	10/12	sp|Q8R570|SNP47_MOUSE	5	K.RM*EDTAK.D	132	138	1	Snap47
2822	11.88	9700	615.778	615.778	2	2807	405129	m10006_KI_Hippo_12_TrypLysC_2MC_2Mods_TMT_IAA_20ppm_0.9Da	615.776	3.35	1.63	0.549	10/12	sp|Q62077|PLCG1_MOUSE	1	R.CNEFEM*R.L	646	652	0	Plcg1
2858	12.01	9888	594.312	594.312	2	2835	405129	m10006_KI_Hippo_12_TrypLysC_2MC_2Mods_TMT_IAA_20ppm_0.9Da	594.311	1.57	2.196	0.279	13/14	sp|P10605|CATB_MOUSE	0	R.TCIHTNGR.V	121	128	0	Ctsb
2875	12.06	9974	582.344	582.344	2	2856	405129	m10006_KI_Hippo_12_TrypLysC_2MC_2Mods_TMT_IAA_20ppm_0.9Da	582.343	1.36	2.204	0.222	12/12	sp|Q9ESX5|DKC1_MOUSE	1	K.SQQSAGK.E	145	151	0	Dkc1
2887	12.1	10037	655.351	655.351	2	2856	405129	m10006_KI_Hippo_12_TrypLysC_2MC_2Mods_TMT_IAA_20ppm_0.9Da	655.35	1.22	2.816	0.279	14/14	tr|E9PWM3|E9PWM3_MOUSE	0	R.SSGNCQAK.T	99	106	0	Armcx4
2891	12.11	10059	606.847	606.848	2	2856	405129	m10006_KI_Hippo_12_TrypLysC_2MC_2Mods_TMT_IAA_20ppm_0.9Da	606.845	2.94	2.733	0.301	14/14	sp|Q9ESC8|AFF4_MOUSE	0	K.SSSSSTAK.Q	853	860	0	Aff4
2964	12.36	10432	680.884	680.884	2	2943	405129	m10006_KI_Hippo_12_TrypLysC_2MC_2Mods_TMT_IAA_20ppm_0.9Da	680.883	1.34	1.413	0.215	10/14	sp|O70318|E41L2_MOUSE	0	R.GKDPSENR.G	64	71	1	Epb41l2
2983	12.42	10530	662.368	662.369	2	2962	405129	m10006_KI_Hippo_12_TrypLysC_2MC_2Mods_TMT_IAA_20ppm_0.9Da	662.367	2.02	3.737	0.417	18/20	sp|P83741|WNK1_MOUSE	5	R.SGSGSGGASAK.E	181	191	0	Wnk1
2990	12.45	10567	682.873	682.873	2	2962	405129	m10006_KI_Hippo_12_TrypLysC_2MC_2Mods_TMT_IAA_20ppm_0.9Da	682.871	1.65	2.693	0.426	13/14	sp|Q5T749|KPRP_HUMAN_contaminant	0	K.GQAQCQSK.T	83	90	0	KPRP
3011	12.52	10674	578.785	578.785	2	2977	405129	m10006_KI_Hippo_12_TrypLysC_2MC_2Mods_TMT_IAA_20ppm_0.9Da	578.785	1.06	1.043	0.415	9/14	sp|Q9CZU6|CISY_MOUSE	0	R.AYAEGM*NR.A	184	191	0	Cs
3126	12.9	11269	630.87	630.87	2	3110	405129	m10006_KI_Hippo_12_TrypLysC_2MC_2Mods_TMT_IAA_20ppm_0.9Da	630.869	1.07	2.355	0.011	12/12	sp|Q8R5A6|TB22A_MOUSE	1	R.QSQPSQK.T	109	115	0	Tbc1d22a
3174	13.03	11520	517.782	517.782	2	3144	405129	m10006_KI_Hippo_12_TrypLysC_2MC_2Mods_TMT_IAA_20ppm_0.9Da	517.783	-1.07	1.899	0.189	10/12	sp|Q9CQT1|MTNA_MOUSE	1	R.PYNQGAR.L	204	210	0	Mri1
3196	13.1	11632	594.859	594.859	2	3165	405129	m10006_KI_Hippo_12_TrypLysC_2MC_2Mods_TMT_IAA_20ppm_0.9Da	594.859	0.3	2.404	0.173	12/12	sp|P84089|ERH_MOUSE	1	R.QAQQAGK.-	98	104	0	Erh
3228	13.2	11798	583.312	583.312	2	3199	405129	m10006_KI_Hippo_12_TrypLysC_2MC_2Mods_TMT_IAA_20ppm_0.9Da	583.312	0.27	2.681	0.216	13/14	sp|Q811P8|RHG32_MOUSE	1	K.PYQSSQAR.S	1625	1632	0	Arhgap32
3296	13.43	12150	505.766	505.766	2	3276	405129	m10006_KI_Hippo_12_TrypLysC_2MC_2Mods_TMT_IAA_20ppm_0.9Da	505.764	2.16	3.03	0.442	13/14	sp|O88569|ROA2_MOUSE	2	K.SGNFGGSR.N	318	325	0	Hnrnpa2b1
3326	13.52	12306	657.816	657.815	2	3295	405129	m10006_KI_Hippo_12_TrypLysC_2MC_2Mods_TMT_IAA_20ppm_0.9Da	657.814	2.4	2.554	0.518	12/14	sp|Q91ZX7|LRP1_MOUSE	0	K.HFVCDHDR.D	2835	2842	0	Lrp1
3335	13.55	12353	524.282	524.282	2	3312	405129	m10006_KI_Hippo_12_TrypLysC_2MC_2Mods_TMT_IAA_20ppm_0.9Da	524.282	0.7	2.447	0.39	10/12	sp|Q8BKG3|PTK7_MOUSE	0	R.CIGQGQR.G	293	299	0	Ptk7
3396	13.75	12667	695.881	695.881	2	3380	405129	m10006_KI_Hippo_12_TrypLysC_2MC_2Mods_TMT_IAA_20ppm_0.9Da	695.879	1.8	2.853	0.253	14/14	sp|Q9R1C6|DGKE_MOUSE	1	R.QQCGSQPK.L	140	147	0	Dgke
3431	13.87	12850	506.938	506.938	3	3395	405129	m10006_KI_Hippo_12_TrypLysC_2MC_2Mods_TMT_IAA_20ppm_0.9Da	506.938	-0.47	2.105	0.32	24/44	sp|P05063|ALDOC_MOUSE	0	K.RAEM*NGLAAQGR.Y	331	342	1	Aldoc
3435	13.88	12872	726.908	726.907	2	3414	405129	m10006_KI_Hippo_12_TrypLysC_2MC_2Mods_TMT_IAA_20ppm_0.9Da	726.907	1.51	3.413	0.48	18/18	sp|Q9QYX7|PCLO_MOUSE	2	K.GSQTTSGTQK.K	3637	3646	0	Pclo
3436	13.88	12876	459.902	459.902	3	3414	405129	m10006_KI_Hippo_12_TrypLysC_2MC_2Mods_TMT_IAA_20ppm_0.9Da	459.901	1.71	2.772	0.576	24/36	sp|Q8C2Q3|RBM14_MOUSE	0	R.AAQMHSGYQR.R	658	667	0	Rbm14
3440	13.89	12896	484.94	484.94	3	3414	405129	m10006_KI_Hippo_12_TrypLysC_2MC_2Mods_TMT_IAA_20ppm_0.9Da	484.94	0.45	2.907	0.355	24/36	sp|Q9QYX7|PCLO_MOUSE	2	K.GSQTTSGTQK.K	3637	3646	0	Pclo
3452	13.93	12957	587.293	587.293	2	3433	405129	m10006_KI_Hippo_12_TrypLysC_2MC_2Mods_TMT_IAA_20ppm_0.9Da	587.292	1.2	1.339	0.43	13/14	sp|Q07076|ANXA7_MOUSE	0	K.ATM*EAYSR.M	353	360	0	Anxa7
3464	13.96	13020	461.943	461.943	3	3450	405129	m10006_KI_Hippo_12_TrypLysC_2MC_2Mods_TMT_IAA_20ppm_0.9Da	461.942	2.12	2.498	0.171	18/24	tr|E9Q6Q4|E9Q6Q4_MOUSE	1	K.QIEHDKR.E	186	192	1	Rap1gds1
3472	13.98	13060	692.41	692.41	2	3450	405129	m10006_KI_Hippo_12_TrypLysC_2MC_2Mods_TMT_IAA_20ppm_0.9Da	692.409	1.76	2.469	0.067	11/12	tr|E9Q6Q4|E9Q6Q4_MOUSE	1	K.QIEHDKR.E	186	192	1	Rap1gds1
3480	14.01	13104	416.712	416.712	4	3450	405129	m10006_KI_Hippo_12_TrypLysC_2MC_2Mods_TMT_IAA_20ppm_0.9Da	416.712	0.14	3.613	0.575	32/66	sp|O70133|DHX9_MOUSE	3	K.HLENNSHFGSHR.Y	671	682	0	Dhx9
3484	14.02	13124	529.94	529.94	3	3463	405129	m10006_KI_Hippo_12_TrypLysC_2MC_2Mods_TMT_IAA_20ppm_0.9Da	529.94	0.38	2.908	0.477	23/40	tr|E9QK48|E9QK48_MOUSE	0	R.TTSSSSNCSAK.K	186	196	0	Eml2
3487	14.03	13139	794.408	794.407	2	3463	405129	m10006_KI_Hippo_12_TrypLysC_2MC_2Mods_TMT_IAA_20ppm_0.9Da	794.406	2.14	4.671	0.576	20/20	tr|E9QK48|E9QK48_MOUSE	0	R.TTSSSSNCSAK.K	186	196	0	Eml2
3488	14.04	13145	667.378	667.378	2	3463	405129	m10006_KI_Hippo_12_TrypLysC_2MC_2Mods_TMT_IAA_20ppm_0.9Da	667.377	1.06	2.531	0.303	13/14	sp|Q6NS52|DGKB_MOUSE	1	K.SSSQQPNK.A	399	406	0	Dgkb
3491	14.05	13159	612.846	612.846	2	3463	405129	m10006_KI_Hippo_12_TrypLysC_2MC_2Mods_TMT_IAA_20ppm_0.9Da	612.845	0.6	2.126	0.178	12/14	##sp|Q810A5|K895L_MOUSE	0	K.SSSSGVDK.R	338	345	0	##Kiaa0895l
3496	14.06	13185	486.772	486.772	4	3482	405129	m10006_KI_Hippo_12_TrypLysC_2MC_2Mods_TMT_IAA_20ppm_0.9Da	486.772	0.87	2.903	0.45	31/78	sp|Q8VD26|TM143_MOUSE	2	R.RPGGSQGKPEETSR.W	376	389	2	Tmem143
3520	14.14	13311	646.373	646.374	2	3495	405129	m10006_KI_Hippo_12_TrypLysC_2MC_2Mods_TMT_IAA_20ppm_0.9Da	646.372	1.37	2.248	0.288	14/16	sp|P63054|PCP4_MOUSE	1	R.QSAGATNGK.D	5	13	0	Pcp4
3524	14.15	13332	648.694	649.029	3	3495	405129	m10006_KI_Hippo_12_TrypLysC_2MC_2Mods_TMT_IAA_20ppm_0.9Da	648.694	1.13	2.639	0.469	19/52	sp|Q8VD26|TM143_MOUSE	2	R.RPGGSQGKPEETSR.W	376	389	2	Tmem143
3532	14.18	13374	437.745	437.745	4	3514	405129	m10006_KI_Hippo_12_TrypLysC_2MC_2Mods_TMT_IAA_20ppm_0.9Da	437.746	-0.9	2.219	0.432	24/42	sp|P13645|K1C10_HUMAN_contaminant	11	K.KNHEEEM*K.D	285	292	1	KRT10
3585	14.35	13649	546.788	546.788	2	3563	405129	m10006_KI_Hippo_12_TrypLysC_2MC_2Mods_TMT_IAA_20ppm_0.9Da	546.787	0.9	1.572	0.179	9/12	sp|P45952|ACADM_MOUSE	0	K.ELNM*GQR.C	237	243	0	Acadm
3586	14.35	13655	641.96	641.96	3	3563	405129	m10006_KI_Hippo_12_TrypLysC_2MC_2Mods_TMT_IAA_20ppm_0.9Da	641.959	1.62	2.433	0.545	19/68	sp|P49312|ROA1_MOUSE	2	R.NQGGYGGSSSSSSYGSGR.R	301	318	0	Hnrnpa1
3591	14.36	13679	604.665	604.998	3	3563	405129	m10006_KI_Hippo_12_TrypLysC_2MC_2Mods_TMT_IAA_20ppm_0.9Da	604.664	1.49	3.538	0.318	22/40	sp|Q9Z2W9|GRIA3_MOUSE	2	K.KNHEQLEGNER.Y	434	444	1	Gria3
3597	14.38	13711	454.602	454.602	3	3580	405129	m10006_KI_Hippo_12_TrypLysC_2MC_2Mods_TMT_IAA_20ppm_0.9Da	454.602	0.08	2.677	0.301	18/32	sp|P10126|EF1A1_MOUSE	0	R.RGNVAGDSK.N	322	330	1	Eef1a1
3617	14.44	13813	576.798	576.798	2	3595	405129	m10006_KI_Hippo_12_TrypLysC_2MC_2Mods_TMT_IAA_20ppm_0.9Da	576.798	0.83	1.756	0.391	12/14	sp|P70175|DLG3_MOUSE	3	R.TGM*IESNR.D	602	609	0	Dlg3
3618	14.45	13818	549.646	549.646	3	3595	405129	m10006_KI_Hippo_12_TrypLysC_2MC_2Mods_TMT_IAA_20ppm_0.9Da	549.646	1.05	4.093	0.379	24/40	sp|Q62313|TGON1_MOUSE	1	K.TTRPTDGQGQK.S	54	64	1	Tgoln1
3632	14.49	13890	468.905	468.905	3	3608	405129	m10006_KI_Hippo_12_TrypLysC_2MC_2Mods_TMT_IAA_20ppm_0.9Da	468.905	0.06	3.536	0.539	22/32	sp|Q9CQS4|S2546_MOUSE	0	R.QCQVNYHAR.H	126	134	0	Slc25a46
3640	14.52	13932	501.799	501.799	2	3627	405129	m10006_KI_Hippo_12_TrypLysC_2MC_2Mods_TMT_IAA_20ppm_0.9Da	501.798	0.58	2.848	0.321	13/14	sp|Q9JMH9|MY18A_MOUSE	11	K.AAVAQASR.D	1760	1767	0	Myo18a
3643	14.53	13948	557.774	557.774	2	3627	405129	m10006_KI_Hippo_12_TrypLysC_2MC_2Mods_TMT_IAA_20ppm_0.9Da	557.774	0.59	1.168	0.339	8/12	sp|P31938|MP2K1_MOUSE	2	R.SYM*SPER.L	228	234	0	Map2k1
3644	14.53	13953	509.3	509.3	3	3627	405129	m10006_KI_Hippo_12_TrypLysC_2MC_2Mods_TMT_IAA_20ppm_0.9Da	509.3	0.29	2.022	0.335	19/32	sp|Q7TSC1|PRC2A_MOUSE	1	R.AQQQDKPPR.F	1243	1251	1	Prrc2a
3651	14.55	13988	614.323	614.324	3	3627	405129	m10006_KI_Hippo_12_TrypLysC_2MC_2Mods_TMT_IAA_20ppm_0.9Da	614.323	0.3	2.297	0.248	19/40	sp|P17156|HSP72_MOUSE	0	R.YKSEDEANRDR.V	528	538	2	Hspa2
3673	14.63	14103	524.774	524.774	2	3655	405129	m10006_KI_Hippo_12_TrypLysC_2MC_2Mods_TMT_IAA_20ppm_0.9Da	524.774	0.54	1.973	0.13	12/12	sp|P19253|RL13A_MOUSE	2	R.MNTNPSR.G	62	68	0	Rpl13a
3677	14.64	14124	684.855	684.855	2	3655	405129	m10006_KI_Hippo_12_TrypLysC_2MC_2Mods_TMT_IAA_20ppm_0.9Da	684.854	0.39	2.047	0.481	11/12	sp|Q9CZU3|SK2L2_MOUSE	0	R.QM*QECAK.R	932	938	0	Skiv2l2
3692	14.69	14201	492.956	492.956	3	3672	405129	m10006_KI_Hippo_12_TrypLysC_2MC_2Mods_TMT_IAA_20ppm_0.9Da	492.956	0.29	3.876	0.289	27/32	sp|Q8BVL3|SNX17_MOUSE	0	R.RSDSQQAVK.S	406	414	1	Snx17
3709	14.75	14289	510.777	510.777	2	3691	405129	m10006_KI_Hippo_12_TrypLysC_2MC_2Mods_TMT_IAA_20ppm_0.9Da	510.777	0.24	2.479	0.255	10/12	sp|Q91V76|CK054_MOUSE	0	R.GICGQTR.I	52	58	0
3736	14.83	14432	516.259	516.259	3	3708	405129	m10006_KI_Hippo_12_TrypLysC_2MC_2Mods_TMT_IAA_20ppm_0.9Da	516.259	-0.01	4.261	0.643	28/36	sp|P57780|ACTN4_MOUSE	1	K.HTNYTM*EHIR.V	725	734	0	Actn4
3744	14.85	14472	444.916	444.916	3	3725	405129	m10006_KI_Hippo_12_TrypLysC_2MC_2Mods_TMT_IAA_20ppm_0.9Da	444.916	0.27	1.558	0.429	15/24	sp|P17710|HXK1_MOUSE	4	R.TVEM*HNK.I	608	614	0	Hk1
3761	14.91	14558	602.302	602.302	2	3742	405129	m10006_KI_Hippo_12_TrypLysC_2MC_2Mods_TMT_IAA_20ppm_0.9Da	602.301	0.68	2.368	0.485	15/16	sp|P60824|CIRBP_MOUSE	1	R.SQGGSYGYR.S	146	154	0	Cirbp
3773	14.95	14620	561.3	561.3	3	3759	405129	m10006_KI_Hippo_12_TrypLysC_2MC_2Mods_TMT_IAA_20ppm_0.9Da	561.3	0.59	3.863	0.313	25/36	sp|Q80VP9|ASPH2_MOUSE	0	R.CTHHEGLNQK.L	90	99	0	Asphd2
3775	14.95	14633	468.915	468.915	3	3759	405129	m10006_KI_Hippo_12_TrypLysC_2MC_2Mods_TMT_IAA_20ppm_0.9Da	468.915	-0.37	3.179	0.528	24/32	sp|P18572|BASI_MOUSE	2	K.GSGTHMNDK.D	371	379	0	Bsg
3856	15.21	15050	483.591	483.591	3	3834	405129	m10006_KI_Hippo_12_TrypLysC_2MC_2Mods_TMT_IAA_20ppm_0.9Da	483.59	0.92	2.562	0.418	21/32	sp|A2AGT5|CKAP5_MOUSE	4	K.HSMDQTGSK.S	1800	1808	0	Ckap5
3857	15.21	15057	429.588	429.587	3	3834	405129	m10006_KI_Hippo_12_TrypLysC_2MC_2Mods_TMT_IAA_20ppm_0.9Da	429.587	0.92	1.767	0.45	19/28	sp|P10853|H2B1F_MOUSE	13	K.HAVSEGTK.A	110	117	0	Hist1h2bf
3859	15.22	15067	643.878	643.877	2	3834	405129	m10006_KI_Hippo_12_TrypLysC_2MC_2Mods_TMT_IAA_20ppm_0.9Da	643.877	1.14	2.591	0.502	14/14	sp|P10853|H2B1F_MOUSE	13	K.HAVSEGTK.A	110	117	0	Hist1h2bf
3877	15.28	15160	474.574	474.574	3	3855	405129	m10006_KI_Hippo_12_TrypLysC_2MC_2Mods_TMT_IAA_20ppm_0.9Da	474.577	-5.92	2.953	0.513	23/36	sp|Q91VN4|CHCH6_MOUSE	1	K.AYQHCVSTAR.K	262	271	0	Chchd6
3883	15.29	15191	547.774	547.774	2	3855	405129	m10006_KI_Hippo_12_TrypLysC_2MC_2Mods_TMT_IAA_20ppm_0.9Da	547.777	-5.31	2.197	0.289	11/12	sp|Q6PGN3|DCLK2_MOUSE	2	K.LCQDSSR.P	705	711	0	Dclk2
3887	15.3	15212	711.358	711.358	2	3855	405129	m10006_KI_Hippo_12_TrypLysC_2MC_2Mods_TMT_IAA_20ppm_0.9Da	711.361	-4.94	2.817	0.537	15/18	sp|Q91VN4|CHCH6_MOUSE	1	K.AYQHCVSTAR.K	262	271	0	Chchd6
3896	15.33	15259	615.34	615.34	3	3876	405129	m10006_KI_Hippo_12_TrypLysC_2MC_2Mods_TMT_IAA_20ppm_0.9Da	615.339	1.27	4.538	0.542	26/48	sp|Q91VR5|DDX1_MOUSE	0	K.SQHTGNAQVSQTK.F	269	281	0	Ddx1
3898	15.33	15269	581.657	581.657	3	3876	405129	m10006_KI_Hippo_12_TrypLysC_2MC_2Mods_TMT_IAA_20ppm_0.9Da	581.657	1.38	4.841	0.481	29/44	sp|Q3UH66|WNK2_MOUSE	14	K.RPGQQDNSSPAK.T	1677	1688	1	Wnk2
3902	15.34	15290	554.26	554.26	2	3876	405129	m10006_KI_Hippo_12_TrypLysC_2MC_2Mods_TMT_IAA_20ppm_0.9Da	554.26	0.5	1.66	0.647	10/14	sp|Q9ES74|NEK7_MOUSE	0	R.MHACTAST.-	295	302	0	Nek7
3914	15.37	15351	612.317	612.317	2	3893	405129	m10006_KI_Hippo_12_TrypLysC_2MC_2Mods_TMT_IAA_20ppm_0.9Da	612.316	1.52	1.621	0.414	12/16	sp|Q6P9S0|MTSSL_MOUSE	3	K.VADM*ATNTR.G	60	68	0	Mtss1l
3917	15.38	15366	537.63	537.63	3	3893	405129	m10006_KI_Hippo_12_TrypLysC_2MC_2Mods_TMT_IAA_20ppm_0.9Da	537.63	0.91	2.131	0.304	17/40	sp|Q7TSJ2|MAP6_MOUSE	2	K.VQRPEPSCRPR.S	128	138	2	Map6
3945	15.47	15513	442.919	442.919	3	3925	405129	m10006_KI_Hippo_12_TrypLysC_2MC_2Mods_TMT_IAA_20ppm_0.9Da	442.919	0.72	2.444	0.263	19/24	sp|Q8K0T4|KATL1_MOUSE	3	K.YRGESEK.L	279	285	1	Katnal1
3950	15.48	15539	400.988	400.988	4	3925	405129	m10006_KI_Hippo_12_TrypLysC_2MC_2Mods_TMT_IAA_20ppm_0.9Da	400.987	1.95	2.643	0.361	18/42	sp|P70336|ROCK2_MOUSE	2	R.KADHEADK.K	518	525	1	Rock2
3954	15.49	15560	506.275	506.275	2	3925	405129	m10006_KI_Hippo_12_TrypLysC_2MC_2Mods_TMT_IAA_20ppm_0.9Da	506.275	0.51	1.849	0.35	11/14	sp|Q922Y1|UBXN1_MOUSE	0	K.YGGSVGSR.S	179	186	0	Ubxn1
3968	15.53	15631	571.631	571.631	3	3942	405129	m10006_KI_Hippo_12_TrypLysC_2MC_2Mods_TMT_IAA_20ppm_0.9Da	571.63	2.13	3.071	0.408	22/40	sp|Q04447|KCRB_MOUSE	0	R.HGGYQPSDEHK.T	97	107	0	Ckb
3972	15.54	15653	774.925	774.924	2	3942	405129	m10006_KI_Hippo_12_TrypLysC_2MC_2Mods_TMT_IAA_20ppm_0.9Da	774.923	2.96	4.16	0.569	20/22	sp|Q8JZP2|SYN3_MOUSE	0	R.ASGGSSPNQASK.P	489	500	0	Syn3
3991	15.59	15751	514.274	514.274	2	3978	405129	m10006_KI_Hippo_12_TrypLysC_2MC_2Mods_TMT_IAA_20ppm_0.9Da	514.272	3.66	1.9	0.223	14/14	sp|Q80TE4|SI1L2_MOUSE	1	R.GSSFASSR.S	1498	1505	0	Sipa1l2
4010	15.65	15849	476.265	476.265	2	3989	405129	m10006_KI_Hippo_12_TrypLysC_2MC_2Mods_TMT_IAA_20ppm_0.9Da	476.264	0.89	2.102	0.297	12/12	sp|Q9CPR4|RL17_MOUSE	1	R.YNGGVGR.C	63	69	0	Rpl17
4020	15.69	15901	459.924	459.923	3	4008	405129	m10006_KI_Hippo_12_TrypLysC_2MC_2Mods_TMT_IAA_20ppm_0.9Da	459.922	2.68	2.387	0.296	19/28	sp|Q7TQD2|TPPP_MOUSE	0	K.HAGTYDQK.V	206	213	0	Tppp
4022	15.69	15912	426.596	426.596	3	4008	405129	m10006_KI_Hippo_12_TrypLysC_2MC_2Mods_TMT_IAA_20ppm_0.9Da	426.596	1.28	3.27	0.311	23/24	sp|Q9D1N9|RM21_MOUSE	1	R.HHAEVVK.R	79	85	0	Mrpl21
4030	15.71	15954	619.795	619.795	2	4008	405129	m10006_KI_Hippo_12_TrypLysC_2MC_2Mods_TMT_IAA_20ppm_0.9Da	619.795	-0.11	2.343	0.543	14/16	sp|Q80TV8|CLAP1_MOUSE	3	R.PSMSQGCSR.D	743	751	0	Clasp1
4033	15.72	15968	689.38	689.381	2	4008	405129	m10006_KI_Hippo_12_TrypLysC_2MC_2Mods_TMT_IAA_20ppm_0.9Da	689.38	0.45	2.762	0.551	14/14	sp|Q7TQD2|TPPP_MOUSE	0	K.HAGTYDQK.V	206	213	0	Tppp
4043	15.75	16020	770.916	770.916	2	4019	405129	m10006_KI_Hippo_12_TrypLysC_2MC_2Mods_TMT_IAA_20ppm_0.9Da	770.915	1.5	1.613	0.214	13/22	sp|Q5SNZ0|GRDN_MOUSE	2	R.STADSAAGSTSK.I	481	492	0	Ccdc88a
4044	15.76	16025	729.871	729.871	2	4019	405129	m10006_KI_Hippo_12_TrypLysC_2MC_2Mods_TMT_IAA_20ppm_0.9Da	729.87	0.8	2.308	0.474	16/16	sp|Q91VR2|ATPG_MOUSE	2	R.M*TAM*DNASK.N	254	262	0	Atp5c1
4053	15.79	16072	522.301	522.301	3	4038	405129	m10006_KI_Hippo_12_TrypLysC_2MC_2Mods_TMT_IAA_20ppm_0.9Da	522.301	-0.75	1.999	0.213	22/32	sp|Q9JHS4|CLPX_MOUSE	1	K.DGSGDGNKK.S	74	82	1	Clpx
4061	15.81	16113	518.285	518.285	2	4038	405129	m10006_KI_Hippo_12_TrypLysC_2MC_2Mods_TMT_IAA_20ppm_0.9Da	518.285	-0.62	2.451	0.361	12/14	sp|Q9JJA4|WDR12_MOUSE	0	R.LASGSTDR.H	312	319	0	Wdr12
4071	15.84	16165	654.829	654.828	2	4051	405129	m10006_KI_Hippo_12_TrypLysC_2MC_2Mods_TMT_IAA_20ppm_0.9Da	654.828	0.56	3.127	0.4	14/16	sp|G3X9K3|BIG1_MOUSE	0	K.AFNSNNEQR.T	1692	1700	0	Arfgef1
4130	16.01	16470	400.237	400.237	3	4110	405129	m10006_KI_Hippo_12_TrypLysC_2MC_2Mods_TMT_IAA_20ppm_0.9Da	400.236	0.66	2.496	0.438	16/24	sp|Q61187|TS101_MOUSE	2	K.HVDANGK.I	102	108	0	Tsg101
4132	16.01	16481	594.339	594.339	2	4110	405129	m10006_KI_Hippo_12_TrypLysC_2MC_2Mods_TMT_IAA_20ppm_0.9Da	594.338	1.84	3.15	0.427	15/16	sp|P26339|CMGA_MOUSE	0	R.GLSAQQQAR.K	223	231	0	Chga
4137	16.02	16507	534.621	534.621	3	4110	405129	m10006_KI_Hippo_12_TrypLysC_2MC_2Mods_TMT_IAA_20ppm_0.9Da	534.621	1.55	4.012	0.588	23/36	sp|Q80Z38|SHAN2_MOUSE	4	R.AMQESQQGHK.G	851	860	0	Shank2
4148	16.05	16564	518.317	518.318	2	4129	405129	m10006_KI_Hippo_12_TrypLysC_2MC_2Mods_TMT_IAA_20ppm_0.9Da	518.317	1.32	1.945	0.246	12/12	sp|P62855|RS26_MOUSE	0	R.GHVQPIR.C	16	22	0	Rps26
4166	16.12	16656	611.848	611.848	2	4146	405129	m10006_KI_Hippo_12_TrypLysC_2MC_2Mods_TMT_IAA_20ppm_0.9Da	611.847	1.52	2.295	0.111	12/12	sp|P54227|STMN1_MOUSE	1	R.EAQM*AAK.L	113	119	0	Stmn1
4171	16.13	16684	672.389	672.389	2	4146	405129	m10006_KI_Hippo_12_TrypLysC_2MC_2Mods_TMT_IAA_20ppm_0.9Da	672.388	1.99	2.758	0.242	13/14	sp|P28659|CELF1_MOUSE	20	R.SQNPPQSK.G	52	59	0	Celf1
4173	16.13	16694	473.288	473.288	2	4146	405129	m10006_KI_Hippo_12_TrypLysC_2MC_2Mods_TMT_IAA_20ppm_0.9Da	473.288	0.51	1.777	0.274	12/14	sp|P26638|SYSC_MOUSE	1	K.GAVVAGSR.G	185	192	0	Sars
4183	16.16	16745	509.796	509.796	2	4165	405129	m10006_KI_Hippo_12_TrypLysC_2MC_2Mods_TMT_IAA_20ppm_0.9Da	509.796	0.68	2.375	0.39	12/12	sp|Q8CBW3|ABI1_MOUSE	10	R.TASLNQR.P	229	235	0	Abi1
4185	16.16	16757	434.566	434.566	3	4165	405129	m10006_KI_Hippo_12_TrypLysC_2MC_2Mods_TMT_IAA_20ppm_0.9Da	434.566	0.2	1.938	0.461	23/36	sp|G5E8K5|ANK3_MOUSE	21	R.GETALHM*AAR.S	449	458	0	Ank3
4190	16.17	16783	448.595	448.595	3	4165	405129	m10006_KI_Hippo_12_TrypLysC_2MC_2Mods_TMT_IAA_20ppm_0.9Da	448.594	0.88	1.797	0.151	16/28	sp|P28659|CELF1_MOUSE	20	R.SQNPPQSK.G	52	59	0	Celf1
4200	16.19	16834	579.826	579.825	2	4182	405129	m10006_KI_Hippo_12_TrypLysC_2MC_2Mods_TMT_IAA_20ppm_0.9Da	579.825	1.19	3.178	0.308	13/14	sp|Q9DCB4|ARP21_MOUSE	16	R.LAAQNQER.R	45	52	0	Arpp21
4205	16.21	16860	686.902	686.902	2	4182	405129	m10006_KI_Hippo_12_TrypLysC_2MC_2Mods_TMT_IAA_20ppm_0.9Da	686.901	1.14	3.321	0.243	14/14	sp|Q9D0R8|LSM12_MOUSE	0	R.SQAQQPQK.E	182	189	0	Lsm12
4208	16.22	16876	582.804	582.803	2	4182	405129	m10006_KI_Hippo_12_TrypLysC_2MC_2Mods_TMT_IAA_20ppm_0.9Da	582.803	1.38	2.794	0.479	17/18	tr|E9PZP8|E9PZP8_MOUSE	0	R.MNSGAGSGVR.A	1404	1413	0	Herc1
4214	16.23	16905	672.389	673.893	2	4197	405129	m10006_KI_Hippo_12_TrypLysC_2MC_2Mods_TMT_IAA_20ppm_0.9Da	672.388	1.88	2.083	0.154	13/14	sp|P28659|CELF1_MOUSE	20	R.SQNPPQSK.G	52	59	0	Celf1
4218	16.24	16927	458.27	458.27	3	4197	405129	m10006_KI_Hippo_12_TrypLysC_2MC_2Mods_TMT_IAA_20ppm_0.9Da	458.27	-0.42	2.079	0.08	19/28	sp|Q9D0R8|LSM12_MOUSE	0	R.SQAQQPQK.E	182	189	0	Lsm12
4236	16.29	17021	476.601	476.601	3	4212	405129	m10006_KI_Hippo_12_TrypLysC_2MC_2Mods_TMT_IAA_20ppm_0.9Da	476.601	0.2	2.242	0.395	17/28	sp|P13595|NCAM1_MOUSE	5	K.KTDEGTYR.C	181	188	1	Ncam1
4239	16.3	17035	542.783	542.784	2	4212	405129	m10006_KI_Hippo_12_TrypLysC_2MC_2Mods_TMT_IAA_20ppm_0.9Da	542.783	0.96	2.636	0.481	14/14	sp|Q8K0C9|GMDS_MOUSE	0	R.SSSFNTGR.I	57	64	0	Gmds
4257	16.35	17128	651.347	651.346	2	4229	405129	m10006_KI_Hippo_12_TrypLysC_2MC_2Mods_TMT_IAA_20ppm_0.9Da	651.345	1.93	1.17	0.278	11/18	sp|G5E8K5|ANK3_MOUSE	21	R.GETALHM*AAR.S	449	458	0	Ank3
4260	16.36	17143	421.577	421.577	3	4242	405129	m10006_KI_Hippo_12_TrypLysC_2MC_2Mods_TMT_IAA_20ppm_0.9Da	421.577	0.59	3.415	0.544	25/32	sp|Q8VE47|UBA5_MOUSE	1	K.VHAAEHTLR.N	126	134	0	Uba5
4264	16.37	17164	570.604	570.604	3	4242	405129	m10006_KI_Hippo_12_TrypLysC_2MC_2Mods_TMT_IAA_20ppm_0.9Da	570.603	1.11	3.454	0.531	27/40	sp|P24668|MPRD_MOUSE	0	K.GGDEYDNHCGK.E	125	135	0	M6pr
4265	16.37	17169	565.794	565.794	2	4242	405129	m10006_KI_Hippo_12_TrypLysC_2MC_2Mods_TMT_IAA_20ppm_0.9Da	565.793	0.95	2.707	0.403	14/14	sp|Q9QUP5|HPLN1_MOUSE	0	K.TYGGYQGR.V	106	113	0	Hapln1
4280	16.42	17247	631.863	631.863	2	4259	405129	m10006_KI_Hippo_12_TrypLysC_2MC_2Mods_TMT_IAA_20ppm_0.9Da	631.862	1.18	2.643	0.459	15/16	sp|Q8VE47|UBA5_MOUSE	1	K.VHAAEHTLR.N	126	134	0	Uba5
4314	16.53	17423	753.389	753.389	2	4293	405129	m10006_KI_Hippo_12_TrypLysC_2MC_2Mods_TMT_IAA_20ppm_0.9Da	753.388	0.9	2.288	0.248	12/20	sp|Q9WTT4|VATG2_MOUSE	2	R.QVQGMQSSQQR.N	80	90	0	Atp6v1g2
4324	16.57	17474	464.61	464.61	3	4308	405129	m10006_KI_Hippo_12_TrypLysC_2MC_2Mods_TMT_IAA_20ppm_0.9Da	464.61	0.35	3.269	0.304	22/32	sp|Q0KL02|TRIO_MOUSE	3	K.GHAHAAEIK.K	1210	1218	0	Trio
4333	16.6	17521	620.314	620.314	2	4308	405129	m10006_KI_Hippo_12_TrypLysC_2MC_2Mods_TMT_IAA_20ppm_0.9Da	620.314	0.53	2.217	0.511	11/18	sp|Q64092|TFE3_MOUSE	4	R.TPAMSSSSSR.V	103	112	0	Tfe3
4345	16.64	17583	412.906	412.906	3	4323	405129	m10006_KI_Hippo_12_TrypLysC_2MC_2Mods_TMT_IAA_20ppm_0.9Da	412.905	1.01	2.277	0.317	22/32	sp|Q99M31|HSP7E_MOUSE	1	R.QHTLQAPGR.V	427	435	0	Hspa14
4364	16.69	17683	473.617	473.617	3	4344	405129	m10006_KI_Hippo_12_TrypLysC_2MC_2Mods_TMT_IAA_20ppm_0.9Da	473.617	0.58	3.035	0.274	21/32	sp|Q3THK3|T2FA_MOUSE	0	K.RTSETPAAK.R	413	421	1	Gtf2f1
4380	16.73	17765	434.585	434.585	3	4361	405129	m10006_KI_Hippo_12_TrypLysC_2MC_2Mods_TMT_IAA_20ppm_0.9Da	434.585	0.35	1.589	0.164	16/24	sp|Q8BHR2|ENOX1_MOUSE	4	R.ERPPGCK.T	136	142	1	Enox1
4393	16.77	17832	713.403	713.403	2	4361	405129	m10006_KI_Hippo_12_TrypLysC_2MC_2Mods_TMT_IAA_20ppm_0.9Da	713.401	2.24	2.211	0.248	14/18	sp|P11881|ITPR1_MOUSE	10	R.QSATSATSSK.A	270	279	0	Itpr1
4404	16.8	17888	727.853	727.853	2	4376	405129	m10006_KI_Hippo_12_TrypLysC_2MC_2Mods_TMT_IAA_20ppm_0.9Da	727.854	-1.28	2.786	0.493	14/18	sp|Q8R2N2|CIR1A_MOUSE	0	R.CVAYNNQSNR.L	21	30	0	Cirh1a
4407	16.81	17903	465.782	465.782	2	4397	405129	m10006_KI_Hippo_12_TrypLysC_2MC_2Mods_TMT_IAA_20ppm_0.9Da	465.782	0.12	1.649	0.083	12/12	sp|P17095|HMGA1_MOUSE	1	K.VTTAPGR.K	75	81	0	Hmga1
4416	16.84	17950	799.368	799.368	2	4397	405129	m10006_KI_Hippo_12_TrypLysC_2MC_2Mods_TMT_IAA_20ppm_0.9Da	799.367	1.61	4.238	0.587	21/24	sp|Q80TJ1|CAPS1_MOUSE	4	R.MVQSGGCSANDSR.E	194	206	0	Cadps
4428	16.87	18013	514.806	514.806	2	4406	405129	m10006_KI_Hippo_12_TrypLysC_2MC_2Mods_TMT_IAA_20ppm_0.9Da	514.806	0.33	2.683	0.348	12/14	sp|Q3UCV8|OTUL_MOUSE	0	K.VTAGAQPR.A	35	42	0	Otulin
4434	16.89	18044	450.266	450.267	2	4406	405129	m10006_KI_Hippo_12_TrypLysC_2MC_2Mods_TMT_IAA_20ppm_0.9Da	450.267	-1.1	1.542	0.168	10/12	sp|A2AFR3|FRPD4_MOUSE	2	R.GPGLGNR.E	1116	1122	0	Frmpd4
4464	16.99	18199	513.628	513.628	3	4442	405129	m10006_KI_Hippo_12_TrypLysC_2MC_2Mods_TMT_IAA_20ppm_0.9Da	513.628	0.54	2.99	0.464	19/36	sp|Q6URW6|MYH14_MOUSE	3	K.VAQEQGSHPK.F	576	585	0	Myh14
4532	17.19	18551	565.846	565.846	2	4503	405129	m10006_KI_Hippo_12_TrypLysC_2MC_2Mods_TMT_IAA_20ppm_0.9Da	565.846	0.32	2.219	0.165	13/14	sp|Q9WUM3|COR1B_MOUSE	0	R.RGTLVAER.E	207	214	1	Coro1b
4544	17.22	18613	410.58	410.58	3	4522	405129	m10006_KI_Hippo_12_TrypLysC_2MC_2Mods_TMT_IAA_20ppm_0.9Da	410.58	-0.54	2.748	0.054	16/24	sp|O89084|PDE4A_MOUSE	9	K.HTASVEK.S	620	626	0	Pde4a
4549	17.24	18639	603.351	603.351	2	4522	405129	m10006_KI_Hippo_12_TrypLysC_2MC_2Mods_TMT_IAA_20ppm_0.9Da	603.351	0.38	1.866	0.002	12/14	sp|Q9JHL1|NHRF2_MOUSE	1	K.SRPGQYIR.S	170	177	1	Slc9a3r2
4553	17.25	18659	420.241	420.241	4	4522	405129	m10006_KI_Hippo_12_TrypLysC_2MC_2Mods_TMT_IAA_20ppm_0.9Da	420.241	-0.94	2.925	0.451	26/54	tr|E9PVZ8|E9PVZ8_MOUSE	1	K.AQTELQHHQK.A	2256	2265	0	Golgb1
4574	17.31	18768	550.785	550.785	2	4556	405129	m10006_KI_Hippo_12_TrypLysC_2MC_2Mods_TMT_IAA_20ppm_0.9Da	550.784	1.36	1.472	0.177	10/12	sp|Q9QWI6|SRCN1_MOUSE	6	R.EM*VYASR.E	348	354	0	Srcin1
4618	17.42	18996	434.248	434.248	3	4592	405129	m10006_KI_Hippo_12_TrypLysC_2MC_2Mods_TMT_IAA_20ppm_0.9Da	434.247	1.35	2.473	0.395	18/24	sp|P70408|CAD10_MOUSE	1	K.LHSDQDK.G	78	84	0	Cdh10
4619	17.42	19001	419.731	419.731	4	4592	405129	m10006_KI_Hippo_12_TrypLysC_2MC_2Mods_TMT_IAA_20ppm_0.9Da	419.731	0.98	3.468	0.482	35/78	sp|Q3UPL0|SC31A_MOUSE	4	K.GRPGPVAGHSQMPR.V	811	824	1	Sec31a
4641	17.48	19114	588.311	588.311	2	4611	405129	m10006_KI_Hippo_12_TrypLysC_2MC_2Mods_TMT_IAA_20ppm_0.9Da	588.31	1.69	2.871	0.47	16/16	sp|O88455|DHCR7_MOUSE	2	K.AGSQGQWGR.A	19	27	0	Dhcr7
4646	17.49	19139	482.267	482.266	2	4630	405129	m10006_KI_Hippo_12_TrypLysC_2MC_2Mods_TMT_IAA_20ppm_0.9Da	482.266	1.54	2.398	0.341	12/12	sp|P52480|KPYM_MOUSE	1	K.SGMNVAR.L	67	73	0	Pkm
4652	17.5	19171	502.291	502.29	2	4630	405129	m10006_KI_Hippo_12_TrypLysC_2MC_2Mods_TMT_IAA_20ppm_0.9Da	502.29	0.64	2.351	0.344	13/14	sp|P49025|CTRO_MOUSE	7	R.SSLGSPAR.A	1882	1889	0	Cit
4654	17.51	19182	539.282	539.282	2	4630	405129	m10006_KI_Hippo_12_TrypLysC_2MC_2Mods_TMT_IAA_20ppm_0.9Da	539.282	1.29	2.474	0.336	12/14	sp|A2AJI0|MA7D1_MOUSE	8	K.PMAGTTDR.E	595	602	0	Map7d1
4676	17.55	19295	498.278	498.277	2	4662	405129	m10006_KI_Hippo_12_TrypLysC_2MC_2Mods_TMT_IAA_20ppm_0.9Da	498.277	0.59	2.184	0.271	10/12	sp|Q5U4C1|GASP1_MOUSE	1	R.GASQFTR.D	1133	1139	0	Gprasp1
4680	17.57	19315	522.804	522.803	2	4662	405129	m10006_KI_Hippo_12_TrypLysC_2MC_2Mods_TMT_IAA_20ppm_0.9Da	522.804	0.71	2.968	0.36	15/16	sp|Q80U72|SCRIB_MOUSE	4	K.VSPTGAAGR.D	1125	1133	0	Scrib
4725	17.68	19547	547.797	547.797	2	4705	405129	m10006_KI_Hippo_12_TrypLysC_2MC_2Mods_TMT_IAA_20ppm_0.9Da	547.795	4.44	2.652	0.252	13/14	tr|D3YXJ0|D3YXJ0_MOUSE	0	K.VSTSGQMR.T	52	59	0	Dgkh
4732	17.69	19584	529.812	529.813	2	4705	405129	m10006_KI_Hippo_12_TrypLysC_2MC_2Mods_TMT_IAA_20ppm_0.9Da	529.811	1.2	2.077	0.263	12/12	sp|P35235|PTN11_MOUSE	1	K.QPLNTTR.I	214	220	0	Ptpn11
4758	17.75	19717	488.295	488.295	2	4739	405129	m10006_KI_Hippo_12_TrypLysC_2MC_2Mods_TMT_IAA_20ppm_0.9Da	488.293	4	2.09	0.168	11/12	sp|Q9CRA5|GOLP3_MOUSE	1	R.SSGLVQR.R	8	14	0	Golph3
4759	17.76	19724	541.296	541.297	3	4739	405129	m10006_KI_Hippo_12_TrypLysC_2MC_2Mods_TMT_IAA_20ppm_0.9Da	541.295	2.67	1.985	0.201	21/36	sp|Q922R8|PDIA6_MOUSE	1	K.NKPEDYQGGR.T	109	118	1	Pdia6
4784	17.81	19853	654.874	654.874	2	4756	405129	m10006_KI_Hippo_12_TrypLysC_2MC_2Mods_TMT_IAA_20ppm_0.9Da	654.871	4.38	1.935	0.307	11/12	sp|Q8R570|SNP47_MOUSE	5	K.RMEDTAK.D	132	138	1	Snap47
4789	17.82	19880	552.805	552.805	2	4756	405129	m10006_KI_Hippo_12_TrypLysC_2MC_2Mods_TMT_IAA_20ppm_0.9Da	552.804	3.19	1.705	0.423	10/12	sp|Q8BTX9|HSDL1_MOUSE	0	K.HIADTYR.V	110	116	0	Hsdl1
4808	17.87	19978	811.44	811.439	2	4773	405129	m10006_KI_Hippo_12_TrypLysC_2MC_2Mods_TMT_IAA_20ppm_0.9Da	811.439	1.26	3.014	0.499	14/18	sp|Q922R8|PDIA6_MOUSE	1	K.NKPEDYQGGR.T	109	118	1	Pdia6
4816	17.89	20018	501.274	501.274	2	4794	405129	m10006_KI_Hippo_12_TrypLysC_2MC_2Mods_TMT_IAA_20ppm_0.9Da	501.274	0.77	2.385	0.355	11/14	sp|Q9WUK2|IF4H_MOUSE	1	R.AGPPMGSR.F	176	183	0	Eif4h
4831	17.93	20095	569.315	569.316	2	4813	405129	m10006_KI_Hippo_12_TrypLysC_2MC_2Mods_TMT_IAA_20ppm_0.9Da	569.314	1.49	2.328	0.341	13/16	sp|Q8K387|UBP45_MOUSE	1	K.AGGVYTNAR.K	661	669	0	Usp45
4840	17.96	20143	520.807	520.807	2	4813	405129	m10006_KI_Hippo_12_TrypLysC_2MC_2Mods_TMT_IAA_20ppm_0.9Da	520.806	1.74	2.353	0.278	10/12	sp|Q9EQZ7|RIMS2_MOUSE	2	R.IHAEVSR.A	395	401	0	Rims2
4852	17.99	20203	466.244	466.243	3	4826	405129	m10006_KI_Hippo_12_TrypLysC_2MC_2Mods_TMT_IAA_20ppm_0.9Da	466.244	0.19	1.725	0.413	20/36	sp|Q8R164|BPHL_MOUSE	0	R.GYGYSRPPDR.D	98	107	1	Bphl
4869	18.04	20292	456.937	456.936	3	4845	405129	m10006_KI_Hippo_12_TrypLysC_2MC_2Mods_TMT_IAA_20ppm_0.9Da	456.938	-2.55	3.212	0.549	20/28	sp|P02662|CASA1_BOVIN_contaminant	0	K.EGIHAQQK.E	140	147	0	CSN1S1
4880	18.07	20349	752.392	752.392	2	4845	405129	m10006_KI_Hippo_12_TrypLysC_2MC_2Mods_TMT_IAA_20ppm_0.9Da	752.391	1.12	2.702	0.628	14/18	sp|P70398|USP9X_MOUSE	4	R.YSHVQEVQER.L	648	657	0	Usp9x
4884	18.09	20368	617.338	617.338	2	4864	405129	m10006_KI_Hippo_12_TrypLysC_2MC_2Mods_TMT_IAA_20ppm_0.9Da	617.337	1.36	1.689	0.089	9/12	sp|Q9WVQ5|MTNB_MOUSE	0	R.PCGAQDK.E	14	20	0	Apip
4889	18.1	20395	583.828	584.33	2	4864	405129	m10006_KI_Hippo_12_TrypLysC_2MC_2Mods_TMT_IAA_20ppm_0.9Da	583.828	1.34	1.264	0.256	13/16	sp|O55201|SPT5H_MOUSE	1	K.VIDGPHSGR.E	600	608	0	Supt5h
4900	18.13	20452	635.88	635.88	2	4883	405129	m10006_KI_Hippo_12_TrypLysC_2MC_2Mods_TMT_IAA_20ppm_0.9Da	635.88	1.24	2.08	0.092	9/12	sp|P59764|DOCK4_MOUSE	0	K.APDKPER.H	249	255	1	Dock4
4920	18.2	20555	529.794	529.794	2	4898	405129	m10006_KI_Hippo_12_TrypLysC_2MC_2Mods_TMT_IAA_20ppm_0.9Da	529.793	1.85	2.493	0.34	12/12	sp|Q9WV55|VAPA_MOUSE	0	K.LQNPSDR.K	39	45	0	Vapa
4921	18.2	20560	405.568	405.568	3	4898	405129	m10006_KI_Hippo_12_TrypLysC_2MC_2Mods_TMT_IAA_20ppm_0.9Da	405.567	0.77	1.804	0.426	16/28	sp|P27659|RL3_MOUSE	0	R.IIAHTQM*R.L	162	169	0	Rpl3
4922	18.2	20566	462.932	462.932	3	4898	405129	m10006_KI_Hippo_12_TrypLysC_2MC_2Mods_TMT_IAA_20ppm_0.9Da	462.932	0.37	3.44	0.378	28/40	sp|Q9QVP9|FAK2_MOUSE	2	R.RPGGPQYGVAR.E	412	422	1	Ptk2b
4935	18.24	20633	402.214	402.214	3	4919	405129	m10006_KI_Hippo_12_TrypLysC_2MC_2Mods_TMT_IAA_20ppm_0.9Da	402.214	0.71	2.643	0.523	20/28	sp|Q9D0I9|SYRC_MOUSE	0	K.YADLSHNR.L	505	512	0	Rars
4944	18.27	20679	602.818	602.818	2	4919	405129	m10006_KI_Hippo_12_TrypLysC_2MC_2Mods_TMT_IAA_20ppm_0.9Da	602.817	1.44	3.146	0.593	14/14	sp|Q9D0I9|SYRC_MOUSE	0	K.YADLSHNR.L	505	512	0	Rars
4955	18.3	20736	625.362	625.362	2	4934	405129	m10006_KI_Hippo_12_TrypLysC_2MC_2Mods_TMT_IAA_20ppm_0.9Da	625.361	0.84	2.683	0.346	14/14	sp|Q9ERU9|RBP2_MOUSE	0	R.VQSGSEGK.V	2402	2409	0	Ranbp2
4958	18.31	20752	671.4	671.401	2	4934	405129	m10006_KI_Hippo_12_TrypLysC_2MC_2Mods_TMT_IAA_20ppm_0.9Da	671.398	2.76	2.909	0.419	14/14	sp|Q9D1G5|LRC57_MOUSE	2	R.AHVETAQK.T	8	15	0	Lrrc57
4966	18.34	20793	481.285	481.285	2	4953	405129	m10006_KI_Hippo_12_TrypLysC_2MC_2Mods_TMT_IAA_20ppm_0.9Da	481.285	-0.42	2.21	0.282	10/12	sp|Q8R1A4|DOCK7_MOUSE	3	R.NSSLVGR.R	438	444	0	Dock7
4978	18.38	20855	611.848	611.847	2	4953	405129	m10006_KI_Hippo_12_TrypLysC_2MC_2Mods_TMT_IAA_20ppm_0.9Da	611.847	1.1	1.924	0.067	11/12	sp|P54227|STMN1_MOUSE	1	R.EAQM*AAK.L	113	119	0	Stmn1
4982	18.39	20876	693.895	694.395	2	4964	405129	m10006_KI_Hippo_12_TrypLysC_2MC_2Mods_TMT_IAA_20ppm_0.9Da	693.894	1.55	2.617	0.421	13/20	sp|Q9QVP9|FAK2_MOUSE	2	R.RPGGPQYGVAR.E	412	422	1	Ptk2b
4991	18.42	20923	434.603	434.602	3	4964	405129	m10006_KI_Hippo_12_TrypLysC_2MC_2Mods_TMT_IAA_20ppm_0.9Da	434.603	0.91	2.939	0.129	23/24	tr|E9Q7G0|E9Q7G0_MOUSE	1	K.SREPQVK.P	1691	1697	1	Numa1
5000	18.45	20969	647.846	647.846	2	4981	405129	m10006_KI_Hippo_12_TrypLysC_2MC_2Mods_TMT_IAA_20ppm_0.9Da	647.845	2.34	2.261	0.351	13/14	sp|P62631|EF1A2_MOUSE	0	R.GNVCGDSK.A	323	330	0	Eef1a2
5021	18.52	21078	579.296	579.296	2	4994	405129	m10006_KI_Hippo_12_TrypLysC_2MC_2Mods_TMT_IAA_20ppm_0.9Da	579.295	1.38	1.356	0.446	13/14	sp|P37040|NCPR_MOUSE	2	K.VYTGEM*GR.L	258	265	0	Por
5024	18.53	21093	492.297	492.296	2	4994	405129	m10006_KI_Hippo_12_TrypLysC_2MC_2Mods_TMT_IAA_20ppm_0.9Da	492.295	2.98	1.902	0.262	9/12	sp|Q7TQH0|ATX2L_MOUSE	4	K.GSLPPQR.S	752	758	0	Atxn2l
5039	18.57	21171	733.399	733.399	2	5011	405129	m10006_KI_Hippo_12_TrypLysC_2MC_2Mods_TMT_IAA_20ppm_0.9Da	733.399	1.06	3.2	0.382	15/18	sp|P06837|NEUM_MOUSE	0	K.ATTDNSPSSK.A	137	146	0	Gap43
5060	18.64	21279	655.298	655.296	2	5041	405129	m10006_KI_Hippo_12_TrypLysC_2MC_2Mods_TMT_IAA_20ppm_0.9Da	655.297	1.12	2.327	0.59	10/14	sp|Q80T69|RSBN1_MOUSE	0	R.TYCCGTYR.A	463	470	0	Rsbn1
5070	18.67	21331	421.264	421.515	4	5058	405129	m10006_KI_Hippo_12_TrypLysC_2MC_2Mods_TMT_IAA_20ppm_0.9Da	421.263	1.46	3.017	0.441	21/60	sp|Q9QUR6|PPCE_MOUSE	0	K.AGHGAGKPTAK.V	678	688	1	Prep
5073	18.67	21346	745.916	745.917	2	5058	405129	m10006_KI_Hippo_12_TrypLysC_2MC_2Mods_TMT_IAA_20ppm_0.9Da	745.914	2.16	3.17	0.402	17/18	sp|Q3LAC4|PREX2_MOUSE	0	K.SNSPPNTTSK.A	1448	1457	0	Prex2
5085	18.71	21408	455.787	455.787	2	5063	405129	m10006_KI_Hippo_12_TrypLysC_2MC_2Mods_TMT_IAA_20ppm_0.9Da	455.787	-0.99	1.966	0.296	11/12	sp|Q5XJY5|COPD_MOUSE	0	K.VAPAPAR.P	212	218	0	Arcn1
5090	18.72	21436	556.653	556.653	3	5063	405129	m10006_KI_Hippo_12_TrypLysC_2MC_2Mods_TMT_IAA_20ppm_0.9Da	556.652	0.69	3.274	0.308	23/32	sp|D3YXK2|SAFB1_MOUSE	1	K.KTDDGSTEK.S	549	557	1	Safb
5094	18.73	21456	738.876	738.877	2	5063	405129	m10006_KI_Hippo_12_TrypLysC_2MC_2Mods_TMT_IAA_20ppm_0.9Da	738.875	1.86	1.494	0.489	17/20	sp|Q8C5L3|CNOT2_MOUSE	4	R.GM*SNNTPQLNR.S	88	98	0	Cnot2
5107	18.77	21525	588.633	588.633	3	5084	405129	m10006_KI_Hippo_12_TrypLysC_2MC_2Mods_TMT_IAA_20ppm_0.9Da	588.632	0.77	2.64	0.246	21/36	sp|P70336|ROCK2_MOUSE	2	K.QENNHLM*EM*K.M	829	838	0	Rock2
5115	18.79	21560	424.238	424.238	3	5099	405129	m10006_KI_Hippo_12_TrypLysC_2MC_2Mods_TMT_IAA_20ppm_0.9Da	424.237	0.39	2.192	0.372	17/24	sp|P28660|NCKP1_MOUSE	2	R.HADNMPK.K	388	394	0	Nckap1
5121	18.8	21593	449.587	449.587	3	5099	405129	m10006_KI_Hippo_12_TrypLysC_2MC_2Mods_TMT_IAA_20ppm_0.9Da	449.588	-2.88	2.527	0.442	19/24	sp|O55131|SEPT7_MOUSE	7	R.THM*QDLK.D	291	297	0	Sept7
5122	18.8	21598	635.853	635.853	2	5099	405129	m10006_KI_Hippo_12_TrypLysC_2MC_2Mods_TMT_IAA_20ppm_0.9Da	635.853	0.28	2.175	0.594	12/12	sp|P28660|NCKP1_MOUSE	2	R.HADNMPK.K	388	394	0	Nckap1
5125	18.81	21614	613.347	613.681	3	5099	405129	m10006_KI_Hippo_12_TrypLysC_2MC_2Mods_TMT_IAA_20ppm_0.9Da	613.346	2.12	2.228	0.279	23/48	sp|Q9CWW6|PIN4_MOUSE	0	K.GGAASGSDSADKK.S	15	27	1	Pin4
5126	18.81	21620	698.337	698.338	2	5099	405129	m10006_KI_Hippo_12_TrypLysC_2MC_2Mods_TMT_IAA_20ppm_0.9Da	698.337	0.32	3.235	0.584	15/18	sp|Q3UDK1|TRAD1_MOUSE	1	R.TMNNVASCNR.L	454	463	0	Trafd1
5130	18.82	21641	755.877	755.877	2	5099	405129	m10006_KI_Hippo_12_TrypLysC_2MC_2Mods_TMT_IAA_20ppm_0.9Da	755.876	0.73	3.771	0.573	19/22	sp|Q921T2|TOIP1_MOUSE	5	K.SNFGNQSPSTSR.P	322	333	0	Tor1aip1
5141	18.85	21693	834.474	834.473	2	5114	405129	m10006_KI_Hippo_12_TrypLysC_2MC_2Mods_TMT_IAA_20ppm_0.9Da	834.475	-0.55	2.206	0.297	15/16	sp|D3YXK2|SAFB1_MOUSE	1	K.KTDDGSTEK.S	549	557	1	Safb
5151	18.88	21745	433.748	433.748	4	5135	405129	m10006_KI_Hippo_12_TrypLysC_2MC_2Mods_TMT_IAA_20ppm_0.9Da	433.747	0.88	2.25	0.251	23/42	sp|P13645|K1C10_HUMAN_contaminant	11	K.KNHEEEMK.D	285	292	1	KRT10
5153	18.88	21755	452.279	452.279	3	5135	405129	m10006_KI_Hippo_12_TrypLysC_2MC_2Mods_TMT_IAA_20ppm_0.9Da	452.278	0.56	2.353	0.391	17/24	sp|P54227|STMN1_MOUSE	0	K.HVEEVRK.N	129	135	1	Stmn1
5156	18.89	21772	518.293	518.293	2	5135	405129	m10006_KI_Hippo_12_TrypLysC_2MC_2Mods_TMT_IAA_20ppm_0.9Da	518.293	0.37	1.731	0.181	11/12	tr|D3Z4P2|D3Z4P2_MOUSE	0	R.YSPGVQR.V	174	180	0	Lman2l
5174	18.93	21861	701.383	701.383	2	5148	405129	m10006_KI_Hippo_12_TrypLysC_2MC_2Mods_TMT_IAA_20ppm_0.9Da	701.382	1.49	2.975	0.48	12/12	sp|Q61699|HS105_MOUSE	2	R.LHQECEK.L	266	272	0	Hsph1
5178	18.94	21880	617.364	617.364	2	5148	405129	m10006_KI_Hippo_12_TrypLysC_2MC_2Mods_TMT_IAA_20ppm_0.9Da	617.364	1.02	2.502	0.238	12/12	sp|Q8R3S6|EXOC1_MOUSE	2	K.VANESQK.T	716	722	0	Exoc1
5193	18.97	21943	524.296	524.297	2	5167	405129	m10006_KI_Hippo_12_TrypLysC_2MC_2Mods_TMT_IAA_20ppm_0.9Da	524.293	5.99	1.948	0.252	12/14	sp|Q64689|SIA8C_MOUSE	0	K.YASPGAPR.M	44	51	0	St8sia3
5212	19.02	22007	495.945	495.945	3	5184	405129	m10006_KI_Hippo_12_TrypLysC_2MC_2Mods_TMT_IAA_20ppm_0.9Da	495.946	-2.13	2.434	0.424	17/28	sp|Q9D110|MTHFS_MOUSE	3	R.CVQHQEVK.P	160	167	0	Mthfs
5221	19.04	22009	467.924	467.924	3	5199	405129	m10006_KI_Hippo_12_TrypLysC_2MC_2Mods_TMT_IAA_20ppm_0.9Da	467.924	0.95	3.397	0.507	20/24	sp|Q61699|HS105_MOUSE	2	R.LHQECEK.L	266	272	0	Hsph1
5223	19.04	22011	458.776	458.777	2	5199	405129	m10006_KI_Hippo_12_TrypLysC_2MC_2Mods_TMT_IAA_20ppm_0.9Da	458.774	4.4	2.035	0.032	12/12	sp|Q9D0F9|PGM1_MOUSE	1	K.PGTSGLR.K	17	23	0	Pgm1
5245	19.09	22022	645.875	645.875	2	5220	405129	m10006_KI_Hippo_12_TrypLysC_2MC_2Mods_TMT_IAA_20ppm_0.9Da	645.875	0.95	2.666	0.189	14/14	sp|Q6A058|ARMX2_MOUSE	0	K.VQNGAESK.V	107	114	0	Armcx2
5251	19.1	22025	499.277	499.278	2	5220	405129	m10006_KI_Hippo_12_TrypLysC_2MC_2Mods_TMT_IAA_20ppm_0.9Da	499.276	1.77	1.278	0.172	12/12	sp|Q99MR6|SRRT_MOUSE	3	R.GPMPPNR.I	646	652	0	Srrt
5259	19.12	22028	508.806	508.806	2	5239	405129	m10006_KI_Hippo_12_TrypLysC_2MC_2Mods_TMT_IAA_20ppm_0.9Da	508.806	-0.9	2.752	0.144	12/12	sp|Q61102|ABCB7_MOUSE	0	K.VAQNSIR.R	217	223	0	Abcb7
5262	19.13	22030	494.785	494.785	2	5239	405129	m10006_KI_Hippo_12_TrypLysC_2MC_2Mods_TMT_IAA_20ppm_0.9Da	494.785	0.8	1.935	0.123	11/12	sp|B2RUR8|OTU7B_MOUSE	2	K.LASSEPR.M	264	270	0	Otud7b
5343	19.32	22067	548.775	548.775	2	5326	405129	m10006_KI_Hippo_12_TrypLysC_2MC_2Mods_TMT_IAA_20ppm_0.9Da	548.774	1.3	2.434	0.47	12/12	sp|Q8R010|AIMP2_MOUSE	1	K.CFGEQAR.K	168	174	0	Aimp2
5350	19.34	22070	405.555	405.555	3	5326	405129	m10006_KI_Hippo_12_TrypLysC_2MC_2Mods_TMT_IAA_20ppm_0.9Da	405.555	-0.21	2.622	0.329	21/28	sp|Q6ZQ82|RHG26_MOUSE	2	K.CIHAVETR.G	396	403	0	Arhgap26
5355	19.35	22073	466.773	466.771	2	5326	405129	m10006_KI_Hippo_12_TrypLysC_2MC_2Mods_TMT_IAA_20ppm_0.9Da	466.772	1.74	2.408	0.088	12/12	sp|Q8CJ40|CROCC_MOUSE	2	R.LSAAEGR.A	1406	1412	0	Crocc
5394	19.44	22091	618.967	618.968	3	5375	405129	m10006_KI_Hippo_12_TrypLysC_2MC_2Mods_TMT_IAA_20ppm_0.9Da	618.972	-7.87	4.874	0.53	29/40	sp|Q9R020|ZRAB2_MOUSE	4	R.RSECNMCNTPK.Y	82	92	1	Zranb2
5398	19.45	22094	626.856	626.857	2	5375	405129	m10006_KI_Hippo_12_TrypLysC_2MC_2Mods_TMT_IAA_20ppm_0.9Da	626.861	-7.98	2.866	0.485	14/14	sp|Q9JHS4|CLPX_MOUSE	1	K.SVTEGSSK.K	83	90	0	Clpx
5458	19.59	22122	510.923	510.923	3	5426	405129	m10006_KI_Hippo_12_TrypLysC_2MC_2Mods_TMT_IAA_20ppm_0.9Da	510.928	-9.66	3.773	0.653	29/36	sp|P57780|ACTN4_MOUSE	1	K.HTNYTMEHIR.V	725	734	0	Actn4
5470	19.62	22128	479.288	479.288	2	5447	405129	m10006_KI_Hippo_12_TrypLysC_2MC_2Mods_TMT_IAA_20ppm_0.9Da	479.288	-0.04	1.638	0.253	12/12	sp|Q80Z38|SHAN2_MOUSE	4	K.SANLAPR.S	1279	1285	0	Shank2
5471	19.62	22129	510.928	510.928	3	5447	405129	m10006_KI_Hippo_12_TrypLysC_2MC_2Mods_TMT_IAA_20ppm_0.9Da	510.928	0.2	4.351	0.607	27/36	sp|P57780|ACTN4_MOUSE	1	K.HTNYTMEHIR.V	725	734	0	Actn4
5478	19.64	22132	415.558	415.558	3	5447	405129	m10006_KI_Hippo_12_TrypLysC_2MC_2Mods_TMT_IAA_20ppm_0.9Da	415.558	0.45	2.576	0.385	21/32	sp|Q8BYI9|TENR_MOUSE	1	K.ASGPIDHYR.I	709	717	0	Tnr
5490	19.67	22137	498.295	498.295	2	5466	405129	m10006_KI_Hippo_12_TrypLysC_2MC_2Mods_TMT_IAA_20ppm_0.9Da	498.295	-0.58	1.658	0.227	11/12	sp|O88507|CNTFR_MOUSE	0	R.PVPSNPR.R	214	220	0	Cntfr
5494	19.68	22139	596.307	596.642	3	5466	405129	m10006_KI_Hippo_12_TrypLysC_2MC_2Mods_TMT_IAA_20ppm_0.9Da	596.307	0.26	2.883	0.499	20/52	sp|F6SEU4|SYGP1_MOUSE	1	K.CTASSLAEHQANLR.M	531	544	0	Syngap1
5501	19.7	22142	765.889	765.888	2	5466	405129	m10006_KI_Hippo_12_TrypLysC_2MC_2Mods_TMT_IAA_20ppm_0.9Da	765.888	0.93	2.397	0.513	15/18	sp|P57780|ACTN4_MOUSE	1	K.HTNYTMEHIR.V	725	734	0	Actn4
5537	19.8	22159	739.446	739.446	2	5506	405129	m10006_KI_Hippo_12_TrypLysC_2MC_2Mods_TMT_IAA_20ppm_0.9Da	739.445	1.35	2.378	0.312	11/12	sp|Q8K310|MATR3_MOUSE	0	K.ESPSDKK.S	603	609	1	Matr3
5552	19.84	22167	723.911	723.911	2	5523	405129	m10006_KI_Hippo_12_TrypLysC_2MC_2Mods_TMT_IAA_20ppm_0.9Da	723.911	0.96	2.547	0.401	11/14	sp|P09103|PDIA1_MOUSE	0	K.KEECPAVR.L	311	318	1	P4hb
5562	19.87	22170	559.335	559.335	2	5544	405129	m10006_KI_Hippo_12_TrypLysC_2MC_2Mods_TMT_IAA_20ppm_0.9Da	559.335	0.82	2.263	0.263	12/12	sp|Q6P9K8|CSKI1_MOUSE	2	R.APAGTDK.N	924	930	0	Caskin1
5564	19.87	22172	529.812	529.813	2	5544	405129	m10006_KI_Hippo_12_TrypLysC_2MC_2Mods_TMT_IAA_20ppm_0.9Da	529.811	1.04	2.342	0.353	14/14	sp|Q99KV1|DJB11_MOUSE	0	R.TTQLGPGR.F	177	184	0	Dnajb11
5565	19.87	22173	640.33	640.331	2	5544	405129	m10006_KI_Hippo_12_TrypLysC_2MC_2Mods_TMT_IAA_20ppm_0.9Da	640.329	1.07	1.653	0.241	16/18	sp|Q9D0F9|PGM1_MOUSE	1	R.SM*PTSGALDR.V	334	343	0	Pgm1
5590	19.94	22184	582.364	582.363	2	5561	405129	m10006_KI_Hippo_12_TrypLysC_2MC_2Mods_TMT_IAA_20ppm_0.9Da	582.364	-0.84	1.965	0.306	14/16	sp|P39053|DYN1_MOUSE	6	R.RAPAVPPAR.P	784	792	1	Dnm1
5612	20	22194	423.754	423.754	4	5576	405129	m10006_KI_Hippo_12_TrypLysC_2MC_2Mods_TMT_IAA_20ppm_0.9Da	423.754	-0.17	2.806	0.294	24/66	sp|Q2PFD7|PSD3_MOUSE	7	K.NAVSVHHALASK.A	833	844	0	Psd3
5613	20	22195	649.345	649.345	2	5576	405129	m10006_KI_Hippo_12_TrypLysC_2MC_2Mods_TMT_IAA_20ppm_0.9Da	649.345	0.6	2.31	0.419	16/16	tr|H3BLM8|H3BLM8_MOUSE	2	R.AGGMSDSSK.W	79	87	0	Gbf1
5619	20.02	22198	623.847	623.848	2	5597	405129	m10006_KI_Hippo_12_TrypLysC_2MC_2Mods_TMT_IAA_20ppm_0.9Da	623.847	-0.18	1.889	0.49	12/12	tr|E9Q3M9|E9Q3M9_MOUSE	0	K.DNM*APPK.R	469	475	0	2010300C02Rik
5627	20.04	22201	748.887	748.887	2	5597	405129	m10006_KI_Hippo_12_TrypLysC_2MC_2Mods_TMT_IAA_20ppm_0.9Da	748.886	1.39	4.195	0.646	22/24	sp|O35927|CTND2_MOUSE	2	R.AAGQSFSQGTTGR.A	197	209	0	Ctnnd2
5628	20.05	22202	663.847	663.846	2	5597	405129	m10006_KI_Hippo_12_TrypLysC_2MC_2Mods_TMT_IAA_20ppm_0.9Da	663.846	0.71	4.056	0.553	17/18	sp|Q91VD9|NDUS1_MOUSE	0	K.SATYVNTEGR.A	593	602	0	Ndufs1
5637	20.08	22206	659.872	659.873	2	5616	405129	m10006_KI_Hippo_12_TrypLysC_2MC_2Mods_TMT_IAA_20ppm_0.9Da	659.872	0.49	2.571	0.408	14/14	tr|E9PY46|E9PY46_MOUSE	1	K.VNNSPDSK.I	591	598	0	Ift140
5647	20.11	22210	438.259	438.259	3	5631	405129	m10006_KI_Hippo_12_TrypLysC_2MC_2Mods_TMT_IAA_20ppm_0.9Da	438.259	-0.67	2.629	0.251	16/24	sp|Q2KN98|CYTSA_MOUSE	0	R.LHEAQEK.N	779	785	0	Specc1l
5648	20.11	22211	499.593	499.593	3	5631	405129	m10006_KI_Hippo_12_TrypLysC_2MC_2Mods_TMT_IAA_20ppm_0.9Da	499.593	0.14	3.424	0.322	28/48	sp|O35927|CTND2_MOUSE	2	R.AAGQSFSQGTTGR.A	197	209	0	Ctnnd2
5651	20.12	22212	546.804	546.803	2	5631	405129	m10006_KI_Hippo_12_TrypLysC_2MC_2Mods_TMT_IAA_20ppm_0.9Da	546.804	-0.13	1.899	0.219	9/12	sp|P70207|PLXA2_MOUSE	0	K.NVPYSQR.P	1539	1545	0	Plxna2
5655	20.13	22214	605.828	605.829	2	5631	405129	m10006_KI_Hippo_12_TrypLysC_2MC_2Mods_TMT_IAA_20ppm_0.9Da	605.829	-0.49	1.936	0.273	12/12	sp|Q6KCD5|NIPBL_MOUSE	1	R.SDMANSK.L	2593	2599	0	Nipbl
5673	20.18	22223	694.839	694.841	2	5646	405129	m10006_KI_Hippo_12_TrypLysC_2MC_2Mods_TMT_IAA_20ppm_0.9Da	694.839	0.31	2.585	0.229	12/12	sp|Q9R1V7|ADA23_MOUSE	5	R.CYNGECK.T	596	602	0	Adam23
5680	20.21	22226	607.313	607.313	2	5663	405129	m10006_KI_Hippo_12_TrypLysC_2MC_2Mods_TMT_IAA_20ppm_0.9Da	607.313	-0.59	2.402	0.369	14/14	sp|Q91WG7|DGKG_MOUSE	0	K.CYQSVTAR.H	354	361	0	Dgkg
5681	20.21	22227	621.702	622.035	3	5663	405129	m10006_KI_Hippo_12_TrypLysC_2MC_2Mods_TMT_IAA_20ppm_0.9Da	621.702	0.63	5.402	0.424	29/48	sp|Q8CH25|SLTM_MOUSE	1	K.KGPSSTGASGQAK.S	340	352	1	Sltm
5682	20.21	22228	508.952	508.952	3	5663	405129	m10006_KI_Hippo_12_TrypLysC_2MC_2Mods_TMT_IAA_20ppm_0.9Da	508.952	0.34	2.451	0.315	18/28	tr|Q91Z40|Q91Z40_MOUSE	0	K.KVEQDYER.V	441	448	1	Gbp7
5716	20.31	22243	726.408	726.409	2	5695	405129	m10006_KI_Hippo_12_TrypLysC_2MC_2Mods_TMT_IAA_20ppm_0.9Da	726.409	-0.59	3.638	0.461	16/16	sp|Q8BJ05|ZC3HE_MOUSE	2	R.VSTSSQEQK.S	131	139	0	Zc3h14
5729	20.35	22249	484.608	484.608	3	5695	405129	m10006_KI_Hippo_12_TrypLysC_2MC_2Mods_TMT_IAA_20ppm_0.9Da	484.608	-1.32	3.034	0.248	22/32	sp|Q8BJ05|ZC3HE_MOUSE	2	R.VSTSSQEQK.S	131	139	0	Zc3h14
5743	20.39	22256	578.784	578.784	2	5714	405129	m10006_KI_Hippo_12_TrypLysC_2MC_2Mods_TMT_IAA_20ppm_0.9Da	578.785	-0.68	2.373	0.426	11/12	sp|Q811P8|RHG32_MOUSE	1	K.TCFQTDR.P	1098	1104	0	Arhgap32
5750	20.4	22259	441.771	441.771	2	5714	405129	m10006_KI_Hippo_12_TrypLysC_2MC_2Mods_TMT_IAA_20ppm_0.9Da	441.772	-1.68	1.289	0.074	12/12	sp|Q6R891|NEB2_MOUSE	0	R.GPGGPLR.S	8	14	0	Ppp1r9b
5772	20.45	22271	609.366	609.366	2	5754	405129	m10006_KI_Hippo_12_TrypLysC_2MC_2Mods_TMT_IAA_20ppm_0.9Da	609.366	-0.23	2.613	0.203	12/12	sp|Q3TES0|IQEC3_MOUSE	8	R.VQGEAQK.V	748	754	0	Iqsec3
5782	20.47	22276	745.423	745.422	2	5754	405129	m10006_KI_Hippo_12_TrypLysC_2MC_2Mods_TMT_IAA_20ppm_0.9Da	745.422	0.15	2.432	0.24	13/14	sp|P70336|ROCK2_MOUSE	2	K.KQDLQDER.D	901	908	1	Rock2
5790	20.49	22278	551.314	551.314	3	5767	405129	m10006_KI_Hippo_12_TrypLysC_2MC_2Mods_TMT_IAA_20ppm_0.9Da	551.315	-0.65	2.341	0.17	16/28	sp|Q8VHK5|MLC1_MOUSE	1	R.SSEEPCKK.K	172	179	1	Mlc1
5791	20.49	22279	755.9	755.9	2	5767	405129	m10006_KI_Hippo_12_TrypLysC_2MC_2Mods_TMT_IAA_20ppm_0.9Da	755.9	-0.14	4.028	0.508	18/18	sp|Q3UEB3|PUF60_MOUSE	2	K.MENGQSTGTK.L	49	58	0	Puf60
5797	20.51	22282	594.83	594.83	2	5767	405129	m10006_KI_Hippo_12_TrypLysC_2MC_2Mods_TMT_IAA_20ppm_0.9Da	594.83	-0.95	2.317	0.465	15/16	sp|E9PZJ8|ASCC3_MOUSE	0	K.QIVGTDNGR.E	79	87	0	Ascc3
5813	20.55	22289	406.58	406.58	3	5788	405129	m10006_KI_Hippo_12_TrypLysC_2MC_2Mods_TMT_IAA_20ppm_0.9Da	406.58	-0.02	2.492	0.069	18/24	sp|Q3TES0|IQEC3_MOUSE	8	R.VQGEAQK.V	748	754	0	Iqsec3
5828	20.59	22296	486.262	486.261	3	5805	405129	m10006_KI_Hippo_12_TrypLysC_2MC_2Mods_TMT_IAA_20ppm_0.9Da	486.262	-0.19	4.139	0.514	26/40	sp|Q7TPM6|FSD1_MOUSE	1	R.LDGSTSHQNLR.V	272	282	0	Fsd1
5834	20.61	22299	624.798	624.797	2	5805	405129	m10006_KI_Hippo_12_TrypLysC_2MC_2Mods_TMT_IAA_20ppm_0.9Da	624.798	0.13	2.359	0.273	12/14	sp|Q8CFI7|RPB2_MOUSE	0	K.YAYTGECR.S	215	222	0	Polr2b
5838	20.62	22301	530.295	530.294	3	5805	405129	m10006_KI_Hippo_12_TrypLysC_2MC_2Mods_TMT_IAA_20ppm_0.9Da	530.295	0.16	2.345	0.456	20/40	sp|Q8C419|GP158_MOUSE	0	K.SASAHNLSSEK.K	879	889	0	Gpr158
5844	20.63	22303	623.331	623.331	2	5826	405129	m10006_KI_Hippo_12_TrypLysC_2MC_2Mods_TMT_IAA_20ppm_0.9Da	623.331	0.62	1.994	0.266	12/14	sp|Q8BL97|SRSF7_MOUSE	3	R.RPFDPNDR.C	127	134	1	Srsf7
5874	20.72	22318	440.603	440.603	3	5843	405129	m10006_KI_Hippo_12_TrypLysC_2MC_2Mods_TMT_IAA_20ppm_0.9Da	440.603	0.37	2.948	0.097	22/32	sp|Q0VGY8|TANC1_MOUSE	1	K.GAALSSLDK.E	1165	1173	0	Tanc1
5882	20.75	22321	640.85	640.85	2	5858	405129	m10006_KI_Hippo_12_TrypLysC_2MC_2Mods_TMT_IAA_20ppm_0.9Da	640.85	0.23	1.568	0.207	11/12	sp|P20029|GRP78_MOUSE	0	R.M*VNDAEK.F	542	548	0	Hspa5
5883	20.75	22322	426.235	426.235	3	5858	405129	m10006_KI_Hippo_12_TrypLysC_2MC_2Mods_TMT_IAA_20ppm_0.9Da	426.235	-0.26	3.295	0.597	19/24	sp|Q03059|CLAT_MOUSE	1	K.HMMTGNK.K	353	359	0	Chat
5899	20.79	22331	799.904	799.905	2	5877	405129	m10006_KI_Hippo_12_TrypLysC_2MC_2Mods_TMT_IAA_20ppm_0.9Da	799.903	0.81	3.855	0.595	20/20	sp|Q3TMH2|SCRN3_MOUSE	1	K.YGQGGNCAEGK.E	137	147	0	Scrn3
5902	20.8	22332	618.832	618.832	2	5877	405129	m10006_KI_Hippo_12_TrypLysC_2MC_2Mods_TMT_IAA_20ppm_0.9Da	618.832	-0.03	3.29	0.409	14/16	sp|Q3UV70|PDP1_MOUSE	3	R.SAATCLQTR.G	128	136	0	Pdp1
5912	20.82	22336	764.408	764.408	2	5888	405129	m10006_KI_Hippo_12_TrypLysC_2MC_2Mods_TMT_IAA_20ppm_0.9Da	764.408	0.56	3.412	0.676	20/24	sp|Q99JB2|STML2_MOUSE	0	K.APVPGAQNSSQSR.R	322	334	0	Stoml2
5922	20.84	22340	450.749	450.749	4	5907	405129	m10006_KI_Hippo_12_TrypLysC_2MC_2Mods_TMT_IAA_20ppm_0.9Da	450.748	0.77	1.766	0.208	37/78	sp|Q3TY60|F131B_MOUSE	2	K.APTIQPQHSHEAVR.R	94	107	0	Fam131b
5928	20.85	22344	439.572	439.573	3	5907	405129	m10006_KI_Hippo_12_TrypLysC_2MC_2Mods_TMT_IAA_20ppm_0.9Da	439.573	-0.25	2.403	0.337	17/28	sp|Q9QYR6|MAP1A_MOUSE	2	K.DGHSPMSK.G	2634	2641	0	Map1a
5929	20.86	22345	509.941	509.941	3	5907	405129	m10006_KI_Hippo_12_TrypLysC_2MC_2Mods_TMT_IAA_20ppm_0.9Da	509.941	0.31	3.966	0.652	31/48	sp|Q99JB2|STML2_MOUSE	0	K.APVPGAQNSSQSR.R	322	334	0	Stoml2
5932	20.87	22346	581.316	581.316	2	5907	405129	m10006_KI_Hippo_12_TrypLysC_2MC_2Mods_TMT_IAA_20ppm_0.9Da	581.316	0.57	2.476	0.3	13/14	sp|Q9ET80|JPH1_MOUSE	0	R.QSLCTPAR.Y	98	105	0	Jph1
5941	20.89	22349	445.582	445.582	3	5920	405129	m10006_KI_Hippo_12_TrypLysC_2MC_2Mods_TMT_IAA_20ppm_0.9Da	445.582	-0.37	2.66	0.054	15/24	sp|P03893|NU2M_MOUSE	1	K.MMTHQTK.T	313	319	0	Mtnd2
5943	20.89	22351	533.608	533.608	3	5920	405129	m10006_KI_Hippo_12_TrypLysC_2MC_2Mods_TMT_IAA_20ppm_0.9Da	533.605	6.2	3.764	0.4	29/40	sp|Q3TMH2|SCRN3_MOUSE	1	K.YGQGGNCAEGK.E	137	147	0	Scrn3
5947	20.89	22354	641.364	641.364	2	5920	405129	m10006_KI_Hippo_12_TrypLysC_2MC_2Mods_TMT_IAA_20ppm_0.9Da	641.364	-0.19	2.816	0.261	12/12	sp|E9Q8I9|FRY_MOUSE	2	R.AYEQANK.I	706	712	0	Fry
5956	20.92	22356	452.603	452.603	3	5939	405129	m10006_KI_Hippo_12_TrypLysC_2MC_2Mods_TMT_IAA_20ppm_0.9Da	452.603	-0.5	2.636	0.354	20/40	sp|Q8BYN5|FSD1L_MOUSE	4	R.TSVGSRPPAVR.G	329	339	1	Fsd1l
5962	20.93	22360	572.32	572.319	2	5939	405129	m10006_KI_Hippo_12_TrypLysC_2MC_2Mods_TMT_IAA_20ppm_0.9Da	572.32	0.26	2.566	0.428	16/16	sp|Q8CIP4|MARK4_MOUSE	0	R.TALAPGNDR.N	5	13	0	Mark4
5965	20.93	22362	593.33	593.329	2	5939	405129	m10006_KI_Hippo_12_TrypLysC_2MC_2Mods_TMT_IAA_20ppm_0.9Da	593.329	0.09	2.313	0.379	12/12	sp|Q8CF89|TAB1_MOUSE	0	R.SYSADGK.G	36	42	0	Tab1
5974	20.96	22365	611.327	611.327	2	5954	405129	m10006_KI_Hippo_12_TrypLysC_2MC_2Mods_TMT_IAA_20ppm_0.9Da	611.327	1.16	2.42	0.545	15/16	sp|Q6P1H6|ANKL2_MOUSE	3	K.CGPITSTTR.F	93	101	0	Ankle2
6006	21.04	22379	447.924	447.924	3	5988	405129	m10006_KI_Hippo_12_TrypLysC_2MC_2Mods_TMT_IAA_20ppm_0.9Da	447.922	3.56	1.551	0.323	17/28	sp|Q7TQF7|AMPH_MOUSE	0	K.LGDQHADK.A	234	241	0	Amph
6007	21.04	22380	482.605	482.605	3	5988	405129	m10006_KI_Hippo_12_TrypLysC_2MC_2Mods_TMT_IAA_20ppm_0.9Da	482.605	0.72	1.867	0.366	18/32	sp|P30275|KCRU_MOUSE	3	K.HTTDLDASK.I	141	149	0	Ckmt1
6008	21.04	22381	522.804	522.804	2	5988	405129	m10006_KI_Hippo_12_TrypLysC_2MC_2Mods_TMT_IAA_20ppm_0.9Da	522.804	1.45	2.038	0.206	11/12	sp|Q8BXR9|OSBL6_MOUSE	2	K.VIDANQR.E	926	932	0	Osbpl6
6013	21.05	22384	408.574	408.574	3	5988	405129	m10006_KI_Hippo_12_TrypLysC_2MC_2Mods_TMT_IAA_20ppm_0.9Da	408.573	1.86	2.459	0.305	16/28	sp|Q8CJ40|CROCC_MOUSE	2	K.AQLHQELR.R	1987	1994	0	Crocc
6017	21.06	22387	671.382	671.381	2	5988	405129	m10006_KI_Hippo_12_TrypLysC_2MC_2Mods_TMT_IAA_20ppm_0.9Da	671.38	2.99	2.474	0.357	14/14	sp|Q7TQF7|AMPH_MOUSE	0	K.LGDQHADK.A	234	241	0	Amph
6026	21.08	22389	564.3	564.3	2	6005	405129	m10006_KI_Hippo_12_TrypLysC_2MC_2Mods_TMT_IAA_20ppm_0.9Da	564.298	2.44	2.791	0.555	14/14	sp|P26040|EZRI_MOUSE	0	K.SGYLSSER.L	144	151	0	Ezr
6038	21.1	22394	476.262	476.262	3	6024	405129	m10006_KI_Hippo_12_TrypLysC_2MC_2Mods_TMT_IAA_20ppm_0.9Da	476.261	1.95	2.48	0.3	15/32	sp|Q7TME0|LPPR4_MOUSE	0	K.DSFGSGDRK.R	681	689	1	Lppr4
6041	21.11	22397	659.303	659.303	2	6024	405129	m10006_KI_Hippo_12_TrypLysC_2MC_2Mods_TMT_IAA_20ppm_0.9Da	659.301	2.93	2.759	0.469	15/16	sp|P63002|AES_MOUSE	1	K.FTTSDSCDR.I	20	28	0	Aes
6045	21.12	22399	492.913	492.913	3	6024	405129	m10006_KI_Hippo_12_TrypLysC_2MC_2Mods_TMT_IAA_20ppm_0.9Da	492.912	2.44	4.891	0.597	29/40	sp|Q80Y24|PRIC2_MOUSE	1	K.GHGGSFIQECR.E	459	469	0	Prickle2
6048	21.12	22401	549.778	549.778	2	6024	405129	m10006_KI_Hippo_12_TrypLysC_2MC_2Mods_TMT_IAA_20ppm_0.9Da	549.776	2.41	2.498	0.409	12/12	sp|P31938|MP2K1_MOUSE	2	R.SYMSPER.L	228	234	0	Map2k1
6061	21.15	22406	421.216	421.216	3	6037	405129	m10006_KI_Hippo_12_TrypLysC_2MC_2Mods_TMT_IAA_20ppm_0.9Da	421.215	2.26	1.476	0.483	16/32	sp|Q61553|FSCN1_MOUSE	3	R.GEHGFIGCR.K	390	398	0	Fscn1
6067	21.16	22409	575.326	575.326	2	6037	405129	m10006_KI_Hippo_12_TrypLysC_2MC_2Mods_TMT_IAA_20ppm_0.9Da	575.325	2.17	2.624	0.329	16/16	sp|Q6P9K9|NRX3A_MOUSE	2	R.SGTISVNSR.R	553	561	0	Nrxn3
6074	21.18	22411	631.321	631.321	2	6058	405129	m10006_KI_Hippo_12_TrypLysC_2MC_2Mods_TMT_IAA_20ppm_0.9Da	631.319	2.54	2.744	0.57	14/16	sp|Q61553|FSCN1_MOUSE	3	R.GEHGFIGCR.K	390	398	0	Fscn1
6093	21.23	22420	515.623	515.623	3	6073	405129	m10006_KI_Hippo_12_TrypLysC_2MC_2Mods_TMT_IAA_20ppm_0.9Da	515.622	1.86	3.817	0.516	20/36	sp|Q61548|AP180_MOUSE	7	K.ATTHEVM*GPK.K	29	38	0	Snap91
6102	21.25	22426	583.346	583.346	2	6073	405129	m10006_KI_Hippo_12_TrypLysC_2MC_2Mods_TMT_IAA_20ppm_0.9Da	583.345	1.71	1.822	0.03	10/12	tr|E9Q9I2|E9Q9I2_MOUSE	2	R.SVGDTTK.K	1469	1475	0	Dlg5
6103	21.25	22427	661.338	661.338	2	6073	405129	m10006_KI_Hippo_12_TrypLysC_2MC_2Mods_TMT_IAA_20ppm_0.9Da	661.336	2.91	1.67	0.298	9/12	sp|Q8BKV0|TICN3_MOUSE	1	R.CPCPSDK.S	183	189	0	Spock3
6140	21.34	22443	525.303	525.303	2	6111	405129	m10006_KI_Hippo_12_TrypLysC_2MC_2Mods_TMT_IAA_20ppm_0.9Da	525.302	1.91	1.895	0	10/12	sp|P46471|PRS7_MOUSE	3	K.VLM*ATNR.P	317	323	0	Psmc2
6165	21.41	22455	528.804	528.804	2	6147	405129	m10006_KI_Hippo_12_TrypLysC_2MC_2Mods_TMT_IAA_20ppm_0.9Da	528.804	1.15	1.823	0.372	9/12	sp|P97445|CAC1A_MOUSE	1	R.LPAENQR.R	2048	2054	0	Cacna1a
6187	21.47	22464	598.342	598.342	2	6181	405129	m10006_KI_Hippo_12_TrypLysC_2MC_2Mods_TMT_IAA_20ppm_0.9Da	598.341	1.87	2.684	0.32	13/14	sp|Q01730|RSU1_MOUSE	2	K.ELHIQGNR.L	184	191	0	Rsu1
6209	21.53	22475	546.796	546.797	2	6186	405129	m10006_KI_Hippo_12_TrypLysC_2MC_2Mods_TMT_IAA_20ppm_0.9Da	546.795	2.84	2.317	0.341	12/12	tr|G3X9J0|G3X9J0_MOUSE	0	K.FHTMATR.T	807	813	0	Sipa1l3
6214	21.54	22478	562.823	562.823	2	6186	405129	m10006_KI_Hippo_12_TrypLysC_2MC_2Mods_TMT_IAA_20ppm_0.9Da	562.822	1.8	1.558	0.28	8/12	sp|Q5DU41|LRC8B_MOUSE	1	R.IQNDLHR.Q	93	99	0	Lrrc8b
6231	21.58	22487	556.818	556.818	2	6207	405129	m10006_KI_Hippo_12_TrypLysC_2MC_2Mods_TMT_IAA_20ppm_0.9Da	556.817	2.22	2.707	0	12/12	sp|A2AUU0-5|METL8_MOUSE	0	R.ILEEHSR.I	190	196	0	Mettl8
6261	21.66	22500	678.877	678.876	2	6241	405129	m10006_KI_Hippo_12_TrypLysC_2MC_2Mods_TMT_IAA_20ppm_0.9Da	678.875	2.71	3.268	0.409	15/18	sp|Q8C052|MAP1S_MOUSE	0	R.QPLNTTNPSR.S	767	776	0	Map1s
6264	21.67	22502	590.354	590.354	2	6241	405129	m10006_KI_Hippo_12_TrypLysC_2MC_2Mods_TMT_IAA_20ppm_0.9Da	590.353	2.2	1.673	0.237	11/12	sp|Q6ZQL4|WDR43_MOUSE	0	K.SEVTGTK.D	85	91	0	Wdr43
6268	21.68	22504	579.328	579.328	2	6241	405129	m10006_KI_Hippo_12_TrypLysC_2MC_2Mods_TMT_IAA_20ppm_0.9Da	579.327	1.39	2.881	0.308	14/14	sp|Q8CHY3|DYM_MOUSE	1	K.SLVENNPR.T	63	70	0	Dym
6269	21.68	22505	444.607	444.941	3	6241	405129	m10006_KI_Hippo_12_TrypLysC_2MC_2Mods_TMT_IAA_20ppm_0.9Da	444.606	0.76	3.007	0	15/24	sp|P81117|NUCB2_MOUSE	1	K.RAEELQK.Q	364	370	1	Nucb2
6278	21.71	22507	568.802	568.801	2	6256	405129	m10006_KI_Hippo_12_TrypLysC_2MC_2Mods_TMT_IAA_20ppm_0.9Da	568.8	2.3	2.807	0.255	14/14	sp|P70175|DLG3_MOUSE	3	R.TGMIESNR.D	602	609	0	Dlg3
6281	21.71	22510	511.274	511.274	3	6256	405129	m10006_KI_Hippo_12_TrypLysC_2MC_2Mods_TMT_IAA_20ppm_0.9Da	511.274	1.38	3.429	0.54	25/40	sp|Q2YDW2|MSTO1_MOUSE	2	R.TLHGQETYTPR.L	56	66	0	Msto1
6298	21.75	22517	408.23	408.23	3	6277	405129	m10006_KI_Hippo_12_TrypLysC_2MC_2Mods_TMT_IAA_20ppm_0.9Da	408.23	1.09	2.513	0.112	16/28	sp|P84091|AP2M1_MOUSE	1	R.VYRDDIGR.N	19	26	1	Ap2m1
6308	21.78	22522	627.855	627.855	2	6277	405129	m10006_KI_Hippo_12_TrypLysC_2MC_2Mods_TMT_IAA_20ppm_0.9Da	627.858	-6.14	2.532	0.37	12/12	sp|P42337|PK3CA_MOUSE	1	K.GAQEYTK.T	967	973	0	Pik3ca
6311	21.79	22523	611.843	611.843	2	6277	405129	m10006_KI_Hippo_12_TrypLysC_2MC_2Mods_TMT_IAA_20ppm_0.9Da	611.841	3.21	1.656	0.184	12/14	sp|P84091|AP2M1_MOUSE	1	R.VYRDDIGR.N	19	26	1	Ap2m1
6316	21.81	22525	401.875	401.875	3	6296	405129	m10006_KI_Hippo_12_TrypLysC_2MC_2Mods_TMT_IAA_20ppm_0.9Da	401.875	-0.43	1.828	0.275	14/24	sp|Q8BVQ5|PPME1_MOUSE	0	K.DHPYTWR.I	282	288	0	Ppme1
6317	21.81	22526	548.329	548.328	2	6296	405129	m10006_KI_Hippo_12_TrypLysC_2MC_2Mods_TMT_IAA_20ppm_0.9Da	548.327	2.58	1.999	0.035	11/12	sp|Q9JHU4|DYHC1_MOUSE	0	K.NVVHELR.I	955	961	0	Dync1h1
6319	21.82	22527	448.573	448.573	3	6296	405129	m10006_KI_Hippo_12_TrypLysC_2MC_2Mods_TMT_IAA_20ppm_0.9Da	448.572	1.82	2.552	0.409	20/36	sp|P58802|TB10A_MOUSE	1	R.GGHGQQDLFR.V	172	181	0	Tbc1d10a
6321	21.82	22528	526.267	526.267	3	6296	405129	m10006_KI_Hippo_12_TrypLysC_2MC_2Mods_TMT_IAA_20ppm_0.9Da	526.267	0.98	4.071	0.575	25/40	sp|Q6PD03|2A5A_MOUSE	0	K.QNNAYNMHSIR.S	470	480	0	Ppp2r5a
6339	21.88	22536	672.356	672.357	2	6315	405129	m10006_KI_Hippo_12_TrypLysC_2MC_2Mods_TMT_IAA_20ppm_0.9Da	672.355	2.93	2.964	0.423	16/18	sp|P58802|TB10A_MOUSE	1	R.GGHGQQDLFR.V	172	181	0	Tbc1d10a
6356	21.93	22544	501.608	501.608	3	6334	405129	m10006_KI_Hippo_12_TrypLysC_2MC_2Mods_TMT_IAA_20ppm_0.9Da	501.607	1.96	4.928	0.431	28/44	sp|P05063|ALDOC_MOUSE	0	K.RAEMNGLAAQGR.Y	331	342	1	Aldoc
6378	22	22554	537.81	537.81	2	6370	405129	m10006_KI_Hippo_12_TrypLysC_2MC_2Mods_TMT_IAA_20ppm_0.9Da	537.809	2.97	2.366	0.288	12/12	sp|Q8R5H6|WASF1_MOUSE	0	R.VNSLQER.V	66	72	0	Wasf1
6379	22	22555	488.786	488.785	2	6370	405129	m10006_KI_Hippo_12_TrypLysC_2MC_2Mods_TMT_IAA_20ppm_0.9Da	488.785	1.81	2.117	0.185	10/12	sp|Q148V7|K1468_MOUSE	4	R.LGSEVSR.I	505	511	0	Kiaa1468
6383	22.01	22557	554.316	554.316	2	6370	405129	m10006_KI_Hippo_12_TrypLysC_2MC_2Mods_TMT_IAA_20ppm_0.9Da	554.315	1.69	2.232	0.253	12/12	sp|Q8CJ19|MICA3_MOUSE	3	R.GEAGMGK.K	1872	1878	0	Mical3
6391	22.03	22561	425.882	425.882	3	6370	405129	m10006_KI_Hippo_12_TrypLysC_2MC_2Mods_TMT_IAA_20ppm_0.9Da	425.881	2.11	2.737	0.527	19/24	sp|Q8CGY8|OGT1_MOUSE	1	R.HCM*QLWR.Q	43	49	0	Ogt
6419	22.12	22574	504.77	504.771	2	6398	405129	m10006_KI_Hippo_12_TrypLysC_2MC_2Mods_TMT_IAA_20ppm_0.9Da	504.769	2.36	1.669	0.206	10/12	sp|Q91VM5|RMXL1_MOUSE	4	K.PSFESGR.R	87	93	0	Rbmxl1
6422	22.13	22575	609.368	609.369	2	6398	405129	m10006_KI_Hippo_12_TrypLysC_2MC_2Mods_TMT_IAA_20ppm_0.9Da	609.366	3.01	2.972	0.388	12/12	sp|Q9JLV1|BAG3_MOUSE	0	K.NVAAEQK.A	394	400	0	Bag3
6439	22.18	22583	475.602	475.602	3	6428	405129	m10006_KI_Hippo_12_TrypLysC_2MC_2Mods_TMT_IAA_20ppm_0.9Da	475.601	1.78	2.63	0.539	18/28	sp|Q7TQD2|TPPP_MOUSE	0	K.ERFDQSGK.G	177	184	1	Tppp
6442	22.19	22584	751.908	751.908	2	6428	405129	m10006_KI_Hippo_12_TrypLysC_2MC_2Mods_TMT_IAA_20ppm_0.9Da	751.907	2.5	4.026	0.446	18/22	sp|P05063|ALDOC_MOUSE	0	K.RAEMNGLAAQGR.Y	331	342	1	Aldoc
6446	22.2	22586	515.299	515.299	2	6428	405129	m10006_KI_Hippo_12_TrypLysC_2MC_2Mods_TMT_IAA_20ppm_0.9Da	515.298	2.26	2.351	0.195	12/12	sp|P61164|ACTZ_MOUSE	1	R.ISAPQER.L	330	336	0	Actr1a
6457	22.24	22591	521.976	521.976	3	6437	405129	m10006_KI_Hippo_12_TrypLysC_2MC_2Mods_TMT_IAA_20ppm_0.9Da	521.975	1.96	4.593	0.376	27/36	sp|P61982|1433G_MOUSE	0	K.RATVVESSEK.A	143	152	1	Ywhag
6461	22.26	22593	751.908	752.41	2	6437	405129	m10006_KI_Hippo_12_TrypLysC_2MC_2Mods_TMT_IAA_20ppm_0.9Da	751.907	2.5	3.449	0.376	17/22	sp|P05063|ALDOC_MOUSE	0	K.RAEMNGLAAQGR.Y	331	342	1	Aldoc
6472	22.29	22598	635.86	635.861	2	6456	405129	m10006_KI_Hippo_12_TrypLysC_2MC_2Mods_TMT_IAA_20ppm_0.9Da	635.856	6.2	2.009	0.504	12/12	sp|P01040|CYTA_HUMAN_contaminant	0	K.TNETYGK.L	31	37	0	CSTA
6476	22.31	22600	782.461	782.463	2	6456	405129	m10006_KI_Hippo_12_TrypLysC_2MC_2Mods_TMT_IAA_20ppm_0.9Da	782.459	2.71	3.135	0.356	18/18	sp|P61982|1433G_MOUSE	0	K.RATVVESSEK.A	143	152	1	Ywhag
6489	22.35	22606	654.867	654.865	2	6463	405129	m10006_KI_Hippo_12_TrypLysC_2MC_2Mods_TMT_IAA_20ppm_0.9Da	654.865	2.22	1.508	0.119	11/12	sp|P63017|HSP7C_MOUSE	1	R.M*VQEAEK.Y	518	524	0	Hspa8
6493	22.36	22608	563.306	563.306	2	6484	405129	m10006_KI_Hippo_12_TrypLysC_2MC_2Mods_TMT_IAA_20ppm_0.9Da	563.305	1.66	2.628	0.411	16/16	sp|Q8K4P0|WDR33_MOUSE	0	R.GMQGPPGPR.E	777	785	0	Wdr33
6533	22.49	22626	419.94	419.94	3	6513	405129	m10006_KI_Hippo_12_TrypLysC_2MC_2Mods_TMT_IAA_20ppm_0.9Da	419.94	0.93	1.784	0.121	15/24	sp|Q8C3X8|LMF2_MOUSE	0	R.TLRPQGK.G	45	51	1	Lmf2
6538	22.51	22628	495.934	495.935	3	6524	405129	m10006_KI_Hippo_12_TrypLysC_2MC_2Mods_TMT_IAA_20ppm_0.9Da	495.933	1.97	3.476	0.6	25/40	sp|Q9R0K7|AT2B2_MOUSE	2	K.GIIDSTHTEQR.Q	757	767	0	Atp2b2
6539	22.51	22629	722.395	722.898	2	6524	405129	m10006_KI_Hippo_12_TrypLysC_2MC_2Mods_TMT_IAA_20ppm_0.9Da	722.393	3.17	3.061	0.282	14/14	sp|Q62318|TIF1B_MOUSE	1	R.DCQLNAHK.D	232	239	0	Trim28
6569	22.61	22642	481.932	481.932	3	6563	405129	m10006_KI_Hippo_12_TrypLysC_2MC_2Mods_TMT_IAA_20ppm_0.9Da	481.931	2	3.264	0.345	21/28	sp|Q62318|TIF1B_MOUSE	1	R.DCQLNAHK.D	232	239	0	Trim28
6580	22.64	22648	436.913	436.912	3	6563	405129	m10006_KI_Hippo_12_TrypLysC_2MC_2Mods_TMT_IAA_20ppm_0.9Da	436.913	0.92	3.196	0.265	20/24	sp|P63017|HSP7C_MOUSE	1	R.M*VQEAEK.Y	518	524	0	Hspa8
6585	22.66	22650	743.399	743.4	2	6568	405129	m10006_KI_Hippo_12_TrypLysC_2MC_2Mods_TMT_IAA_20ppm_0.9Da	743.397	3.24	3.692	0.489	17/20	sp|Q9R0K7|AT2B2_MOUSE	2	K.GIIDSTHTEQR.Q	757	767	0	Atp2b2
6597	22.7	22655	565.331	565.833	2	6590	405129	m10006_KI_Hippo_12_TrypLysC_2MC_2Mods_TMT_IAA_20ppm_0.9Da	565.33	2.22	2.192	0.14	11/12	sp|Q80U93|NU214_MOUSE	0	R.EIINQQR.K	860	866	0	Nup214
6605	22.72	22658	629.409	629.409	2	6595	405129	m10006_KI_Hippo_12_TrypLysC_2MC_2Mods_TMT_IAA_20ppm_0.9Da	629.406	4.94	1.75	0.183	11/12	sp|Q8C3X8|LMF2_MOUSE	0	R.TLRPQGK.G	45	51	1	Lmf2
6616	22.76	22663	593.339	593.34	3	6609	405129	m10006_KI_Hippo_12_TrypLysC_2MC_2Mods_TMT_IAA_20ppm_0.9Da	593.337	3.59	2.751	0.318	21/36	sp|Q61301|CTNA2_MOUSE	3	K.REKPEEFQTR.V	919	928	2	Ctnna2
6643	22.85	22674	611.849	611.85	2	6639	405129	m10006_KI_Hippo_12_TrypLysC_2MC_2Mods_TMT_IAA_20ppm_0.9Da	611.847	3.7	1.679	0.055	12/12	sp|P54227|STMN1_MOUSE	1	R.EAQM*AAK.L	113	119	0	Stmn1
6657	22.89	22680	500.81	500.811	2	6645	405129	m10006_KI_Hippo_12_TrypLysC_2MC_2Mods_TMT_IAA_20ppm_0.9Da	500.809	2.35	2.472	0.206	12/14	sp|Q64727|VINC_MOUSE	0	R.GVGQAAIR.G	513	520	0	Vcl
6664	22.92	22683	500.81	500.809	2	6648	405129	m10006_KI_Hippo_12_TrypLysC_2MC_2Mods_TMT_IAA_20ppm_0.9Da	500.809	2.38	2.353	0.258	14/14	sp|Q64727|VINC_MOUSE	0	R.GVGQAAIR.G	513	520	0	Vcl
6667	22.93	22684	445.255	445.255	4	6663	405129	m10006_KI_Hippo_12_TrypLysC_2MC_2Mods_TMT_IAA_20ppm_0.9Da	445.254	2.08	3.169	0.416	29/54	sp|Q61301|CTNA2_MOUSE	3	K.REKPEEFQTR.V	919	928	2	Ctnna2
6680	22.97	22690	554.952	555.955	3	6666	405129	m10006_KI_Hippo_12_TrypLysC_2MC_2Mods_TMT_IAA_20ppm_0.9Da	554.95	3.43	2.343	0.248	19/36	sp|Q9DB75|CDIP1_MOUSE	1	K.DVTHTCPSCK.A	189	198	0	Cdip1
6684	22.98	22692	554.952	554.953	3	6675	405129	m10006_KI_Hippo_12_TrypLysC_2MC_2Mods_TMT_IAA_20ppm_0.9Da	554.95	3.89	2.78	0.36	17/36	sp|Q9DB75|CDIP1_MOUSE	1	K.DVTHTCPSCK.A	189	198	0	Cdip1
6687	22.99	22693	414.926	414.926	3	6675	405129	m10006_KI_Hippo_12_TrypLysC_2MC_2Mods_TMT_IAA_20ppm_0.9Da	414.924	4.54	2.671	0.205	20/28	sp|Q9Z0W3|NU160_MOUSE	1	R.LTAGTGHK.L	302	309	0	Nup160
6688	22.99	22694	513.938	513.939	3	6675	405129	m10006_KI_Hippo_12_TrypLysC_2MC_2Mods_TMT_IAA_20ppm_0.9Da	513.937	2.76	2.969	0.605	22/44	sp|Q62261|SPTB2_MOUSE	1	R.ALVADSHPESER.I	1657	1668	0	Sptbn1
6692	23.01	22695	495.935	496.27	3	6682	405129	m10006_KI_Hippo_12_TrypLysC_2MC_2Mods_TMT_IAA_20ppm_0.9Da	495.933	2.28	3.055	0.465	20/40	sp|Q9R0K7|AT2B2_MOUSE	2	K.GIIDSTHTEQR.Q	757	767	0	Atp2b2
6693	23.01	22696	595.863	595.864	2	6682	405129	m10006_KI_Hippo_12_TrypLysC_2MC_2Mods_TMT_IAA_20ppm_0.9Da	595.861	2.96	2.643	0.296	12/12	sp|O70318|E41L2_MOUSE	0	K.AEVASQK.A	197	203	0	Epb41l2
6699	23.03	22698	636.324	636.323	2	6691	405129	m10006_KI_Hippo_12_TrypLysC_2MC_2Mods_TMT_IAA_20ppm_0.9Da	636.322	2.74	1.539	0.376	12/12	sp|Q64133|AOFA_MOUSE	0	R.TMDDM*GK.E	130	136	0	Maoa
6710	23.07	22703	889.506	889.507	2	6703	405129	m10006_KI_Hippo_12_TrypLysC_2MC_2Mods_TMT_IAA_20ppm_0.9Da	889.502	5.36	3.589	0.456	15/18	sp|Q61301|CTNA2_MOUSE	3	K.REKPEEFQTR.V	919	928	2	Ctnna2
6735	23.16	22714	601.862	601.861	2	6719	405129	m10006_KI_Hippo_12_TrypLysC_2MC_2Mods_TMT_IAA_20ppm_0.9Da	601.861	1.7	2.51	0.199	12/12	sp|Q9R0P9|UCHL1_MOUSE	0	K.GQEVSPK.V	72	78	0	Uchl1
6760	23.24	22726	553.828	553.828	2	6737	405129	m10006_KI_Hippo_12_TrypLysC_2MC_2Mods_TMT_IAA_20ppm_0.9Da	553.822	10.64	3.253	0.425	15/16	sp|P22907|HEM3_MOUSE	1	K.SAVGTSSLR.R	141	149	0	Hmbs
6776	23.29	22733	670.863	670.864	2	6746	405129	m10006_KI_Hippo_12_TrypLysC_2MC_2Mods_TMT_IAA_20ppm_0.9Da	670.86	3.92	2.263	0.513	14/14	sp|P29341|PABP1_MOUSE	1	K.VM*TDESGK.S	222	229	0	Pabpc1
6777	23.29	22734	521.652	521.652	3	6746	405129	m10006_KI_Hippo_12_TrypLysC_2MC_2Mods_TMT_IAA_20ppm_0.9Da	521.65	3.14	2.822	0.164	17/24	sp|Q80ZF8|BAI3_MOUSE	0	K.KVEEDQK.S	144	150	1	Bai3
6785	23.31	22738	509.604	509.605	3	6767	405129	m10006_KI_Hippo_12_TrypLysC_2MC_2Mods_TMT_IAA_20ppm_0.9Da	509.603	2.59	3.744	0.732	30/40	sp|Q00623|APOA1_MOUSE	0	R.TQLAPHSEQMR.E	184	194	0	Apoa1
6789	23.33	22740	566.832	566.833	2	6767	405129	m10006_KI_Hippo_12_TrypLysC_2MC_2Mods_TMT_IAA_20ppm_0.9Da	566.83	3.15	2.655	0.418	15/16	sp|Q7TQD2|TPPP_MOUSE	0	K.AVSSPTVSR.L	156	164	0	Tppp
6805	23.38	22747	709.376	709.376	2	6780	405129	m10006_KI_Hippo_12_TrypLysC_2MC_2Mods_TMT_IAA_20ppm_0.9Da	709.374	3.44	2.738	0.485	15/16	sp|O88737|BSN_MOUSE	2	R.M*ASAYSGEK.L	3455	3463	0	Bsn
6811	23.4	22749	553.823	553.822	2	6799	405129	m10006_KI_Hippo_12_TrypLysC_2MC_2Mods_TMT_IAA_20ppm_0.9Da	553.822	1.74	3.654	0.412	16/16	sp|P22907|HEM3_MOUSE	1	K.SAVGTSSLR.R	141	149	0	Hmbs
6812	23.4	22750	541.321	541.32	2	6799	405129	m10006_KI_Hippo_12_TrypLysC_2MC_2Mods_TMT_IAA_20ppm_0.9Da	541.319	2.07	2.598	0.403	15/16	tr|E9PVC5|E9PVC5_MOUSE	1	R.GPQAGLGPR.R	692	700	0	Eif4g1
6817	23.41	22752	543.795	543.795	2	6799	405129	m10006_KI_Hippo_12_TrypLysC_2MC_2Mods_TMT_IAA_20ppm_0.9Da	543.794	1.94	1.166	0.001	11/12	sp|O09114|PTGDS_MOUSE	1	R.M*ATLYSR.T	145	151	0	Ptgds
6818	23.42	22753	603.339	603.338	2	6799	405129	m10006_KI_Hippo_12_TrypLysC_2MC_2Mods_TMT_IAA_20ppm_0.9Da	603.338	2.46	3.305	0.371	15/16	sp|Q6PDI5|ECM29_MOUSE	6	K.LSSTQEGVR.K	41	49	0	Ecm29
6822	23.43	22755	641.05	641.383	3	6799	405129	m10006_KI_Hippo_12_TrypLysC_2MC_2Mods_TMT_IAA_20ppm_0.9Da	641.049	2.06	5.321	0.566	31/44	sp|Q8CHK3|MBOA7_MOUSE	0	R.KTPSQATSSQAK.E	456	467	1	Mboat7
6838	23.48	22762	514.301	514.3	3	6825	405129	m10006_KI_Hippo_12_TrypLysC_2MC_2Mods_TMT_IAA_20ppm_0.9Da	514.3	2.32	3.545	0.395	25/36	sp|Q9R1P4|PSA1_MOUSE	0	R.AQSELAAHQK.K	52	61	0	Psma1
6856	23.54	22770	514.301	514.635	3	6836	405129	m10006_KI_Hippo_12_TrypLysC_2MC_2Mods_TMT_IAA_20ppm_0.9Da	514.3	2.19	4.002	0.398	25/36	sp|Q9R1P4|PSA1_MOUSE	0	R.AQSELAAHQK.K	52	61	0	Psma1
6857	23.54	22771	525.286	525.286	2	6836	405129	m10006_KI_Hippo_12_TrypLysC_2MC_2Mods_TMT_IAA_20ppm_0.9Da	525.284	2.85	2.055	0.161	12/12	sp|P54830|PTN5_MOUSE	3	K.SMGLQER.R	212	218	0	Ptpn5
6884	23.63	22783	610.36	610.36	2	6871	405129	m10006_KI_Hippo_12_TrypLysC_2MC_2Mods_TMT_IAA_20ppm_0.9Da	610.356	6.3	2.664	0.217	12/12	sp|Q8CGF5|TMM56_MOUSE	0	K.DSLQNGK.L	268	274	0	Tmem56
6900	23.69	22791	733.903	733.904	2	6871	405129	m10006_KI_Hippo_12_TrypLysC_2MC_2Mods_TMT_IAA_20ppm_0.9Da	733.899	5.06	3.72	0.649	20/24	sp|Q71M36|CSPG5_MOUSE	3	K.PGVGPGTGQPTNR.W	307	319	0	Cspg5
6919	23.75	22799	540.961	541.296	3	6903	405129	m10006_KI_Hippo_12_TrypLysC_2MC_2Mods_TMT_IAA_20ppm_0.9Da	540.96	2.46	4.122	0.521	25/52	sp|Q8BQU6|CXG2_MOUSE	0	K.TVVTPGPAGQHDGR.R	187	200	0	Gjc2
6923	23.76	22801	657.337	657.337	3	6903	405129	m10006_KI_Hippo_12_TrypLysC_2MC_2Mods_TMT_IAA_20ppm_0.9Da	657.335	2.79	3.682	0.464	24/60	sp|Q8K070|SAM14_MOUSE	0	K.GSASSGSTTSPTCSPK.H	247	262	0	Samd14
6933	23.79	22805	568.8	568.8	2	6929	405129	m10006_KI_Hippo_12_TrypLysC_2MC_2Mods_TMT_IAA_20ppm_0.9Da	568.798	2.51	2.523	0.112	13/14	sp|Q05920|PYC_MOUSE	2	R.SFQPDTGR.I	386	393	0	Pc
6938	23.8	22808	579.296	579.296	2	6929	405129	m10006_KI_Hippo_12_TrypLysC_2MC_2Mods_TMT_IAA_20ppm_0.9Da	579.295	2.51	2.437	0.477	13/14	sp|Q07076|ANXA7_MOUSE	0	K.ATMEAYSR.M	353	360	0	Anxa7
6942	23.81	22810	662.864	662.864	2	6929	405129	m10006_KI_Hippo_12_TrypLysC_2MC_2Mods_TMT_IAA_20ppm_0.9Da	662.863	2.32	2.049	0.253	12/14	sp|Q9D1J3|SARNP_MOUSE	0	K.AVDM*ASEK.K	81	88	0	Sarnp
6946	23.82	22812	607.347	607.347	2	6929	405129	m10006_KI_Hippo_12_TrypLysC_2MC_2Mods_TMT_IAA_20ppm_0.9Da	607.345	2.61	2.179	0.274	12/12	sp|Q91ZE0|TMLH_MOUSE	0	R.GDTAYTK.L	230	236	0	Tmlhe
6958	23.86	22817	623.319	623.987	3	6932	405129	m10006_KI_Hippo_12_TrypLysC_2MC_2Mods_TMT_IAA_20ppm_0.9Da	623.318	2.06	3.552	0.489	18/56	sp|P51660|DHB4_MOUSE	0	K.NNIHCNTIAPNAGSR.M	185	199	0	Hsd17b4
6981	23.94	22828	534.799	534.799	2	6962	405129	m10006_KI_Hippo_12_TrypLysC_2MC_2Mods_TMT_IAA_20ppm_0.9Da	534.798	1.93	2.377	0.243	12/12	sp|Q8BHC1|RB39B_MOUSE	0	K.YIETSAR.D	149	155	0	Rab39b
6985	23.95	22830	487.792	487.792	4	6962	405129	m10006_KI_Hippo_12_TrypLysC_2MC_2Mods_TMT_IAA_20ppm_0.9Da	487.791	1.76	3.111	0.38	24/54	sp|P21271|MYO5B_MOUSE	7	K.RQELESENKK.L	1198	1207	2	Myo5b
6989	23.96	22832	798.445	798.444	2	6962	405129	m10006_KI_Hippo_12_TrypLysC_2MC_2Mods_TMT_IAA_20ppm_0.9Da	798.443	1.86	2.926	0.342	13/16	sp|P17879|HS71B_MOUSE	1	R.YKAEDEVQR.D	525	533	1	Hspa1b
6993	23.98	22833	654.867	654.867	2	6979	405129	m10006_KI_Hippo_12_TrypLysC_2MC_2Mods_TMT_IAA_20ppm_0.9Da	654.865	2.85	2.221	0.341	11/12	sp|P63017|HSP7C_MOUSE	1	R.M*VQEAEK.Y	518	524	0	Hspa8
6998	23.99	22836	640.851	640.851	2	6979	405129	m10006_KI_Hippo_12_TrypLysC_2MC_2Mods_TMT_IAA_20ppm_0.9Da	640.85	2.26	3.047	0.46	14/14	sp|Q5U4C1|GASP1_MOUSE	0	K.SSMESGPK.A	472	479	0	Gprasp1
7006	24.01	22839	552.656	552.655	3	6992	405129	m10006_KI_Hippo_12_TrypLysC_2MC_2Mods_TMT_IAA_20ppm_0.9Da	552.654	2.55	3.631	0.451	23/36	sp|Q571E4|GALNS_MOUSE	0	R.TTQVVQEHQK.S	466	475	0	Galns
7010	24.03	22841	492.297	492.296	2	6992	405129	m10006_KI_Hippo_12_TrypLysC_2MC_2Mods_TMT_IAA_20ppm_0.9Da	492.295	2.25	2.113	0.446	12/14	sp|P29351|PTN6_MOUSE	2	K.AGPGSPLR.V	156	163	0	Ptpn6
7022	24.06	22846	651.844	651.844	2	7012	405129	m10006_KI_Hippo_12_TrypLysC_2MC_2Mods_TMT_IAA_20ppm_0.9Da	651.842	2.69	3.062	0.588	12/12	sp|Q99LD4|CSN1_MOUSE	4	R.DYCTSAK.H	170	176	0	Gps1
7028	24.08	22850	618.355	618.354	2	7012	405129	m10006_KI_Hippo_12_TrypLysC_2MC_2Mods_TMT_IAA_20ppm_0.9Da	618.353	1.87	2.648	0.282	13/14	sp|B1AVY7|KI16B_MOUSE	1	K.DSLGGNSK.T	321	328	0	Kif16b
7066	24.2	22867	632.858	632.859	2	7049	405129	m10006_KI_Hippo_12_TrypLysC_2MC_2Mods_TMT_IAA_20ppm_0.9Da	632.857	2.61	3.028	0.458	17/18	sp|Q80TV8|CLAP1_MOUSE	5	K.SVSTTGSLQR.S	588	597	0	Clasp1
7091	24.29	22874	437.746	437.746	2	7064	405129	m10006_KI_Hippo_12_TrypLysC_2MC_2Mods_TMT_IAA_20ppm_0.9Da	437.745	1.98	1.909	0.509	10/12	sp|Q9JM76|ARPC3_MOUSE	3	K.SLSGPGQ.-	172	178	0	Arpc3
7109	24.34	22883	544.818	544.818	2	7090	405129	m10006_KI_Hippo_12_TrypLysC_2MC_2Mods_TMT_IAA_20ppm_0.9Da	544.817	3	2.218	0.212	10/12	sp|Q9D0F9|PGM1_MOUSE	1	K.VSQLQER.T	546	552	0	Pgm1
7153	24.47	22904	668.359	668.358	2	7126	405129	m10006_KI_Hippo_12_TrypLysC_2MC_2Mods_TMT_IAA_20ppm_0.9Da	668.357	3.37	3.304	0.449	16/18	sp|Q8BPM0|DAAM1_MOUSE	1	R.ISNQVTDSSR.E	1059	1068	0	Daam1
7164	24.5	22909	566.841	566.841	2	7139	405129	m10006_KI_Hippo_12_TrypLysC_2MC_2Mods_TMT_IAA_20ppm_0.9Da	566.84	2.38	1.6	0.078	12/12	sp|Q6P5G6|UBXN7_MOUSE	1	R.NGGAIDK.K	105	111	0	Ubxn7
7180	24.55	22916	613.328	613.329	2	7158	405129	m10006_KI_Hippo_12_TrypLysC_2MC_2Mods_TMT_IAA_20ppm_0.9Da	613.327	2.48	1.794	0.313	12/12	sp|Q6PHZ2|KCC2D_MOUSE	8	K.HPWICQR.S	269	275	0	Camk2d
7198	24.61	22925	535.327	535.328	3	7173	405129	m10006_KI_Hippo_12_TrypLysC_2MC_2Mods_TMT_IAA_20ppm_0.9Da	535.323	8.51	4.064	0.415	25/40	sp|Q3UYC0|PPM1H_MOUSE	1	K.KAGTITSTPNR.N	106	116	1	Ppm1h
7241	24.75	22945	500.81	500.81	2	7226	405129	m10006_KI_Hippo_12_TrypLysC_2MC_2Mods_TMT_IAA_20ppm_0.9Da	500.809	2.84	2.53	0.267	12/14	sp|P83870|PHF5A_MOUSE	0	K.QAGVAIGR.L	14	21	0	Phf5a
7245	24.76	22947	609.86	609.86	2	7226	405129	m10006_KI_Hippo_12_TrypLysC_2MC_2Mods_TMT_IAA_20ppm_0.9Da	609.858	2.63	2.136	0.38	13/14	sp|P16858|G3P_MOUSE	6	K.TVDGPSGK.L	185	192	0	Gapdh
7272	24.85	22959	612.838	612.838	2	7254	405129	m10006_KI_Hippo_12_TrypLysC_2MC_2Mods_TMT_IAA_20ppm_0.9Da	612.837	2.46	2.346	0.249	12/12	sp|Q4U2R1|HERC2_MOUSE	1	R.SSGIDCK.I	2898	2904	0	Herc2
7288	24.9	22967	505.778	505.778	2	7263	405129	m10006_KI_Hippo_12_TrypLysC_2MC_2Mods_TMT_IAA_20ppm_0.9Da	505.777	2.13	2.238	0.245	12/12	sp|Q8C8R3|ANK2_MOUSE	14	R.YSLEGGR.S	889	895	0	Ank2
7299	24.94	22972	703.408	703.409	2	7263	405129	m10006_KI_Hippo_12_TrypLysC_2MC_2Mods_TMT_IAA_20ppm_0.9Da	703.406	3.17	3.476	0.396	16/16	sp|Q80TP3|UBR5_MOUSE	1	R.ATVATENNK.V	428	436	0	Ubr5
7318	25	22981	656.859	656.861	2	7303	405129	m10006_KI_Hippo_12_TrypLysC_2MC_2Mods_TMT_IAA_20ppm_0.9Da	656.857	3.82	3.712	0.47	17/18	sp|Q60692|PSB6_MOUSE	0	R.TTTGSYIANR.V	53	62	0	Psmb6
7337	25.06	22989	540.291	540.29	2	7329	405129	m10006_KI_Hippo_12_TrypLysC_2MC_2Mods_TMT_IAA_20ppm_0.9Da	540.289	2.28	2.387	0	10/12	sp|Q78HU3|MB12A_MOUSE	0	R.TLSQDMR.G	159	165	0	Mvb12a
7341	25.07	22991	618.865	618.865	2	7329	405129	m10006_KI_Hippo_12_TrypLysC_2MC_2Mods_TMT_IAA_20ppm_0.9Da	618.864	3.04	2.303	0.279	12/12	sp|Q3UTJ2|SRBS2_MOUSE	15	R.DQSSTLK.H	264	270	0	Sorbs2
7383	25.21	23010	576.994	576.994	3	7379	405129	m10006_KI_Hippo_12_TrypLysC_2MC_2Mods_TMT_IAA_20ppm_0.9Da	576.993	2.37	4.799	0.49	29/44	sp|Q8BUY8|GASP2_MOUSE	0	K.KPQEEVAGGAER.E	17	28	1	Gprasp2
7388	25.23	23013	735.725	736.058	3	7379	405129	m10006_KI_Hippo_12_TrypLysC_2MC_2Mods_TMT_IAA_20ppm_0.9Da	735.722	3.55	5.532	0.605	37/68	sp|P70429|EVL_MOUSE	3	R.VQRPEDASGGSSPSGTSK.S	233	250	1	Evl
7391	25.24	23014	567.322	567.657	3	7379	405129	m10006_KI_Hippo_12_TrypLysC_2MC_2Mods_TMT_IAA_20ppm_0.9Da	567.321	2.11	2.997	0.38	26/40	sp|Q9CY58|PAIRB_MOUSE	3	R.RPDQQLQGDGK.L	112	122	1	Serbp1
7392	25.24	23015	594.854	594.855	2	7379	405129	m10006_KI_Hippo_12_TrypLysC_2MC_2Mods_TMT_IAA_20ppm_0.9Da	594.853	2.23	1.868	0.3	12/12	sp|Q6P9K9|NRX3A_MOUSE	4	R.TPVNDGK.Y	1171	1177	0	Nrxn3
7404	25.28	23020	648.876	648.877	2	7382	405129	m10006_KI_Hippo_12_TrypLysC_2MC_2Mods_TMT_IAA_20ppm_0.9Da	648.874	3.01	2.791	0.342	14/14	sp|P54823|DDX6_MOUSE	0	K.TSDVTSTK.G	87	94	0	Ddx6
7408	25.29	23022	620.316	620.316	2	7382	405129	m10006_KI_Hippo_12_TrypLysC_2MC_2Mods_TMT_IAA_20ppm_0.9Da	620.314	3.01	2.197	0.29	13/16	tr|E9PVZ8|E9PVZ8_MOUSE	1	R.SMSSLQDSR.D	2720	2728	0	Golgb1
7417	25.32	23026	497.297	497.298	3	7403	405129	m10006_KI_Hippo_12_TrypLysC_2MC_2Mods_TMT_IAA_20ppm_0.9Da	497.296	2.38	3.981	0.446	25/36	sp|P16045|LEG1_MOUSE	0	K.VRGEVASDAK.S	20	29	1	Lgals1
7421	25.34	23028	609.659	609.66	3	7403	405129	m10006_KI_Hippo_12_TrypLysC_2MC_2Mods_TMT_IAA_20ppm_0.9Da	609.658	3	3.828	0.49	25/44	sp|A3KMP2|TTC38_MOUSE	1	K.SPGENCQHQLAK.D	358	369	0	Ttc38
7422	25.34	23029	537.81	537.811	2	7403	405129	m10006_KI_Hippo_12_TrypLysC_2MC_2Mods_TMT_IAA_20ppm_0.9Da	537.809	2.93	1.626	0.152	12/12	sp|Q5XPI3|RN123_MOUSE	2	R.SLNVEQR.T	709	715	0	Rnf123
7437	25.39	23036	745.443	745.443	2	7416	405129	m10006_KI_Hippo_12_TrypLysC_2MC_2Mods_TMT_IAA_20ppm_0.9Da	745.441	2.73	2.166	0.159	16/18	sp|P16045|LEG1_MOUSE	0	K.VRGEVASDAK.S	20	29	1	Lgals1
7440	25.4	23037	442.259	442.26	3	7416	405129	m10006_KI_Hippo_12_TrypLysC_2MC_2Mods_TMT_IAA_20ppm_0.9Da	442.259	0.85	3.119	0.286	18/24	sp|Q9QYI3|DNJC7_MOUSE	1	K.REAESFK.E	26	32	1	Dnajc7
7441	25.4	23038	636.324	636.324	2	7416	405129	m10006_KI_Hippo_12_TrypLysC_2MC_2Mods_TMT_IAA_20ppm_0.9Da	636.322	3.23	1.518	0.074	11/12	sp|Q64133|AOFA_MOUSE	0	R.TM*DDMGK.E	130	136	0	Maoa
7457	25.45	23045	599.813	599.813	4	7435	405129	m10006_KI_Hippo_12_TrypLysC_2MC_2Mods_TMT_IAA_20ppm_0.9Da	599.811	3.01	3.844	0.387	30/72	sp|Q8BR63|F177A_MOUSE	0	R.MKKEEEEEEEENR.M	137	149	2	Fam177a1
7484	25.54	23057	670.859	670.858	2	7476	405129	m10006_KI_Hippo_12_TrypLysC_2MC_2Mods_TMT_IAA_20ppm_0.9Da	670.86	-2.52	1.729	0.354	12/14	sp|P29341|PABP1_MOUSE	1	K.VM*TDESGK.S	222	229	0	Pabpc1
7487	25.55	23058	669.379	669.378	2	7479	405129	m10006_KI_Hippo_12_TrypLysC_2MC_2Mods_TMT_IAA_20ppm_0.9Da	669.379	-0.04	1.773	0.135	11/12	sp|P07901|HS90A_MOUSE	2	R.EM*LQQSK.I	402	408	0	Hsp90aa1
7492	25.56	23061	740.416	740.414	2	7479	405129	m10006_KI_Hippo_12_TrypLysC_2MC_2Mods_TMT_IAA_20ppm_0.9Da	740.416	-0.26	2.233	0.308	13/14	sp|P57780|ACTN4_MOUSE	1	K.TIQEM*QQK.L	325	332	0	Actn4
7500	25.59	23064	648.874	648.372	2	7486	405129	m10006_KI_Hippo_12_TrypLysC_2MC_2Mods_TMT_IAA_20ppm_0.9Da	648.874	-0.01	2.862	0.327	14/14	sp|P54823|DDX6_MOUSE	0	K.TSDVTSTK.G	87	94	0	Ddx6
7524	25.66	23075	637.38	637.381	2	7510	405129	m10006_KI_Hippo_12_TrypLysC_2MC_2Mods_TMT_IAA_20ppm_0.9Da	637.379	1.44	1.704	0.301	11/12	sp|P30415|NKTR_MOUSE	0	K.QVTQDPK.E	1026	1032	0	Nktr
7525	25.67	23076	493.946	493.946	3	7510	405129	m10006_KI_Hippo_12_TrypLysC_2MC_2Mods_TMT_IAA_20ppm_0.9Da	493.946	-0.52	2.635	0.104	16/28	sp|P57780|ACTN4_MOUSE	1	K.TIQEM*QQK.L	325	332	0	Actn4
7534	25.69	23080	654.866	654.866	2	7519	405129	m10006_KI_Hippo_12_TrypLysC_2MC_2Mods_TMT_IAA_20ppm_0.9Da	654.865	0.5	2.165	0.341	11/12	sp|P63017|HSP7C_MOUSE	1	R.M*VQEAEK.Y	518	524	0	Hspa8
7535	25.7	23081	566.342	566.342	2	7519	405129	m10006_KI_Hippo_12_TrypLysC_2MC_2Mods_TMT_IAA_20ppm_0.9Da	566.342	-0.63	2.498	0.223	12/12	sp|A2AN08|UBR4_MOUSE	3	K.EGVGSPK.L	453	459	0	Ubr4
7539	25.71	23082	672.899	672.898	2	7519	405129	m10006_KI_Hippo_12_TrypLysC_2MC_2Mods_TMT_IAA_20ppm_0.9Da	672.898	1.39	2.895	0.367	14/14	sp|Q3UVR3|TTBK2_MOUSE	5	K.VESAQQPK.Q	51	58	0	Ttbk2
7543	25.73	23084	662.885	662.884	2	7519	405129	m10006_KI_Hippo_12_TrypLysC_2MC_2Mods_TMT_IAA_20ppm_0.9Da	662.885	-0.35	1.633	0.117	11/12	sp|Q9QYI3|DNJC7_MOUSE	1	K.REAESFK.E	26	32	1	Dnajc7
7565	25.8	23094	540.615	540.616	3	7545	405129	m10006_KI_Hippo_12_TrypLysC_2MC_2Mods_TMT_IAA_20ppm_0.9Da	540.614	1.3	3.415	0.425	21/36	sp|O08919|NUMBL_MOUSE	0	R.GM*HVCEDAVK.K	95	104	0	Numbl
7581	25.85	23102	580.856	580.857	2	7564	405129	m10006_KI_Hippo_12_TrypLysC_2MC_2Mods_TMT_IAA_20ppm_0.9Da	580.856	1.15	2.409	0.14	12/12	sp|P63037|DNJA1_MOUSE	3	K.GGEQAIK.E	67	73	0	Dnaja1
7592	25.89	23107	444.272	444.272	3	7579	405129	m10006_KI_Hippo_12_TrypLysC_2MC_2Mods_TMT_IAA_20ppm_0.9Da	444.273	-1.22	2.272	0.297	19/28	sp|Q61292|LAMB2_MOUSE	0	R.CKPGVVGR.R	805	812	1	Lamb2
7595	25.9	23108	528.976	528.975	3	7579	405129	m10006_KI_Hippo_12_TrypLysC_2MC_2Mods_TMT_IAA_20ppm_0.9Da	528.975	0.66	3.345	0.3	22/36	sp|Q9Z0F8|ADA17_MOUSE	2	K.SPQEVKPGER.H	287	296	1	Adam17
7600	25.91	23111	589.33	589.329	2	7579	405129	m10006_KI_Hippo_12_TrypLysC_2MC_2Mods_TMT_IAA_20ppm_0.9Da	589.33	-0.61	2.742	0.296	13/16	sp|Q61191|HCFC1_MOUSE	4	K.GYGPATQVR.W	2000	2008	0	Hcfc1
7604	25.93	23113	810.419	810.92	2	7579	405129	m10006_KI_Hippo_12_TrypLysC_2MC_2Mods_TMT_IAA_20ppm_0.9Da	810.418	1.43	1.625	0.398	10/18	sp|O08919|NUMBL_MOUSE	0	R.GM*HVCEDAVK.K	95	104	0	Numbl
7619	25.98	23120	500.938	500.938	3	7590	405129	m10006_KI_Hippo_12_TrypLysC_2MC_2Mods_TMT_IAA_20ppm_0.9Da	500.937	0.97	2.707	0.512	22/44	sp|Q8BU88|RM22_MOUSE	0	R.SNLHIAESTSGR.G	132	143	0	Mrpl22
7644	26.06	23131	447.584	447.918	3	7626	405129	m10006_KI_Hippo_12_TrypLysC_2MC_2Mods_TMT_IAA_20ppm_0.9Da	447.585	-0.68	3.07	0.172	20/28	sp|Q8CJ67|STAU2_MOUSE	9	K.ESGPPHMK.S	230	237	0	Stau2
7645	26.06	23132	704.879	704.88	2	7626	405129	m10006_KI_Hippo_12_TrypLysC_2MC_2Mods_TMT_IAA_20ppm_0.9Da	704.879	-0.04	3.519	0.336	16/16	sp|Q8BTI8|SRRM2_MOUSE	2	K.SGMSPEQSK.T	1094	1102	0	Srrm2
7674	26.15	23146	662.352	662.353	2	7643	405129	m10006_KI_Hippo_12_TrypLysC_2MC_2Mods_TMT_IAA_20ppm_0.9Da	662.353	-0.37	2.727	0.257	14/14	sp|P68510|1433F_MOUSE	0	K.TMADGNEK.K	70	77	0	Ywhah
7697	26.22	23156	603.858	603.858	2	7679	405129	m10006_KI_Hippo_12_TrypLysC_2MC_2Mods_TMT_IAA_20ppm_0.9Da	603.858	-0.4	2.57	0.209	12/12	sp|Q9JM52|MINK1_MOUSE	8	K.SNSEALK.Q	364	370	0	Mink1
7698	26.22	23157	721.873	722.376	2	7679	405129	m10006_KI_Hippo_12_TrypLysC_2MC_2Mods_TMT_IAA_20ppm_0.9Da	721.873	0.14	2.556	0.321	15/16	sp|Q91VR2|ATPG_MOUSE	2	R.M*TAMDNASK.N	254	262	0	Atp5c1
7702	26.24	23159	480.787	480.787	2	7679	405129	m10006_KI_Hippo_12_TrypLysC_2MC_2Mods_TMT_IAA_20ppm_0.9Da	480.787	-0.76	2.239	0.242	12/12	sp|Q2TA57|ASPH1_MOUSE	0	R.AEGLVSR.R	112	118	0	Asphd1
7715	26.28	23165	691.371	691.372	2	7692	405129	m10006_KI_Hippo_12_TrypLysC_2MC_2Mods_TMT_IAA_20ppm_0.9Da	691.37	0.83	1.563	0.099	10/12	sp|Q9JLI8|SART3_MOUSE	0	R.LCNNM*QK.A	486	492	0	Sart3
7730	26.33	23172	850.486	850.484	2	7705	405129	m10006_KI_Hippo_12_TrypLysC_2MC_2Mods_TMT_IAA_20ppm_0.9Da	850.478	8.88	2.04	0.508	18/20	sp|Q9CY58|PAIRB_MOUSE	3	R.RPDQQLQGDGK.L	112	122	1	Serbp1
7750	26.39	23181	615.826	616.077	4	7735	405129	m10006_KI_Hippo_12_TrypLysC_2MC_2Mods_TMT_IAA_20ppm_0.9Da	615.827	-1.06	3.896	0.486	41/120	sp|Q8BK63|KC1A_MOUSE	4	K.AAQQAASSSGQGQQAQTPTGK.Q	305	325	0	Csnk1a1
7755	26.4	23184	820.766	821.101	3	7735	405129	m10006_KI_Hippo_12_TrypLysC_2MC_2Mods_TMT_IAA_20ppm_0.9Da	820.766	-0.1	6.381	0.566	45/80	sp|Q8BK63|KC1A_MOUSE	4	K.AAQQAASSSGQGQQAQTPTGK.Q	305	325	0	Csnk1a1
7771	26.45	23191	444.915	444.914	3	7744	405129	m10006_KI_Hippo_12_TrypLysC_2MC_2Mods_TMT_IAA_20ppm_0.9Da	444.915	-0.79	2.648	0.265	22/28	sp|Q8BPM0|DAAM1_MOUSE	1	K.HFGEEAGK.I	958	965	0	Daam1
7778	26.47	23194	509.298	509.298	2	7744	405129	m10006_KI_Hippo_12_TrypLysC_2MC_2Mods_TMT_IAA_20ppm_0.9Da	509.298	0.14	2.187	0.324	11/12	sp|Q9ET80|JPH1_MOUSE	0	K.VEIANSR.T	374	380	0	Jph1
7779	26.47	23195	1230.65	1230.65	2	7744	405129	m10006_KI_Hippo_12_TrypLysC_2MC_2Mods_TMT_IAA_20ppm_0.9Da	1230.65	-0.5	5.017	0.714	29/40	sp|Q8BK63|KC1A_MOUSE	4	K.AAQQAASSSGQGQQAQTPTGK.Q	305	325	0	Csnk1a1
7802	26.54	23206	604.319	604.319	2	7782	405129	m10006_KI_Hippo_12_TrypLysC_2MC_2Mods_TMT_IAA_20ppm_0.9Da	604.319	0.77	2.505	0.249	13/14	sp|Q9DCB8|ISCA2_MOUSE	0	R.LTDSCVQR.L	52	59	0	Isca2
7835	26.64	23221	573.848	573.847	2	7818	405129	m10006_KI_Hippo_12_TrypLysC_2MC_2Mods_TMT_IAA_20ppm_0.9Da	573.848	-0.27	2.439	0.346	12/12	sp|Q8C8R3|ANK2_MOUSE	18	R.GGQIDAK.T	289	295	0	Ank2
7837	26.64	23223	576.838	576.838	2	7818	405129	m10006_KI_Hippo_12_TrypLysC_2MC_2Mods_TMT_IAA_20ppm_0.9Da	576.838	-0.5	2.797	0.345	14/14	sp|Q6PH08|ERC2_MOUSE	2	K.EAHLANLR.I	834	841	0	Erc2
7848	26.67	23227	699.871	699.872	2	7818	405129	m10006_KI_Hippo_12_TrypLysC_2MC_2Mods_TMT_IAA_20ppm_0.9Da	699.872	-0.25	2.881	0.514	17/20	sp|A2AGT5|CKAP5_MOUSE	4	K.MQGQSPPAPTR.G	812	822	0	Ckap5
7857	26.7	23231	551.984	551.984	3	7833	405129	m10006_KI_Hippo_12_TrypLysC_2MC_2Mods_TMT_IAA_20ppm_0.9Da	551.984	-0.06	2.659	0.353	25/52	sp|Q8CHC4|SYNJ1_MOUSE	4	R.PAPPQRPPPPSGAR.S	1117	1130	1	Synj1
7866	26.74	23235	535.311	535.312	2	7859	405129	m10006_KI_Hippo_12_TrypLysC_2MC_2Mods_TMT_IAA_20ppm_0.9Da	535.309	4.77	1.649	0.322	11/12	sp|O88329|MYO1A_MOUSE	5	R.RAGYAFR.Q	622	628	1	Myo1a
7869	26.75	23236	763.882	763.882	2	7859	405129	m10006_KI_Hippo_12_TrypLysC_2MC_2Mods_TMT_IAA_20ppm_0.9Da	763.877	6.84	2.777	0.726	15/20	sp|Q6NZC7|S23IP_MOUSE	1	R.TM*NISPEQPQH.-	988	998	0	Sec23ip
7897	26.85	23249	588.017	588.018	3	7886	405129	m10006_KI_Hippo_12_TrypLysC_2MC_2Mods_TMT_IAA_20ppm_0.9Da	588.015	3.57	4.395	0.33	25/32	sp|O70566|DIAP2_MOUSE	2	K.AKVEENEQK.A	487	495	1	Diaph2
7918	26.92	23258	654.866	655.367	2	7905	405129	m10006_KI_Hippo_12_TrypLysC_2MC_2Mods_TMT_IAA_20ppm_0.9Da	654.865	0.66	2.14	0.205	12/12	sp|P63017|HSP7C_MOUSE	1	R.M*VQEAEK.Y	518	524	0	Hspa8
7930	26.96	23263	733.901	733.901	2	7921	405129	m10006_KI_Hippo_12_TrypLysC_2MC_2Mods_TMT_IAA_20ppm_0.9Da	733.9	1	2.466	0.377	13/14	sp|Q64152|BTF3_MOUSE	1	K.ETIM*NQEK.L	45	52	0	Btf3
7951	27.03	23272	594.356	594.857	2	7937	405129	m10006_KI_Hippo_12_TrypLysC_2MC_2Mods_TMT_IAA_20ppm_0.9Da	594.355	0.43	2.046	0.165	10/12	sp|P51125|ICAL_MOUSE	7	K.PSTPAEK.K	465	471	0	Cast
7959	27.05	23276	642.859	642.86	2	7946	405129	m10006_KI_Hippo_12_TrypLysC_2MC_2Mods_TMT_IAA_20ppm_0.9Da	642.859	0.39	3.108	0.488	14/16	sp|Q91V41|RAB14_MOUSE	0	R.LTSEPQPQR.E	202	210	0	Rab14
7979	27.12	23285	670.861	670.862	2	7957	405129	m10006_KI_Hippo_12_TrypLysC_2MC_2Mods_TMT_IAA_20ppm_0.9Da	670.86	1.3	2.088	0.321	13/14	sp|P29341|PABP1_MOUSE	1	K.VM*TDESGK.S	222	229	0	Pabpc1
7986	27.14	23288	560.314	560.314	2	7966	405129	m10006_KI_Hippo_12_TrypLysC_2MC_2Mods_TMT_IAA_20ppm_0.9Da	560.314	-0.05	1.949	0.147	11/14	tr|A2A716|A2A716_MOUSE	1	R.TLPSTDTR.L	874	881	0	Osbpl7
7990	27.16	23290	609.858	609.856	2	7966	405129	m10006_KI_Hippo_12_TrypLysC_2MC_2Mods_TMT_IAA_20ppm_0.9Da	609.858	-0.49	2.551	0.396	14/14	sp|P16858|G3P_MOUSE	6	K.TVDGPSGK.L	185	192	0	Gapdh
8010	27.22	23299	636.014	636.015	3	7999	405129	m10006_KI_Hippo_12_TrypLysC_2MC_2Mods_TMT_IAA_20ppm_0.9Da	636.014	0.17	3.556	0.384	28/56	sp|Q80U93|NU214_MOUSE	0	R.STQTAPSSAPSTGQK.S	645	659	0	Nup214
8032	27.3	23309	616.866	616.866	2	8008	405129	m10006_KI_Hippo_12_TrypLysC_2MC_2Mods_TMT_IAA_20ppm_0.9Da	616.866	-0.62	2.224	0.311	11/12	sp|P11859|ANGT_MOUSE	1	K.TSPVNEK.T	67	73	0	Agt
8048	27.34	23316	590.83	590.831	2	8037	405129	m10006_KI_Hippo_12_TrypLysC_2MC_2Mods_TMT_IAA_20ppm_0.9Da	590.83	0.12	2.633	0.273	12/14	sp|Q3TZX3|S2533_MOUSE	0	R.VYQTEGVR.G	177	184	0	Slc25a33
8066	27.4	23323	609.863	609.863	2	8058	405129	m10006_KI_Hippo_12_TrypLysC_2MC_2Mods_TMT_IAA_20ppm_0.9Da	609.858	7.75	2.512	0.362	14/14	sp|P16858|G3P_MOUSE	6	K.TVDGPSGK.L	185	192	0	Gapdh
8077	27.43	23329	735.384	735.886	2	8058	405129	m10006_KI_Hippo_12_TrypLysC_2MC_2Mods_TMT_IAA_20ppm_0.9Da	735.378	7.76	2.773	0.509	14/16	sp|E9Q557|DESP_MOUSE	0	K.ACGSETMQK.K	1291	1299	0	Dsp
8090	27.47	23334	499.238	499.238	3	8086	405129	m10006_KI_Hippo_12_TrypLysC_2MC_2Mods_TMT_IAA_20ppm_0.9Da	499.238	0.02	4.271	0.774	28/36	sp|Q80V91|DTX3_MOUSE	2	R.HSFCEGCITR.A	182	191	0	Dtx3
8094	27.48	23336	579.35	579.852	2	8086	405129	m10006_KI_Hippo_12_TrypLysC_2MC_2Mods_TMT_IAA_20ppm_0.9Da	579.35	0.6	2.259	0.344	11/12	sp|Q8BX80|ENASE_MOUSE	3	R.SPAAPEK.Q	16	22	0	Engase
8109	27.53	23343	669.858	669.858	2	8089	405129	m10006_KI_Hippo_12_TrypLysC_2MC_2Mods_TMT_IAA_20ppm_0.9Da	669.858	0.68	2.765	0.571	14/14	sp|Q9DAT2|MRGBP_MOUSE	0	K.NSSDLGCK.E	164	171	0	Mrgbp
8124	27.58	23350	748.354	748.857	2	8100	405129	m10006_KI_Hippo_12_TrypLysC_2MC_2Mods_TMT_IAA_20ppm_0.9Da	748.353	1.21	2.37	0.593	15/18	sp|Q80V91|DTX3_MOUSE	2	R.HSFCEGCITR.A	182	191	0	Dtx3
8170	27.73	23371	558.345	558.345	2	8150	405129	m10006_KI_Hippo_12_TrypLysC_2MC_2Mods_TMT_IAA_20ppm_0.9Da	558.345	-0.29	2.438	0.159	12/12	sp|Q8R4F1|NTNG2_MOUSE	3	R.EGAVGPK.C	491	497	0	Ntng2
8185	27.79	23378	698.88	698.879	2	8161	405129	m10006_KI_Hippo_12_TrypLysC_2MC_2Mods_TMT_IAA_20ppm_0.9Da	698.879	0.91	3.505	0.44	16/16	tr|E9Q6J5|E9Q6J5_MOUSE	0	R.ASTEMSNAK.V	218	226	0	Bod1l
8193	27.82	23382	892.489	892.489	2	8161	405129	m10006_KI_Hippo_12_TrypLysC_2MC_2Mods_TMT_IAA_20ppm_0.9Da	892.489	-0.04	2.813	0.53	17/20	sp|Q61771|KIF3B_MOUSE	0	K.NIVDHTNEQQK.I	480	490	0	Kif3b
8197	27.83	23384	623.848	623.849	2	8161	405129	m10006_KI_Hippo_12_TrypLysC_2MC_2Mods_TMT_IAA_20ppm_0.9Da	623.847	1.72	1.779	0.163	10/12	tr|E9Q3M9|E9Q3M9_MOUSE	0	K.DNM*APPK.R	469	475	0	2010300C02Rik
8201	27.84	23386	594.85	594.85	2	8180	405129	m10006_KI_Hippo_12_TrypLysC_2MC_2Mods_TMT_IAA_20ppm_0.9Da	594.853	-4.68	2.159	0.161	14/14	sp|Q9EPL2|CSTN1_MOUSE	1	K.GPDGTGVK.K	136	143	0	Clstn1
8211	27.87	23390	606.675	606.675	3	8199	405129	m10006_KI_Hippo_12_TrypLysC_2MC_2Mods_TMT_IAA_20ppm_0.9Da	606.676	-0.52	4.329	0.337	23/40	sp|P26041|MOES_MOUSE	0	K.KAQQELEEQTR.R	360	370	1	Msn
8215	27.88	23392	520.309	520.308	2	8199	405129	m10006_KI_Hippo_12_TrypLysC_2MC_2Mods_TMT_IAA_20ppm_0.9Da	520.309	0.4	2.392	0.209	10/14	sp|Q8BZ98|DYN3_MOUSE	2	R.APPSVPSR.R	835	842	0	Dnm3
8223	27.91	23396	647.364	647.364	2	8206	405129	m10006_KI_Hippo_12_TrypLysC_2MC_2Mods_TMT_IAA_20ppm_0.9Da	647.364	-0.02	2.619	0.384	12/12	sp|P29037|TBP_MOUSE	4	R.NAEYNPK.R	166	172	0	Tbp
8228	27.92	23399	537.993	537.994	3	8206	405129	m10006_KI_Hippo_12_TrypLysC_2MC_2Mods_TMT_IAA_20ppm_0.9Da	537.994	-0.96	3.659	0.388	23/28	sp|P56376|ACYP1_MOUSE	1	R.KYTQAEGK.K	25	32	1	Acyp1
8232	27.93	23400	859.466	859.967	2	8206	405129	m10006_KI_Hippo_12_TrypLysC_2MC_2Mods_TMT_IAA_20ppm_0.9Da	859.465	0.38	3.536	0.47	18/22	sp|Q3U0L2|AN33B_MOUSE	1	R.GNLNAQAQDSNK.V	347	358	0	Ankrd33b
8241	27.96	23404	534.803	534.804	2	8221	405129	m10006_KI_Hippo_12_TrypLysC_2MC_2Mods_TMT_IAA_20ppm_0.9Da	534.804	-1.33	2.03	0.184	11/12	sp|Q8BVG4|DPP9_MOUSE	0	K.LPNEPNR.L	792	798	0	Dpp9
8246	27.97	23407	713.99	713.991	3	8221	405129	m10006_KI_Hippo_12_TrypLysC_2MC_2Mods_TMT_IAA_20ppm_0.9Da	713.989	1.01	7.444	0.822	44/84	sp|Q8BG05|ROA3_MOUSE	6	R.SSGSPYGGGYGSGGGSGGYGSR.R	356	377	0	Hnrnpa3
8250	27.99	23409	806.486	806.487	2	8221	405129	m10006_KI_Hippo_12_TrypLysC_2MC_2Mods_TMT_IAA_20ppm_0.9Da	806.487	-1.27	2.394	0.385	13/14	sp|P56376|ACYP1_MOUSE	1	R.KYTQAEGK.K	25	32	1	Acyp1
8262	28.02	23414	573.311	573.31	3	8240	405129	m10006_KI_Hippo_12_TrypLysC_2MC_2Mods_TMT_IAA_20ppm_0.9Da	573.313	-3.36	3.256	0.507	23/44	sp|Q3U0L2|AN33B_MOUSE	1	R.GNLNAQAQDSNK.V	347	358	0	Ankrd33b
8278	28.07	23422	775.433	775.433	2	8255	405129	m10006_KI_Hippo_12_TrypLysC_2MC_2Mods_TMT_IAA_20ppm_0.9Da	775.433	-0.11	3.511	0.506	18/20	tr|F8WIZ7|F8WIZ7_MOUSE	0	R.QSLSQSEGAGK.S	450	460	0	Osbpl6
8291	28.11	23428	616.841	617.342	2	8268	405129	m10006_KI_Hippo_12_TrypLysC_2MC_2Mods_TMT_IAA_20ppm_0.9Da	616.843	-3.35	2.484	0.276	13/16	sp|Q3LAC4|PREX2_MOUSE	1	K.ISSGNIQER.V	247	255	0	Prex2
8294	28.12	23429	564.321	564.32	2	8268	405129	m10006_KI_Hippo_12_TrypLysC_2MC_2Mods_TMT_IAA_20ppm_0.9Da	564.322	-1.73	2.686	0.509	14/16	sp|Q9QXS1|PLEC_MOUSE	18	R.VPGAQDGVR.A	413	421	0	Plec
8295	28.12	23430	509.933	509.933	3	8268	405129	m10006_KI_Hippo_12_TrypLysC_2MC_2Mods_TMT_IAA_20ppm_0.9Da	509.935	-2.73	4.758	0.633	32/44	sp|Q8K1R7|NEK9_MOUSE	0	K.LEGGQQVGMHSR.G	939	950	0	Nek9
8298	28.13	23431	664.355	664.354	2	8268	405129	m10006_KI_Hippo_12_TrypLysC_2MC_2Mods_TMT_IAA_20ppm_0.9Da	664.356	-2.29	2.907	0.495	14/18	sp|Q64700|RBL2_MOUSE	0	R.YSSPTVSTTR.R	667	676	0	Rbl2
8299	28.14	23432	1070.48	1070.48	2	8268	405129	m10006_KI_Hippo_12_TrypLysC_2MC_2Mods_TMT_IAA_20ppm_0.9Da	1070.48	-3.53	5.461	0.755	30/42	sp|Q8BG05|ROA3_MOUSE	6	R.SSGSPYGGGYGSGGGSGGYGSR.R	356	377	0	Hnrnpa3
8305	28.16	23434	499.302	499.302	2	8285	405129	m10006_KI_Hippo_12_TrypLysC_2MC_2Mods_TMT_IAA_20ppm_0.9Da	499.303	-2.54	1.876	0.289	10/12	sp|Q8VHY0|CSPG4_MOUSE	1	R.TPNPALR.N	2315	2321	0	Cspg4
8339	28.26	23450	609.365	609.365	2	8315	405129	m10006_KI_Hippo_12_TrypLysC_2MC_2Mods_TMT_IAA_20ppm_0.9Da	609.366	-1.59	2.397	0.069	12/12	sp|Q6ZWR6|SYNE1_MOUSE	1	K.QEGGLQK.F	7186	7192	0	Syne1
8355	28.31	23458	625.996	625.996	3	8334	405129	m10006_KI_Hippo_12_TrypLysC_2MC_2Mods_TMT_IAA_20ppm_0.9Da	625.996	0.47	5.135	0.634	27/52	sp|P05064|ALDOA_MOUSE	5	K.RLQSIGTENTEENR.R	43	56	1	Aldoa
8358	28.32	23459	699.362	699.362	2	8334	405129	m10006_KI_Hippo_12_TrypLysC_2MC_2Mods_TMT_IAA_20ppm_0.9Da	699.362	-0.58	1.568	0.3	12/14	sp|Q3UNH4|GRIN1_MOUSE	0	K.VDM*PCSSK.V	170	177	0	Gprin1
8359	28.32	23460	783.416	783.416	2	8334	405129	m10006_KI_Hippo_12_TrypLysC_2MC_2Mods_TMT_IAA_20ppm_0.9Da	783.415	0.63	3.143	0.296	22/24	tr|D3YXZ3|D3YXZ3_MOUSE	1	K.LQGGGPQEPPNSR.M	559	571	0	Klc2
8362	28.34	23461	713.893	713.893	2	8334	405129	m10006_KI_Hippo_12_TrypLysC_2MC_2Mods_TMT_IAA_20ppm_0.9Da	713.893	0.13	1.749	0.221	12/18	sp|Q61423|KCNA4_MOUSE	0	R.SSTSSSLGDK.S	600	609	0	Kcna4
8363	28.34	23462	841.108	841.441	3	8334	405129	m10006_KI_Hippo_12_TrypLysC_2MC_2Mods_TMT_IAA_20ppm_0.9Da	841.108	-0.11	4.59	0.559	36/80	sp|Q925J9|MED1_MOUSE	1	K.EGNGTGASSGSGPGSDSKPGK.R	974	994	1	Med1
8368	28.35	23464	614.299	614.298	2	8349	405129	m10006_KI_Hippo_12_TrypLysC_2MC_2Mods_TMT_IAA_20ppm_0.9Da	614.299	-0.73	1.734	0.307	14/14	sp|Q9JMH9|MY18A_MOUSE	6	R.SLEEM*SMR.R	35	42	0	Myo18a
8369	28.35	23465	605.863	605.862	2	8349	405129	m10006_KI_Hippo_12_TrypLysC_2MC_2Mods_TMT_IAA_20ppm_0.9Da	605.863	-0.07	1.644	0.209	8/12	sp|Q811P8|RHG32_MOUSE	1	R.QPPGPEK.H	1957	1963	0	Arhgap32
8376	28.38	23468	752.923	752.922	2	8349	405129	m10006_KI_Hippo_12_TrypLysC_2MC_2Mods_TMT_IAA_20ppm_0.9Da	752.922	0.87	3.574	0.463	17/18	sp|Q8C180|FRS2_MOUSE	0	R.VSNAESNTPK.E	220	229	0	Frs2
8382	28.4	23470	507.318	507.318	3	8366	405129	m10006_KI_Hippo_12_TrypLysC_2MC_2Mods_TMT_IAA_20ppm_0.9Da	507.319	-0.35	3.169	0.13	19/24	sp|Q80XK6|ATG2B_MOUSE	0	K.KLDSQNK.N	1039	1045	1	Atg2b
8391	28.42	23475	602.359	602.358	2	8366	405129	m10006_KI_Hippo_12_TrypLysC_2MC_2Mods_TMT_IAA_20ppm_0.9Da	602.359	1.29	2.436	0.131	12/12	sp|Q9CWJ9|PUR9_MOUSE	0	R.NNGVVDK.S	391	397	0	Atic
8414	28.5	23485	505.304	505.304	2	8400	405129	m10006_KI_Hippo_12_TrypLysC_2MC_2Mods_TMT_IAA_20ppm_0.9Da	505.303	2.06	2.156	0.239	13/14	sp|P39053-2|DYN1_MOUSE	2	R.APPGVPSR.K	835	842	0	Dnm1
8419	28.51	23489	654.866	654.866	2	8400	405129	m10006_KI_Hippo_12_TrypLysC_2MC_2Mods_TMT_IAA_20ppm_0.9Da	654.865	0.75	1.966	0.274	11/12	sp|P63017|HSP7C_MOUSE	1	R.M*VQEAEK.Y	518	524	0	Hspa8
8429	28.54	23493	684.825	684.825	2	8400	405129	m10006_KI_Hippo_12_TrypLysC_2MC_2Mods_TMT_IAA_20ppm_0.9Da	684.824	1.02	1.986	0.44	13/20	sp|Q9CR11|YETS4_MOUSE	0	R.M*AEFGPDSGGR.V	5	15	0	Yeats4
8471	28.65	23512	619.308	619.307	3	8451	405129	m10006_KI_Hippo_12_TrypLysC_2MC_2Mods_TMT_IAA_20ppm_0.9Da	619.306	2.03	3.191	0.536	25/44	sp|P27773|PDIA3_MOUSE	1	K.VDCTANTNTCNK.Y	83	94	0	Pdia3
8472	28.65	23513	657.672	657.672	3	8451	405129	m10006_KI_Hippo_12_TrypLysC_2MC_2Mods_TMT_IAA_20ppm_0.9Da	657.671	1.25	3.928	0.656	29/64	sp|O35927|CTND2_MOUSE	2	R.TGSQHGPQNAAAATFQR.A	469	485	0	Ctnnd2
8484	28.69	23518	603.859	603.86	2	8466	405129	m10006_KI_Hippo_12_TrypLysC_2MC_2Mods_TMT_IAA_20ppm_0.9Da	603.858	1.38	2.786	0.284	12/12	sp|Q9QXE0|HACL1_MOUSE	1	K.SNEAISK.E	362	368	0	Hacl1
8497	28.73	23524	541.296	541.296	2	8483	405129	m10006_KI_Hippo_12_TrypLysC_2MC_2Mods_TMT_IAA_20ppm_0.9Da	541.296	0.64	2.394	0.292	12/12	sp|Q9QXS1|PLEC_MOUSE	16	R.SALDQYR.A	4361	4367	0	Plec
8506	28.75	23529	493.263	493.263	3	8483	405129	m10006_KI_Hippo_12_TrypLysC_2MC_2Mods_TMT_IAA_20ppm_0.9Da	493.262	0.89	3.384	0.585	22/32	sp|Q8R5A3|AB1IP_MOUSE	0	K.VHMDDSSTK.S	185	193	0	Apbb1ip
8518	28.79	23534	639.869	639.869	2	8496	405129	m10006_KI_Hippo_12_TrypLysC_2MC_2Mods_TMT_IAA_20ppm_0.9Da	639.869	0.6	2.378	0.258	12/12	sp|P20357|MTAP2_MOUSE	2	K.VTTDQEK.K	412	418	0	Map2
8533	28.84	23541	538.301	538.301	2	8513	405129	m10006_KI_Hippo_12_TrypLysC_2MC_2Mods_TMT_IAA_20ppm_0.9Da	538.301	0.88	2.62	0.173	10/12	sp|O88998|NOE1_MOUSE	4	R.VSNLEER.L	211	217	0	Olfm1
8567	28.95	23557	827.4	827.399	2	8545	405129	m10006_KI_Hippo_12_TrypLysC_2MC_2Mods_TMT_IAA_20ppm_0.9Da	827.398	2.89	3.104	0.633	16/22	sp|Q6PB75|PAPD7_MOUSE	0	R.ITTCNGEQMQSR.E	322	333	0	Papd7
8575	28.98	23561	549.303	549.303	3	8554	405129	m10006_KI_Hippo_12_TrypLysC_2MC_2Mods_TMT_IAA_20ppm_0.9Da	549.302	1.12	5.127	0.452	30/40	sp|P60710|ACTB_MOUSE	13	R.HQGVMVGM*GQK.D	40	50	0	Actb
8577	28.99	23562	593.864	593.865	2	8554	405129	m10006_KI_Hippo_12_TrypLysC_2MC_2Mods_TMT_IAA_20ppm_0.9Da	593.863	1.05	2.599	0.494	12/12	sp|Q91W90|TXND5_MOUSE	1	K.PGQEAVK.Y	130	136	0	Txndc5
8584	29.01	23565	575.348	575.348	2	8554	405129	m10006_KI_Hippo_12_TrypLysC_2MC_2Mods_TMT_IAA_20ppm_0.9Da	575.348	0.49	2.116	0.284	12/12	sp|Q9WV80|SNX1_MOUSE	1	K.ATDAVSK.M	291	297	0	Snx1
8588	29.01	23567	509.298	509.298	2	8573	405129	m10006_KI_Hippo_12_TrypLysC_2MC_2Mods_TMT_IAA_20ppm_0.9Da	509.298	0.57	2.868	0.203	12/12	sp|Q6PE15|ABHDA_MOUSE	2	R.SLQVADR.I	248	254	0	Abhd10
8592	29.03	23569	649.697	649.697	3	8573	405129	m10006_KI_Hippo_12_TrypLysC_2MC_2Mods_TMT_IAA_20ppm_0.9Da	649.696	1.63	1.903	0.426	18/44	sp|Q9QXY6|EHD3_MOUSE	0	R.QEETQRPVQM*VK.G	399	410	1	Ehd3
8608	29.07	23577	692.349	692.348	2	8586	405129	m10006_KI_Hippo_12_TrypLysC_2MC_2Mods_TMT_IAA_20ppm_0.9Da	692.348	1.51	1.274	0.159	13/18	sp|P05202|AATM_MOUSE	0	R.DAGM*QLQGYR.Y	171	180	0	Got2
8617	29.1	23580	558.658	558.659	3	8601	405129	m10006_KI_Hippo_12_TrypLysC_2MC_2Mods_TMT_IAA_20ppm_0.9Da	558.658	0.99	3.952	0.42	21/40	sp|P16546|SPTN1_MOUSE	4	R.EKEPIAASTNR.G	802	812	1	Sptan1
8630	29.13	23587	837.484	837.485	2	8601	405129	m10006_KI_Hippo_12_TrypLysC_2MC_2Mods_TMT_IAA_20ppm_0.9Da	837.483	1.69	4.083	0.438	16/20	sp|P16546|SPTN1_MOUSE	4	R.EKEPIAASTNR.G	802	812	1	Sptan1
8636	29.15	23590	511.777	511.777	2	8616	405129	m10006_KI_Hippo_12_TrypLysC_2MC_2Mods_TMT_IAA_20ppm_0.9Da	511.777	0.68	2.172	0.185	12/12	sp|P56391|CX6B1_MOUSE	0	K.TAPFDSR.F	14	20	0	Cox6b1
8643	29.17	23593	641.645	641.978	3	8616	405129	m10006_KI_Hippo_12_TrypLysC_2MC_2Mods_TMT_IAA_20ppm_0.9Da	641.644	1.84	3.389	0.461	26/56	sp|Q3TVI8|PBIP1_MOUSE	0	K.YRPPQGCSGVADCAR.Q	578	592	1	Pbxip1
8644	29.17	23594	538.79	538.79	2	8616	405129	m10006_KI_Hippo_12_TrypLysC_2MC_2Mods_TMT_IAA_20ppm_0.9Da	538.79	1.18	2.321	0.017	9/12	sp|P45952|ACADM_MOUSE	0	K.ELNMGQR.C	237	243	0	Acadm
8647	29.18	23595	536.322	536.322	2	8616	405129	m10006_KI_Hippo_12_TrypLysC_2MC_2Mods_TMT_IAA_20ppm_0.9Da	536.322	0.46	2.277	0.277	11/14	sp|Q8VI59|PCX3_MOUSE	1	K.VSSTPPVR.C	126	133	0	Pcnxl3
8653	29.2	23597	407.997	407.997	4	8633	405129	m10006_KI_Hippo_12_TrypLysC_2MC_2Mods_TMT_IAA_20ppm_0.9Da	407.996	1.34	2.33	0.297	29/60	sp|Q9CPT4|CS010_MOUSE	0	K.TAVSHRPGAFK.A	139	149	1	D17Wsu104e
8658	29.21	23600	543.66	543.66	3	8633	405129	m10006_KI_Hippo_12_TrypLysC_2MC_2Mods_TMT_IAA_20ppm_0.9Da	543.659	1.41	2.91	0.407	21/40	sp|Q9CPT4|CS010_MOUSE	0	K.TAVSHRPGAFK.A	139	149	1	D17Wsu104e
8663	29.22	23603	666.837	666.837	2	8633	405129	m10006_KI_Hippo_12_TrypLysC_2MC_2Mods_TMT_IAA_20ppm_0.9Da	666.835	1.82	2.251	0.375	11/16	sp|Q9QYR6|MAP1A_MOUSE	2	R.EPTPYPDER.S	1926	1934	0	Map1a
8669	29.23	23605	529.812	529.812	2	8652	405129	m10006_KI_Hippo_12_TrypLysC_2MC_2Mods_TMT_IAA_20ppm_0.9Da	529.811	1.24	2.326	0.214	12/14	sp|Q99N87|RT05_MOUSE	1	R.GQIIGEGR.S	131	138	0	Mrps5
8677	29.25	23609	603.851	603.85	2	8652	405129	m10006_KI_Hippo_12_TrypLysC_2MC_2Mods_TMT_IAA_20ppm_0.9Da	603.849	1.99	3.191	0.186	12/12	sp|P54227|STMN1_MOUSE	1	R.EAQMAAK.L	113	119	0	Stmn1
8678	29.26	23610	728.908	728.908	2	8652	405129	m10006_KI_Hippo_12_TrypLysC_2MC_2Mods_TMT_IAA_20ppm_0.9Da	728.906	2.53	3.944	0.493	16/16	sp|Q923T9|KCC2G_MOUSE	2	K.TSTQEYAAK.I	35	43	0	Camk2g
8680	29.26	23611	801.883	801.883	2	8652	405129	m10006_KI_Hippo_12_TrypLysC_2MC_2Mods_TMT_IAA_20ppm_0.9Da	801.882	1.55	4.857	0.713	21/24	sp|Q9DAW9|CNN3_MOUSE	0	K.CASQAGMTAYGTR.R	173	185	0	Cnn3
8687	29.28	23613	542.787	542.787	2	8667	405129	m10006_KI_Hippo_12_TrypLysC_2MC_2Mods_TMT_IAA_20ppm_0.9Da	542.787	1.71	2.683	0.44	12/12	sp|Q9QWI6|SRCN1_MOUSE	6	R.EMVYASR.E	348	354	0	Srcin1
8693	29.29	23617	461.901	461.901	3	8667	405129	m10006_KI_Hippo_12_TrypLysC_2MC_2Mods_TMT_IAA_20ppm_0.9Da	461.901	0.12	3.573	0.407	21/36	sp|P05202|AATM_MOUSE	0	R.DAGM*QLQGYR.Y	171	180	0	Got2
8696	29.3	23618	492.958	492.958	3	8667	405129	m10006_KI_Hippo_12_TrypLysC_2MC_2Mods_TMT_IAA_20ppm_0.9Da	492.957	1.37	3.43	0.494	25/36	sp|Q9D2G2|ODO2_MOUSE	0	K.PAETPAPAHK.A	156	165	0	Dlst
8704	29.32	23621	553.796	553.796	2	8686	405129	m10006_KI_Hippo_12_TrypLysC_2MC_2Mods_TMT_IAA_20ppm_0.9Da	553.795	1.64	2.396	0.267	14/14	sp|Q9D0E1|HNRPM_MOUSE	4	R.MGANSLER.M	570	577	0	Hnrnpm
8721	29.36	23629	581.317	581.317	2	8703	405129	m10006_KI_Hippo_12_TrypLysC_2MC_2Mods_TMT_IAA_20ppm_0.9Da	581.316	2.14	2.934	0.295	14/14	sp|O54784|DAPK3_MOUSE	0	R.LQAECGVR.-	441	448	0	Dapk3
8730	29.38	23634	817.422	817.423	2	8703	405129	m10006_KI_Hippo_12_TrypLysC_2MC_2Mods_TMT_IAA_20ppm_0.9Da	817.421	1.65	3.514	0.528	19/22	sp|Q921C5|BICD2_MOUSE	3	R.NVLTNTQSENER.L	130	141	0	Bicd2
8740	29.41	23638	465.935	465.935	3	8720	405129	m10006_KI_Hippo_12_TrypLysC_2MC_2Mods_TMT_IAA_20ppm_0.9Da	465.935	0.36	3.993	0.447	25/36	sp|Q8CJG0|AGO2_MOUSE	2	K.AVQVHQDTLR.T	846	855	0	Ago2
8748	29.43	23642	587.315	587.818	2	8720	405129	m10006_KI_Hippo_12_TrypLysC_2MC_2Mods_TMT_IAA_20ppm_0.9Da	587.314	1.22	1.937	0.176	11/14	sp|Q3TLH4|PRC2C_MOUSE	4	K.GPPFNQER.G	394	401	0	Prrc2c
8749	29.43	23643	660.838	661.34	2	8720	405129	m10006_KI_Hippo_12_TrypLysC_2MC_2Mods_TMT_IAA_20ppm_0.9Da	660.838	1.04	2.715	0.434	15/16	sp|Q6NS82|F134A_MOUSE	1	R.QNPAQFCAR.G	176	184	0	Fam134a
8757	29.46	23647	486.274	486.274	3	8739	405129	m10006_KI_Hippo_12_TrypLysC_2MC_2Mods_TMT_IAA_20ppm_0.9Da	486.273	0.92	2.847	0.452	23/32	sp|Q923T9|KCC2G_MOUSE	2	K.TSTQEYAAK.I	35	43	0	Camk2g
8764	29.48	23650	477.801	477.801	2	8739	405129	m10006_KI_Hippo_12_TrypLysC_2MC_2Mods_TMT_IAA_20ppm_0.9Da	477.8	1.51	1.673	0.203	8/12	sp|Q3TLH4|PRC2C_MOUSE	5	K.PSPAVVR.S	2094	2100	0	Prrc2c
8773	29.5	23654	429.604	429.605	3	8754	405129	m10006_KI_Hippo_12_TrypLysC_2MC_2Mods_TMT_IAA_20ppm_0.9Da	429.603	2.49	2.765	0.131	16/24	sp|Q99LB2|DHRS4_MOUSE	0	R.RNPLSNK.V	28	34	1	Dhrs4
8791	29.55	23663	414.898	414.898	3	8771	405129	m10006_KI_Hippo_12_TrypLysC_2MC_2Mods_TMT_IAA_20ppm_0.9Da	414.898	-0.43	2.176	0.476	21/32	sp|Q8JZV7|NAGA_MOUSE	1	R.GAHPEAYLR.S	153	161	0	Amdhd2
8792	29.55	23664	623.823	623.823	2	8771	405129	m10006_KI_Hippo_12_TrypLysC_2MC_2Mods_TMT_IAA_20ppm_0.9Da	623.823	1.08	2.4	0.335	13/16	sp|Q8BKI2|TNR6B_MOUSE	1	R.SPAWNETGR.Q	840	848	0	Tnrc6b
8805	29.6	23669	762.866	762.865	2	8784	405129	m10006_KI_Hippo_12_TrypLysC_2MC_2Mods_TMT_IAA_20ppm_0.9Da	762.866	0.45	3.02	0.487	15/18	sp|Q3TEL6|RN157_MOUSE	9	R.YQANNCPICR.L	307	316	0	Rnf157
8828	29.66	23680	503.271	503.271	2	8803	405129	m10006_KI_Hippo_12_TrypLysC_2MC_2Mods_TMT_IAA_20ppm_0.9Da	503.271	0.25	2.176	0.266	12/14	sp|Q8BW10|NOB1_MOUSE	0	R.DGMLGAGR.R	380	387	0	Nob1
8838	29.7	23684	704.897	704.897	2	8820	405129	m10006_KI_Hippo_12_TrypLysC_2MC_2Mods_TMT_IAA_20ppm_0.9Da	704.895	1.47	3.227	0.338	14/14	sp|Q9D0F9|PGM1_MOUSE	0	K.TQAYPDQK.P	9	16	0	Pgm1
8856	29.75	23693	563.665	563.664	3	8837	405129	m10006_KI_Hippo_12_TrypLysC_2MC_2Mods_TMT_IAA_20ppm_0.9Da	563.664	0.24	2.781	0.403	26/36	sp|Q91XV3|BASP1_MOUSE	0	K.PKDAADGEAK.A	59	68	1	Basp1
8857	29.75	23694	732.899	732.899	2	8837	405129	m10006_KI_Hippo_12_TrypLysC_2MC_2Mods_TMT_IAA_20ppm_0.9Da	732.898	1.37	4.022	0.491	16/16	sp|Q8VEE0|RPE_MOUSE	1	R.NVCSEAAQK.R	215	223	0	Rpe
8862	29.76	23697	470.266	470.266	3	8837	405129	m10006_KI_Hippo_12_TrypLysC_2MC_2Mods_TMT_IAA_20ppm_0.9Da	470.266	0.45	2.353	0.461	19/28	sp|Q9D0F9|PGM1_MOUSE	0	K.TQAYPDQK.P	9	16	0	Pgm1
8874	29.8	23701	488.934	488.934	3	8854	405129	m10006_KI_Hippo_12_TrypLysC_2MC_2Mods_TMT_IAA_20ppm_0.9Da	488.934	0.53	3.459	0.281	21/32	sp|Q8VEE0|RPE_MOUSE	1	R.NVCSEAAQK.R	215	223	0	Rpe
8880	29.81	23704	613.672	613.672	3	8854	405129	m10006_KI_Hippo_12_TrypLysC_2MC_2Mods_TMT_IAA_20ppm_0.9Da	613.673	-0.59	4.713	0.57	27/64	sp|Q6PAN7|PRR18_MOUSE	1	R.RGPGLGSGTPQPATSAR.V	83	99	1	Prr18
8881	29.82	23705	625.872	625.871	2	8854	405129	m10006_KI_Hippo_12_TrypLysC_2MC_2Mods_TMT_IAA_20ppm_0.9Da	625.871	1.14	2.447	0.278	12/12	tr|A2ALW2|A2ALW2_MOUSE	0	K.QTSDTLK.H	317	323	0	Zkscan16
8887	29.83	23707	643.349	643.349	2	8873	405129	m10006_KI_Hippo_12_TrypLysC_2MC_2Mods_TMT_IAA_20ppm_0.9Da	643.348	1.3	2.74	0.553	16/18	sp|G5E8K5|ANK3_MOUSE	21	R.GETALHMAAR.S	449	458	0	Ank3
8889	29.84	23709	441.93	441.93	3	8873	405129	m10006_KI_Hippo_12_TrypLysC_2MC_2Mods_TMT_IAA_20ppm_0.9Da	441.931	-1.68	1.796	0.181	19/24	sp|Q9CQR6|PPP6_MOUSE	0	R.NQEIPHK.G	182	188	0	Ppp6c
8903	29.88	23715	670.861	670.862	2	8873	405129	m10006_KI_Hippo_12_TrypLysC_2MC_2Mods_TMT_IAA_20ppm_0.9Da	670.86	1.5	1.938	0.376	12/14	sp|P29341|PABP1_MOUSE	1	K.VM*TDESGK.S	222	229	0	Pabpc1
8906	29.89	23716	545.799	545.799	2	8886	405129	m10006_KI_Hippo_12_TrypLysC_2MC_2Mods_TMT_IAA_20ppm_0.9Da	545.797	3.15	2.534	0.366	12/12	sp|A2AWA9|RBGP1_MOUSE	0	R.LQEANMR.L	840	846	0	Rabgap1
8911	29.9	23719	579.849	579.849	2	8886	405129	m10006_KI_Hippo_12_TrypLysC_2MC_2Mods_TMT_IAA_20ppm_0.9Da	579.848	2.35	2.303	0.322	12/12	sp|Q8BTI8|SRRM2_MOUSE	2	K.DVNPGAK.E	102	108	0	Srrm2
8923	29.94	23724	755.891	755.891	2	8905	405129	m10006_KI_Hippo_12_TrypLysC_2MC_2Mods_TMT_IAA_20ppm_0.9Da	755.89	1.01	3.641	0.494	18/18	sp|Q9CPV4|GLOD4_MOUSE	5	K.AACNGPYDGK.W	43	52	0	Glod4
8926	29.95	23726	631.38	631.38	2	8905	405129	m10006_KI_Hippo_12_TrypLysC_2MC_2Mods_TMT_IAA_20ppm_0.9Da	631.379	1.2	1.785	0.117	11/12	sp|Q99M80|PTPRT_MOUSE	5	K.QVDNTVK.M	763	769	0	Ptprt
8934	29.97	23730	504.262	504.263	3	8905	405129	m10006_KI_Hippo_12_TrypLysC_2MC_2Mods_TMT_IAA_20ppm_0.9Da	504.262	0.31	2.362	0.39	22/36	sp|Q9CPV4|GLOD4_MOUSE	5	K.AACNGPYDGK.W	43	52	0	Glod4
8942	30	23733	662.395	662.395	2	8922	405129	m10006_KI_Hippo_12_TrypLysC_2MC_2Mods_TMT_IAA_20ppm_0.9Da	662.393	2.74	2.446	0.004	12/12	sp|Q9CQR6|PPP6_MOUSE	0	R.NQEIPHK.G	182	188	0	Ppp6c
8943	30	23734	634.319	634.32	2	8922	405129	m10006_KI_Hippo_12_TrypLysC_2MC_2Mods_TMT_IAA_20ppm_0.9Da	634.319	0.62	2.556	0.439	13/14	sp|Q80Y24|PRIC2_MOUSE	1	R.DLYSQCPR.T	744	751	0	Prickle2
8957	30.04	23740	680.854	680.856	2	8937	405129	m10006_KI_Hippo_12_TrypLysC_2MC_2Mods_TMT_IAA_20ppm_0.9Da	680.854	0.86	1.008	0.361	10/12	sp|Q9EQ20|MMSA_MOUSE	0	K.PSM*TCYK.E	409	415	0	Aldh6a1
8974	30.09	23750	654.866	654.865	2	8952	405129	m10006_KI_Hippo_12_TrypLysC_2MC_2Mods_TMT_IAA_20ppm_0.9Da	654.865	1.28	1.901	0.005	11/12	sp|P63017|HSP7C_MOUSE	1	R.M*VQEAEK.Y	518	524	0	Hspa8
8978	30.1	23752	609.337	609.336	2	8952	405129	m10006_KI_Hippo_12_TrypLysC_2MC_2Mods_TMT_IAA_20ppm_0.9Da	609.338	-2.29	2.515	0.188	13/16	sp|Q99KI0|ACON_MOUSE	0	R.VDVSPTSQR.L	556	564	0	Aco2
8985	30.12	23753	653.325	653.325	2	8967	405129	m10006_KI_Hippo_12_TrypLysC_2MC_2Mods_TMT_IAA_20ppm_0.9Da	653.325	-0.08	3.038	0.539	17/18	sp|Q9DC23|DJC10_MOUSE	0	R.IGAVNCGDDR.M	181	190	0	Dnajc10
8991	30.13	23757	594.816	594.816	2	8967	405129	m10006_KI_Hippo_12_TrypLysC_2MC_2Mods_TMT_IAA_20ppm_0.9Da	594.816	0.53	1.886	0.27	12/14	sp|Q8BX94|OSBL2_MOUSE	0	K.TLPPTDCR.L	400	407	0	Osbpl2
9003	30.17	23762	576.346	576.347	2	8984	405129	m10006_KI_Hippo_12_TrypLysC_2MC_2Mods_TMT_IAA_20ppm_0.9Da	576.347	-0.81	1.089	0.14	11/12	sp|O35129|PHB2_MOUSE	0	R.GM*GTALK.L	18	24	0	Phb2
9012	30.19	23767	640.358	640.358	2	8984	405129	m10006_KI_Hippo_12_TrypLysC_2MC_2Mods_TMT_IAA_20ppm_0.9Da	640.358	0.07	2.511	0.262	12/12	sp|P97785|GFRA1_MOUSE	4	K.ASDQCLK.E	32	38	0	Gfra1
9027	30.23	23774	608.846	608.845	2	9001	405129	m10006_KI_Hippo_12_TrypLysC_2MC_2Mods_TMT_IAA_20ppm_0.9Da	608.846	0.16	3.454	0.499	16/16	sp|Q8VCM8|NCLN_MOUSE	1	R.NAVLNTEAR.T	65	73	0	Ncln
9046	30.28	23782	638.365	638.365	2	9039	405129	m10006_KI_Hippo_12_TrypLysC_2MC_2Mods_TMT_IAA_20ppm_0.9Da	638.365	0.23	3.506	0.535	16/18	sp|Q8VEM8|MPCP_MOUSE	1	K.GSTASQVLQR.L	291	300	0	Slc25a3
9047	30.28	23783	473.779	473.78	2	9039	405129	m10006_KI_Hippo_12_TrypLysC_2MC_2Mods_TMT_IAA_20ppm_0.9Da	473.78	-0.7	1.639	0.151	12/12	sp|Q9CQF4|CF203_MOUSE	1	K.TGLDVGR.N	150	156	0
9048	30.28	23784	402.264	402.264	3	9039	405129	m10006_KI_Hippo_12_TrypLysC_2MC_2Mods_TMT_IAA_20ppm_0.9Da	402.264	-0.07	3.181	0.152	16/24	sp|Q9Z351|KCNQ2_MOUSE	24	K.RGSVLSK.P	50	56	1	Kcnq2
9051	30.29	23785	540.798	540.798	2	9039	405129	m10006_KI_Hippo_12_TrypLysC_2MC_2Mods_TMT_IAA_20ppm_0.9Da	540.798	0.04	2.302	0.197	11/12	sp|Q7TSQ8|PDPR_MOUSE	1	R.TSPLYDR.L	458	464	0	Pdpr
9054	30.29	23787	487.796	487.795	2	9039	405129	m10006_KI_Hippo_12_TrypLysC_2MC_2Mods_TMT_IAA_20ppm_0.9Da	487.795	0.73	2.322	0.166	10/12	sp|Q80XL6|ACD11_MOUSE	1	R.TVGLAER.I	638	644	0	Acad11
9067	30.32	23792	585.318	585.318	3	9044	405129	m10006_KI_Hippo_12_TrypLysC_2MC_2Mods_TMT_IAA_20ppm_0.9Da	585.318	-0.15	3.599	0.424	23/40	sp|O88910|MPP3_MOUSE	1	K.QAFEADVHHNK.F	440	450	0	Mpp3
9078	30.35	23797	632.329	632.329	2	9065	405129	m10006_KI_Hippo_12_TrypLysC_2MC_2Mods_TMT_IAA_20ppm_0.9Da	632.329	0.61	3.046	0.487	13/14	sp|Q921Q7|RIN1_MOUSE	0	R.QCQALCVR.L	99	106	0	Rin1
9083	30.35	23801	425.912	425.912	3	9065	405129	m10006_KI_Hippo_12_TrypLysC_2MC_2Mods_TMT_IAA_20ppm_0.9Da	425.912	0.36	3.133	0.289	25/36	sp|Q8VEM8|MPCP_MOUSE	1	K.GSTASQVLQR.L	291	300	0	Slc25a3
9096	30.39	23805	472.262	472.262	3	9076	405129	m10006_KI_Hippo_12_TrypLysC_2MC_2Mods_TMT_IAA_20ppm_0.9Da	472.263	-1.12	2.893	0.334	18/24	sp|O54988|SLK_MOUSE	1	K.DRPYDYK.A	209	215	1	Slk
9098	30.39	23807	707.89	707.889	2	9076	405129	m10006_KI_Hippo_12_TrypLysC_2MC_2Mods_TMT_IAA_20ppm_0.9Da	707.89	-0.18	2.113	0.243	10/12	sp|O54988|SLK_MOUSE	1	K.DRPYDYK.A	209	215	1	Slk
9111	30.43	23812	551.765	551.765	2	9095	405129	m10006_KI_Hippo_12_TrypLysC_2MC_2Mods_TMT_IAA_20ppm_0.9Da	551.765	0.62	1.923	0.415	11/12	sp|P60755|MDGA2_MOUSE	1	R.EMSGMYR.C	508	514	0	Mdga2
9124	30.47	23819	597.82	597.82	2	9095	405129	m10006_KI_Hippo_12_TrypLysC_2MC_2Mods_TMT_IAA_20ppm_0.9Da	597.819	0.8	2.015	0.231	13/14	sp|O88737|BSN_MOUSE	1	K.PYSQDLSR.S	681	688	0	Bsn
9132	30.49	23823	610.866	610.867	2	9110	405129	m10006_KI_Hippo_12_TrypLysC_2MC_2Mods_TMT_IAA_20ppm_0.9Da	610.866	-0.29	2.192	0.286	12/12	sp|Q61335|BAP31_MOUSE	1	K.QSEGLTK.E	214	220	0	Bcap31
9135	30.5	23824	523.974	523.975	3	9110	405129	m10006_KI_Hippo_12_TrypLysC_2MC_2Mods_TMT_IAA_20ppm_0.9Da	523.975	-0.39	2.575	0.17	17/24	sp|Q9DCM4|DNAL4_MOUSE	1	K.KEEADYK.R	8	14	1	Dnal4
9148	30.54	23830	478.243	478.242	3	9129	405129	m10006_KI_Hippo_12_TrypLysC_2MC_2Mods_TMT_IAA_20ppm_0.9Da	478.244	-0.78	2.317	0.301	19/32	sp|P32883|RASK_MOUSE	1	K.SFEDIHHYR.E	89	97	0	Kras
9151	30.55	23831	604.319	604.318	2	9129	405129	m10006_KI_Hippo_12_TrypLysC_2MC_2Mods_TMT_IAA_20ppm_0.9Da	604.319	0.97	2.826	0.342	14/16	sp|Q6P9S0|MTSSL_MOUSE	3	K.VADMATNTR.G	60	68	0	Mtss1l
9160	30.57	23835	632.37	632.371	2	9140	405129	m10006_KI_Hippo_12_TrypLysC_2MC_2Mods_TMT_IAA_20ppm_0.9Da	632.369	1.7	3.402	0.363	14/14	sp|Q80TZ3|AUXI_MOUSE	2	K.GSTNLEGK.Q	794	801	0	Dnajc6
9165	30.59	23838	550.661	550.662	3	9140	405129	m10006_KI_Hippo_12_TrypLysC_2MC_2Mods_TMT_IAA_20ppm_0.9Da	550.661	1.38	3.99	0.375	27/32	tr|A2ANY6|A2ANY6_MOUSE	1	K.KAEDSAVDK.R	4519	4527	1	Mdn1
9172	30.61	23841	838.442	838.442	2	9140	405129	m10006_KI_Hippo_12_TrypLysC_2MC_2Mods_TMT_IAA_20ppm_0.9Da	838.441	0.58	4.707	0.501	22/24	sp|Q9CY57|CHTOP_MOUSE	7	R.ASMQQQQQLASAR.N	39	51	0	Chtop
9175	30.62	23842	647.35	647.35	2	9159	405129	m10006_KI_Hippo_12_TrypLysC_2MC_2Mods_TMT_IAA_20ppm_0.9Da	647.35	-0.59	2.353	0.31	12/16	sp|E9Q401|RYR2_MOUSE	1	K.NPVPQCPPR.L	1578	1586	0	Ryr2
9176	30.62	23843	504.314	504.314	2	9159	405129	m10006_KI_Hippo_12_TrypLysC_2MC_2Mods_TMT_IAA_20ppm_0.9Da	504.314	0.52	2.309	0.389	12/14	sp|P39053|DYN1_MOUSE	6	R.APAVPPAR.P	785	792	0	Dnm1
9182	30.64	23846	692.348	692.348	2	9159	405129	m10006_KI_Hippo_12_TrypLysC_2MC_2Mods_TMT_IAA_20ppm_0.9Da	692.348	0.65	1.97	0.377	13/18	sp|P05202|AATM_MOUSE	0	R.DAGM*QLQGYR.Y	171	180	0	Got2
9192	30.67	23851	583.355	583.354	2	9174	405129	m10006_KI_Hippo_12_TrypLysC_2MC_2Mods_TMT_IAA_20ppm_0.9Da	583.354	0.95	1.742	0.12	10/12	sp|Q99LU0|CH1B1_MOUSE	1	K.SM*AGVVK.S	91	97	0	Chmp1b1
9196	30.68	23853	663.894	663.892	2	9174	405129	m10006_KI_Hippo_12_TrypLysC_2MC_2Mods_TMT_IAA_20ppm_0.9Da	663.893	1.29	2.949	0.531	15/16	sp|Q68FD9|K1549_MOUSE	2	K.APAAAPENK.A	1422	1430	0	Kiaa1549
9199	30.69	23854	624.372	624.371	2	9174	405129	m10006_KI_Hippo_12_TrypLysC_2MC_2Mods_TMT_IAA_20ppm_0.9Da	624.372	1.41	2.864	0.298	12/12	sp|Q61595|KTN1_MOUSE	16	K.QSAELNK.L	447	453	0	Ktn1
9200	30.69	23855	559.296	559.296	3	9174	405129	m10006_KI_Hippo_12_TrypLysC_2MC_2Mods_TMT_IAA_20ppm_0.9Da	559.296	0.02	4.811	0.479	31/48	sp|Q9CY57|CHTOP_MOUSE	7	R.ASMQQQQQLASAR.N	39	51	0	Chtop
9203	30.7	23856	534.324	534.324	2	9174	405129	m10006_KI_Hippo_12_TrypLysC_2MC_2Mods_TMT_IAA_20ppm_0.9Da	534.324	0.24	2.006	0.445	12/14	sp|Q8VD37|SGIP1_MOUSE	6	K.TVPATPPR.T	255	262	0	Sgip1
9213	30.73	23860	589.313	589.314	2	9189	405129	m10006_KI_Hippo_12_TrypLysC_2MC_2Mods_TMT_IAA_20ppm_0.9Da	589.312	2.39	2.359	0.202	13/14	sp|Q8R373|CLMP_MOUSE	0	R.IDYNNPGR.V	184	191	0	Clmp
9220	30.75	23863	400.237	400.236	3	9208	405129	m10006_KI_Hippo_12_TrypLysC_2MC_2Mods_TMT_IAA_20ppm_0.9Da	400.236	2.6	1.817	0.493	21/28	sp|P27659|RL3_MOUSE	0	R.IIAHTQMR.L	162	169	0	Rpl3
9225	30.77	23866	506.311	507.314	2	9208	405129	m10006_KI_Hippo_12_TrypLysC_2MC_2Mods_TMT_IAA_20ppm_0.9Da	506.311	0.27	1.915	0.301	10/12	sp|Q7TQG1|PKHA6_MOUSE	1	K.SVPQPVR.H	167	173	0	Plekha6
9226	30.77	23867	576.814	576.814	2	9208	405129	m10006_KI_Hippo_12_TrypLysC_2MC_2Mods_TMT_IAA_20ppm_0.9Da	576.814	0.16	2.313	0.333	13/14	sp|Q3UHQ6|DOP2_MOUSE	1	R.GQFTTVDR.E	1055	1062	0	Dopey2
9243	30.82	23874	561.295	561.295	2	9219	405129	m10006_KI_Hippo_12_TrypLysC_2MC_2Mods_TMT_IAA_20ppm_0.9Da	561.295	0.44	1.327	0.011	11/12	sp|Q8C1B7|SEP11_MOUSE	10	R.VNM*EDLR.E	280	286	0	Sept11
9247	30.83	23876	854.938	854.938	2	9219	405129	m10006_KI_Hippo_12_TrypLysC_2MC_2Mods_TMT_IAA_20ppm_0.9Da	854.937	1.81	4.295	0.721	23/32	sp|Q9R1A8|RFWD2_MOUSE	0	R.PSAGVGGSSSSLGSSSR.K	97	113	0	Rfwd2
9258	30.87	23882	659.89	659.891	2	9238	405129	m10006_KI_Hippo_12_TrypLysC_2MC_2Mods_TMT_IAA_20ppm_0.9Da	659.89	-0.02	3.686	0.228	16/18	sp|P11103|PARP1_MOUSE	1	K.TAEAGGVAGK.G	88	97	0	Parp1
9267	30.89	23886	539.298	539.298	2	9238	405129	m10006_KI_Hippo_12_TrypLysC_2MC_2Mods_TMT_IAA_20ppm_0.9Da	539.298	0.41	2.153	0.166	11/14	sp|Q9JLJ2|AL9A1_MOUSE	1	K.AFEPATGR.V	31	38	0	Aldh9a1
9275	30.92	23889	632.879	632.88	2	9255	405129	m10006_KI_Hippo_12_TrypLysC_2MC_2Mods_TMT_IAA_20ppm_0.9Da	632.879	-0.54	3.571	0.381	14/14	sp|Q64433|CH10_MOUSE	0	R.SAAETVTK.G	21	28	0	Hspe1
9276	30.92	23890	600.85	600.851	2	9255	405129	m10006_KI_Hippo_12_TrypLysC_2MC_2Mods_TMT_IAA_20ppm_0.9Da	600.849	2.18	2.788	0.394	17/18	sp|Q8BTI8|SRRM2_MOUSE	2	R.TAPAANLASR.I	2174	2183	0	Srrm2
9277	30.92	23891	493.933	493.933	3	9255	405129	m10006_KI_Hippo_12_TrypLysC_2MC_2Mods_TMT_IAA_20ppm_0.9Da	493.933	0.55	3.931	0.465	24/32	sp|Q3THS6|METK2_MOUSE	0	K.HIGYDDSSK.G	89	97	0	Mat2a
9281	30.93	23892	516.913	516.914	3	9255	405129	m10006_KI_Hippo_12_TrypLysC_2MC_2Mods_TMT_IAA_20ppm_0.9Da	516.913	0.11	3.996	0.633	29/44	sp|P83741|WNK1_MOUSE	5	K.GHMNYEGPGMAR.K	2267	2278	0	Wnk1
9285	30.94	23894	680.353	680.354	2	9255	405129	m10006_KI_Hippo_12_TrypLysC_2MC_2Mods_TMT_IAA_20ppm_0.9Da	680.353	0.54	1.64	0.537	13/14	sp|P06745|G6PI_MOUSE	1	R.DNM*FSGSK.I	82	89	0	Gpi
9286	30.94	23895	651.893	651.894	2	9255	405129	m10006_KI_Hippo_12_TrypLysC_2MC_2Mods_TMT_IAA_20ppm_0.9Da	651.893	0.28	3.128	0.184	12/12	sp|Q9CZ83|RM55_MOUSE	1	R.EAQLQQK.R	96	102	0	Mrpl55
9295	30.97	23899	799.921	799.921	2	9274	405129	m10006_KI_Hippo_12_TrypLysC_2MC_2Mods_TMT_IAA_20ppm_0.9Da	799.925	-4.62	3.935	0.563	20/20	sp|Q3UIK4|MET14_MOUSE	3	R.ASYDTSAPNSK.R	53	63	0	Mettl14
9328	31.06	23914	694.882	694.882	2	9302	405129	m10006_KI_Hippo_12_TrypLysC_2MC_2Mods_TMT_IAA_20ppm_0.9Da	694.882	0.17	2.812	0.143	14/14	sp|Q8K0T0|RTN1_MOUSE	2	K.TDEGHPFK.A	655	662	0	Rtn1
9329	31.07	23915	849.94	849.94	2	9302	405129	m10006_KI_Hippo_12_TrypLysC_2MC_2Mods_TMT_IAA_20ppm_0.9Da	849.94	0.06	4.657	0.631	22/22	sp|Q8K296|MTMR3_MOUSE	5	R.ACASDSQSSISK.V	260	271	0	Mtmr3
9335	31.09	23917	638.359	638.359	2	9319	405129	m10006_KI_Hippo_12_TrypLysC_2MC_2Mods_TMT_IAA_20ppm_0.9Da	638.36	-2.67	1.837	0.236	10/12	sp|Q5FW52|MLIP_MOUSE	10	K.EPQGMQK.G	65	71	0	Mlip
9339	31.1	23919	498.599	498.599	3	9319	405129	m10006_KI_Hippo_12_TrypLysC_2MC_2Mods_TMT_IAA_20ppm_0.9Da	498.599	-0.5	2.721	0.302	17/28	sp|Q9CX34|SUGT1_MOUSE	0	K.GICEYHEK.D	86	93	0	Sugt1
9343	31.11	23921	566.962	566.962	3	9319	405129	m10006_KI_Hippo_12_TrypLysC_2MC_2Mods_TMT_IAA_20ppm_0.9Da	566.963	-0.49	2.234	0.305	21/44	sp|Q8K296|MTMR3_MOUSE	5	R.ACASDSQSSISK.V	260	271	0	Mtmr3
9353	31.14	23926	602.83	602.831	2	9334	405129	m10006_KI_Hippo_12_TrypLysC_2MC_2Mods_TMT_IAA_20ppm_0.9Da	602.83	0.84	2.396	0.308	13/16	sp|Q9WV31|ARC_MOUSE	0	K.YPVGSEPAR.H	137	145	0	Arc
9386	31.23	23941	583.301	583.301	3	9366	405129	m10006_KI_Hippo_12_TrypLysC_2MC_2Mods_TMT_IAA_20ppm_0.9Da	583.301	0.35	2.148	0.221	20/36	sp|P70336|ROCK2_MOUSE	2	K.QENNHLM*EMK.M	829	838	0	Rock2
9394	31.25	23946	566.989	566.989	3	9366	405129	m10006_KI_Hippo_12_TrypLysC_2MC_2Mods_TMT_IAA_20ppm_0.9Da	566.989	-0.19	3.224	0.446	26/48	sp|Q69Z98|BRSK2_MOUSE	2	K.NGQAAQAPSTPAK.R	683	695	0	Brsk2
9413	31.3	23955	791.42	791.418	2	9385	405129	m10006_KI_Hippo_12_TrypLysC_2MC_2Mods_TMT_IAA_20ppm_0.9Da	791.419	1.26	3.526	0.487	18/18	sp|P26039|TLN1_MOUSE	0	K.CTQDLGNSTK.A	1087	1096	0	Tln1
9434	31.36	23964	641.827	641.827	2	9404	405129	m10006_KI_Hippo_12_TrypLysC_2MC_2Mods_TMT_IAA_20ppm_0.9Da	641.826	1.53	2.936	0.472	15/16	sp|Q8BML1|MICA2_MOUSE	3	R.CSVCSATLR.L	780	788	0	Mical2
9435	31.37	23965	721.892	721.893	2	9404	405129	m10006_KI_Hippo_12_TrypLysC_2MC_2Mods_TMT_IAA_20ppm_0.9Da	721.891	2	2.378	0.333	16/18	sp|Q8BJF9|CHM2B_MOUSE	0	K.M*AGAMSTTAK.T	98	107	0	Chmp2b
9441	31.38	23968	527.949	527.949	3	9425	405129	m10006_KI_Hippo_12_TrypLysC_2MC_2Mods_TMT_IAA_20ppm_0.9Da	527.948	0.69	2.76	0.34	23/36	sp|P26039|TLN1_MOUSE	0	K.CTQDLGNSTK.A	1087	1096	0	Tln1
9447	31.4	23970	769.908	769.907	2	9425	405129	m10006_KI_Hippo_12_TrypLysC_2MC_2Mods_TMT_IAA_20ppm_0.9Da	769.907	1.55	1.694	0.009	13/16	tr|O08797|O08797_MOUSE	1	K.M*LCQSNPSK.N	18	26	0	Serpinb9
9456	31.43	23974	684.367	684.367	2	9438	405129	m10006_KI_Hippo_12_TrypLysC_2MC_2Mods_TMT_IAA_20ppm_0.9Da	684.366	1.59	2.185	0.446	14/14	sp|Q91VR2|ATPG_MOUSE	2	K.NASDM*IDK.L	263	270	0	Atp5c1
9466	31.46	23979	746.888	746.888	2	9438	405129	m10006_KI_Hippo_12_TrypLysC_2MC_2Mods_TMT_IAA_20ppm_0.9Da	746.886	1.74	3.187	0.556	16/16	sp|Q9ERU9|RBP2_MOUSE	0	K.CVACENPGK.Q	1489	1497	0	Ranbp2
9477	31.49	23985	548.328	548.328	2	9455	405129	m10006_KI_Hippo_12_TrypLysC_2MC_2Mods_TMT_IAA_20ppm_0.9Da	548.327	1.22	2.092	0.233	15/16	sp|P10637|TAU_MOUSE	1	K.QPAAGLPGR.P	333	341	0	Mapt
9489	31.53	23990	427.941	427.941	3	9455	405129	m10006_KI_Hippo_12_TrypLysC_2MC_2Mods_TMT_IAA_20ppm_0.9Da	427.94	3.33	2.121	0.247	16/24	sp|Q91ZU6|DYST_MOUSE	7	K.AQLVQHK.E	6560	6566	0	Dst
9499	31.55	23995	447.912	447.913	3	9474	405129	m10006_KI_Hippo_12_TrypLysC_2MC_2Mods_TMT_IAA_20ppm_0.9Da	447.912	-0.55	3.102	0.377	25/36	sp|Q64521|GPDM_MOUSE	1	K.FHNLNAGPSR.T	454	463	0	Gpd2
9504	31.56	23998	604.619	604.619	3	9474	405129	m10006_KI_Hippo_12_TrypLysC_2MC_2Mods_TMT_IAA_20ppm_0.9Da	604.617	3.23	3.219	0.542	25/48	sp|Q99JN2|KLH22_MOUSE	2	R.DVHQVACYSCTSR.Q	510	522	0	Klhl22
9532	31.63	24011	676.369	676.368	2	9508	405129	m10006_KI_Hippo_12_TrypLysC_2MC_2Mods_TMT_IAA_20ppm_0.9Da	676.368	0.95	3.002	0.304	12/12	sp|Q61316|HSP74_MOUSE	1	R.LSQECEK.L	266	272	0	Hspa4
9534	31.64	24012	545.798	545.797	2	9508	405129	m10006_KI_Hippo_12_TrypLysC_2MC_2Mods_TMT_IAA_20ppm_0.9Da	545.797	0.22	2.503	0.305	14/14	sp|Q8VHH5|AGAP3_MOUSE	1	R.ANGLAMER.S	481	488	0	Agap3
9545	31.66	24017	639.377	639.377	2	9523	405129	m10006_KI_Hippo_12_TrypLysC_2MC_2Mods_TMT_IAA_20ppm_0.9Da	639.377	0.45	3.753	0.432	16/16	sp|Q91WM1|STRBP_MOUSE	1	K.EGAGSSALK.R	348	356	0	Strbp
9548	31.67	24019	654.866	654.866	2	9523	405129	m10006_KI_Hippo_12_TrypLysC_2MC_2Mods_TMT_IAA_20ppm_0.9Da	654.865	0.95	1.904	0.263	11/12	sp|P63017|HSP7C_MOUSE	1	R.M*VQEAEK.Y	518	524	0	Hspa8
9558	31.69	24023	668.367	668.367	2	9542	405129	m10006_KI_Hippo_12_TrypLysC_2MC_2Mods_TMT_IAA_20ppm_0.9Da	668.366	0.94	1.806	0.174	17/18	sp|P97765|WBP2_MOUSE	0	R.M*LQVASQASR.G	126	135	0	Wbp2
9559	31.69	24024	604.673	604.673	3	9542	405129	m10006_KI_Hippo_12_TrypLysC_2MC_2Mods_TMT_IAA_20ppm_0.9Da	604.672	0.84	4.603	0.538	27/48	sp|A2BDX3|MOCS3_MOUSE	0	R.QVLHGEAQAGESK.A	125	137	0	Mocs3
9585	31.76	24035	497.78	497.779	2	9555	405129	m10006_KI_Hippo_12_TrypLysC_2MC_2Mods_TMT_IAA_20ppm_0.9Da	497.78	1.06	1.956	0.099	12/12	sp|Q8BU30|SYIC_MOUSE	0	K.YGADALR.L	618	624	0	Iars
9589	31.77	24037	609.802	609.801	2	9555	405129	m10006_KI_Hippo_12_TrypLysC_2MC_2Mods_TMT_IAA_20ppm_0.9Da	609.801	1.08	2.991	0.489	14/16	sp|P16381|DDX3L_MOUSE	2	K.DAYSSFGSR.S	65	73	0	D1Pas1
9636	31.93	24059	590.982	590.983	3	9610	405129	m10006_KI_Hippo_12_TrypLysC_2MC_2Mods_TMT_IAA_20ppm_0.9Da	590.981	0.84	4.005	0.636	29/60	sp|O88935|SYN1_MOUSE	2	R.GSHSQSSSPGALTLGR.Q	431	446	0	Syn1
9637	31.93	24060	618.855	618.856	2	9610	405129	m10006_KI_Hippo_12_TrypLysC_2MC_2Mods_TMT_IAA_20ppm_0.9Da	618.855	0.52	2.624	0.313	12/12	sp|P47746|CNR1_MOUSE	0	R.AAESCIK.S	446	452	0	Cnr1
9645	31.95	24064	464.262	464.262	3	9631	405129	m10006_KI_Hippo_12_TrypLysC_2MC_2Mods_TMT_IAA_20ppm_0.9Da	464.263	-0.78	2.58	0.39	20/28	sp|P23242|CXA1_MOUSE	0	K.YGIEEHGK.V	137	144	0	Gja1
9647	31.95	24066	413.573	413.573	3	9631	405129	m10006_KI_Hippo_12_TrypLysC_2MC_2Mods_TMT_IAA_20ppm_0.9Da	413.573	-0.65	2.148	0.549	17/32	tr|B1B0C7|B1B0C7_MOUSE	1	R.SHEPLTLGR.W	3989	3997	0	Hspg2
9650	31.96	24067	453.278	453.278	3	9631	405129	m10006_KI_Hippo_12_TrypLysC_2MC_2Mods_TMT_IAA_20ppm_0.9Da	453.278	-0.57	2.497	0.043	21/28	sp|Q6A078|CE290_MOUSE	1	R.ERAGLEPK.T	499	506	1	Cep290
9662	31.99	24071	695.89	695.89	2	9642	405129	m10006_KI_Hippo_12_TrypLysC_2MC_2Mods_TMT_IAA_20ppm_0.9Da	695.89	0.27	2.762	0.522	14/14	sp|P23242|CXA1_MOUSE	0	K.YGIEEHGK.V	137	144	0	Gja1
9675	32.02	24078	668.885	668.885	2	9642	405129	m10006_KI_Hippo_12_TrypLysC_2MC_2Mods_TMT_IAA_20ppm_0.9Da	668.885	-0.01	3.184	0.271	12/12	sp|Q8BMK4|CKAP4_MOUSE	0	K.QEQQAFK.Q	313	319	0	Ckap4
9681	32.03	24081	588.821	588.822	2	9661	405129	m10006_KI_Hippo_12_TrypLysC_2MC_2Mods_TMT_IAA_20ppm_0.9Da	588.821	-0.26	2.884	0.525	16/16	sp|Q9D6K5|SYJ2B_MOUSE	5	R.NAGCAVSLR.V	87	95	0	Synj2bp
9696	32.07	24088	528.303	528.302	3	9678	405129	m10006_KI_Hippo_12_TrypLysC_2MC_2Mods_TMT_IAA_20ppm_0.9Da	528.303	-0.28	3.734	0.296	21/32	sp|P08551|NFL_MOUSE	0	R.VHELEQQNK.V	108	116	0	Nefl
9699	32.08	24090	708.394	708.394	2	9678	405129	m10006_KI_Hippo_12_TrypLysC_2MC_2Mods_TMT_IAA_20ppm_0.9Da	708.394	0.48	3.517	0.504	16/18	sp|Q6URW6|MYH14_MOUSE	3	K.VQELQQQSAR.E	885	894	0	Myh14
9711	32.11	24094	553.309	553.308	2	9693	405129	m10006_KI_Hippo_12_TrypLysC_2MC_2Mods_TMT_IAA_20ppm_0.9Da	553.309	-0.26	2.599	0.336	12/12	sp|P62761|VISL1_MOUSE	2	K.FAQHAFR.T	64	70	0	Vsnl1
9713	32.11	24096	631.379	631.379	2	9693	405129	m10006_KI_Hippo_12_TrypLysC_2MC_2Mods_TMT_IAA_20ppm_0.9Da	631.379	-0.3	2.793	0.282	12/12	sp|O35114|SCRB2_MOUSE	0	K.ETANQLK.S	420	426	0	Scarb2
9720	32.13	24099	676.86	676.86	2	9693	405129	m10006_KI_Hippo_12_TrypLysC_2MC_2Mods_TMT_IAA_20ppm_0.9Da	676.86	-0.69	1.47	0.175	13/14	sp|P63040|CPLX1_MOUSE	1	K.M*LGGDEEK.D	19	26	0	Cplx1
9721	32.13	24100	679.414	679.414	2	9693	405129	m10006_KI_Hippo_12_TrypLysC_2MC_2Mods_TMT_IAA_20ppm_0.9Da	679.414	0.42	2.007	0.1	12/12	sp|P49312|ROA1_MOUSE	9	K.EPEQLRK.L	9	15	1	Hnrnpa1
9724	32.14	24101	730.878	730.877	2	9693	405129	m10006_KI_Hippo_12_TrypLysC_2MC_2Mods_TMT_IAA_20ppm_0.9Da	730.877	0.68	3.353	0.524	16/20	sp|Q8C5L3|CNOT2_MOUSE	4	R.GMSNNTPQLNR.S	88	98	0	Cnot2
9753	32.23	24114	791.953	791.952	2	9727	405129	m10006_KI_Hippo_12_TrypLysC_2MC_2Mods_TMT_IAA_20ppm_0.9Da	791.951	1.93	3.686	0.519	16/16	sp|P08551|NFL_MOUSE	0	R.VHELEQQNK.V	108	116	0	Nefl
9756	32.23	24115	582.844	582.843	2	9744	405129	m10006_KI_Hippo_12_TrypLysC_2MC_2Mods_TMT_IAA_20ppm_0.9Da	582.844	0.31	2.455	0.474	12/12	sp|P16858|G3P_MOUSE	2	R.AAICSGK.V	19	25	0	Gapdh
9757	32.24	24116	727.896	727.896	2	9744	405129	m10006_KI_Hippo_12_TrypLysC_2MC_2Mods_TMT_IAA_20ppm_0.9Da	727.898	-2.4	2.808	0.492	16/16	sp|Q3USJ8|FCSD2_MOUSE	2	R.QTPDTSYGK.L	702	710	0	Fchsd2
9765	32.26	24120	571.347	571.347	2	9744	405129	m10006_KI_Hippo_12_TrypLysC_2MC_2Mods_TMT_IAA_20ppm_0.9Da	571.348	-1.35	2.607	0.244	14/14	sp|Q8K4Z0|LGI2_MOUSE	1	K.SHLILSSR.S	390	397	0	Lgi2
9768	32.27	24121	800.957	800.956	2	9744	405129	m10006_KI_Hippo_12_TrypLysC_2MC_2Mods_TMT_IAA_20ppm_0.9Da	800.957	0.46	3.519	0.593	20/20	sp|P39447|ZO1_MOUSE	1	K.APVNGAEQTQK.T	1505	1515	0	Tjp1
9773	32.28	24124	561.838	561.838	2	9755	405129	m10006_KI_Hippo_12_TrypLysC_2MC_2Mods_TMT_IAA_20ppm_0.9Da	561.837	2.07	1.75	0.148	12/12	sp|Q68FL6|SYMC_MOUSE	0	R.FGGGQAK.G	819	825	0	Mars
9776	32.29	24125	625.872	625.872	2	9755	405129	m10006_KI_Hippo_12_TrypLysC_2MC_2Mods_TMT_IAA_20ppm_0.9Da	625.871	0.97	2.686	0.321	12/12	sp|Q8BHJ9|SLU7_MOUSE	1	K.ENSITTK.Y	108	114	0	Slu7
9777	32.29	24126	549.829	549.827	2	9755	405129	m10006_KI_Hippo_12_TrypLysC_2MC_2Mods_TMT_IAA_20ppm_0.9Da	549.827	2.84	2.215	0.278	10/12	sp|Q3UUG6|TBC24_MOUSE	1	R.LQPEVQR.Y	435	441	0	Tbc1d24
9790	32.33	24131	770.418	770.919	2	9770	405129	m10006_KI_Hippo_12_TrypLysC_2MC_2Mods_TMT_IAA_20ppm_0.9Da	770.417	1.64	4.193	0.468	19/20	sp|E9Q8I9|FRY_MOUSE	1	R.SSSPDLSSSSK.L	1938	1948	0	Fry
9794	32.35	24133	650.387	650.386	2	9770	405129	m10006_KI_Hippo_12_TrypLysC_2MC_2Mods_TMT_IAA_20ppm_0.9Da	650.387	-0.33	2.033	0.263	14/14	sp|O88952|LIN7C_MOUSE	0	R.SGEVPPQK.L	27	34	0	Lin7c
9795	32.35	24134	646.846	646.846	2	9770	405129	m10006_KI_Hippo_12_TrypLysC_2MC_2Mods_TMT_IAA_20ppm_0.9Da	646.845	1.77	2.224	0.281	13/16	sp|Q6P4T2|U520_MOUSE	0	R.M*LLQNSEGR.C	1367	1375	0	Snrnp200
9805	32.38	24139	766.397	766.396	2	9785	405129	m10006_KI_Hippo_12_TrypLysC_2MC_2Mods_TMT_IAA_20ppm_0.9Da	766.395	2.89	3.724	0.485	16/16	sp|Q91ZU6|DYST_MOUSE	10	R.NECSSVYSK.G	478	486	0	Dst
9809	32.39	24140	617.875	617.875	2	9785	405129	m10006_KI_Hippo_12_TrypLysC_2MC_2Mods_TMT_IAA_20ppm_0.9Da	617.874	1.83	1.82	0.278	12/12	sp|A2AAE1|K1109_MOUSE	4	K.ATQTDIK.L	2587	2593	0	Kiaa1109
9813	32.41	24142	592.383	592.383	2	9785	405129	m10006_KI_Hippo_12_TrypLysC_2MC_2Mods_TMT_IAA_20ppm_0.9Da	592.382	2.55	3.087	0.239	12/12	sp|Q9JIX8|ACINU_MOUSE	7	R.TALHGVK.W	1066	1072	0	Acin1
9901	32.68	24184	432.94	432.94	3	9870	405129	m10006_KI_Hippo_12_TrypLysC_2MC_2Mods_TMT_IAA_20ppm_0.9Da	432.94	0.96	1.279	0.262	13/28	sp|Q8BVU5|NUDT9_MOUSE	3	K.ITHPVSGK.C	187	194	0	Nudt9
9904	32.69	24185	720.883	720.883	2	9870	405129	m10006_KI_Hippo_12_TrypLysC_2MC_2Mods_TMT_IAA_20ppm_0.9Da	720.882	2.08	2.327	0.406	13/14	sp|Q3UMW8|CLN5_MOUSE	0	K.TDPYCQAK.Y	49	56	0	Cln5
9910	32.71	24188	644.858	644.858	2	9887	405129	m10006_KI_Hippo_12_TrypLysC_2MC_2Mods_TMT_IAA_20ppm_0.9Da	644.857	1.87	3.38	0.52	17/18	sp|P12960|CNTN1_MOUSE	0	K.VTVTNPDTGR.Y	759	768	0	Cntn1
9913	32.72	24189	667.88	667.881	2	9887	405129	m10006_KI_Hippo_12_TrypLysC_2MC_2Mods_TMT_IAA_20ppm_0.9Da	667.879	2.27	2.989	0.302	12/12	sp|Q61908|CMC4_MOUSE	0	K.QACEIQK.C	10	16	0	Cmc4
9917	32.74	24191	737.886	737.886	2	9887	405129	m10006_KI_Hippo_12_TrypLysC_2MC_2Mods_TMT_IAA_20ppm_0.9Da	737.885	0.51	1.828	0.239	13/18	sp|Q9CYG7|TOM34_MOUSE	1	K.LRQEVNQNMN.-	300	309	1	Tomm34
9922	32.74	24194	577.331	577.33	2	9908	405129	m10006_KI_Hippo_12_TrypLysC_2MC_2Mods_TMT_IAA_20ppm_0.9Da	577.33	1.05	3.085	0.427	16/16	sp|Q9Z1Q9|SYVC_MOUSE	1	R.PSVSAPNPR.G	325	333	0	Vars
9923	32.75	24195	471.783	471.783	2	9908	405129	m10006_KI_Hippo_12_TrypLysC_2MC_2Mods_TMT_IAA_20ppm_0.9Da	471.782	0.98	2.065	0.1	11/12	sp|Q9JJW6|ALRF2_MOUSE	2	K.GVPLDGR.P	137	143	0	Alyref2
9930	32.76	24198	726.411	726.912	2	9908	405129	m10006_KI_Hippo_12_TrypLysC_2MC_2Mods_TMT_IAA_20ppm_0.9Da	726.409	2.34	3.831	0.463	19/20	tr|E9Q6H8|E9Q6H8_MOUSE	0	R.GSSETGLAGSK.P	883	893	0	Plekha5
9943	32.81	24203	660.881	660.881	2	9919	405129	m10006_KI_Hippo_12_TrypLysC_2MC_2Mods_TMT_IAA_20ppm_0.9Da	660.88	2.39	2.924	0	14/14	sp|P70303|PYRG2_MOUSE	0	K.DNNITTGK.I	85	92	0	Ctps2
9959	32.86	24211	590.813	590.812	2	9938	405129	m10006_KI_Hippo_12_TrypLysC_2MC_2Mods_TMT_IAA_20ppm_0.9Da	590.812	2.47	3.076	0.511	15/16	sp|P00920|CAH2_MOUSE	0	K.GGPLSDSYR.L	81	89	0	Ca2
10015	33.03	316	722.392	722.392	2	9987	405129	m10006_KI_Hippo_12_TrypLysC_2MC_2Mods_TMT_IAA_20ppm_0.9Da	722.39	2.85	2.639	0.371	14/16	sp|Q8C8R3|ANK2_MOUSE	15	R.YVSSDGTEK.E	3848	3856	0	Ank2
10031	33.08	325	703.407	703.406	2	10006	405129	m10006_KI_Hippo_12_TrypLysC_2MC_2Mods_TMT_IAA_20ppm_0.9Da	703.406	0.76	2.691	0.358	16/16	sp|A6H8H2|DEN4C_MOUSE	1	K.TNGDVQSVK.M	1609	1617	0	Dennd4c
10042	33.11	331	468.5	468.751	4	10019	405129	m10006_KI_Hippo_12_TrypLysC_2MC_2Mods_TMT_IAA_20ppm_0.9Da	468.498	3.11	4.371	0.676	30/78	sp|Q9JIK9|RT34_MOUSE	0	R.VRPDYTAQNLDHGR.A	100	113	1	Mrps34
10054	33.15	336	441.916	441.916	3	10036	405129	m10006_KI_Hippo_12_TrypLysC_2MC_2Mods_TMT_IAA_20ppm_0.9Da	441.916	0.82	4.653	0.62	25/36	tr|E9PVZ8|E9PVZ8_MOUSE	1	K.GNLAQAVEHR.K	2049	2058	0	Golgb1
10067	33.19	342	626.007	626.007	3	10053	405129	m10006_KI_Hippo_12_TrypLysC_2MC_2Mods_TMT_IAA_20ppm_0.9Da	626.005	3.37	3.663	0.432	26/48	sp|Q8BPN8|DMXL2_MOUSE	3	R.MENGPSESKPVSR.S	1930	1942	1	Dmxl2
10073	33.2	347	545.31	545.311	2	10053	405129	m10006_KI_Hippo_12_TrypLysC_2MC_2Mods_TMT_IAA_20ppm_0.9Da	545.309	2.63	2.597	0.151	12/12	sp|O54829|RGS7_MOUSE	3	K.ILDSQER.A	188	194	0	Rgs7
10079	33.22	350	550.634	550.635	3	10053	405129	m10006_KI_Hippo_12_TrypLysC_2MC_2Mods_TMT_IAA_20ppm_0.9Da	550.633	2.41	2.93	0.441	20/36	sp|Q91ZX7|LRP1_MOUSE	0	R.QPDVPNHPCK.V	3287	3296	0	Lrp1
10086	33.24	353	654.867	654.868	2	10066	405129	m10006_KI_Hippo_12_TrypLysC_2MC_2Mods_TMT_IAA_20ppm_0.9Da	654.865	2.99	2.035	0.294	11/12	sp|P63017|HSP7C_MOUSE	1	R.M*VQEAEK.Y	518	524	0	Hspa8
10097	33.27	359	631.851	631.851	2	10085	405129	m10006_KI_Hippo_12_TrypLysC_2MC_2Mods_TMT_IAA_20ppm_0.9Da	631.849	2.88	3.018	0.47	16/18	sp|Q80ZJ7|SNX32_MOUSE	0	K.LGEGNSSITR.E	105	114	0	Snx32
10102	33.28	361	663.393	663.393	2	10085	405129	m10006_KI_Hippo_12_TrypLysC_2MC_2Mods_TMT_IAA_20ppm_0.9Da	663.391	3.45	3.282	0.554	16/18	sp|Q8BRG8|TM209_MOUSE	3	K.QAVVQTTPPR.D	109	118	0	Tmem209
10109	33.3	364	623.383	623.384	2	10085	405129	m10006_KI_Hippo_12_TrypLysC_2MC_2Mods_TMT_IAA_20ppm_0.9Da	623.382	2.22	3.211	0.317	12/12	sp|Q3TPE9|ANKY2_MOUSE	0	K.QQIEAAK.H	367	373	0	Ankmy2
10128	33.36	374	717.396	717.396	2	10113	405129	m10006_KI_Hippo_12_TrypLysC_2MC_2Mods_TMT_IAA_20ppm_0.9Da	717.395	1.92	4.145	0.532	18/18	sp|Q68EF0|RAB3I_MOUSE	0	K.ASAVECGGPK.K	336	345	0	Rab3ip
10132	33.37	376	649.845	649.845	2	10113	405129	m10006_KI_Hippo_12_TrypLysC_2MC_2Mods_TMT_IAA_20ppm_0.9Da	649.846	-1.15	2.811	0.462	12/12	sp|Q6PHS9|CA2D2_MOUSE	6	R.ESSCVMK.Q	1013	1019	0	Cacna2d2
10135	33.38	377	746.924	746.926	2	10113	405129	m10006_KI_Hippo_12_TrypLysC_2MC_2Mods_TMT_IAA_20ppm_0.9Da	746.922	3.04	3.386	0.486	20/20	sp|O88492|PLIN4_MOUSE	1	K.GSAQGGLDTTK.S	741	751	0	Plin4
10170	33.49	396	627.362	627.362	2	10147	405129	m10006_KI_Hippo_12_TrypLysC_2MC_2Mods_TMT_IAA_20ppm_0.9Da	627.361	2.38	2.172	0.343	11/12	sp|Q4ACU6|SHAN3_MOUSE	1	R.ETPSYAK.R	348	354	0	Shank3
10173	33.5	397	478.602	478.602	3	10147	405129	m10006_KI_Hippo_12_TrypLysC_2MC_2Mods_TMT_IAA_20ppm_0.9Da	478.599	6.15	3.713	0.395	23/36	sp|Q68EF0|RAB3I_MOUSE	0	K.ASAVECGGPK.K	336	345	0	Rab3ip
10181	33.52	401	835.397	835.397	2	10147	405129	m10006_KI_Hippo_12_TrypLysC_2MC_2Mods_TMT_IAA_20ppm_0.9Da	835.396	1.63	4.256	0.677	18/20	sp|Q8R3V5|SHLB2_MOUSE	4	K.SQTTYYAQCYR.H	259	269	0	Sh3glb2
10189	33.55	405	430.238	430.238	3	10168	405129	m10006_KI_Hippo_12_TrypLysC_2MC_2Mods_TMT_IAA_20ppm_0.9Da	430.24	-4.24	2.614	0.249	26/36	sp|P12960|CNTN1_MOUSE	0	K.VTVTNPDTGR.Y	759	768	0	Cntn1
10206	33.6	414	730.385	730.887	2	10187	405129	m10006_KI_Hippo_12_TrypLysC_2MC_2Mods_TMT_IAA_20ppm_0.9Da	730.389	-4.76	4.165	0.553	20/22	sp|Q9Z1J3|NFS1_MOUSE	1	R.VEALQSGGGQER.G	280	291	0	Nfs1
10210	33.62	417	635.699	635.699	3	10187	405129	m10006_KI_Hippo_12_TrypLysC_2MC_2Mods_TMT_IAA_20ppm_0.9Da	635.701	-3.67	4.698	0.361	25/36	sp|Q9QYB8|ADDB_MOUSE	1	K.KLEQEQEGEK.D	576	585	1	Add2
10212	33.62	418	557.264	557.597	3	10187	405129	m10006_KI_Hippo_12_TrypLysC_2MC_2Mods_TMT_IAA_20ppm_0.9Da	557.266	-4.42	4.71	0.689	25/40	sp|Q8R3V5|SHLB2_MOUSE	4	K.SQTTYYAQCYR.H	259	269	0	Sh3glb2
10215	33.63	419	953.044	953.043	2	10187	405129	m10006_KI_Hippo_12_TrypLysC_2MC_2Mods_TMT_IAA_20ppm_0.9Da	953.048	-4.14	3.739	0.364	17/18	sp|Q9QYB8|ADDB_MOUSE	1	K.KLEQEQEGEK.D	576	585	1	Add2
10232	33.68	427	638.877	638.878	2	10200	405129	m10006_KI_Hippo_12_TrypLysC_2MC_2Mods_TMT_IAA_20ppm_0.9Da	638.879	-3.6	2.105	0.173	13/14	sp|Q9JKV1|ADRM1_MOUSE	1	K.GTTVTPDK.R	35	42	0	Adrm1
10236	33.7	429	712.911	712.91	2	10200	405129	m10006_KI_Hippo_12_TrypLysC_2MC_2Mods_TMT_IAA_20ppm_0.9Da	712.911	-0.24	1.982	0.469	17/18	sp|P10637|TAU_MOUSE	6	K.TPPGSGEPPK.S	473	482	0	Mapt
10243	33.72	433	557.27	557.27	3	10219	405129	m10006_KI_Hippo_12_TrypLysC_2MC_2Mods_TMT_IAA_20ppm_0.9Da	557.266	6.01	4.386	0.74	27/40	sp|Q8R3V5|SHLB2_MOUSE	4	K.SQTTYYAQCYR.H	259	269	0	Sh3glb2
10252	33.75	439	693.873	693.875	2	10219	405129	m10006_KI_Hippo_12_TrypLysC_2MC_2Mods_TMT_IAA_20ppm_0.9Da	693.872	2.5	1.703	0.324	12/20	sp|O88704|HCN1_MOUSE	0	R.QMSSGAIPPNR.G	865	875	0	Hcn1
10265	33.79	445	750.43	750.43	2	10238	405129	m10006_KI_Hippo_12_TrypLysC_2MC_2Mods_TMT_IAA_20ppm_0.9Da	750.433	-3.92	2.975	0.358	15/16	sp|Q8BX94|OSBL2_MOUSE	0	K.PQQENGIQK.H	51	59	0	Osbpl2
10285	33.85	456	624.879	624.879	2	10257	405129	m10006_KI_Hippo_12_TrypLysC_2MC_2Mods_TMT_IAA_20ppm_0.9Da	624.882	-4.2	2.692	0.316	12/12	sp|Q8BRM2|GORAB_MOUSE	1	K.TQAETIK.L	178	184	0	Gorab
10300	33.89	463	654.356	654.356	2	10278	405129	m10006_KI_Hippo_12_TrypLysC_2MC_2Mods_TMT_IAA_20ppm_0.9Da	654.355	1.12	2.738	0.337	12/12	sp|P22682|CBL_MOUSE	3	K.ICAENDK.D	381	387	0	Cbl
10301	33.89	464	440.943	440.943	3	10278	405129	m10006_KI_Hippo_12_TrypLysC_2MC_2Mods_TMT_IAA_20ppm_0.9Da	440.943	0.18	2.445	0.095	17/24	sp|P08113|ENPL_MOUSE	1	K.RFQNVAK.E	587	593	1	Hsp90b1
10302	33.89	465	602.869	602.869	2	10278	405129	m10006_KI_Hippo_12_TrypLysC_2MC_2Mods_TMT_IAA_20ppm_0.9Da	602.869	1.33	2.638	0.285	12/12	sp|Q66JW3|TOX_MOUSE	7	R.DTQAAIK.G	274	280	0	Tox
10304	33.9	466	695.382	695.382	2	10278	405129	m10006_KI_Hippo_12_TrypLysC_2MC_2Mods_TMT_IAA_20ppm_0.9Da	695.382	1.12	2.592	0.348	14/14	sp|Q05793|PGBM_MOUSE	2	K.QNPDGCLK.C	916	923	0	Hspg2
10308	33.91	468	549.312	549.312	3	10278	405129	m10006_KI_Hippo_12_TrypLysC_2MC_2Mods_TMT_IAA_20ppm_0.9Da	549.312	0.21	2.498	0.316	23/32	sp|Q6A4J8|UBP7_MOUSE	4	R.FYPDRPHQK.S	106	114	1	Usp7
10317	33.93	472	639.804	639.803	2	10299	405129	m10006_KI_Hippo_12_TrypLysC_2MC_2Mods_TMT_IAA_20ppm_0.9Da	639.803	1.14	2.535	0.549	13/14	sp|Q60875|ARHG2_MOUSE	9	K.TYSEFCSR.H	338	345	0	Arhgef2
10318	33.93	473	679.386	679.386	2	10299	405129	m10006_KI_Hippo_12_TrypLysC_2MC_2Mods_TMT_IAA_20ppm_0.9Da	679.385	1.36	3.242	0.518	17/18	sp|P99026|PSB4_MOUSE	0	K.QPVLSQTEAR.E	202	211	0	Psmb4
10322	33.94	475	561.312	561.311	2	10299	405129	m10006_KI_Hippo_12_TrypLysC_2MC_2Mods_TMT_IAA_20ppm_0.9Da	561.311	1.24	2.639	0.448	12/12	sp|Q78PY7|SND1_MOUSE	1	K.YTIENPR.H	178	184	0	Snd1
10330	33.96	480	475.61	475.61	3	10299	405129	m10006_KI_Hippo_12_TrypLysC_2MC_2Mods_TMT_IAA_20ppm_0.9Da	475.61	0.89	1.692	0.239	19/36	sp|P10637|TAU_MOUSE	6	K.TPPGSGEPPK.S	473	482	0	Mapt
10336	33.97	481	608.847	608.847	2	10314	405129	m10006_KI_Hippo_12_TrypLysC_2MC_2Mods_TMT_IAA_20ppm_0.9Da	608.846	1.38	2.954	0.209	15/16	sp|Q8BIF2|RFOX3_MOUSE	17	K.IEVNNATAR.V	168	176	0	Rbfox3
10342	33.98	486	616.844	616.844	2	10314	405129	m10006_KI_Hippo_12_TrypLysC_2MC_2Mods_TMT_IAA_20ppm_0.9Da	616.843	0.88	3.492	0.507	17/18	sp|Q3UHH1|ZSWM8_MOUSE	3	K.GLGEGISSQR.G	549	558	0	Zswim8
10347	33.99	489	540.822	540.822	2	10314	405129	m10006_KI_Hippo_12_TrypLysC_2MC_2Mods_TMT_IAA_20ppm_0.9Da	540.822	0.97	1.974	0.268	12/14	sp|Q80XI3|IF4G3_MOUSE	8	R.NPTPPIGR.P	166	173	0	Eif4g3
10354	34.01	491	612.361	612.361	2	10335	405129	m10006_KI_Hippo_12_TrypLysC_2MC_2Mods_TMT_IAA_20ppm_0.9Da	612.361	0.6	2.854	0.299	12/12	sp|Q07417|ACADS_MOUSE	1	K.FGSAQQK.Q	130	136	0	Acads
10361	34.02	496	513.319	513.319	2	10335	405129	m10006_KI_Hippo_12_TrypLysC_2MC_2Mods_TMT_IAA_20ppm_0.9Da	513.319	1.01	2.489	0.094	12/14	sp|Q8C0M9|ASGL1_MOUSE	0	R.GTVAPPVR.A	6	13	0	Asrgl1
10370	34.05	498	461.276	461.275	3	10352	405129	m10006_KI_Hippo_12_TrypLysC_2MC_2Mods_TMT_IAA_20ppm_0.9Da	461.275	0.64	2.151	0.303	22/36	tr|E9Q6P5|E9Q6P5_MOUSE	0	R.GPRPQLTEVR.K	70	79	1	Ttc7b
10371	34.05	499	638.37	638.37	2	10352	405129	m10006_KI_Hippo_12_TrypLysC_2MC_2Mods_TMT_IAA_20ppm_0.9Da	638.369	1.45	3.073	0.192	12/12	sp|Q8C0J2|A16L1_MOUSE	5	R.LNAENEK.D	205	211	0	Atg16l1
10373	34.05	501	645.396	645.396	2	10352	405129	m10006_KI_Hippo_12_TrypLysC_2MC_2Mods_TMT_IAA_20ppm_0.9Da	645.395	1.33	3.226	0.291	12/12	sp|O70340|NPTX2_MOUSE	0	R.ETVVQQK.E	69	75	0	Nptx2
10375	34.06	502	573.351	573.351	2	10352	405129	m10006_KI_Hippo_12_TrypLysC_2MC_2Mods_TMT_IAA_20ppm_0.9Da	573.35	0.78	2.389	0.017	11/12	sp|Q9R1L5|MAST1_MOUSE	0	R.GGSPEIK.R	770	776	0	Mast1
10378	34.06	504	664.901	664.901	2	10352	405129	m10006_KI_Hippo_12_TrypLysC_2MC_2Mods_TMT_IAA_20ppm_0.9Da	664.901	1.26	2.709	0.341	14/14	sp|Q8R086|SUOX_MOUSE	0	K.AQVPAEQK.E	496	503	0	Suox
10386	34.08	507	411.917	411.917	3	10369	405129	m10006_KI_Hippo_12_TrypLysC_2MC_2Mods_TMT_IAA_20ppm_0.9Da	411.917	1.21	2.286	0.339	15/24	sp|P05213|TBA1B_MOUSE	4	R.GHYTIGK.E	106	112	0	Tuba1b
10390	34.09	510	536.322	536.322	2	10369	405129	m10006_KI_Hippo_12_TrypLysC_2MC_2Mods_TMT_IAA_20ppm_0.9Da	536.322	0.56	2.236	0.309	10/14	sp|Q80U23|SNPH_MOUSE	2	R.TSPPVSVR.D	19	26	0	Snph
10397	34.11	514	634.371	634.371	2	10369	405129	m10006_KI_Hippo_12_TrypLysC_2MC_2Mods_TMT_IAA_20ppm_0.9Da	634.37	2.17	2.87	0.521	16/18	sp|Q9CZ44|NSF1C_MOUSE	3	R.SGQQIVGPPR.K	102	111	0	Nsfl1c
10407	34.14	518	523.314	523.314	2	10384	405129	m10006_KI_Hippo_12_TrypLysC_2MC_2Mods_TMT_IAA_20ppm_0.9Da	523.314	1.17	2.121	0.115	10/12	sp|P10853|H2B1F_MOUSE	10	R.EIQTAVR.L	94	100	0	Hist1h2bf
10410	34.14	520	617.372	617.372	2	10384	405129	m10006_KI_Hippo_12_TrypLysC_2MC_2Mods_TMT_IAA_20ppm_0.9Da	617.371	1.34	2.696	0.375	12/12	sp|P05213|TBA1B_MOUSE	4	R.GHYTIGK.E	106	112	0	Tuba1b
10412	34.15	521	529.812	529.812	2	10384	405129	m10006_KI_Hippo_12_TrypLysC_2MC_2Mods_TMT_IAA_20ppm_0.9Da	529.811	0.82	2.327	0.288	11/12	sp|Q8R5C8|ZMY11_MOUSE	8	K.QIANIDR.I	30	36	0	Zmynd11
10413	34.15	522	675.877	675.877	2	10384	405129	m10006_KI_Hippo_12_TrypLysC_2MC_2Mods_TMT_IAA_20ppm_0.9Da	675.876	0.71	1.836	0.002	12/12	sp|Q8R2S9|ARP8_MOUSE	0	R.ECQLTNK.M	331	337	0	Actr8
10421	34.17	525	566.831	566.83	2	10405	405129	m10006_KI_Hippo_12_TrypLysC_2MC_2Mods_TMT_IAA_20ppm_0.9Da	566.83	2.26	2.842	0.416	14/14	sp|P46460|NSF_MOUSE	0	K.AESLQVTR.G	470	477	0	Nsf
10427	34.19	529	544.818	544.817	2	10405	405129	m10006_KI_Hippo_12_TrypLysC_2MC_2Mods_TMT_IAA_20ppm_0.9Da	544.817	2.02	2.368	0.057	10/12	sp|F6ZDS4|TPR_MOUSE	1	K.DLSQQIR.V	569	575	0	Tpr
10439	34.21	534	522.641	522.64	3	10420	405129	m10006_KI_Hippo_12_TrypLysC_2MC_2Mods_TMT_IAA_20ppm_0.9Da	522.64	1.49	3.409	0.4	24/32	sp|P05064|ALDOA_MOUSE	3	K.AAQEEYIKR.A	323	331	1	Aldoa
10448	34.24	538	692.349	692.349	2	10420	405129	m10006_KI_Hippo_12_TrypLysC_2MC_2Mods_TMT_IAA_20ppm_0.9Da	692.348	2.08	2.168	0.074	14/18	sp|P05202|AATM_MOUSE	0	R.DAGM*QLQGYR.Y	171	180	0	Got2
10449	34.24	539	604.803	604.802	2	10420	405129	m10006_KI_Hippo_12_TrypLysC_2MC_2Mods_TMT_IAA_20ppm_0.9Da	604.802	1.71	1.931	0.22	10/14	sp|P02469|LAMB1_MOUSE	1	K.TPMTDVCR.N	749	756	0	Lamb1
10455	34.26	542	514.607	514.608	3	10437	405129	m10006_KI_Hippo_12_TrypLysC_2MC_2Mods_TMT_IAA_20ppm_0.9Da	514.607	1.12	4.672	0.519	26/40	sp|O35166|GOSR2_MOUSE	1	K.QVQEIQSHMGR.L	11	21	0	Gosr2
10459	34.27	544	574.279	574.28	2	10437	405129	m10006_KI_Hippo_12_TrypLysC_2MC_2Mods_TMT_IAA_20ppm_0.9Da	574.279	-0.58	2.05	0.299	13/14	sp|Q8VEE1|LMCD1_MOUSE	0	K.DGAPWCGR.H	291	298	0	Lmcd1
10463	34.28	547	525.285	525.286	2	10437	405129	m10006_KI_Hippo_12_TrypLysC_2MC_2Mods_TMT_IAA_20ppm_0.9Da	525.284	2.33	2.467	0.271	12/12	sp|P58196|PLS4_MOUSE	0	R.VTDCLGR.E	174	180	0	Plscr4
10467	34.3	548	426.918	426.918	3	10437	405129	m10006_KI_Hippo_12_TrypLysC_2MC_2Mods_TMT_IAA_20ppm_0.9Da	426.917	1.89	2.857	0.602	21/32	sp|Q9DA69|IFT43_MOUSE	2	K.VLAPEHEVR.E	158	166	0	Ift43
10470	34.3	549	515.809	515.808	2	10454	405129	m10006_KI_Hippo_12_TrypLysC_2MC_2Mods_TMT_IAA_20ppm_0.9Da	515.808	1.91	2.411	0.115	10/12	tr|B8QI36|B8QI36_MOUSE	0	R.LEPSTVR.T	1177	1183	0	Ppfia4
10471	34.31	550	598.821	598.82	2	10454	405129	m10006_KI_Hippo_12_TrypLysC_2MC_2Mods_TMT_IAA_20ppm_0.9Da	598.82	2.35	1.542	0.213	13/14	sp|Q2M3X8|PHAR1_MOUSE	4	K.TLAM*TMQR.L	319	326	0	Phactr1
10472	34.31	551	751.407	751.406	2	10454	405129	m10006_KI_Hippo_12_TrypLysC_2MC_2Mods_TMT_IAA_20ppm_0.9Da	751.406	1.05	3.89	0.519	16/16	sp|Q9QYI3|DNJC7_MOUSE	2	K.EQGNAYYAK.K	33	41	0	Dnajc7
10481	34.33	556	675.356	675.355	2	10454	405129	m10006_KI_Hippo_12_TrypLysC_2MC_2Mods_TMT_IAA_20ppm_0.9Da	675.356	0.79	2.968	0.5	15/18	sp|Q9WTS6|TEN3_MOUSE	2	R.QLGVCESATR.R	85	94	0	Tenm3
10485	34.34	557	766.939	766.941	2	10469	405129	m10006_KI_Hippo_12_TrypLysC_2MC_2Mods_TMT_IAA_20ppm_0.9Da	766.938	1.66	3.738	0.532	17/18	sp|P13595|NCAM1_MOUSE	2	K.TVPNDATQTK.E	1100	1109	0	Ncam1
10487	34.35	559	494.293	494.294	2	10469	405129	m10006_KI_Hippo_12_TrypLysC_2MC_2Mods_TMT_IAA_20ppm_0.9Da	494.293	0.54	2.191	0.091	12/12	sp|P36916|GNL1_MOUSE	0	R.GLQDGLR.S	25	31	0	Gnl1
10501	34.38	566	486.956	486.956	3	10484	405129	m10006_KI_Hippo_12_TrypLysC_2MC_2Mods_TMT_IAA_20ppm_0.9Da	486.955	1.18	2.538	0.354	21/28	sp|P28663|SNAB_MOUSE	1	K.LHM*QLQSK.H	71	78	0	Napb
10505	34.39	568	541.98	541.98	3	10484	405129	m10006_KI_Hippo_12_TrypLysC_2MC_2Mods_TMT_IAA_20ppm_0.9Da	541.979	1.44	3.977	0.518	25/36	tr|F8VPK8|F8VPK8_MOUSE	0	K.NDNIPVTHQK.C	1019	1028	0	Pcdh9
10509	34.4	570	662.003	662.337	3	10484	405129	m10006_KI_Hippo_12_TrypLysC_2MC_2Mods_TMT_IAA_20ppm_0.9Da	662.001	2.73	4.087	0.43	33/48	sp|Q8BVE3|VATH_MOUSE	0	K.QEM*LQTEGSQCAK.T	63	75	0	Atp6v1h
10517	34.43	573	631.702	631.701	3	10499	405129	m10006_KI_Hippo_12_TrypLysC_2MC_2Mods_TMT_IAA_20ppm_0.9Da	631.701	0.33	4.674	0.189	23/36	sp|P70336|ROCK2_MOUSE	2	R.KSEESQEIQK.K	438	447	1	Rock2
10527	34.45	579	697.872	697.872	2	10516	405129	m10006_KI_Hippo_12_TrypLysC_2MC_2Mods_TMT_IAA_20ppm_0.9Da	697.871	0.81	2.91	0.445	14/14	sp|Q91YM2|RHG35_MOUSE	0	R.ALCTNDDK.Y	618	625	0	Arhgap35
10531	34.46	582	458.256	458.256	3	10516	405129	m10006_KI_Hippo_12_TrypLysC_2MC_2Mods_TMT_IAA_20ppm_0.9Da	458.256	-0.1	2.428	0.342	18/32	sp|Q7TSH8|K0195_MOUSE	0	K.QENHLALYR.L	653	661	0	Kiaa0195
10534	34.47	583	682.894	682.893	2	10516	405129	m10006_KI_Hippo_12_TrypLysC_2MC_2Mods_TMT_IAA_20ppm_0.9Da	682.893	0.98	3.057	0.393	16/16	sp|Q70FJ1|AKAP9_MOUSE	4	K.SDTNAAISK.E	456	464	0	Akap9
10539	34.49	586	783.457	783.958	2	10516	405129	m10006_KI_Hippo_12_TrypLysC_2MC_2Mods_TMT_IAA_20ppm_0.9Da	783.456	1.22	2.997	0.431	15/16	sp|P05064|ALDOA_MOUSE	3	K.AAQEEYIKR.A	323	331	1	Aldoa
10543	34.5	587	604.351	604.35	2	10521	405129	m10006_KI_Hippo_12_TrypLysC_2MC_2Mods_TMT_IAA_20ppm_0.9Da	604.35	0.4	2.365	0.375	12/12	sp|P97384|ANX11_MOUSE	1	R.LGTDESK.F	370	376	0	Anxa11
10548	34.52	590	613.312	613.312	2	10521	405129	m10006_KI_Hippo_12_TrypLysC_2MC_2Mods_TMT_IAA_20ppm_0.9Da	613.312	0.14	2.307	0.538	11/16	sp|P10493|NID1_MOUSE	0	K.PGYQGDGFR.C	828	836	0	Nid1
10554	34.53	592	561.296	561.296	2	10542	405129	m10006_KI_Hippo_12_TrypLysC_2MC_2Mods_TMT_IAA_20ppm_0.9Da	561.293	4.83	2.487	0.377	11/12	sp|Q3UHD9|AGAP2_MOUSE	1	R.VWESDTR.G	1004	1010	0	Agap2
10555	34.53	593	446.75	447	4	10542	405129	m10006_KI_Hippo_12_TrypLysC_2MC_2Mods_TMT_IAA_20ppm_0.9Da	446.75	-0.11	3.734	0.548	41/84	sp|Q9JIF7|COPB_MOUSE	0	K.PVHQGPDAAVTGHIR.I	914	928	0	Copb1
10586	34.63	608	609.877	609.877	2	10572	405129	m10006_KI_Hippo_12_TrypLysC_2MC_2Mods_TMT_IAA_20ppm_0.9Da	609.877	0.62	2.864	0	12/12	sp|Q71LX4|TLN2_MOUSE	1	R.ETAQALK.T	1126	1132	0	Tln2
10587	34.63	609	727.878	727.877	2	10572	405129	m10006_KI_Hippo_12_TrypLysC_2MC_2Mods_TMT_IAA_20ppm_0.9Da	727.877	0.78	2.14	0.396	15/20	sp|Q9WV54|ASAH1_MOUSE	1	K.STYPPSGPTYR.G	33	43	0	Asah1
10608	34.7	621	674.864	674.865	2	10585	405129	m10006_KI_Hippo_12_TrypLysC_2MC_2Mods_TMT_IAA_20ppm_0.9Da	674.864	0.23	2.863	0.334	13/18	sp|Q9DBR4|APBB2_MOUSE	9	K.SSVAVNNCIR.Q	439	448	0	Apbb2
10609	34.7	622	692.874	692.875	2	10585	405129	m10006_KI_Hippo_12_TrypLysC_2MC_2Mods_TMT_IAA_20ppm_0.9Da	692.873	0.73	2.183	0.268	13/14	sp|Q8BHL5|ELMO2_MOUSE	2	K.DM*SSELTK.S	681	688	0	Elmo2
10612	34.71	623	703.365	703.365	2	10585	405129	m10006_KI_Hippo_12_TrypLysC_2MC_2Mods_TMT_IAA_20ppm_0.9Da	703.364	1.17	2.338	0.373	14/16	sp|P54728|RD23B_MOUSE	0	R.NQPQFQQMR.Q	281	289	0	Rad23b
10618	34.73	625	603.31	603.309	2	10602	405129	m10006_KI_Hippo_12_TrypLysC_2MC_2Mods_TMT_IAA_20ppm_0.9Da	603.309	1.25	2.973	0.426	18/18	sp|P60710|ACTB_MOUSE	15	K.AGFAGDDAPR.A	19	28	0	Actb
10627	34.75	630	595.331	595.33	3	10602	405129	m10006_KI_Hippo_12_TrypLysC_2MC_2Mods_TMT_IAA_20ppm_0.9Da	595.33	0.64	3.1	0.549	30/56	sp|Q9JIF7|COPB_MOUSE	0	K.PVHQGPDAAVTGHIR.I	914	928	0	Copb1
10633	34.77	633	595.364	595.364	2	10617	405129	m10006_KI_Hippo_12_TrypLysC_2MC_2Mods_TMT_IAA_20ppm_0.9Da	595.363	0.64	2.526	0.3	12/12	tr|E9Q616|E9Q616_MOUSE	0	K.TSAPEVK.G	526	532	0	Ahnak
10637	34.78	635	662.365	662.366	2	10617	405129	m10006_KI_Hippo_12_TrypLysC_2MC_2Mods_TMT_IAA_20ppm_0.9Da	662.365	1.46	2.846	0.349	15/18	sp|Q8BGZ4|CDC23_MOUSE	2	K.NTSAAIQAYR.H	380	389	0	Cdc23
10638	34.78	636	709.126	709.377	4	10617	405129	m10006_KI_Hippo_12_TrypLysC_2MC_2Mods_TMT_IAA_20ppm_0.9Da	709.126	0.49	3.492	0.395	35/144	sp|Q6NZJ6|IF4G1_MOUSE	4	K.GSSGGSGAKPSDTASEATRPATLNR.F	1100	1124	2	Eif4g1
10649	34.82	642	790.922	790.923	2	10617	405129	m10006_KI_Hippo_12_TrypLysC_2MC_2Mods_TMT_IAA_20ppm_0.9Da	790.921	1.23	3.582	0.488	18/18	sp|G5E8K5|ANK3_MOUSE	9	K.VGMSSEQQEK.G	1719	1728	0	Ank3
10676	34.89	656	406.92	406.92	3	10651	405129	m10006_KI_Hippo_12_TrypLysC_2MC_2Mods_TMT_IAA_20ppm_0.9Da	406.92	-0.46	2.277	0	17/24	sp|Q71LX4|TLN2_MOUSE	1	R.ETAQALK.T	1126	1132	0	Tln2
10691	34.94	663	542.819	542.819	2	10666	405129	m10006_KI_Hippo_12_TrypLysC_2MC_2Mods_TMT_IAA_20ppm_0.9Da	542.819	0.43	2.428	0.348	14/14	sp|Q45VK7|DYHC2_MOUSE	1	R.DLVAQGPR.Y	3342	3349	0	Dync2h1
10702	34.97	669	440.25	440.25	3	10685	405129	m10006_KI_Hippo_12_TrypLysC_2MC_2Mods_TMT_IAA_20ppm_0.9Da	440.25	1.11	1.998	0.225	18/24	sp|P19096|FAS_MOUSE	0	K.TFCPAHK.S	1872	1878	0	Fasn
10703	34.97	670	752.431	752.431	2	10685	405129	m10006_KI_Hippo_12_TrypLysC_2MC_2Mods_TMT_IAA_20ppm_0.9Da	752.43	1.59	4.093	0.51	18/18	sp|Q8VHG2|AMOT_MOUSE	3	R.DQALSNAQAK.V	555	564	0	Amot
10711	35	675	551.825	551.825	2	10685	405129	m10006_KI_Hippo_12_TrypLysC_2MC_2Mods_TMT_IAA_20ppm_0.9Da	551.825	0.05	2.662	0.221	14/14	sp|P62814|VATB2_MOUSE	0	R.EQALAVSR.N	30	37	0	Atp6v1b2
10718	35.02	677	609.877	610.88	2	10700	405129	m10006_KI_Hippo_12_TrypLysC_2MC_2Mods_TMT_IAA_20ppm_0.9Da	609.877	0.98	2.321	0	12/12	sp|Q71LX4|TLN2_MOUSE	1	R.ETAQALK.T	1126	1132	0	Tln2
10723	35.02	681	578.801	578.801	2	10700	405129	m10006_KI_Hippo_12_TrypLysC_2MC_2Mods_TMT_IAA_20ppm_0.9Da	578.801	0.68	2.814	0.553	13/14	sp|Q8BYW9|EOGT_MOUSE	1	R.QADFGYAR.E	118	125	0	Eogt
10739	35.07	688	420.261	420.261	3	10717	405129	m10006_KI_Hippo_12_TrypLysC_2MC_2Mods_TMT_IAA_20ppm_0.9Da	420.261	0.36	2.503	0.537	17/24	sp|Q61772|EPHA7_MOUSE	3	R.AVHQFAK.E	620	626	0	Epha7
10744	35.08	691	659.872	659.873	2	10717	405129	m10006_KI_Hippo_12_TrypLysC_2MC_2Mods_TMT_IAA_20ppm_0.9Da	659.871	1.34	2.843	0.182	12/12	sp|P19096|FAS_MOUSE	0	K.TFCPAHK.S	1872	1878	0	Fasn
10760	35.13	699	619.357	619.357	2	10736	405129	m10006_KI_Hippo_12_TrypLysC_2MC_2Mods_TMT_IAA_20ppm_0.9Da	619.356	1.82	2.073	0.248	12/12	sp|Q3U3C9|GSE1_MOUSE	3	K.LDTSSEK.L	786	792	0	Gse1
10766	35.15	701	651.893	651.893	2	10736	405129	m10006_KI_Hippo_12_TrypLysC_2MC_2Mods_TMT_IAA_20ppm_0.9Da	651.893	0.94	3.203	0.364	16/16	sp|Q5I012|S38AA_MOUSE	4	K.GGAAIQEAK.Q	976	984	0	Slc38a10
10769	35.15	702	500.526	500.776	4	10753	405129	m10006_KI_Hippo_12_TrypLysC_2MC_2Mods_TMT_IAA_20ppm_0.9Da	500.525	1.12	3.356	0.278	29/66	sp|Q99K48|NONO_MOUSE	0	R.RMEELHNQEVQK.R	327	338	1	Nono
10771	35.16	705	579.684	579.684	3	10753	405129	m10006_KI_Hippo_12_TrypLysC_2MC_2Mods_TMT_IAA_20ppm_0.9Da	579.684	0.81	3.353	0.341	23/32	sp|P45591|COF2_MOUSE	0	K.SSTQEEIKK.R	23	31	1	Cfl2
10776	35.17	708	702.91	702.909	2	10753	405129	m10006_KI_Hippo_12_TrypLysC_2MC_2Mods_TMT_IAA_20ppm_0.9Da	702.909	1.57	3.211	0.328	14/14	sp|Q8VD04|GRAP1_MOUSE	2	R.LAETQQEK.W	680	687	0	Gripap1
10780	35.18	711	825.437	825.436	2	10753	405129	m10006_KI_Hippo_12_TrypLysC_2MC_2Mods_TMT_IAA_20ppm_0.9Da	825.436	1.42	3.961	0.399	22/22	sp|Q8R326|PSPC1_MOUSE	0	R.GSQGGNFEGPNK.R	508	519	0	Pspc1
10786	35.19	712	550.627	550.961	3	10768	405129	m10006_KI_Hippo_12_TrypLysC_2MC_2Mods_TMT_IAA_20ppm_0.9Da	550.626	0.55	2.977	0.34	21/44	sp|Q8R326|PSPC1_MOUSE	0	R.GSQGGNFEGPNK.R	508	519	0	Pspc1
10792	35.21	716	667.032	667.366	3	10768	405129	m10006_KI_Hippo_12_TrypLysC_2MC_2Mods_TMT_IAA_20ppm_0.9Da	667.031	1.39	5.12	0.362	28/44	sp|Q99K48|NONO_MOUSE	0	R.RMEELHNQEVQK.R	327	338	1	Nono
10793	35.21	717	629.852	629.851	2	10768	405129	m10006_KI_Hippo_12_TrypLysC_2MC_2Mods_TMT_IAA_20ppm_0.9Da	629.851	0.57	3.188	0.287	15/18	sp|Q8QZY1|EIF3L_MOUSE	0	K.VSGGPSLEQR.F	144	153	0	Eif3l
10809	35.25	724	564.677	564.677	3	10785	405129	m10006_KI_Hippo_12_TrypLysC_2MC_2Mods_TMT_IAA_20ppm_0.9Da	564.676	0.73	2.244	0.153	19/32	sp|P18760|COF1_MOUSE	1	K.SSTPEEVKK.R	23	31	1	Cfl1
10823	35.28	733	723.921	723.92	2	10800	405129	m10006_KI_Hippo_12_TrypLysC_2MC_2Mods_TMT_IAA_20ppm_0.9Da	723.919	1.51	3.837	0.345	16/16	sp|Q5SNZ0|GRDN_MOUSE	2	R.NNATLQAEK.Q	1054	1062	0	Ccdc88a
10844	35.33	742	698.896	698.896	2	10817	405129	m10006_KI_Hippo_12_TrypLysC_2MC_2Mods_TMT_IAA_20ppm_0.9Da	698.895	0.75	2.047	0.353	9/12	tr|B8JJ66|B8JJ66_MOUSE	3	R.DKEDLYR.T	166	172	1	2310061I04Rik
10845	35.33	743	436.779	436.779	2	10817	405129	m10006_KI_Hippo_12_TrypLysC_2MC_2Mods_TMT_IAA_20ppm_0.9Da	436.779	0.22	1.899	0.242	12/12	sp|Q80XE1|RIC8B_MOUSE	1	R.GLLAGGR.G	456	462	0	Ric8b
10849	35.34	745	661.33	661.33	2	10817	405129	m10006_KI_Hippo_12_TrypLysC_2MC_2Mods_TMT_IAA_20ppm_0.9Da	661.33	1.04	3.346	0.443	15/16	sp|Q921M4|GOGA2_MOUSE	3	K.GESAMWQQR.V	402	410	0	Golga2
10856	35.36	748	400.242	400.242	3	10834	405129	m10006_KI_Hippo_12_TrypLysC_2MC_2Mods_TMT_IAA_20ppm_0.9Da	400.242	-0.08	2.249	0.289	18/28	sp|Q8K330|SSH3_MOUSE	1	K.EELGLRPR.I	521	528	1	Ssh3
10857	35.36	749	559.946	559.946	3	10834	405129	m10006_KI_Hippo_12_TrypLysC_2MC_2Mods_TMT_IAA_20ppm_0.9Da	559.945	1.17	3.745	0.472	28/48	sp|Q80V42|CBPM_MOUSE	0	K.YVANMHGDETVGR.E	78	90	0	Cpm
10862	35.38	751	716.365	716.365	2	10834	405129	m10006_KI_Hippo_12_TrypLysC_2MC_2Mods_TMT_IAA_20ppm_0.9Da	716.364	0.93	3.371	0.553	17/20	sp|Q6PGN3|DCLK2_MOUSE	5	R.CLSPEGVNGNR.C	372	382	0	Dclk2
10869	35.4	754	688.884	688.883	2	10855	405129	m10006_KI_Hippo_12_TrypLysC_2MC_2Mods_TMT_IAA_20ppm_0.9Da	688.882	1.99	3.005	0.524	18/18	sp|Q6PFD5|DLGP3_MOUSE	1	R.DGYPGAGPGK.G	340	349	0	Dlgap3
10878	35.42	759	654.866	654.866	2	10855	405129	m10006_KI_Hippo_12_TrypLysC_2MC_2Mods_TMT_IAA_20ppm_0.9Da	654.865	1.54	2.197	0.334	11/12	sp|P63017|HSP7C_MOUSE	1	R.M*VQEAEK.Y	518	524	0	Hspa8
10891	35.46	766	501.302	501.303	2	10868	405129	m10006_KI_Hippo_12_TrypLysC_2MC_2Mods_TMT_IAA_20ppm_0.9Da	501.301	3.34	2.316	0.141	12/12	sp|Q8BMA6|SRP68_MOUSE	1	R.DALQAVR.E	345	351	0	Srp68
10903	35.49	772	507.237	507.236	3	10889	405129	m10006_KI_Hippo_12_TrypLysC_2MC_2Mods_TMT_IAA_20ppm_0.9Da	507.233	7.83	3.193	0.575	20/32	sp|Q9JHU4|DYHC1_MOUSE	0	K.TFDHYCEYR.R	2632	2640	0	Dync1h1
10913	35.52	777	754.913	754.912	2	10889	405129	m10006_KI_Hippo_12_TrypLysC_2MC_2Mods_TMT_IAA_20ppm_0.9Da	754.911	2.27	3.497	0.45	16/16	sp|Q99KN9|EPN4_MOUSE	1	R.SQNTDMVQK.S	465	473	0	Clint1
10914	35.52	778	760.347	760.347	2	10889	405129	m10006_KI_Hippo_12_TrypLysC_2MC_2Mods_TMT_IAA_20ppm_0.9Da	760.346	2.42	2.85	0.594	15/16	sp|Q9JHU4|DYHC1_MOUSE	0	K.TFDHYCEYR.R	2632	2640	0	Dync1h1
10923	35.54	782	567.31	567.644	3	10902	405129	m10006_KI_Hippo_12_TrypLysC_2MC_2Mods_TMT_IAA_20ppm_0.9Da	567.309	2.49	3.487	0.43	22/48	sp|Q8BI72|CARF_MOUSE	0	K.SSSETASSGLTSK.S	304	316	0	Cdkn2aip
10934	35.58	788	554.802	554.802	2	10917	405129	m10006_KI_Hippo_12_TrypLysC_2MC_2Mods_TMT_IAA_20ppm_0.9Da	554.801	1.32	1.659	0.292	11/12	sp|Q9Z0U1|ZO2_MOUSE	0	K.VNTQDFR.G	538	544	0	Tjp2
10936	35.58	790	850.461	850.461	2	10917	405129	m10006_KI_Hippo_12_TrypLysC_2MC_2Mods_TMT_IAA_20ppm_0.9Da	850.459	2.27	5.244	0.638	24/24	sp|Q8BI72|CARF_MOUSE	0	K.SSSETASSGLTSK.S	304	316	0	Cdkn2aip
10939	35.59	791	578.31	578.31	2	10917	405129	m10006_KI_Hippo_12_TrypLysC_2MC_2Mods_TMT_IAA_20ppm_0.9Da	578.309	1.46	2.506	0.53	15/16	sp|Q8K4P0|WDR33_MOUSE	0	R.GPPGAWEGR.R	1065	1073	0	Wdr33
10948	35.62	795	543.042	543.293	4	10932	405129	m10006_KI_Hippo_12_TrypLysC_2MC_2Mods_TMT_IAA_20ppm_0.9Da	543.042	0.94	4.142	0.317	41/84	sp|P09671|SODM_MOUSE	0	K.HHAAYVNNLNATEEK.Y	54	68	0	Sod2
10949	35.62	796	723.721	724.056	3	10932	405129	m10006_KI_Hippo_12_TrypLysC_2MC_2Mods_TMT_IAA_20ppm_0.9Da	723.72	1.86	6.493	0.471	35/56	sp|P09671|SODM_MOUSE	0	K.HHAAYVNNLNATEEK.Y	54	68	0	Sod2
10963	35.66	802	516.797	516.796	2	10947	405129	m10006_KI_Hippo_12_TrypLysC_2MC_2Mods_TMT_IAA_20ppm_0.9Da	516.798	-2.92	2.604	0.173	11/12	sp|P62482|KCAB2_MOUSE	2	K.ILSEEGR.R	277	283	0	Kcnab2
10965	35.66	804	587.366	587.367	2	10947	405129	m10006_KI_Hippo_12_TrypLysC_2MC_2Mods_TMT_IAA_20ppm_0.9Da	587.366	1.1	2.567	0.384	12/12	tr|E9PW06|E9PW06_MOUSE	1	R.AAPTEVK.I	823	829	0	Nfasc
10969	35.68	805	481.615	481.615	3	10947	405129	m10006_KI_Hippo_12_TrypLysC_2MC_2Mods_TMT_IAA_20ppm_0.9Da	481.614	1.43	2.92	0.412	24/44	sp|Q99N95|RM03_MOUSE	1	R.RPGAISTGDIAR.V	239	250	1	Mrpl3
10970	35.68	807	709.425	709.426	2	10947	405129	m10006_KI_Hippo_12_TrypLysC_2MC_2Mods_TMT_IAA_20ppm_0.9Da	709.424	1.18	3.894	0.376	14/14	sp|Q80TL4|K1045_MOUSE	4	R.QTVEQVQK.V	9	16	0	Kiaa1045
11005	35.8	824	583.851	583.849	2	10981	405129	m10006_KI_Hippo_12_TrypLysC_2MC_2Mods_TMT_IAA_20ppm_0.9Da	583.85	0.61	2.5	0.269	12/12	sp|Q62413|EPHA6_MOUSE	1	K.AFAGNTK.C	285	291	0	Epha6
11023	35.85	835	709.418	709.418	2	10996	405129	m10006_KI_Hippo_12_TrypLysC_2MC_2Mods_TMT_IAA_20ppm_0.9Da	709.424	-9.44	3.917	0.353	14/14	sp|Q80TL4|K1045_MOUSE	4	R.QTVEQVQK.V	9	16	0	Kiaa1045
11026	35.85	837	723.713	723.713	3	10996	405129	m10006_KI_Hippo_12_TrypLysC_2MC_2Mods_TMT_IAA_20ppm_0.9Da	723.72	-9.75	6.504	0.542	38/56	sp|P09671|SODM_MOUSE	0	K.HHAAYVNNLNATEEK.Y	54	68	0	Sod2
11038	35.89	841	766.962	766.962	2	11017	405129	m10006_KI_Hippo_12_TrypLysC_2MC_2Mods_TMT_IAA_20ppm_0.9Da	766.962	1.05	2.996	0.346	16/18	sp|Q61553|FSCN1_MOUSE	3	R.KVTGTLDANR.S	399	408	1	Fscn1
11042	35.9	844	692.349	692.349	2	11017	405129	m10006_KI_Hippo_12_TrypLysC_2MC_2Mods_TMT_IAA_20ppm_0.9Da	692.348	1.39	1.737	0.415	13/18	sp|P05202|AATM_MOUSE	0	R.DAGM*QLQGYR.Y	171	180	0	Got2
11045	35.91	845	627.987	628.322	3	11017	405129	m10006_KI_Hippo_12_TrypLysC_2MC_2Mods_TMT_IAA_20ppm_0.9Da	627.986	1.1	3.541	0.326	23/52	sp|Q5SUE8|ANR40_MOUSE	0	R.NAASTLTERPCYNR.R	343	356	1	Ankrd40
11063	35.97	855	614.395	614.396	2	11036	405129	m10006_KI_Hippo_12_TrypLysC_2MC_2Mods_TMT_IAA_20ppm_0.9Da	614.395	0.41	2.591	0.348	12/12	sp|Q6P4S6|SIK3_MOUSE	3	R.ATHLVTK.A	25	31	0	Sik3
11073	36	859	567.811	567.81	2	11057	405129	m10006_KI_Hippo_12_TrypLysC_2MC_2Mods_TMT_IAA_20ppm_0.9Da	567.811	0.21	2.666	0.38	14/14	sp|Q8R105|VP37C_MOUSE	0	R.EMALATNR.S	40	47	0	Vps37c
11074	36	860	469.305	469.304	3	11057	405129	m10006_KI_Hippo_12_TrypLysC_2MC_2Mods_TMT_IAA_20ppm_0.9Da	469.304	1.13	2.017	0.026	17/24	tr|Q68FG2|Q68FG2_MOUSE	0	R.SLADGKK.A	945	951	1	Sptbn2
11077	36.01	861	615.695	616.029	3	11057	405129	m10006_KI_Hippo_12_TrypLysC_2MC_2Mods_TMT_IAA_20ppm_0.9Da	615.694	0.99	5.176	0.51	30/44	sp|P06837|NEUM_MOUSE	0	K.KGDAPAAEAEAK.E	56	67	1	Gap43
11081	36.02	863	641.991	642.325	3	11057	405129	m10006_KI_Hippo_12_TrypLysC_2MC_2Mods_TMT_IAA_20ppm_0.9Da	641.992	-0.34	4.892	0.283	27/44	tr|E9Q5W5|E9Q5W5_MOUSE	0	K.HPYNNNTSFEDK.V	2669	2680	0	Zzef1
11097	36.07	872	763.381	763.382	2	11068	405129	m10006_KI_Hippo_12_TrypLysC_2MC_2Mods_TMT_IAA_20ppm_0.9Da	763.38	2.41	3.725	0.579	20/22	sp|P62482|KCAB2_MOUSE	4	-.MYPESTTGSPAR.L	1	12	0	Kcnab2
11102	36.1	874	572.335	572.335	2	11100	405129	m10006_KI_Hippo_12_TrypLysC_2MC_2Mods_TMT_IAA_20ppm_0.9Da	572.338	-5.36	3.11	0.452	16/16	sp|O89029|MATN4_MOUSE	3	R.VAEVAAQAR.A	156	164	0	Matn4
11103	36.1	875	595.858	595.859	2	11100	405129	m10006_KI_Hippo_12_TrypLysC_2MC_2Mods_TMT_IAA_20ppm_0.9Da	595.861	-4.63	2.283	0.295	12/12	tr|E9Q616|E9Q616_MOUSE	0	K.GTNVDVK.V	1931	1937	0	Ahnak
11113	36.13	880	423.752	423.752	4	11100	405129	m10006_KI_Hippo_12_TrypLysC_2MC_2Mods_TMT_IAA_20ppm_0.9Da	423.754	-5.34	3.998	0.46	29/66	sp|Q2PFD7|PSD3_MOUSE	7	K.NAVSVHHALASK.A	833	844	0	Psd3
11116	36.14	881	703.449	703.45	2	11100	405129	m10006_KI_Hippo_12_TrypLysC_2MC_2Mods_TMT_IAA_20ppm_0.9Da	703.453	-4.77	2.171	0.258	12/12	tr|Q68FG2|Q68FG2_MOUSE	0	R.SLADGKK.A	945	951	1	Sptbn2
11124	36.16	885	791.383	792.386	2	11101	405129	m10006_KI_Hippo_12_TrypLysC_2MC_2Mods_TMT_IAA_20ppm_0.9Da	791.383	-0.63	2.418	0.443	16/16	tr|B1AS67|B1AS67_MOUSE	0	R.CQNPACMDK.G	14	22	0	Plekhg5
11127	36.17	886	631.38	631.381	2	11101	405129	m10006_KI_Hippo_12_TrypLysC_2MC_2Mods_TMT_IAA_20ppm_0.9Da	631.379	1.53	1.988	0.134	12/12	sp|Q9ERK4|XPO2_MOUSE	2	K.SQDNVIK.V	53	59	0	Cse1l
11143	36.22	895	684.362	684.361	2	11122	405129	m10006_KI_Hippo_12_TrypLysC_2MC_2Mods_TMT_IAA_20ppm_0.9Da	684.366	-4.96	2.451	0.415	13/14	sp|Q91VR2|ATPG_MOUSE	2	K.NASDM*IDK.L	263	270	0	Atp5c1
11158	36.27	902	782.889	782.889	2	11133	405129	m10006_KI_Hippo_12_TrypLysC_2MC_2Mods_TMT_IAA_20ppm_0.9Da	782.892	-3.91	4.62	0.602	19/24	sp|Q08093|CNN2_MOUSE	1	K.CASQVGMTAPGTR.R	215	227	0	Cnn2
11165	36.29	906	755.427	755.427	2	11133	405129	m10006_KI_Hippo_12_TrypLysC_2MC_2Mods_TMT_IAA_20ppm_0.9Da	755.43	-4.42	2.567	0.338	16/18	sp|Q8CI08|SLAI2_MOUSE	1	R.TSSTQVDSVK.S	421	430	0	Slain2
11168	36.3	907	542.98	542.98	3	11152	405129	m10006_KI_Hippo_12_TrypLysC_2MC_2Mods_TMT_IAA_20ppm_0.9Da	542.979	1.57	4.042	0.48	24/40	sp|P10853|H2B1F_MOUSE	14	K.QVHPDTGISSK.A	48	58	0	Hist1h2bf
11173	36.31	911	465.967	465.967	3	11152	405129	m10006_KI_Hippo_12_TrypLysC_2MC_2Mods_TMT_IAA_20ppm_0.9Da	465.966	1.04	3.125	0.326	25/28	sp|Q8R1T1|CHMP7_MOUSE	1	K.RIEALHAK.L	294	301	1	Chmp7
11186	36.35	918	504.293	504.293	3	11167	405129	m10006_KI_Hippo_12_TrypLysC_2MC_2Mods_TMT_IAA_20ppm_0.9Da	504.292	1.71	1.967	0.262	21/32	sp|Q80XK6|ATG2B_MOUSE	1	R.IEHVPENSK.T	175	183	0	Atg2b
11189	36.36	919	545.799	545.8	2	11167	405129	m10006_KI_Hippo_12_TrypLysC_2MC_2Mods_TMT_IAA_20ppm_0.9Da	545.797	3.24	2.602	0.224	13/14	sp|Q9JK81|MYG1_MOUSE	1	R.EGALNMAR.A	355	362	0	Myg1
11194	36.37	921	778.396	778.397	2	11167	405129	m10006_KI_Hippo_12_TrypLysC_2MC_2Mods_TMT_IAA_20ppm_0.9Da	778.395	1.82	2.663	0.479	15/16	sp|Q9CQ69|QCR8_MOUSE	1	K.NPAM*YENDK.-	74	82	0	Uqcrq
11207	36.41	927	608.868	608.867	2	11182	405129	m10006_KI_Hippo_12_TrypLysC_2MC_2Mods_TMT_IAA_20ppm_0.9Da	608.869	-1.94	2.378	0.238	12/12	sp|Q9DBG6|RPN2_MOUSE	1	K.DQSIAPK.T	386	392	0	Rpn2
11217	36.45	932	632.853	632.851	2	11201	405129	m10006_KI_Hippo_12_TrypLysC_2MC_2Mods_TMT_IAA_20ppm_0.9Da	632.852	0.49	2.71	0.36	12/12	sp|P20029|GRP78_MOUSE	0	R.MVNDAEK.F	542	548	0	Hspa5
11222	36.46	936	646.356	646.356	2	11201	405129	m10006_KI_Hippo_12_TrypLysC_2MC_2Mods_TMT_IAA_20ppm_0.9Da	646.358	-2.97	2.023	0.093	12/12	sp|Q3UHN9|NDST1_MOUSE	1	K.DCSINPK.S	197	203	0	Ndst1
11228	36.48	939	519.264	519.264	3	11201	405129	m10006_KI_Hippo_12_TrypLysC_2MC_2Mods_TMT_IAA_20ppm_0.9Da	519.266	-3.23	3.518	0.478	23/32	sp|Q9CQ69|QCR8_MOUSE	1	K.NPAM*YENDK.-	74	82	0	Uqcrq
11231	36.49	940	813.964	813.964	2	11201	405129	m10006_KI_Hippo_12_TrypLysC_2MC_2Mods_TMT_IAA_20ppm_0.9Da	813.964	-0.33	3.079	0.571	20/20	sp|P10853|H2B1F_MOUSE	14	K.QVHPDTGISSK.A	48	58	0	Hist1h2bf
11239	36.51	944	614.3	614.3	2	11216	405129	m10006_KI_Hippo_12_TrypLysC_2MC_2Mods_TMT_IAA_20ppm_0.9Da	614.299	1.37	1.352	0.256	12/14	sp|Q9JMH9|MY18A_MOUSE	6	R.SLEEMSM*R.R	35	42	0	Myo18a
11249	36.54	948	582.845	582.844	2	11233	405129	m10006_KI_Hippo_12_TrypLysC_2MC_2Mods_TMT_IAA_20ppm_0.9Da	582.844	1.05	2.366	0.479	12/12	sp|P16858|G3P_MOUSE	2	R.AAICSGK.V	19	25	0	Gapdh
11253	36.56	950	663.894	663.893	2	11233	405129	m10006_KI_Hippo_12_TrypLysC_2MC_2Mods_TMT_IAA_20ppm_0.9Da	663.893	2.2	2.8	0.257	12/12	sp|O08638|MYH11_MOUSE	6	K.NVHELEK.S	1526	1532	0	Myh11
11261	36.58	955	422.238	422.237	3	11233	405129	m10006_KI_Hippo_12_TrypLysC_2MC_2Mods_TMT_IAA_20ppm_0.9Da	422.237	0.97	2.704	0.11	18/24	sp|P20029|GRP78_MOUSE	0	R.MVNDAEK.F	542	548	0	Hspa5
11265	36.6	957	783.942	783.941	2	11233	405129	m10006_KI_Hippo_12_TrypLysC_2MC_2Mods_TMT_IAA_20ppm_0.9Da	783.941	1.58	3.185	0.48	19/20	sp|Q6IFT4|RHG20_MOUSE	1	K.QSSVTGTDVSK.R	759	769	0	Arhgap20
11274	36.61	962	744.926	744.927	2	11248	405129	m10006_KI_Hippo_12_TrypLysC_2MC_2Mods_TMT_IAA_20ppm_0.9Da	744.925	2.18	3.608	0.386	16/18	tr|D3YWX2|D3YWX2_MOUSE	1	K.SQAEPLSGNK.E	853	862	0	Ylpm1
11277	36.62	964	532.646	532.646	3	11248	405129	m10006_KI_Hippo_12_TrypLysC_2MC_2Mods_TMT_IAA_20ppm_0.9Da	532.645	1.32	3.09	0.206	18/24	sp|Q8K394|PLCL2_MOUSE	0	K.KVCQDMK.Q	424	430	1	Plcl2
11286	36.64	968	747.407	747.407	2	11267	405129	m10006_KI_Hippo_12_TrypLysC_2MC_2Mods_TMT_IAA_20ppm_0.9Da	747.405	2.59	3.099	0.358	16/16	tr|E9PYG6|E9PYG6_MOUSE	0	K.QSCELSPSK.L	817	825	0	Rasa1
11289	36.65	969	682.869	682.869	2	11267	405129	m10006_KI_Hippo_12_TrypLysC_2MC_2Mods_TMT_IAA_20ppm_0.9Da	682.868	1.3	1.234	0.028	10/12	sp|Q62443|NPTX1_MOUSE	0	R.TNYM*YAK.V	236	242	0	Nptx1
11293	36.66	972	624.865	624.865	2	11267	405129	m10006_KI_Hippo_12_TrypLysC_2MC_2Mods_TMT_IAA_20ppm_0.9Da	624.864	2.34	2.827	0.484	14/14	sp|Q8K440|ABC8B_MOUSE	1	K.LSAEGEGK.L	737	744	0	Abca8b
11294	36.66	973	985.027	985.528	2	11267	405129	m10006_KI_Hippo_12_TrypLysC_2MC_2Mods_TMT_IAA_20ppm_0.9Da	985.024	2.45	5.881	0.454	24/28	tr|E9PZA8|E9PZA8_MOUSE	0	R.QQSLQQPLSQNQQGR.Q	105	119	0	Syt7
11301	36.68	975	657.02	657.019	3	11282	405129	m10006_KI_Hippo_12_TrypLysC_2MC_2Mods_TMT_IAA_20ppm_0.9Da	657.019	2.5	5.52	0.508	34/56	tr|E9PZA8|E9PZA8_MOUSE	0	R.QQSLQQPLSQNQQGR.Q	105	119	0	Syt7
11303	36.68	977	567.002	567.002	3	11282	405129	m10006_KI_Hippo_12_TrypLysC_2MC_2Mods_TMT_IAA_20ppm_0.9Da	567.002	0.2	3.495	0.102	30/40	sp|Q99MU3|DSRAD_MOUSE	2	K.RVENGQEPAIK.H	361	371	1	Adar
11323	36.73	987	520.309	520.309	2	11299	405129	m10006_KI_Hippo_12_TrypLysC_2MC_2Mods_TMT_IAA_20ppm_0.9Da	520.309	1.69	1.786	0.195	12/14	sp|Q8BNW9|KBTBB_MOUSE	0	R.LPEGAPAR.G	349	356	0	Kbtbd11
11324	36.73	988	555.018	555.018	3	11299	405129	m10006_KI_Hippo_12_TrypLysC_2MC_2Mods_TMT_IAA_20ppm_0.9Da	555.017	2.22	4.39	0.546	25/32	sp|Q9D1G1|RAB1B_MOUSE	0	K.KVVDNTTAK.E	129	137	1	Rab1b
11326	36.74	989	549.304	549.304	3	11299	405129	m10006_KI_Hippo_12_TrypLysC_2MC_2Mods_TMT_IAA_20ppm_0.9Da	549.302	3.09	4.317	0.473	33/40	sp|P60710|ACTB_MOUSE	13	R.HQGVM*VGMGQK.D	40	50	0	Actb
11340	36.77	997	545.627	545.961	3	11320	405129	m10006_KI_Hippo_12_TrypLysC_2MC_2Mods_TMT_IAA_20ppm_0.9Da	545.626	1.83	4.469	0.515	31/44	sp|Q3UH99|SHSA6_MOUSE	1	R.QQGPIPIAHCER.E	227	238	0	Shisa6
11357	36.81	1004	503.95	503.951	3	11333	405129	m10006_KI_Hippo_12_TrypLysC_2MC_2Mods_TMT_IAA_20ppm_0.9Da	503.949	3.33	2.78	0.074	20/28	sp|Q91W53|GOGA7_MOUSE	1	K.YIQEQNEK.I	96	103	0	Golga7
11361	36.82	1007	581.95	581.951	3	11333	405129	m10006_KI_Hippo_12_TrypLysC_2MC_2Mods_TMT_IAA_20ppm_0.9Da	581.949	1.52	3.159	0.594	27/44	sp|P48774|GSTM5_MOUSE	2	K.RYICGEAPDYDR.S	35	46	1	Gstm5
11371	36.84	1012	525.795	525.795	2	11354	405129	m10006_KI_Hippo_12_TrypLysC_2MC_2Mods_TMT_IAA_20ppm_0.9Da	525.794	1.2	3.04	0.319	12/12	sp|O88448|KLC2_MOUSE	2	R.SSEMLVR.K	550	556	0	Klc2
11376	36.85	1015	648.309	648.309	2	11354	405129	m10006_KI_Hippo_12_TrypLysC_2MC_2Mods_TMT_IAA_20ppm_0.9Da	648.307	1.9	2.444	0.641	13/14	sp|Q69ZR2|HECD1_MOUSE	1	R.CFETCPPR.T	44	51	0	Hectd1
11377	36.85	1016	817.937	817.937	2	11354	405129	m10006_KI_Hippo_12_TrypLysC_2MC_2Mods_TMT_IAA_20ppm_0.9Da	817.935	2.12	4.161	0.532	19/22	sp|Q3UH99|SHSA6_MOUSE	1	R.QQGPIPIAHCER.E	227	238	0	Shisa6
11391	36.88	1023	657.843	657.843	2	11367	405129	m10006_KI_Hippo_12_TrypLysC_2MC_2Mods_TMT_IAA_20ppm_0.9Da	657.842	1.16	2.337	0.367	12/12	tr|F8VPZ3|F8VPZ3_MOUSE	0	K.CFSEGEK.V	134	140	0	Usp32
11404	36.91	1028	770.924	770.923	2	11386	405129	m10006_KI_Hippo_12_TrypLysC_2MC_2Mods_TMT_IAA_20ppm_0.9Da	770.922	1.71	3.515	0.531	18/18	sp|Q9D517|PLCC_MOUSE	0	K.GSSYGNQELK.K	364	373	0	Agpat3
11408	36.92	1030	541.297	541.296	2	11386	405129	m10006_KI_Hippo_12_TrypLysC_2MC_2Mods_TMT_IAA_20ppm_0.9Da	541.296	1.74	1.993	0.159	9/12	sp|Q3UTQ8|CDKL5_MOUSE	2	K.NSFSEIR.I	869	875	0	Cdkl5
11409	36.92	1031	622.623	622.623	3	11386	405129	m10006_KI_Hippo_12_TrypLysC_2MC_2Mods_TMT_IAA_20ppm_0.9Da	622.623	0.83	4.801	0.758	35/48	sp|P08752|GNAI2_MOUSE	0	K.IIHEDGYSEEECR.Q	55	67	0	Gnai2
11411	36.92	1032	551.826	551.825	2	11386	405129	m10006_KI_Hippo_12_TrypLysC_2MC_2Mods_TMT_IAA_20ppm_0.9Da	551.825	1.78	2.422	0.108	12/12	sp|Q8K209|GPR56_MOUSE	0	K.ELQQLSR.Y	182	188	0	Gpr56
11419	36.95	1034	542.277	542.277	2	11401	405129	m10006_KI_Hippo_12_TrypLysC_2MC_2Mods_TMT_IAA_20ppm_0.9Da	542.276	1.33	2.024	0.313	12/12	sp|P24527|LKHA4_MOUSE	0	R.CSVDFAR.R	26	32	0	Lta4h
11420	36.95	1036	640.837	640.837	2	11401	405129	m10006_KI_Hippo_12_TrypLysC_2MC_2Mods_TMT_IAA_20ppm_0.9Da	640.836	1.26	1.949	0.169	12/16	sp|Q921Q7|RIN1_MOUSE	0	R.AATMLM*QNR.Y	356	364	0	Rin1
11421	36.95	1037	832.023	832.022	2	11401	405129	m10006_KI_Hippo_12_TrypLysC_2MC_2Mods_TMT_IAA_20ppm_0.9Da	832.022	2.01	3.18	0.398	16/16	sp|Q9D1G1|RAB1B_MOUSE	0	K.KVVDNTTAK.E	129	137	1	Rab1b
11424	36.96	1038	488.288	488.287	3	11401	405129	m10006_KI_Hippo_12_TrypLysC_2MC_2Mods_TMT_IAA_20ppm_0.9Da	488.287	2	2.72	0.248	19/28	sp|P23116|EIF3A_MOUSE	0	R.RAEEQMLK.E	817	824	1	Eif3a
11448	37.02	1049	746.393	746.393	2	11418	405129	m10006_KI_Hippo_12_TrypLysC_2MC_2Mods_TMT_IAA_20ppm_0.9Da	746.39	3.44	2.952	0.361	14/14	sp|Q5SQX6|CYFP2_MOUSE	1	R.YNYTSEEK.F	440	447	0	Cyfip2
11449	37.02	1050	657.373	657.374	2	11418	405129	m10006_KI_Hippo_12_TrypLysC_2MC_2Mods_TMT_IAA_20ppm_0.9Da	657.371	2.5	2.966	0.421	12/12	sp|Q5H8C4|VP13A_MOUSE	1	K.VTYESEK.A	2503	2509	0	Vps13a
11452	37.03	1052	878.948	878.949	2	11418	405129	m10006_KI_Hippo_12_TrypLysC_2MC_2Mods_TMT_IAA_20ppm_0.9Da	878.945	3.28	2.547	0.516	18/20	sp|P10126|EF1A1_MOUSE	2	K.M*DSTEPPYSQK.R	155	165	0	Eef1a1
11456	37.04	1054	586.301	586.3	3	11435	405129	m10006_KI_Hippo_12_TrypLysC_2MC_2Mods_TMT_IAA_20ppm_0.9Da	586.299	2.48	2.719	0.456	23/40	sp|P10126|EF1A1_MOUSE	2	K.M*DSTEPPYSQK.R	155	165	0	Eef1a1
11464	37.06	1057	617.876	617.875	2	11454	405129	m10006_KI_Hippo_12_TrypLysC_2MC_2Mods_TMT_IAA_20ppm_0.9Da	617.874	2.97	2.681	0.296	12/12	sp|O55029|COPB2_MOUSE	0	R.ESNSIVK.I	407	413	0	Copb2
11469	37.07	1060	654.867	654.867	2	11454	405129	m10006_KI_Hippo_12_TrypLysC_2MC_2Mods_TMT_IAA_20ppm_0.9Da	654.865	2.83	1.971	0.26	11/12	sp|P63017|HSP7C_MOUSE	1	R.M*VQEAEK.Y	518	524	0	Hspa8
11470	37.07	1061	675.878	675.878	2	11454	405129	m10006_KI_Hippo_12_TrypLysC_2MC_2Mods_TMT_IAA_20ppm_0.9Da	675.876	2.7	3.259	0.462	14/14	tr|B2KF50|B2KF50_MOUSE	0	K.DCNVVASK.L	226	233	0	Uhrf1bp1
11477	37.09	1064	580.337	580.337	2	11454	405129	m10006_KI_Hippo_12_TrypLysC_2MC_2Mods_TMT_IAA_20ppm_0.9Da	580.335	3.18	2.763	0.22	14/14	sp|Q9WU78|PDC6I_MOUSE	1	K.DLQQSIAR.E	708	715	0	Pdcd6ip
11493	37.14	1073	659.617	659.868	4	11463	405129	m10006_KI_Hippo_12_TrypLysC_2MC_2Mods_TMT_IAA_20ppm_0.9Da	659.615	3.51	4.06	0.496	39/144	sp|O88935|SYN1_MOUSE	2	R.QSRPVAGGPGAPPAARPPASPSPQR.Q	532	556	2	Syn1
11507	37.17	1081	723.424	723.424	2	11484	405129	m10006_KI_Hippo_12_TrypLysC_2MC_2Mods_TMT_IAA_20ppm_0.9Da	723.422	3.4	3.64	0.362	18/18	tr|F8VPK8|F8VPK8_MOUSE	0	K.QAGGTIESPK.E	1224	1233	0	Pcdh9
11532	37.25	1092	688.375	688.374	2	11516	405129	m10006_KI_Hippo_12_TrypLysC_2MC_2Mods_TMT_IAA_20ppm_0.9Da	688.373	2.93	3.621	0.495	17/20	tr|E9Q828|E9Q828_MOUSE	3	K.GIIDSTAGEQR.Q	768	778	0	Atp2b4
11544	37.29	1098	768.778	769.111	3	11516	405129	m10006_KI_Hippo_12_TrypLysC_2MC_2Mods_TMT_IAA_20ppm_0.9Da	768.776	2.96	6.685	0.626	41/68	sp|Q6PDL0|DC1L2_MOUSE	0	K.KTGSPGSPSAGGVQSTAK.K	440	457	1	Dync1li2
11549	37.29	1101	602.693	603.028	3	11531	405129	m10006_KI_Hippo_12_TrypLysC_2MC_2Mods_TMT_IAA_20ppm_0.9Da	602.691	3.15	4.549	0.348	26/36	sp|Q8C8R3|ANK2_MOUSE	9	K.KSEEQIGEAK.E	2216	2225	1	Ank2
11566	37.34	1109	526.784	526.785	2	11546	405129	m10006_KI_Hippo_12_TrypLysC_2MC_2Mods_TMT_IAA_20ppm_0.9Da	526.782	3.29	1.812	0.015	12/12	sp|Q8BYI9|TENR_MOUSE	1	K.FAVEDSR.S	1244	1250	0	Tnr
11570	37.35	1111	631.865	631.865	2	11546	405129	m10006_KI_Hippo_12_TrypLysC_2MC_2Mods_TMT_IAA_20ppm_0.9Da	631.863	3.24	2.22	0.275	12/12	sp|Q8BG79|C19L2_MOUSE	0	K.ETQMPAK.R	521	527	0	Cwf19l2
11578	37.38	1115	418.578	418.578	3	11546	405129	m10006_KI_Hippo_12_TrypLysC_2MC_2Mods_TMT_IAA_20ppm_0.9Da	418.577	2.82	1.697	0.34	23/36	sp|Q3UMR0|ANR27_MOUSE	2	K.GDTALHIAAR.W	565	574	0	Ankrd27
11584	37.4	1119	522.306	522.306	2	11565	405129	m10006_KI_Hippo_12_TrypLysC_2MC_2Mods_TMT_IAA_20ppm_0.9Da	522.306	-0.25	2.304	0.275	11/12	sp|Q05512|MARK2_MOUSE	12	R.NSPLLDR.A	482	488	0	Mark2
11604	37.46	1130	691.391	691.391	2	11582	405129	m10006_KI_Hippo_12_TrypLysC_2MC_2Mods_TMT_IAA_20ppm_0.9Da	691.39	0.97	2.925	0.458	15/16	tr|E9PV86|E9PV86_MOUSE	3	R.GGTSDPYVK.F	277	285	0	Mctp1
11607	37.46	1131	532.303	532.303	2	11582	405129	m10006_KI_Hippo_12_TrypLysC_2MC_2Mods_TMT_IAA_20ppm_0.9Da	532.301	3.08	2.265	0.198	13/14	sp|Q91ZR2|SNX18_MOUSE	1	R.SDLSLGSR.G	190	197	0	Snx18
11634	37.54	1145	658.901	658.901	2	11616	405129	m10006_KI_Hippo_12_TrypLysC_2MC_2Mods_TMT_IAA_20ppm_0.9Da	658.901	0.08	3.183	0.358	14/14	sp|Q61136|PRP4B_MOUSE	0	R.ANQEVAVK.I	710	717	0	Prpf4b
11650	37.59	1153	721.402	721.403	2	11633	405129	m10006_KI_Hippo_12_TrypLysC_2MC_2Mods_TMT_IAA_20ppm_0.9Da	721.402	-0.03	4.913	0.529	22/24	tr|A2AE27|A2AE27_MOUSE	0	R.AGLQASAAAPEAR.S	20	32	0	Ampd2
11654	37.6	1155	748.898	748.9	2	11633	405129	m10006_KI_Hippo_12_TrypLysC_2MC_2Mods_TMT_IAA_20ppm_0.9Da	748.899	-0.88	3.618	0.638	17/20	sp|P12960|CNTN1_MOUSE	0	R.VQVTSQEYSAR.L	859	869	0	Cntn1
11662	37.62	1159	439.253	439.254	3	11633	405129	m10006_KI_Hippo_12_TrypLysC_2MC_2Mods_TMT_IAA_20ppm_0.9Da	439.253	-0.81	2.511	0.185	17/24	sp|P59913|PCMD1_MOUSE	0	K.EHIEAMK.R	319	325	0	Pcmtd1
11671	37.65	1164	583.796	583.796	2	11648	405129	m10006_KI_Hippo_12_TrypLysC_2MC_2Mods_TMT_IAA_20ppm_0.9Da	583.797	-0.78	3.005	0.472	14/14	sp|P46656|ADX_MOUSE	0	K.AMDNMTVR.V	163	170	0	Fdx1
11674	37.66	1165	1196.1	1196.6	2	11648	405129	m10006_KI_Hippo_12_TrypLysC_2MC_2Mods_TMT_IAA_20ppm_0.9Da	1196.1	-0.34	6.383	0.738	35/48	sp|Q8VD37|SGIP1_MOUSE	2	R.TVVSSPGPGSGSGTGTTSGASSPAR.P	420	444	0	Sgip1
11679	37.67	1167	662.862	662.863	2	11665	405129	m10006_KI_Hippo_12_TrypLysC_2MC_2Mods_TMT_IAA_20ppm_0.9Da	662.863	-0.72	3.488	0.513	14/14	sp|P29341|PABP1_MOUSE	1	K.VMTDESGK.S	222	229	0	Pabpc1
11715	37.76	1185	738.916	738.915	2	11695	405129	m10006_KI_Hippo_12_TrypLysC_2MC_2Mods_TMT_IAA_20ppm_0.9Da	738.916	0.72	4.016	0.396	16/16	sp|Q9WUD1|CHIP_MOUSE	0	R.AQQACIEAK.H	196	204	0	Stub1
11723	37.79	1190	578.776	578.775	2	11695	405129	m10006_KI_Hippo_12_TrypLysC_2MC_2Mods_TMT_IAA_20ppm_0.9Da	578.776	0.17	2.379	0.392	12/12	sp|Q3UJP5|CH037_MOUSE	1	R.CVACDFR.I	134	140	0
11731	37.8	1194	447.945	447.945	3	11710	405129	m10006_KI_Hippo_12_TrypLysC_2MC_2Mods_TMT_IAA_20ppm_0.9Da	447.947	-3.13	3.093	0.469	23/32	sp|Q91V61|SFXN3_MOUSE	2	R.LGHSVTAAK.Q	214	222	0	Sfxn3
11746	37.84	1201	620.373	620.373	2	11729	405129	m10006_KI_Hippo_12_TrypLysC_2MC_2Mods_TMT_IAA_20ppm_0.9Da	620.373	0.15	1.782	0	11/12	sp|Q9R0K7|AT2B2_MOUSE	0	K.SM*STVIK.M	563	569	0	Atp2b2
11748	37.84	1203	538.348	538.348	2	11729	405129	m10006_KI_Hippo_12_TrypLysC_2MC_2Mods_TMT_IAA_20ppm_0.9Da	538.347	0.52	2.68	0.144	12/12	sp|Q8BWT1|THIM_MOUSE	0	R.AALSAGK.V	39	45	0	Acaa2
11750	37.85	1204	492.947	492.947	3	11729	405129	m10006_KI_Hippo_12_TrypLysC_2MC_2Mods_TMT_IAA_20ppm_0.9Da	492.946	0.43	2.667	0.212	21/32	sp|Q9WUD1|CHIP_MOUSE	0	R.AQQACIEAK.H	196	204	0	Stub1
11754	37.86	1206	545.334	545.334	2	11729	405129	m10006_KI_Hippo_12_TrypLysC_2MC_2Mods_TMT_IAA_20ppm_0.9Da	545.335	-0.65	1.506	0.153	11/14	sp|B1AZP2|DLGP4_MOUSE	13	K.TPPPVPPR.T	560	567	0	Dlgap4
11764	37.89	1210	623.874	623.875	2	11744	405129	m10006_KI_Hippo_12_TrypLysC_2MC_2Mods_TMT_IAA_20ppm_0.9Da	623.874	0.47	2.624	0.155	12/12	sp|Q8C0D4|RHG12_MOUSE	4	R.VIENGEK.N	782	788	0	Arhgap12
11767	37.89	1213	630.864	630.864	2	11744	405129	m10006_KI_Hippo_12_TrypLysC_2MC_2Mods_TMT_IAA_20ppm_0.9Da	630.864	0.31	2.421	0.263	12/12	sp|Q9WUB3|PYGM_MOUSE	1	R.PLSDQDK.R	4	10	0	Pygm
11781	37.93	1218	797.737	798.072	3	11763	405129	m10006_KI_Hippo_12_TrypLysC_2MC_2Mods_TMT_IAA_20ppm_0.9Da	797.736	0.78	5.302	0.526	37/96	sp|Q8VD37|SGIP1_MOUSE	2	R.TVVSSPGPGSGSGTGTTSGASSPAR.P	420	444	0	Sgip1
11782	37.93	1219	626.355	626.355	2	11763	405129	m10006_KI_Hippo_12_TrypLysC_2MC_2Mods_TMT_IAA_20ppm_0.9Da	626.355	0.34	2.132	0.327	12/12	sp|Q8K1M6|DNM1L_MOUSE	4	K.EAADM*LK.A	718	724	0	Dnm1l
11788	37.95	1223	773.913	773.913	2	11763	405129	m10006_KI_Hippo_12_TrypLysC_2MC_2Mods_TMT_IAA_20ppm_0.9Da	773.912	0.84	3.44	0.272	17/20	sp|Q9JMG3|TMUB1_MOUSE	2	R.TQFPGQEQQVR.L	130	140	0	Tmub1
11792	37.96	1226	433.928	433.927	3	11763	405129	m10006_KI_Hippo_12_TrypLysC_2MC_2Mods_TMT_IAA_20ppm_0.9Da	433.927	0.84	2.114	0.258	14/24	sp|P97930|KTHY_MOUSE	1	K.SIEEVHK.E	183	189	0	Dtymk
11794	37.96	1227	596.305	596.64	3	11763	405129	m10006_KI_Hippo_12_TrypLysC_2MC_2Mods_TMT_IAA_20ppm_0.9Da	596.305	0.26	3.165	0.656	22/44	tr|B1AWC8|B1AWC8_MOUSE	5	K.EGEGHSYFSSTK.T	618	629	0	Pde4b
11817	38.03	1236	469.611	469.611	3	11799	405129	m10006_KI_Hippo_12_TrypLysC_2MC_2Mods_TMT_IAA_20ppm_0.9Da	469.611	0.19	1.774	0.277	17/28	sp|Q61490|CD166_MOUSE	2	K.KLGDCISR.D	153	160	1	Alcam
11834	38.06	1247	613.669	613.669	3	11816	405129	m10006_KI_Hippo_12_TrypLysC_2MC_2Mods_TMT_IAA_20ppm_0.9Da	613.669	0.56	4.551	0.531	28/56	sp|O35621|PMM1_MOUSE	1	R.TVGHSVVSPQDTVQR.C	235	249	0	Pmm1
11838	38.07	1249	481.27	481.27	3	11816	405129	m10006_KI_Hippo_12_TrypLysC_2MC_2Mods_TMT_IAA_20ppm_0.9Da	481.27	0.01	2.541	0.393	18/28	sp|P07310|KCRM_MOUSE	1	R.GIWHNDNK.S	216	223	0	Ckm
11841	38.08	1250	703.914	703.914	2	11816	405129	m10006_KI_Hippo_12_TrypLysC_2MC_2Mods_TMT_IAA_20ppm_0.9Da	703.913	1.07	2.32	0.338	10/14	sp|Q61490|CD166_MOUSE	2	K.KLGDCISR.D	153	160	1	Alcam
11845	38.09	1252	811.445	811.444	2	11816	405129	m10006_KI_Hippo_12_TrypLysC_2MC_2Mods_TMT_IAA_20ppm_0.9Da	811.444	1.41	3.907	0.497	22/22	sp|Q8BP27|SFR1_MOUSE	1	K.SSDTGSSNALPK.E	203	214	0	Sfr1
11846	38.09	1253	701.359	701.358	2	11816	405129	m10006_KI_Hippo_12_TrypLysC_2MC_2Mods_TMT_IAA_20ppm_0.9Da	701.358	1.9	2.861	0.341	14/14	sp|O35286|DHX15_MOUSE	0	R.FEDCSSAK.T	223	230	0	Dhx15
11857	38.12	1258	644.885	644.885	2	11831	405129	m10006_KI_Hippo_12_TrypLysC_2MC_2Mods_TMT_IAA_20ppm_0.9Da	644.885	0.75	2.737	0.33	13/14	sp|Q66JV4|R12BB_MOUSE	1	R.NNGDAIVK.F	192	199	0	Rbm12b2
11869	38.15	1264	479.798	479.798	2	11850	405129	m10006_KI_Hippo_12_TrypLysC_2MC_2Mods_TMT_IAA_20ppm_0.9Da	479.798	0.72	2.058	0.246	11/12	sp|Q3U5F4|YRDC_MOUSE	0	R.AAVAELR.A	73	79	0	Yrdc
11876	38.17	1267	667.901	667.901	2	11850	405129	m10006_KI_Hippo_12_TrypLysC_2MC_2Mods_TMT_IAA_20ppm_0.9Da	667.9	1.25	3.031	0.372	13/14	sp|P14873|MAP1B_MOUSE	0	K.TTTTPEVK.A	2298	2305	0	Map1b
11885	38.19	1271	557.854	557.855	2	11865	405129	m10006_KI_Hippo_12_TrypLysC_2MC_2Mods_TMT_IAA_20ppm_0.9Da	557.853	2.67	2.312	0.254	12/12	tr|Q4VA93|Q4VA93_MOUSE	0	K.LGPAGNK.V	310	316	0	Prkca
11888	38.19	1274	424.262	424.262	3	11865	405129	m10006_KI_Hippo_12_TrypLysC_2MC_2Mods_TMT_IAA_20ppm_0.9Da	424.262	0.72	2.64	0.312	15/24	sp|Q8CGZ0|CHERP_MOUSE	1	K.GHQMLVK.M	854	860	0	Cherp
11891	38.2	1275	638.388	638.389	2	11865	405129	m10006_KI_Hippo_12_TrypLysC_2MC_2Mods_TMT_IAA_20ppm_0.9Da	638.387	1.14	2.717	0.21	12/12	sp|Q3UH68|LIMC1_MOUSE	5	K.NSQEVLK.T	546	552	0	Limch1
11896	38.21	1278	825.913	825.913	2	11865	405129	m10006_KI_Hippo_12_TrypLysC_2MC_2Mods_TMT_IAA_20ppm_0.9Da	825.911	2.23	2.562	0.518	18/20	sp|Q62261|SPTB2_MOUSE	1	K.QQMLENQM*EVR.K	1422	1432	0	Sptbn1
11902	38.22	1279	495.256	495.256	3	11884	405129	m10006_KI_Hippo_12_TrypLysC_2MC_2Mods_TMT_IAA_20ppm_0.9Da	495.256	1.4	3.394	0.631	25/36	sp|Q32MW3|ACO10_MOUSE	1	K.SLDICHPQER.N	295	304	0	Acot10
11903	38.23	1280	627.822	627.822	2	11884	405129	m10006_KI_Hippo_12_TrypLysC_2MC_2Mods_TMT_IAA_20ppm_0.9Da	627.821	1.03	2.168	0.479	12/14	tr|E9Q7G0|E9Q7G0_MOUSE	1	K.TCYPLESR.P	1918	1925	0	Numa1
11904	38.23	1281	421.257	421.258	3	11884	405129	m10006_KI_Hippo_12_TrypLysC_2MC_2Mods_TMT_IAA_20ppm_0.9Da	421.257	-0.04	2.757	0.369	19/32	sp|P02301|H3C_MOUSE	7	R.YRPGTVALR.E	42	50	1	H3f3c
11905	38.23	1282	457.279	457.279	3	11884	405129	m10006_KI_Hippo_12_TrypLysC_2MC_2Mods_TMT_IAA_20ppm_0.9Da	457.278	0.92	2.707	0.326	21/28	sp|Q4U2R1|HERC2_MOUSE	1	R.ALLSHQDK.L	2332	2339	0	Herc2
11909	38.24	1284	550.945	550.945	3	11884	405129	m10006_KI_Hippo_12_TrypLysC_2MC_2Mods_TMT_IAA_20ppm_0.9Da	550.943	3.72	4.608	0.541	27/40	sp|Q62261|SPTB2_MOUSE	1	K.QQMLENQM*EVR.K	1422	1432	0	Sptbn1
11915	38.25	1285	615.85	615.849	2	11901	405129	m10006_KI_Hippo_12_TrypLysC_2MC_2Mods_TMT_IAA_20ppm_0.9Da	615.849	0.89	2.632	0.428	12/12	tr|E9Q3M9|E9Q3M9_MOUSE	0	K.DNMAPPK.R	469	475	0	2010300C02Rik
11925	38.28	1292	850.4	850.4	2	11901	405129	m10006_KI_Hippo_12_TrypLysC_2MC_2Mods_TMT_IAA_20ppm_0.9Da	850.399	1.69	3.556	0.715	20/24	tr|E9Q6P5|E9Q6P5_MOUSE	0	K.SCYNLTNPSDSGR.G	615	627	0	Ttc7b
11944	38.33	1301	520.28	520.28	2	11931	405129	m10006_KI_Hippo_12_TrypLysC_2MC_2Mods_TMT_IAA_20ppm_0.9Da	520.28	1.2	2.626	0.48	14/14	sp|P04370-10|MBP_MOUSE	8	K.PGFGYGGR.A	143	150	0	Mbp
11951	38.34	1306	647.027	647.362	3	11931	405129	m10006_KI_Hippo_12_TrypLysC_2MC_2Mods_TMT_IAA_20ppm_0.9Da	647.027	1.52	2.626	0.388	22/56	sp|Q9EPN1|NBEA_MOUSE	2	K.PQEAPHSVTAASASK.T	1494	1508	0	Nbea
11967	38.38	1313	584.813	584.813	2	11942	405129	m10006_KI_Hippo_12_TrypLysC_2MC_2Mods_TMT_IAA_20ppm_0.9Da	584.812	2.92	2.529	0.334	14/16	sp|A2ALU4|SHRM2_MOUSE	1	R.SDSFSVAAR.G	328	336	0	Shroom2
11979	38.41	1318	529.314	529.315	2	11961	405129	m10006_KI_Hippo_12_TrypLysC_2MC_2Mods_TMT_IAA_20ppm_0.9Da	529.314	1.21	2.433	0.346	11/12	tr|A2AIX1|A2AIX1_MOUSE	1	R.TLENPVR.M	1019	1025	0	Sec16a
11981	38.41	1320	432.593	432.593	3	11961	405129	m10006_KI_Hippo_12_TrypLysC_2MC_2Mods_TMT_IAA_20ppm_0.9Da	432.593	1.91	3.429	0.269	25/32	sp|P11881|ITPR1_MOUSE	7	K.HTAQIEIVR.L	2191	2199	0	Itpr1
11986	38.43	1323	565.823	565.823	2	11961	405129	m10006_KI_Hippo_12_TrypLysC_2MC_2Mods_TMT_IAA_20ppm_0.9Da	565.822	1.38	2.695	0.073	14/16	sp|Q9D2V7|CORO7_MOUSE	0	R.LAVAGEDAR.I	557	565	0	Coro7
11999	38.45	1330	648.387	648.386	2	11978	405129	m10006_KI_Hippo_12_TrypLysC_2MC_2Mods_TMT_IAA_20ppm_0.9Da	648.385	2.15	2.341	0.353	13/16	sp|P11881|ITPR1_MOUSE	7	K.HTAQIEIVR.L	2191	2199	0	Itpr1
12020	38.51	1340	579.98	580.315	3	11995	405129	m10006_KI_Hippo_12_TrypLysC_2MC_2Mods_TMT_IAA_20ppm_0.9Da	579.978	2.23	3.106	0.435	25/40	sp|Q9JL26|FMNL_MOUSE	2	R.LRDTENDSMAK.I	414	424	1	Fmnl1
12032	38.55	1345	648.348	648.348	2	12012	405129	m10006_KI_Hippo_12_TrypLysC_2MC_2Mods_TMT_IAA_20ppm_0.9Da	648.343	6.77	3.16	0.466	15/16	sp|Q80UK0|SESD1_MOUSE	0	K.QFTVASEER.V	589	597	0	Sestd1
12073	38.67	1367	523.312	523.311	2	12052	405129	m10006_KI_Hippo_12_TrypLysC_2MC_2Mods_TMT_IAA_20ppm_0.9Da	523.314	-3.84	2.576	0.247	14/14	sp|Q99JH7|CSTN3_MOUSE	1	K.ATGEGLIR.A	85	92	0	Clstn3
12076	38.68	1368	551.825	551.825	2	12052	405129	m10006_KI_Hippo_12_TrypLysC_2MC_2Mods_TMT_IAA_20ppm_0.9Da	551.825	0.85	2.231	0.124	11/12	sp|Q80TE4|SI1L2_MOUSE	1	R.QLQTDLR.K	1667	1673	0	Sipa1l2
12087	38.71	1373	646.868	646.869	2	12071	405129	m10006_KI_Hippo_12_TrypLysC_2MC_2Mods_TMT_IAA_20ppm_0.9Da	646.868	0.66	3.159	0.41	12/12	sp|P63017|HSP7C_MOUSE	1	R.MVQEAEK.Y	518	524	0	Hspa8
12089	38.71	1375	594.355	594.355	2	12071	405129	m10006_KI_Hippo_12_TrypLysC_2MC_2Mods_TMT_IAA_20ppm_0.9Da	594.355	-0.03	2.549	0.287	12/12	sp|Q9JJY3|NSMA2_MOUSE	0	R.LGPGEEK.P	536	542	0	Smpd3
12093	38.72	1377	431.249	431.249	3	12071	405129	m10006_KI_Hippo_12_TrypLysC_2MC_2Mods_TMT_IAA_20ppm_0.9Da	431.249	-0.28	3.419	0.368	23/36	tr|F8VPK8|F8VPK8_MOUSE	0	K.PAPTDVGLHR.L	741	750	0	Pcdh9
12104	38.75	1382	682.884	682.885	2	12086	405129	m10006_KI_Hippo_12_TrypLysC_2MC_2Mods_TMT_IAA_20ppm_0.9Da	682.884	0.17	1.903	0.358	13/14	sp|O88543|CSN3_MOUSE	1	R.DNNM*GLVK.Q	289	296	0	Cops3
12108	38.76	1384	730.905	730.906	2	12086	405129	m10006_KI_Hippo_12_TrypLysC_2MC_2Mods_TMT_IAA_20ppm_0.9Da	730.905	1.16	3.312	0.494	16/20	sp|P63038|CH60_MOUSE	1	K.DRVTDALNATR.A	419	429	1	Hspd1
12111	38.77	1386	684.636	684.887	4	12086	405129	m10006_KI_Hippo_12_TrypLysC_2MC_2Mods_TMT_IAA_20ppm_0.9Da	684.636	0.32	3.868	0.484	37/96	sp|Q7TSJ2|MAP6_MOUSE	1	K.TTEGPSATKPDDKEQSK.E	541	557	2	Map6
12119	38.8	1389	487.606	487.605	3	12101	405129	m10006_KI_Hippo_12_TrypLysC_2MC_2Mods_TMT_IAA_20ppm_0.9Da	487.605	0.25	3.679	0.587	29/40	sp|P63038|CH60_MOUSE	1	K.DRVTDALNATR.A	419	429	1	Hspd1
12137	38.85	1398	426.577	426.577	3	12118	405129	m10006_KI_Hippo_12_TrypLysC_2MC_2Mods_TMT_IAA_20ppm_0.9Da	426.577	-0.7	2.789	0.174	16/28	sp|Q3UYK3|TBCD9_MOUSE	3	K.DRDFLVQR.I	387	394	1	Tbc1d9
12157	38.91	1410	689.863	689.862	2	12135	405129	m10006_KI_Hippo_12_TrypLysC_2MC_2Mods_TMT_IAA_20ppm_0.9Da	689.864	-0.36	1.751	0.295	15/18	sp|Q9QXL2|KI21A_MOUSE	5	K.AM*QETVDALR.A	441	450	0	Kif21a
12169	38.95	1415	738.897	738.896	2	12135	405129	m10006_KI_Hippo_12_TrypLysC_2MC_2Mods_TMT_IAA_20ppm_0.9Da	738.898	-0.58	2.816	0.388	15/16	sp|Q9R1B9|SLIT2_MOUSE	4	R.TNDPCLGNK.C	1363	1371	0	Slit2
12173	38.96	1417	504.831	504.83	2	12154	405129	m10006_KI_Hippo_12_TrypLysC_2MC_2Mods_TMT_IAA_20ppm_0.9Da	504.829	2.32	2.593	0.259	12/12	sp|Q922S4|PDE2A_MOUSE	2	K.HALVALR.R	162	168	0	Pde2a
12174	38.96	1418	568.635	568.635	3	12154	405129	m10006_KI_Hippo_12_TrypLysC_2MC_2Mods_TMT_IAA_20ppm_0.9Da	568.635	0.13	2.601	0.275	29/52	tr|E9PX29|E9PX29_MOUSE	2	R.TVYAGEHAEAIASR.E	1899	1912	0	Sptbn4
12178	38.97	1419	693.837	693.837	2	12154	405129	m10006_KI_Hippo_12_TrypLysC_2MC_2Mods_TMT_IAA_20ppm_0.9Da	693.837	-0.03	2.296	0.63	14/18	sp|Q9WUD1|CHIP_MOUSE	0	K.YPEAAACYGR.A	43	52	0	Stub1
12179	38.97	1420	612.847	612.846	2	12154	405129	m10006_KI_Hippo_12_TrypLysC_2MC_2Mods_TMT_IAA_20ppm_0.9Da	612.846	1.17	2.535	0.404	12/12	sp|P29037|TBP_MOUSE	3	K.MVCTGAK.S	196	202	0	Tbp
12182	38.98	1421	544.825	544.825	2	12154	405129	m10006_KI_Hippo_12_TrypLysC_2MC_2Mods_TMT_IAA_20ppm_0.9Da	544.824	1.49	1.93	0.069	9/12	sp|Q61097|KSR1_MOUSE	1	R.TLHSFVR.D	643	649	0	Ksr1
12183	38.99	1422	763.392	763.725	3	12154	405129	m10006_KI_Hippo_12_TrypLysC_2MC_2Mods_TMT_IAA_20ppm_0.9Da	763.392	0.1	4.412	0.586	30/76	sp|Q8BRT1|CLAP2_MOUSE	3	R.NTGNGTQSSMGSPLTRPTPR.S	873	892	1	Clasp2
12204	39.05	1433	567.342	567.342	2	12188	405129	m10006_KI_Hippo_12_TrypLysC_2MC_2Mods_TMT_IAA_20ppm_0.9Da	567.341	0.43	2.276	0.384	12/12	sp|Q8VE18|SMG8_MOUSE	0	K.VMGSGPK.E	870	876	0	Smg8
12210	39.07	1436	834.958	834.958	2	12188	405129	m10006_KI_Hippo_12_TrypLysC_2MC_2Mods_TMT_IAA_20ppm_0.9Da	834.956	1.66	3.849	0.619	22/22	sp|Q3TRM4|PLPL6_MOUSE	3	R.VVSTSGTEDTSK.E	354	365	0	Pnpla6
12238	39.16	1451	684.366	684.366	2	12203	405129	m10006_KI_Hippo_12_TrypLysC_2MC_2Mods_TMT_IAA_20ppm_0.9Da	684.366	0.23	2.146	0.477	13/14	sp|Q91VR2|ATPG_MOUSE	2	K.NASDM*IDK.L	263	270	0	Atp5c1
12243	39.18	1454	523.981	523.98	3	12224	405129	m10006_KI_Hippo_12_TrypLysC_2MC_2Mods_TMT_IAA_20ppm_0.9Da	523.984	-5.59	2.708	0.443	22/36	sp|O55176|PJA1_MOUSE	0	K.SAEEPVVRPK.V	204	213	1	Pja1
12250	39.2	1457	819.447	819.449	2	12224	405129	m10006_KI_Hippo_12_TrypLysC_2MC_2Mods_TMT_IAA_20ppm_0.9Da	819.449	-1.81	4.662	0.545	22/22	sp|P51660|DHB4_MOUSE	0	K.SGSGEVYQGPAK.G	669	680	0	Hsd17b4
12264	39.24	1465	546.633	546.632	3	12241	405129	m10006_KI_Hippo_12_TrypLysC_2MC_2Mods_TMT_IAA_20ppm_0.9Da	546.635	-3.24	3.812	0.325	25/44	sp|P51660|DHB4_MOUSE	0	K.SGSGEVYQGPAK.G	669	680	0	Hsd17b4
12266	39.24	1466	452.907	453.241	3	12241	405129	m10006_KI_Hippo_12_TrypLysC_2MC_2Mods_TMT_IAA_20ppm_0.9Da	452.909	-4.09	2.479	0.512	22/32	sp|O54774|AP3D1_MOUSE	0	K.AIFHEEEPR.H	643	651	0	Ap3d1
12271	39.25	1469	804.943	804.942	2	12241	405129	m10006_KI_Hippo_12_TrypLysC_2MC_2Mods_TMT_IAA_20ppm_0.9Da	804.946	-3.22	4.379	0.541	22/22	sp|Q80Y55|BSDC1_MOUSE	1	K.LATEGSSGATEK.V	62	73	0	Bsdc1
12279	39.27	1471	774.933	774.934	2	12260	405129	m10006_KI_Hippo_12_TrypLysC_2MC_2Mods_TMT_IAA_20ppm_0.9Da	774.935	-3.12	3.77	0.498	18/18	sp|Q80TJ1|CAPS1_MOUSE	4	K.LQTDQAEASK.P	429	438	0	Cadps
12300	39.32	1483	678.857	678.857	2	12277	405129	m10006_KI_Hippo_12_TrypLysC_2MC_2Mods_TMT_IAA_20ppm_0.9Da	678.859	-3.8	3.259	0.614	15/16	sp|O54774|AP3D1_MOUSE	0	K.AIFHEEEPR.H	643	651	0	Ap3d1
12305	39.34	1484	771.897	771.898	2	12277	405129	m10006_KI_Hippo_12_TrypLysC_2MC_2Mods_TMT_IAA_20ppm_0.9Da	771.899	-2.72	2.154	0.473	15/16	sp|O35136|NCAM2_MOUSE	1	R.GEEM*TLTCK.A	225	233	0	Ncam2
12309	39.35	1486	624.83	624.83	2	12294	405129	m10006_KI_Hippo_12_TrypLysC_2MC_2Mods_TMT_IAA_20ppm_0.9Da	624.832	-3.12	2.744	0.516	14/14	sp|Q6ZWR6|SYNE1_MOUSE	1	K.SQLNELCR.F	3019	3026	0	Syne1
12335	39.42	1500	753.396	753.396	2	12307	405129	m10006_KI_Hippo_12_TrypLysC_2MC_2Mods_TMT_IAA_20ppm_0.9Da	753.398	-3.2	2.975	0.31	14/14	sp|Q7TMB8|CYFP1_MOUSE	1	R.YNYTTEEK.F	441	448	0	Cyfip1
12343	39.45	1504	767.431	767.431	2	12307	405129	m10006_KI_Hippo_12_TrypLysC_2MC_2Mods_TMT_IAA_20ppm_0.9Da	767.435	-6.34	3.228	0.465	22/22	sp|Q71LX4|TLN2_MOUSE	1	R.GQSGELAAASGK.F	1265	1276	0	Tln2
12346	39.45	1505	527.285	527.286	2	12326	405129	m10006_KI_Hippo_12_TrypLysC_2MC_2Mods_TMT_IAA_20ppm_0.9Da	527.288	-4.05	2.322	0.356	10/14	sp|Q9CZ44|NSF1C_MOUSE	2	R.PFAGGGYR.L	149	156	0	Nsfl1c
12347	39.45	1506	493.793	493.794	2	12326	405129	m10006_KI_Hippo_12_TrypLysC_2MC_2Mods_TMT_IAA_20ppm_0.9Da	493.795	-3.59	1.737	0.287	12/12	sp|Q149F3|ERF3B_MOUSE	0	R.SIDGPIR.L	430	436	0	Gspt2
12393	39.57	1531	557.789	557.79	2	12375	405129	m10006_KI_Hippo_12_TrypLysC_2MC_2Mods_TMT_IAA_20ppm_0.9Da	557.79	-2.82	2.746	0.482	12/12	sp|Q68FD5|CLH1_MOUSE	1	R.AYEFAER.C	1095	1101	0	Cltc
12411	39.63	1539	637.378	637.377	2	12390	405129	m10006_KI_Hippo_12_TrypLysC_2MC_2Mods_TMT_IAA_20ppm_0.9Da	637.379	-2.84	2.809	0.232	12/12	sp|P46935|NEDD4_MOUSE	0	K.QTDIPNK.F	523	529	0	Nedd4
12419	39.65	1543	626.352	626.352	2	12390	405129	m10006_KI_Hippo_12_TrypLysC_2MC_2Mods_TMT_IAA_20ppm_0.9Da	626.355	-3.7	1.988	0.195	12/12	sp|Q8K1M6|DNM1L_MOUSE	4	K.EAADM*LK.A	718	724	0	Dnm1l
12434	39.69	1551	534.796	534.795	2	12407	405129	m10006_KI_Hippo_12_TrypLysC_2MC_2Mods_TMT_IAA_20ppm_0.9Da	534.798	-3.71	2.42	0.368	10/12	sp|Q9QYS2|GRM3_MOUSE	0	K.SYDSVIR.E	255	261	0	Grm3
12435	39.69	1552	906.821	907.155	3	12407	405129	m10006_KI_Hippo_12_TrypLysC_2MC_2Mods_TMT_IAA_20ppm_0.9Da	906.824	-3.48	3.814	0.54	28/80	sp|Q9QYX7|PCLO_MOUSE	1	R.PTTGQATPQSQQPPKPPEQSR.R	821	841	1	Pclo
12442	39.72	1554	480.785	480.785	2	12424	405129	m10006_KI_Hippo_12_TrypLysC_2MC_2Mods_TMT_IAA_20ppm_0.9Da	480.787	-4.42	2.462	0.195	12/12	sp|P19096|FAS_MOUSE	0	R.GDLASIR.W	1532	1538	0	Fasn
12459	39.76	1563	737.384	737.385	2	12441	405129	m10006_KI_Hippo_12_TrypLysC_2MC_2Mods_TMT_IAA_20ppm_0.9Da	737.387	-3.47	1.888	0.279	16/16	sp|P04264|K2C1_HUMAN_contaminant	0	K.DVDGAYM*TK.V	290	298	0	KRT1
12460	39.76	1565	404.228	404.228	3	12441	405129	m10006_KI_Hippo_12_TrypLysC_2MC_2Mods_TMT_IAA_20ppm_0.9Da	404.23	-4.76	3.056	0.342	22/28	tr|B8QI36|B8QI36_MOUSE	0	R.LQDALHER.D	58	65	0	Ppfia4
12464	39.77	1567	614.016	614.016	3	12441	405129	m10006_KI_Hippo_12_TrypLysC_2MC_2Mods_TMT_IAA_20ppm_0.9Da	614.019	-4.47	4.679	0.461	24/36	sp|P62754|RS6_MOUSE	0	K.NKEEAAEYAK.L	202	211	1	Rps6
12465	39.77	1568	597.798	597.798	2	12441	405129	m10006_KI_Hippo_12_TrypLysC_2MC_2Mods_TMT_IAA_20ppm_0.9Da	597.801	-5.09	2.657	0.404	13/14	sp|Q3UN16|GP162_MOUSE	0	K.WSSSDDIR.I	433	440	0	Gpr162
12473	39.79	1572	532.317	532.318	2	12441	405129	m10006_KI_Hippo_12_TrypLysC_2MC_2Mods_TMT_IAA_20ppm_0.9Da	532.319	-3.74	2.175	0	13/14	sp|Q8C0P5|COR2A_MOUSE	0	K.LLSTGTSR.W	237	244	0	Coro2a
12479	39.8	1574	766.443	766.443	2	12458	405129	m10006_KI_Hippo_12_TrypLysC_2MC_2Mods_TMT_IAA_20ppm_0.9Da	766.446	-3.19	3.675	0.599	18/18	sp|P56960|EXOSX_MOUSE	1	R.QQAALENATK.K	771	780	0	Exosc10
12490	39.84	1579	920.521	920.522	2	12458	405129	m10006_KI_Hippo_12_TrypLysC_2MC_2Mods_TMT_IAA_20ppm_0.9Da	920.525	-3.41	3.776	0.471	17/18	sp|P62754|RS6_MOUSE	0	K.NKEEAAEYAK.L	202	211	1	Rps6
12494	39.84	1581	706.9	706.899	2	12477	405129	m10006_KI_Hippo_12_TrypLysC_2MC_2Mods_TMT_IAA_20ppm_0.9Da	706.902	-3.56	2.367	0.434	12/12	sp|Q61316|HSP74_MOUSE	1	K.QIQQYM*K.V	706	712	0	Hspa4
12504	39.88	1587	818.955	818.956	2	12477	405129	m10006_KI_Hippo_12_TrypLysC_2MC_2Mods_TMT_IAA_20ppm_0.9Da	818.958	-3.57	2.275	0.458	15/18	sp|Q8CFE4|SCYL2_MOUSE	2	K.VSM*NQLSQQK.P	851	860	0	Scyl2
12509	39.89	1589	531.31	531.309	2	12492	405129	m10006_KI_Hippo_12_TrypLysC_2MC_2Mods_TMT_IAA_20ppm_0.9Da	531.311	-2.87	2.679	0.231	14/14	sp|Q60625|ICAM5_MOUSE	0	R.GGLETSLR.R	65	72	0	Icam5
12511	39.89	1592	608.346	608.346	2	12492	405129	m10006_KI_Hippo_12_TrypLysC_2MC_2Mods_TMT_IAA_20ppm_0.9Da	608.348	-4.1	2.724	0.251	13/16	sp|Q8K019|BCLF1_MOUSE	3	K.SPAVTLNER.F	621	629	0	Bclaf1
12526	39.94	1598	751.433	751.933	2	12492	405129	m10006_KI_Hippo_12_TrypLysC_2MC_2Mods_TMT_IAA_20ppm_0.9Da	751.435	-3.03	2.762	0.378	17/18	sp|Q9JJC6|RIPL1_MOUSE	0	R.TSPQPESGIK.R	348	357	0	Rilpl1
12541	39.98	1605	421.218	421.218	3	12507	405129	m10006_KI_Hippo_12_TrypLysC_2MC_2Mods_TMT_IAA_20ppm_0.9Da	421.217	0.96	3.049	0.517	22/28	sp|Q61315|APC_MOUSE	7	K.LSFDEEHR.H	454	461	0	Apc
12542	39.98	1606	745.408	745.409	2	12507	405129	m10006_KI_Hippo_12_TrypLysC_2MC_2Mods_TMT_IAA_20ppm_0.9Da	745.406	2.9	3.012	0.446	16/16	sp|Q91VD9|NDUS1_MOUSE	0	R.YDHLGDSPK.I	442	450	0	Ndufs1
12546	40	1607	497.274	497.274	3	12528	405129	m10006_KI_Hippo_12_TrypLysC_2MC_2Mods_TMT_IAA_20ppm_0.9Da	497.273	1.57	3.322	0.384	21/32	sp|Q91VD9|NDUS1_MOUSE	0	R.YDHLGDSPK.I	442	450	0	Ndufs1
12547	40	1608	523.287	523.288	2	12528	405129	m10006_KI_Hippo_12_TrypLysC_2MC_2Mods_TMT_IAA_20ppm_0.9Da	523.287	0.65	1.71	0.14	11/12	sp|Q9QYC0|ADDA_MOUSE	5	R.NMAPDLR.Q	40	46	0	Add1
12569	40.06	1620	711.396	711.395	2	12545	405129	m10006_KI_Hippo_12_TrypLysC_2MC_2Mods_TMT_IAA_20ppm_0.9Da	711.395	1.32	3.522	0.467	18/18	sp|Q8R0X2|CACL1_MOUSE	2	K.SCDAAAAVAK.T	101	110	0	Cacul1
12570	40.06	1621	482.978	482.978	3	12545	405129	m10006_KI_Hippo_12_TrypLysC_2MC_2Mods_TMT_IAA_20ppm_0.9Da	482.978	-0.52	2.962	0.347	19/32	sp|B1AZP2|DLGP4_MOUSE	13	K.KTPPPVPPR.T	559	567	1	Dlgap4
12574	40.07	1623	918.498	918.497	2	12545	405129	m10006_KI_Hippo_12_TrypLysC_2MC_2Mods_TMT_IAA_20ppm_0.9Da	918.497	1.08	5.447	0.623	30/30	sp|Q60722|ITF2_MOUSE	4	R.GTGAAGSSQTGDALGK.A	310	325	0	Tcf4
12581	40.09	1627	526.006	526.006	3	12562	405129	m10006_KI_Hippo_12_TrypLysC_2MC_2Mods_TMT_IAA_20ppm_0.9Da	526.006	0.64	4.367	0.374	23/28	sp|Q70IV5|SYNEM_MOUSE	1	K.KLEAQATK.E	500	507	1	Synm
12583	40.09	1628	566.338	566.338	2	12562	405129	m10006_KI_Hippo_12_TrypLysC_2MC_2Mods_TMT_IAA_20ppm_0.9Da	566.338	0.47	3.375	0.356	16/16	tr|Q91WA9|Q91WA9_MOUSE	0	R.TALLSGGQR.K	198	206	0	Abcg4
12586	40.1	1629	543.827	543.827	2	12562	405129	m10006_KI_Hippo_12_TrypLysC_2MC_2Mods_TMT_IAA_20ppm_0.9Da	543.827	-0.29	2.263	0.345	14/14	sp|Q5XJV6|LMTK3_MOUSE	1	K.VAENGVLR.L	984	991	0	Lmtk3
12601	40.15	1636	501.292	501.291	3	12577	405129	m10006_KI_Hippo_12_TrypLysC_2MC_2Mods_TMT_IAA_20ppm_0.9Da	501.292	-1.39	2.688	0.276	20/36	sp|Q9JJC6|RIPL1_MOUSE	0	R.TSPQPESGIK.R	348	357	0	Rilpl1
12605	40.16	1638	504.291	504.291	3	12577	405129	m10006_KI_Hippo_12_TrypLysC_2MC_2Mods_TMT_IAA_20ppm_0.9Da	504.292	-2.61	2.907	0.391	21/36	sp|Q8VBX6|MPDZ_MOUSE	8	K.HVLEDSPAGK.N	1177	1186	0	Mpdz
12622	40.21	1647	755.935	755.935	2	12594	405129	m10006_KI_Hippo_12_TrypLysC_2MC_2Mods_TMT_IAA_20ppm_0.9Da	755.935	0.19	2.629	0.558	17/18	sp|Q8VBX6|MPDZ_MOUSE	8	K.HVLEDSPAGK.N	1177	1186	0	Mpdz
12631	40.24	1652	600.812	600.812	2	12613	405129	m10006_KI_Hippo_12_TrypLysC_2MC_2Mods_TMT_IAA_20ppm_0.9Da	600.814	-4.24	2.771	0.517	14/14	sp|Q8BXZ1|TMX3_MOUSE	0	K.GDLAYNYR.G	110	117	0	Tmx3
12636	40.25	1655	660.863	660.863	2	12613	405129	m10006_KI_Hippo_12_TrypLysC_2MC_2Mods_TMT_IAA_20ppm_0.9Da	660.865	-3.76	2.372	0.333	12/12	sp|P15105|GLNA_MOUSE	2	R.TLDCEPK.C	46	52	0	Glul
12658	40.33	1665	648.866	648.866	2	12630	405129	m10006_KI_Hippo_12_TrypLysC_2MC_2Mods_TMT_IAA_20ppm_0.9Da	648.864	2.96	2.925	0.326	12/12	sp|Q8K2T8|PAF1_MOUSE	0	K.TFEDAQK.S	182	188	0	Paf1
12662	40.34	1668	558.807	558.807	2	12630	405129	m10006_KI_Hippo_12_TrypLysC_2MC_2Mods_TMT_IAA_20ppm_0.9Da	558.805	3.08	2.224	0.168	13/16	sp|Q8VHH7|ADCY3_MOUSE	1	K.MEAGGIPGR.V	445	453	0	Adcy3
12665	40.35	1669	741.419	741.419	2	12649	405129	m10006_KI_Hippo_12_TrypLysC_2MC_2Mods_TMT_IAA_20ppm_0.9Da	741.422	-3.18	4.181	0.495	16/16	sp|P20152|VIME_MOUSE	0	R.QQYESVAAK.N	274	282	0	Vim
12679	40.39	1676	567.333	567.333	2	12664	405129	m10006_KI_Hippo_12_TrypLysC_2MC_2Mods_TMT_IAA_20ppm_0.9Da	567.335	-3.52	2.817	0.428	16/18	sp|P12960|CNTN1_MOUSE	0	R.GPPGPPGGLR.I	604	613	0	Cntn1
12681	40.39	1678	712.362	712.36	2	12664	405129	m10006_KI_Hippo_12_TrypLysC_2MC_2Mods_TMT_IAA_20ppm_0.9Da	712.364	-2.94	2.897	0.661	16/18	sp|Q80UG2|PLXA4_MOUSE	0	R.VPVESCGQYR.S	504	513	0	Plxna4
12718	40.51	1696	523.311	523.31	2	12698	405129	m10006_KI_Hippo_12_TrypLysC_2MC_2Mods_TMT_IAA_20ppm_0.9Da	523.314	-5.62	2.825	0.185	14/14	sp|Q6PH08|ERC2_MOUSE	2	K.GTLAGEIR.D	521	528	0	Erc2
12721	40.51	1699	635.38	635.38	2	12698	405129	m10006_KI_Hippo_12_TrypLysC_2MC_2Mods_TMT_IAA_20ppm_0.9Da	635.382	-3.5	2.93	0.338	12/12	sp|O35639|ANXA3_MOUSE	0	K.VDEHLAK.K	170	176	0	Anxa3
12729	40.53	1703	494.615	494.616	3	12698	405129	m10006_KI_Hippo_12_TrypLysC_2MC_2Mods_TMT_IAA_20ppm_0.9Da	494.617	-3.64	2.383	0.44	21/32	sp|P20152|VIME_MOUSE	0	R.QQYESVAAK.N	274	282	0	Vim
12739	40.56	1706	692.889	692.888	2	12717	405129	m10006_KI_Hippo_12_TrypLysC_2MC_2Mods_TMT_IAA_20ppm_0.9Da	692.891	-3.47	2.515	0.387	16/18	sp|Q8CIM8|INT4_MOUSE	2	K.LPENQATQVR.L	142	151	0	Ints4
12740	40.56	1708	574.337	574.337	2	12717	405129	m10006_KI_Hippo_12_TrypLysC_2MC_2Mods_TMT_IAA_20ppm_0.9Da	574.34	-4.75	2.041	0.247	12/12	sp|Q62426|CYTB_MOUSE	0	K.VDVGGDK.C	57	63	0	Cstb
12752	40.6	1714	592.316	592.316	3	12734	405129	m10006_KI_Hippo_12_TrypLysC_2MC_2Mods_TMT_IAA_20ppm_0.9Da	592.318	-3.56	5.302	0.617	40/52	sp|P16546|SPTN1_MOUSE	4	K.HALLEADVAAHQDR.I	720	733	0	Sptan1
12762	40.63	1720	893.95	893.948	2	12734	405129	m10006_KI_Hippo_12_TrypLysC_2MC_2Mods_TMT_IAA_20ppm_0.9Da	893.953	-3.18	4.01	0.561	19/22	sp|P97371|PSME1_MOUSE	4	K.GPPCGPVNCNEK.I	98	109	0	Psme1
12765	40.64	1721	488.268	488.268	3	12734	405129	m10006_KI_Hippo_12_TrypLysC_2MC_2Mods_TMT_IAA_20ppm_0.9Da	488.27	-4.27	3.064	0.524	22/40	sp|Q8K3M5|CABL2_MOUSE	0	K.NDSHGLLPQPR.P	255	265	0	Cables2
12769	40.65	1722	596.302	596.302	3	12751	405129	m10006_KI_Hippo_12_TrypLysC_2MC_2Mods_TMT_IAA_20ppm_0.9Da	596.304	-3.58	4.287	0.488	27/44	sp|P97371|PSME1_MOUSE	4	K.GPPCGPVNCNEK.I	98	109	0	Psme1
12770	40.65	1723	610.882	610.882	2	12751	405129	m10006_KI_Hippo_12_TrypLysC_2MC_2Mods_TMT_IAA_20ppm_0.9Da	610.884	-3.6	2.672	0.275	12/12	sp|F6ZDS4|TPR_MOUSE	1	K.LTATTQK.Q	823	829	0	Tpr
12782	40.68	1729	444.489	444.489	4	12768	405129	m10006_KI_Hippo_12_TrypLysC_2MC_2Mods_TMT_IAA_20ppm_0.9Da	444.49	-3.5	4.45	0.559	38/78	sp|P16546|SPTN1_MOUSE	4	K.HALLEADVAAHQDR.I	720	733	0	Sptan1
12783	40.68	1730	659.368	659.368	2	12768	405129	m10006_KI_Hippo_12_TrypLysC_2MC_2Mods_TMT_IAA_20ppm_0.9Da	659.37	-2.9	3.732	0.482	17/18	sp|Q8K1X1|WDR11_MOUSE	1	K.AELSQNISAR.E	666	675	0	Wdr11
12792	40.71	1736	679.881	680.383	2	12768	405129	m10006_KI_Hippo_12_TrypLysC_2MC_2Mods_TMT_IAA_20ppm_0.9Da	679.883	-2.61	3.22	0.344	16/18	sp|Q68FD7|FNIP1_MOUSE	0	R.SQAVVDQINR.H	769	778	0	Fnip1
12807	40.75	1742	887.971	887.971	2	12781	405129	m10006_KI_Hippo_12_TrypLysC_2MC_2Mods_TMT_IAA_20ppm_0.9Da	887.974	-3.35	4.922	0.622	24/26	sp|P16546|SPTN1_MOUSE	4	K.HALLEADVAAHQDR.I	720	733	0	Sptan1
12808	40.75	1743	727.874	727.874	2	12781	405129	m10006_KI_Hippo_12_TrypLysC_2MC_2Mods_TMT_IAA_20ppm_0.9Da	727.875	-1.67	3.13	0.312	18/20	tr|E9Q1M1|E9Q1M1_MOUSE	0	K.TNFQSSDSLAR.E	316	326	0	Pdzd2
12811	40.77	1744	746.883	746.883	2	12781	405129	m10006_KI_Hippo_12_TrypLysC_2MC_2Mods_TMT_IAA_20ppm_0.9Da	746.885	-2.76	2.191	0.474	16/22	sp|Q9QXZ0|MACF1_MOUSE	10	K.ATVDM*LQAEGGR.I	5358	5369	0	Macf1
12819	40.79	1748	694.912	694.912	2	12798	405129	m10006_KI_Hippo_12_TrypLysC_2MC_2Mods_TMT_IAA_20ppm_0.9Da	694.911	1.61	4.079	0.477	18/18	sp|Q6RI63|F120B_MOUSE	0	K.DGASTGPVVK.E	517	526	0	Fam120b
12829	40.82	1752	661.373	661.373	2	12813	405129	m10006_KI_Hippo_12_TrypLysC_2MC_2Mods_TMT_IAA_20ppm_0.9Da	661.372	1.62	1.464	0.268	11/12	tr|Q68FG2|Q68FG2_MOUSE	0	R.ALCQPM*K.E	1472	1478	0	Sptbn2
12838	40.84	1757	684.367	684.367	2	12813	405129	m10006_KI_Hippo_12_TrypLysC_2MC_2Mods_TMT_IAA_20ppm_0.9Da	684.366	1.54	1.732	0.388	13/14	sp|Q91VR2|ATPG_MOUSE	2	K.NASDM*IDK.L	263	270	0	Atp5c1
12857	40.9	1768	778.396	778.396	2	12828	405129	m10006_KI_Hippo_12_TrypLysC_2MC_2Mods_TMT_IAA_20ppm_0.9Da	778.395	0.76	1.27	0.221	15/16	sp|Q9CQ69|QCR8_MOUSE	1	K.NPAM*YENDK.-	74	82	0	Uqcrq
12869	40.94	1773	676.71	676.71	3	12847	405129	m10006_KI_Hippo_12_TrypLysC_2MC_2Mods_TMT_IAA_20ppm_0.9Da	676.709	1.7	3.254	0.577	30/60	sp|Q3UH60|DIP2B_MOUSE	0	R.NQTPAPTAAQTSAPSK.Y	68	83	0	Dip2b
12882	40.98	1780	547.314	547.314	2	12864	405129	m10006_KI_Hippo_12_TrypLysC_2MC_2Mods_TMT_IAA_20ppm_0.9Da	547.314	0.63	2.607	0.267	12/12	sp|P56380|AP4A_MOUSE	0	R.ELNYVAR.Q	79	85	0	Nudt2
12884	40.98	1782	730.391	730.39	2	12864	405129	m10006_KI_Hippo_12_TrypLysC_2MC_2Mods_TMT_IAA_20ppm_0.9Da	730.391	0.6	2.647	0.37	16/22	sp|P20357|MTAP2_MOUSE	6	R.TPGTPGTPSYPR.T	1617	1628	0	Map2
12894	41.01	1787	679.387	679.386	2	12864	405129	m10006_KI_Hippo_12_TrypLysC_2MC_2Mods_TMT_IAA_20ppm_0.9Da	679.385	1.75	2.952	0.52	14/18	sp|Q8CGB6|TENC1_MOUSE	3	K.VATELQPSQR.R	272	281	0	Tenc1
12909	41.06	1794	487.263	487.263	3	12881	405129	m10006_KI_Hippo_12_TrypLysC_2MC_2Mods_TMT_IAA_20ppm_0.9Da	487.263	0.18	2.163	0.405	17/44	sp|P20357|MTAP2_MOUSE	6	R.TPGTPGTPSYPR.T	1617	1628	0	Map2
12910	41.06	1795	1014.56	1015.06	2	12881	405129	m10006_KI_Hippo_12_TrypLysC_2MC_2Mods_TMT_IAA_20ppm_0.9Da	1014.56	2.55	3.966	0.516	21/30	sp|Q3UH60|DIP2B_MOUSE	0	R.NQTPAPTAAQTSAPSK.Y	68	83	0	Dip2b
12925	41.11	1803	551.825	551.825	2	12900	405129	m10006_KI_Hippo_12_TrypLysC_2MC_2Mods_TMT_IAA_20ppm_0.9Da	551.825	0.48	2.211	0.2	14/14	sp|Q99LC8|EI2BA_MOUSE	2	K.GETLQGLR.A	39	46	0	Eif2b1
12927	41.11	1804	790.43	790.431	2	12900	405129	m10006_KI_Hippo_12_TrypLysC_2MC_2Mods_TMT_IAA_20ppm_0.9Da	790.429	0.63	3.117	0.496	16/18	sp|O35495|CDK14_MOUSE	6	R.NCQGTDSVIK.H	51	60	0	Cdk14
12952	41.19	1816	435.252	435.252	3	12936	405129	m10006_KI_Hippo_12_TrypLysC_2MC_2Mods_TMT_IAA_20ppm_0.9Da	435.252	0.44	3.15	0.443	19/24	sp|Q91ZJ5|UGPA_MOUSE	1	K.AHVDEFK.S	313	319	0	Ugp2
12958	41.2	1820	637.375	637.375	2	12936	405129	m10006_KI_Hippo_12_TrypLysC_2MC_2Mods_TMT_IAA_20ppm_0.9Da	637.375	0.63	2.113	0.164	11/14	sp|Q8BYC6|TAOK3_MOUSE	1	K.TLLERQER.E	863	870	1	Taok3
12973	41.25	1827	476.257	476.591	3	12951	405129	m10006_KI_Hippo_12_TrypLysC_2MC_2Mods_TMT_IAA_20ppm_0.9Da	476.257	0.13	2.753	0.38	24/32	sp|Q3KNM2|MARH5_MOUSE	0	K.WVHQACLQR.W	41	49	0	March5
12974	41.25	1828	652.374	652.373	2	12951	405129	m10006_KI_Hippo_12_TrypLysC_2MC_2Mods_TMT_IAA_20ppm_0.9Da	652.374	0.25	2.542	0.412	10/12	sp|Q91ZJ5|UGPA_MOUSE	1	K.AHVDEFK.S	313	319	0	Ugp2
12994	41.31	1838	675.344	675.343	2	12968	405129	m10006_KI_Hippo_12_TrypLysC_2MC_2Mods_TMT_IAA_20ppm_0.9Da	675.344	0.57	2.529	0.585	13/14	sp|Q8K4Q0|RPTOR_MOUSE	3	K.QYENWQPR.A	109	116	0	Rptor
13002	41.33	1843	482.961	482.961	3	12977	405129	m10006_KI_Hippo_12_TrypLysC_2MC_2Mods_TMT_IAA_20ppm_0.9Da	482.961	0.22	3.937	0.305	24/32	sp|Q3TYS2|CQ062_MOUSE	0	R.RSDVEAIAK.L	147	155	1
13016	41.37	1849	527.289	527.289	3	12996	405129	m10006_KI_Hippo_12_TrypLysC_2MC_2Mods_TMT_IAA_20ppm_0.9Da	527.289	0.27	2.798	0.395	23/36	sp|O35495|CDK14_MOUSE	6	R.NCQGTDSVIK.H	51	60	0	Cdk14
13018	41.37	1851	717.91	717.909	2	12996	405129	m10006_KI_Hippo_12_TrypLysC_2MC_2Mods_TMT_IAA_20ppm_0.9Da	717.909	2.14	2.498	0.089	12/14	sp|P56391|CX6B1_MOUSE	0	R.FPNQNQTK.N	21	28	0	Cox6b1
13022	41.39	1852	692.348	692.347	2	12996	405129	m10006_KI_Hippo_12_TrypLysC_2MC_2Mods_TMT_IAA_20ppm_0.9Da	692.348	0.13	1.461	0.126	13/18	sp|P05202|AATM_MOUSE	0	R.DAGM*QLQGYR.Y	171	180	0	Got2
13023	41.39	1853	615.337	615.672	3	12996	405129	m10006_KI_Hippo_12_TrypLysC_2MC_2Mods_TMT_IAA_20ppm_0.9Da	615.337	-0.2	4.611	0.566	31/60	sp|Q5DU25|IQEC2_MOUSE	3	K.EAGYSAAVGVGQRPPR.E	185	200	1	Iqsec2
13035	41.43	1859	606.031	606.03	3	13015	405129	m10006_KI_Hippo_12_TrypLysC_2MC_2Mods_TMT_IAA_20ppm_0.9Da	606.031	0.73	4.189	0.266	28/32	sp|Q91VZ6|SMAP1_MOUSE	1	K.KEEQQLEPK.K	169	177	1	Smap1
13046	41.45	1867	658.671	658.67	3	13015	405129	m10006_KI_Hippo_12_TrypLysC_2MC_2Mods_TMT_IAA_20ppm_0.9Da	658.672	-1.3	3.912	0.505	28/48	sp|Q9ERZ3|ACM3_MOUSE	0	R.SCSSYELQQQGTK.R	288	300	0	Chrm3
13068	41.51	1876	646.878	646.879	2	13051	405129	m10006_KI_Hippo_12_TrypLysC_2MC_2Mods_TMT_IAA_20ppm_0.9Da	646.877	2.59	2.34	0.392	14/14	sp|P50516|VATA_MOUSE	0	K.ASLAETDK.I	499	506	0	Atp6v1a
13073	41.52	1878	766.419	766.42	2	13051	405129	m10006_KI_Hippo_12_TrypLysC_2MC_2Mods_TMT_IAA_20ppm_0.9Da	766.418	2.54	3.636	0.405	16/22	sp|Q3UHF7|ZEP2_MOUSE	0	R.NTLSVTPTGQER.T	436	447	0	Hivep2
13097	41.6	1891	731.415	731.416	2	13081	405129	m10006_KI_Hippo_12_TrypLysC_2MC_2Mods_TMT_IAA_20ppm_0.9Da	731.415	0.94	4.258	0.593	22/24	sp|Q0VBF8|STUM_MOUSE	1	R.GASSSSGVVVQVR.E	24	36	0
13098	41.6	1892	660.384	660.383	2	13081	405129	m10006_KI_Hippo_12_TrypLysC_2MC_2Mods_TMT_IAA_20ppm_0.9Da	660.382	2.49	2.837	0.39	14/14	sp|P46061|RAGP1_MOUSE	0	K.LNTAEDAK.D	32	39	0	Rangap1
13104	41.61	1896	695.902	695.902	2	13081	405129	m10006_KI_Hippo_12_TrypLysC_2MC_2Mods_TMT_IAA_20ppm_0.9Da	695.901	1.67	3.535	0.348	16/16	sp|Q9QXS1|PLEC_MOUSE	16	K.SLAQADAEK.Q	1801	1809	0	Plec
13107	41.62	1897	601.673	602.007	3	13081	405129	m10006_KI_Hippo_12_TrypLysC_2MC_2Mods_TMT_IAA_20ppm_0.9Da	601.672	2.01	2.603	0.245	21/52	sp|Q80VC9|CAMP3_MOUSE	2	K.AVASSPAANNSEVK.M	551	564	0	Camsap3
13111	41.63	1899	566.812	566.812	2	13081	405129	m10006_KI_Hippo_12_TrypLysC_2MC_2Mods_TMT_IAA_20ppm_0.9Da	566.812	0.86	2.635	0.214	14/14	sp|Q8R3H9|TTC4_MOUSE	0	R.LSIDDQGR.L	267	274	0	Ttc4
13133	41.7	1911	825.913	825.912	2	13096	405129	m10006_KI_Hippo_12_TrypLysC_2MC_2Mods_TMT_IAA_20ppm_0.9Da	825.911	2.8	2.715	0.404	17/20	sp|Q62261|SPTB2_MOUSE	1	K.QQMLENQM*EVR.K	1422	1432	0	Sptbn1
13137	41.71	1912	543.828	543.828	2	13115	405129	m10006_KI_Hippo_12_TrypLysC_2MC_2Mods_TMT_IAA_20ppm_0.9Da	543.827	1.26	2.475	0.289	12/12	sp|Q61205|PA1B3_MOUSE	1	R.QVNELVR.A	155	161	0	Pafah1b3
13138	41.71	1913	530.323	530.322	2	13115	405129	m10006_KI_Hippo_12_TrypLysC_2MC_2Mods_TMT_IAA_20ppm_0.9Da	530.322	2.29	2.321	0	12/12	sp|Q8R317|UBQL1_MOUSE	0	R.QTLELAR.N	228	234	0	Ubqln1
13139	41.71	1914	728.411	728.41	2	13115	405129	m10006_KI_Hippo_12_TrypLysC_2MC_2Mods_TMT_IAA_20ppm_0.9Da	728.408	3.04	3.553	0.478	14/14	sp|Q9CRB9|CHCH3_MOUSE	3	K.VTTEEYQK.A	158	165	0	Chchd3
13140	41.71	1915	553.354	553.353	2	13115	405129	m10006_KI_Hippo_12_TrypLysC_2MC_2Mods_TMT_IAA_20ppm_0.9Da	553.353	2.38	2.497	0.214	12/12	sp|Q8K1J6|TRNT1_MOUSE	0	K.VGISSGK.E	396	402	0	Trnt1
13144	41.72	1917	657.397	657.396	2	13115	405129	m10006_KI_Hippo_12_TrypLysC_2MC_2Mods_TMT_IAA_20ppm_0.9Da	657.395	2.51	2.45	0.208	13/14	sp|O88951|LIN7B_MOUSE	0	R.SGELPPQK.L	27	34	0	Lin7b
13155	41.76	1921	757.064	757.398	3	13115	405129	m10006_KI_Hippo_12_TrypLysC_2MC_2Mods_TMT_IAA_20ppm_0.9Da	757.063	1.57	3.08	0.345	23/48	sp|Q8CDM8|F16B1_MOUSE	1	R.NYTENKPSCPEDK.D	499	511	1	Fam160b1
13166	41.78	1928	691.344	691.344	2	13136	405129	m10006_KI_Hippo_12_TrypLysC_2MC_2Mods_TMT_IAA_20ppm_0.9Da	691.342	3.6	2.307	0.51	15/18	sp|O89053|COR1A_MOUSE	2	R.DGALICTSCR.D	187	196	0	Coro1a
13176	41.81	1933	461.232	461.232	3	13157	405129	m10006_KI_Hippo_12_TrypLysC_2MC_2Mods_TMT_IAA_20ppm_0.9Da	461.23	2.51	2.515	0.339	22/36	sp|O89053|COR1A_MOUSE	2	R.DGALICTSCR.D	187	196	0	Coro1a
13180	41.82	1935	586.853	586.854	2	13157	405129	m10006_KI_Hippo_12_TrypLysC_2MC_2Mods_TMT_IAA_20ppm_0.9Da	586.851	3.07	2.676	0.32	14/14	sp|P57784|RU2A_MOUSE	1	K.TLLVNNNR.I	68	75	0	Snrpa1
13227	41.94	1958	751.698	752.032	3	13204	405129	m10006_KI_Hippo_12_TrypLysC_2MC_2Mods_TMT_IAA_20ppm_0.9Da	751.695	3.42	5.968	0.646	27/68	sp|Q80U23|SNPH_MOUSE	2	R.DAYGTSSLSSSSNSGSCK.G	27	44	0	Snph
13228	41.94	1959	622.857	622.858	2	13204	405129	m10006_KI_Hippo_12_TrypLysC_2MC_2Mods_TMT_IAA_20ppm_0.9Da	622.856	2.58	2.543	0.216	12/12	sp|P70158|ASM3A_MOUSE	0	K.GGFYSQK.V	187	193	0	Smpdl3a
13238	41.97	1964	1127.04	1127.54	2	13204	405129	m10006_KI_Hippo_12_TrypLysC_2MC_2Mods_TMT_IAA_20ppm_0.9Da	1127.04	3.46	6.618	0.752	30/34	sp|Q80U23|SNPH_MOUSE	2	R.DAYGTSSLSSSSNSGSCK.G	27	44	0	Snph
13243	41.98	1968	709.876	709.877	2	13225	405129	m10006_KI_Hippo_12_TrypLysC_2MC_2Mods_TMT_IAA_20ppm_0.9Da	709.875	1.4	3.357	0.593	17/20	sp|Q62261|SPTB2_MOUSE	1	R.LVSDGNINSDR.I	1235	1245	0	Sptbn1
13244	41.98	1969	766.94	766.94	2	13225	405129	m10006_KI_Hippo_12_TrypLysC_2MC_2Mods_TMT_IAA_20ppm_0.9Da	766.938	3.23	3.411	0.499	18/18	sp|Q9DBS5|KLC4_MOUSE	0	K.QGTDPISQTK.V	496	505	0	Klc4
13247	41.99	1970	564.327	564.327	2	13225	405129	m10006_KI_Hippo_12_TrypLysC_2MC_2Mods_TMT_IAA_20ppm_0.9Da	564.326	2.38	1.577	0.231	9/14	sp|P03995|GFAP_MOUSE	1	R.M*TPPLPAR.V	39	46	0	Gfap
13248	41.99	1971	433.612	433.613	3	13225	405129	m10006_KI_Hippo_12_TrypLysC_2MC_2Mods_TMT_IAA_20ppm_0.9Da	433.611	1.05	2.583	0.383	15/24	sp|P80317|TCPZ_MOUSE	1	K.HTLTQIK.D	382	388	0	Cct6a
13263	42.03	1977	464.271	464.271	3	13240	405129	m10006_KI_Hippo_12_TrypLysC_2MC_2Mods_TMT_IAA_20ppm_0.9Da	464.27	2.96	3.026	0.189	23/32	sp|Q9QXS1|PLEC_MOUSE	16	K.SLAQADAEK.Q	1801	1809	0	Plec
13264	42.03	1978	491.942	491.943	3	13240	405129	m10006_KI_Hippo_12_TrypLysC_2MC_2Mods_TMT_IAA_20ppm_0.9Da	491.942	0.95	1.803	0.377	18/28	sp|P18242|CATD_MOUSE	1	K.NYELHPDK.Y	344	351	0	Ctsd
13269	42.05	1980	653.841	653.841	2	13240	405129	m10006_KI_Hippo_12_TrypLysC_2MC_2Mods_TMT_IAA_20ppm_0.9Da	653.839	3.18	2.94	0.461	15/20	sp|Q6PFX9|TNKS1_MOUSE	1	R.DGGNAGGIFNR.Y	1127	1137	0	Tnks
13295	42.13	1993	783.457	783.458	2	13272	405129	m10006_KI_Hippo_12_TrypLysC_2MC_2Mods_TMT_IAA_20ppm_0.9Da	783.456	1.44	3.524	0.643	18/20	sp|Q8K0T0|RTN1_MOUSE	0	R.APNQPAPVEGK.L	238	248	0	Rtn1
13301	42.14	1998	747.917	747.917	2	13272	405129	m10006_KI_Hippo_12_TrypLysC_2MC_2Mods_TMT_IAA_20ppm_0.9Da	747.916	1.85	2.506	0.418	17/18	sp|P70195|PSB7_MOUSE	0	R.ATEGM*VVADK.N	63	72	0	Psmb7
13307	42.16	2000	522.64	522.641	3	13272	405129	m10006_KI_Hippo_12_TrypLysC_2MC_2Mods_TMT_IAA_20ppm_0.9Da	522.64	0.83	1.973	0.353	16/40	sp|Q8K0T0|RTN1_MOUSE	0	R.APNQPAPVEGK.L	238	248	0	Rtn1
13316	42.19	2005	649.914	649.914	2	13293	405129	m10006_KI_Hippo_12_TrypLysC_2MC_2Mods_TMT_IAA_20ppm_0.9Da	649.913	1.14	2.792	0.383	12/12	sp|P80317|TCPZ_MOUSE	1	K.HTLTQIK.D	382	388	0	Cct6a
13317	42.19	2006	425.593	425.592	3	13293	405129	m10006_KI_Hippo_12_TrypLysC_2MC_2Mods_TMT_IAA_20ppm_0.9Da	425.592	0.93	1.496	0.346	15/24	sp|P48722|HS74L_MOUSE	3	R.NTIHGFK.K	62	68	0	Hspa4l
13322	42.21	2008	559.314	559.314	2	13293	405129	m10006_KI_Hippo_12_TrypLysC_2MC_2Mods_TMT_IAA_20ppm_0.9Da	559.314	1.11	1.748	0.157	10/12	sp|Q9WVQ1|MAGI2_MOUSE	3	R.QPPLDYR.Q	1093	1099	0	Magi2
13343	42.28	2019	427.609	427.943	3	13314	405129	m10006_KI_Hippo_12_TrypLysC_2MC_2Mods_TMT_IAA_20ppm_0.9Da	427.608	1.58	1.658	0.243	13/24	sp|Q9CZV8|FXL20_MOUSE	2	R.THLPNIK.V	402	408	0	Fbxl20
13347	42.29	2020	514.628	514.628	3	13325	405129	m10006_KI_Hippo_12_TrypLysC_2MC_2Mods_TMT_IAA_20ppm_0.9Da	514.628	0.66	2.492	0.338	17/32	sp|P07310|KCRM_MOUSE	0	K.TDLNHENLK.G	108	116	0	Ckm
13348	42.29	2021	526.801	526.801	2	13325	405129	m10006_KI_Hippo_12_TrypLysC_2MC_2Mods_TMT_IAA_20ppm_0.9Da	526.801	0.29	2.291	0.288	12/12	sp|Q08874|MITF_MOUSE	20	K.ASVDYIR.K	356	362	0	Mitf
13352	42.31	2023	532.32	532.319	3	13325	405129	m10006_KI_Hippo_12_TrypLysC_2MC_2Mods_TMT_IAA_20ppm_0.9Da	532.319	0.85	2.219	0.401	20/36	sp|Q8BG81|PDIP3_MOUSE	0	R.INVVNNHQAK.Q	169	178	0	Poldip3
13355	42.32	2024	422.264	422.265	3	13325	405129	m10006_KI_Hippo_12_TrypLysC_2MC_2Mods_TMT_IAA_20ppm_0.9Da	422.264	-0.25	1.895	0.192	15/24	tr|G5E829|G5E829_MOUSE	0	R.REAVFGK.N	81	87	1	Atp2b1
13366	42.35	2029	632.33	632.329	2	13346	405129	m10006_KI_Hippo_12_TrypLysC_2MC_2Mods_TMT_IAA_20ppm_0.9Da	632.332	-2.9	2.967	0.425	17/18	sp|Q9D0F9|PGM1_MOUSE	1	R.SMPTSGALDR.V	334	343	0	Pgm1
13379	42.39	2037	626.374	626.374	2	13346	405129	m10006_KI_Hippo_12_TrypLysC_2MC_2Mods_TMT_IAA_20ppm_0.9Da	626.377	-3.58	2.588	0.315	12/12	sp|P68500|CNTN5_MOUSE	2	K.VGVYNNK.G	850	856	0	Cntn5
13383	42.41	2039	683.374	683.374	2	13365	405129	m10006_KI_Hippo_12_TrypLysC_2MC_2Mods_TMT_IAA_20ppm_0.9Da	683.376	-2.76	3.421	0.271	14/14	sp|P21107-2|TPM3_MOUSE	3	K.CLSAAEEK.Y	170	177	0	Tpm3
13401	42.45	2048	510.658	510.658	3	13382	405129	m10006_KI_Hippo_12_TrypLysC_2MC_2Mods_TMT_IAA_20ppm_0.9Da	510.659	-1.12	2.358	0.234	16/24	sp|Q8BX70|VP13C_MOUSE	2	K.KNPIQDK.S	2352	2358	1	Vps13c
13409	42.48	2052	614.85	614.849	2	13382	405129	m10006_KI_Hippo_12_TrypLysC_2MC_2Mods_TMT_IAA_20ppm_0.9Da	614.85	0.01	1.839	0.266	11/16	sp|Q9QXS6|DREB_MOUSE	1	R.M*APTPIPTR.S	376	384	0	Dbn1
13413	42.49	2055	444.49	444.49	4	13382	405129	m10006_KI_Hippo_12_TrypLysC_2MC_2Mods_TMT_IAA_20ppm_0.9Da	444.49	-1.58	4.248	0.57	36/78	sp|P16546|SPTN1_MOUSE	4	K.HALLEADVAAHQDR.I	720	733	0	Sptan1
13458	42.61	2077	647.826	647.826	2	13437	405129	m10006_KI_Hippo_12_TrypLysC_2MC_2Mods_TMT_IAA_20ppm_0.9Da	647.826	0.46	2.422	0.123	14/16	sp|P97792|CXAR_MOUSE	1	R.VGSDQCMLR.L	218	226	0	Cxadr
13459	42.61	2078	898.961	898.961	2	13437	405129	m10006_KI_Hippo_12_TrypLysC_2MC_2Mods_TMT_IAA_20ppm_0.9Da	898.96	1.24	5.176	0.693	25/26	sp|Q9Z2W9|GRIA3_MOUSE	1	K.PAPATNTQNYATYR.E	862	875	0	Gria3
13462	42.62	2080	651.358	651.358	3	13437	405129	m10006_KI_Hippo_12_TrypLysC_2MC_2Mods_TMT_IAA_20ppm_0.9Da	651.358	-0.22	4.025	0.424	26/44	sp|P13645|K1C10_HUMAN_contaminant	0	R.SQYEQLAEQNRK.D	323	334	1	KRT10
13467	42.63	2083	676.846	676.846	2	13437	405129	m10006_KI_Hippo_12_TrypLysC_2MC_2Mods_TMT_IAA_20ppm_0.9Da	676.845	1.54	2.572	0.541	14/16	sp|Q6A0A2|LAR4B_MOUSE	2	K.PSYAEICQR.T	650	658	0	Larp4b
13472	42.65	2085	423.924	423.924	3	13456	405129	m10006_KI_Hippo_12_TrypLysC_2MC_2Mods_TMT_IAA_20ppm_0.9Da	423.924	-0.46	2.6	0.048	15/24	sp|F6ZDS4|TPR_MOUSE	1	R.AVDELHK.L	380	386	0	Tpr
13476	42.66	2088	635.382	635.382	2	13456	405129	m10006_KI_Hippo_12_TrypLysC_2MC_2Mods_TMT_IAA_20ppm_0.9Da	635.382	0.37	2.596	0.321	12/12	sp|F6ZDS4|TPR_MOUSE	1	R.AVDELHK.L	380	386	0	Tpr
13477	42.66	2089	816.886	816.886	2	13456	405129	m10006_KI_Hippo_12_TrypLysC_2MC_2Mods_TMT_IAA_20ppm_0.9Da	816.886	1.1	3.894	0.631	20/22	tr|E9PX61|E9PX61_MOUSE	1	R.ASENSYFCQAAR.Q	3731	3742	0	Gm15800
13487	42.69	2092	543.296	543.296	3	13471	405129	m10006_KI_Hippo_12_TrypLysC_2MC_2Mods_TMT_IAA_20ppm_0.9Da	543.297	-3.57	4.643	0.491	26/32	sp|P51150|RAB7A_MOUSE	0	K.RAQAWCYSK.N	138	146	1	Rab7a
13507	42.75	2103	599.643	599.643	3	13486	405129	m10006_KI_Hippo_12_TrypLysC_2MC_2Mods_TMT_IAA_20ppm_0.9Da	599.642	0.65	4.293	0.611	26/52	sp|Q9Z2W9|GRIA3_MOUSE	1	K.PAPATNTQNYATYR.E	862	875	0	Gria3
13509	42.76	2104	654.311	654.311	2	13486	405129	m10006_KI_Hippo_12_TrypLysC_2MC_2Mods_TMT_IAA_20ppm_0.9Da	654.311	0.6	1.876	0.482	13/14	sp|Q9EQ20|MMSA_MOUSE	0	K.DM*DLYSYR.L	166	173	0	Aldh6a1
13516	42.77	2109	661.373	661.373	2	13486	405129	m10006_KI_Hippo_12_TrypLysC_2MC_2Mods_TMT_IAA_20ppm_0.9Da	661.372	0.96	1.933	0.196	10/12	tr|Q68FG2|Q68FG2_MOUSE	0	R.ALCQPM*K.E	1472	1478	0	Sptbn2
13525	42.8	2112	666.401	666.401	2	13505	405129	m10006_KI_Hippo_12_TrypLysC_2MC_2Mods_TMT_IAA_20ppm_0.9Da	666.4	0.86	2.281	0.317	14/14	sp|Q8CJ19|MICA3_MOUSE	4	R.GTQEPTLK.H	1648	1655	0	Mical3
13534	42.83	2117	641.869	641.871	2	13505	405129	m10006_KI_Hippo_12_TrypLysC_2MC_2Mods_TMT_IAA_20ppm_0.9Da	641.869	-0.27	2.44	0.363	15/16	sp|Q4KUS2|UN13A_MOUSE	5	K.VQELQSPPR.A	992	1000	0	Unc13a
13537	42.84	2118	726.897	726.898	2	13505	405129	m10006_KI_Hippo_12_TrypLysC_2MC_2Mods_TMT_IAA_20ppm_0.9Da	726.896	1.51	4.39	0.581	22/24	sp|Q3UGY8|BIG3_MOUSE	0	R.SGSTGSSLSVSVR.D	2088	2100	0	Arfgef3
13544	42.86	2122	487.95	487.95	3	13524	405129	m10006_KI_Hippo_12_TrypLysC_2MC_2Mods_TMT_IAA_20ppm_0.9Da	487.949	1.97	3.15	0.204	17/32	sp|P08553|NFM_MOUSE	1	K.LTEAAEQNK.E	297	305	0	Nefm
13546	42.86	2124	419.252	419.252	3	13524	405129	m10006_KI_Hippo_12_TrypLysC_2MC_2Mods_TMT_IAA_20ppm_0.9Da	419.252	-0.33	1.923	0.074	20/24	sp|Q61595|KTN1_MOUSE	16	K.VADDLHK.A	1255	1261	0	Ktn1
13563	42.9	2132	463.602	463.602	3	13543	405129	m10006_KI_Hippo_12_TrypLysC_2MC_2Mods_TMT_IAA_20ppm_0.9Da	463.603	-1.37	3.112	0.191	21/24	sp|Q8N9S3|AHSA2_MOUSE	2	K.QHFEEIK.G	315	321	0	Ahsa2
13564	42.9	2133	674.374	674.375	2	13543	405129	m10006_KI_Hippo_12_TrypLysC_2MC_2Mods_TMT_IAA_20ppm_0.9Da	674.375	-0.91	3.805	0.5	20/22	sp|Q9QXM1|JMY_MOUSE	2	R.SEAAASATAALR.S	82	93	0	Jmy
13584	42.95	2143	719.91	719.909	2	13562	405129	m10006_KI_Hippo_12_TrypLysC_2MC_2Mods_TMT_IAA_20ppm_0.9Da	719.91	0.4	2.128	0.381	12/14	sp|P48722|HS74L_MOUSE	1	K.YGQPIQM*K.Y	684	691	0	Hspa4l
13587	42.96	2144	613.331	613.331	2	13562	405129	m10006_KI_Hippo_12_TrypLysC_2MC_2Mods_TMT_IAA_20ppm_0.9Da	613.332	-0.89	1.579	0.332	13/16	sp|P05202|AATM_MOUSE	0	K.M*NLGVGAYR.D	60	68	0	Got2
13613	43.02	2157	731.419	732.921	2	13596	405129	m10006_KI_Hippo_12_TrypLysC_2MC_2Mods_TMT_IAA_20ppm_0.9Da	731.419	-0.71	2.905	0.368	15/16	sp|P08553|NFM_MOUSE	1	K.LTEAAEQNK.E	297	305	0	Nefm
13614	43.02	2158	594.842	594.842	2	13596	405129	m10006_KI_Hippo_12_TrypLysC_2MC_2Mods_TMT_IAA_20ppm_0.9Da	594.843	-0.79	2.705	0.367	15/16	sp|P06801|MAOX_MOUSE	0	K.AIVVTDGER.I	147	155	0	Me1
13619	43.03	2161	707.385	707.384	2	13596	405129	m10006_KI_Hippo_12_TrypLysC_2MC_2Mods_TMT_IAA_20ppm_0.9Da	707.385	-0.24	3.283	0.317	14/14	sp|O88343|S4A4_MOUSE	3	R.ISENYSDK.S	60	67	0	Slc4a4
13637	43.07	2172	557.824	557.824	2	13611	405129	m10006_KI_Hippo_12_TrypLysC_2MC_2Mods_TMT_IAA_20ppm_0.9Da	557.825	-0.95	2.088	0.314	11/14	sp|P15975|UBP53_MOUSE	0	K.ALPSDNIR.H	92	99	0	Usp53
13648	43.1	2176	588.843	588.843	2	13630	405129	m10006_KI_Hippo_12_TrypLysC_2MC_2Mods_TMT_IAA_20ppm_0.9Da	588.843	-0.31	3.086	0.334	14/14	sp|Q3B7Z2|OSBP1_MOUSE	0	K.TELQSTLR.T	203	210	0	Osbp
13649	43.1	2177	669.87	669.871	2	13630	405129	m10006_KI_Hippo_12_TrypLysC_2MC_2Mods_TMT_IAA_20ppm_0.9Da	669.871	-0.34	2.034	0.326	14/14	sp|Q03265|ATPA_MOUSE	1	R.LTDADAM*K.Y	263	270	0	Atp5a1
13650	43.1	2178	628.325	628.325	2	13630	405129	m10006_KI_Hippo_12_TrypLysC_2MC_2Mods_TMT_IAA_20ppm_0.9Da	628.325	-0.33	2.817	0.449	12/12	sp|Q64133|AOFA_MOUSE	0	R.TMDDMGK.E	130	136	0	Maoa
13665	43.13	2184	731.419	731.418	2	13645	405129	m10006_KI_Hippo_12_TrypLysC_2MC_2Mods_TMT_IAA_20ppm_0.9Da	731.419	-0.27	3.699	0.449	16/16	sp|P08553|NFM_MOUSE	1	K.LTEAAEQNK.E	297	305	0	Nefm
13701	43.23	2204	557.341	557.341	3	13681	405129	m10006_KI_Hippo_12_TrypLysC_2MC_2Mods_TMT_IAA_20ppm_0.9Da	557.341	0.31	3.922	0.436	22/28	sp|O55125|NIPS1_MOUSE	1	K.KETSNLYK.I	66	73	1	Nipsnap1
13702	43.23	2205	616.346	616.345	2	13681	405129	m10006_KI_Hippo_12_TrypLysC_2MC_2Mods_TMT_IAA_20ppm_0.9Da	616.346	0.26	2.86	0.439	14/18	sp|Q8BH43|WASF2_MOUSE	0	K.SSLPAVSDAR.S	427	436	0	Wasf2
13723	43.28	2215	475.241	475.241	3	13696	405129	m10006_KI_Hippo_12_TrypLysC_2MC_2Mods_TMT_IAA_20ppm_0.9Da	475.244	-5.36	2.499	0.433	23/32	sp|Q61411|RASH_MOUSE	1	K.SFEDIHQYR.E	89	97	0	Hras
13732	43.3	2218	478.955	478.954	3	13713	405129	m10006_KI_Hippo_12_TrypLysC_2MC_2Mods_TMT_IAA_20ppm_0.9Da	478.955	-0.04	3.224	0.432	20/28	sp|Q64727|VINC_MOUSE	0	R.REILGTCK.M	319	326	1	Vcl
13743	43.33	2225	712.361	712.361	2	13713	405129	m10006_KI_Hippo_12_TrypLysC_2MC_2Mods_TMT_IAA_20ppm_0.9Da	712.362	-1.19	2.187	0.292	15/16	sp|Q61411|RASH_MOUSE	1	K.SFEDIHQYR.E	89	97	0	Hras
13744	43.33	2226	455.597	455.596	3	13713	405129	m10006_KI_Hippo_12_TrypLysC_2MC_2Mods_TMT_IAA_20ppm_0.9Da	455.597	0.8	2.393	0.323	17/28	sp|Q5SP85|CC85A_MOUSE	3	R.YTAGVMHK.E	127	134	0	Ccdc85a
13750	43.35	2228	515.814	515.814	2	13730	405129	m10006_KI_Hippo_12_TrypLysC_2MC_2Mods_TMT_IAA_20ppm_0.9Da	515.814	-0.42	2.477	0.331	12/12	sp|Q68FF6|GIT1_MOUSE	1	K.LQALSNR.L	277	283	0	Git1
13751	43.35	2229	477.317	477.317	3	13730	405129	m10006_KI_Hippo_12_TrypLysC_2MC_2Mods_TMT_IAA_20ppm_0.9Da	477.316	1.55	1.972	0.262	15/24	sp|Q9QYX7|PCLO_MOUSE	1	K.ALPADKK.E	1154	1160	1	Pclo
13753	43.35	2231	644.388	644.388	2	13730	405129	m10006_KI_Hippo_12_TrypLysC_2MC_2Mods_TMT_IAA_20ppm_0.9Da	644.387	1.42	3.153	0.42	14/14	sp|Q9QXS6|DREB_MOUSE	3	K.DSQAALPK.Y	72	79	0	Dbn1
13756	43.36	2232	770.398	770.397	2	13730	405129	m10006_KI_Hippo_12_TrypLysC_2MC_2Mods_TMT_IAA_20ppm_0.9Da	770.398	1.16	3.3	0.437	16/16	sp|Q9CQ69|QCR8_MOUSE	1	K.NPAMYENDK.-	74	82	0	Uqcrq
13757	43.36	2233	663.983	663.983	3	13730	405129	m10006_KI_Hippo_12_TrypLysC_2MC_2Mods_TMT_IAA_20ppm_0.9Da	663.982	1.4	6.214	0.235	34/56	sp|P60879|SNP25_MOUSE	1	R.HMALDM*GNEIDTQNR.Q	162	176	0	Snap25
13772	43.4	2240	791.907	791.907	2	13749	405129	m10006_KI_Hippo_12_TrypLysC_2MC_2Mods_TMT_IAA_20ppm_0.9Da	791.905	3.04	3.922	0.281	19/24	sp|Q3UIL6|PKHA7_MOUSE	5	R.GLNAENSSATFSR.P	1038	1050	0	Plekha7
13784	43.44	2245	629.345	629.345	2	13764	405129	m10006_KI_Hippo_12_TrypLysC_2MC_2Mods_TMT_IAA_20ppm_0.9Da	629.345	0.77	2.352	0.546	15/16	sp|P68372|TBB4B_MOUSE	4	K.TAVCDIPPR.G	351	359	0	Tubb4b
13787	43.45	2246	728.88	728.88	2	13764	405129	m10006_KI_Hippo_12_TrypLysC_2MC_2Mods_TMT_IAA_20ppm_0.9Da	728.879	1.89	3.001	0.295	14/14	sp|Q01279|EGFR_MOUSE	1	K.FQDEATCK.D	254	261	0	Egfr
13805	43.49	2258	764.431	764.432	2	13781	405129	m10006_KI_Hippo_12_TrypLysC_2MC_2Mods_TMT_IAA_20ppm_0.9Da	764.43	1.6	2.088	0.214	15/18	sp|Q3U3E2|F117B_MOUSE	1	K.ENGNNSPLPK.Y	439	448	0	Fam117b
13808	43.5	2259	837.402	837.402	2	13781	405129	m10006_KI_Hippo_12_TrypLysC_2MC_2Mods_TMT_IAA_20ppm_0.9Da	837.4	1.58	4.18	0.585	21/24	sp|Q9WVQ1|MAGI2_MOUSE	3	K.VLCGGEPCPENGR.S	861	873	0	Magi2
13816	43.52	2261	422.937	422.937	3	13796	405129	m10006_KI_Hippo_12_TrypLysC_2MC_2Mods_TMT_IAA_20ppm_0.9Da	422.936	2.05	3.064	0.256	15/28	sp|Q9JME5|AP3B2_MOUSE	0	K.GLHVGTPK.L	905	912	0	Ap3b2
13817	43.52	2262	509.317	509.317	2	13796	405129	m10006_KI_Hippo_12_TrypLysC_2MC_2Mods_TMT_IAA_20ppm_0.9Da	509.316	0.48	2.351	0.313	13/14	sp|Q9D7G0|PRPS1_MOUSE	1	K.LLSAGATR.V	236	243	0	Prps1
13818	43.52	2263	609.895	609.896	2	13796	405129	m10006_KI_Hippo_12_TrypLysC_2MC_2Mods_TMT_IAA_20ppm_0.9Da	609.895	0.21	2.563	0.067	12/12	sp|P09405|NUCL_MOUSE	0	K.VVVSQTK.K	64	70	0	Ncl
13820	43.52	2265	505.943	505.943	3	13796	405129	m10006_KI_Hippo_12_TrypLysC_2MC_2Mods_TMT_IAA_20ppm_0.9Da	505.943	0.57	2.994	0.593	24/40	sp|Q5PR69|K1211_MOUSE	3	K.RPMDVPTVESR.A	624	634	1	Kiaa1211
13822	43.53	2266	633.901	633.901	2	13796	405129	m10006_KI_Hippo_12_TrypLysC_2MC_2Mods_TMT_IAA_20ppm_0.9Da	633.9	0.62	2.334	0.415	13/14	sp|Q9JME5|AP3B2_MOUSE	0	K.GLHVGTPK.L	905	912	0	Ap3b2
13834	43.56	2271	582.374	582.374	2	13815	405129	m10006_KI_Hippo_12_TrypLysC_2MC_2Mods_TMT_IAA_20ppm_0.9Da	582.374	1.01	2.34	0.069	12/12	sp|Q9CY62|RN181_MOUSE	2	R.TVISSAK.A	77	83	0	Rnf181
13850	43.59	2279	597.839	597.839	2	13832	405129	m10006_KI_Hippo_12_TrypLysC_2MC_2Mods_TMT_IAA_20ppm_0.9Da	597.838	2.29	3.311	0.431	14/14	sp|Q3UM45|PP1R7_MOUSE	0	R.QIDATYVR.F	353	360	0	Ppp1r7
13852	43.59	2281	607.364	607.364	2	13832	405129	m10006_KI_Hippo_12_TrypLysC_2MC_2Mods_TMT_IAA_20ppm_0.9Da	607.363	1.01	2.827	0.396	12/12	sp|Q99MN1|SYK_MOUSE	1	K.SITGSYK.I	362	368	0	Kars
13860	43.61	2286	575.826	575.825	2	13832	405129	m10006_KI_Hippo_12_TrypLysC_2MC_2Mods_TMT_IAA_20ppm_0.9Da	575.825	1.78	2.734	0.281	14/14	sp|Q9WUA2|SYFB_MOUSE	0	K.TAEFQVAR.T	444	451	0	Farsb
13867	43.63	2287	513.935	513.934	3	13849	405129	m10006_KI_Hippo_12_TrypLysC_2MC_2Mods_TMT_IAA_20ppm_0.9Da	513.934	0.84	3.433	0.36	20/32	sp|Q9CQ69|QCR8_MOUSE	1	K.NPAMYENDK.-	74	82	0	Uqcrq
13868	43.63	2288	532.801	532.801	2	13849	405129	m10006_KI_Hippo_12_TrypLysC_2MC_2Mods_TMT_IAA_20ppm_0.9Da	532.801	1.14	2.276	0.33	11/12	sp|Q9CR95|NECP1_MOUSE	0	K.PDVSVYR.I	15	21	0	Necap1
13874	43.64	2292	565.289	565.289	2	13849	405129	m10006_KI_Hippo_12_TrypLysC_2MC_2Mods_TMT_IAA_20ppm_0.9Da	565.288	0.99	2.547	0.418	12/12	sp|Q99JN2|KLH22_MOUSE	2	K.MYITCGR.R	448	454	0	Klhl22
13876	43.65	2293	452.268	452.268	3	13849	405129	m10006_KI_Hippo_12_TrypLysC_2MC_2Mods_TMT_IAA_20ppm_0.9Da	452.268	0.51	1.998	0.243	19/24	sp|Q8BT14|CNOT4_MOUSE	3	K.RPEYFGK.F	128	134	1	Cnot4
13884	43.67	2297	588.357	588.357	2	13866	405129	m10006_KI_Hippo_12_TrypLysC_2MC_2Mods_TMT_IAA_20ppm_0.9Da	588.355	2.18	1.804	0.202	12/12	sp|O88712|CTBP1_MOUSE	5	R.GGLVDEK.A	267	273	0	Ctbp1
13887	43.68	2299	716.404	716.405	2	13866	405129	m10006_KI_Hippo_12_TrypLysC_2MC_2Mods_TMT_IAA_20ppm_0.9Da	716.403	1.32	2.936	0.391	16/16	sp|Q922D8|C1TC_MOUSE	0	R.EHGAFDAVK.C	776	784	0	Mthfd1
13894	43.7	2302	770.399	771.902	2	13866	405129	m10006_KI_Hippo_12_TrypLysC_2MC_2Mods_TMT_IAA_20ppm_0.9Da	770.398	1.68	2.51	0.278	15/16	sp|Q9CQ69|QCR8_MOUSE	1	K.NPAMYENDK.-	74	82	0	Uqcrq
13897	43.7	2303	477.938	477.938	3	13881	405129	m10006_KI_Hippo_12_TrypLysC_2MC_2Mods_TMT_IAA_20ppm_0.9Da	477.938	0.8	3.458	0.378	21/32	sp|Q922D8|C1TC_MOUSE	0	R.EHGAFDAVK.C	776	784	0	Mthfd1
13899	43.7	2305	471.592	471.592	3	13881	405129	m10006_KI_Hippo_12_TrypLysC_2MC_2Mods_TMT_IAA_20ppm_0.9Da	471.592	1.03	2.365	0.098	16/24	sp|Q9CQF3|CPSF5_MOUSE	0	R.MREEFDK.I	67	73	1	Nudt21
13901	43.71	2306	713.875	713.875	2	13881	405129	m10006_KI_Hippo_12_TrypLysC_2MC_2Mods_TMT_IAA_20ppm_0.9Da	713.874	1.55	3.741	0.43	16/16	sp|Q9JLC8|SACS_MOUSE	3	K.AGFEEAGCK.Q	2037	2045	0	Sacs
13906	43.72	2309	625.839	625.839	2	13881	405129	m10006_KI_Hippo_12_TrypLysC_2MC_2Mods_TMT_IAA_20ppm_0.9Da	625.838	1.09	2.092	0.097	11/16	sp|Q9Z0U0|XPR1_MOUSE	2	K.NAGENTFLR.E	540	548	0	Xpr1
13917	43.75	2313	490.289	490.289	3	13896	405129	m10006_KI_Hippo_12_TrypLysC_2MC_2Mods_TMT_IAA_20ppm_0.9Da	490.289	0.83	3.444	0.385	23/32	sp|Q569Z5|DDX46_MOUSE	2	K.QEHADGLLK.D	629	637	0	Ddx46
13924	43.76	2318	706.885	706.885	2	13896	405129	m10006_KI_Hippo_12_TrypLysC_2MC_2Mods_TMT_IAA_20ppm_0.9Da	706.884	1.89	1.91	0.037	11/12	sp|Q9CQF3|CPSF5_MOUSE	0	R.MREEFDK.I	67	73	1	Nudt21
13942	43.81	2328	612.348	612.683	3	13915	405129	m10006_KI_Hippo_12_TrypLysC_2MC_2Mods_TMT_IAA_20ppm_0.9Da	612.347	0.84	3.401	0.514	25/44	sp|P80318|TCPG_MOUSE	2	K.KGESQTDIEITR.E	249	260	1	Cct3
13952	43.83	2332	478.267	478.266	3	13932	405129	m10006_KI_Hippo_12_TrypLysC_2MC_2Mods_TMT_IAA_20ppm_0.9Da	478.266	1.18	2.355	0.382	19/28	sp|P09041|PGK2_MOUSE	2	R.FHVEEEGK.G	124	131	0	Pgk2
13962	43.85	2337	659.853	659.851	2	13932	405129	m10006_KI_Hippo_12_TrypLysC_2MC_2Mods_TMT_IAA_20ppm_0.9Da	659.851	1.99	3.124	0.316	13/16	sp|P97445|CAC1A_MOUSE	1	K.ESPSWVTQR.A	1978	1986	0	Cacna1a
13967	43.87	2338	536.82	536.82	2	13949	405129	m10006_KI_Hippo_12_TrypLysC_2MC_2Mods_TMT_IAA_20ppm_0.9Da	536.819	0.89	2.964	0.059	12/12	sp|Q9QXS1|PLEC_MOUSE	18	R.ANELQLR.W	422	428	0	Plec
13971	43.87	2342	716.896	716.897	2	13949	405129	m10006_KI_Hippo_12_TrypLysC_2MC_2Mods_TMT_IAA_20ppm_0.9Da	716.895	0.86	3.084	0.407	14/14	sp|P09041|PGK2_MOUSE	2	R.FHVEEEGK.G	124	131	0	Pgk2
14000	43.95	2356	505.93	505.931	3	13981	405129	m10006_KI_Hippo_12_TrypLysC_2MC_2Mods_TMT_IAA_20ppm_0.9Da	505.93	0.7	2.761	0.312	19/40	sp|Q8CGZ0|CHERP_MOUSE	1	K.ARDEFSTFGTR.K	920	930	1	Cherp
14014	44	2363	580.873	580.874	2	13998	405129	m10006_KI_Hippo_12_TrypLysC_2MC_2Mods_TMT_IAA_20ppm_0.9Da	580.874	-0.81	2.798	0.27	12/12	sp|Q9DC69|NDUA9_MOUSE	0	K.GIVNATK.D	248	254	0	Ndufa9
14015	44	2364	604.336	604.336	2	13998	405129	m10006_KI_Hippo_12_TrypLysC_2MC_2Mods_TMT_IAA_20ppm_0.9Da	604.335	0.46	2.88	0.524	14/14	sp|Q80UK0|SESD1_MOUSE	0	R.QASQLEFR.Q	366	373	0	Sestd1
14016	44	2365	595.331	595.332	2	13998	405129	m10006_KI_Hippo_12_TrypLysC_2MC_2Mods_TMT_IAA_20ppm_0.9Da	595.332	-0.28	2.857	0.438	14/14	sp|Q61768|KINH_MOUSE	0	K.ELAACQLR.I	628	635	0	Kif5b
14024	44.02	2370	660.892	660.893	2	13998	405129	m10006_KI_Hippo_12_TrypLysC_2MC_2Mods_TMT_IAA_20ppm_0.9Da	660.892	0.09	3.285	0.432	14/14	sp|P47857|K6PF_MOUSE	0	K.ITAEEATK.S	145	152	0	Pfkm
14030	44.04	2371	918.018	918.019	2	13998	405129	m10006_KI_Hippo_12_TrypLysC_2MC_2Mods_TMT_IAA_20ppm_0.9Da	918.017	0.32	3.112	0.514	19/22	sp|P80318|TCPG_MOUSE	2	K.KGESQTDIEITR.E	249	260	1	Cct3
14035	44.05	2374	413.269	413.269	3	14013	405129	m10006_KI_Hippo_12_TrypLysC_2MC_2Mods_TMT_IAA_20ppm_0.9Da	413.27	-0.82	2.219	0.242	26/32	sp|P01029|CO4B_MOUSE	0	K.VVLRPTAPR.S	1236	1244	1	C4b
14038	44.06	2375	465.957	465.957	3	14013	405129	m10006_KI_Hippo_12_TrypLysC_2MC_2Mods_TMT_IAA_20ppm_0.9Da	465.956	0.82	1.929	0.119	15/24	sp|P58059|RT21_MOUSE	2	K.INFLM*RK.N	72	78	1	Mrps21
14039	44.06	2376	681.348	681.349	2	14013	405129	m10006_KI_Hippo_12_TrypLysC_2MC_2Mods_TMT_IAA_20ppm_0.9Da	681.349	-0.21	3.663	0.57	15/18	sp|P60710|ACTB_MOUSE	4	R.GYSFTTTAER.E	197	206	0	Actb
14042	44.07	2378	857.944	858.446	2	14013	405129	m10006_KI_Hippo_12_TrypLysC_2MC_2Mods_TMT_IAA_20ppm_0.9Da	857.944	0.17	5.673	0.616	25/28	sp|Q80U35|ARHGH_MOUSE	0	R.ASSSSSIASSYPVSR.S	229	243	0	Arhgef17
14065	44.13	2389	415.605	415.604	3	14032	405129	m10006_KI_Hippo_12_TrypLysC_2MC_2Mods_TMT_IAA_20ppm_0.9Da	415.604	1.36	1.155	0.069	17/24	sp|Q8R1F1|NIBL1_MOUSE	0	K.DILQAVK.E	548	554	0	Fam129b
14071	44.15	2392	602.817	602.817	2	14051	405129	m10006_KI_Hippo_12_TrypLysC_2MC_2Mods_TMT_IAA_20ppm_0.9Da	602.817	-0.38	3.258	0.411	14/14	sp|P21619|LMNB2_MOUSE	1	K.DQSLGNWR.I	471	478	0	Lmnb2
14072	44.15	2393	567.322	567.322	2	14051	405129	m10006_KI_Hippo_12_TrypLysC_2MC_2Mods_TMT_IAA_20ppm_0.9Da	567.322	-0.34	2.751	0.455	14/14	sp|P21619|LMNB2_MOUSE	1	R.LVEVDSSR.Q	219	226	0	Lmnb2
14077	44.17	2396	694.372	694.873	2	14051	405129	m10006_KI_Hippo_12_TrypLysC_2MC_2Mods_TMT_IAA_20ppm_0.9Da	694.373	-0.9	3.057	0.259	13/16	tr|F7CK47|F7CK47_MOUSE	0	K.NLLQQEEER.A	240	248	0	Map4
14088	44.2	2401	676.336	676.337	2	14070	405129	m10006_KI_Hippo_12_TrypLysC_2MC_2Mods_TMT_IAA_20ppm_0.9Da	676.337	-0.33	3.337	0.466	17/18	tr|E9Q6R7|E9Q6R7_MOUSE	0	R.GGSQMDMLQR.K	1413	1422	0	Utrn
14089	44.2	2402	684.034	684.034	3	14070	405129	m10006_KI_Hippo_12_TrypLysC_2MC_2Mods_TMT_IAA_20ppm_0.9Da	684.034	-0.67	4.164	0.509	27/64	sp|Q9R1Z8|VINEX_MOUSE	0	R.SQTQSLNTPGPTLSHPR.A	641	657	0	Sorbs3
14092	44.21	2403	680.365	680.366	2	14070	405129	m10006_KI_Hippo_12_TrypLysC_2MC_2Mods_TMT_IAA_20ppm_0.9Da	680.363	2.38	1.824	0.349	12/12	sp|Q9JKR6|HYOU1_MOUSE	0	K.YPDYESK.G	531	537	0	Hyou1
14093	44.21	2404	633.384	633.384	2	14070	405129	m10006_KI_Hippo_12_TrypLysC_2MC_2Mods_TMT_IAA_20ppm_0.9Da	633.385	-0.55	2.804	0.345	12/12	sp|P26039|TLN1_MOUSE	0	R.QFVQSAK.E	1524	1530	0	Tln1
14134	44.35	2425	860.439	860.439	2	14113	405129	m10006_KI_Hippo_12_TrypLysC_2MC_2Mods_TMT_IAA_20ppm_0.9Da	860.439	-0.14	4.907	0.526	23/24	sp|P05064|ALDOA_MOUSE	7	R.LQSIGTENTEENR.R	44	56	0	Aldoa
14142	44.37	2429	665.03	665.365	3	14113	405129	m10006_KI_Hippo_12_TrypLysC_2MC_2Mods_TMT_IAA_20ppm_0.9Da	665.03	-0.19	3.87	0.369	25/48	sp|Q8BKC5|IPO5_MOUSE	0	R.KQAEETYENIPGR.S	27	39	1	Ipo5
14148	44.39	2431	525.61	525.61	3	14132	405129	m10006_KI_Hippo_12_TrypLysC_2MC_2Mods_TMT_IAA_20ppm_0.9Da	525.61	-0.17	3.44	0.529	23/40	sp|O55131|SEPT7_MOUSE	2	K.SPLAQMEEERR.E	333	343	1	Sept7
14149	44.39	2432	825.911	825.911	2	14132	405129	m10006_KI_Hippo_12_TrypLysC_2MC_2Mods_TMT_IAA_20ppm_0.9Da	825.911	0.06	2.509	0.27	18/20	sp|Q62261|SPTB2_MOUSE	1	K.QQM*LENQMEVR.K	1422	1432	0	Sptbn1
14150	44.4	2433	714.393	714.392	2	14132	405129	m10006_KI_Hippo_12_TrypLysC_2MC_2Mods_TMT_IAA_20ppm_0.9Da	714.393	-0.26	2.974	0.392	14/14	sp|P43006|EAA2_MOUSE	5	K.TQSIYDDK.N	518	525	0	Slc1a2
14154	44.41	2435	683.372	683.372	2	14132	405129	m10006_KI_Hippo_12_TrypLysC_2MC_2Mods_TMT_IAA_20ppm_0.9Da	683.373	-0.67	2.683	0.138	12/12	sp|Q9JLI8|SART3_MOUSE	0	R.LCNNMQK.A	486	492	0	Sart3
14169	44.45	2442	597.849	597.849	2	14147	405129	m10006_KI_Hippo_12_TrypLysC_2MC_2Mods_TMT_IAA_20ppm_0.9Da	597.849	-0.35	2.859	0.272	14/14	sp|Q08642|PADI2_MOUSE	0	K.GLGGMSSK.R	525	532	0	Padi2
14170	44.45	2443	787.911	787.911	2	14147	405129	m10006_KI_Hippo_12_TrypLysC_2MC_2Mods_TMT_IAA_20ppm_0.9Da	787.912	-0.25	2.969	0.406	17/20	sp|O55131|SEPT7_MOUSE	2	K.SPLAQMEEERR.E	333	343	1	Sept7
14191	44.5	2455	573.962	574.296	3	14168	405129	m10006_KI_Hippo_12_TrypLysC_2MC_2Mods_TMT_IAA_20ppm_0.9Da	573.962	0.52	3.918	0.468	26/48	sp|P05064|ALDOA_MOUSE	7	R.LQSIGTENTEENR.R	44	56	0	Aldoa
14228	44.6	2473	546.798	546.797	2	14208	405129	m10006_KI_Hippo_12_TrypLysC_2MC_2Mods_TMT_IAA_20ppm_0.9Da	546.798	-0.27	2.328	0.23	12/12	sp|Q00612|G6PD1_MOUSE	0	K.LPDAYER.L	433	439	0	G6pdx
14238	44.63	2478	504.805	504.805	2	14208	405129	m10006_KI_Hippo_12_TrypLysC_2MC_2Mods_TMT_IAA_20ppm_0.9Da	504.806	-0.84	2.447	0.429	11/12	sp|Q60714|S27A1_MOUSE	0	K.VLASYAR.P	575	581	0	Slc27a1
14241	44.64	2479	860.448	860.448	2	14225	405129	m10006_KI_Hippo_12_TrypLysC_2MC_2Mods_TMT_IAA_20ppm_0.9Da	860.439	10.04	4.708	0.458	23/24	sp|P05064|ALDOA_MOUSE	7	R.LQSIGTENTEENR.R	44	56	0	Aldoa
14261	44.69	2490	517.837	517.837	2	14240	405129	m10006_KI_Hippo_12_TrypLysC_2MC_2Mods_TMT_IAA_20ppm_0.9Da	517.837	-0.26	2.04	0.377	11/12	sp|P62874|GBB1_MOUSE	8	K.VHAIPLR.S	90	96	0	Gnb1
14268	44.71	2493	643.998	644.332	3	14240	405129	m10006_KI_Hippo_12_TrypLysC_2MC_2Mods_TMT_IAA_20ppm_0.9Da	643.998	-0.27	2.464	0.405	19/56	sp|Q80U40|RIMB2_MOUSE	2	R.HRPAMAPSIDEYTGR.D	834	848	1	Rimbp2
14281	44.75	2500	551.648	551.649	3	14259	405129	m10006_KI_Hippo_12_TrypLysC_2MC_2Mods_TMT_IAA_20ppm_0.9Da	551.648	0.02	4.463	0.427	25/36	sp|Q6PIC6|AT1A3_MOUSE	4	R.RNSVFQQGMK.N	931	940	1	Atp1a3
14282	44.75	2501	561.341	561.342	2	14259	405129	m10006_KI_Hippo_12_TrypLysC_2MC_2Mods_TMT_IAA_20ppm_0.9Da	561.341	-0.15	2.26	0.076	11/12	sp|P29319|EPHA3_MOUSE	5	R.GIASGMK.Y	729	735	0	Epha3
14300	44.8	2511	453.6	453.6	3	14280	405129	m10006_KI_Hippo_12_TrypLysC_2MC_2Mods_TMT_IAA_20ppm_0.9Da	453.6	-0.85	2.996	0.266	17/24	sp|Q8R3V5|SHLB2_MOUSE	4	R.HM*LDLQK.Q	270	276	0	Sh3glb2
14317	44.85	2519	826.969	826.968	2	14293	405129	m10006_KI_Hippo_12_TrypLysC_2MC_2Mods_TMT_IAA_20ppm_0.9Da	826.969	0.13	3.51	0.514	16/18	sp|Q6PIC6|AT1A3_MOUSE	4	R.RNSVFQQGMK.N	931	940	1	Atp1a3
14318	44.85	2520	639.853	639.853	2	14293	405129	m10006_KI_Hippo_12_TrypLysC_2MC_2Mods_TMT_IAA_20ppm_0.9Da	639.854	-1.17	2.311	0.349	12/16	sp|Q6ZQ82|RHG26_MOUSE	2	R.GINEQGLYR.I	404	412	0	Arhgap26
14321	44.86	2521	531.59	531.924	3	14293	405129	m10006_KI_Hippo_12_TrypLysC_2MC_2Mods_TMT_IAA_20ppm_0.9Da	531.591	-1.89	4.372	0.68	27/40	sp|Q9JJK2|LANC2_MOUSE	1	K.FHLGEAEM*EER.S	11	21	0	Lancl2
14335	44.9	2528	662.381	662.881	2	14312	405129	m10006_KI_Hippo_12_TrypLysC_2MC_2Mods_TMT_IAA_20ppm_0.9Da	662.383	-2.45	3.106	0.333	14/16	sp|Q8BIZ1|ANS1B_MOUSE	16	K.NIIAEHEIR.N	1122	1130	0	Anks1b
14341	44.92	2531	748.081	748.414	3	14312	405129	m10006_KI_Hippo_12_TrypLysC_2MC_2Mods_TMT_IAA_20ppm_0.9Da	748.083	-3.14	6.015	0.583	37/76	sp|O88737|BSN_MOUSE	1	K.EAGPRPPGSGPGPGPTPGAK.T	392	411	1	Bsn
14345	44.93	2532	441.923	441.922	3	14325	405129	m10006_KI_Hippo_12_TrypLysC_2MC_2Mods_TMT_IAA_20ppm_0.9Da	441.924	-3.7	3.617	0.42	25/32	sp|Q8BIZ1|ANS1B_MOUSE	16	K.NIIAEHEIR.N	1122	1130	0	Anks1b
14350	44.94	2537	806.377	806.376	2	14325	405129	m10006_KI_Hippo_12_TrypLysC_2MC_2Mods_TMT_IAA_20ppm_0.9Da	806.378	-1.78	4.529	0.697	21/22	sp|Q6PGF2|MORN4_MOUSE	0	K.GSFTYSSGEEYR.G	6	17	0	Morn4
14360	44.97	2541	629.342	629.341	2	14344	405129	m10006_KI_Hippo_12_TrypLysC_2MC_2Mods_TMT_IAA_20ppm_0.9Da	629.345	-3.85	2.29	0.594	15/16	sp|P68372|TBB4B_MOUSE	4	K.TAVCDIPPR.G	351	359	0	Tubb4b
14408	45.12	2562	455.946	455.946	3	14387	405129	m10006_KI_Hippo_12_TrypLysC_2MC_2Mods_TMT_IAA_20ppm_0.9Da	455.947	-1.51	2.136	0.248	16/24	sp|Q8K1Z0|COQ9_MOUSE	1	R.KTDQFLR.D	172	178	1	Coq9
14412	45.13	2564	648.364	648.365	2	14387	405129	m10006_KI_Hippo_12_TrypLysC_2MC_2Mods_TMT_IAA_20ppm_0.9Da	648.364	-0.66	2.179	0.377	12/12	sp|Q8BJF9|CHM2B_MOUSE	0	K.VMNSQMK.M	91	97	0	Chmp2b
14420	45.16	2568	654.813	654.814	2	14387	405129	m10006_KI_Hippo_12_TrypLysC_2MC_2Mods_TMT_IAA_20ppm_0.9Da	654.814	-0.55	2.491	0.388	11/14	sp|P36895|BMR1A_MOUSE	0	R.WNSDECLR.A	487	494	0	Bmpr1a
14432	45.19	2574	601.816	601.815	2	14406	405129	m10006_KI_Hippo_12_TrypLysC_2MC_2Mods_TMT_IAA_20ppm_0.9Da	601.816	-1.14	2.544	0.445	12/12	sp|P26450|P85A_MOUSE	3	R.LYEEYTR.T	466	472	0	Pik3r1
14456	45.26	2586	574.817	574.816	2	14442	405129	m10006_KI_Hippo_12_TrypLysC_2MC_2Mods_TMT_IAA_20ppm_0.9Da	574.818	-3.15	2.553	0.118	13/14	sp|Q05920|PYC_MOUSE	2	R.ACTELGIR.T	55	62	0	Pc
14457	45.26	2587	411.907	411.907	3	14442	405129	m10006_KI_Hippo_12_TrypLysC_2MC_2Mods_TMT_IAA_20ppm_0.9Da	411.908	-1.28	2.9	0.282	16/28	sp|O54991|CNTP1_MOUSE	0	R.RPFVGCLR.A	926	933	1	Cntnap1
14472	45.31	2594	626.354	626.354	2	14442	405129	m10006_KI_Hippo_12_TrypLysC_2MC_2Mods_TMT_IAA_20ppm_0.9Da	626.355	-0.8	2.407	0.331	10/12	sp|Q8K1M6|DNM1L_MOUSE	4	K.EAADM*LK.A	718	724	0	Dnm1l
14480	45.33	2599	631.87	631.869	2	14455	405129	m10006_KI_Hippo_12_TrypLysC_2MC_2Mods_TMT_IAA_20ppm_0.9Da	631.871	-2.19	2.368	0.309	12/12	tr|E9Q9K8|E9Q9K8_MOUSE	0	K.VDSINEK.W	1035	1041	0	Akap6
14496	45.39	2606	661.372	661.371	2	14474	405129	m10006_KI_Hippo_12_TrypLysC_2MC_2Mods_TMT_IAA_20ppm_0.9Da	661.372	-0.95	1.304	0.186	10/12	tr|Q68FG2|Q68FG2_MOUSE	0	R.ALCQPM*K.E	1472	1478	0	Sptbn2
14508	45.43	2612	734.905	735.406	2	14474	405129	m10006_KI_Hippo_12_TrypLysC_2MC_2Mods_TMT_IAA_20ppm_0.9Da	734.906	-0.91	2.85	0.347	14/16	sp|Q91VK1|BZW2_MOUSE	0	K.AFSEAEQTK.L	142	150	0	Bzw2
14511	45.44	2614	478.265	478.265	3	14491	405129	m10006_KI_Hippo_12_TrypLysC_2MC_2Mods_TMT_IAA_20ppm_0.9Da	478.266	-1.37	3.945	0.397	24/28	sp|P09041|PGK2_MOUSE	2	R.FHVEEEGK.G	124	131	0	Pgk2
14513	45.44	2616	716.895	716.895	2	14491	405129	m10006_KI_Hippo_12_TrypLysC_2MC_2Mods_TMT_IAA_20ppm_0.9Da	716.895	-0.72	3.152	0.4	14/14	sp|P09041|PGK2_MOUSE	2	R.FHVEEEGK.G	124	131	0	Pgk2
14530	45.49	2623	529.829	529.828	2	14510	405129	m10006_KI_Hippo_12_TrypLysC_2MC_2Mods_TMT_IAA_20ppm_0.9Da	529.83	-1.31	2.801	0.278	14/14	tr|E9PX29|E9PX29_MOUSE	2	R.AQLLAASR.E	1823	1830	0	Sptbn4
14535	45.5	2626	767.408	767.658	4	14510	405129	m10006_KI_Hippo_12_TrypLysC_2MC_2Mods_TMT_IAA_20ppm_0.9Da	767.408	-1.15	5.031	0.457	48/150	sp|D3Z7P3|GLSK_MOUSE	1	K.GGTPPQQQQQQQQQPGASPPAAPGPK.D	86	111	0	Gls
14568	45.61	2644	554.303	554.302	2	14548	405129	m10006_KI_Hippo_12_TrypLysC_2MC_2Mods_TMT_IAA_20ppm_0.9Da	554.303	-0.67	2.05	0.161	12/12	tr|F7BAB2|F7BAB2_MOUSE	0	R.GLQFEER.N	975	981	0	Tmem132b
14585	45.66	2652	501.319	501.319	2	14565	405129	m10006_KI_Hippo_12_TrypLysC_2MC_2Mods_TMT_IAA_20ppm_0.9Da	501.319	-0.19	2.862	0.182	12/12	sp|Q925N0|SFXN5_MOUSE	0	K.TALLQAR.P	279	285	0	Sfxn5
14591	45.67	2656	550.943	550.943	3	14565	405129	m10006_KI_Hippo_12_TrypLysC_2MC_2Mods_TMT_IAA_20ppm_0.9Da	550.943	-0.61	4.575	0.474	26/40	sp|Q62261|SPTB2_MOUSE	1	K.QQM*LENQMEVR.K	1422	1432	0	Sptbn1
14602	45.7	2660	568.836	568.836	2	14584	405129	m10006_KI_Hippo_12_TrypLysC_2MC_2Mods_TMT_IAA_20ppm_0.9Da	568.835	1.6	2.485	0.167	12/12	sp|Q9ES28|ARHG7_MOUSE	6	K.LLQSQYR.S	148	154	0	Arhgef7
14617	45.74	2668	535.282	535.282	3	14601	405129	m10006_KI_Hippo_12_TrypLysC_2MC_2Mods_TMT_IAA_20ppm_0.9Da	535.283	-1.66	4.022	0.62	23/36	sp|O08919|NUMBL_MOUSE	0	R.GMHVCEDAVK.K	95	104	0	Numbl
14622	45.76	2672	684.365	684.366	2	14601	405129	m10006_KI_Hippo_12_TrypLysC_2MC_2Mods_TMT_IAA_20ppm_0.9Da	684.366	-0.54	1.801	0.336	12/14	sp|Q91VR2|ATPG_MOUSE	2	K.NASDM*IDK.L	263	270	0	Atp5c1
14626	45.77	2674	770.063	770.396	3	14601	405129	m10006_KI_Hippo_12_TrypLysC_2MC_2Mods_TMT_IAA_20ppm_0.9Da	770.063	0.27	4.141	0.397	29/52	sp|P10605|CATB_MOUSE	0	K.SCEAGYSPSYKEDK.H	210	223	1	Ctsb
14636	45.81	2678	402.25	402.249	3	14616	405129	m10006_KI_Hippo_12_TrypLysC_2MC_2Mods_TMT_IAA_20ppm_0.9Da	402.25	-1.49	2.535	0.487	15/28	sp|Q8BTF8|RALYL_MOUSE	2	K.RPLSALYR.L	104	111	1	Ralyl
14654	45.86	2688	737.383	737.384	2	14635	405129	m10006_KI_Hippo_12_TrypLysC_2MC_2Mods_TMT_IAA_20ppm_0.9Da	737.38	3.06	2.747	0.429	16/20	sp|Q99NB1|ACS2L_MOUSE	0	R.TEGGYYQITGR.M	531	541	0	Acss1
14662	45.89	2693	846.091	846.425	3	14635	405129	m10006_KI_Hippo_12_TrypLysC_2MC_2Mods_TMT_IAA_20ppm_0.9Da	846.089	2.18	4.04	0.572	29/56	sp|Q62261|SPTB2_MOUSE	1	K.KQEDFM*TTM*DANEEK.I	1210	1224	1	Sptbn1
14667	45.91	2695	419.899	419.899	3	14648	405129	m10006_KI_Hippo_12_TrypLysC_2MC_2Mods_TMT_IAA_20ppm_0.9Da	419.899	0.14	3.115	0.644	21/32	sp|P68372|TBB4B_MOUSE	4	K.TAVCDIPPR.G	351	359	0	Tubb4b
14683	45.96	2702	644.366	644.365	3	14665	405129	m10006_KI_Hippo_12_TrypLysC_2MC_2Mods_TMT_IAA_20ppm_0.9Da	644.364	1.94	4.439	0.485	26/44	sp|Q9QXY6|EHD3_MOUSE	0	R.QEETQRPVQMVK.G	399	410	1	Ehd3
14691	45.98	2707	483.526	483.525	4	14665	405129	m10006_KI_Hippo_12_TrypLysC_2MC_2Mods_TMT_IAA_20ppm_0.9Da	483.525	0.92	1.6	0.238	31/66	sp|Q9QXY6|EHD3_MOUSE	0	R.QEETQRPVQMVK.G	399	410	1	Ehd3
14692	45.98	2708	966.045	966.045	2	14665	405129	m10006_KI_Hippo_12_TrypLysC_2MC_2Mods_TMT_IAA_20ppm_0.9Da	966.043	2.11	5.077	0.576	20/22	sp|Q9QXY6|EHD3_MOUSE	0	R.QEETQRPVQMVK.G	399	410	1	Ehd3
14699	46.01	2711	714.393	714.394	2	14665	405129	m10006_KI_Hippo_12_TrypLysC_2MC_2Mods_TMT_IAA_20ppm_0.9Da	714.393	0.12	2.413	0.376	14/14	sp|P43006|EAA2_MOUSE	5	K.TQSIYDDK.N	518	525	0	Slc1a2
14706	46.02	2715	663.688	663.687	3	14682	405129	m10006_KI_Hippo_12_TrypLysC_2MC_2Mods_TMT_IAA_20ppm_0.9Da	663.687	1.16	3.812	0.292	25/56	sp|Q9QYG0|NDRG2_MOUSE	1	K.M*ADSGGQPQLTQPGK.L	288	302	0	Ndrg2
14707	46.03	2716	606.303	606.638	3	14682	405129	m10006_KI_Hippo_12_TrypLysC_2MC_2Mods_TMT_IAA_20ppm_0.9Da	606.304	-1.73	3.8	0.626	23/40	tr|E9Q411|E9Q411_MOUSE	0	K.ECVSQSPTCYK.Q	1246	1256	0	Nbas
14710	46.04	2717	825.913	825.914	2	14682	405129	m10006_KI_Hippo_12_TrypLysC_2MC_2Mods_TMT_IAA_20ppm_0.9Da	825.911	2.21	2.138	0.069	16/20	sp|Q62261|SPTB2_MOUSE	1	K.QQM*LENQMEVR.K	1422	1432	0	Sptbn1
14717	46.06	2720	860.438	860.437	2	14701	405129	m10006_KI_Hippo_12_TrypLysC_2MC_2Mods_TMT_IAA_20ppm_0.9Da	860.439	-1.71	4.72	0.533	23/24	sp|P05064|ALDOA_MOUSE	7	R.LQSIGTENTEENR.R	44	56	0	Aldoa
14720	46.06	2723	612.865	612.865	2	14701	405129	m10006_KI_Hippo_12_TrypLysC_2MC_2Mods_TMT_IAA_20ppm_0.9Da	612.867	-2.29	3.282	0.443	16/18	sp|P27773|PDIA3_MOUSE	0	K.QAGPASVPLR.T	131	140	0	Pdia3
14727	46.08	2725	908.95	908.95	2	14701	405129	m10006_KI_Hippo_12_TrypLysC_2MC_2Mods_TMT_IAA_20ppm_0.9Da	908.952	-2.8	4.066	0.575	19/20	tr|E9Q411|E9Q411_MOUSE	0	K.ECVSQSPTCYK.Q	1246	1256	0	Nbas
14728	46.08	2726	802.42	802.419	2	14701	405129	m10006_KI_Hippo_12_TrypLysC_2MC_2Mods_TMT_IAA_20ppm_0.9Da	802.42	-1.08	3.709	0.592	18/18	sp|O08919|NUMBL_MOUSE	0	R.GMHVCEDAVK.K	95	104	0	Numbl
14744	46.14	2734	995.028	995.029	2	14716	405129	m10006_KI_Hippo_12_TrypLysC_2MC_2Mods_TMT_IAA_20ppm_0.9Da	995.027	1.05	3.038	0.432	20/28	sp|Q9QYG0|NDRG2_MOUSE	1	K.M*ADSGGQPQLTQPGK.L	288	302	0	Ndrg2
14755	46.16	2741	773.947	773.948	2	14735	405129	m10006_KI_Hippo_12_TrypLysC_2MC_2Mods_TMT_IAA_20ppm_0.9Da	773.946	1.77	3.661	0.47	20/20	tr|B1ART1|B1ART1_MOUSE	2	R.NASSESAVVPK.T	2427	2437	0	Vps13d
14756	46.17	2742	420.94	420.941	3	14735	405129	m10006_KI_Hippo_12_TrypLysC_2MC_2Mods_TMT_IAA_20ppm_0.9Da	420.94	1.14	2.035	0.128	16/24	sp|Q8C172|CERS6_MOUSE	1	K.RLEGLSK.Q	98	104	1	Cers6
14771	46.21	2748	634.885	634.885	2	14748	405129	m10006_KI_Hippo_12_TrypLysC_2MC_2Mods_TMT_IAA_20ppm_0.9Da	634.884	0.87	1.428	0.224	11/14	sp|Q7TSC1|PRC2A_MOUSE	1	R.GTPPVDPK.L	781	788	0	Prrc2a
14784	46.25	2755	756.396	756.395	2	14769	405129	m10006_KI_Hippo_12_TrypLysC_2MC_2Mods_TMT_IAA_20ppm_0.9Da	756.394	1.84	2.033	0.14	14/14	sp|P20357|MTAP2_MOUSE	3	K.M*EFPEQEK.F	159	166	0	Map2
14789	46.26	2758	529.314	529.314	2	14769	405129	m10006_KI_Hippo_12_TrypLysC_2MC_2Mods_TMT_IAA_20ppm_0.9Da	529.314	0.97	2.406	0.231	12/12	sp|Q9QXY6|EHD3_MOUSE	1	R.DIQSLPR.N	281	287	0	Ehd3
14813	46.33	2765	500.996	500.996	3	14782	405129	m10006_KI_Hippo_12_TrypLysC_2MC_2Mods_TMT_IAA_20ppm_0.9Da	500.995	1.7	2.665	0.385	22/28	sp|P14873|MAP1B_MOUSE	0	K.KEPLAAGK.L	765	772	1	Map1b
14814	46.33	2766	676.406	676.406	2	14782	405129	m10006_KI_Hippo_12_TrypLysC_2MC_2Mods_TMT_IAA_20ppm_0.9Da	676.405	1.65	1.905	0.324	14/14	sp|Q921W0|CHM1A_MOUSE	0	K.VQTAVTM*K.G	76	83	0	Chmp1a
14823	46.36	2771	520.825	520.825	2	14782	405129	m10006_KI_Hippo_12_TrypLysC_2MC_2Mods_TMT_IAA_20ppm_0.9Da	520.824	1.15	1.761	0.216	13/14	sp|Q9WV98|TIM9_MOUSE	0	K.AGLLGQPR.-	82	89	0	Timm9
14828	46.37	2773	573.963	573.964	3	14812	405129	m10006_KI_Hippo_12_TrypLysC_2MC_2Mods_TMT_IAA_20ppm_0.9Da	573.962	2.8	3.837	0.493	27/48	sp|P05064|ALDOA_MOUSE	7	R.LQSIGTENTEENR.R	44	56	0	Aldoa
14829	46.37	2774	548.339	548.339	3	14812	405129	m10006_KI_Hippo_12_TrypLysC_2MC_2Mods_TMT_IAA_20ppm_0.9Da	548.338	1.98	3.984	0.271	20/28	sp|O55126|NIPS2_MOUSE	1	K.KETSSLYK.L	63	70	1	Gbas
14835	46.39	2779	750.991	750.992	2	14812	405129	m10006_KI_Hippo_12_TrypLysC_2MC_2Mods_TMT_IAA_20ppm_0.9Da	750.989	2.3	3.409	0.431	14/14	sp|P14873|MAP1B_MOUSE	0	K.KEPLAAGK.L	765	772	1	Map1b
14843	46.41	2783	487.993	487.993	3	14812	405129	m10006_KI_Hippo_12_TrypLysC_2MC_2Mods_TMT_IAA_20ppm_0.9Da	487.992	1.72	3.053	0.319	19/24	sp|Q62083|PICK1_MOUSE	2	K.TKVEVAK.M	82	88	1	Pick1
14854	46.44	2787	822.005	822.004	2	14827	405129	m10006_KI_Hippo_12_TrypLysC_2MC_2Mods_TMT_IAA_20ppm_0.9Da	822.003	2.31	2.821	0.385	13/14	sp|O55126|NIPS2_MOUSE	1	K.KETSSLYK.L	63	70	1	Gbas
14857	46.45	2788	622.846	622.846	2	14827	405129	m10006_KI_Hippo_12_TrypLysC_2MC_2Mods_TMT_IAA_20ppm_0.9Da	622.845	1.24	2.161	0.371	14/16	sp|Q9CZY3|UB2V1_MOUSE	5	K.YPEAPPSVR.F	75	83	0	Ube2v1
14866	46.47	2793	543.828	543.828	2	14848	405129	m10006_KI_Hippo_12_TrypLysC_2MC_2Mods_TMT_IAA_20ppm_0.9Da	543.827	1.49	2.591	0.255	14/14	sp|O89026|ROBO1_MOUSE	1	R.DQVVALGR.T	320	327	0	Robo1
14869	46.48	2794	810.924	810.925	2	14848	405129	m10006_KI_Hippo_12_TrypLysC_2MC_2Mods_TMT_IAA_20ppm_0.9Da	810.923	1.63	3.925	0.599	23/24	sp|Q8BYA0|TBCD_MOUSE	0	R.LDGNLSTQTGETR.V	170	182	0	Tbcd
14881	46.51	2801	629.346	629.345	2	14863	405129	m10006_KI_Hippo_12_TrypLysC_2MC_2Mods_TMT_IAA_20ppm_0.9Da	629.345	1.25	2.47	0.523	15/16	sp|P68372|TBB4B_MOUSE	4	K.TAVCDIPPR.G	351	359	0	Tubb4b
14882	46.51	2802	574.346	574.346	3	14863	405129	m10006_KI_Hippo_12_TrypLysC_2MC_2Mods_TMT_IAA_20ppm_0.9Da	574.346	0.63	2.693	0.163	18/32	sp|Q61081|CDC37_MOUSE	0	K.SMVNTKPEK.A	128	136	1	Cdc37
14883	46.51	2803	503.979	503.979	3	14863	405129	m10006_KI_Hippo_12_TrypLysC_2MC_2Mods_TMT_IAA_20ppm_0.9Da	503.98	-0.5	2.548	0.257	17/24	tr|H3BJD0|H3BJD0_MOUSE	7	K.STFDKPK.S	32	38	1	Ppp1r9a
14900	46.56	2810	654.866	654.866	2	14880	405129	m10006_KI_Hippo_12_TrypLysC_2MC_2Mods_TMT_IAA_20ppm_0.9Da	654.865	0.88	3.232	0.467	14/14	sp|Q9D1J3|SARNP_MOUSE	0	K.AVDMASEK.K	81	88	0	Sarnp
14901	46.56	2811	496.792	496.792	2	14880	405129	m10006_KI_Hippo_12_TrypLysC_2MC_2Mods_TMT_IAA_20ppm_0.9Da	496.792	0.9	2.233	0.381	12/12	sp|A2CG49|KALRN_MOUSE	6	R.IMSVASR.L	353	359	0	Kalrn
14904	46.56	2813	540.952	540.952	3	14880	405129	m10006_KI_Hippo_12_TrypLysC_2MC_2Mods_TMT_IAA_20ppm_0.9Da	540.951	0.99	3.908	0.55	27/48	sp|Q8BYA0|TBCD_MOUSE	0	R.LDGNLSTQTGETR.V	170	182	0	Tbcd
14907	46.57	2815	553.633	553.633	3	14880	405129	m10006_KI_Hippo_12_TrypLysC_2MC_2Mods_TMT_IAA_20ppm_0.9Da	553.633	0.69	4.073	0.397	25/44	sp|Q99MR6|SRRT_MOUSE	3	R.LRECELSPGVNR.D	486	497	1	Srrt
14914	46.59	2820	560.655	560.989	3	14880	405129	m10006_KI_Hippo_12_TrypLysC_2MC_2Mods_TMT_IAA_20ppm_0.9Da	560.654	1.58	3.286	0.365	25/40	sp|P14869|RLA0_MOUSE	3	R.GHLENNPALEK.L	67	77	0	Rplp0
14936	46.64	2829	619.685	619.685	3	14920	405129	m10006_KI_Hippo_12_TrypLysC_2MC_2Mods_TMT_IAA_20ppm_0.9Da	619.684	0.87	3.46	0.448	30/44	sp|P12960|CNTN1_MOUSE	0	K.ILYRPDGQHDGK.L	944	955	1	Cntn1
14939	46.65	2832	738.869	738.868	2	14920	405129	m10006_KI_Hippo_12_TrypLysC_2MC_2Mods_TMT_IAA_20ppm_0.9Da	738.868	1.56	3.53	0.515	19/22	sp|Q99LR1|ABD12_MOUSE	1	R.GWGDSVGTPSER.G	207	218	0	Abhd12
14942	46.66	2833	840.479	840.479	2	14920	405129	m10006_KI_Hippo_12_TrypLysC_2MC_2Mods_TMT_IAA_20ppm_0.9Da	840.478	1.27	4.609	0.555	20/20	sp|P14869|RLA0_MOUSE	3	R.GHLENNPALEK.L	67	77	0	Rplp0
14946	46.67	2835	761.91	761.909	2	14920	405129	m10006_KI_Hippo_12_TrypLysC_2MC_2Mods_TMT_IAA_20ppm_0.9Da	761.91	0.42	3.112	0.273	14/16	tr|O08797|O08797_MOUSE	1	K.MLCQSNPSK.N	18	26	0	Serpinb9
14947	46.67	2836	549.287	549.287	3	14920	405129	m10006_KI_Hippo_12_TrypLysC_2MC_2Mods_TMT_IAA_20ppm_0.9Da	549.286	0.79	2.029	0.244	18/36	sp|Q61292|LAMB2_MOUSE	0	R.CHEEGLMPSK.A	750	759	0	Lamb2
14955	46.69	2839	694.874	694.875	2	14935	405129	m10006_KI_Hippo_12_TrypLysC_2MC_2Mods_TMT_IAA_20ppm_0.9Da	694.873	0.66	2.621	0.254	12/12	sp|Q62059|CSPG2_MOUSE	7	K.FQGQCYK.Y	3138	3144	0	Vcan
14957	46.7	2841	435.24	435.24	4	14935	405129	m10006_KI_Hippo_12_TrypLysC_2MC_2Mods_TMT_IAA_20ppm_0.9Da	435.239	0.48	3.555	0.377	36/60	sp|Q9JMH6|TRXR1_MOUSE	1	K.IGEHMEEHGIK.F	350	360	0	Txnrd1
14960	46.71	2843	544.611	544.611	3	14935	405129	m10006_KI_Hippo_12_TrypLysC_2MC_2Mods_TMT_IAA_20ppm_0.9Da	544.61	1.7	4.932	0.613	35/48	sp|Q3U0D9|HACE1_MOUSE	5	R.FHGEEGMGQGVVR.E	586	598	0	Hace1
14976	46.74	2851	704.359	704.361	2	14954	405129	m10006_KI_Hippo_12_TrypLysC_2MC_2Mods_TMT_IAA_20ppm_0.9Da	704.359	0.72	3.21	0.469	15/16	sp|Q9D2R0|AACS_MOUSE	0	K.AQSYEYVYR.C	416	424	0	Aacs
14995	46.8	2860	766.419	766.419	2	14971	405129	m10006_KI_Hippo_12_TrypLysC_2MC_2Mods_TMT_IAA_20ppm_0.9Da	766.418	1.52	3.78	0.467	21/26	tr|B2KF50|B2KF50_MOUSE	0	K.SLSGSTEGPAAAVR.E	774	787	0	Uhrf1bp1
14998	46.81	2861	630.881	632.385	2	14971	405129	m10006_KI_Hippo_12_TrypLysC_2MC_2Mods_TMT_IAA_20ppm_0.9Da	630.882	-0.95	1.692	0.177	11/12	sp|O70252|HMOX2_MOUSE	1	R.IVEEANK.A	218	224	0	Hmox2
15010	46.84	2869	677.853	677.852	2	14986	405129	m10006_KI_Hippo_12_TrypLysC_2MC_2Mods_TMT_IAA_20ppm_0.9Da	677.853	0.8	3.462	0.464	14/16	sp|Q99M51|NCK1_MOUSE	1	K.ETVYCIGQR.K	336	344	0	Nck1
15016	46.86	2871	630.881	630.881	2	15003	405129	m10006_KI_Hippo_12_TrypLysC_2MC_2Mods_TMT_IAA_20ppm_0.9Da	630.882	-0.9	2.548	0.231	12/12	sp|O70252|HMOX2_MOUSE	1	R.IVEEANK.A	218	224	0	Hmox2
15017	46.86	2872	508.819	508.818	2	15003	405129	m10006_KI_Hippo_12_TrypLysC_2MC_2Mods_TMT_IAA_20ppm_0.9Da	508.819	-0.38	1.806	0.044	10/12	sp|P97820|M4K4_MOUSE	2	K.EGTLIVR.Q	826	832	0	Map4k4
15024	46.88	2876	607.388	607.387	2	15003	405129	m10006_KI_Hippo_12_TrypLysC_2MC_2Mods_TMT_IAA_20ppm_0.9Da	607.387	1.19	2.286	0.204	12/12	sp|P80314|TCPB_MOUSE	0	K.IGVNQPK.R	224	230	0	Cct2
15027	46.88	2877	609.827	609.826	2	15003	405129	m10006_KI_Hippo_12_TrypLysC_2MC_2Mods_TMT_IAA_20ppm_0.9Da	609.827	0.64	2.86	0.372	16/16	sp|Q8VI75|IPO4_MOUSE	0	R.DNICGALAR.V	960	968	0	Ipo4
15028	46.89	2878	710.367	710.367	2	15003	405129	m10006_KI_Hippo_12_TrypLysC_2MC_2Mods_TMT_IAA_20ppm_0.9Da	710.366	1.19	1.669	0.168	11/16	sp|Q6P1F6|2ABA_MOUSE	0	K.IWDLNMENR.P	310	318	0	Ppp2r2a
15039	46.92	2882	600.653	600.653	3	15014	405129	m10006_KI_Hippo_12_TrypLysC_2MC_2Mods_TMT_IAA_20ppm_0.9Da	600.653	0.76	4.165	0.661	27/48	sp|P38647|GRP75_MOUSE	0	R.ASNGDAWVEAHGK.L	147	159	0	Hspa9
15046	46.94	2886	759.383	759.383	2	15033	405129	m10006_KI_Hippo_12_TrypLysC_2MC_2Mods_TMT_IAA_20ppm_0.9Da	759.383	0.58	3.586	0.526	18/20	sp|P57722|PCBP3_MOUSE	6	R.INISEGNCPER.I	79	89	0	Pcbp3
15049	46.95	2887	594.659	594.659	3	15033	405129	m10006_KI_Hippo_12_TrypLysC_2MC_2Mods_TMT_IAA_20ppm_0.9Da	594.659	0.35	4.637	0.444	32/44	sp|Q64737|PUR2_MOUSE	2	K.TVAEMPPAQDHK.R	208	219	0	Gart
15050	46.95	2889	756.916	756.917	2	15033	405129	m10006_KI_Hippo_12_TrypLysC_2MC_2Mods_TMT_IAA_20ppm_0.9Da	756.916	0.48	2.387	0.314	14/16	sp|Q6PIC6|AT1A3_MOUSE	4	R.NSVFQQGM*K.N	932	940	0	Atp1a3
15057	46.97	2892	554.81	554.811	2	15033	405129	m10006_KI_Hippo_12_TrypLysC_2MC_2Mods_TMT_IAA_20ppm_0.9Da	554.81	-0.2	2.062	0.238	10/12	sp|P39038|CADH4_MOUSE	0	R.FMQQAVR.Y	534	540	0	Cdh4
15061	46.98	2894	799.424	799.926	2	15033	405129	m10006_KI_Hippo_12_TrypLysC_2MC_2Mods_TMT_IAA_20ppm_0.9Da	799.423	0.98	2.222	0.463	17/22	sp|Q6PCP5-2|MFF_MOUSE	2	R.PLPTPQSEEQSR.A	109	120	0	Mff
15074	47.01	2900	722.925	722.925	2	15044	405129	m10006_KI_Hippo_12_TrypLysC_2MC_2Mods_TMT_IAA_20ppm_0.9Da	722.924	1.52	2.906	0.394	15/16	sp|P70398|USP9X_MOUSE	2	R.VPGQEETVK.N	321	329	0	Usp9x
15080	47.03	2904	694.42	694.42	2	15065	405129	m10006_KI_Hippo_12_TrypLysC_2MC_2Mods_TMT_IAA_20ppm_0.9Da	694.419	1.08	3.987	0.494	16/16	sp|Q68FL6|SYMC_MOUSE	2	K.NQVAAEVAK.L	869	877	0	Mars
15081	47.03	2905	476.942	476.942	3	15065	405129	m10006_KI_Hippo_12_TrypLysC_2MC_2Mods_TMT_IAA_20ppm_0.9Da	476.942	-0.7	3.994	0.362	28/36	sp|P61922|GABT_MOUSE	1	K.REDLLNNVAR.V	401	410	1	Abat
15082	47.03	2906	504.946	504.947	3	15065	405129	m10006_KI_Hippo_12_TrypLysC_2MC_2Mods_TMT_IAA_20ppm_0.9Da	504.946	-0.24	3.801	0.46	23/32	sp|Q6PIC6|AT1A3_MOUSE	4	R.NSVFQQGM*K.N	932	940	0	Atp1a3
15084	47.04	2907	725.904	725.904	2	15065	405129	m10006_KI_Hippo_12_TrypLysC_2MC_2Mods_TMT_IAA_20ppm_0.9Da	725.902	1.94	3.594	0.236	14/14	sp|Q64152|BTF3_MOUSE	1	K.ETIMNQEK.L	45	52	0	Btf3
15098	47.08	2912	714.911	714.911	2	15078	405129	m10006_KI_Hippo_12_TrypLysC_2MC_2Mods_TMT_IAA_20ppm_0.9Da	714.91	1.83	2.96	0.419	17/18	sp|P61922|GABT_MOUSE	1	K.REDLLNNVAR.V	401	410	1	Abat
15102	47.09	2914	733.919	733.918	2	15078	405129	m10006_KI_Hippo_12_TrypLysC_2MC_2Mods_TMT_IAA_20ppm_0.9Da	733.917	1.53	4.013	0.548	20/22	sp|Q99NH2|PARD3_MOUSE	18	R.SVANNAPQALPR.A	393	404	0	Pard3
15110	47.11	2919	484.271	484.271	3	15078	405129	m10006_KI_Hippo_12_TrypLysC_2MC_2Mods_TMT_IAA_20ppm_0.9Da	484.271	-0.22	3.011	0.099	16/28	sp|Q64152|BTF3_MOUSE	1	K.ETIMNQEK.L	45	52	0	Btf3
15131	47.17	2930	463.283	463.283	3	15114	405129	m10006_KI_Hippo_12_TrypLysC_2MC_2Mods_TMT_IAA_20ppm_0.9Da	463.282	2	3.237	0.426	23/32	sp|Q68FL6|SYMC_MOUSE	2	K.NQVAAEVAK.L	869	877	0	Mars
15145	47.21	2936	506.999	506.998	3	15127	405129	m10006_KI_Hippo_12_TrypLysC_2MC_2Mods_TMT_IAA_20ppm_0.9Da	506.999	-0.14	3.188	0.064	22/24	sp|Q8CDG3|VCIP1_MOUSE	1	K.KNTELVK.V	111	117	1	Vcpip1
15146	47.21	2937	543.358	543.358	2	15127	405129	m10006_KI_Hippo_12_TrypLysC_2MC_2Mods_TMT_IAA_20ppm_0.9Da	543.358	0.89	2.214	0.376	12/12	sp|Q9D2G2|ODO2_MOUSE	1	R.PVAVGGK.V	404	410	0	Dlst
15166	47.26	2949	697.393	697.394	2	15144	405129	m10006_KI_Hippo_12_TrypLysC_2MC_2Mods_TMT_IAA_20ppm_0.9Da	697.392	1.91	3.054	0.269	14/14	sp|P36895|BMR1A_MOUSE	0	K.MVESQDVK.I	524	531	0	Bmpr1a
15187	47.32	2958	419.899	420.234	3	15159	405129	m10006_KI_Hippo_12_TrypLysC_2MC_2Mods_TMT_IAA_20ppm_0.9Da	419.899	1.3	2.202	0.321	19/32	sp|P68372|TBB4B_MOUSE	4	K.TAVCDIPPR.G	351	359	0	Tubb4b
15195	47.35	2963	566.659	566.659	3	15178	405129	m10006_KI_Hippo_12_TrypLysC_2MC_2Mods_TMT_IAA_20ppm_0.9Da	566.658	2.31	3.886	0.463	28/40	sp|Q76MZ3|2AAA_MOUSE	1	K.ELVSDANQHVK.S	332	342	0	Ppp2r1a
15202	47.36	2969	694.912	694.912	2	15178	405129	m10006_KI_Hippo_12_TrypLysC_2MC_2Mods_TMT_IAA_20ppm_0.9Da	694.911	1.67	2.632	0.172	14/14	sp|Q8R5L3|VPS39_MOUSE	1	K.VLEENAQK.K	807	814	0	Vps39
15220	47.41	2976	551.308	551.308	3	15193	405129	m10006_KI_Hippo_12_TrypLysC_2MC_2Mods_TMT_IAA_20ppm_0.9Da	551.307	1.13	3.583	0.446	27/44	sp|Q6ZQ08|CNOT1_MOUSE	3	R.ASQQEIQHIVNR.H	27	38	0	Cnot1
15253	47.5	2993	451.612	451.613	3	15231	405129	m10006_KI_Hippo_12_TrypLysC_2MC_2Mods_TMT_IAA_20ppm_0.9Da	451.615	-5.63	2.28	0.404	19/28	sp|P70414|NAC1_MOUSE	3	R.PILGEHTK.L	701	708	0	Slc8a1
15259	47.51	2997	849.479	849.479	2	15231	405129	m10006_KI_Hippo_12_TrypLysC_2MC_2Mods_TMT_IAA_20ppm_0.9Da	849.483	-4.53	4.37	0.528	18/20	sp|Q76MZ3|2AAA_MOUSE	1	K.ELVSDANQHVK.S	332	342	0	Ppp2r1a
15267	47.54	3000	684.348	684.347	2	15250	405129	m10006_KI_Hippo_12_TrypLysC_2MC_2Mods_TMT_IAA_20ppm_0.9Da	684.351	-4.1	3.284	0.545	16/18	sp|P05202|AATM_MOUSE	0	R.DAGMQLQGYR.Y	171	180	0	Got2
15268	47.54	3001	543.968	543.968	3	15250	405129	m10006_KI_Hippo_12_TrypLysC_2MC_2Mods_TMT_IAA_20ppm_0.9Da	543.971	-4.61	5.009	0.36	33/40	sp|P60710|ACTB_MOUSE	13	R.HQGVMVGMGQK.D	40	50	0	Actb
15281	47.57	3007	590.073	590.323	4	15265	405129	m10006_KI_Hippo_12_TrypLysC_2MC_2Mods_TMT_IAA_20ppm_0.9Da	590.076	-5.36	5.468	0.601	48/96	sp|O35633|VIAAT_MOUSE	1	K.DQAVGAGGEFGGHDKPK.I	99	115	1	Slc32a1
15287	47.58	3011	456.567	456.566	3	15265	405129	m10006_KI_Hippo_12_TrypLysC_2MC_2Mods_TMT_IAA_20ppm_0.9Da	456.569	-5.57	3.818	0.545	26/36	sp|P05202|AATM_MOUSE	0	R.DAGMQLQGYR.Y	171	180	0	Got2
15290	47.59	3012	530.29	530.29	2	15265	405129	m10006_KI_Hippo_12_TrypLysC_2MC_2Mods_TMT_IAA_20ppm_0.9Da	530.293	-5.06	1.966	0.237	12/12	sp|P46460|NSF_MOUSE	0	K.WGDPVTR.V	510	516	0	Nsf
15294	47.6	3014	647.992	647.991	3	15265	405129	m10006_KI_Hippo_12_TrypLysC_2MC_2Mods_TMT_IAA_20ppm_0.9Da	647.995	-4.98	3.486	0.567	30/68	sp|Q9QXS1|PLEC_MOUSE	16	R.SSSVGSSSSYPISSAGPR.T	4391	4408	0	Plec
15311	47.64	3024	420.547	420.547	3	15297	405129	m10006_KI_Hippo_12_TrypLysC_2MC_2Mods_TMT_IAA_20ppm_0.9Da	420.549	-5.87	3.168	0.599	17/24	sp|Q8CGY8|OGT1_MOUSE	1	R.HCMQLWR.Q	43	49	0	Ogt
15315	47.66	3025	971.484	971.985	2	15297	405129	m10006_KI_Hippo_12_TrypLysC_2MC_2Mods_TMT_IAA_20ppm_0.9Da	971.489	-5.67	5.846	0.714	28/34	sp|Q9QXS1|PLEC_MOUSE	16	R.SSSVGSSSSYPISSAGPR.T	4391	4408	0	Plec
15316	47.66	3026	604.854	604.854	2	15297	405129	m10006_KI_Hippo_12_TrypLysC_2MC_2Mods_TMT_IAA_20ppm_0.9Da	604.857	-4.65	2.505	0.291	14/14	sp|P12382|K6PL_MOUSE	0	R.GGSMLGTK.R	462	469	0	Pfkl
15320	47.67	3028	652.85	652.85	2	15297	405129	m10006_KI_Hippo_12_TrypLysC_2MC_2Mods_TMT_IAA_20ppm_0.9Da	652.854	-5.63	3.122	0.326	16/18	sp|Q60996|2A5G_MOUSE	1	R.ASELLSQDGR.-	515	524	0	Ppp2r5c
15326	47.69	3030	586.353	586.354	2	15308	405129	m10006_KI_Hippo_12_TrypLysC_2MC_2Mods_TMT_IAA_20ppm_0.9Da	586.353	0.03	2.457	0.267	13/16	sp|Q8CGC7|SYEP_MOUSE	0	R.VAVQGDVVR.E	757	765	0	Eprs
15327	47.69	3031	605.817	605.817	2	15308	405129	m10006_KI_Hippo_12_TrypLysC_2MC_2Mods_TMT_IAA_20ppm_0.9Da	605.817	0.73	2.626	0.281	13/14	sp|Q8VD04|GRAP1_MOUSE	4	K.ETLFNDSR.N	246	253	0	Gripap1
15329	47.69	3033	472.262	472.262	4	15308	405129	m10006_KI_Hippo_12_TrypLysC_2MC_2Mods_TMT_IAA_20ppm_0.9Da	472.263	-1.29	2.459	0.383	27/60	sp|Q8C079|STRP1_MOUSE	2	K.KWTELDTNQHR.T	113	123	1	Strip1
15341	47.73	3038	547.812	547.811	2	15325	405129	m10006_KI_Hippo_12_TrypLysC_2MC_2Mods_TMT_IAA_20ppm_0.9Da	547.811	1.11	2.596	0.182	13/14	sp|Q810U3|NFASC_MOUSE	2	K.FGTALSNR.I	124	131	0	Nfasc
15351	47.75	3044	815.452	815.453	2	15325	405129	m10006_KI_Hippo_12_TrypLysC_2MC_2Mods_TMT_IAA_20ppm_0.9Da	815.452	-0.07	3.985	0.546	20/20	sp|P60710|ACTB_MOUSE	13	R.HQGVMVGMGQK.D	40	50	0	Actb
15358	47.78	3046	524.952	524.95	3	15340	405129	m10006_KI_Hippo_12_TrypLysC_2MC_2Mods_TMT_IAA_20ppm_0.9Da	524.953	-3.59	2.736	0.218	26/36	sp|Q6PGC1|DHX29_MOUSE	0	K.IGACEPNEPK.L	1055	1064	0	Dhx29
15364	47.79	3049	676.919	676.918	2	15340	405129	m10006_KI_Hippo_12_TrypLysC_2MC_2Mods_TMT_IAA_20ppm_0.9Da	676.919	0.67	2.556	0.479	13/14	sp|P70414|NAC1_MOUSE	3	R.PILGEHTK.L	701	708	0	Slc8a1
15375	47.83	3055	643.344	643.344	3	15357	405129	m10006_KI_Hippo_12_TrypLysC_2MC_2Mods_TMT_IAA_20ppm_0.9Da	643.343	1.16	4.444	0.629	31/56	sp|Q6PDI5|ECM29_MOUSE	3	R.ALMSSSQATASSSNK.S	627	641	0	Ecm29
15376	47.83	3056	663.983	664.318	3	15357	405129	m10006_KI_Hippo_12_TrypLysC_2MC_2Mods_TMT_IAA_20ppm_0.9Da	663.982	1.02	5.458	0.228	32/56	sp|P60879|SNP25_MOUSE	1	R.HM*ALDMGNEIDTQNR.Q	162	176	0	Snap25
15389	47.87	3063	964.513	965.014	2	15357	405129	m10006_KI_Hippo_12_TrypLysC_2MC_2Mods_TMT_IAA_20ppm_0.9Da	964.512	1.75	6.049	0.625	27/28	sp|Q6PDI5|ECM29_MOUSE	3	R.ALMSSSQATASSSNK.S	627	641	0	Ecm29
15394	47.88	3066	711.854	711.854	2	15374	405129	m10006_KI_Hippo_12_TrypLysC_2MC_2Mods_TMT_IAA_20ppm_0.9Da	711.853	0.29	3.357	0.542	15/16	sp|O89050|MKLN1_MOUSE	0	K.ENQWTCISR.D	307	315	0	Mkln1
15402	47.9	3070	674.377	674.377	2	15374	405129	m10006_KI_Hippo_12_TrypLysC_2MC_2Mods_TMT_IAA_20ppm_0.9Da	674.375	3.22	4.024	0.449	20/22	sp|Q3UQ84|SYTM_MOUSE	2	R.AEASGSLGGLTR.L	444	455	0	Tars2
15405	47.91	3071	860.44	860.44	2	15374	405129	m10006_KI_Hippo_12_TrypLysC_2MC_2Mods_TMT_IAA_20ppm_0.9Da	860.439	0.57	4.806	0.548	23/24	sp|P05064|ALDOA_MOUSE	7	R.LQSIGTENTEENR.R	44	56	0	Aldoa
15411	47.93	3073	524.965	524.965	3	15391	405129	m10006_KI_Hippo_12_TrypLysC_2MC_2Mods_TMT_IAA_20ppm_0.9Da	524.964	0.29	2.879	0.509	22/36	sp|Q60872|IF1A_MOUSE	14	K.AYGELPEHAK.I	105	114	0	Eif1a
15413	47.93	3075	676.34	676.34	2	15391	405129	m10006_KI_Hippo_12_TrypLysC_2MC_2Mods_TMT_IAA_20ppm_0.9Da	676.338	2.93	2.444	0.566	15/18	sp|P97333|NRP1_MOUSE	0	K.LNPQSNYSEA.-	914	923	0	Nrp1
15419	47.95	3078	626.352	626.353	3	15391	405129	m10006_KI_Hippo_12_TrypLysC_2MC_2Mods_TMT_IAA_20ppm_0.9Da	626.351	2	2.911	0.3	28/48	sp|Q61464|ZN638_MOUSE	7	K.QSSVTQVTEQSPK.V	118	130	0	Znf638
15432	47.98	3086	500.324	500.324	3	15410	405129	m10006_KI_Hippo_12_TrypLysC_2MC_2Mods_TMT_IAA_20ppm_0.9Da	500.324	1.18	2.123	0.126	20/24	sp|Q6PDL0|DC1L2_MOUSE	0	K.KPDPNIK.N	414	420	1	Dync1li2
15436	47.99	3088	763.951	763.951	2	15410	405129	m10006_KI_Hippo_12_TrypLysC_2MC_2Mods_TMT_IAA_20ppm_0.9Da	763.951	0.29	3.604	0.49	16/16	sp|Q61644|PACN1_MOUSE	0	K.VSELHQEVK.N	91	99	0	Pacsin1
15441	48.01	3091	740.031	740.366	3	15410	405129	m10006_KI_Hippo_12_TrypLysC_2MC_2Mods_TMT_IAA_20ppm_0.9Da	740.031	0.88	5.539	0.654	37/68	sp|Q8BKI2|TNR6B_MOUSE	1	K.GHPLPENQGNAQAPCWGR.S	580	597	0	Tnrc6b
15457	48.05	3097	769.915	769.914	2	15429	405129	m10006_KI_Hippo_12_TrypLysC_2MC_2Mods_TMT_IAA_20ppm_0.9Da	769.914	0.91	3.559	0.419	18/18	sp|O88448|KLC2_MOUSE	2	K.EFGSVNGENK.P	399	408	0	Klc2
15462	48.06	3100	629.346	629.347	2	15450	405129	m10006_KI_Hippo_12_TrypLysC_2MC_2Mods_TMT_IAA_20ppm_0.9Da	629.345	1.28	1.928	0.549	15/16	sp|P68372|TBB4B_MOUSE	4	K.TAVCDIPPR.G	351	359	0	Tubb4b
15463	48.06	3101	451.617	451.617	3	15450	405129	m10006_KI_Hippo_12_TrypLysC_2MC_2Mods_TMT_IAA_20ppm_0.9Da	451.615	4.96	2.004	0.33	17/28	sp|P70414|NAC1_MOUSE	3	R.PILGEHTK.L	701	708	0	Slc8a1
15474	48.1	3107	441.849	442.05	5	15450	405129	m10006_KI_Hippo_12_TrypLysC_2MC_2Mods_TMT_IAA_20ppm_0.9Da	441.848	2.08	1.852	0.267	37/120	sp|P15116|CADH2_MOUSE	1	R.RLDERPIHAEPQYPVR.S	808	823	2	Cdh2
15478	48.12	3109	939.025	939.025	2	15450	405129	m10006_KI_Hippo_12_TrypLysC_2MC_2Mods_TMT_IAA_20ppm_0.9Da	939.023	2.03	4.754	0.473	23/24	sp|Q61464|ZN638_MOUSE	7	K.QSSVTQVTEQSPK.V	118	130	0	Znf638
15481	48.13	3110	629.34	629.34	2	15461	405129	m10006_KI_Hippo_12_TrypLysC_2MC_2Mods_TMT_IAA_20ppm_0.9Da	629.345	-8.31	2.112	0.602	15/16	sp|P68372|TBB4B_MOUSE	4	K.TAVCDIPPR.G	351	359	0	Tubb4b
15502	48.18	3121	672.843	672.843	2	15480	405129	m10006_KI_Hippo_12_TrypLysC_2MC_2Mods_TMT_IAA_20ppm_0.9Da	672.841	2.39	3.173	0.475	17/18	sp|Q3UHD6|SNX27_MOUSE	2	K.SESGYGFNVR.G	47	56	0	Snx27
15523	48.24	3132	659.394	659.392	2	15501	405129	m10006_KI_Hippo_12_TrypLysC_2MC_2Mods_TMT_IAA_20ppm_0.9Da	659.393	1.72	2.923	0.153	12/12	sp|O35250|EXOC7_MOUSE	4	R.LQENVEK.T	73	79	0	Exoc7
15524	48.24	3133	691.384	691.382	2	15501	405129	m10006_KI_Hippo_12_TrypLysC_2MC_2Mods_TMT_IAA_20ppm_0.9Da	691.383	1.25	1.955	0.129	11/12	sp|Q9Z2Q6|SEPT5_MOUSE	0	R.M*QEMLQK.M	355	361	0	Sept5
15525	48.25	3134	620.87	620.869	2	15501	405129	m10006_KI_Hippo_12_TrypLysC_2MC_2Mods_TMT_IAA_20ppm_0.9Da	620.869	2.14	2.184	0.447	12/12	sp|P26048|GBRA2_MOUSE	1	K.TFNSVSK.I	410	416	0	Gabra2
15526	48.25	3135	776.426	776.426	2	15501	405129	m10006_KI_Hippo_12_TrypLysC_2MC_2Mods_TMT_IAA_20ppm_0.9Da	776.426	-0.28	3.811	0.414	16/16	sp|Q8BKE9|IFT74_MOUSE	0	K.MTEEQQSLK.N	463	471	0	Ift74
15537	48.27	3139	824.93	824.93	2	15522	405129	m10006_KI_Hippo_12_TrypLysC_2MC_2Mods_TMT_IAA_20ppm_0.9Da	824.928	2.49	4.359	0.475	21/22	sp|P14106|C1QB_MOUSE	0	K.VITNANENYEPR.N	143	154	0	C1qb
15538	48.27	3140	550.289	550.289	3	15522	405129	m10006_KI_Hippo_12_TrypLysC_2MC_2Mods_TMT_IAA_20ppm_0.9Da	550.288	1.86	4.728	0.502	29/44	sp|P14106|C1QB_MOUSE	0	K.VITNANENYEPR.N	143	154	0	C1qb
15545	48.29	3145	533.304	533.304	3	15522	405129	m10006_KI_Hippo_12_TrypLysC_2MC_2Mods_TMT_IAA_20ppm_0.9Da	533.303	2.12	3.398	0.438	22/36	sp|Q8VE33|GD1L1_MOUSE	2	R.DVSLPQSEHK.E	79	88	0	Gdap1l1
15548	48.3	3147	492.806	492.806	2	15522	405129	m10006_KI_Hippo_12_TrypLysC_2MC_2Mods_TMT_IAA_20ppm_0.9Da	492.806	0.87	1.962	0.263	8/12	sp|Q8BMJ2|SYLC_MOUSE	0	K.PGDIVVR.D	133	139	0	Lars
15556	48.32	3150	925.44	925.44	2	15535	405129	m10006_KI_Hippo_12_TrypLysC_2MC_2Mods_TMT_IAA_20ppm_0.9Da	925.444	-3.34	5.067	0.611	21/28	sp|Q62417|SRBS1_MOUSE	0	K.SSSTMSLQEYGTSSR.R	592	606	0	Sorbs1
15581	48.4	3162	656.379	656.38	2	15559	405129	m10006_KI_Hippo_12_TrypLysC_2MC_2Mods_TMT_IAA_20ppm_0.9Da	656.378	1.63	2.827	0.332	12/12	sp|Q68FD5|CLH1_MOUSE	1	K.YIQAACK.T	731	737	0	Cltc
15585	48.41	3165	437.922	437.922	3	15559	405129	m10006_KI_Hippo_12_TrypLysC_2MC_2Mods_TMT_IAA_20ppm_0.9Da	437.921	0.71	1.554	0.315	15/24	sp|Q68FD5|CLH1_MOUSE	1	K.YIQAACK.T	731	737	0	Cltc
15592	48.43	3169	485.63	485.63	3	15559	405129	m10006_KI_Hippo_12_TrypLysC_2MC_2Mods_TMT_IAA_20ppm_0.9Da	485.629	0.81	2.131	0.482	21/32	sp|Q8BGR2|LRC8D_MOUSE	0	K.LVIHNDGTK.L	617	625	0	Lrrc8d
15595	48.44	3170	416.268	416.268	3	15559	405129	m10006_KI_Hippo_12_TrypLysC_2MC_2Mods_TMT_IAA_20ppm_0.9Da	416.268	0.81	1.937	0.094	18/24	sp|Q91XI1|DUS3L_MOUSE	1	K.RLDISGK.L	287	293	1	Dus3l
15604	48.46	3174	561.317	561.317	2	15580	405129	m10006_KI_Hippo_12_TrypLysC_2MC_2Mods_TMT_IAA_20ppm_0.9Da	561.317	0.67	2.609	0.367	13/14	sp|Q8VD62|CK068_MOUSE	1	R.FQLGGNTR.G	230	237	0	Bles03
15608	48.48	3176	591.333	591.332	2	15580	405129	m10006_KI_Hippo_12_TrypLysC_2MC_2Mods_TMT_IAA_20ppm_0.9Da	591.332	1.35	1.887	0.178	11/12	sp|P05063|ALDOC_MOUSE	5	K.DGADFAK.W	141	147	0	Aldoc
15627	48.54	3185	758.916	758.916	2	15597	405129	m10006_KI_Hippo_12_TrypLysC_2MC_2Mods_TMT_IAA_20ppm_0.9Da	758.907	12.18	3.907	0.572	19/22	sp|Q9DCI9|RM32_MOUSE	0	R.QQIGAQEGGPFR.A	138	149	0	Mrpl32
15631	48.55	3188	496.298	496.299	2	15610	405129	m10006_KI_Hippo_12_TrypLysC_2MC_2Mods_TMT_IAA_20ppm_0.9Da	496.298	0.73	1.787	0.251	14/14	sp|Q9DCC4|P5CR3_MOUSE	0	R.VGFVGAGR.M	11	18	0	Pycrl
15634	48.56	3190	758.908	759.409	2	15610	405129	m10006_KI_Hippo_12_TrypLysC_2MC_2Mods_TMT_IAA_20ppm_0.9Da	758.907	1.27	3.174	0.502	19/22	sp|Q9DCI9|RM32_MOUSE	0	R.QQIGAQEGGPFR.A	138	149	0	Mrpl32
15637	48.56	3191	728.925	728.926	2	15610	405129	m10006_KI_Hippo_12_TrypLysC_2MC_2Mods_TMT_IAA_20ppm_0.9Da	728.924	1.65	3.236	0.473	14/16	tr|E9Q7G0|E9Q7G0_MOUSE	0	R.LQESPAPEK.G	395	403	0	Numa1
15648	48.6	3197	642.833	642.833	2	15610	405129	m10006_KI_Hippo_12_TrypLysC_2MC_2Mods_TMT_IAA_20ppm_0.9Da	642.832	1.73	3.1	0.576	16/18	sp|P52624|UPP1_MOUSE	4	K.FVCVGGSSSR.M	56	65	0	Upp1
15654	48.62	3200	457.603	457.603	3	15629	405129	m10006_KI_Hippo_12_TrypLysC_2MC_2Mods_TMT_IAA_20ppm_0.9Da	457.603	0	1.859	0.335	19/36	sp|Q7TT37|ELP1_MOUSE	0	R.GLTEVDPVRR.E	40	49	1	Ikbkap
15655	48.62	3201	570.074	570.074	4	15629	405129	m10006_KI_Hippo_12_TrypLysC_2MC_2Mods_TMT_IAA_20ppm_0.9Da	570.073	0.91	3.056	0.545	35/90	sp|Q8VCW8|ACSF2_MOUSE	0	K.HPQVQEAQVVGVKDER.M	532	547	1	Acsf2
15668	48.66	3206	578.287	578.287	3	15650	405129	m10006_KI_Hippo_12_TrypLysC_2MC_2Mods_TMT_IAA_20ppm_0.9Da	578.287	0.43	4.942	0.659	34/56	tr|E9PX29|E9PX29_MOUSE	1	R.LAAAGDFGHDEASSR.R	791	805	0	Sptbn4
15669	48.66	3207	632.331	632.331	2	15650	405129	m10006_KI_Hippo_12_TrypLysC_2MC_2Mods_TMT_IAA_20ppm_0.9Da	632.33	1.89	3.336	0.53	15/16	tr|Q6ZWQ7|Q6ZWQ7_MOUSE	0	K.NVEDFTGPR.E	50	58	0	Spcs3
15683	48.7	3214	493.298	493.298	3	15667	405129	m10006_KI_Hippo_12_TrypLysC_2MC_2Mods_TMT_IAA_20ppm_0.9Da	493.297	0.64	2.511	0.367	23/32	sp|O54916|REPS1_MOUSE	5	K.HPEVLPAEK.A	651	659	0	Reps1
15684	48.7	3215	794.409	794.409	2	15667	405129	m10006_KI_Hippo_12_TrypLysC_2MC_2Mods_TMT_IAA_20ppm_0.9Da	794.408	1.45	4.584	0.625	18/18	sp|Q68FD5|CLH1_MOUSE	2	K.DAMQYASESK.D	1536	1545	0	Cltc
15688	48.72	3217	611.299	611.299	2	15667	405129	m10006_KI_Hippo_12_TrypLysC_2MC_2Mods_TMT_IAA_20ppm_0.9Da	611.298	1.47	2.625	0.293	12/12	sp|Q9JI91|ACTN2_MOUSE	0	K.ICDQWDR.L	486	492	0	Actn2
15700	48.76	3223	656.373	656.373	2	15678	405129	m10006_KI_Hippo_12_TrypLysC_2MC_2Mods_TMT_IAA_20ppm_0.9Da	656.378	-7.96	3.007	0.429	12/12	sp|Q68FD5|CLH1_MOUSE	1	K.YIQAACK.T	731	737	0	Cltc
15702	48.76	3225	856.93	856.93	2	15678	405129	m10006_KI_Hippo_12_TrypLysC_2MC_2Mods_TMT_IAA_20ppm_0.9Da	856.936	-7.38	4.273	0.587	23/26	sp|Q922J3|CLIP1_MOUSE	6	K.FASTSEEAVSAQTR.M	813	826	0	Clip1
15710	48.78	3230	571.622	571.956	3	15678	405129	m10006_KI_Hippo_12_TrypLysC_2MC_2Mods_TMT_IAA_20ppm_0.9Da	571.627	-8.14	4.745	0.525	25/52	sp|Q922J3|CLIP1_MOUSE	6	K.FASTSEEAVSAQTR.M	813	826	0	Clip1
15721	48.81	3234	535.797	535.797	2	15699	405129	m10006_KI_Hippo_12_TrypLysC_2MC_2Mods_TMT_IAA_20ppm_0.9Da	535.797	0.42	2.188	0.311	10/12	sp|O09114|PTGDS_MOUSE	1	R.MATLYSR.T	145	151	0	Ptgds
15723	48.82	3236	766.034	766.368	3	15699	405129	m10006_KI_Hippo_12_TrypLysC_2MC_2Mods_TMT_IAA_20ppm_0.9Da	766.033	1.68	4.381	0.626	34/68	sp|Q05793|PGBM_MOUSE	2	K.ATATACRPCPCPYIDASR.R	806	823	1	Hspg2
15727	48.83	3237	426.224	426.424	5	15699	405129	m10006_KI_Hippo_12_TrypLysC_2MC_2Mods_TMT_IAA_20ppm_0.9Da	426.224	0.61	4.38	0.552	50/128	tr|E9PX29|E9PX29_MOUSE	1	R.VHLENVGSHDIVDGNHR.L	136	152	0	Sptbn4
15741	48.87	3245	614.379	614.379	2	15720	405129	m10006_KI_Hippo_12_TrypLysC_2MC_2Mods_TMT_IAA_20ppm_0.9Da	614.371	12.37	2.9	0.512	12/12	sp|Q2TPA8|HSDL2_MOUSE	2	R.GTYLTSK.A	128	134	0	Hsdl2
15757	48.93	3253	684.893	684.893	2	15735	405129	m10006_KI_Hippo_12_TrypLysC_2MC_2Mods_TMT_IAA_20ppm_0.9Da	684.892	1.02	3.11	0.335	12/12	sp|Q6VNB8|WDFY3_MOUSE	2	K.TEIQYEK.L	708	714	0	Wdfy3
15761	48.94	3256	614.372	614.372	2	15735	405129	m10006_KI_Hippo_12_TrypLysC_2MC_2Mods_TMT_IAA_20ppm_0.9Da	614.371	1.16	2.272	0.345	12/12	sp|Q2TPA8|HSDL2_MOUSE	2	R.GTYLTSK.A	128	134	0	Hsdl2
15764	48.95	3257	540.311	540.311	3	15735	405129	m10006_KI_Hippo_12_TrypLysC_2MC_2Mods_TMT_IAA_20ppm_0.9Da	540.31	0.56	2.9	0.235	19/36	sp|Q69ZC8|GPAM1_MOUSE	0	K.KDEENILSGR.D	253	262	1	Gpalpp1
15767	48.95	3258	625.328	625.328	3	15735	405129	m10006_KI_Hippo_12_TrypLysC_2MC_2Mods_TMT_IAA_20ppm_0.9Da	625.327	1.18	4.524	0.583	26/40	sp|Q810A7|DDX42_MOUSE	1	R.ELCQQIHAECK.R	337	347	0	Ddx42
15775	48.98	3262	515.317	515.317	2	15735	405129	m10006_KI_Hippo_12_TrypLysC_2MC_2Mods_TMT_IAA_20ppm_0.9Da	515.316	1.39	1.674	0.249	10/12	sp|Q6I6G8|HECW2_MOUSE	0	R.LPLQSSR.P	1024	1030	0	Hecw2
15778	48.99	3263	486.66	486.66	3	15756	405129	m10006_KI_Hippo_12_TrypLysC_2MC_2Mods_TMT_IAA_20ppm_0.9Da	486.66	-0.29	2.887	0.338	18/24	sp|Q8BPM0|DAAM1_MOUSE	1	R.VAEVKPK.V	786	792	1	Daam1
15780	48.99	3266	687.87	687.869	2	15756	405129	m10006_KI_Hippo_12_TrypLysC_2MC_2Mods_TMT_IAA_20ppm_0.9Da	687.869	1.35	2.263	0.139	12/12	sp|Q59J78|MIMIT_MOUSE	0	K.SQDFYEK.D	102	108	0	Ndufaf2
15791	49.02	3271	530.35	530.35	2	15777	405129	m10006_KI_Hippo_12_TrypLysC_2MC_2Mods_TMT_IAA_20ppm_0.9Da	530.35	0.41	2.594	0.211	12/12	sp|P81605|DCD_HUMAN_contaminant	0	K.AVGGLGK.L	76	82	0	DCD
15792	49.03	3272	597.369	597.369	2	15777	405129	m10006_KI_Hippo_12_TrypLysC_2MC_2Mods_TMT_IAA_20ppm_0.9Da	597.368	1.4	1.705	0.199	12/12	sp|P46096|SYT1_MOUSE	2	R.YVPTAGK.L	282	288	0	Syt1
15797	49.04	3275	563.29	563.29	2	15777	405129	m10006_KI_Hippo_12_TrypLysC_2MC_2Mods_TMT_IAA_20ppm_0.9Da	563.289	0.89	1.47	0.076	9/12	tr|G3X9G9|G3X9G9_MOUSE	5	K.FYPPGCR.V	87	93	0	Mettl7a3
15799	49.04	3276	741.915	741.915	2	15777	405129	m10006_KI_Hippo_12_TrypLysC_2MC_2Mods_TMT_IAA_20ppm_0.9Da	741.914	2	3.569	0.358	16/16	sp|Q5SQM0|EMAL6_MOUSE	0	R.EFVGTQESK.L	1269	1277	0	Eml6
15800	49.05	3277	838.427	838.427	2	15777	405129	m10006_KI_Hippo_12_TrypLysC_2MC_2Mods_TMT_IAA_20ppm_0.9Da	838.426	1.08	3.215	0.555	17/22	sp|P59281|RHG39_MOUSE	3	K.QTPTSPCQQLMR.T	358	369	0	Arhgap39
15811	49.08	3281	594.678	594.679	3	15790	405129	m10006_KI_Hippo_12_TrypLysC_2MC_2Mods_TMT_IAA_20ppm_0.9Da	594.678	1	3.481	0.56	20/32	sp|O08810|U5S1_MOUSE	2	K.CFAETPNKK.N	673	681	1	Eftud2
15812	49.08	3282	714.436	714.436	2	15790	405129	m10006_KI_Hippo_12_TrypLysC_2MC_2Mods_TMT_IAA_20ppm_0.9Da	714.435	1.84	3.184	0.472	16/16	sp|Q7TPM1|PRC2B_MOUSE	6	K.EQAAQVPVK.G	899	907	0	Prrc2b
15813	49.08	3283	618.874	618.874	2	15790	405129	m10006_KI_Hippo_12_TrypLysC_2MC_2Mods_TMT_IAA_20ppm_0.9Da	618.873	1.13	3.068	0.314	14/14	sp|P08775|RPB1_MOUSE	0	K.SMVVSGAK.G	768	775	0	Polr2a
15817	49.09	3285	726.436	726.436	2	15790	405129	m10006_KI_Hippo_12_TrypLysC_2MC_2Mods_TMT_IAA_20ppm_0.9Da	726.435	1.73	3.065	0.455	16/16	sp|Q80VP0|TCPR1_MOUSE	1	R.QGPEQPLPK.E	424	432	0	Tecpr1
15820	49.1	3287	756.399	756.399	2	15790	405129	m10006_KI_Hippo_12_TrypLysC_2MC_2Mods_TMT_IAA_20ppm_0.9Da	756.398	0.62	2.781	0.34	13/14	sp|P97434|MPRIP_MOUSE	6	K.QYEDGQWK.K	396	403	0	Mprip
15830	49.13	3292	520.983	520.983	3	15809	405129	m10006_KI_Hippo_12_TrypLysC_2MC_2Mods_TMT_IAA_20ppm_0.9Da	520.981	2.43	4.054	0.281	23/36	sp|Q01063|PDE4D_MOUSE	10	K.RPMSQISGVK.K	298	307	1	Pde4d
15834	49.14	3294	806.894	806.895	2	15809	405129	m10006_KI_Hippo_12_TrypLysC_2MC_2Mods_TMT_IAA_20ppm_0.9Da	806.892	1.87	4.619	0.571	19/20	sp|P04627|ARAF_MOUSE	3	R.GLNQDCCVVYR.L	53	63	0	Araf
15837	49.14	3295	632.68	632.681	3	15809	405129	m10006_KI_Hippo_12_TrypLysC_2MC_2Mods_TMT_IAA_20ppm_0.9Da	632.679	1.32	3.435	0.452	24/48	sp|P05063|ALDOC_MOUSE	0	K.PNM*VTPGHACPIK.Y	231	243	0	Aldoc
15843	49.16	3297	656.67	656.67	3	15826	405129	m10006_KI_Hippo_12_TrypLysC_2MC_2Mods_TMT_IAA_20ppm_0.9Da	656.669	1.62	4.652	0.357	35/48	sp|Q8BVE3|VATH_MOUSE	0	K.QEMLQTEGSQCAK.T	63	75	0	Atp6v1h
15845	49.16	3299	574.35	574.349	2	15826	405129	m10006_KI_Hippo_12_TrypLysC_2MC_2Mods_TMT_IAA_20ppm_0.9Da	574.349	0.81	1.916	0.163	10/12	sp|P56671|MAZ_MOUSE	1	R.VPSGAMK.M	220	226	0	Maz
15848	49.16	3301	644.857	644.857	2	15826	405129	m10006_KI_Hippo_12_TrypLysC_2MC_2Mods_TMT_IAA_20ppm_0.9Da	644.857	1.24	2.863	0.297	14/20	sp|Q68EF6|BEGIN_MOUSE	1	R.AGGDLSLSPSR.S	503	513	0	Begain
15853	49.18	3304	671.384	671.385	2	15826	405129	m10006_KI_Hippo_12_TrypLysC_2MC_2Mods_TMT_IAA_20ppm_0.9Da	671.384	1.09	1.677	0.2	11/12	sp|Q9EQH3|VPS35_MOUSE	0	K.VQSFQM*K.R	25	31	0	Vps35
15863	49.2	3309	984.501	984.501	2	15841	405129	m10006_KI_Hippo_12_TrypLysC_2MC_2Mods_TMT_IAA_20ppm_0.9Da	984.5	1.08	5.037	0.499	24/24	sp|Q8BVE3|VATH_MOUSE	0	K.QEMLQTEGSQCAK.T	63	75	0	Atp6v1h
15867	49.21	3310	579.838	579.838	2	15841	405129	m10006_KI_Hippo_12_TrypLysC_2MC_2Mods_TMT_IAA_20ppm_0.9Da	579.838	1.14	2.271	0.295	12/14	sp|Q7TPM1|PRC2B_MOUSE	5	R.EVSLPTQR.A	831	838	0	Prrc2b
15868	49.21	3311	404.973	405.224	4	15841	405129	m10006_KI_Hippo_12_TrypLysC_2MC_2Mods_TMT_IAA_20ppm_0.9Da	404.973	0.31	2.863	0.497	34/72	sp|Q8BG81|PDIP3_MOUSE	0	K.AMVPLHAHPAGMR.I	156	168	0	Poldip3
15882	49.26	3317	586.846	586.846	2	15879	405129	m10006_KI_Hippo_12_TrypLysC_2MC_2Mods_TMT_IAA_20ppm_0.9Da	586.845	0.66	3.208	0.476	15/16	sp|F6SEU4|SYGP1_MOUSE	1	R.TVSVPVEGR.P	85	93	0	Syngap1
15893	49.28	3326	552.967	552.967	3	15879	405129	m10006_KI_Hippo_12_TrypLysC_2MC_2Mods_TMT_IAA_20ppm_0.9Da	552.966	0.98	3.07	0.263	27/40	sp|Q9QZB9|DCTN5_MOUSE	0	K.SEYIETASGNK.V	11	21	0	Dctn5
15902	49.3	3328	787.452	787.452	2	15880	405129	m10006_KI_Hippo_12_TrypLysC_2MC_2Mods_TMT_IAA_20ppm_0.9Da	787.451	1.57	4.09	0.542	22/22	sp|P49443|PPM1A_MOUSE	0	R.GSAGAPSVENVK.N	87	98	0	Ppm1a
15907	49.31	3332	479.606	479.606	3	15880	405129	m10006_KI_Hippo_12_TrypLysC_2MC_2Mods_TMT_IAA_20ppm_0.9Da	479.607	-0.91	2.155	0.26	16/24	sp|Q9Z1L5|CA2D3_MOUSE	0	K.YNWPDRK.V	383	389	1	Cacna2d3
15914	49.33	3334	521.978	521.978	3	15901	405129	m10006_KI_Hippo_12_TrypLysC_2MC_2Mods_TMT_IAA_20ppm_0.9Da	521.977	1.64	3.571	0.49	24/32	sp|Q7TSJ2|MAP6_MOUSE	2	R.RGDHPWIPK.P	166	174	1	Map6
15915	49.33	3335	577.97	577.97	3	15901	405129	m10006_KI_Hippo_12_TrypLysC_2MC_2Mods_TMT_IAA_20ppm_0.9Da	577.969	1.54	3.16	0.537	26/36	sp|P70336|ROCK2_MOUSE	2	K.QENNHLMEMK.M	829	838	0	Rock2
15916	49.33	3336	828.947	828.948	2	15901	405129	m10006_KI_Hippo_12_TrypLysC_2MC_2Mods_TMT_IAA_20ppm_0.9Da	828.946	1.48	4.287	0.445	20/20	sp|Q9QZB9|DCTN5_MOUSE	0	K.SEYIETASGNK.V	11	21	0	Dctn5
15932	49.36	3342	500.947	500.946	3	15912	405129	m10006_KI_Hippo_12_TrypLysC_2MC_2Mods_TMT_IAA_20ppm_0.9Da	500.946	0.45	3.233	0.349	26/32	sp|Q8BTV2|CPSF7_MOUSE	2	K.DCLHGIEAK.S	398	406	0	Cpsf7
15933	49.37	3343	709.369	709.368	3	15912	405129	m10006_KI_Hippo_12_TrypLysC_2MC_2Mods_TMT_IAA_20ppm_0.9Da	709.368	1.43	5.843	0.654	46/84	sp|Q7TMY8|HUWE1_MOUSE	4	R.SAATSGAGSTTSGVVSGSLGSR.E	1844	1865	0	Huwe1
15934	49.37	3344	431.608	431.607	3	15912	405129	m10006_KI_Hippo_12_TrypLysC_2MC_2Mods_TMT_IAA_20ppm_0.9Da	431.608	-0.56	2.147	0.295	19/28	sp|Q8C8R3|ANK2_MOUSE	9	K.HLPVSPGK.T	1921	1928	0	Ank2
15935	49.37	3345	543.971	543.97	3	15912	405129	m10006_KI_Hippo_12_TrypLysC_2MC_2Mods_TMT_IAA_20ppm_0.9Da	543.971	0.54	5.051	0.431	31/40	sp|P60710|ACTB_MOUSE	13	R.HQGVMVGMGQK.D	40	50	0	Actb
15940	49.38	3348	617.373	617.372	2	15912	405129	m10006_KI_Hippo_12_TrypLysC_2MC_2Mods_TMT_IAA_20ppm_0.9Da	617.373	-0.56	2.352	0.148	12/12	sp|Q8K2A1|GULP1_MOUSE	2	K.QIAGMQK.R	165	171	0	Gulp1
15951	49.4	3354	589.325	589.325	2	15931	405129	m10006_KI_Hippo_12_TrypLysC_2MC_2Mods_TMT_IAA_20ppm_0.9Da	589.326	-1.11	1.855	0.308	12/14	sp|Q9Z1Q2|ABHGA_MOUSE	0	R.VM*VEEGLR.A	461	468	0	Abhd16a
15955	49.42	3356	866.451	866.451	2	15931	405129	m10006_KI_Hippo_12_TrypLysC_2MC_2Mods_TMT_IAA_20ppm_0.9Da	866.45	1.47	4.5	0.443	18/18	sp|P70336|ROCK2_MOUSE	2	K.QENNHLMEMK.M	829	838	0	Rock2
15961	49.43	3358	787.452	788.956	2	15931	405129	m10006_KI_Hippo_12_TrypLysC_2MC_2Mods_TMT_IAA_20ppm_0.9Da	787.451	1.56	3.222	0.43	19/22	sp|P49443|PPM1A_MOUSE	0	R.GSAGAPSVENVK.N	87	98	0	Ppm1a
15966	49.44	3361	740.405	740.405	2	15944	405129	m10006_KI_Hippo_12_TrypLysC_2MC_2Mods_TMT_IAA_20ppm_0.9Da	740.404	1.13	3.246	0.505	17/20	sp|Q80TL7|MON2_MOUSE	2	K.VTTPQEGYISR.M	1593	1603	0	Mon2
15969	49.45	3362	646.909	646.909	2	15944	405129	m10006_KI_Hippo_12_TrypLysC_2MC_2Mods_TMT_IAA_20ppm_0.9Da	646.908	0.89	2.637	0.437	12/14	sp|Q8C8R3|ANK2_MOUSE	9	K.HLPVSPGK.T	1921	1928	0	Ank2
15977	49.48	3366	1063.55	1063.55	2	15944	405129	m10006_KI_Hippo_12_TrypLysC_2MC_2Mods_TMT_IAA_20ppm_0.9Da	1063.55	1.47	7.347	0.731	37/42	sp|Q7TMY8|HUWE1_MOUSE	4	R.SAATSGAGSTTSGVVSGSLGSR.E	1844	1865	0	Huwe1
15983	49.5	3369	525.303	525.304	3	15963	405129	m10006_KI_Hippo_12_TrypLysC_2MC_2Mods_TMT_IAA_20ppm_0.9Da	525.303	0.49	3.132	0.205	25/44	sp|P49443|PPM1A_MOUSE	0	R.GSAGAPSVENVK.N	87	98	0	Ppm1a
15992	49.52	3375	767.054	767.39	3	15963	405129	m10006_KI_Hippo_12_TrypLysC_2MC_2Mods_TMT_IAA_20ppm_0.9Da	767.054	0.48	6.686	0.776	42/84	sp|Q9WV60|GSK3B_MOUSE	1	R.IQAAASPPANATAASDTNAGDR.G	384	405	0	Gsk3b
15996	49.53	3376	543.329	543.33	2	15982	405129	m10006_KI_Hippo_12_TrypLysC_2MC_2Mods_TMT_IAA_20ppm_0.9Da	543.329	-0.03	2.467	0.309	13/14	sp|O88910|MPP3_MOUSE	2	K.EPLGATIR.R	145	152	0	Mpp3
16001	49.54	3379	534.306	534.306	2	15982	405129	m10006_KI_Hippo_12_TrypLysC_2MC_2Mods_TMT_IAA_20ppm_0.9Da	534.306	-0.7	3.117	0.231	14/14	sp|Q9WTS5|TEN2_MOUSE	0	K.TSFLGTGR.Q	1999	2006	0	Tenm2
16005	49.55	3381	485.313	485.313	3	15982	405129	m10006_KI_Hippo_12_TrypLysC_2MC_2Mods_TMT_IAA_20ppm_0.9Da	485.313	-0.89	3.637	0.56	23/36	sp|Q8CJ19|MICA3_MOUSE	0	K.RPAVAPLSGK.E	830	839	1	Mical3
16020	49.59	3389	658.35	658.35	2	16014	405129	m10006_KI_Hippo_12_TrypLysC_2MC_2Mods_TMT_IAA_20ppm_0.9Da	658.351	-1.53	2.705	0.389	13/16	sp|Q9Z2D1|MTMR2_MOUSE	1	R.QGIPNESWR.I	218	226	0	Mtmr2
16021	49.6	3390	597.993	597.993	3	16014	405129	m10006_KI_Hippo_12_TrypLysC_2MC_2Mods_TMT_IAA_20ppm_0.9Da	597.993	-0.14	3.334	0.492	25/44	sp|P38647|GRP75_MOUSE	0	K.ETAENYLGHTAK.N	176	187	0	Hspa9
16030	49.62	3396	562.654	562.654	3	16014	405129	m10006_KI_Hippo_12_TrypLysC_2MC_2Mods_TMT_IAA_20ppm_0.9Da	562.654	-0.74	3.789	0.463	24/40	sp|P14873|MAP1B_MOUSE	0	K.SSHLPTEVTEK.P	1340	1350	0	Map1b
16040	49.64	3399	718.893	718.893	2	16017	405129	m10006_KI_Hippo_12_TrypLysC_2MC_2Mods_TMT_IAA_20ppm_0.9Da	718.893	-0.35	2.269	0.374	16/16	sp|Q9Z2C9|MTMR7_MOUSE	3	R.YGNLDGDPK.E	385	393	0	Mtmr7
16043	49.65	3400	645.377	645.377	2	16017	405129	m10006_KI_Hippo_12_TrypLysC_2MC_2Mods_TMT_IAA_20ppm_0.9Da	645.377	-0.33	2.854	0.458	14/16	sp|Q91VY9|ZN622_MOUSE	0	K.GLGADGVDK.D	119	127	0	Znf622
16044	49.65	3401	676.826	676.827	2	16017	405129	m10006_KI_Hippo_12_TrypLysC_2MC_2Mods_TMT_IAA_20ppm_0.9Da	676.827	-0.98	2.855	0.555	17/20	sp|Q9CR11|YETS4_MOUSE	0	R.MAEFGPDSGGR.V	5	15	0	Yeats4
16047	49.66	3402	617.298	617.299	2	16017	405129	m10006_KI_Hippo_12_TrypLysC_2MC_2Mods_TMT_IAA_20ppm_0.9Da	617.298	-0.26	2.49	0.496	11/14	sp|Q80X80|C2C2L_MOUSE	0	-.MDPDWGQR.D	1	8	0	C2cd2l
16055	49.69	3406	1150.08	1150.58	2	16017	405129	m10006_KI_Hippo_12_TrypLysC_2MC_2Mods_TMT_IAA_20ppm_0.9Da	1150.08	-0.05	6.11	0.742	27/42	sp|Q9WV60|GSK3B_MOUSE	1	R.IQAAASPPANATAASDTNAGDR.G	384	405	0	Gsk3b
16059	49.7	3408	633.876	633.876	2	16038	405129	m10006_KI_Hippo_12_TrypLysC_2MC_2Mods_TMT_IAA_20ppm_0.9Da	633.877	-0.34	2.327	0.204	13/14	sp|Q68FH0|PKP4_MOUSE	1	K.GLYPGSSK.P	1081	1088	0	Pkp4
16063	49.71	3412	691.382	692.384	2	16038	405129	m10006_KI_Hippo_12_TrypLysC_2MC_2Mods_TMT_IAA_20ppm_0.9Da	691.383	-0.61	1.15	0.036	11/12	sp|Q9Z2Q6|SEPT5_MOUSE	0	R.MQEM*LQK.M	355	361	0	Sept5
16071	49.73	3414	615.378	615.378	2	16057	405129	m10006_KI_Hippo_12_TrypLysC_2MC_2Mods_TMT_IAA_20ppm_0.9Da	615.379	-1.24	2.865	0.361	12/12	sp|Q8R344|CCD12_MOUSE	0	K.PVAVEEK.V	79	85	0	Ccdc12
16072	49.73	3415	623.4	623.399	2	16057	405129	m10006_KI_Hippo_12_TrypLysC_2MC_2Mods_TMT_IAA_20ppm_0.9Da	623.4	-0.77	3.314	0.487	16/16	sp|O35459|ECH1_MOUSE	1	R.AVVVSGAGK.M	103	111	0	Ech1
16081	49.75	3420	668.863	669.363	2	16057	405129	m10006_KI_Hippo_12_TrypLysC_2MC_2Mods_TMT_IAA_20ppm_0.9Da	668.863	-0.24	3.121	0.313	13/14	sp|P63040|CPLX1_MOUSE	1	K.MLGGDEEK.D	19	26	0	Cplx1
16082	49.75	3421	713.385	713.385	2	16057	405129	m10006_KI_Hippo_12_TrypLysC_2MC_2Mods_TMT_IAA_20ppm_0.9Da	713.386	-1.02	2.587	0.389	13/18	sp|Q8K010|OPLA_MOUSE	0	R.NLHDNLSDLR.A	915	924	0	Oplah
16094	49.78	3427	759.399	759.399	2	16070	405129	m10006_KI_Hippo_12_TrypLysC_2MC_2Mods_TMT_IAA_20ppm_0.9Da	759.399	-0.35	3.073	0.55	17/20	sp|Q99K10|NLGN1_MOUSE	1	K.QQPSPFSVDQR.D	680	690	0	Nlgn1
16098	49.79	3428	639.827	639.827	2	16070	405129	m10006_KI_Hippo_12_TrypLysC_2MC_2Mods_TMT_IAA_20ppm_0.9Da	639.827	-0.27	2.661	0.321	12/14	sp|Q80TR4|SLIT1_MOUSE	2	R.CQNPDFLR.Q	698	705	0	Slit1
16099	49.8	3429	843.477	843.478	2	16070	405129	m10006_KI_Hippo_12_TrypLysC_2MC_2Mods_TMT_IAA_20ppm_0.9Da	843.477	-0.47	3.852	0.588	19/20	sp|P14873|MAP1B_MOUSE	0	K.SSHLPTEVTEK.P	1340	1350	0	Map1b
16107	49.82	3434	675.38	675.38	3	16087	405129	m10006_KI_Hippo_12_TrypLysC_2MC_2Mods_TMT_IAA_20ppm_0.9Da	675.38	-0.98	3.865	0.56	23/44	sp|P49025|CTRO_MOUSE	7	K.DQGKPEVGEYSK.L	614	625	1	Cit
16113	49.83	3438	792.438	792.437	2	16087	405129	m10006_KI_Hippo_12_TrypLysC_2MC_2Mods_TMT_IAA_20ppm_0.9Da	792.438	-0.2	3.413	0.286	16/16	sp|Q9CPP6|NDUA5_MOUSE	0	K.YTEQITNEK.L	47	55	0	Ndufa5
16116	49.84	3439	654.4	654.401	2	16087	405129	m10006_KI_Hippo_12_TrypLysC_2MC_2Mods_TMT_IAA_20ppm_0.9Da	654.4	-0.08	3.539	0.361	16/16	sp|Q8VHJ5|MARK1_MOUSE	0	R.LGSTTVGSK.S	461	469	0	Mark1
16124	49.86	3441	514.279	514.279	2	16104	405129	m10006_KI_Hippo_12_TrypLysC_2MC_2Mods_TMT_IAA_20ppm_0.9Da	514.28	-0.65	2.544	0.381	12/14	sp|P16381|DDX3L_MOUSE	2	R.FSGGFGAR.D	591	598	0	D1Pas1
16130	49.87	3447	648.686	648.686	3	16104	405129	m10006_KI_Hippo_12_TrypLysC_2MC_2Mods_TMT_IAA_20ppm_0.9Da	648.686	-0.34	3.333	0.576	29/52	sp|Q01768|NDKB_MOUSE	1	R.NIIHGSDSVESAEK.E	115	128	0	Nme2
16133	49.88	3448	807.942	807.942	2	16104	405129	m10006_KI_Hippo_12_TrypLysC_2MC_2Mods_TMT_IAA_20ppm_0.9Da	807.942	-0.14	4.601	0.656	22/26	sp|Q9CWJ9|PUR9_MOUSE	0	K.DGQVIGIGAGQQSR.I	438	451	0	Atic
16140	49.89	3451	538.963	538.963	3	16123	405129	m10006_KI_Hippo_12_TrypLysC_2MC_2Mods_TMT_IAA_20ppm_0.9Da	538.964	-0.8	4.825	0.556	32/52	sp|Q9CWJ9|PUR9_MOUSE	0	K.DGQVIGIGAGQQSR.I	438	451	0	Atic
16147	49.9	3456	433.257	433.257	3	16123	405129	m10006_KI_Hippo_12_TrypLysC_2MC_2Mods_TMT_IAA_20ppm_0.9Da	433.257	-1.44	2.657	0.5	23/32	sp|Q9QWI6|SRCN1_MOUSE	6	K.YPQHALALR.G	125	133	0	Srcin1
16161	49.93	3462	572.649	572.649	3	16138	405129	m10006_KI_Hippo_12_TrypLysC_2MC_2Mods_TMT_IAA_20ppm_0.9Da	572.649	0.13	4.518	0.594	29/48	sp|Q8R3Q2|PP6R2_MOUSE	1	K.VEPLQGSGDGNGK.L	417	429	0	Ppp6r2
16166	49.95	3464	858.47	858.47	2	16138	405129	m10006_KI_Hippo_12_TrypLysC_2MC_2Mods_TMT_IAA_20ppm_0.9Da	858.47	0.08	3.407	0.485	23/24	sp|Q8R3Q2|PP6R2_MOUSE	1	K.VEPLQGSGDGNGK.L	417	429	0	Ppp6r2
16167	49.95	3465	794.369	794.369	2	16138	405129	m10006_KI_Hippo_12_TrypLysC_2MC_2Mods_TMT_IAA_20ppm_0.9Da	794.369	0.21	3.183	0.639	15/20	sp|P48774|GSTM5_MOUSE	2	R.YICGEAPDYDR.S	36	46	0	Gstm5
16176	49.97	3469	629.842	629.841	2	16157	405129	m10006_KI_Hippo_12_TrypLysC_2MC_2Mods_TMT_IAA_20ppm_0.9Da	629.842	-0.34	2.793	0.322	16/18	sp|Q76MZ3|2AAA_MOUSE	0	R.MAGDPVANVR.F	528	537	0	Ppp2r1a
16178	49.97	3471	554.627	554.96	3	16157	405129	m10006_KI_Hippo_12_TrypLysC_2MC_2Mods_TMT_IAA_20ppm_0.9Da	554.627	-0.12	2.928	0.459	22/32	sp|Q61207|SAP_MOUSE	4	K.HCQQMVWSK.P	47	55	0	Psap
16180	49.98	3473	620.868	620.868	2	16157	405129	m10006_KI_Hippo_12_TrypLysC_2MC_2Mods_TMT_IAA_20ppm_0.9Da	620.869	-0.31	2.788	0.328	11/12	sp|E9PZJ8|ASCC3_MOUSE	0	R.SFSNVTK.Q	12	18	0	Ascc3
16195	50.02	3479	565.325	565.325	2	16174	405129	m10006_KI_Hippo_12_TrypLysC_2MC_2Mods_TMT_IAA_20ppm_0.9Da	565.324	1.27	2.183	0.419	13/14	sp|P17710|HXK1_MOUSE	4	R.LVPDSDVR.F	490	497	0	Hk1
16197	50.02	3481	645.888	645.888	2	16174	405129	m10006_KI_Hippo_12_TrypLysC_2MC_2Mods_TMT_IAA_20ppm_0.9Da	645.887	1.33	2.85	0.23	12/12	sp|Q922J3|CLIP1_MOUSE	6	K.TVEELNK.S	1086	1092	0	Clip1
16204	50.04	3484	727.884	727.884	2	16174	405129	m10006_KI_Hippo_12_TrypLysC_2MC_2Mods_TMT_IAA_20ppm_0.9Da	727.883	1.33	3.511	0.454	21/24	sp|Q8VCT3|AMPB_MOUSE	1	R.AEFGPPGPGPGSR.G	45	57	0	Rnpep
16229	50.1	3496	669.869	669.869	2	16212	405129	m10006_KI_Hippo_12_TrypLysC_2MC_2Mods_TMT_IAA_20ppm_0.9Da	669.869	0.49	2.757	0.255	14/14	sp|P14873|MAP1B_MOUSE	0	R.SESPFEGK.N	1420	1427	0	Map1b
16230	50.11	3497	713.895	713.894	2	16212	405129	m10006_KI_Hippo_12_TrypLysC_2MC_2Mods_TMT_IAA_20ppm_0.9Da	713.894	1.51	3.998	0.563	18/18	sp|Q8BJF9|CHM2B_MOUSE	0	K.MAGAMSTTAK.T	98	107	0	Chmp2b
16246	50.15	3505	502.618	502.619	3	16227	405129	m10006_KI_Hippo_12_TrypLysC_2MC_2Mods_TMT_IAA_20ppm_0.9Da	502.617	2.02	3.028	0.536	22/32	sp|Q91YR1|TWF1_MOUSE	1	K.EDVSLHGYK.K	127	135	0	Twf1
16247	50.15	3506	485.592	485.592	3	16227	405129	m10006_KI_Hippo_12_TrypLysC_2MC_2Mods_TMT_IAA_20ppm_0.9Da	485.591	1.3	2.93	0.556	31/48	sp|Q8VCT3|AMPB_MOUSE	1	R.AEFGPPGPGPGSR.G	45	57	0	Rnpep
16250	50.16	3508	682.989	683.325	3	16227	405129	m10006_KI_Hippo_12_TrypLysC_2MC_2Mods_TMT_IAA_20ppm_0.9Da	682.988	1.46	5.178	0.709	35/64	sp|P19096|FAS_MOUSE	0	R.GNAGQTNYGFANSTMER.I	2020	2036	0	Fasn
16251	50.16	3509	544.338	544.339	3	16227	405129	m10006_KI_Hippo_12_TrypLysC_2MC_2Mods_TMT_IAA_20ppm_0.9Da	544.338	0.82	2.33	0.301	14/28	sp|P40630|TFAM_MOUSE	2	R.ELPEAEKK.V	89	96	1	Tfam
16258	50.18	3511	803.45	803.45	2	16244	405129	m10006_KI_Hippo_12_TrypLysC_2MC_2Mods_TMT_IAA_20ppm_0.9Da	803.449	0.86	4.222	0.597	21/24	sp|Q4JIM5|ABL2_MOUSE	3	R.VGEAPGLQQPQPR.G	8	20	0	Abl2
16262	50.19	3513	694.912	694.912	2	16244	405129	m10006_KI_Hippo_12_TrypLysC_2MC_2Mods_TMT_IAA_20ppm_0.9Da	694.911	1.53	3.612	0.307	14/14	sp|P16546|SPTN1_MOUSE	4	K.AINVQEEK.I	1493	1500	0	Sptan1
16271	50.21	3518	1023.98	1024.48	2	16244	405129	m10006_KI_Hippo_12_TrypLysC_2MC_2Mods_TMT_IAA_20ppm_0.9Da	1023.98	0.33	5.684	0.742	27/32	sp|P19096|FAS_MOUSE	0	R.GNAGQTNYGFANSTMER.I	2020	2036	0	Fasn
16285	50.25	3526	522.998	522.999	3	16257	405129	m10006_KI_Hippo_12_TrypLysC_2MC_2Mods_TMT_IAA_20ppm_0.9Da	522.996	4.47	3.713	0.463	18/32	sp|P47757|CAPZB_MOUSE	5	R.RLPPQQIEK.N	15	23	1	Capzb
16294	50.27	3531	532.984	532.984	3	16276	405129	m10006_KI_Hippo_12_TrypLysC_2MC_2Mods_TMT_IAA_20ppm_0.9Da	532.984	1.1	2.907	0.183	26/36	sp|Q9WV92|E41L3_MOUSE	7	K.EVPVVHTETK.T	816	825	0	Epb41l3
16310	50.31	3538	638.879	638.878	2	16291	405129	m10006_KI_Hippo_12_TrypLysC_2MC_2Mods_TMT_IAA_20ppm_0.9Da	638.879	-0.63	2.726	0.263	12/12	sp|Q8K224|NAT10_MOUSE	0	K.SVDQLEK.E	876	882	0	Nat10
16317	50.33	3541	497.606	497.606	3	16291	405129	m10006_KI_Hippo_12_TrypLysC_2MC_2Mods_TMT_IAA_20ppm_0.9Da	497.607	-1.76	3.015	0.472	21/36	sp|Q9R194|CRY2_MOUSE	0	K.AWVANYERPR.M	247	256	1	Cry2
16318	50.33	3542	630.882	630.881	2	16291	405129	m10006_KI_Hippo_12_TrypLysC_2MC_2Mods_TMT_IAA_20ppm_0.9Da	630.882	-0.3	2.631	0.231	12/12	sp|Q3UBZ5|MI4GD_MOUSE	2	R.VGEQLEK.M	158	164	0	Mif4gd
16324	50.35	3544	672.858	672.857	2	16308	405129	m10006_KI_Hippo_12_TrypLysC_2MC_2Mods_TMT_IAA_20ppm_0.9Da	672.856	1.9	2.704	0.391	12/12	sp|Q9EQ20|MMSA_MOUSE	0	K.PSMTCYK.E	409	415	0	Aldh6a1
16326	50.35	3546	798.973	798.972	2	16308	405129	m10006_KI_Hippo_12_TrypLysC_2MC_2Mods_TMT_IAA_20ppm_0.9Da	798.972	2.15	3.692	0.385	18/18	sp|Q9WV92|E41L3_MOUSE	7	K.EVPVVHTETK.T	816	825	0	Epb41l3
16334	50.38	3551	709.893	709.893	2	16308	405129	m10006_KI_Hippo_12_TrypLysC_2MC_2Mods_TMT_IAA_20ppm_0.9Da	709.894	-0.82	2.797	0.308	18/20	sp|P19137|LAMA1_MOUSE	1	R.GSQVQSLDLSR.A	3057	3067	0	Lama1
16344	50.41	3556	594.89	594.89	2	16323	405129	m10006_KI_Hippo_12_TrypLysC_2MC_2Mods_TMT_IAA_20ppm_0.9Da	594.889	1.09	2.413	0.227	12/12	sp|Q9Z148|EHMT2_MOUSE	3	R.VVQSGIK.V	1084	1090	0	Ehmt2
16351	50.43	3559	487.243	487.243	3	16323	405129	m10006_KI_Hippo_12_TrypLysC_2MC_2Mods_TMT_IAA_20ppm_0.9Da	487.243	0.62	2.232	0.507	18/36	sp|Q04447|KCRB_MOUSE	0	R.GFCLPPHCSR.G	139	148	0	Ckb
16352	50.43	3560	738.429	738.43	2	16323	405129	m10006_KI_Hippo_12_TrypLysC_2MC_2Mods_TMT_IAA_20ppm_0.9Da	738.427	3.02	2.574	0.243	16/18	sp|P01027|CO3_MOUSE	0	K.ALTQDDGVAK.L	399	408	0	C3
16358	50.45	3563	625.335	625.336	2	16338	405129	m10006_KI_Hippo_12_TrypLysC_2MC_2Mods_TMT_IAA_20ppm_0.9Da	625.333	3.04	1.742	0.231	11/14	sp|Q3TKT4|SMCA4_MOUSE	2	R.QEVVVCMR.R	418	425	0	Smarca4
16362	50.46	3565	600.38	600.381	2	16338	405129	m10006_KI_Hippo_12_TrypLysC_2MC_2Mods_TMT_IAA_20ppm_0.9Da	600.379	1.88	2.271	0.324	11/12	sp|Q8K3F6|KCNQ3_MOUSE	0	K.PVGLNNK.E	464	470	0	Kcnq3
16365	50.47	3566	602.331	602.331	2	16338	405129	m10006_KI_Hippo_12_TrypLysC_2MC_2Mods_TMT_IAA_20ppm_0.9Da	602.33	1.19	2.804	0.391	14/16	sp|Q9JI18|LRP1B_MOUSE	2	R.IDLDTGANR.E	2067	2075	0	Lrp1b
16369	50.48	3568	657.369	657.369	2	16338	405129	m10006_KI_Hippo_12_TrypLysC_2MC_2Mods_TMT_IAA_20ppm_0.9Da	657.368	1.17	2.65	0.355	12/12	sp|Q9CZP7|CD37L_MOUSE	3	K.SQSFMQK.Y	154	160	0	Cdc37l1
16378	50.5	3574	536.95	536.95	3	16355	405129	m10006_KI_Hippo_12_TrypLysC_2MC_2Mods_TMT_IAA_20ppm_0.9Da	536.95	-1.27	2.703	0.331	18/40	sp|O70293|GRK6_MOUSE	2	R.EFCATRPELTR.C	69	79	1	Grk6
16382	50.51	3576	750.446	750.447	2	16355	405129	m10006_KI_Hippo_12_TrypLysC_2MC_2Mods_TMT_IAA_20ppm_0.9Da	750.445	1.16	3.098	0.487	15/16	sp|Q6V4S5|SDK2_MOUSE	0	K.PVVQQEDVK.A	1410	1418	0	Sdk2
16399	50.56	3583	707.351	707.352	2	16374	405129	m10006_KI_Hippo_12_TrypLysC_2MC_2Mods_TMT_IAA_20ppm_0.9Da	707.351	0.98	2.695	0.455	12/12	sp|O35188|X3CL1_MOUSE	0	K.CEIMCDK.M	32	38	0	Cx3cl1
16400	50.56	3585	690.888	690.889	2	16374	405129	m10006_KI_Hippo_12_TrypLysC_2MC_2Mods_TMT_IAA_20ppm_0.9Da	690.888	0.85	2.143	0.507	14/20	sp|Q8C3Q5|SHSA7_MOUSE	2	R.SPALPPDPTTR.A	455	465	0	Shisa7
16409	50.58	3589	469.925	469.924	3	16387	405129	m10006_KI_Hippo_12_TrypLysC_2MC_2Mods_TMT_IAA_20ppm_0.9Da	469.924	0.56	2.963	0.471	23/32	sp|Q8BU30|SYIC_MOUSE	0	K.FLYNEHTVR.E	678	686	0	Iars
16423	50.62	3596	588.861	588.862	2	16406	405129	m10006_KI_Hippo_12_TrypLysC_2MC_2Mods_TMT_IAA_20ppm_0.9Da	588.861	0.47	2.84	0.378	12/12	sp|Q8C008|DZAN1_MOUSE	1	K.NGFVGPK.L	130	136	0	Dzank1
16428	50.64	3599	572.662	572.996	3	16406	405129	m10006_KI_Hippo_12_TrypLysC_2MC_2Mods_TMT_IAA_20ppm_0.9Da	572.661	0.8	3.466	0.364	25/48	sp|Q8BWS5|GRIN3_MOUSE	0	K.ESAAPGLNATAQK.E	105	117	0	Gprin3
16441	50.68	3605	533.297	533.298	3	16419	405129	m10006_KI_Hippo_12_TrypLysC_2MC_2Mods_TMT_IAA_20ppm_0.9Da	533.297	0.22	3.317	0.257	22/36	sp|Q9JHI5|IVD_MOUSE	0	K.ACDEGHIIPK.D	347	356	0	Ivd
16443	50.68	3607	575.357	575.357	2	16419	405129	m10006_KI_Hippo_12_TrypLysC_2MC_2Mods_TMT_IAA_20ppm_0.9Da	575.357	-0.11	2.169	0.093	12/12	sp|Q925J9|MED1_MOUSE	1	K.GTVMVGK.P	1070	1076	0	Med1
16447	50.69	3609	799.443	799.443	2	16419	405129	m10006_KI_Hippo_12_TrypLysC_2MC_2Mods_TMT_IAA_20ppm_0.9Da	799.442	1.23	3.538	0.396	18/18	sp|Q9JHI5|IVD_MOUSE	0	K.ACDEGHIIPK.D	347	356	0	Ivd
16462	50.72	3617	646.868	646.869	2	16440	405129	m10006_KI_Hippo_12_TrypLysC_2MC_2Mods_TMT_IAA_20ppm_0.9Da	646.868	0.56	3.017	0.318	12/12	sp|Q91YN0|CL004_MOUSE	0	R.QGIEMEK.V	170	176	0	D6Wsu163e
16464	50.73	3618	817.876	817.876	2	16440	405129	m10006_KI_Hippo_12_TrypLysC_2MC_2Mods_TMT_IAA_20ppm_0.9Da	817.874	2.07	4.085	0.727	21/24	sp|Q9QZB0|RGS17_MOUSE	1	K.AFVESTTSCTSES.-	198	210	0	Rgs17
16465	50.73	3619	793.908	793.908	2	16440	405129	m10006_KI_Hippo_12_TrypLysC_2MC_2Mods_TMT_IAA_20ppm_0.9Da	793.907	1.1	3.465	0.555	17/18	sp|Q9DCN1|NUD12_MOUSE	1	K.FCPTCGSATK.I	283	292	0	Nudt12
16468	50.74	3620	662.351	662.685	3	16440	405129	m10006_KI_Hippo_12_TrypLysC_2MC_2Mods_TMT_IAA_20ppm_0.9Da	662.35	1.65	3.854	0.393	26/48	sp|O55143|AT2A2_MOUSE	2	K.SMSVYCTPNKPSR.T	493	505	1	Atp2a2
16484	50.77	3629	730.922	730.922	2	16457	405129	m10006_KI_Hippo_12_TrypLysC_2MC_2Mods_TMT_IAA_20ppm_0.9Da	730.922	0.84	3.496	0.331	15/16	tr|S4R2H3|S4R2H3_MOUSE	2	K.SVIDPSEQK.T	358	366	0	Anks1b
16501	50.81	3637	684.893	684.892	2	16474	405129	m10006_KI_Hippo_12_TrypLysC_2MC_2Mods_TMT_IAA_20ppm_0.9Da	684.892	0.96	3.565	0.469	14/14	sp|Q9EQ06|DHB11_MOUSE	1	R.EEIYSAAK.K	98	105	0	Hsd17b11
16505	50.82	3639	603.361	603.36	2	16474	405129	m10006_KI_Hippo_12_TrypLysC_2MC_2Mods_TMT_IAA_20ppm_0.9Da	603.361	0.12	2.354	0.248	12/12	sp|Q8BZ60|STON2_MOUSE	1	R.DSVLGEK.S	742	748	0	Ston2
16511	50.83	3641	644.88	644.88	2	16491	405129	m10006_KI_Hippo_12_TrypLysC_2MC_2Mods_TMT_IAA_20ppm_0.9Da	644.879	1.04	2.851	0.219	14/14	sp|Q7TPR4|ACTN1_MOUSE	1	K.ATLPDADK.E	556	563	0	Actn1
16513	50.83	3643	536.322	536.322	2	16491	405129	m10006_KI_Hippo_12_TrypLysC_2MC_2Mods_TMT_IAA_20ppm_0.9Da	536.322	1.13	2.329	0.223	13/14	sp|O08756|HCD2_MOUSE	2	R.DLAPTGIR.V	185	192	0	Hsd17b10
16514	50.84	3644	539.651	539.651	3	16491	405129	m10006_KI_Hippo_12_TrypLysC_2MC_2Mods_TMT_IAA_20ppm_0.9Da	539.651	-0.01	4	0.137	23/32	sp|Q9JMH9|MY18A_MOUSE	11	K.RLQQELEDK.M	1384	1392	1	Myo18a
16522	50.85	3646	783.377	783.378	2	16510	405129	m10006_KI_Hippo_12_TrypLysC_2MC_2Mods_TMT_IAA_20ppm_0.9Da	783.375	2.56	4.212	0.581	19/20	sp|Q8CH72|TRI32_MOUSE	2	R.SCGVVLCEPCR.E	115	125	0	Trim32
16524	50.86	3648	568.349	568.35	2	16510	405129	m10006_KI_Hippo_12_TrypLysC_2MC_2Mods_TMT_IAA_20ppm_0.9Da	568.349	-0.43	2.315	0.049	12/12	sp|O35129|PHB2_MOUSE	0	R.GMGTALK.L	18	24	0	Phb2
16533	50.88	3652	526.981	526.981	3	16510	405129	m10006_KI_Hippo_12_TrypLysC_2MC_2Mods_TMT_IAA_20ppm_0.9Da	526.98	0.98	2.164	0.139	21/36	sp|P10126|EF1A1_MOUSE	3	K.STTTGHLIYK.C	21	30	0	Eef1a1
16543	50.91	3657	699.388	699.389	2	16521	405129	m10006_KI_Hippo_12_TrypLysC_2MC_2Mods_TMT_IAA_20ppm_0.9Da	699.387	1.17	2.625	0.429	14/14	sp|Q9Z103|ADNP_MOUSE	1	R.STFNDVEK.M	238	245	0	Adnp
16548	50.92	3661	676.879	676.879	2	16521	405129	m10006_KI_Hippo_12_TrypLysC_2MC_2Mods_TMT_IAA_20ppm_0.9Da	676.878	0.36	3.027	0.315	13/14	sp|P59808|SASH1_MOUSE	1	R.SLTEGEMK.K	380	387	0	Sash1
16558	50.95	3665	661.873	661.872	2	16542	405129	m10006_KI_Hippo_12_TrypLysC_2MC_2Mods_TMT_IAA_20ppm_0.9Da	661.873	-0.91	2.747	0.219	12/12	sp|Q9DBR7|MYPT1_MOUSE	1	R.SQLEMEK.R	977	983	0	Ppp1r12a
16568	50.97	3671	723.891	724.392	2	16542	405129	m10006_KI_Hippo_12_TrypLysC_2MC_2Mods_TMT_IAA_20ppm_0.9Da	723.891	-0.45	3.632	0.602	19/20	sp|P70398|USP9X_MOUSE	1	R.LAQQISDEASR.Y	1221	1231	0	Usp9x
16573	50.98	3672	542.979	542.978	3	16557	405129	m10006_KI_Hippo_12_TrypLysC_2MC_2Mods_TMT_IAA_20ppm_0.9Da	542.979	-0.03	3.514	0.373	28/40	sp|P13595|NCAM1_MOUSE	5	K.AGEQDASIHLK.V	294	304	0	Ncam1
16579	50.99	3676	702.908	702.908	2	16557	405129	m10006_KI_Hippo_12_TrypLysC_2MC_2Mods_TMT_IAA_20ppm_0.9Da	702.909	-0.15	2.95	0.302	14/14	sp|Q8K4K1|CETN4_MOUSE	2	K.VELNDTQK.Q	19	26	0	Cetn4
16590	51.02	3683	609.385	609.386	2	16572	405129	m10006_KI_Hippo_12_TrypLysC_2MC_2Mods_TMT_IAA_20ppm_0.9Da	609.385	0.2	2.953	0.172	12/12	sp|P09242|PPBT_MOUSE	3	K.LNTNVAK.N	46	52	0	Alpl
16598	51.04	3687	717.877	717.878	2	16572	405129	m10006_KI_Hippo_12_TrypLysC_2MC_2Mods_TMT_IAA_20ppm_0.9Da	717.876	0.8	3.54	0.663	14/14	sp|Q8BTV1|TUSC3_MOUSE	0	R.YSSAFCNK.L	118	125	0	Tusc3
16602	51.05	3689	692.36	692.36	2	16572	405129	m10006_KI_Hippo_12_TrypLysC_2MC_2Mods_TMT_IAA_20ppm_0.9Da	692.359	0.88	2.471	0.475	13/18	sp|P62482|KCAB2_MOUSE	2	K.YDSGIPPYSR.A	255	264	0	Kcnab2
16608	51.07	3691	692.931	692.932	2	16587	405129	m10006_KI_Hippo_12_TrypLysC_2MC_2Mods_TMT_IAA_20ppm_0.9Da	692.932	-0.74	3.026	0.54	15/16	sp|P27546|MAP4_MOUSE	7	K.PLATTQPAK.T	674	682	0	Map4
16623	51.11	3699	702.397	702.397	2	16606	405129	m10006_KI_Hippo_12_TrypLysC_2MC_2Mods_TMT_IAA_20ppm_0.9Da	702.398	-0.15	1.773	0.148	13/18	sp|P70296|PEBP1_MOUSE	2	K.VLTPTQVM*NR.P	40	49	0	Pebp1
16627	51.12	3702	586.669	586.669	3	16606	405129	m10006_KI_Hippo_12_TrypLysC_2MC_2Mods_TMT_IAA_20ppm_0.9Da	586.67	-1.16	4.35	0.485	25/40	sp|P09925|SURF1_MOUSE	2	R.KPFVPENSPER.N	220	230	1	Surf1
16630	51.12	3704	639.876	639.876	2	16606	405129	m10006_KI_Hippo_12_TrypLysC_2MC_2Mods_TMT_IAA_20ppm_0.9Da	639.877	-0.81	2.549	0.349	13/14	sp|Q3UH68|LIMC1_MOUSE	4	K.SPGSTPFK.F	757	764	0	Limch1
16633	51.13	3706	559.371	559.37	2	16606	405129	m10006_KI_Hippo_12_TrypLysC_2MC_2Mods_TMT_IAA_20ppm_0.9Da	559.371	-0.17	2.081	0.192	11/12	sp|Q61699|HS105_MOUSE	3	R.TIGVAAK.N	47	53	0	Hsph1
16643	51.15	3709	540.324	540.323	2	16621	405129	m10006_KI_Hippo_12_TrypLysC_2MC_2Mods_TMT_IAA_20ppm_0.9Da	540.324	-0.82	2.633	0.501	14/14	sp|P70206|PLXA1_MOUSE	0	R.TVVFAGTR.S	444	451	0	Plxna1
16661	51.2	3719	565.37	565.37	2	16640	405129	m10006_KI_Hippo_12_TrypLysC_2MC_2Mods_TMT_IAA_20ppm_0.9Da	565.371	-1.59	2.425	0.264	11/12	sp|Q8VCF0|MAVS_MOUSE	0	R.VPASVAK.A	340	346	0	Mavs
16672	51.22	3725	665.37	665.37	2	16651	405129	m10006_KI_Hippo_12_TrypLysC_2MC_2Mods_TMT_IAA_20ppm_0.9Da	665.37	0.64	3.521	0.542	19/20	sp|Q8CC88|VWA8_MOUSE	1	R.IVADAANVDGR.E	876	886	0	Vwa8
16674	51.23	3726	562.3	562.299	2	16651	405129	m10006_KI_Hippo_12_TrypLysC_2MC_2Mods_TMT_IAA_20ppm_0.9Da	562.301	-1.28	2.607	0.346	12/12	sp|Q6A4J8|UBP7_MOUSE	4	K.ITDFENR.R	886	892	0	Usp7
16678	51.23	3729	848.963	848.963	2	16651	405129	m10006_KI_Hippo_12_TrypLysC_2MC_2Mods_TMT_IAA_20ppm_0.9Da	848.963	-0.05	4.184	0.534	23/28	sp|Q80XR2|AT2C1_MOUSE	8	K.VTAPQPAANGDLASR.S	198	212	0	Atp2c1
16694	51.27	3736	579.855	579.854	2	16668	405129	m10006_KI_Hippo_12_TrypLysC_2MC_2Mods_TMT_IAA_20ppm_0.9Da	579.856	-2.05	2.283	0.11	14/14	sp|P70213|FV1_MOUSE	0	K.QTEALIVR.L	136	143	0	Fv1
16703	51.29	3742	668.886	668.886	2	16687	405129	m10006_KI_Hippo_12_TrypLysC_2MC_2Mods_TMT_IAA_20ppm_0.9Da	668.885	1.55	2.97	0.324	14/14	sp|O88935|SYN1_MOUSE	2	R.TSVSGNWK.T	329	336	0	Syn1
16705	51.29	3743	607.663	607.663	3	16687	405129	m10006_KI_Hippo_12_TrypLysC_2MC_2Mods_TMT_IAA_20ppm_0.9Da	607.662	0.83	3.804	0.429	27/44	sp|Q62261|SPTB2_MOUSE	1	K.HQAFM*AELASNK.E	1316	1327	0	Sptbn1
16708	51.3	3745	715.92	715.92	2	16687	405129	m10006_KI_Hippo_12_TrypLysC_2MC_2Mods_TMT_IAA_20ppm_0.9Da	715.919	0.92	3.474	0.565	21/24	sp|Q8BHL3|TB10B_MOUSE	0	R.AVGGAPSPPPPVR.R	658	670	0	Tbc1d10b
16721	51.33	3749	754.91	754.911	2	16698	405129	m10006_KI_Hippo_12_TrypLysC_2MC_2Mods_TMT_IAA_20ppm_0.9Da	754.91	0.95	4.245	0.551	21/24	sp|Q5SNZ0|GRDN_MOUSE	2	R.ASSVISTAEGTTR.R	1807	1819	0	Ccdc88a
16725	51.34	3751	688.856	688.857	2	16698	405129	m10006_KI_Hippo_12_TrypLysC_2MC_2Mods_TMT_IAA_20ppm_0.9Da	688.856	0.44	3.739	0.643	19/20	sp|Q8CCN5|BCAS3_MOUSE	6	R.LADAMAESPSR.D	862	872	0	Bcas3
16728	51.35	3753	449.439	449.439	5	16698	405129	m10006_KI_Hippo_12_TrypLysC_2MC_2Mods_TMT_IAA_20ppm_0.9Da	449.439	0.39	4.457	0.472	47/120	sp|P43024|CX6A1_MOUSE	1	R.HEEHERPPFVAYPHLR.I	65	80	1	Cox6a1
16734	51.36	3756	676.369	676.369	2	16719	405129	m10006_KI_Hippo_12_TrypLysC_2MC_2Mods_TMT_IAA_20ppm_0.9Da	676.368	0.78	2.933	0.33	14/14	sp|Q91VR2|ATPG_MOUSE	2	K.NASDMIDK.L	263	270	0	Atp5c1
16736	51.36	3758	501.793	501.793	2	16719	405129	m10006_KI_Hippo_12_TrypLysC_2MC_2Mods_TMT_IAA_20ppm_0.9Da	501.793	0.36	2.107	0.17	12/12	sp|Q9CS84|NRX1A_MOUSE	9	R.LELDAGR.V	776	782	0	Nrxn1
16737	51.37	3759	536.312	536.312	3	16719	405129	m10006_KI_Hippo_12_TrypLysC_2MC_2Mods_TMT_IAA_20ppm_0.9Da	536.312	0.6	2.904	0.398	18/32	sp|Q3TLH4|PRC2C_MOUSE	3	K.KEEEPIFTR.Q	599	607	1	Prrc2c
16743	51.38	3763	573.866	573.867	2	16719	405129	m10006_KI_Hippo_12_TrypLysC_2MC_2Mods_TMT_IAA_20ppm_0.9Da	573.866	0.3	2.279	0.153	12/12	sp|Q8K010|OPLA_MOUSE	0	R.TVNLGGK.T	1226	1232	0	Oplah
16750	51.39	3764	667.869	667.868	2	16732	405129	m10006_KI_Hippo_12_TrypLysC_2MC_2Mods_TMT_IAA_20ppm_0.9Da	667.867	2.64	3.344	0.642	17/18	sp|Q80YX1|TENA_MOUSE	4	R.APTAQVESFR.I	1641	1650	0	Tnc
16753	51.4	3767	460.962	460.962	3	16732	405129	m10006_KI_Hippo_12_TrypLysC_2MC_2Mods_TMT_IAA_20ppm_0.9Da	460.962	-0.51	2.22	0.31	18/28	sp|P12849|KAP1_MOUSE	5	K.HGIQQVLK.E	25	32	0	Prkar1b
16768	51.43	3773	451.248	451.249	3	16749	405129	m10006_KI_Hippo_12_TrypLysC_2MC_2Mods_TMT_IAA_20ppm_0.9Da	451.248	0.5	1.811	0.259	16/28	sp|Q91VR2|ATPG_MOUSE	2	K.NASDMIDK.L	263	270	0	Atp5c1
16776	51.45	3778	649.845	649.846	2	16749	405129	m10006_KI_Hippo_12_TrypLysC_2MC_2Mods_TMT_IAA_20ppm_0.9Da	649.844	1.25	2.038	0.372	12/12	sp|P13595|NCAM1_MOUSE	0	K.MDEGNFK.T	1023	1029	0	Ncam1
16785	51.47	3782	610.856	610.855	2	16766	405129	m10006_KI_Hippo_12_TrypLysC_2MC_2Mods_TMT_IAA_20ppm_0.9Da	610.856	-0.01	3.206	0.365	16/16	sp|Q3TDD9|PPR21_MOUSE	0	R.VLLSSTESR.E	550	558	0	Ppp1r21
16790	51.48	3786	661.823	661.822	2	16766	405129	m10006_KI_Hippo_12_TrypLysC_2MC_2Mods_TMT_IAA_20ppm_0.9Da	661.822	1.37	2.55	0.502	14/16	sp|Q5SQX6|CYFP2_MOUSE	1	K.TICDWEGGR.E	516	524	0	Cyfip2
16791	51.48	3787	652.896	652.895	2	16766	405129	m10006_KI_Hippo_12_TrypLysC_2MC_2Mods_TMT_IAA_20ppm_0.9Da	652.895	1.53	2.905	0.16	12/12	sp|Q70FJ1|AKAP9_MOUSE	4	R.TVEELQK.R	379	385	0	Akap9
16794	51.49	3788	738.391	738.39	2	16766	405129	m10006_KI_Hippo_12_TrypLysC_2MC_2Mods_TMT_IAA_20ppm_0.9Da	738.39	0.95	3.428	0.626	17/20	sp|P16014|SCG1_MOUSE	0	K.SSVPTITPECR.Q	48	58	0	Chgb
16803	51.51	3791	585.862	585.862	2	16783	405129	m10006_KI_Hippo_12_TrypLysC_2MC_2Mods_TMT_IAA_20ppm_0.9Da	585.861	0.51	3.435	0.496	18/20	sp|P62918|RL8_MOUSE	0	R.AVVGVVAGGGR.I	164	174	0	Rpl8
16807	51.52	3795	448.575	448.575	3	16783	405129	m10006_KI_Hippo_12_TrypLysC_2MC_2Mods_TMT_IAA_20ppm_0.9Da	448.575	0.77	1.914	0.219	18/32	sp|P15105|GLNA_MOUSE	0	R.M*GDHLWIAR.F	214	222	0	Glul
16819	51.55	3799	625.371	625.371	2	16802	405129	m10006_KI_Hippo_12_TrypLysC_2MC_2Mods_TMT_IAA_20ppm_0.9Da	625.371	1.4	2.635	0.299	12/12	tr|Q8R2T7|Q8R2T7_MOUSE	2	K.VNISCAK.T	438	444	0	Osbpl10
16825	51.56	3804	690.939	690.939	2	16802	405129	m10006_KI_Hippo_12_TrypLysC_2MC_2Mods_TMT_IAA_20ppm_0.9Da	690.94	-0.72	2.193	0.41	14/14	sp|P12849|KAP1_MOUSE	5	K.HGIQQVLK.E	25	32	0	Prkar1b
16829	51.57	3806	441.917	441.916	3	16802	405129	m10006_KI_Hippo_12_TrypLysC_2MC_2Mods_TMT_IAA_20ppm_0.9Da	441.917	-0.44	2.077	0.424	17/28	sp|Q8JZL3|THTPA_MOUSE	0	R.FRPLDYQR.L	201	208	1	Thtpa
16839	51.59	3810	653.376	653.376	2	16817	405129	m10006_KI_Hippo_12_TrypLysC_2MC_2Mods_TMT_IAA_20ppm_0.9Da	653.375	2	3.072	0.301	12/12	tr|Q68FG2|Q68FG2_MOUSE	0	R.ALCQPMK.E	1472	1478	0	Sptbn2
16840	51.59	3811	486.594	486.595	3	16817	405129	m10006_KI_Hippo_12_TrypLysC_2MC_2Mods_TMT_IAA_20ppm_0.9Da	486.595	-0.65	3.944	0.541	24/36	tr|B1AR17|B1AR17_MOUSE	2	K.VQEFEHINGR.W	1554	1563	0	Chd3
16857	51.63	3819	435.919	435.919	3	16838	405129	m10006_KI_Hippo_12_TrypLysC_2MC_2Mods_TMT_IAA_20ppm_0.9Da	435.919	0.8	1.831	0.182	14/24	tr|Q68FG2|Q68FG2_MOUSE	0	R.ALCQPMK.E	1472	1478	0	Sptbn2
16879	51.68	3831	473.26	473.26	3	16855	405129	m10006_KI_Hippo_12_TrypLysC_2MC_2Mods_TMT_IAA_20ppm_0.9Da	473.259	0.79	2.874	0.435	28/36	sp|Q8BGQ1|SPE39_MOUSE	1	R.AEELALSHYR.E	248	257	0	Vipas39
16884	51.69	3835	569.843	569.843	2	16855	405129	m10006_KI_Hippo_12_TrypLysC_2MC_2Mods_TMT_IAA_20ppm_0.9Da	569.843	1.3	2.582	0.264	15/16	sp|Q8R366|IGSF8_MOUSE	1	R.AIPEAPVGR.A	203	211	0	Igsf8
16892	51.71	3837	593.882	593.883	2	16872	405129	m10006_KI_Hippo_12_TrypLysC_2MC_2Mods_TMT_IAA_20ppm_0.9Da	593.882	1.41	2.495	0.187	14/14	sp|Q8BH43|WASF2_MOUSE	0	R.GSVLAGPK.R	283	290	0	Wasf2
16894	51.71	3839	870.949	871.451	2	16872	405129	m10006_KI_Hippo_12_TrypLysC_2MC_2Mods_TMT_IAA_20ppm_0.9Da	870.948	1.72	3.689	0.575	20/20	sp|P10126|EF1A1_MOUSE	2	K.MDSTEPPYSQK.R	155	165	0	Eef1a1
16895	51.71	3840	641.678	642.013	3	16872	405129	m10006_KI_Hippo_12_TrypLysC_2MC_2Mods_TMT_IAA_20ppm_0.9Da	641.677	2.03	5.056	0.482	30/48	sp|Q9ERK4|XPO2_MOUSE	2	K.EHDPVGQMVNNPK.I	913	925	0	Cse1l
16901	51.73	3843	725.881	725.881	2	16872	405129	m10006_KI_Hippo_12_TrypLysC_2MC_2Mods_TMT_IAA_20ppm_0.9Da	725.88	1.66	2.893	0.429	19/22	sp|Q6P5E8|DGKQ_MOUSE	0	K.TCGSSDVLAGVR.C	197	208	0	Dgkq
16912	51.75	3849	564.833	564.833	2	16891	405129	m10006_KI_Hippo_12_TrypLysC_2MC_2Mods_TMT_IAA_20ppm_0.9Da	564.832	1.36	2.312	0.407	13/14	sp|Q9CQN1|TRAP1_MOUSE	0	K.TDAPLNIR.S	335	342	0	Trap1
16916	51.76	3851	560.651	560.651	3	16891	405129	m10006_KI_Hippo_12_TrypLysC_2MC_2Mods_TMT_IAA_20ppm_0.9Da	560.651	0.44	3.504	0.564	29/52	sp|Q3UPL0|SC31A_MOUSE	1	R.QVQHILASASPSGR.A	179	192	0	Sec31a
16917	51.76	3852	624.391	624.39	2	16891	405129	m10006_KI_Hippo_12_TrypLysC_2MC_2Mods_TMT_IAA_20ppm_0.9Da	624.39	1.4	2.336	0.09	12/12	sp|Q3UGF1|WDR19_MOUSE	1	R.LNSSQLK.K	1321	1327	0	Wdr19
16953	51.85	3871	730.365	730.868	2	16927	405129	m10006_KI_Hippo_12_TrypLysC_2MC_2Mods_TMT_IAA_20ppm_0.9Da	730.364	2.17	2.804	0.489	14/18	sp|O35598|ADA10_MOUSE	1	K.ENGNYIMYAR.A	412	421	0	Adam10
16962	51.88	3874	580.968	580.968	3	16944	405129	m10006_KI_Hippo_12_TrypLysC_2MC_2Mods_TMT_IAA_20ppm_0.9Da	580.967	1.24	3.139	0.373	26/40	sp|P10126|EF1A1_MOUSE	2	K.MDSTEPPYSQK.R	155	165	0	Eef1a1
16969	51.89	3879	635.327	635.327	2	16944	405129	m10006_KI_Hippo_12_TrypLysC_2MC_2Mods_TMT_IAA_20ppm_0.9Da	635.327	1.23	1.514	0.432	16/18	sp|Q60854|SPB6_MOUSE	1	K.LGM*TDAFGGR.A	291	300	0	Serpinb6
16999	51.97	3893	496.791	496.791	2	16980	405129	m10006_KI_Hippo_12_TrypLysC_2MC_2Mods_TMT_IAA_20ppm_0.9Da	496.79	1.2	2.049	0.412	12/12	tr|A2APX6|A2APX6_MOUSE	4	R.GSLFSPR.R	561	567	0	Scn1a
17000	51.97	3894	612.349	612.349	2	16980	405129	m10006_KI_Hippo_12_TrypLysC_2MC_2Mods_TMT_IAA_20ppm_0.9Da	612.348	0.65	2.436	0.301	12/12	sp|Q6NSR8|PEPL1_MOUSE	0	K.TTMPGMK.R	275	281	0	Npepl1
17003	51.98	3895	608.888	608.888	2	16980	405129	m10006_KI_Hippo_12_TrypLysC_2MC_2Mods_TMT_IAA_20ppm_0.9Da	608.887	1.31	3.355	0.437	14/14	sp|P97445|CAC1A_MOUSE	1	R.SASVLGPK.A	2076	2083	0	Cacna1a
17011	52	3899	548.622	548.956	3	16980	405129	m10006_KI_Hippo_12_TrypLysC_2MC_2Mods_TMT_IAA_20ppm_0.9Da	548.621	1.21	2.247	0.214	21/48	sp|P80560|PTPR2_MOUSE	0	K.AYLWHGEASGPAR.S	114	126	0	Ptprn2
17015	52.01	3901	731.908	731.908	2	16980	405129	m10006_KI_Hippo_12_TrypLysC_2MC_2Mods_TMT_IAA_20ppm_0.9Da	731.907	1.48	3.297	0.494	21/22	sp|Q922E4|PCY2_MOUSE	1	R.TQGVSTTDLVGR.M	141	152	0	Pcyt2
17021	52.03	3905	507.275	507.274	3	16997	405129	m10006_KI_Hippo_12_TrypLysC_2MC_2Mods_TMT_IAA_20ppm_0.9Da	507.274	1.69	3.334	0.487	25/36	sp|Q9D855|QCR7_MOUSE	1	R.RLPEDLYNDR.M	50	59	1	Uqcrb
17032	52.06	3910	502.3	502.301	2	17018	405129	m10006_KI_Hippo_12_TrypLysC_2MC_2Mods_TMT_IAA_20ppm_0.9Da	502.3	1.63	2.459	0.248	11/12	sp|Q99104|MYO5A_MOUSE	2	R.IIGANMR.T	234	240	0	Myo5a
17049	52.11	3918	760.409	760.409	2	17031	405129	m10006_KI_Hippo_12_TrypLysC_2MC_2Mods_TMT_IAA_20ppm_0.9Da	760.407	2.76	3.09	0.461	15/18	sp|Q9D855|QCR7_MOUSE	1	R.RLPEDLYNDR.M	50	59	1	Uqcrb
17054	52.12	3921	901.496	901.497	2	17031	405129	m10006_KI_Hippo_12_TrypLysC_2MC_2Mods_TMT_IAA_20ppm_0.9Da	901.494	2.31	3.857	0.526	22/22	sp|Q3UHK6|TEN4_MOUSE	3	K.NNNPISNSQDIK.C	2456	2467	0	Tenm4
17072	52.18	3931	815.849	815.848	2	17048	405129	m10006_KI_Hippo_12_TrypLysC_2MC_2Mods_TMT_IAA_20ppm_0.9Da	815.851	-2.13	2	0.648	14/20	tr|Q0VBD0|Q0VBD0_MOUSE	0	R.CQCFSGWEGDR.C	571	581	0	Itgb8
17083	52.22	3936	448.269	448.269	3	17067	405129	m10006_KI_Hippo_12_TrypLysC_2MC_2Mods_TMT_IAA_20ppm_0.9Da	448.269	0.38	2.773	0.238	18/24	tr|A9C450|A9C450_MOUSE	1	R.ELLMNHK.R	50	56	0	Fam107a
17085	52.22	3938	605.807	605.808	2	17067	405129	m10006_KI_Hippo_12_TrypLysC_2MC_2Mods_TMT_IAA_20ppm_0.9Da	605.806	1.28	2.811	0.355	12/12	sp|P97813|PLD2_MOUSE	1	R.WDDVQYR.L	465	471	0	Pld2
17090	52.24	3940	735.887	735.888	2	17067	405129	m10006_KI_Hippo_12_TrypLysC_2MC_2Mods_TMT_IAA_20ppm_0.9Da	735.887	0.27	3.054	0.41	14/14	sp|Q8CH09|SUGP2_MOUSE	1	K.DMEFSQQK.L	986	993	0	Sugp2
17105	52.28	3948	673.334	673.334	2	17082	405129	m10006_KI_Hippo_12_TrypLysC_2MC_2Mods_TMT_IAA_20ppm_0.9Da	673.333	1.1	3.076	0.48	15/18	sp|Q5PR69|K1211_MOUSE	3	K.FSDSGAETFR.Q	715	724	0	Kiaa1211
17115	52.31	3954	477.622	477.623	3	17082	405129	m10006_KI_Hippo_12_TrypLysC_2MC_2Mods_TMT_IAA_20ppm_0.9Da	477.622	-0.04	3.722	0.327	24/32	sp|Q9D6M3|GHC1_MOUSE	2	R.NHGIAGLYK.G	180	188	0	Slc25a22
17122	52.33	3957	548.322	548.322	2	17103	405129	m10006_KI_Hippo_12_TrypLysC_2MC_2Mods_TMT_IAA_20ppm_0.9Da	548.322	0.87	2.264	0.313	12/12	sp|Q9ER72|SYCC_MOUSE	1	R.LYNSLTR.N	114	120	0	Cars
17124	52.34	3959	627.868	627.868	2	17103	405129	m10006_KI_Hippo_12_TrypLysC_2MC_2Mods_TMT_IAA_20ppm_0.9Da	627.868	0.46	1.751	0.005	11/12	sp|Q61644|PACN1_MOUSE	0	K.QIM*GGFK.E	121	127	0	Pacsin1
17127	52.34	3961	624.867	624.867	2	17103	405129	m10006_KI_Hippo_12_TrypLysC_2MC_2Mods_TMT_IAA_20ppm_0.9Da	624.867	1.15	2.449	0.427	13/14	sp|Q9D4H2|GCC1_MOUSE	0	K.QLLQYQAR.L	27	34	0	Gcc1
17138	52.37	3964	594.333	594.333	2	17120	405129	m10006_KI_Hippo_12_TrypLysC_2MC_2Mods_TMT_IAA_20ppm_0.9Da	594.333	0.27	2.729	0.212	13/14	sp|Q99JF8|PSIP1_MOUSE	0	K.IDNLDVNR.C	363	370	0	Psip1
17140	52.38	3967	648.851	648.851	2	17120	405129	m10006_KI_Hippo_12_TrypLysC_2MC_2Mods_TMT_IAA_20ppm_0.9Da	648.85	0.59	2.792	0.47	13/14	sp|Q9EQH3|VPS35_MOUSE	0	R.NYLLQCTR.N	151	158	0	Vps35
17141	52.38	3968	577.343	577.343	2	17120	405129	m10006_KI_Hippo_12_TrypLysC_2MC_2Mods_TMT_IAA_20ppm_0.9Da	577.343	0.27	2.134	0.25	14/14	sp|Q8R373|CLMP_MOUSE	0	K.VVITYSSR.H	61	68	0	Clmp
17161	52.43	3976	715.929	715.929	2	17137	405129	m10006_KI_Hippo_12_TrypLysC_2MC_2Mods_TMT_IAA_20ppm_0.9Da	715.93	-0.22	2.771	0.472	16/16	sp|Q9D6M3|GHC1_MOUSE	2	R.NHGIAGLYK.G	180	188	0	Slc25a22
17168	52.45	3979	724.863	724.865	2	17150	405129	m10006_KI_Hippo_12_TrypLysC_2MC_2Mods_TMT_IAA_20ppm_0.9Da	724.863	0.64	3.409	0.643	18/20	sp|Q8VDK1|NIT1_MOUSE	1	R.CSEGPGLCLAR.I	281	291	0	Nit1
17173	52.47	3983	848.452	848.451	2	17150	405129	m10006_KI_Hippo_12_TrypLysC_2MC_2Mods_TMT_IAA_20ppm_0.9Da	848.453	-1.03	2.892	0.411	16/20	sp|Q6ZWR6|SYNE1_MOUSE	2	R.AQMTESSLQDK.Y	337	347	0	Syne1
17187	52.52	3990	661.873	661.873	2	17167	405129	m10006_KI_Hippo_12_TrypLysC_2MC_2Mods_TMT_IAA_20ppm_0.9Da	661.873	0.42	2.365	0.09	12/12	sp|Q9QYR6|MAP1A_MOUSE	2	K.EMTLDQK.S	1573	1579	0	Map1a
17199	52.55	3996	488.274	488.273	3	17167	405129	m10006_KI_Hippo_12_TrypLysC_2MC_2Mods_TMT_IAA_20ppm_0.9Da	488.274	-0.04	3.237	0.492	28/44	sp|Q922E4|PCY2_MOUSE	1	R.TQGVSTTDLVGR.M	141	152	0	Pcyt2
17208	52.58	4000	593.859	593.859	2	17186	405129	m10006_KI_Hippo_12_TrypLysC_2MC_2Mods_TMT_IAA_20ppm_0.9Da	593.859	0.08	3.028	0.34	14/14	sp|P05480|SRC_MOUSE	0	R.LQIVNNTR.K	110	117	0	Src
17235	52.65	4015	692.359	692.36	2	17207	405129	m10006_KI_Hippo_12_TrypLysC_2MC_2Mods_TMT_IAA_20ppm_0.9Da	692.359	0.43	2.272	0.343	13/18	sp|P62482|KCAB2_MOUSE	2	K.YDSGIPPYSR.A	255	264	0	Kcnab2
17241	52.67	4018	441.584	441.584	3	17226	405129	m10006_KI_Hippo_12_TrypLysC_2MC_2Mods_TMT_IAA_20ppm_0.9Da	441.585	-0.7	2.247	0.063	16/24	sp|Q9QYR6|MAP1A_MOUSE	2	K.EMTLDQK.S	1573	1579	0	Map1a
17249	52.69	4022	735.886	736.389	2	17226	405129	m10006_KI_Hippo_12_TrypLysC_2MC_2Mods_TMT_IAA_20ppm_0.9Da	735.887	-0.35	2.2	0.308	12/14	sp|Q8CH09|SUGP2_MOUSE	1	K.DMEFSQQK.L	986	993	0	Sugp2
17261	52.73	4028	762.736	762.736	3	17239	405129	m10006_KI_Hippo_12_TrypLysC_2MC_2Mods_TMT_IAA_20ppm_0.9Da	762.735	1.02	5.593	0.597	42/68	sp|Q5DTL9|S4A10_MOUSE	2	K.NAGQVVSPQSAPACAENK.N	255	272	0	Slc4a10
17271	52.76	4034	476.811	476.811	2	17256	405129	m10006_KI_Hippo_12_TrypLysC_2MC_2Mods_TMT_IAA_20ppm_0.9Da	476.811	-0.13	2.182	0.012	10/12	sp|O88587|COMT_MOUSE	2	R.LLPPGAR.L	122	128	0	Comt
17279	52.78	4038	1143.6	1143.6	2	17256	405129	m10006_KI_Hippo_12_TrypLysC_2MC_2Mods_TMT_IAA_20ppm_0.9Da	1143.6	-1.22	5.732	0.613	29/34	sp|Q5DTL9|S4A10_MOUSE	2	K.NAGQVVSPQSAPACAENK.N	255	272	0	Slc4a10
17286	52.81	4041	600.349	600.684	3	17265	405129	m10006_KI_Hippo_12_TrypLysC_2MC_2Mods_TMT_IAA_20ppm_0.9Da	600.35	-0.24	3.249	0.444	22/32	sp|Q921I1|TRFE_MOUSE	4	K.KTSYPDCIK.A	61	69	1	Tf
17297	52.84	4046	885.495	885.495	2	17265	405129	m10006_KI_Hippo_12_TrypLysC_2MC_2Mods_TMT_IAA_20ppm_0.9Da	885.494	1.51	4.375	0.622	27/28	sp|Q7TQF7|AMPH_MOUSE	0	K.AALPAGEGGSPEGAK.I	491	505	0	Amph
17298	52.84	4047	813.419	813.421	2	17265	405129	m10006_KI_Hippo_12_TrypLysC_2MC_2Mods_TMT_IAA_20ppm_0.9Da	813.422	-2.64	2.484	0.341	16/16	sp|Q6PCX7|RGMA_MOUSE	2	K.NFQECVDQK.V	223	231	0	Rgma
17310	52.88	4054	668.881	668.881	2	17284	405129	m10006_KI_Hippo_12_TrypLysC_2MC_2Mods_TMT_IAA_20ppm_0.9Da	668.881	-0.33	2.394	0.005	11/12	sp|Q8BGG7|UBS3B_MOUSE	1	K.EIISECK.S	548	554	0	Ubash3b
17322	52.92	4061	681.865	681.865	2	17301	405129	m10006_KI_Hippo_12_TrypLysC_2MC_2Mods_TMT_IAA_20ppm_0.9Da	681.866	-1.47	3.245	0.18	16/18	sp|P11531|DMD_MOUSE	2	R.SDSSQPMLLR.V	3614	3623	0	Dmd
17336	52.95	4066	628.69	628.689	3	17318	405129	m10006_KI_Hippo_12_TrypLysC_2MC_2Mods_TMT_IAA_20ppm_0.9Da	628.691	-1.67	3.713	0.55	23/44	sp|Q9DB73|NB5R1_MOUSE	3	R.RPQVTLQDPDEK.Y	35	46	1	Cyb5r1
17353	53	4075	606.3	606.301	2	17335	405129	m10006_KI_Hippo_12_TrypLysC_2MC_2Mods_TMT_IAA_20ppm_0.9Da	606.302	-2.09	2.739	0.449	14/14	sp|Q9JMH9|MY18A_MOUSE	6	R.SLEEMSMR.R	35	42	0	Myo18a
17355	53	4077	589.381	589.38	2	17335	405129	m10006_KI_Hippo_12_TrypLysC_2MC_2Mods_TMT_IAA_20ppm_0.9Da	589.381	-1.33	2.499	0.104	12/12	sp|Q6Y5D8|RHG10_MOUSE	6	K.TVTSALK.Q	454	460	0	Arhgap10
17356	53	4078	632.838	632.837	2	17335	405129	m10006_KI_Hippo_12_TrypLysC_2MC_2Mods_TMT_IAA_20ppm_0.9Da	632.839	-1.57	3.101	0.392	15/16	sp|Q921Q7|RIN1_MOUSE	0	R.AATMLMQNR.Y	356	364	0	Rin1
17370	53.04	4084	505.321	505.32	2	17352	405129	m10006_KI_Hippo_12_TrypLysC_2MC_2Mods_TMT_IAA_20ppm_0.9Da	505.321	-1.33	2.049	0.128	11/14	sp|Q9EQF6|DPYL5_MOUSE	0	R.ILAPPGGR.S	552	559	0	Dpysl5
17374	53.05	4086	762.734	763.068	3	17352	405129	m10006_KI_Hippo_12_TrypLysC_2MC_2Mods_TMT_IAA_20ppm_0.9Da	762.735	-1.05	4.988	0.504	38/68	sp|Q5DTL9|S4A10_MOUSE	2	K.NAGQVVSPQSAPACAENK.N	255	272	0	Slc4a10
17387	53.09	4093	942.531	943.03	2	17352	405129	m10006_KI_Hippo_12_TrypLysC_2MC_2Mods_TMT_IAA_20ppm_0.9Da	942.533	-2.25	2.421	0.333	16/22	sp|Q9DB73|NB5R1_MOUSE	3	R.RPQVTLQDPDEK.Y	35	46	1	Cyb5r1
17400	53.13	4101	650.725	650.724	3	17369	405129	m10006_KI_Hippo_12_TrypLysC_2MC_2Mods_TMT_IAA_20ppm_0.9Da	650.726	-1.23	2.965	0.423	24/40	sp|Q61191|HCFC1_MOUSE	2	K.KQELQPGTAYK.F	1863	1873	1	Hcfc1
17406	53.15	4103	553.802	553.802	2	17390	405129	m10006_KI_Hippo_12_TrypLysC_2MC_2Mods_TMT_IAA_20ppm_0.9Da	553.803	-1.23	2.355	0.211	11/12	sp|Q8BGD5|CPT1C_MOUSE	0	R.SMWAQVR.E	387	393	0	Cpt1c
17407	53.15	4104	508.8	508.8	2	17390	405129	m10006_KI_Hippo_12_TrypLysC_2MC_2Mods_TMT_IAA_20ppm_0.9Da	508.801	-1.03	2.386	0.136	12/12	sp|Q6PDY0|CC85B_MOUSE	0	K.LAELEGR.Q	120	126	0	Ccdc85b
17412	53.16	4107	653.875	653.875	2	17390	405129	m10006_KI_Hippo_12_TrypLysC_2MC_2Mods_TMT_IAA_20ppm_0.9Da	653.876	-1.65	2.592	0.161	12/12	sp|P34152|FAK1_MOUSE	4	R.EIEMAQK.L	1020	1026	0	Ptk2
17429	53.2	4115	600.842	600.843	2	17405	405129	m10006_KI_Hippo_12_TrypLysC_2MC_2Mods_TMT_IAA_20ppm_0.9Da	600.843	-1.42	2.801	0.507	15/16	sp|Q91XM9|DLG2_MOUSE	8	R.AISLEGEPR.K	412	420	0	Dlg2
17432	53.21	4117	582.982	583.315	3	17405	405129	m10006_KI_Hippo_12_TrypLysC_2MC_2Mods_TMT_IAA_20ppm_0.9Da	582.983	-1.59	2.643	0.326	23/48	sp|Q8R3V5|SHLB2_MOUSE	1	K.ATTVPDFQETRPR.N	186	198	1	Sh3glb2
17454	53.28	4127	886.45	886.451	2	17422	405129	m10006_KI_Hippo_12_TrypLysC_2MC_2Mods_TMT_IAA_20ppm_0.9Da	886.452	-1.35	4.755	0.577	26/30	sp|Q6P9N1|HYCCI_MOUSE	0	R.SPSPAIGCVAGADANR.F	465	480	0	Fam126a
17459	53.29	4130	449.439	449.639	5	17439	405129	m10006_KI_Hippo_12_TrypLysC_2MC_2Mods_TMT_IAA_20ppm_0.9Da	449.439	-1.65	3.777	0.337	47/120	sp|P43024|CX6A1_MOUSE	1	R.HEEHERPPFVAYPHLR.I	65	80	1	Cox6a1
17462	53.3	4132	605.365	605.365	2	17439	405129	m10006_KI_Hippo_12_TrypLysC_2MC_2Mods_TMT_IAA_20ppm_0.9Da	605.366	-1.93	2.509	0.283	11/12	sp|Q3UU96|MRCKA_MOUSE	8	K.SFTAPTK.C	1006	1012	0	Cdc42bpa
17463	53.3	4133	591.303	591.302	3	17439	405129	m10006_KI_Hippo_12_TrypLysC_2MC_2Mods_TMT_IAA_20ppm_0.9Da	591.303	-1.05	4.008	0.505	30/60	sp|Q6P9N1|HYCCI_MOUSE	0	R.SPSPAIGCVAGADANR.F	465	480	0	Fam126a
17466	53.31	4134	515.546	515.545	4	17439	405129	m10006_KI_Hippo_12_TrypLysC_2MC_2Mods_TMT_IAA_20ppm_0.9Da	515.546	-0.05	2.581	0.349	33/90	sp|P61315|G3ST3_MOUSE	0	R.SRPESVLDNPPPRPIR.A	407	422	2	Gal3st3
17475	53.34	4139	572.678	572.678	3	17456	405129	m10006_KI_Hippo_12_TrypLysC_2MC_2Mods_TMT_IAA_20ppm_0.9Da	572.678	-1.47	3.629	0.399	23/40	sp|P59325|IF5_MOUSE	0	K.ALNRPPTYPTK.Y	45	55	1	Eif5
17495	53.39	4148	790.422	790.422	2	17473	405129	m10006_KI_Hippo_12_TrypLysC_2MC_2Mods_TMT_IAA_20ppm_0.9Da	790.424	-2.72	3.839	0.402	18/18	sp|Q9QYR6|MAP1A_MOUSE	2	R.CLSPDDSTVK.M	979	988	0	Map1a
17496	53.39	4149	424.23	424.23	3	17473	405129	m10006_KI_Hippo_12_TrypLysC_2MC_2Mods_TMT_IAA_20ppm_0.9Da	424.231	-1.94	2.987	0.48	21/28	sp|P62137|PP1A_MOUSE	3	K.HDLDLICR.A	239	246	0	Ppp1ca
17498	53.39	4151	635.841	635.842	2	17473	405129	m10006_KI_Hippo_12_TrypLysC_2MC_2Mods_TMT_IAA_20ppm_0.9Da	635.842	-1.5	2.688	0.569	13/14	sp|P62137|PP1A_MOUSE	3	K.HDLDLICR.A	239	246	0	Ppp1ca
17519	53.44	4163	597.819	597.819	2	17494	405129	m10006_KI_Hippo_12_TrypLysC_2MC_2Mods_TMT_IAA_20ppm_0.9Da	597.819	-0.86	2.641	0.335	12/14	tr|Q8R3P8|Q8R3P8_MOUSE	0	R.DAQSIFER.S	127	134	0	Rnf113a1
17541	53.5	4174	426.916	426.916	3	17505	405129	m10006_KI_Hippo_12_TrypLysC_2MC_2Mods_TMT_IAA_20ppm_0.9Da	426.917	-2.48	3.383	0.443	23/32	sp|Q8CDA1|SAC2_MOUSE	2	K.PHEDIIGIR.S	755	763	0	Inpp5f
17549	53.52	4177	606.794	606.793	2	17526	405129	m10006_KI_Hippo_12_TrypLysC_2MC_2Mods_TMT_IAA_20ppm_0.9Da	606.796	-2.91	2.346	0.297	14/14	sp|O55125|NIPS1_MOUSE	1	K.DSEGSWFR.S	38	45	0	Nipsnap1
17551	53.53	4179	814.919	814.917	2	17526	405129	m10006_KI_Hippo_12_TrypLysC_2MC_2Mods_TMT_IAA_20ppm_0.9Da	814.921	-3.36	4.169	0.575	18/18	tr|D3YTP3|D3YTP3_MOUSE	0	K.YNADCELSAK.Q	78	87	0	Mtx3
17568	53.57	4187	612.022	612.02	3	17547	405129	m10006_KI_Hippo_12_TrypLysC_2MC_2Mods_TMT_IAA_20ppm_0.9Da	612.022	-1.28	2.786	0.275	22/40	sp|Q921H9|COA7_MOUSE	0	K.LGDGVDKDEAK.A	196	206	1	Coa7
17586	53.62	4196	583.299	583.299	2	17566	405129	m10006_KI_Hippo_12_TrypLysC_2MC_2Mods_TMT_IAA_20ppm_0.9Da	583.299	0.74	2.946	0.327	12/12	sp|Q9ESK9|RBCC1_MOUSE	3	K.EMILCDR.A	77	83	0	Rb1cc1
17587	53.62	4197	590.823	590.823	2	17566	405129	m10006_KI_Hippo_12_TrypLysC_2MC_2Mods_TMT_IAA_20ppm_0.9Da	590.823	1.25	2.969	0.441	14/14	sp|Q2M3X8|PHAR1_MOUSE	4	K.TLAMTMQR.L	319	326	0	Phactr1
17588	53.62	4198	543.616	543.616	3	17566	405129	m10006_KI_Hippo_12_TrypLysC_2MC_2Mods_TMT_IAA_20ppm_0.9Da	543.617	-0.49	3.582	0.472	19/36	tr|D3YTP3|D3YTP3_MOUSE	0	K.YNADCELSAK.Q	78	87	0	Mtx3
17592	53.63	4200	630.851	630.85	2	17566	405129	m10006_KI_Hippo_12_TrypLysC_2MC_2Mods_TMT_IAA_20ppm_0.9Da	630.85	0.48	2.604	0.313	13/14	sp|Q5H8C4|VP13A_MOUSE	1	K.QDNCILLR.L	2367	2374	0	Vps13a
17593	53.63	4201	822.451	822.45	2	17566	405129	m10006_KI_Hippo_12_TrypLysC_2MC_2Mods_TMT_IAA_20ppm_0.9Da	822.449	1.67	4.98	0.693	25/30	sp|O88737|BSN_MOUSE	1	K.PAGEAVAGSGSGVLSR.P	2344	2359	0	Bsn
17595	53.64	4202	769.437	769.437	2	17566	405129	m10006_KI_Hippo_12_TrypLysC_2MC_2Mods_TMT_IAA_20ppm_0.9Da	769.435	2.43	4.007	0.465	18/18	sp|Q80UP5|AN13A_MOUSE	1	K.AEVVNGYEAK.V	258	267	0	Ankrd13a
17598	53.65	4203	548.637	548.636	3	17566	405129	m10006_KI_Hippo_12_TrypLysC_2MC_2Mods_TMT_IAA_20ppm_0.9Da	548.635	2.36	4.277	0.635	35/60	sp|O88737|BSN_MOUSE	1	K.PAGEAVAGSGSGVLSR.P	2344	2359	0	Bsn
17603	53.66	4204	553.299	553.298	2	17585	405129	m10006_KI_Hippo_12_TrypLysC_2MC_2Mods_TMT_IAA_20ppm_0.9Da	553.297	2.74	2.061	0.287	12/12	sp|Q8C1B7|SEP11_MOUSE	10	R.VNMEDLR.E	280	286	0	Sept11
17633	53.74	4220	743.094	743.43	3	17615	405129	m10006_KI_Hippo_12_TrypLysC_2MC_2Mods_TMT_IAA_20ppm_0.9Da	743.093	1.6	6.385	0.482	40/60	sp|Q61548|AP180_MOUSE	2	K.KPGNNEGSGAPSPLSK.S	289	304	1	Snap91
17635	53.74	4222	522.324	522.325	2	17615	405129	m10006_KI_Hippo_12_TrypLysC_2MC_2Mods_TMT_IAA_20ppm_0.9Da	522.324	0.24	2.05	0.262	10/12	sp|Q9DCC8|TOM20_MOUSE	0	K.LPTISQR.I	126	132	0	Tomm20
17642	53.76	4225	655.67	656.005	3	17615	405129	m10006_KI_Hippo_12_TrypLysC_2MC_2Mods_TMT_IAA_20ppm_0.9Da	655.669	1.76	2.671	0.475	24/52	sp|Q61609|S20A1_MOUSE	0	K.VGDCMGDSGDKPLR.R	403	416	1	Slc20a1
17645	53.77	4226	786.421	786.42	2	17615	405129	m10006_KI_Hippo_12_TrypLysC_2MC_2Mods_TMT_IAA_20ppm_0.9Da	786.419	1.76	3.557	0.555	20/20	sp|P0C090|RC3H2_MOUSE	1	R.SDFSESVSGAK.F	815	825	0	Rc3h2
17650	53.79	4229	812.442	812.442	2	17632	405129	m10006_KI_Hippo_12_TrypLysC_2MC_2Mods_TMT_IAA_20ppm_0.9Da	812.441	1.18	4.09	0	18/18	sp|P54227|STMN1_MOUSE	0	K.AIEENNNFSK.M	86	95	0	Stmn1
17656	53.8	4233	595.88	595.879	2	17632	405129	m10006_KI_Hippo_12_TrypLysC_2MC_2Mods_TMT_IAA_20ppm_0.9Da	595.879	1.04	2.41	0.22	12/12	sp|Q2YDW2|MSTO1_MOUSE	2	K.GSLNTLK.E	74	80	0	Msto1
17667	53.84	4238	541.964	541.965	3	17649	405129	m10006_KI_Hippo_12_TrypLysC_2MC_2Mods_TMT_IAA_20ppm_0.9Da	541.963	2.56	2.469	0	20/36	sp|P54227|STMN1_MOUSE	0	K.AIEENNNFSK.M	86	95	0	Stmn1
17669	53.84	4240	498.314	498.314	2	17649	405129	m10006_KI_Hippo_12_TrypLysC_2MC_2Mods_TMT_IAA_20ppm_0.9Da	498.314	0.83	2.12	0.252	14/14	sp|Q9CZ16|T178A_MOUSE	0	R.LLPGGPGR.S	77	84	0	Tmem178a
17670	53.84	4241	652.393	652.394	2	17649	405129	m10006_KI_Hippo_12_TrypLysC_2MC_2Mods_TMT_IAA_20ppm_0.9Da	652.392	0.91	2.882	0.374	13/14	sp|Q9Z2Z6|MCAT_MOUSE	0	R.FQTAPPGK.Y	237	244	0	Slc25a20
17672	53.84	4242	749.389	749.39	2	17649	405129	m10006_KI_Hippo_12_TrypLysC_2MC_2Mods_TMT_IAA_20ppm_0.9Da	749.388	0.64	2.014	0.325	14/14	sp|Q8CIN4|PAK2_MOUSE	1	R.CLEM*DVEK.R	480	487	0	Pak2
17682	53.86	4246	487.814	487.814	2	17649	405129	m10006_KI_Hippo_12_TrypLysC_2MC_2Mods_TMT_IAA_20ppm_0.9Da	487.813	0.62	2.018	0.254	12/12	sp|P55194|3BP1_MOUSE	1	R.LVGTSLR.A	521	527	0	Sh3bp1
17706	53.93	4258	731.386	731.386	2	17685	405129	m10006_KI_Hippo_12_TrypLysC_2MC_2Mods_TMT_IAA_20ppm_0.9Da	731.385	1.99	2.448	0.246	13/16	sp|Q64511|TOP2B_MOUSE	1	K.DEYAFSSGK.S	1406	1414	0	Top2b
17729	53.99	4270	493.322	493.322	2	17696	405129	m10006_KI_Hippo_12_TrypLysC_2MC_2Mods_TMT_IAA_20ppm_0.9Da	493.321	0.18	1.57	0.226	11/12	sp|Q8C0L9|GPCP1_MOUSE	5	K.AVIALNR.G	54	60	0	Gpcpd1
17733	54	4272	718.903	718.902	2	17715	405129	m10006_KI_Hippo_12_TrypLysC_2MC_2Mods_TMT_IAA_20ppm_0.9Da	718.902	1.13	2.148	0.412	13/14	sp|B9EKR1|PRPTZ_MOUSE	0	K.YPICNSPK.Q	53	60	0	Ptprz1
17734	54	4273	733.407	733.406	2	17715	405129	m10006_KI_Hippo_12_TrypLysC_2MC_2Mods_TMT_IAA_20ppm_0.9Da	733.406	1.08	3.425	0.288	16/16	sp|Q810U3|NFASC_MOUSE	2	R.VQAENDFGK.G	801	809	0	Nfasc
17735	54.01	4274	712.894	712.893	2	17715	405129	m10006_KI_Hippo_12_TrypLysC_2MC_2Mods_TMT_IAA_20ppm_0.9Da	712.893	0.91	3.064	0.53	15/16	tr|E9Q5C9|E9Q5C9_MOUSE	0	R.VADNSFDAK.R	642	650	0	Nolc1
17743	54.02	4278	708.927	708.927	2	17715	405129	m10006_KI_Hippo_12_TrypLysC_2MC_2Mods_TMT_IAA_20ppm_0.9Da	708.927	1.01	2.139	0.435	16/16	sp|Q8BJH1|ZC21A_MOUSE	1	R.LPQPSTTSK.T	189	197	0	Zc2hc1a
17752	54.05	4281	526.299	526.299	2	17732	405129	m10006_KI_Hippo_12_TrypLysC_2MC_2Mods_TMT_IAA_20ppm_0.9Da	526.3	-0.48	2.34	0.511	11/12	sp|A2AGL3|RYR3_MOUSE	6	R.AVVACFR.M	3479	3485	0	Ryr3
17753	54.05	4282	566.33	566.33	2	17732	405129	m10006_KI_Hippo_12_TrypLysC_2MC_2Mods_TMT_IAA_20ppm_0.9Da	566.332	-3.99	3.019	0.152	14/14	sp|P47738|ALDH2_MOUSE	0	K.TIEEVVGR.A	431	438	0	Aldh2
17754	54.05	4283	589.323	589.323	2	17732	405129	m10006_KI_Hippo_12_TrypLysC_2MC_2Mods_TMT_IAA_20ppm_0.9Da	589.323	0.13	2.565	0.312	12/12	sp|Q7TNM2|TRI46_MOUSE	4	R.LVCQLCR.V	244	250	0	Trim46
17755	54.06	4284	489.274	489.273	3	17732	405129	m10006_KI_Hippo_12_TrypLysC_2MC_2Mods_TMT_IAA_20ppm_0.9Da	489.273	0.73	2.312	0.35	25/32	sp|Q810U3|NFASC_MOUSE	2	R.VQAENDFGK.G	801	809	0	Nfasc
17764	54.08	4288	401.222	401.222	3	17732	405129	m10006_KI_Hippo_12_TrypLysC_2MC_2Mods_TMT_IAA_20ppm_0.9Da	401.222	-0.33	2.507	0.501	23/28	sp|Q8QZV7|ASUN_MOUSE	1	K.DAHVDFLR.S	288	295	0	Asun
17774	54.11	4294	448.575	448.575	3	17751	405129	m10006_KI_Hippo_12_TrypLysC_2MC_2Mods_TMT_IAA_20ppm_0.9Da	448.575	0.19	1.825	0.214	18/32	sp|P15105|GLNA_MOUSE	0	R.M*GDHLWIAR.F	214	222	0	Glul
17778	54.12	4296	647.354	647.355	2	17751	405129	m10006_KI_Hippo_12_TrypLysC_2MC_2Mods_TMT_IAA_20ppm_0.9Da	647.354	1.25	2.943	0.536	16/18	sp|Q9R1L5|MAST1_MOUSE	0	R.DYSPAVSGLR.S	958	967	0	Mast1
17781	54.13	4297	475.598	475.598	3	17751	405129	m10006_KI_Hippo_12_TrypLysC_2MC_2Mods_TMT_IAA_20ppm_0.9Da	475.598	0.33	2.873	0.108	20/32	tr|E9Q5C9|E9Q5C9_MOUSE	0	R.VADNSFDAK.R	642	650	0	Nolc1
17785	54.14	4299	659.393	659.392	2	17766	405129	m10006_KI_Hippo_12_TrypLysC_2MC_2Mods_TMT_IAA_20ppm_0.9Da	659.393	1.33	2.799	0.314	12/12	sp|P42227|STAT3_MOUSE	3	R.VQDLEQK.M	155	161	0	Stat3
17786	54.14	4300	665.36	665.359	2	17766	405129	m10006_KI_Hippo_12_TrypLysC_2MC_2Mods_TMT_IAA_20ppm_0.9Da	665.36	0.98	2.606	0.474	12/12	sp|P17918|PCNA_MOUSE	0	K.VSDYEMK.L	111	117	0	Pcna
17788	54.14	4301	691.906	691.905	2	17766	405129	m10006_KI_Hippo_12_TrypLysC_2MC_2Mods_TMT_IAA_20ppm_0.9Da	691.906	0.43	3.188	0.426	16/16	sp|Q4VA53|PDS5B_MOUSE	2	K.YSLQSAAGK.D	419	427	0	Pds5b
17792	54.16	4302	479.604	479.604	3	17766	405129	m10006_KI_Hippo_12_TrypLysC_2MC_2Mods_TMT_IAA_20ppm_0.9Da	479.604	0.8	3.447	0.331	21/28	sp|B9EKR1|PRPTZ_MOUSE	0	K.YPICNSPK.Q	53	60	0	Ptprz1
17797	54.18	4304	625.375	625.374	2	17783	405129	m10006_KI_Hippo_12_TrypLysC_2MC_2Mods_TMT_IAA_20ppm_0.9Da	625.374	1.46	2.726	0.201	12/12	sp|Q9JLN9|MTOR_MOUSE	0	K.VTEDLSK.T	1869	1875	0	Mtor
17815	54.23	4315	479.604	479.939	3	17783	405129	m10006_KI_Hippo_12_TrypLysC_2MC_2Mods_TMT_IAA_20ppm_0.9Da	479.604	0.84	3.506	0.317	20/28	sp|B9EKR1|PRPTZ_MOUSE	0	K.YPICNSPK.Q	53	60	0	Ptprz1
17839	54.31	4326	661.874	661.874	2	17817	405129	m10006_KI_Hippo_12_TrypLysC_2MC_2Mods_TMT_IAA_20ppm_0.9Da	661.873	1.32	3.028	0.377	12/12	sp|Q9JHK4|PGTA_MOUSE	0	R.CELSVEK.S	354	360	0	Rabggta
17840	54.31	4327	577.37	577.37	2	17817	405129	m10006_KI_Hippo_12_TrypLysC_2MC_2Mods_TMT_IAA_20ppm_0.9Da	577.371	-1.27	1.806	0.193	11/12	sp|Q8BM85|TBCK_MOUSE	2	K.PLPSGPK.S	178	184	0	Tbck
17843	54.32	4328	537.794	537.795	2	17817	405129	m10006_KI_Hippo_12_TrypLysC_2MC_2Mods_TMT_IAA_20ppm_0.9Da	537.793	3.08	1.528	0.187	9/12	sp|Q3UFK8|FRMD8_MOUSE	0	R.TTSFFSR.Q	438	444	0	Frmd8
17848	54.34	4331	851.501	851.501	2	17817	405129	m10006_KI_Hippo_12_TrypLysC_2MC_2Mods_TMT_IAA_20ppm_0.9Da	851.499	2.53	3.761	0.397	18/20	sp|Q61879|MYH10_MOUSE	2	K.KEEELQGALAR.G	1088	1098	1	Myh10
17858	54.37	4336	711.402	711.905	2	17838	405129	m10006_KI_Hippo_12_TrypLysC_2MC_2Mods_TMT_IAA_20ppm_0.9Da	711.406	-4.56	2.877	0.294	14/14	sp|Q9D7X8|GGCT_MOUSE	0	K.AIEPNEYK.G	162	169	0	Ggct
17859	54.38	4337	609.381	609.381	2	17838	405129	m10006_KI_Hippo_12_TrypLysC_2MC_2Mods_TMT_IAA_20ppm_0.9Da	609.385	-5.38	2.436	0.212	12/12	sp|Q7TT15|GLTL3_MOUSE	2	R.QLNGLSK.S	77	83	0	Wbscr17
17876	54.42	4346	705.882	705.882	2	17857	405129	m10006_KI_Hippo_12_TrypLysC_2MC_2Mods_TMT_IAA_20ppm_0.9Da	705.885	-4.57	2.988	0.503	14/14	tr|F8VQC1|F8VQC1_MOUSE	0	K.DQNVFDSK.K	276	283	0	Srp72
17877	54.42	4347	537.641	537.641	3	17857	405129	m10006_KI_Hippo_12_TrypLysC_2MC_2Mods_TMT_IAA_20ppm_0.9Da	537.643	-4.54	3.949	0.29	25/32	sp|Q5DU25|IQEC2_MOUSE	4	K.YRVESELEK.Q	1079	1087	1	Iqsec2
17893	54.47	4355	587.006	587.006	3	17872	405129	m10006_KI_Hippo_12_TrypLysC_2MC_2Mods_TMT_IAA_20ppm_0.9Da	587.009	-5.05	3.59	0.463	24/48	sp|Q9Z2Y3|HOME1_MOUSE	1	R.TQALSHASSAISK.H	181	193	0	Homer1
17896	54.48	4356	722.921	722.921	2	17872	405129	m10006_KI_Hippo_12_TrypLysC_2MC_2Mods_TMT_IAA_20ppm_0.9Da	722.924	-4.63	3.333	0.347	16/16	sp|Q8BU14|SEC62_MOUSE	0	R.IQEVGEPSK.E	11	19	0	Sec62
17915	54.53	4365	412.56	412.56	3	17891	405129	m10006_KI_Hippo_12_TrypLysC_2MC_2Mods_TMT_IAA_20ppm_0.9Da	412.563	-5.38	2.887	0.537	21/28	sp|P40224|SDF1_MOUSE	2	R.FFESHIAR.A	34	41	0	Cxcl12
17921	54.55	4369	690.877	690.876	2	17904	405129	m10006_KI_Hippo_12_TrypLysC_2MC_2Mods_TMT_IAA_20ppm_0.9Da	690.876	0.91	3.213	0.412	14/14	sp|Q922J3|CLIP1_MOUSE	6	K.MLADTEDK.L	1003	1010	0	Clip1
17928	54.57	4372	523.806	523.805	2	17904	405129	m10006_KI_Hippo_12_TrypLysC_2MC_2Mods_TMT_IAA_20ppm_0.9Da	523.806	-0.04	1.996	0.085	12/12	sp|P23116|EIF3A_MOUSE	0	K.SLEDVVR.A	85	91	0	Eif3a
17933	54.59	4376	730.061	730.396	3	17904	405129	m10006_KI_Hippo_12_TrypLysC_2MC_2Mods_TMT_IAA_20ppm_0.9Da	730.061	0.37	4.159	0.571	34/76	tr|A2AEK3|A2AEK3_MOUSE	1	R.GQGTLQHSPVGPAGPASIER.V	61	80	0	Cstf2
17937	54.6	4377	672.104	672.355	4	17919	405129	m10006_KI_Hippo_12_TrypLysC_2MC_2Mods_TMT_IAA_20ppm_0.9Da	672.107	-4.64	5.389	0.627	48/132	sp|O88737|BSN_MOUSE	1	R.TQGVVGPGPHEEQRPYPQGLPGR.L	1962	1984	1	Bsn
17953	54.63	4385	638.325	638.659	3	17936	405129	m10006_KI_Hippo_12_TrypLysC_2MC_2Mods_TMT_IAA_20ppm_0.9Da	638.328	-4.82	4.68	0.527	32/52	sp|A6H630|CF211_MOUSE	0	K.CDLSLSGGESSSQK.A	193	206	0
17958	54.65	4388	802.453	802.453	2	17936	405129	m10006_KI_Hippo_12_TrypLysC_2MC_2Mods_TMT_IAA_20ppm_0.9Da	802.456	-3.98	3.905	0.343	18/18	sp|O35594|IFT81_MOUSE	1	K.NITEQENLGK.K	607	616	0	Ift81
17967	54.67	4394	956.983	957.485	2	17936	405129	m10006_KI_Hippo_12_TrypLysC_2MC_2Mods_TMT_IAA_20ppm_0.9Da	956.988	-4.98	5.191	0.597	25/26	sp|A6H630|CF211_MOUSE	0	K.CDLSLSGGESSSQK.A	193	206	0
17974	54.69	4396	712.416	712.416	2	17951	405129	m10006_KI_Hippo_12_TrypLysC_2MC_2Mods_TMT_IAA_20ppm_0.9Da	712.419	-3.75	3.14	0.399	16/16	sp|P97445|CAC1A_MOUSE	1	K.NANPDPLPK.K	1140	1148	0	Cacna1a
17975	54.69	4397	534.65	534.65	3	17951	405129	m10006_KI_Hippo_12_TrypLysC_2MC_2Mods_TMT_IAA_20ppm_0.9Da	534.652	-4.71	3.16	0.387	27/36	sp|Q99LC5|ETFA_MOUSE	0	K.VLVAQHDAYK.G	76	85	0	Etfa
17977	54.69	4398	805.958	805.958	2	17951	405129	m10006_KI_Hippo_12_TrypLysC_2MC_2Mods_TMT_IAA_20ppm_0.9Da	805.961	-4.38	2.375	0.227	15/16	sp|Q5DU25|IQEC2_MOUSE	4	K.YRVESELEK.Q	1079	1087	1	Iqsec2
17978	54.69	4399	540.345	540.345	2	17951	405129	m10006_KI_Hippo_12_TrypLysC_2MC_2Mods_TMT_IAA_20ppm_0.9Da	540.348	-5.28	2.234	0.223	12/12	sp|P0C0S6|H2AZ_MOUSE	13	R.HLQLAIR.G	86	92	0	H2afz
17987	54.72	4403	425.908	425.908	3	17951	405129	m10006_KI_Hippo_12_TrypLysC_2MC_2Mods_TMT_IAA_20ppm_0.9Da	425.91	-5.66	2.983	0.322	22/28	sp|Q99PG2|OGFR_MOUSE	1	R.REFVWGPR.D	272	279	1	Ogfr
17992	54.73	4405	730.918	730.918	2	17972	405129	m10006_KI_Hippo_12_TrypLysC_2MC_2Mods_TMT_IAA_20ppm_0.9Da	730.922	-4.98	3.311	0.412	15/16	sp|O88935|SYN1_MOUSE	1	R.PSLSQDEVK.A	681	689	0	Syn1
18003	54.76	4413	631.394	631.394	2	17972	405129	m10006_KI_Hippo_12_TrypLysC_2MC_2Mods_TMT_IAA_20ppm_0.9Da	631.398	-5.57	3.2	0.329	14/16	sp|Q61937|NPM_MOUSE	3	R.TVSLGAGAK.D	46	54	0	Npm1
18005	54.76	4414	880.966	880.966	2	17972	405129	m10006_KI_Hippo_12_TrypLysC_2MC_2Mods_TMT_IAA_20ppm_0.9Da	880.971	-4.88	3.706	0.552	24/28	sp|Q3U1V6|UEVLD_MOUSE	0	R.DGVLSPSSQAQLSSR.A	361	375	0	Uevld
18046	54.87	4434	844.95	844.948	2	18023	405129	m10006_KI_Hippo_12_TrypLysC_2MC_2Mods_TMT_IAA_20ppm_0.9Da	844.948	1.72	4.474	0.547	20/20	sp|P14094|AT1B1_MOUSE	0	K.AYGENIGYSEK.D	279	289	0	Atp1b1
18052	54.88	4438	563.634	563.968	3	18023	405129	m10006_KI_Hippo_12_TrypLysC_2MC_2Mods_TMT_IAA_20ppm_0.9Da	563.635	-1.37	2.967	0.327	25/40	sp|P14094|AT1B1_MOUSE	0	K.AYGENIGYSEK.D	279	289	0	Atp1b1
18055	54.89	4440	852.952	852.952	2	18023	405129	m10006_KI_Hippo_12_TrypLysC_2MC_2Mods_TMT_IAA_20ppm_0.9Da	852.952	0.71	3.9	0.584	20/20	sp|Q7M6Y3|PICAL_MOUSE	5	K.NDVSWSQPGEK.K	560	570	0	Picalm
18066	54.92	4444	592.359	592.358	2	18044	405129	m10006_KI_Hippo_12_TrypLysC_2MC_2Mods_TMT_IAA_20ppm_0.9Da	592.358	1.37	2.22	0.096	12/12	sp|Q8C1B1|CAMP2_MOUSE	2	K.SASFSVK.N	951	957	0	Camsap2
18070	54.92	4448	543.624	543.623	3	18044	405129	m10006_KI_Hippo_12_TrypLysC_2MC_2Mods_TMT_IAA_20ppm_0.9Da	543.623	1.87	3.579	0.345	26/40	sp|Q61686|CBX5_MOUSE	0	K.SSFSNSADDIK.S	92	102	0	Cbx5
18079	54.94	4450	652.356	652.355	3	18063	405129	m10006_KI_Hippo_12_TrypLysC_2MC_2Mods_TMT_IAA_20ppm_0.9Da	652.355	1.37	4.938	0.537	27/48	sp|Q91VE0|S27A4_MOUSE	0	R.RFDGYLNQGANNK.K	459	471	1	Slc27a4
18093	54.98	4459	696.409	696.408	2	18063	405129	m10006_KI_Hippo_12_TrypLysC_2MC_2Mods_TMT_IAA_20ppm_0.9Da	696.408	2.03	2.942	0.405	14/14	sp|Q99JW2|ACY1_MOUSE	0	R.QLGLSCQK.I	44	51	0	Acy1
18100	55	4461	642.381	642.381	2	18078	405129	m10006_KI_Hippo_12_TrypLysC_2MC_2Mods_TMT_IAA_20ppm_0.9Da	642.38	2.02	3.068	0.63	16/18	sp|Q8R1X6|SPG20_MOUSE	2	K.PVEVSPAVTR.G	470	479	0	Spg20
18101	55	4462	664.851	664.851	2	18078	405129	m10006_KI_Hippo_12_TrypLysC_2MC_2Mods_TMT_IAA_20ppm_0.9Da	664.85	2.21	2.793	0.473	12/12	sp|Q6ZPJ0|TEX2_MOUSE	1	R.QDDFMSK.A	640	646	0	Tex2
18114	55.03	4469	631.88	631.88	2	18099	405129	m10006_KI_Hippo_12_TrypLysC_2MC_2Mods_TMT_IAA_20ppm_0.9Da	631.879	1.85	2.429	0.342	10/14	tr|E9Q3G8|E9Q3G8_MOUSE	0	K.TPGFASPK.V	610	617	0	Nup153
18137	55.08	4481	666.918	666.918	2	18112	405129	m10006_KI_Hippo_12_TrypLysC_2MC_2Mods_TMT_IAA_20ppm_0.9Da	666.916	2.66	3.944	0.302	16/16	sp|Q80TE7|LRRC7_MOUSE	1	K.VGSLQATAK.D	706	714	0	Lrrc7
18148	55.11	4486	720.363	720.363	2	18131	405129	m10006_KI_Hippo_12_TrypLysC_2MC_2Mods_TMT_IAA_20ppm_0.9Da	720.361	2.33	3.111	0.542	15/16	sp|Q8CEC0|NUP88_MOUSE	2	K.QLEDLNYCR.E	607	615	0	Nup88
18149	55.11	4487	450.594	450.594	3	18131	405129	m10006_KI_Hippo_12_TrypLysC_2MC_2Mods_TMT_IAA_20ppm_0.9Da	450.593	2.03	2.59	0.197	17/24	sp|P47934|CACP_MOUSE	2	R.MAHYLEK.A	603	609	0	Crat
18153	55.12	4489	725.905	725.905	2	18131	405129	m10006_KI_Hippo_12_TrypLysC_2MC_2Mods_TMT_IAA_20ppm_0.9Da	725.902	2.98	3.071	0.313	14/14	sp|P11798|KCC2A_MOUSE	10	R.QETVDCLK.K	284	291	0	Camk2a
18154	55.12	4490	627.822	627.822	2	18131	405129	m10006_KI_Hippo_12_TrypLysC_2MC_2Mods_TMT_IAA_20ppm_0.9Da	627.821	1.32	3.029	0.451	13/14	sp|Q60597|ODO1_MOUSE	4	K.ICEEAFTR.S	565	572	0	Ogdh
18177	55.19	4501	444.947	444.947	3	18163	405129	m10006_KI_Hippo_12_TrypLysC_2MC_2Mods_TMT_IAA_20ppm_0.9Da	444.947	1.93	1.944	0.215	19/32	sp|Q80TE7|LRRC7_MOUSE	1	K.VGSLQATAK.D	706	714	0	Lrrc7
18189	55.22	4507	538.308	538.308	3	18163	405129	m10006_KI_Hippo_12_TrypLysC_2MC_2Mods_TMT_IAA_20ppm_0.9Da	538.307	2.74	3.468	0.52	26/40	sp|Q3V1N1|MFHA1_MOUSE	0	K.NDAEGLSHLAK.V	560	570	0	Mfhas1
18192	55.23	4508	844.957	844.957	2	18174	405129	m10006_KI_Hippo_12_TrypLysC_2MC_2Mods_TMT_IAA_20ppm_0.9Da	844.948	10	4.585	0.571	20/20	sp|P14094|AT1B1_MOUSE	0	K.AYGENIGYSEK.D	279	289	0	Atp1b1
18212	55.29	4518	645.888	645.887	2	18208	405129	m10006_KI_Hippo_12_TrypLysC_2MC_2Mods_TMT_IAA_20ppm_0.9Da	645.887	0.91	2.949	0.176	12/12	tr|D3YTP3|D3YTP3_MOUSE	0	K.ESNLIEK.M	270	276	0	Mtx3
18223	55.32	4525	509.961	509.961	3	18208	405129	m10006_KI_Hippo_12_TrypLysC_2MC_2Mods_TMT_IAA_20ppm_0.9Da	509.961	0.14	3.587	0.391	18/28	tr|A2A9B9|A2A9B9_MOUSE	2	R.QWLQETHK.G	264	271	0	Sec14l1
18226	55.33	4526	515.937	515.937	3	18208	405129	m10006_KI_Hippo_12_TrypLysC_2MC_2Mods_TMT_IAA_20ppm_0.9Da	515.937	0.23	1.887	0.494	15/32	sp|P61922|GABT_MOUSE	0	K.M*M*TGGFFHK.E	359	367	0	Abat
18247	55.38	4536	783.897	783.897	2	18232	405129	m10006_KI_Hippo_12_TrypLysC_2MC_2Mods_TMT_IAA_20ppm_0.9Da	783.903	-8.04	3.328	0.556	20/22	sp|O70318|E41L2_MOUSE	0	K.TEMVTISDASQR.T	858	869	0	Epb41l2
18265	55.43	4546	627.816	627.815	2	18245	405129	m10006_KI_Hippo_12_TrypLysC_2MC_2Mods_TMT_IAA_20ppm_0.9Da	627.821	-7.64	2.898	0.444	13/14	sp|Q60597|ODO1_MOUSE	4	K.ICEEAFTR.S	565	572	0	Ogdh
18286	55.48	4556	664.371	664.372	2	18264	405129	m10006_KI_Hippo_12_TrypLysC_2MC_2Mods_TMT_IAA_20ppm_0.9Da	664.376	-7.34	2.799	0.406	12/12	sp|Q91WQ3|SYYC_MOUSE	1	K.QTNFMTK.L	507	513	0	Yars
18311	55.55	4571	803.427	803.761	3	18285	405129	m10006_KI_Hippo_12_TrypLysC_2MC_2Mods_TMT_IAA_20ppm_0.9Da	803.432	-7.16	5.355	0.651	37/76	sp|Q8CHC4|SYNJ1_MOUSE	3	R.TPGPPSSQGSPVDTQPAAQK.D	1075	1094	0	Synj1
18312	55.55	4572	639.9	639.9	2	18285	405129	m10006_KI_Hippo_12_TrypLysC_2MC_2Mods_TMT_IAA_20ppm_0.9Da	639.905	-8.07	3.577	0.407	14/14	sp|P59281|RHG39_MOUSE	3	R.ATTLVTSK.E	155	162	0	Arhgap39
18326	55.59	4577	627.821	628.823	2	18306	405129	m10006_KI_Hippo_12_TrypLysC_2MC_2Mods_TMT_IAA_20ppm_0.9Da	627.821	0.09	2.255	0.432	12/14	sp|Q60597|ODO1_MOUSE	4	K.ICEEAFTR.S	565	572	0	Ogdh
18327	55.59	4578	466.287	466.286	2	18306	405129	m10006_KI_Hippo_12_TrypLysC_2MC_2Mods_TMT_IAA_20ppm_0.9Da	466.287	0.19	1.4	0.451	8/12	sp|Q9D0F9|PGM1_MOUSE	1	R.TAPTVIT.-	556	562	0	Pgm1
18330	55.59	4581	567.316	567.316	3	18306	405129	m10006_KI_Hippo_12_TrypLysC_2MC_2Mods_TMT_IAA_20ppm_0.9Da	567.317	-1.21	3.43	0.438	21/36	sp|Q9Z2A5|ATE1_MOUSE	3	R.CHPLQFQPSK.S	79	88	0	Ate1
18334	55.6	4583	651.856	651.856	2	18306	405129	m10006_KI_Hippo_12_TrypLysC_2MC_2Mods_TMT_IAA_20ppm_0.9Da	651.856	0.47	1.414	0.251	12/16	sp|Q8C525|M21D2_MOUSE	1	R.NQPVTLDMR.H	68	76	0	Mb21d2
18341	55.62	4586	602.827	603.077	4	18325	405129	m10006_KI_Hippo_12_TrypLysC_2MC_2Mods_TMT_IAA_20ppm_0.9Da	602.826	1.98	4.526	0.552	48/114	sp|Q8CHC4|SYNJ1_MOUSE	3	R.TPGPPSSQGSPVDTQPAAQK.D	1075	1094	0	Synj1
18342	55.62	4587	669.65	669.984	3	18325	405129	m10006_KI_Hippo_12_TrypLysC_2MC_2Mods_TMT_IAA_20ppm_0.9Da	669.65	1.37	5.193	0.646	23/52	sp|Q8BNL5|KCTD6_MOUSE	0	R.ANENTVEHNWTFCR.L	217	230	0	Kctd6
18343	55.63	4588	1204.65	1205.15	2	18325	405129	m10006_KI_Hippo_12_TrypLysC_2MC_2Mods_TMT_IAA_20ppm_0.9Da	1204.64	1.51	4.275	0.479	29/38	sp|Q8CHC4|SYNJ1_MOUSE	3	R.TPGPPSSQGSPVDTQPAAQK.D	1075	1094	0	Synj1
18367	55.69	4600	726.901	726.902	2	18340	405129	m10006_KI_Hippo_12_TrypLysC_2MC_2Mods_TMT_IAA_20ppm_0.9Da	726.9	2.29	2.009	0.371	14/14	sp|P19783|COX41_MOUSE	1	R.DWVAM*QTK.R	136	143	0	Cox4i1
18374	55.72	4602	417.011	417.262	4	18340	405129	m10006_KI_Hippo_12_TrypLysC_2MC_2Mods_TMT_IAA_20ppm_0.9Da	417.011	0.74	2.368	0.478	26/60	tr|E9Q9B7|E9Q9B7_MOUSE	0	K.KGDTPLHVAIR.G	367	377	1	Kidins220
18394	55.77	4613	610.846	610.846	2	18376	405129	m10006_KI_Hippo_12_TrypLysC_2MC_2Mods_TMT_IAA_20ppm_0.9Da	610.845	1.65	2.89	0.336	14/16	sp|P23818|GRIA1_MOUSE	8	K.SAEPSVFVR.T	690	698	0	Gria1
18395	55.77	4614	641.378	641.379	2	18376	405129	m10006_KI_Hippo_12_TrypLysC_2MC_2Mods_TMT_IAA_20ppm_0.9Da	641.376	3.28	2.749	0.062	12/12	sp|Q3UKC1|TAXB1_MOUSE	0	K.YAEELAK.M	557	563	0	Tax1bp1
18396	55.77	4615	603.867	603.867	2	18376	405129	m10006_KI_Hippo_12_TrypLysC_2MC_2Mods_TMT_IAA_20ppm_0.9Da	603.866	2.09	2.245	0.231	12/12	sp|Q9CZU3|SK2L2_MOUSE	0	K.GPSNVFK.I	368	374	0	Skiv2l2
18411	55.81	4621	742.896	742.896	2	18393	405129	m10006_KI_Hippo_12_TrypLysC_2MC_2Mods_TMT_IAA_20ppm_0.9Da	742.895	2.38	3.357	0.36	14/14	sp|Q8BWM0|PGES2_MOUSE	0	K.EVTEFCNK.Y	200	207	0	Ptges2
18416	55.82	4624	495.6	495.599	3	18393	405129	m10006_KI_Hippo_12_TrypLysC_2MC_2Mods_TMT_IAA_20ppm_0.9Da	495.599	1.93	2.438	0.416	21/28	sp|Q8BWM0|PGES2_MOUSE	0	K.EVTEFCNK.Y	200	207	0	Ptges2
18421	55.83	4628	566.332	566.333	2	18393	405129	m10006_KI_Hippo_12_TrypLysC_2MC_2Mods_TMT_IAA_20ppm_0.9Da	566.332	0.49	2.282	0.107	14/14	sp|P47738|ALDH2_MOUSE	0	K.TIEEVVGR.A	431	438	0	Aldh2
18438	55.88	4636	789.384	789.385	2	18410	405129	m10006_KI_Hippo_12_TrypLysC_2MC_2Mods_TMT_IAA_20ppm_0.9Da	789.384	0.02	1.847	0.339	15/20	sp|Q8VCH5|RABEK_MOUSE	1	R.NCLQVMSPEDR.T	122	132	0	Rabepk
18447	55.91	4639	458.943	458.943	3	18429	405129	m10006_KI_Hippo_12_TrypLysC_2MC_2Mods_TMT_IAA_20ppm_0.9Da	458.943	0.26	2.272	0.354	16/24	sp|Q8C5W0|CLMN_MOUSE	3	R.NLLHEYK.S	79	85	0	Clmn
18448	55.91	4640	491.333	491.667	3	18429	405129	m10006_KI_Hippo_12_TrypLysC_2MC_2Mods_TMT_IAA_20ppm_0.9Da	491.332	1.95	2.79	0.262	16/24	sp|Q4KMM3|OXR1_MOUSE	4	K.EKPAVLK.D	471	477	1	Oxr1
18455	55.93	4644	863.061	863.394	3	18429	405129	m10006_KI_Hippo_12_TrypLysC_2MC_2Mods_TMT_IAA_20ppm_0.9Da	863.059	2.41	5.596	0.571	33/72	sp|Q9EPW0|INP4A_MOUSE	8	R.LHGEGCEDAFPCSSTCSSK.K	555	573	0	Inpp4a
18469	55.97	4652	665.904	665.904	2	18446	405129	m10006_KI_Hippo_12_TrypLysC_2MC_2Mods_TMT_IAA_20ppm_0.9Da	665.903	2.19	3.135	0.383	14/14	sp|P16627|HS71L_MOUSE	3	R.GTLEPVEK.S	314	321	0	Hspa1l
18470	55.97	4653	827.412	827.41	2	18446	405129	m10006_KI_Hippo_12_TrypLysC_2MC_2Mods_TMT_IAA_20ppm_0.9Da	827.409	3.45	3.832	0.608	19/20	sp|P46737|BRCC3_MOUSE	0	K.ILCQEEQDAYR.R	213	223	0	Brcc3
18488	56.01	4662	747.424	747.425	2	18463	405129	m10006_KI_Hippo_12_TrypLysC_2MC_2Mods_TMT_IAA_20ppm_0.9Da	747.422	2.6	3.118	0.259	14/14	sp|P16054|KPCE_MOUSE	0	K.QINQEEFK.G	719	726	0	Prkce
18492	56.03	4665	632.344	632.345	2	18463	405129	m10006_KI_Hippo_12_TrypLysC_2MC_2Mods_TMT_IAA_20ppm_0.9Da	632.343	2.51	2.373	0.258	11/14	sp|Q32NY4|CNNM3_MOUSE	1	R.IPVYEEER.S	355	362	0	Cnnm3
18517	56.1	4676	803.435	803.77	3	18499	405129	m10006_KI_Hippo_12_TrypLysC_2MC_2Mods_TMT_IAA_20ppm_0.9Da	803.432	3.36	5.493	0.481	36/76	sp|Q8CHC4|SYNJ1_MOUSE	3	R.TPGPPSSQGSPVDTQPAAQK.D	1075	1094	0	Synj1
18518	56.1	4677	717.366	717.367	2	18499	405129	m10006_KI_Hippo_12_TrypLysC_2MC_2Mods_TMT_IAA_20ppm_0.9Da	717.365	1.79	2.596	0.431	15/18	sp|Q9CZN4|SHSA9_MOUSE	3	K.TWDPSDQSLR.R	370	379	0	Shisa9
18519	56.1	4678	595.641	595.976	3	18499	405129	m10006_KI_Hippo_12_TrypLysC_2MC_2Mods_TMT_IAA_20ppm_0.9Da	595.64	2.82	3.632	0.625	23/40	sp|Q61081|CDC37_MOUSE	0	K.TADHQYMEGFK.Y	244	254	0	Cdc37
18522	56.11	4679	733.437	733.438	2	18499	405129	m10006_KI_Hippo_12_TrypLysC_2MC_2Mods_TMT_IAA_20ppm_0.9Da	733.435	3.41	3.913	0.423	18/18	sp|Q8R3S6|EXOC1_MOUSE	2	K.LTGSTSSLNK.L	467	476	0	Exoc1
18540	56.16	4689	551.943	551.942	3	18516	405129	m10006_KI_Hippo_12_TrypLysC_2MC_2Mods_TMT_IAA_20ppm_0.9Da	551.942	3.28	3.886	0.54	25/40	sp|P46737|BRCC3_MOUSE	0	K.ILCQEEQDAYR.R	213	223	0	Brcc3
18541	56.16	4690	705.898	705.898	2	18516	405129	m10006_KI_Hippo_12_TrypLysC_2MC_2Mods_TMT_IAA_20ppm_0.9Da	705.899	-0.73	2.52	0.421	15/18	sp|Q9EPK7|XPO7_MOUSE	2	R.TNNPLPLEQR.I	74	83	0	Xpo7
18572	56.25	4706	547.806	547.807	2	18552	405129	m10006_KI_Hippo_12_TrypLysC_2MC_2Mods_TMT_IAA_20ppm_0.9Da	547.806	0.89	2.555	0.234	12/12	sp|Q9CQI6|COTL1_MOUSE	0	K.EFVISDR.K	111	117	0	Cotl1
18589	56.3	4714	844.949	846.452	2	18569	405129	m10006_KI_Hippo_12_TrypLysC_2MC_2Mods_TMT_IAA_20ppm_0.9Da	844.948	0.3	3.358	0.434	20/20	sp|P14094|AT1B1_MOUSE	0	K.AYGENIGYSEK.D	279	289	0	Atp1b1
18594	56.32	4717	729.39	729.89	2	18569	405129	m10006_KI_Hippo_12_TrypLysC_2MC_2Mods_TMT_IAA_20ppm_0.9Da	729.389	0.8	3.374	0.391	16/16	sp|P04264|K2C1_HUMAN_contaminant	0	K.DVDGAYMTK.V	290	298	0	KRT1
18608	56.35	4724	609.979	609.978	3	18588	405129	m10006_KI_Hippo_12_TrypLysC_2MC_2Mods_TMT_IAA_20ppm_0.9Da	609.981	-2.53	3.582	0.471	28/52	sp|P97765|WBP2_MOUSE	1	K.AEAGGGWEGSASYK.L	98	111	0	Wbp2
18631	56.42	4735	702.398	702.398	2	18601	405129	m10006_KI_Hippo_12_TrypLysC_2MC_2Mods_TMT_IAA_20ppm_0.9Da	702.398	1.27	1.987	0.19	11/18	sp|P70296|PEBP1_MOUSE	2	K.VLTPTQVM*NR.P	40	49	0	Pebp1
18637	56.44	4738	738.394	738.728	3	18618	405129	m10006_KI_Hippo_12_TrypLysC_2MC_2Mods_TMT_IAA_20ppm_0.9Da	738.393	1.19	2.655	0.464	25/56	sp|Q922B2|SYDC_MOUSE	1	R.YGISSM*IQSQEKPDR.V	29	43	1	Dars
18640	56.45	4740	914.469	914.469	2	18618	405129	m10006_KI_Hippo_12_TrypLysC_2MC_2Mods_TMT_IAA_20ppm_0.9Da	914.467	1.49	5.592	0.601	26/26	sp|P97765|WBP2_MOUSE	1	K.AEAGGGWEGSASYK.L	98	111	0	Wbp2
18644	56.46	4742	658.667	658.668	3	18618	405129	m10006_KI_Hippo_12_TrypLysC_2MC_2Mods_TMT_IAA_20ppm_0.9Da	658.667	0.27	3.473	0.526	24/44	sp|Q7TQI3|OTUB1_MOUSE	2	K.EYAEDDNIYQQK.I	60	71	0	Otub1
18645	56.46	4743	809.922	809.923	2	18618	405129	m10006_KI_Hippo_12_TrypLysC_2MC_2Mods_TMT_IAA_20ppm_0.9Da	809.92	1.81	3.443	0.516	16/18	sp|Q9CWB7|YD286_MOUSE	0	K.APCPLCDEAK.E	38	47	0
18662	56.51	4752	987.499	987.999	2	18635	405129	m10006_KI_Hippo_12_TrypLysC_2MC_2Mods_TMT_IAA_20ppm_0.9Da	987.496	2.31	4.287	0.401	20/22	sp|Q7TQI3|OTUB1_MOUSE	2	K.EYAEDDNIYQQK.I	60	71	0	Otub1
18666	56.53	4753	844.947	844.946	2	18648	405129	m10006_KI_Hippo_12_TrypLysC_2MC_2Mods_TMT_IAA_20ppm_0.9Da	844.948	-1.49	4.245	0.528	20/20	sp|P14094|AT1B1_MOUSE	0	K.AYGENIGYSEK.D	279	289	0	Atp1b1
18668	56.53	4755	696.405	696.404	2	18648	405129	m10006_KI_Hippo_12_TrypLysC_2MC_2Mods_TMT_IAA_20ppm_0.9Da	696.406	-1.56	3.029	0.223	14/14	sp|Q6P5F7|TTYH3_MOUSE	1	R.ATNPFQQK.L	303	310	0	Ttyh3
18669	56.53	4756	485.814	485.814	2	18648	405129	m10006_KI_Hippo_12_TrypLysC_2MC_2Mods_TMT_IAA_20ppm_0.9Da	485.816	-3.28	1.834	0.29	12/12	sp|P70206|PLXA1_MOUSE	0	K.PITLAAR.N	722	728	0	Plxna1
18682	56.57	4762	633.706	633.705	3	18648	405129	m10006_KI_Hippo_12_TrypLysC_2MC_2Mods_TMT_IAA_20ppm_0.9Da	633.707	-1.44	3.251	0.34	26/48	sp|Q5EBJ4|ERMIN_MOUSE	0	K.KIPPNSSNLEVSR.Q	117	129	1	Ermn
18686	56.58	4764	591.011	591.346	3	18665	405129	m10006_KI_Hippo_12_TrypLysC_2MC_2Mods_TMT_IAA_20ppm_0.9Da	591.01	1.37	2.995	0.363	22/40	sp|Q3UUJ4|STRAA_MOUSE	3	R.YKPTGEYVTVR.R	90	100	1	Strada
18707	56.64	4774	633.708	634.376	3	18684	405129	m10006_KI_Hippo_12_TrypLysC_2MC_2Mods_TMT_IAA_20ppm_0.9Da	633.707	1.18	3.133	0.248	20/48	sp|Q5EBJ4|ERMIN_MOUSE	0	K.KIPPNSSNLEVSR.Q	117	129	1	Ermn
18729	56.71	4786	825.912	825.912	2	18701	405129	m10006_KI_Hippo_12_TrypLysC_2MC_2Mods_TMT_IAA_20ppm_0.9Da	825.911	1.46	2.252	0.154	14/20	sp|Q62261|SPTB2_MOUSE	1	K.QQMLENQM*EVR.K	1422	1432	0	Sptbn1
18755	56.79	4799	692.732	693.066	3	18735	405129	m10006_KI_Hippo_12_TrypLysC_2MC_2Mods_TMT_IAA_20ppm_0.9Da	692.731	0.53	3.79	0.486	27/44	tr|E9PVZ8|E9PVZ8_MOUSE	1	K.KPTELEEETNAK.Q	1456	1467	1	Golgb1
18759	56.8	4801	755.898	756.398	2	18735	405129	m10006_KI_Hippo_12_TrypLysC_2MC_2Mods_TMT_IAA_20ppm_0.9Da	755.898	0.66	2.955	0.397	14/22	tr|Q3TS02|Q3TS02_MOUSE	1	K.PAMPQDSVPSPR.S	472	483	0	Acly
18763	56.82	4804	423.933	423.933	3	18735	405129	m10006_KI_Hippo_12_TrypLysC_2MC_2Mods_TMT_IAA_20ppm_0.9Da	423.933	0.25	2.793	0.297	21/32	sp|Q8K363|DDX18_MOUSE	0	K.SIRPLLEGR.D	199	207	1	Ddx18
18767	56.83	4806	780.375	780.375	2	18735	405129	m10006_KI_Hippo_12_TrypLysC_2MC_2Mods_TMT_IAA_20ppm_0.9Da	780.373	1.63	2.621	0.525	14/20	sp|D3Z7P3|GLSK_MOUSE	2	R.FALSAM*DM*EQR.D	577	587	0	Gls
18768	56.83	4807	873.495	873.997	2	18735	405129	m10006_KI_Hippo_12_TrypLysC_2MC_2Mods_TMT_IAA_20ppm_0.9Da	873.494	1.29	3.944	0.438	19/20	sp|P55937|GOGA3_MOUSE	2	K.QQLDLTEQQGK.K	1301	1311	0	Golga3
18772	56.85	4808	529.807	529.807	2	18754	405129	m10006_KI_Hippo_12_TrypLysC_2MC_2Mods_TMT_IAA_20ppm_0.9Da	529.806	1.37	2.29	0.179	10/12	sp|Q9Z2H5|E41L1_MOUSE	3	R.SLPELDR.D	639	645	0	Epb41l1
18774	56.85	4810	741.729	742.064	3	18754	405129	m10006_KI_Hippo_12_TrypLysC_2MC_2Mods_TMT_IAA_20ppm_0.9Da	741.728	1.46	3.717	0.362	28/52	sp|Q9CZC8|SCRN1_MOUSE	0	K.AQSPCFGDDDPAKK.E	320	333	1	Scrn1
18778	56.86	4811	665.333	665.333	3	18754	405129	m10006_KI_Hippo_12_TrypLysC_2MC_2Mods_TMT_IAA_20ppm_0.9Da	665.332	1.66	4.701	0.664	32/64	sp|Q8CBX9|BIVM_MOUSE	0	R.SACLPDNTSLSAGNTTR.Y	91	107	0	Bivm
18787	56.89	4815	642.827	642.825	2	18771	405129	m10006_KI_Hippo_12_TrypLysC_2MC_2Mods_TMT_IAA_20ppm_0.9Da	642.826	0.41	2.276	0.433	11/14	tr|A2AW41|A2AW41_MOUSE	2	K.LCDSYEIR.P	225	232	0	Hnrnpr
18792	56.9	4819	572.523	572.772	4	18771	405129	m10006_KI_Hippo_12_TrypLysC_2MC_2Mods_TMT_IAA_20ppm_0.9Da	572.523	-0.81	1.994	0.364	25/102	sp|Q91ZU6|DYST_MOUSE	3	K.TIADDNEPLPDCEPTQSR.H	5618	5635	0	Dst
18812	56.96	4830	486.596	486.595	3	18786	405129	m10006_KI_Hippo_12_TrypLysC_2MC_2Mods_TMT_IAA_20ppm_0.9Da	486.595	0.75	2.401	0.408	19/32	sp|P04264|K2C1_HUMAN_contaminant	0	K.DVDGAYMTK.V	290	298	0	KRT1
18816	56.97	4832	752.936	752.936	2	18786	405129	m10006_KI_Hippo_12_TrypLysC_2MC_2Mods_TMT_IAA_20ppm_0.9Da	752.935	1.55	2.914	0.346	15/18	sp|Q6A070|F179B_MOUSE	1	R.VLVEGGSEEK.R	143	152	0	Fam179b
18823	57	4834	609.639	609.638	3	18805	405129	m10006_KI_Hippo_12_TrypLysC_2MC_2Mods_TMT_IAA_20ppm_0.9Da	609.638	0.88	4.031	0.573	23/40	sp|P16546|SPTN1_MOUSE	4	R.DTEQVDNWM*SK.Q	475	485	0	Sptan1
18824	57	4835	913.955	913.955	2	18805	405129	m10006_KI_Hippo_12_TrypLysC_2MC_2Mods_TMT_IAA_20ppm_0.9Da	913.953	1.51	2.99	0.556	18/20	sp|P16546|SPTN1_MOUSE	4	R.DTEQVDNWM*SK.Q	475	485	0	Sptan1
18828	57	4838	665.37	665.369	3	18805	405129	m10006_KI_Hippo_12_TrypLysC_2MC_2Mods_TMT_IAA_20ppm_0.9Da	665.369	1.22	5.252	0.554	32/52	sp|Q8R0S2|IQEC1_MOUSE	2	K.GVVRPSMSQCSSLK.K	879	892	1	Iqsec1
18832	57.01	4841	761.052	761.386	3	18805	405129	m10006_KI_Hippo_12_TrypLysC_2MC_2Mods_TMT_IAA_20ppm_0.9Da	761.051	1.65	7.537	0.658	43/88	sp|O88935|SYN1_MOUSE	2	K.QTTAAAAATFSEQVGGGSGGAGR.G	86	108	0	Syn1
18859	57.09	4853	629.401	629.4	2	18839	405129	m10006_KI_Hippo_12_TrypLysC_2MC_2Mods_TMT_IAA_20ppm_0.9Da	629.4	1.3	2.4	0.623	14/14	sp|Q9WV55|VAPA_MOUSE	0	K.AVPLNASK.Q	147	154	0	Vapa
18860	57.09	4854	837.456	837.454	2	18839	405129	m10006_KI_Hippo_12_TrypLysC_2MC_2Mods_TMT_IAA_20ppm_0.9Da	837.455	1.76	4.786	0.617	24/28	sp|Q64487|PTPRD_MOUSE	20	R.SPQGLGASTAEISAR.T	589	603	0	Ptprd
18872	57.12	4860	558.639	558.639	3	18858	405129	m10006_KI_Hippo_12_TrypLysC_2MC_2Mods_TMT_IAA_20ppm_0.9Da	558.639	0.87	3.696	0.63	34/56	sp|Q64487|PTPRD_MOUSE	20	R.SPQGLGASTAEISAR.T	589	603	0	Ptprd
18874	57.12	4862	578.877	578.877	2	18858	405129	m10006_KI_Hippo_12_TrypLysC_2MC_2Mods_TMT_IAA_20ppm_0.9Da	578.876	1.33	2.749	0.379	14/14	sp|O08759|UBE3A_MOUSE	1	R.APVGGLGK.L	825	832	0	Ube3a
18884	57.14	4868	653.058	653.393	3	18858	405129	m10006_KI_Hippo_12_TrypLysC_2MC_2Mods_TMT_IAA_20ppm_0.9Da	653.057	1.55	4.534	0.483	25/40	sp|Q6ZPJ3|UBE2O_MOUSE	0	K.EEKPEVQSPVK.A	886	896	1	Ube2o
18893	57.17	4870	611.368	611.368	2	18871	405129	m10006_KI_Hippo_12_TrypLysC_2MC_2Mods_TMT_IAA_20ppm_0.9Da	611.367	0.76	1.537	0.112	11/12	sp|Q8R5J9|PRAF3_MOUSE	0	K.M*EGIGLK.K	152	158	0	Arl6ip5
18895	57.17	4872	766.442	766.442	2	18871	405129	m10006_KI_Hippo_12_TrypLysC_2MC_2Mods_TMT_IAA_20ppm_0.9Da	766.44	2.08	2.845	0.296	17/18	sp|Q9D9S3|RWD2A_MOUSE	1	K.LSDEPSVQAK.P	140	149	0	Rwdd2a
18908	57.21	4878	663.88	663.879	2	18892	405129	m10006_KI_Hippo_12_TrypLysC_2MC_2Mods_TMT_IAA_20ppm_0.9Da	663.878	1.97	2.334	0.204	12/12	sp|Q80XN0|BDH_MOUSE	1	R.SPYCITK.F	206	212	0	Bdh1
18909	57.21	4879	667.351	667.35	3	18892	405129	m10006_KI_Hippo_12_TrypLysC_2MC_2Mods_TMT_IAA_20ppm_0.9Da	667.349	1.89	3.907	0.529	29/52	sp|O88643|PAK1_MOUSE	1	K.SAEDYNSSNTLNVK.T	149	162	0	Pak1
18910	57.21	4881	472.959	472.959	3	18892	405129	m10006_KI_Hippo_12_TrypLysC_2MC_2Mods_TMT_IAA_20ppm_0.9Da	472.959	0.94	2.633	0.195	18/28	sp|Q9QXS1|PLEC_MOUSE	17	R.LYVHEAVK.A	3551	3558	0	Plec
18916	57.22	4885	648.351	648.351	3	18892	405129	m10006_KI_Hippo_12_TrypLysC_2MC_2Mods_TMT_IAA_20ppm_0.9Da	648.35	1.69	5.184	0.595	31/44	sp|Q921G7|ETFD_MOUSE	1	R.LQINAQNCVHCK.T	578	589	0	Etfdh
18928	57.25	4889	502.625	502.625	3	18907	405129	m10006_KI_Hippo_12_TrypLysC_2MC_2Mods_TMT_IAA_20ppm_0.9Da	502.624	1.85	3.023	0.198	23/32	sp|Q8BGD9|IF4B_MOUSE	0	K.SLENETLNK.E	445	453	0	Eif4b
18930	57.26	4891	1000.52	1000.52	2	18907	405129	m10006_KI_Hippo_12_TrypLysC_2MC_2Mods_TMT_IAA_20ppm_0.9Da	1000.52	1.92	5.364	0.651	24/26	sp|O88643|PAK1_MOUSE	1	K.SAEDYNSSNTLNVK.T	149	162	0	Pak1
18943	57.29	4897	448.575	448.575	3	18907	405129	m10006_KI_Hippo_12_TrypLysC_2MC_2Mods_TMT_IAA_20ppm_0.9Da	448.575	1.35	2.11	0.261	20/32	sp|P15105|GLNA_MOUSE	0	R.M*GDHLWIAR.F	214	222	0	Glul
18947	57.3	4899	797.7	798.034	3	18926	405129	m10006_KI_Hippo_12_TrypLysC_2MC_2Mods_TMT_IAA_20ppm_0.9Da	797.699	1.34	6.606	0.74	38/60	sp|Q9R1V6|ADA22_MOUSE	21	K.CTLTQDSQCSDGLCCK.K	475	490	0	Adam22
18948	57.3	4900	637.868	637.868	2	18926	405129	m10006_KI_Hippo_12_TrypLysC_2MC_2Mods_TMT_IAA_20ppm_0.9Da	637.867	1.77	2.826	0.502	15/18	sp|Q920I9|WDR7_MOUSE	1	K.LLIQGDSSGR.L	343	352	0	Wdr7
18953	57.31	4904	697.393	697.393	2	18926	405129	m10006_KI_Hippo_12_TrypLysC_2MC_2Mods_TMT_IAA_20ppm_0.9Da	697.392	1.27	2.632	0.285	14/14	sp|A2AQ19|RTF1_MOUSE	0	K.SQAMEELK.A	284	291	0	Rtf1
18966	57.35	4909	496.95	496.95	3	18945	405129	m10006_KI_Hippo_12_TrypLysC_2MC_2Mods_TMT_IAA_20ppm_0.9Da	496.951	-0.13	3.177	0.503	23/36	sp|P70699|LYAG_MOUSE	1	K.RYEVPLETPR.V	190	199	1	Gaa
18975	57.37	4913	493.814	493.814	2	18945	405129	m10006_KI_Hippo_12_TrypLysC_2MC_2Mods_TMT_IAA_20ppm_0.9Da	493.813	1.4	1.788	0.196	11/12	tr|B1AR17|B1AR17_MOUSE	2	R.LPATLSR.I	1935	1941	0	Chd3
18976	57.37	4914	625.02	625.02	3	18945	405129	m10006_KI_Hippo_12_TrypLysC_2MC_2Mods_TMT_IAA_20ppm_0.9Da	625.019	1.39	2.73	0.44	24/48	sp|Q91YI4|ARRB2_MOUSE	2	K.HEDTNLASSTIVK.E	297	309	0	Arrb2
18999	57.44	4926	632.872	632.871	2	18979	405129	m10006_KI_Hippo_12_TrypLysC_2MC_2Mods_TMT_IAA_20ppm_0.9Da	632.87	2.32	1.531	0.187	14/14	sp|P46460|NSF_MOUSE	1	K.M*GIGGLDK.E	218	225	0	Nsf
19000	57.44	4927	684.894	684.893	2	18979	405129	m10006_KI_Hippo_12_TrypLysC_2MC_2Mods_TMT_IAA_20ppm_0.9Da	684.892	1.68	3.37	0.524	14/14	sp|O88703|HCN2_MOUSE	0	K.GIDSEVYK.T	284	291	0	Hcn2
19002	57.44	4929	816.092	816.425	3	18979	405129	m10006_KI_Hippo_12_TrypLysC_2MC_2Mods_TMT_IAA_20ppm_0.9Da	816.09	2.44	6.628	0.656	33/68	sp|P70202|LXN_MOUSE	0	R.AASVAENCINYQQGTPHK.L	13	30	0	Lxn
19007	57.45	4932	619.36	619.359	2	18979	405129	m10006_KI_Hippo_12_TrypLysC_2MC_2Mods_TMT_IAA_20ppm_0.9Da	619.359	1.33	2.12	0.311	11/16	sp|P83510|TNIK_MOUSE	4	R.ISDPNLPPR.S	530	538	0	Tnik
19019	57.49	4936	538.802	538.802	2	18998	405129	m10006_KI_Hippo_12_TrypLysC_2MC_2Mods_TMT_IAA_20ppm_0.9Da	538.801	2.63	2.808	0.245	11/12	sp|O70479|BACD2_MOUSE	3	K.VEFPEAR.I	239	245	0	Tnfaip1
19021	57.49	4938	892.945	892.945	2	18998	405129	m10006_KI_Hippo_12_TrypLysC_2MC_2Mods_TMT_IAA_20ppm_0.9Da	892.942	3.66	3.95	0.631	24/26	sp|P31001|DESM_MOUSE	0	R.FASEANGYQDNIAR.L	355	368	0	Des
19024	57.5	4939	586.893	586.893	2	18998	405129	m10006_KI_Hippo_12_TrypLysC_2MC_2Mods_TMT_IAA_20ppm_0.9Da	586.892	1.84	2.961	0.339	12/12	sp|Q8R574|KPRB_MOUSE	3	R.NAVIVAK.S	182	188	0	Prpsap2
19035	57.53	4944	673.361	673.361	2	19017	405129	m10006_KI_Hippo_12_TrypLysC_2MC_2Mods_TMT_IAA_20ppm_0.9Da	673.357	6.29	3.205	0.452	17/18	sp|P61458|PHS_MOUSE	0	R.AVGWNEVEGR.D	22	31	0	Pcbd1
19052	57.57	4953	548.995	548.996	3	19034	405129	m10006_KI_Hippo_12_TrypLysC_2MC_2Mods_TMT_IAA_20ppm_0.9Da	548.994	0.62	3.832	0.393	22/36	sp|O35526|STX1A_MOUSE	1	K.IAENVEEVKR.K	47	56	1	Stx1a
19073	57.62	4964	645.888	645.887	2	19051	405129	m10006_KI_Hippo_12_TrypLysC_2MC_2Mods_TMT_IAA_20ppm_0.9Da	645.887	0.81	3.116	0.3	12/12	sp|Q9QYR6|MAP1A_MOUSE	2	K.DQILSEK.A	1356	1362	0	Map1a
19074	57.62	4965	653.412	653.411	2	19051	405129	m10006_KI_Hippo_12_TrypLysC_2MC_2Mods_TMT_IAA_20ppm_0.9Da	653.411	1.39	3.684	0.383	16/16	sp|Q9JLM8|DCLK1_MOUSE	2	R.AVSSLATAK.G	162	170	0	Dclk1
19093	57.66	4976	585.322	585.655	3	19072	405129	m10006_KI_Hippo_12_TrypLysC_2MC_2Mods_TMT_IAA_20ppm_0.9Da	585.321	1.1	4.457	0.393	25/40	sp|Q80UM3|NAA15_MOUSE	1	K.LHDNPLTDENK.E	568	578	0	Naa15
19100	57.68	4980	433.586	433.585	3	19072	405129	m10006_KI_Hippo_12_TrypLysC_2MC_2Mods_TMT_IAA_20ppm_0.9Da	433.585	0.52	2.97	0.403	21/32	tr|E9Q0S6|E9Q0S6_MOUSE	0	R.HFLIETGPR.G	1679	1687	0	Tns1
19107	57.7	4981	629.373	629.373	2	19089	405129	m10006_KI_Hippo_12_TrypLysC_2MC_2Mods_TMT_IAA_20ppm_0.9Da	629.372	1.57	3.142	0.231	14/16	sp|Q9QXK3|COPG2_MOUSE	1	R.VVLENEAVR.A	480	488	0	Copg2
19113	57.71	4986	570.308	570.307	3	19089	405129	m10006_KI_Hippo_12_TrypLysC_2MC_2Mods_TMT_IAA_20ppm_0.9Da	570.307	1.8	3.562	0.464	22/36	sp|D3YXK2|SAFB1_MOUSE	1	R.RDDAYWPEAK.R	741	750	1	Safb
19122	57.73	4989	517.302	517.302	3	19106	405129	m10006_KI_Hippo_12_TrypLysC_2MC_2Mods_TMT_IAA_20ppm_0.9Da	517.301	1.75	3.757	0.207	25/32	sp|Q6PIE5|AT1A2_MOUSE	0	R.RYPGGWVEK.E	1008	1016	1	Atp1a2
19123	57.73	4990	422.911	422.911	3	19106	405129	m10006_KI_Hippo_12_TrypLysC_2MC_2Mods_TMT_IAA_20ppm_0.9Da	422.911	0.69	2.154	0.406	18/28	sp|F8VPU2|FARP1_MOUSE	0	R.RLEMYGIR.L	221	228	1	Farp1
19127	57.75	4992	794.46	794.46	2	19106	405129	m10006_KI_Hippo_12_TrypLysC_2MC_2Mods_TMT_IAA_20ppm_0.9Da	794.459	1.85	4.155	0.144	16/16	sp|Q8BVE3|VATH_MOUSE	0	K.QLENLEQQK.Y	317	325	0	Atp6v1h
19130	57.75	4994	642.385	642.386	2	19106	405129	m10006_KI_Hippo_12_TrypLysC_2MC_2Mods_TMT_IAA_20ppm_0.9Da	642.384	1.71	2.444	0.221	12/12	sp|Q6PAR5|GAPD1_MOUSE	6	R.LYVSSEK.Q	18	24	0	Gapvd1
19131	57.75	4995	712.866	712.866	2	19106	405129	m10006_KI_Hippo_12_TrypLysC_2MC_2Mods_TMT_IAA_20ppm_0.9Da	712.865	2.08	3.094	0.547	17/20	tr|S4R208|S4R208_MOUSE	1	K.SPLSDSGFETR.S	48	58	0	Ank3
19134	57.76	4996	658.995	658.994	3	19106	405129	m10006_KI_Hippo_12_TrypLysC_2MC_2Mods_TMT_IAA_20ppm_0.9Da	658.994	1.22	4.307	0.464	28/44	sp|Q922J3|CLIP1_MOUSE	6	K.METSYNQCQDLK.A	968	979	0	Clip1
19140	57.77	4999	615.404	615.403	2	19121	405129	m10006_KI_Hippo_12_TrypLysC_2MC_2Mods_TMT_IAA_20ppm_0.9Da	615.403	1.65	2.914	0.276	12/12	sp|P54103|DNJC2_MOUSE	2	R.QQALLAK.K	333	339	0	Dnajc2
19141	57.77	5000	501.008	501.008	3	19121	405129	m10006_KI_Hippo_12_TrypLysC_2MC_2Mods_TMT_IAA_20ppm_0.9Da	501.008	1.6	2.455	0.332	16/24	sp|Q8VD37|SGIP1_MOUSE	8	K.IKPLQSK.D	121	127	1	Sgip1
19150	57.8	5004	529.976	529.977	3	19138	405129	m10006_KI_Hippo_12_TrypLysC_2MC_2Mods_TMT_IAA_20ppm_0.9Da	529.975	2.39	3.671	0.211	22/32	sp|Q8BVE3|VATH_MOUSE	0	K.QLENLEQQK.Y	317	325	0	Atp6v1h
19151	57.8	5005	573.387	573.388	2	19138	405129	m10006_KI_Hippo_12_TrypLysC_2MC_2Mods_TMT_IAA_20ppm_0.9Da	573.387	1.41	2.916	0.082	12/12	sp|Q8VBX6|MPDZ_MOUSE	4	K.ATGVIVK.T	277	283	0	Mpdz
19152	57.8	5006	633.363	633.364	2	19138	405129	m10006_KI_Hippo_12_TrypLysC_2MC_2Mods_TMT_IAA_20ppm_0.9Da	633.362	1.28	2.615	0.301	12/12	sp|P62257|UBE2H_MOUSE	3	R.MDTDVVK.L	11	17	0	Ube2h
19156	57.81	5008	806.455	806.456	2	19138	405129	m10006_KI_Hippo_12_TrypLysC_2MC_2Mods_TMT_IAA_20ppm_0.9Da	806.453	1.57	4.638	0.545	18/18	sp|Q01063|PDE4D_MOUSE	6	K.ATITEEAYQK.L	205	214	0	Pde4d
19164	57.83	5012	751.009	751.01	2	19138	405129	m10006_KI_Hippo_12_TrypLysC_2MC_2Mods_TMT_IAA_20ppm_0.9Da	751.008	1.75	2.355	0.196	10/12	sp|Q8VD37|SGIP1_MOUSE	8	K.IKPLQSK.D	121	127	1	Sgip1
19173	57.85	5016	656.357	656.357	2	19149	405129	m10006_KI_Hippo_12_TrypLysC_2MC_2Mods_TMT_IAA_20ppm_0.9Da	656.356	1.34	2.893	0.313	12/12	sp|Q5U430|UBR3_MOUSE	3	K.EMESVMK.D	1418	1424	0	Ubr3
19174	57.86	5017	775.45	775.45	2	19149	405129	m10006_KI_Hippo_12_TrypLysC_2MC_2Mods_TMT_IAA_20ppm_0.9Da	775.448	2.03	2.526	0.261	15/16	sp|Q6PIE5|AT1A2_MOUSE	0	R.RYPGGWVEK.E	1008	1016	1	Atp1a2
19189	57.89	5024	624.385	624.385	2	19170	405129	m10006_KI_Hippo_12_TrypLysC_2MC_2Mods_TMT_IAA_20ppm_0.9Da	624.384	0.81	3.117	0.333	12/12	sp|Q5SUF2|LC7L3_MOUSE	2	K.ATVEELK.E	225	231	0	Luc7l3
19190	57.9	5026	794.46	795.965	2	19170	405129	m10006_KI_Hippo_12_TrypLysC_2MC_2Mods_TMT_IAA_20ppm_0.9Da	794.459	0.96	2.737	0.072	15/16	sp|Q8BVE3|VATH_MOUSE	0	K.QLENLEQQK.Y	317	325	0	Atp6v1h
19193	57.91	5027	469.918	469.919	3	19170	405129	m10006_KI_Hippo_12_TrypLysC_2MC_2Mods_TMT_IAA_20ppm_0.9Da	469.918	0.26	2.773	0.341	22/32	sp|Q9Z1B3|PLCB1_MOUSE	2	R.PGYHYICLR.N	769	777	0	Plcb1
19194	57.91	5028	740.921	740.922	2	19170	405129	m10006_KI_Hippo_12_TrypLysC_2MC_2Mods_TMT_IAA_20ppm_0.9Da	740.92	1.38	3.354	0.548	17/22	sp|O55017|CAC1B_MOUSE	4	K.EPLSQPLAPGSR.I	2230	2241	0	Cacna1b
19203	57.93	5031	773.091	773.426	3	19187	405129	m10006_KI_Hippo_12_TrypLysC_2MC_2Mods_TMT_IAA_20ppm_0.9Da	773.09	1.56	4.686	0.568	37/72	sp|O08539|BIN1_MOUSE	2	R.VNHEPEPASGASPGATIPK.S	313	331	0	Bin1
19209	57.95	5035	611.881	611.882	2	19187	405129	m10006_KI_Hippo_12_TrypLysC_2MC_2Mods_TMT_IAA_20ppm_0.9Da	611.882	-0.26	2.748	0.213	12/12	sp|Q3UQ44|IQGA2_MOUSE	1	R.NGVYLAK.L	71	77	0	Iqgap2
19220	57.97	5041	759.425	759.425	2	19202	405129	m10006_KI_Hippo_12_TrypLysC_2MC_2Mods_TMT_IAA_20ppm_0.9Da	759.424	1.28	3.391	0.349	17/18	sp|Q3U1F9|PHAG1_MOUSE	0	K.ELQGAPMEGK.A	209	218	0	Pag1
19227	57.99	5044	754.431	754.43	2	19202	405129	m10006_KI_Hippo_12_TrypLysC_2MC_2Mods_TMT_IAA_20ppm_0.9Da	754.43	1.36	2.977	0.211	16/16	sp|A2RSY6|TRM1L_MOUSE	1	K.QEENGVFVK.T	581	589	0	Trmt1l
19233	58.01	5047	499.939	499.939	3	19217	405129	m10006_KI_Hippo_12_TrypLysC_2MC_2Mods_TMT_IAA_20ppm_0.9Da	499.939	0.89	3.127	0.345	25/36	sp|Q9JIF7|COPB_MOUSE	0	K.DLQHPNEFIR.G	108	117	0	Copb1
19235	58.01	5049	510.667	510.667	3	19217	405129	m10006_KI_Hippo_12_TrypLysC_2MC_2Mods_TMT_IAA_20ppm_0.9Da	510.667	-0.07	3.054	0.162	17/24	tr|A2AT91|A2AT91_MOUSE	2	R.LKPEVEK.K	465	471	1	Plcb4
19238	58.02	5051	667.9	667.9	2	19217	405129	m10006_KI_Hippo_12_TrypLysC_2MC_2Mods_TMT_IAA_20ppm_0.9Da	667.9	-0.15	3.382	0.276	14/14	sp|Q9QXZ0|MACF1_MOUSE	10	K.SATVELEK.L	5892	5899	0	Macf1
19255	58.06	5058	631.389	631.389	2	19232	405129	m10006_KI_Hippo_12_TrypLysC_2MC_2Mods_TMT_IAA_20ppm_0.9Da	631.389	-0.42	2.879	0.276	12/12	sp|Q6P5D8|SMHD1_MOUSE	0	K.QCVVLGK.Q	1899	1905	0	Smchd1
19256	58.06	5059	495.801	495.8	2	19232	405129	m10006_KI_Hippo_12_TrypLysC_2MC_2Mods_TMT_IAA_20ppm_0.9Da	495.8	0.5	2.222	0.19	11/12	sp|P98086|C1QA_MOUSE	0	R.PAFSAIR.Q	115	121	0	C1qa
19260	58.07	5062	676.9	676.9	2	19232	405129	m10006_KI_Hippo_12_TrypLysC_2MC_2Mods_TMT_IAA_20ppm_0.9Da	676.901	-0.13	2.781	0.257	14/14	sp|P11531|DMD_MOUSE	0	K.NIQTSGFK.D	586	593	0	Dmd
19261	58.07	5063	749.405	749.405	2	19232	405129	m10006_KI_Hippo_12_TrypLysC_2MC_2Mods_TMT_IAA_20ppm_0.9Da	749.404	1.67	2.941	0.464	15/18	sp|Q9JIF7|COPB_MOUSE	0	K.DLQHPNEFIR.G	108	117	0	Copb1
19269	58.09	5065	773.935	773.935	2	19253	405129	m10006_KI_Hippo_12_TrypLysC_2MC_2Mods_TMT_IAA_20ppm_0.9Da	773.935	0.49	3.89	0.403	16/16	sp|Q5SSM3|RHG44_MOUSE	3	K.AQQEAWVEK.P	242	250	0	Arhgap44
19270	58.09	5067	639.386	639.386	2	19253	405129	m10006_KI_Hippo_12_TrypLysC_2MC_2Mods_TMT_IAA_20ppm_0.9Da	639.386	-0.31	2.867	0.164	12/12	sp|Q99JG2|ETBR2_MOUSE	0	R.CQSILAK.L	245	251	0	Gpr37l1
19271	58.09	5068	673.408	673.407	2	19253	405129	m10006_KI_Hippo_12_TrypLysC_2MC_2Mods_TMT_IAA_20ppm_0.9Da	673.408	-0.16	3.394	0.261	15/16	sp|Q9Z0F7|SYUG_MOUSE	0	K.EGVVGAVEK.T	13	21	0	Sncg
19290	58.14	5076	573.341	573.341	2	19268	405129	m10006_KI_Hippo_12_TrypLysC_2MC_2Mods_TMT_IAA_20ppm_0.9Da	573.34	1.43	2.979	0.32	13/14	sp|Q9QXS1|PLEC_MOUSE	21	K.LTVEEAVR.M	4129	4136	0	Plec
19291	58.14	5077	538.315	538.983	3	19268	405129	m10006_KI_Hippo_12_TrypLysC_2MC_2Mods_TMT_IAA_20ppm_0.9Da	538.315	-0.63	2.981	0.386	20/36	sp|P15508|SPTB1_MOUSE	2	K.VIDHAIETEK.M	293	302	0	Sptb
19295	58.15	5080	588.816	588.816	2	19268	405129	m10006_KI_Hippo_12_TrypLysC_2MC_2Mods_TMT_IAA_20ppm_0.9Da	588.816	-0.99	1.934	0.339	11/12	sp|Q9WVC2-2|LYNX1_MOUSE	0	R.TYFTPYR.M	51	57	0	Lynx1
19300	58.16	5084	582.341	582.34	2	19268	405129	m10006_KI_Hippo_12_TrypLysC_2MC_2Mods_TMT_IAA_20ppm_0.9Da	582.34	0.84	2.663	0.241	14/14	sp|P39087|GRIK2_MOUSE	3	R.FAVNTINR.N	59	66	0	Grik2
19310	58.19	5087	538.315	538.315	3	19289	405129	m10006_KI_Hippo_12_TrypLysC_2MC_2Mods_TMT_IAA_20ppm_0.9Da	538.315	-0.63	3.141	0.354	20/36	sp|P15508|SPTB1_MOUSE	2	K.VIDHAIETEK.M	293	302	0	Sptb
19311	58.19	5088	668.697	668.697	3	19289	405129	m10006_KI_Hippo_12_TrypLysC_2MC_2Mods_TMT_IAA_20ppm_0.9Da	668.697	-0.34	4.74	0.548	33/52	sp|P14231|AT1B2_MOUSE	1	R.INAANIATDDERDK.F	263	276	1	Atp1b2
19315	58.2	5089	763.902	763.902	2	19289	405129	m10006_KI_Hippo_12_TrypLysC_2MC_2Mods_TMT_IAA_20ppm_0.9Da	763.902	0.74	3.919	0.507	16/16	sp|O35136|NCAM2_MOUSE	1	R.GEEMTLTCK.A	225	233	0	Ncam2
19316	58.2	5090	616.386	616.386	2	19289	405129	m10006_KI_Hippo_12_TrypLysC_2MC_2Mods_TMT_IAA_20ppm_0.9Da	616.387	-0.58	3.296	0.164	12/12	sp|P08553|NFM_MOUSE	0	K.VEEVAVK.E	586	592	0	Nefm
19319	58.21	5091	661.872	661.872	2	19289	405129	m10006_KI_Hippo_12_TrypLysC_2MC_2Mods_TMT_IAA_20ppm_0.9Da	661.871	0.88	2.441	0.181	10/12	sp|Q9QXZ0|MACF1_MOUSE	10	R.DDTTWVK.G	6690	6696	0	Macf1
19320	58.21	5092	509.603	509.603	3	19289	405129	m10006_KI_Hippo_12_TrypLysC_2MC_2Mods_TMT_IAA_20ppm_0.9Da	509.603	-0.46	2.564	0.415	19/32	sp|O35136|NCAM2_MOUSE	1	R.GEEMTLTCK.A	225	233	0	Ncam2
19329	58.24	5096	763.912	763.912	2	19308	405129	m10006_KI_Hippo_12_TrypLysC_2MC_2Mods_TMT_IAA_20ppm_0.9Da	763.902	13.46	3.447	0.558	16/16	sp|O35136|NCAM2_MOUSE	1	R.GEEMTLTCK.A	225	233	0	Ncam2
19349	58.3	5107	618.357	618.358	2	19327	405129	m10006_KI_Hippo_12_TrypLysC_2MC_2Mods_TMT_IAA_20ppm_0.9Da	618.357	0.23	2.745	0.244	11/12	sp|Q8K1M6|DNM1L_MOUSE	4	K.EAADMLK.A	718	724	0	Dnm1l
19352	58.31	5109	721.885	721.885	2	19327	405129	m10006_KI_Hippo_12_TrypLysC_2MC_2Mods_TMT_IAA_20ppm_0.9Da	721.885	-0.17	3.899	0.575	19/20	sp|Q61330|CNTN2_MOUSE	0	R.GGEISIPCQPR.A	435	445	0	Cntn2
19357	58.32	5111	651.882	651.883	2	19327	405129	m10006_KI_Hippo_12_TrypLysC_2MC_2Mods_TMT_IAA_20ppm_0.9Da	651.882	-0.96	2.356	0.364	12/12	sp|Q9ERK4|XPO2_MOUSE	2	K.NPSVNWK.H	419	425	0	Cse1l
19365	58.35	5115	548.678	548.679	3	19327	405129	m10006_KI_Hippo_12_TrypLysC_2MC_2Mods_TMT_IAA_20ppm_0.9Da	548.678	-0.35	2.507	0.248	23/36	sp|Q62415|ASPP1_MOUSE	0	K.KQEVQTAILR.V	225	234	1	Ppp1r13b
19371	58.37	5119	544.319	544.318	2	19348	405129	m10006_KI_Hippo_12_TrypLysC_2MC_2Mods_TMT_IAA_20ppm_0.9Da	544.319	-0.61	2.296	0.286	12/12	sp|P16460|ASSY_MOUSE	1	R.IDIVENR.F	266	272	0	Ass1
19376	58.38	5122	453.592	453.592	3	19348	405129	m10006_KI_Hippo_12_TrypLysC_2MC_2Mods_TMT_IAA_20ppm_0.9Da	453.592	-1.07	1.416	0.444	18/32	sp|Q91V92|ACLY_MOUSE	2	K.EHEVTIFVR.R	370	378	0	Acly
19383	58.39	5127	705.873	705.873	2	19348	405129	m10006_KI_Hippo_12_TrypLysC_2MC_2Mods_TMT_IAA_20ppm_0.9Da	705.875	-2.22	2.499	0.425	14/18	sp|Q64521|GPDM_MOUSE	1	R.NYLSSDVEVR.R	381	390	0	Gpd2
19389	58.41	5128	679.884	679.883	2	19369	405129	m10006_KI_Hippo_12_TrypLysC_2MC_2Mods_TMT_IAA_20ppm_0.9Da	679.885	-1.63	3.077	0.501	14/16	sp|Q91V92|ACLY_MOUSE	2	K.EHEVTIFVR.R	370	378	0	Acly
19404	58.44	5135	718.865	718.865	2	19388	405129	m10006_KI_Hippo_12_TrypLysC_2MC_2Mods_TMT_IAA_20ppm_0.9Da	718.865	0.84	3.556	0.532	17/18	sp|P46460|NSF_MOUSE	0	K.LFADAEEEQR.R	305	314	0	Nsf
19408	58.45	5138	634.35	634.349	2	19388	405129	m10006_KI_Hippo_12_TrypLysC_2MC_2Mods_TMT_IAA_20ppm_0.9Da	634.35	-0.48	2.387	0.355	12/12	sp|Q6A4J8|UBP7_MOUSE	4	K.GFIDDDK.V	183	189	0	Usp7
19419	58.48	5144	447.284	447.284	3	19388	405129	m10006_KI_Hippo_12_TrypLysC_2MC_2Mods_TMT_IAA_20ppm_0.9Da	447.284	-0.21	2.716	0.371	20/40	sp|Q8BG81|PDIP3_MOUSE	2	R.LSVRPGIGGVR.S	21	31	1	Poldip3
19424	58.49	5147	479.582	479.582	3	19403	405129	m10006_KI_Hippo_12_TrypLysC_2MC_2Mods_TMT_IAA_20ppm_0.9Da	479.579	5.95	3.366	0.451	25/36	sp|P46460|NSF_MOUSE	0	K.LFADAEEEQR.R	305	314	0	Nsf
19426	58.49	5149	536.972	536.972	3	19403	405129	m10006_KI_Hippo_12_TrypLysC_2MC_2Mods_TMT_IAA_20ppm_0.9Da	536.968	6.56	4.43	0.676	25/40	sp|P08779|K1C16_HUMAN_contaminant	13	K.TRLEQEIATYR.R	408	418	1	KRT16
19446	58.54	5157	804.95	804.949	2	19422	405129	m10006_KI_Hippo_12_TrypLysC_2MC_2Mods_TMT_IAA_20ppm_0.9Da	804.949	1.2	3.909	0.512	15/20	sp|P08779|K1C16_HUMAN_contaminant	13	K.TRLEQEIATYR.R	408	418	1	KRT16
19447	58.55	5158	411.26	411.26	3	19422	405129	m10006_KI_Hippo_12_TrypLysC_2MC_2Mods_TMT_IAA_20ppm_0.9Da	411.26	-0.44	2.947	0.021	16/24	sp|P08553|NFM_MOUSE	0	K.VEEVAVK.E	586	592	0	Nefm
19454	58.57	5162	643.914	643.914	2	19422	405129	m10006_KI_Hippo_12_TrypLysC_2MC_2Mods_TMT_IAA_20ppm_0.9Da	643.913	0.45	2.84	0	12/12	sp|Q99LI8|HGS_MOUSE	2	R.QIQLAQK.L	505	511	0	Hgs
19463	58.59	5166	566.332	566.332	2	19439	405129	m10006_KI_Hippo_12_TrypLysC_2MC_2Mods_TMT_IAA_20ppm_0.9Da	566.332	0.46	2.65	0.288	14/14	sp|Q9QXS1|PLEC_MOUSE	16	K.GLVEDTLR.Q	2056	2063	0	Plec
19464	58.6	5167	659.393	659.394	2	19439	405129	m10006_KI_Hippo_12_TrypLysC_2MC_2Mods_TMT_IAA_20ppm_0.9Da	659.393	0.59	2.668	0.032	12/12	##sp|Q9DCU9|HOGA1_MOUSE	1	R.NLNEELK.G	266	272	0	##Hoga1
19486	58.67	5178	1002.55	1002.55	2	19458	405129	m10006_KI_Hippo_12_TrypLysC_2MC_2Mods_TMT_IAA_20ppm_0.9Da	1002.54	7.58	4.908	0.525	24/26	sp|P14231|AT1B2_MOUSE	1	R.INAANIATDDERDK.F	263	276	1	Atp1b2
19492	58.68	5182	702.896	702.896	2	19473	405129	m10006_KI_Hippo_12_TrypLysC_2MC_2Mods_TMT_IAA_20ppm_0.9Da	702.895	0.93	3.041	0.553	16/18	sp|Q64096|MCF2L_MOUSE	14	K.VLTSQLQACR.E	944	953	0	Mcf2l
19495	58.69	5183	672.389	672.39	2	19473	405129	m10006_KI_Hippo_12_TrypLysC_2MC_2Mods_TMT_IAA_20ppm_0.9Da	672.39	-0.92	2.809	0.36	12/12	sp|Q8CI71|CC132_MOUSE	3	K.QSVNYFK.N	444	450	0	Ccdc132
19503	58.72	5187	665.361	665.361	2	19473	405129	m10006_KI_Hippo_12_TrypLysC_2MC_2Mods_TMT_IAA_20ppm_0.9Da	665.361	0.83	3.345	0.536	16/18	sp|P30999|CTND1_MOUSE	18	K.NCDGVPALVR.L	449	458	0	Ctnnd1
19511	58.74	5191	712.42	712.421	2	19488	405129	m10006_KI_Hippo_12_TrypLysC_2MC_2Mods_TMT_IAA_20ppm_0.9Da	712.419	0.69	3.641	0.451	16/16	sp|F8VPU2|FARP1_MOUSE	0	R.GLTASNQFK.V	795	803	0	Farp1
19516	58.75	5194	499.243	499.243	3	19488	405129	m10006_KI_Hippo_12_TrypLysC_2MC_2Mods_TMT_IAA_20ppm_0.9Da	499.243	-0.36	4.029	0.662	24/32	tr|A2RTH5|A2RTH5_MOUSE	0	R.HYCLCWATR.G	312	320	0	Lcmt1
19530	58.79	5203	644.898	644.898	2	19505	405129	m10006_KI_Hippo_12_TrypLysC_2MC_2Mods_TMT_IAA_20ppm_0.9Da	644.898	0.43	2.471	0.242	12/12	sp|Q6EDY6|LR16A_MOUSE	3	R.VVDEQLK.D	774	780	0	Lrrc16a
19537	58.81	5205	749.365	749.364	2	19522	405129	m10006_KI_Hippo_12_TrypLysC_2MC_2Mods_TMT_IAA_20ppm_0.9Da	749.364	0.88	4.238	0.607	19/20	sp|P68254|1433T_MOUSE	3	R.YLAEVACGDDR.K	128	138	0	Ywhaq
19542	58.82	5207	723.422	723.422	2	19522	405129	m10006_KI_Hippo_12_TrypLysC_2MC_2Mods_TMT_IAA_20ppm_0.9Da	723.422	0.81	3.396	0.446	16/16	sp|Q3UMB5|SMCR8_MOUSE	1	K.ANELANVEK.S	233	241	0	Smcr8
19543	58.83	5208	589.795	589.795	2	19522	405129	m10006_KI_Hippo_12_TrypLysC_2MC_2Mods_TMT_IAA_20ppm_0.9Da	589.795	0.65	2.064	0.202	10/12	sp|Q923Q2|STA13_MOUSE	7	K.EACDWLR.A	62	68	0	Stard13
19546	58.84	5209	680.931	680.931	2	19522	405129	m10006_KI_Hippo_12_TrypLysC_2MC_2Mods_TMT_IAA_20ppm_0.9Da	680.932	-1.82	3.28	0.555	14/14	sp|P54276|MSH6_MOUSE	0	K.QVVTLQSK.S	886	893	0	Msh6
19547	58.84	5210	702.399	702.4	2	19522	405129	m10006_KI_Hippo_12_TrypLysC_2MC_2Mods_TMT_IAA_20ppm_0.9Da	702.398	1.86	2.26	0.22	10/18	sp|P70296|PEBP1_MOUSE	2	K.VLTPTQVM*NR.P	40	49	0	Pebp1
19553	58.86	5212	654.347	654.346	2	19535	405129	m10006_KI_Hippo_12_TrypLysC_2MC_2Mods_TMT_IAA_20ppm_0.9Da	654.345	3.06	3.313	0.275	16/18	sp|Q8BGQ7|SYAC_MOUSE	0	K.SIDTGMGLER.L	237	246	0	Aars
19554	58.86	5213	658.897	658.897	2	19535	405129	m10006_KI_Hippo_12_TrypLysC_2MC_2Mods_TMT_IAA_20ppm_0.9Da	658.895	2.67	2.245	0.281	13/14	sp|P63017|HSP7C_MOUSE	1	R.GTLDPVEK.A	312	319	0	Hspa8
19561	58.88	5217	501.774	502.025	4	19535	405129	m10006_KI_Hippo_12_TrypLysC_2MC_2Mods_TMT_IAA_20ppm_0.9Da	501.774	-0.18	2.37	0.258	31/78	sp|P14231|AT1B2_MOUSE	1	R.INAANIATDDERDK.F	263	276	1	Atp1b2
19566	58.89	5219	494.311	494.311	2	19552	405129	m10006_KI_Hippo_12_TrypLysC_2MC_2Mods_TMT_IAA_20ppm_0.9Da	494.311	0	2.375	0.231	10/12	sp|Q03141|MARK3_MOUSE	13	R.LSLNGVR.F	723	729	0	Mark3
19575	58.91	5226	840.758	841.091	3	19552	405129	m10006_KI_Hippo_12_TrypLysC_2MC_2Mods_TMT_IAA_20ppm_0.9Da	840.757	0.78	4.829	0.498	27/56	sp|Q62261|SPTB2_MOUSE	1	K.KQEDFMTTM*DANEEK.I	1210	1224	1	Sptbn1
19582	58.93	5228	448.574	448.574	3	19552	405129	m10006_KI_Hippo_12_TrypLysC_2MC_2Mods_TMT_IAA_20ppm_0.9Da	448.575	-0.4	1.936	0.105	20/32	sp|P15105|GLNA_MOUSE	0	R.M*GDHLWIAR.F	214	222	0	Glul
19599	58.99	5236	756.394	756.393	2	19565	405129	m10006_KI_Hippo_12_TrypLysC_2MC_2Mods_TMT_IAA_20ppm_0.9Da	756.394	-0.19	1.723	0.219	13/14	sp|P20357|MTAP2_MOUSE	3	K.M*EFPEQEK.F	159	166	0	Map2
19604	59	5239	530.64	530.64	3	19586	405129	m10006_KI_Hippo_12_TrypLysC_2MC_2Mods_TMT_IAA_20ppm_0.9Da	530.64	-0.48	3.344	0.384	22/32	tr|E9Q3L2|E9Q3L2_MOUSE	1	K.SHLQEYLNK.H	1020	1028	0	Pi4ka
19607	59.01	5240	706.032	706.032	3	19586	405129	m10006_KI_Hippo_12_TrypLysC_2MC_2Mods_TMT_IAA_20ppm_0.9Da	706.032	-0.13	3.146	0.368	24/64	sp|Q80UJ7|RB3GP_MOUSE	0	K.TSLSDSTTSAYPGDAGK.T	535	551	0	Rab3gap1
19608	59.01	5241	728.887	728.886	2	19586	405129	m10006_KI_Hippo_12_TrypLysC_2MC_2Mods_TMT_IAA_20ppm_0.9Da	728.885	1.95	2.554	0.595	14/18	sp|Q8R1A4|DOCK7_MOUSE	3	R.DVYVPNTTYR.N	552	561	0	Dock7
19611	59.02	5243	486.947	486.947	3	19586	405129	m10006_KI_Hippo_12_TrypLysC_2MC_2Mods_TMT_IAA_20ppm_0.9Da	486.947	0.08	2.697	0.624	23/40	sp|P11983|TCPA_MOUSE	1	K.IHPTSVISGYR.L	112	122	0	Tcp1
19619	59.04	5246	594.053	594.053	4	19601	405129	m10006_KI_Hippo_12_TrypLysC_2MC_2Mods_TMT_IAA_20ppm_0.9Da	594.052	1.82	3.672	0.628	38/90	sp|P12023|A4_MOUSE	1	K.YLETPGDENEHAHFQK.A	378	393	0	App
19625	59.06	5251	630.82	631.071	4	19601	405129	m10006_KI_Hippo_12_TrypLysC_2MC_2Mods_TMT_IAA_20ppm_0.9Da	630.82	0.03	2.772	0.095	27/84	sp|Q62261|SPTB2_MOUSE	1	K.KQEDFMTTM*DANEEK.I	1210	1224	1	Sptbn1
19640	59.1	5258	644.687	644.688	3	19618	405129	m10006_KI_Hippo_12_TrypLysC_2MC_2Mods_TMT_IAA_20ppm_0.9Da	644.686	1.84	3.869	0.577	30/64	sp|Q9JL04|FMN2_MOUSE	0	R.GATADDSGGGSPVLAAK.A	483	499	0	Fmn2
19646	59.12	5260	754.413	754.413	2	19618	405129	m10006_KI_Hippo_12_TrypLysC_2MC_2Mods_TMT_IAA_20ppm_0.9Da	754.413	0.25	3.527	0.405	16/16	sp|O88738|BIRC6_MOUSE	6	K.EGNECLLSK.T	1377	1385	0	Birc6
19647	59.12	5261	434.593	434.593	3	19618	405129	m10006_KI_Hippo_12_TrypLysC_2MC_2Mods_TMT_IAA_20ppm_0.9Da	434.593	0.08	2.708	0.231	18/24	sp|Q68EF6|BEGIN_MOUSE	1	R.VSLHMEK.H	154	160	0	Begain
19651	59.13	5263	499.912	499.912	3	19633	405129	m10006_KI_Hippo_12_TrypLysC_2MC_2Mods_TMT_IAA_20ppm_0.9Da	499.912	0.76	2.697	0.501	29/40	sp|P68254|1433T_MOUSE	3	R.YLAEVACGDDR.K	128	138	0	Ywhaq
19652	59.13	5264	739.408	739.908	2	19633	405129	m10006_KI_Hippo_12_TrypLysC_2MC_2Mods_TMT_IAA_20ppm_0.9Da	739.407	1.33	3.832	0.521	19/22	sp|Q8R035|ICT1_MOUSE	2	K.AGELVLTSESSR.Y	130	141	0	Ict1
19655	59.14	5265	684.912	684.912	2	19633	405129	m10006_KI_Hippo_12_TrypLysC_2MC_2Mods_TMT_IAA_20ppm_0.9Da	684.912	0.3	2.172	0.236	13/18	sp|P33173|KIF1A_MOUSE	4	K.DVLSPLRPSR.R	1090	1099	1	Kif1a
19656	59.15	5266	636.882	636.883	2	19633	405129	m10006_KI_Hippo_12_TrypLysC_2MC_2Mods_TMT_IAA_20ppm_0.9Da	636.882	1.04	2.338	0.249	11/12	tr|E9Q6J5|E9Q6J5_MOUSE	0	K.VDENPLK.K	3022	3028	0	Bod1l
19663	59.17	5270	825.911	825.912	2	19633	405129	m10006_KI_Hippo_12_TrypLysC_2MC_2Mods_TMT_IAA_20ppm_0.9Da	825.911	0.87	2.469	0.166	16/20	sp|Q62261|SPTB2_MOUSE	1	K.QQMLENQM*EVR.K	1422	1432	0	Sptbn1
19666	59.18	5271	518.654	518.652	3	19650	405129	m10006_KI_Hippo_12_TrypLysC_2MC_2Mods_TMT_IAA_20ppm_0.9Da	518.652	2.88	2.899	0.301	21/32	sp|Q62261|SPTB2_MOUSE	1	K.LLTQHENIK.N	1100	1108	0	Sptbn1
19668	59.18	5273	794.929	794.929	2	19650	405129	m10006_KI_Hippo_12_TrypLysC_2MC_2Mods_TMT_IAA_20ppm_0.9Da	794.928	0.87	4.04	0.605	21/26	sp|Q9DC28|KC1D_MOUSE	1	R.GAPVNVSSSDLTGR.Q	376	389	0	Csnk1d
19671	59.19	5274	777.475	777.475	2	19650	405129	m10006_KI_Hippo_12_TrypLysC_2MC_2Mods_TMT_IAA_20ppm_0.9Da	777.474	0.67	3.823	0.401	16/16	sp|Q62261|SPTB2_MOUSE	1	K.LLTQHENIK.N	1100	1108	0	Sptbn1
19672	59.19	5275	791.736	792.07	3	19650	405129	m10006_KI_Hippo_12_TrypLysC_2MC_2Mods_TMT_IAA_20ppm_0.9Da	791.734	2.73	6.237	0.624	33/60	sp|P12023|A4_MOUSE	1	K.YLETPGDENEHAHFQK.A	378	393	0	App
19679	59.21	5278	966.527	967.03	2	19650	405129	m10006_KI_Hippo_12_TrypLysC_2MC_2Mods_TMT_IAA_20ppm_0.9Da	966.526	1.34	5.641	0.621	27/32	sp|Q9JL04|FMN2_MOUSE	0	R.GATADDSGGGSPVLAAK.A	483	499	0	Fmn2
19685	59.23	5280	695.058	695.393	3	19665	405129	m10006_KI_Hippo_12_TrypLysC_2MC_2Mods_TMT_IAA_20ppm_0.9Da	695.058	0.8	3.925	0.577	29/56	sp|Q8BPN8|DMXL2_MOUSE	3	K.DATPPPVPAERPSYK.E	2427	2441	1	Dmxl2
19686	59.24	5281	623.4	623.401	2	19665	405129	m10006_KI_Hippo_12_TrypLysC_2MC_2Mods_TMT_IAA_20ppm_0.9Da	623.4	0.51	2.858	0.329	12/12	sp|Q8CJ40|CROCC_MOUSE	2	K.QQALSLK.E	1062	1068	0	Crocc
19687	59.24	5282	528.816	528.816	2	19665	405129	m10006_KI_Hippo_12_TrypLysC_2MC_2Mods_TMT_IAA_20ppm_0.9Da	528.816	-0.55	2.782	0.416	12/12	sp|Q8VDM4|PSMD2_MOUSE	1	R.PALEELR.R	73	79	0	Psmd2
19703	59.28	5291	717.914	717.914	2	19684	405129	m10006_KI_Hippo_12_TrypLysC_2MC_2Mods_TMT_IAA_20ppm_0.9Da	717.914	0.8	3.131	0.308	14/16	sp|Q91ZU6|DYST_MOUSE	7	K.TSLADDNLK.L	6593	6601	0	Dst
19707	59.29	5293	799.78	799.78	3	19684	405129	m10006_KI_Hippo_12_TrypLysC_2MC_2Mods_TMT_IAA_20ppm_0.9Da	799.779	1.01	6.97	0.552	40/56	sp|Q6ZWR6|SYNE1_MOUSE	2	K.IKDEPIDTGNHDEVK.H	1150	1164	1	Syne1
19714	59.32	5296	742.896	743.398	2	19684	405129	m10006_KI_Hippo_12_TrypLysC_2MC_2Mods_TMT_IAA_20ppm_0.9Da	742.895	1.52	3.093	0.132	16/16	sp|P13647|K2C5_HUMAN_contaminant	9	K.DVDAAYMNK.V	278	286	0	KRT5
19718	59.33	5298	609.639	609.972	3	19684	405129	m10006_KI_Hippo_12_TrypLysC_2MC_2Mods_TMT_IAA_20ppm_0.9Da	609.638	0.91	2.283	0.48	16/40	sp|P16546|SPTN1_MOUSE	4	R.DTEQVDNWM*SK.Q	475	485	0	Sptan1
19721	59.34	5299	583.342	583.342	3	19701	405129	m10006_KI_Hippo_12_TrypLysC_2MC_2Mods_TMT_IAA_20ppm_0.9Da	583.342	0.39	3.74	0.354	28/44	sp|Q9Z0J4|NOS1_MOUSE	6	R.LEDAPPANHVVK.V	1051	1062	0	Nos1
19744	59.41	5312	462.291	462.29	3	19720	405129	m10006_KI_Hippo_12_TrypLysC_2MC_2Mods_TMT_IAA_20ppm_0.9Da	462.29	0.35	3.272	0.494	20/28	sp|Q9WV31|ARC_MOUSE	0	R.HLLTEVSK.Q	48	55	0	Arc
19745	59.41	5313	754.414	754.916	2	19720	405129	m10006_KI_Hippo_12_TrypLysC_2MC_2Mods_TMT_IAA_20ppm_0.9Da	754.413	1.15	2.937	0.325	15/16	sp|O88738|BIRC6_MOUSE	6	K.EGNECLLSK.T	1377	1385	0	Birc6
19755	59.44	5318	553.296	553.296	2	19737	405129	m10006_KI_Hippo_12_TrypLysC_2MC_2Mods_TMT_IAA_20ppm_0.9Da	553.296	1.04	2.34	0.174	10/12	sp|Q00493|CBPE_MOUSE	0	R.NFPDLDR.I	190	196	0	Cpe
19758	59.45	5319	592.659	592.995	3	19737	405129	m10006_KI_Hippo_12_TrypLysC_2MC_2Mods_TMT_IAA_20ppm_0.9Da	592.659	1.05	3.558	0.423	22/44	sp|Q9R194|CRY2_MOUSE	0	R.VTEMPTQEPASK.D	579	590	0	Cry2
19768	59.47	5324	888.485	888.485	2	19737	405129	m10006_KI_Hippo_12_TrypLysC_2MC_2Mods_TMT_IAA_20ppm_0.9Da	888.484	0.29	3.887	0.499	19/22	sp|Q9R194|CRY2_MOUSE	0	R.VTEMPTQEPASK.D	579	590	0	Cry2
19772	59.49	5326	456.944	456.944	3	19752	405129	m10006_KI_Hippo_12_TrypLysC_2MC_2Mods_TMT_IAA_20ppm_0.9Da	456.944	0.09	2.316	0.447	19/36	sp|P33173|KIF1A_MOUSE	4	K.DVLSPLRPSR.R	1090	1099	1	Kif1a
19783	59.52	5332	745.928	745.927	2	19752	405129	m10006_KI_Hippo_12_TrypLysC_2MC_2Mods_TMT_IAA_20ppm_0.9Da	745.927	0.98	3.053	0.337	15/16	sp|Q9EQK5|MVP_MOUSE	1	K.ILDQSEAEK.A	693	701	0	Mvp
19786	59.53	5333	1031.11	1031.44	3	19752	405129	m10006_KI_Hippo_12_TrypLysC_2MC_2Mods_TMT_IAA_20ppm_0.9Da	1031.11	0.64	6.018	0.723	33/96	sp|Q9WU60|ATRN_MOUSE	0	R.CNPGTGQCVCPTGWVGEQCQHCGGR.F	110	134	0	Atrn
19791	59.54	5336	609.895	609.895	2	19771	405129	m10006_KI_Hippo_12_TrypLysC_2MC_2Mods_TMT_IAA_20ppm_0.9Da	609.895	1.07	2.89	0.129	12/12	sp|Q8K4F5|ABHDB_MOUSE	1	K.QLSSVVK.E	197	203	0	Abhd11
19796	59.56	5338	636.851	637.354	2	19771	405129	m10006_KI_Hippo_12_TrypLysC_2MC_2Mods_TMT_IAA_20ppm_0.9Da	636.85	1.52	2.439	0.352	14/18	sp|P98203|ARVC_MOUSE	4	R.DCGGVPALVR.L	443	452	0	Arvcf
19797	59.56	5339	533.832	533.832	2	19771	405129	m10006_KI_Hippo_12_TrypLysC_2MC_2Mods_TMT_IAA_20ppm_0.9Da	533.832	0.49	2.072	0.336	14/14	sp|Q922Q1|MARC2_MOUSE	1	R.LGLPGQPR.S	12	19	0	Marc2
19814	59.61	5349	579	579	3	19788	405129	m10006_KI_Hippo_12_TrypLysC_2MC_2Mods_TMT_IAA_20ppm_0.9Da	578.999	1.1	2.495	0.286	22/40	sp|P03995|GFAP_MOUSE	0	K.TVEMRDGEVIK.D	409	419	1	Gfap
19817	59.61	5351	700.41	700.41	2	19788	405129	m10006_KI_Hippo_12_TrypLysC_2MC_2Mods_TMT_IAA_20ppm_0.9Da	700.409	0.86	3.284	0.265	16/18	sp|Q6WQJ1|DGLA_MOUSE	0	K.SPSQQEILLR.A	954	963	0	Dagla
19826	59.64	5354	495.599	495.6	3	19807	405129	m10006_KI_Hippo_12_TrypLysC_2MC_2Mods_TMT_IAA_20ppm_0.9Da	495.599	0.92	2.368	0.307	16/32	sp|P13647|K2C5_HUMAN_contaminant	9	K.DVDAAYMNK.V	278	286	0	KRT5
19827	59.64	5355	725.878	725.879	2	19807	405129	m10006_KI_Hippo_12_TrypLysC_2MC_2Mods_TMT_IAA_20ppm_0.9Da	725.878	0.63	3.084	0.591	18/20	sp|P61922|GABT_MOUSE	2	R.GNYLVDVDGNR.M	82	92	0	Abat
19831	59.65	5357	673.019	673.353	3	19807	405129	m10006_KI_Hippo_12_TrypLysC_2MC_2Mods_TMT_IAA_20ppm_0.9Da	673.019	-0.57	5.556	0.579	26/48	sp|P28663|SNAB_MOUSE	1	K.AIAHYEQSADYYK.G	141	153	0	Napb
19840	59.67	5361	561.33	561.33	2	19824	405129	m10006_KI_Hippo_12_TrypLysC_2MC_2Mods_TMT_IAA_20ppm_0.9Da	561.329	0.45	2.553	0.234	12/14	sp|Q3U1V6|UEVLD_MOUSE	0	K.LSTFPATR.V	306	313	0	Uevld
19842	59.68	5363	739.919	739.921	2	19824	405129	m10006_KI_Hippo_12_TrypLysC_2MC_2Mods_TMT_IAA_20ppm_0.9Da	739.918	1.87	3.777	0.428	18/18	sp|P70195|PSB7_MOUSE	0	R.ATEGMVVADK.N	63	72	0	Psmb7
19856	59.72	5370	425.592	425.592	3	19824	405129	m10006_KI_Hippo_12_TrypLysC_2MC_2Mods_TMT_IAA_20ppm_0.9Da	425.592	-0.2	3.172	0.343	20/28	tr|E9Q735|E9Q735_MOUSE	1	R.RPMYPILR.Y	746	753	1	Ube4a
19857	59.72	5371	951.973	951.973	2	19824	405129	m10006_KI_Hippo_12_TrypLysC_2MC_2Mods_TMT_IAA_20ppm_0.9Da	951.972	0.78	5.436	0.756	27/30	sp|Q9CYS6|CB072_MOUSE	1	R.PGCPASSLAVQEAACR.A	178	193	0
19861	59.73	5372	616.653	616.987	3	19839	405129	m10006_KI_Hippo_12_TrypLysC_2MC_2Mods_TMT_IAA_20ppm_0.9Da	616.653	0.25	4.867	0.547	34/52	sp|Q9DB77|QCR2_MOUSE	0	R.YEDSNNLGTSHLLR.L	71	84	0	Uqcrc2
19862	59.73	5373	634.984	634.984	3	19839	405129	m10006_KI_Hippo_12_TrypLysC_2MC_2Mods_TMT_IAA_20ppm_0.9Da	634.984	1.29	4.527	0.748	29/60	sp|Q9CYS6|CB072_MOUSE	1	R.PGCPASSLAVQEAACR.A	178	193	0
19863	59.73	5374	548.838	548.837	2	19839	405129	m10006_KI_Hippo_12_TrypLysC_2MC_2Mods_TMT_IAA_20ppm_0.9Da	548.837	0.46	2.587	0.465	16/16	sp|Q61578|ADRO_MOUSE	0	K.AGLLPSGPR.P	430	438	0	Fdxr
19866	59.74	5375	663.978	664.313	3	19839	405129	m10006_KI_Hippo_12_TrypLysC_2MC_2Mods_TMT_IAA_20ppm_0.9Da	663.982	-6.04	4.502	0.16	27/56	sp|P60879|SNP25_MOUSE	1	R.HM*ALDMGNEIDTQNR.Q	162	176	0	Snap25
19873	59.76	5378	871.956	871.957	2	19860	405129	m10006_KI_Hippo_12_TrypLysC_2MC_2Mods_TMT_IAA_20ppm_0.9Da	871.955	0.51	4.392	0.645	22/22	sp|O08579|EMD_MOUSE	3	K.TYGEPESVGMSK.S	105	116	0	Emd
19877	59.77	5380	491.789	491.789	4	19860	405129	m10006_KI_Hippo_12_TrypLysC_2MC_2Mods_TMT_IAA_20ppm_0.9Da	491.789	1.34	3.725	0.521	30/72	sp|Q3U3W5|ANM9_MOUSE	1	R.HIEDEAAVLQRPK.S	640	652	1	Prmt9
19882	59.79	5384	632.662	632.662	3	19860	405129	m10006_KI_Hippo_12_TrypLysC_2MC_2Mods_TMT_IAA_20ppm_0.9Da	632.661	1.84	3.474	0.389	36/60	sp|Q62108|DLG4_MOUSE	2	R.EQLM*NSSLGSGTASLR.S	409	424	0	Dlg4
19898	59.83	5392	801.389	801.39	2	19871	405129	m10006_KI_Hippo_12_TrypLysC_2MC_2Mods_TMT_IAA_20ppm_0.9Da	801.388	1.28	2.266	0.583	20/22	sp|Q5SSL4|ABR_MOUSE	5	K.DGFLVEM*SESSR.K	305	316	0	Abr
19905	59.85	5395	882.943	883.443	2	19871	405129	m10006_KI_Hippo_12_TrypLysC_2MC_2Mods_TMT_IAA_20ppm_0.9Da	882.941	2.18	3.76	0.652	16/24	tr|Q80X98|Q80X98_MOUSE	0	R.SQWETPSPTPSYR.D	229	241	0	Dhx38
19908	59.86	5396	599.835	599.835	2	19892	405129	m10006_KI_Hippo_12_TrypLysC_2MC_2Mods_TMT_IAA_20ppm_0.9Da	599.835	0.26	3.029	0.519	15/16	sp|Q9EPR5|SORC2_MOUSE	0	R.SFTSALTSR.V	689	697	0	Sorcs2
19916	59.88	5400	493.614	493.615	3	19892	405129	m10006_KI_Hippo_12_TrypLysC_2MC_2Mods_TMT_IAA_20ppm_0.9Da	493.614	0.04	2.501	0.092	22/36	sp|P70195|PSB7_MOUSE	0	R.ATEGMVVADK.N	63	72	0	Psmb7
19917	59.89	5401	466.28	466.28	3	19892	405129	m10006_KI_Hippo_12_TrypLysC_2MC_2Mods_TMT_IAA_20ppm_0.9Da	466.28	-0.8	4.01	0.634	27/40	sp|Q9CZU6|CISY_MOUSE	1	R.VVPGYGHAVLR.K	341	351	0	Cs
19921	59.9	5404	1006.54	1007.04	2	19892	405129	m10006_KI_Hippo_12_TrypLysC_2MC_2Mods_TMT_IAA_20ppm_0.9Da	1006.54	0.55	5.497	0.657	25/26	sp|Q8C4Q6|AIDA_MOUSE	1	R.SAALQSTQSQEEFK.L	74	87	0	Aida
19925	59.91	5405	671.36	671.695	3	19907	405129	m10006_KI_Hippo_12_TrypLysC_2MC_2Mods_TMT_IAA_20ppm_0.9Da	671.362	-1.77	4.765	0.613	28/52	sp|Q8C4Q6|AIDA_MOUSE	1	R.SAALQSTQSQEEFK.L	74	87	0	Aida
19930	59.93	5409	654.395	654.394	2	19907	405129	m10006_KI_Hippo_12_TrypLysC_2MC_2Mods_TMT_IAA_20ppm_0.9Da	654.392	4.6	2.075	0.19	11/12	sp|Q3UHQ6|DOP2_MOUSE	1	R.TSIQCLK.Q	1009	1015	0	Dopey2
19934	59.94	5411	924.477	924.476	2	19907	405129	m10006_KI_Hippo_12_TrypLysC_2MC_2Mods_TMT_IAA_20ppm_0.9Da	924.476	0.52	4.428	0.601	24/26	sp|Q9DB77|QCR2_MOUSE	0	R.YEDSNNLGTSHLLR.L	71	84	0	Uqcrc2
19937	59.95	5412	838.426	838.425	2	19907	405129	m10006_KI_Hippo_12_TrypLysC_2MC_2Mods_TMT_IAA_20ppm_0.9Da	838.425	0.61	1.959	0.13	11/18	sp|P54285|CACB3_MOUSE	16	K.GYEVTDM*MQK.A	189	198	0	Cacnb3
19938	59.95	5413	790.912	790.912	2	19907	405129	m10006_KI_Hippo_12_TrypLysC_2MC_2Mods_TMT_IAA_20ppm_0.9Da	790.912	-0.24	3.327	0.445	18/18	sp|Q3U2A8|SYVM_MOUSE	3	R.CQEMGDLAAK.A	484	493	0	Vars2
19943	59.97	5415	784.44	784.44	2	19924	405129	m10006_KI_Hippo_12_TrypLysC_2MC_2Mods_TMT_IAA_20ppm_0.9Da	784.44	-0.01	4.16	0.517	18/18	sp|P50285|FMO1_MOUSE	0	K.VEDGQASLYK.Y	345	354	0	Fmo1
19950	59.99	5418	703.694	703.693	3	19924	405129	m10006_KI_Hippo_12_TrypLysC_2MC_2Mods_TMT_IAA_20ppm_0.9Da	703.694	-0.26	5.37	0.662	35/64	sp|P47708|RP3A_MOUSE	0	K.EQLQAGWSVHPGAQTDR.Q	23	39	0	Rph3a
19961	60.02	5423	960.497	960.496	2	19941	405129	m10006_KI_Hippo_12_TrypLysC_2MC_2Mods_TMT_IAA_20ppm_0.9Da	960.496	0.48	2.965	0.474	13/24	sp|Q9Z218|DPP6_MOUSE	3	K.LPTATAKEEEEED.-	792	804	1	Dpp6
19962	60.02	5424	633.877	633.877	2	19941	405129	m10006_KI_Hippo_12_TrypLysC_2MC_2Mods_TMT_IAA_20ppm_0.9Da	633.877	0.5	2.584	0.311	12/12	sp|Q8BWQ6|CP062_MOUSE	4	K.FLAENSK.L	856	862	0
19963	60.02	5425	543.651	543.65	3	19941	405129	m10006_KI_Hippo_12_TrypLysC_2MC_2Mods_TMT_IAA_20ppm_0.9Da	543.651	0.44	4.089	0.515	26/36	sp|Q9CQW2|ARL8B_MOUSE	0	K.RDLPNALDEK.Q	132	141	1	Arl8b
19968	60.03	5427	594.997	594.997	3	19941	405129	m10006_KI_Hippo_12_TrypLysC_2MC_2Mods_TMT_IAA_20ppm_0.9Da	594.997	0.51	3.838	0.35	26/44	sp|Q6P2L7|CASC4_MOUSE	4	K.NIPNVPENDANK.N	215	226	0	Casc4
19986	60.08	5438	626.869	626.869	2	19960	405129	m10006_KI_Hippo_12_TrypLysC_2MC_2Mods_TMT_IAA_20ppm_0.9Da	626.869	0.26	2.128	0.087	12/12	sp|P59672|ANS1A_MOUSE	2	K.FIDASNK.N	1008	1014	0	Anks1a
19995	60.1	5441	640.667	640.667	3	19975	405129	m10006_KI_Hippo_12_TrypLysC_2MC_2Mods_TMT_IAA_20ppm_0.9Da	640.667	0.99	2.304	0.407	20/48	sp|Q9Z218|DPP6_MOUSE	3	K.LPTATAKEEEEED.-	792	804	1	Dpp6
20001	60.12	5445	891.992	891.991	2	19975	405129	m10006_KI_Hippo_12_TrypLysC_2MC_2Mods_TMT_IAA_20ppm_0.9Da	891.991	0.61	3.596	0.537	19/22	sp|Q6P2L7|CASC4_MOUSE	4	K.NIPNVPENDANK.N	215	226	0	Casc4
20010	60.14	5449	492.824	492.824	2	19994	405129	m10006_KI_Hippo_12_TrypLysC_2MC_2Mods_TMT_IAA_20ppm_0.9Da	492.824	-0.02	2.389	0.272	11/12	sp|Q8CJ19|MICA3_MOUSE	8	K.AVLSPIR.S	1213	1219	0	Mical3
20012	60.14	5451	776.067	776.401	3	19994	405129	m10006_KI_Hippo_12_TrypLysC_2MC_2Mods_TMT_IAA_20ppm_0.9Da	776.066	1.41	4.327	0.517	35/60	sp|P35436|NMDE1_MOUSE	0	R.NPLHNEDGLPNNDQYK.L	1170	1185	0	Grin2a
20014	60.15	5452	568.339	568.339	2	19994	405129	m10006_KI_Hippo_12_TrypLysC_2MC_2Mods_TMT_IAA_20ppm_0.9Da	568.339	0.55	1.739	0.245	12/14	sp|P12849|KAP1_MOUSE	3	R.ILM*GSTLR.K	234	241	0	Prkar1b
20026	60.18	5458	725.879	727.383	2	19994	405129	m10006_KI_Hippo_12_TrypLysC_2MC_2Mods_TMT_IAA_20ppm_0.9Da	725.878	1.05	2.286	0.545	17/20	sp|P61922|GABT_MOUSE	2	R.GNYLVDVDGNR.M	82	92	0	Abat
20031	60.19	5460	581.329	581.329	2	20009	405129	m10006_KI_Hippo_12_TrypLysC_2MC_2Mods_TMT_IAA_20ppm_0.9Da	581.329	1.02	2.708	0.305	13/14	sp|Q9Z1Q2|ABHGA_MOUSE	0	R.VMVEEGLR.A	461	468	0	Abhd16a
20032	60.19	5461	614.339	614.34	2	20009	405129	m10006_KI_Hippo_12_TrypLysC_2MC_2Mods_TMT_IAA_20ppm_0.9Da	614.338	1.87	3.009	0.505	16/16	sp|P12815|PDCD6_MOUSE	0	K.QALSGFGYR.L	117	125	0	Pdcd6
20036	60.2	5464	723.393	723.393	2	20009	405129	m10006_KI_Hippo_12_TrypLysC_2MC_2Mods_TMT_IAA_20ppm_0.9Da	723.393	0.42	2.938	0.347	14/14	tr|G3X922|G3X922_MOUSE	0	R.DNPDVNWK.L	1955	1962	0	Dnajc13
20037	60.2	5465	817.914	817.914	2	20009	405129	m10006_KI_Hippo_12_TrypLysC_2MC_2Mods_TMT_IAA_20ppm_0.9Da	817.913	1.23	4.037	0.577	19/20	sp|Q62261|SPTB2_MOUSE	1	K.QQMLENQMEVR.K	1422	1432	0	Sptbn1
20053	60.24	5473	425.598	425.598	3	20030	405129	m10006_KI_Hippo_12_TrypLysC_2MC_2Mods_TMT_IAA_20ppm_0.9Da	425.598	0.97	2.506	0.348	20/28	sp|Q9DBC3|CMTR1_MOUSE	0	K.IRPVLEYR.C	584	591	1	Cmtr1
20065	60.27	5478	637.885	637.886	2	20047	405129	m10006_KI_Hippo_12_TrypLysC_2MC_2Mods_TMT_IAA_20ppm_0.9Da	637.885	0.84	2.699	0.149	12/12	sp|P35486|ODPA_MOUSE	0	R.GANQWIK.F	379	385	0	Pdha1
[truncated: 84,311 more rows]

## Sheet: KI_SpC
ScanF	Time	PepID	Obs m/z	Orig Prec m/z	z	Parent Scan	SrchID	SrchName	Theo m/z	PPM	XCorr	&#916;Corr	# Ions	Reference	Redun	Peptide	Start Position	End Position	MissedCleav	Gene Symbol
508	3.63	106	732.436	732.436	2	506	405141	m10019_KI_SpC_12_TrypLysC_2MC_2Mods_TMT_IAA_20ppm_0.9Da	732.435	1.98	1.401	0.394	12/16	sp|Q9CZW5|TOM70_MOUSE	0	R.AAAFEQLQK.W	163	171	0	Tomm70a
540	3.78	117	605.333	605.668	3	538	405141	m10019_KI_SpC_12_TrypLysC_2MC_2Mods_TMT_IAA_20ppm_0.9Da	605.333	-0.15	2.429	0.289	22/44	sp|Q7TMM9|TBB2A_MOUSE	0	R.INVYYNEAAGNK.Y	47	58	0	Tubb2a
1479	8.11	2700	562.258	562.258	2	1470	405141	m10019_KI_SpC_12_TrypLysC_2MC_2Mods_TMT_IAA_20ppm_0.9Da	562.257	0.62	1.213	0.634	10/14	sp|Q9ES74|NEK7_MOUSE	0	R.M*HACTAST.-	295	302	0	Nek7
1598	8.55	3310	465.232	465.233	3	1592	405141	m10019_KI_SpC_12_TrypLysC_2MC_2Mods_TMT_IAA_20ppm_0.9Da	465.233	-1.61	1.793	0.303	20/36	sp|Q8C2Q3|RBM14_MOUSE	0	R.AAQM*HSGYQR.R	658	667	0	Rbm14
1629	8.66	3470	627.792	627.791	2	1619	405141	m10019_KI_SpC_12_TrypLysC_2MC_2Mods_TMT_IAA_20ppm_0.9Da	627.792	0.45	1.275	0.363	10/16	sp|Q80TV8|CLAP1_MOUSE	3	R.PSM*SQGCSR.D	743	751	0	Clasp1
1930	9.75	5022	590.801	590.801	2	1912	405141	m10019_KI_SpC_12_TrypLysC_2MC_2Mods_TMT_IAA_20ppm_0.9Da	590.801	0.64	1.562	0.228	12/18	tr|E9PZP8|E9PZP8_MOUSE	0	R.M*NSGAGSGVR.A	1404	1413	0	Herc1
2028	10.1	5526	488.922	488.922	3	2014	405141	m10019_KI_SpC_12_TrypLysC_2MC_2Mods_TMT_IAA_20ppm_0.9Da	488.922	-0.09	2.955	0.289	22/32	sp|A2AGT5|CKAP5_MOUSE	4	K.HSM*DQTGSK.S	1800	1808	0	Ckap5
2037	10.13	5574	732.881	732.882	2	2014	405141	m10019_KI_SpC_12_TrypLysC_2MC_2Mods_TMT_IAA_20ppm_0.9Da	732.879	2.17	2.301	0.505	15/16	sp|A2AGT5|CKAP5_MOUSE	4	K.HSM*DQTGSK.S	1800	1808	0	Ckap5
2064	10.23	5712	664.659	664.658	3	2044	405141	m10019_KI_SpC_12_TrypLysC_2MC_2Mods_TMT_IAA_20ppm_0.9Da	664.658	0.47	1.866	0.41	22/52	sp|Q8BHG1|NRDC_MOUSE	3	K.KHGGSDNASTDCER.T	269	282	1	Nrd1
2078	10.28	5784	431.901	431.9	3	2059	405141	m10019_KI_SpC_12_TrypLysC_2MC_2Mods_TMT_IAA_20ppm_0.9Da	431.901	-0.22	2.094	0.334	14/24	sp|P70335|ROCK1_MOUSE	1	K.SHTEM*SK.S	567	573	0	Rock1
2085	10.3	5820	647.348	647.347	2	2059	405141	m10019_KI_SpC_12_TrypLysC_2MC_2Mods_TMT_IAA_20ppm_0.9Da	647.347	1.05	1.189	0.298	8/12	sp|P70335|ROCK1_MOUSE	1	K.SHTEM*SK.S	567	573	0	Rock1
2094	10.33	5867	454.58	454.58	3	2076	405141	m10019_KI_SpC_12_TrypLysC_2MC_2Mods_TMT_IAA_20ppm_0.9Da	454.58	1.25	1.984	0.393	19/24	sp|Q61768|KINH_MOUSE	1	K.EM*TNHQK.K	542	548	0	Kif5b
2102	10.36	5910	681.367	681.367	2	2076	405141	m10019_KI_SpC_12_TrypLysC_2MC_2Mods_TMT_IAA_20ppm_0.9Da	681.366	1.17	2.022	0.237	11/12	sp|Q61768|KINH_MOUSE	1	K.EM*TNHQK.K	542	548	0	Kif5b
2158	10.55	6197	453.252	453.252	3	2146	405141	m10019_KI_SpC_12_TrypLysC_2MC_2Mods_TMT_IAA_20ppm_0.9Da	453.252	0.74	3.484	0.546	20/24	sp|Q8R1G2|CMBL_MOUSE	1	R.QQCHAQK.I	119	125	0	Cmbl
2166	10.58	6239	679.375	679.375	2	2146	405141	m10019_KI_SpC_12_TrypLysC_2MC_2Mods_TMT_IAA_20ppm_0.9Da	679.374	1.12	3.299	0.399	12/12	sp|Q8R1G2|CMBL_MOUSE	1	R.QQCHAQK.I	119	125	0	Cmbl
2262	10.92	6735	456.246	456.246	3	2242	405141	m10019_KI_SpC_12_TrypLysC_2MC_2Mods_TMT_IAA_20ppm_0.9Da	456.246	0.58	1.287	0.156	14/24	sp|P03893|NU2M_MOUSE	1	K.M*M*THQTK.T	313	319	0	Mtnd2
2312	11.09	6993	425.232	425.232	3	2297	405141	m10019_KI_SpC_12_TrypLysC_2MC_2Mods_TMT_IAA_20ppm_0.9Da	425.231	0.98	2.508	0.239	17/24	sp|Q7TSJ2|MAP6_MOUSE	3	R.SEGHEEK.P	294	300	0	Map6
2380	11.33	7345	653.381	653.382	2	2346	405141	m10019_KI_SpC_12_TrypLysC_2MC_2Mods_TMT_IAA_20ppm_0.9Da	653.38	1.57	1.733	0.297	11/12	sp|Q8C5W0|CLMN_MOUSE	3	K.KSEQEAR.L	478	484	1	Clmn
2383	11.34	7360	435.923	435.923	3	2367	405141	m10019_KI_SpC_12_TrypLysC_2MC_2Mods_TMT_IAA_20ppm_0.9Da	435.922	0.6	1.607	0.169	15/24	sp|Q8C5W0|CLMN_MOUSE	3	K.KSEQEAR.L	478	484	1	Clmn
2414	11.45	7521	807.365	807.366	2	2399	405141	m10019_KI_SpC_12_TrypLysC_2MC_2Mods_TMT_IAA_20ppm_0.9Da	807.364	1.51	1.734	0.259	14/24	sp|Q80TJ1|CAPS1_MOUSE	4	R.M*VQSGGCSANDSR.E	194	206	0	Cadps
2495	11.73	7939	596.762	596.762	2	2463	405141	m10019_KI_SpC_12_TrypLysC_2MC_2Mods_TMT_IAA_20ppm_0.9Da	596.762	-0.59	1.599	0.409	8/12	sp|G3X9K3|BIG1_MOUSE	0	R.M*YM*DESR.V	1734	1740	0	Arfgef1
2521	11.82	8075	408.217	408.217	3	2501	405141	m10019_KI_SpC_12_TrypLysC_2MC_2Mods_TMT_IAA_20ppm_0.9Da	408.217	-1.48	2.682	0.202	16/28	sp|Q8K3J1|NDUS8_MOUSE	0	R.RYPSGEER.C	105	112	1	Ndufs8
2522	11.82	8080	603.845	603.845	2	2501	405141	m10019_KI_SpC_12_TrypLysC_2MC_2Mods_TMT_IAA_20ppm_0.9Da	603.846	-0.61	2.221	0.312	14/14	tr|D3YWQ0|D3YWQ0_MOUSE	4	K.SGGNQGTK.V	380	387	0	Dgki
2530	11.85	8122	618.331	618.332	2	2501	405141	m10019_KI_SpC_12_TrypLysC_2MC_2Mods_TMT_IAA_20ppm_0.9Da	618.332	-0.74	1.651	0.234	10/12	sp|Q0V8T7|CTP5C_MOUSE	2	R.NCQNGGK.C	966	972	0	Cntnap5c
2553	11.94	8240	518.619	518.62	3	2535	405141	m10019_KI_SpC_12_TrypLysC_2MC_2Mods_TMT_IAA_20ppm_0.9Da	518.619	-0.55	2.814	0.159	24/36	sp|P08228|SODC_MOUSE	0	K.KHGGPADEER.H	71	80	1	Sod1
2562	11.97	8286	588.841	588.841	2	2535	405141	m10019_KI_SpC_12_TrypLysC_2MC_2Mods_TMT_IAA_20ppm_0.9Da	588.84	0.65	2.588	0.396	14/14	sp|Q80UP3|DGKZ_MOUSE	2	K.SGGNQGAK.I	305	312	0	Dgkz
2569	11.99	8323	777.426	777.927	2	2552	405141	m10019_KI_SpC_12_TrypLysC_2MC_2Mods_TMT_IAA_20ppm_0.9Da	777.425	0.88	2.102	0.252	11/18	sp|P08228|SODC_MOUSE	0	K.KHGGPADEER.H	71	80	1	Sod1
2587	12.05	8415	625.859	625.859	2	2567	405141	m10019_KI_SpC_12_TrypLysC_2MC_2Mods_TMT_IAA_20ppm_0.9Da	625.859	0.76	2.86	0.205	12/12	sp|Q9EQU5|SET_MOUSE	2	R.SSQTQNK.A	182	188	0	Set
2595	12.08	8457	641.854	641.854	2	2567	405141	m10019_KI_SpC_12_TrypLysC_2MC_2Mods_TMT_IAA_20ppm_0.9Da	641.854	0.12	1.972	0.321	12/18	sp|P54103|DNJC2_MOUSE	2	K.STGGSGSGSK.N	443	452	0	Dnajc2
2622	12.17	8597	417.575	417.575	3	2607	405141	m10019_KI_SpC_12_TrypLysC_2MC_2Mods_TMT_IAA_20ppm_0.9Da	417.575	0.56	1.65	0.157	14/24	sp|Q9EQU5|SET_MOUSE	2	R.SSQTQNK.A	182	188	0	Set
2642	12.24	8700	429.568	429.567	3	2620	405141	m10019_KI_SpC_12_TrypLysC_2MC_2Mods_TMT_IAA_20ppm_0.9Da	429.569	-3.55	2.413	0.375	18/24	sp|P28660|NCKP1_MOUSE	2	R.HADNM*PK.K	388	394	0	Nckap1
2654	12.28	8763	643.85	643.85	2	2620	405141	m10019_KI_SpC_12_TrypLysC_2MC_2Mods_TMT_IAA_20ppm_0.9Da	643.85	-0.12	1.482	0.487	8/12	sp|P28660|NCKP1_MOUSE	2	R.HADNM*PK.K	388	394	0	Nckap1
2673	12.35	8861	509.271	509.271	2	2656	405141	m10019_KI_SpC_12_TrypLysC_2MC_2Mods_TMT_IAA_20ppm_0.9Da	509.271	0.05	1.449	0.205	9/14	sp|Q9WUK2|IF4H_MOUSE	1	R.AGPPM*GSR.F	176	183	0	Eif4h
2703	12.45	9016	469.885	469.885	3	2671	405141	m10019_KI_SpC_12_TrypLysC_2MC_2Mods_TMT_IAA_20ppm_0.9Da	469.886	-0.7	2.68	0.455	20/32	sp|Q8BL97|SRSF7_MOUSE	3	K.GHYAYDCHR.Y	142	150	0	Srsf7
2715	12.49	9079	456.926	456.926	3	2690	405141	m10019_KI_SpC_12_TrypLysC_2MC_2Mods_TMT_IAA_20ppm_0.9Da	456.926	0.1	2.289	0.167	14/24	sp|Q9Z0R4|ITSN1_MOUSE	6	R.KPHEEDR.L	673	679	1	Itsn1
2774	12.7	9383	405.912	405.912	3	2754	405141	m10019_KI_SpC_12_TrypLysC_2MC_2Mods_TMT_IAA_20ppm_0.9Da	405.912	0.4	2.958	0.17	18/24	sp|Q6NZJ6|IF4G1_MOUSE	4	R.RGDQGPK.T	998	1004	1	Eif4g1
2779	12.71	9409	417.587	417.587	3	2754	405141	m10019_KI_SpC_12_TrypLysC_2MC_2Mods_TMT_IAA_20ppm_0.9Da	417.587	0.19	2.735	0.263	16/24	sp|Q5XJY5|COPD_MOUSE	0	K.RTSEATK.V	257	263	1	Arcn1
2786	12.73	9446	608.365	608.365	2	2754	405141	m10019_KI_SpC_12_TrypLysC_2MC_2Mods_TMT_IAA_20ppm_0.9Da	608.365	-0.5	2.585	0.153	13/18	tr|E9PYB0|E9PYB0_MOUSE	0	R.RTAAGGRAAR.R	1592	1601	2	Ahnak2
2802	12.79	9528	442.249	442.248	3	2773	405141	m10019_KI_SpC_12_TrypLysC_2MC_2Mods_TMT_IAA_20ppm_0.9Da	442.248	1.25	1.325	0.216	14/24	sp|Q8R570|SNP47_MOUSE	5	K.RM*EDTAK.D	132	138	1	Snap47
2815	12.83	9596	736.348	736.348	2	2792	405141	m10019_KI_SpC_12_TrypLysC_2MC_2Mods_TMT_IAA_20ppm_0.9Da	736.347	1.34	2.591	0.676	16/20	sp|Q8BJU0|SGTA_MOUSE	1	R.TPSASHEEQQE.-	305	315	0	Sgta
2818	12.84	9610	662.869	662.87	2	2792	405141	m10019_KI_SpC_12_TrypLysC_2MC_2Mods_TMT_IAA_20ppm_0.9Da	662.868	1.28	1.689	0.305	9/12	sp|Q8R570|SNP47_MOUSE	5	K.RM*EDTAK.D	132	138	1	Snap47
2854	12.96	9797	615.778	615.778	2	2822	405141	m10019_KI_SpC_12_TrypLysC_2MC_2Mods_TMT_IAA_20ppm_0.9Da	615.776	3.33	1.437	0.473	9/12	sp|Q62077|PLCG1_MOUSE	1	R.CNEFEM*R.L	646	652	0	Plcg1
2870	13.01	9880	594.312	594.312	2	2856	405141	m10019_KI_SpC_12_TrypLysC_2MC_2Mods_TMT_IAA_20ppm_0.9Da	594.311	1.02	2.248	0.241	13/14	sp|P10605|CATB_MOUSE	0	R.TCIHTNGR.V	121	128	0	Ctsb
2997	13.45	10532	662.368	662.368	2	2978	405141	m10019_KI_SpC_12_TrypLysC_2MC_2Mods_TMT_IAA_20ppm_0.9Da	662.367	1.23	3.282	0.396	18/20	sp|P83741|WNK1_MOUSE	5	R.SGSGSGGASAK.E	181	191	0	Wnk1
3042	13.6	10765	454.58	454.58	3	3014	405141	m10019_KI_SpC_12_TrypLysC_2MC_2Mods_TMT_IAA_20ppm_0.9Da	454.58	0.19	1.556	0.244	13/24	sp|Q61768|KINH_MOUSE	1	K.EM*TNHQK.K	542	548	0	Kif5b
3049	13.63	10801	534.295	534.295	3	3029	405141	m10019_KI_SpC_12_TrypLysC_2MC_2Mods_TMT_IAA_20ppm_0.9Da	534.295	-0.27	2.518	0.477	19/40	sp|Q80WC7|AGFG2_MOUSE	3	R.SSQPPSHSSTK.K	211	221	0	Agfg2
3050	13.63	10808	444.561	444.561	3	3029	405141	m10019_KI_SpC_12_TrypLysC_2MC_2Mods_TMT_IAA_20ppm_0.9Da	444.561	-0.12	1.613	0.333	15/40	sp|P81122|IRS2_MOUSE	0	R.SHTLSAGCGGR.P	399	409	0	Irs2
3057	13.66	10842	625.85	625.85	2	3029	405141	m10019_KI_SpC_12_TrypLysC_2MC_2Mods_TMT_IAA_20ppm_0.9Da	625.85	0.69	1.482	0.123	10/12	sp|P47915|RL29_MOUSE	5	K.M*QANNAK.A	57	63	0	Rpl29
3085	13.75	10988	401.869	401.869	3	3063	405141	m10019_KI_SpC_12_TrypLysC_2MC_2Mods_TMT_IAA_20ppm_0.9Da	401.869	-0.25	2.309	0.587	16/28	sp|Q8C008|DZAN1_MOUSE	1	K.CAHCLASR.P	230	237	0	Dzank1
3189	14.11	11525	630.87	630.87	2	3163	405141	m10019_KI_SpC_12_TrypLysC_2MC_2Mods_TMT_IAA_20ppm_0.9Da	630.869	1.03	2.276	0.011	12/12	sp|Q8R5A6|TB22A_MOUSE	1	R.QSQPSQK.T	109	115	0	Tbc1d22a
3256	14.33	11872	594.859	594.859	2	3233	405141	m10019_KI_SpC_12_TrypLysC_2MC_2Mods_TMT_IAA_20ppm_0.9Da	594.859	0.77	1.937	0.21	12/12	sp|P84089|ERH_MOUSE	1	R.QAQQAGK.-	98	104	0	Erh
3299	14.48	12095	583.31	583.31	2	3282	405141	m10019_KI_SpC_12_TrypLysC_2MC_2Mods_TMT_IAA_20ppm_0.9Da	583.312	-2.8	2.693	0.309	13/14	sp|Q811P8|RHG32_MOUSE	1	K.PYQSSQAR.S	1625	1632	0	Arhgap32
3345	14.63	12333	509.796	509.795	2	3312	405141	m10019_KI_SpC_12_TrypLysC_2MC_2Mods_TMT_IAA_20ppm_0.9Da	509.796	-0.36	2.066	0.287	10/14	sp|Q03265|ATPA_MOUSE	1	R.VGSAAQTR.A	417	424	0	Atp5a1
3353	14.66	12374	402.225	402.224	4	3327	405141	m10019_KI_SpC_12_TrypLysC_2MC_2Mods_TMT_IAA_20ppm_0.9Da	402.225	-0.05	2.633	0.54	29/84	sp|Q9JKS5|HABP4_MOUSE	1	R.SPAVASGHRPGAGGR.R	74	88	1	Habp4
3354	14.67	12379	505.765	505.765	2	3327	405141	m10019_KI_SpC_12_TrypLysC_2MC_2Mods_TMT_IAA_20ppm_0.9Da	505.764	1.04	1.963	0.397	12/14	sp|O88569|ROA2_MOUSE	2	K.SGNFGGSR.N	318	325	0	Hnrnpa2b1
3357	14.67	12395	535.964	535.964	3	3327	405141	m10019_KI_SpC_12_TrypLysC_2MC_2Mods_TMT_IAA_20ppm_0.9Da	535.964	0.52	2.179	0.341	22/56	sp|Q9JKS5|HABP4_MOUSE	1	R.SPAVASGHRPGAGGR.R	74	88	1	Habp4
3408	14.83	12658	657.815	657.815	2	3386	405141	m10019_KI_SpC_12_TrypLysC_2MC_2Mods_TMT_IAA_20ppm_0.9Da	657.814	1.67	2.597	0.603	13/14	sp|Q91ZX7|LRP1_MOUSE	0	K.HFVCDHDR.D	2835	2842	0	Lrp1
3419	14.87	12715	438.879	438.879	3	3399	405141	m10019_KI_SpC_12_TrypLysC_2MC_2Mods_TMT_IAA_20ppm_0.9Da	438.879	0.56	3.655	0.59	20/28	sp|Q91ZX7|LRP1_MOUSE	0	K.HFVCDHDR.D	2835	2842	0	Lrp1
3420	14.87	12721	466.763	466.763	2	3399	405141	m10019_KI_SpC_12_TrypLysC_2MC_2Mods_TMT_IAA_20ppm_0.9Da	466.763	0.58	1.917	0.218	11/12	sp|Q61166|MARE1_MOUSE	0	K.AGPGM*VR.K	175	181	0	Mapre1
3437	14.93	12808	695.88	695.88	2	3418	405141	m10019_KI_SpC_12_TrypLysC_2MC_2Mods_TMT_IAA_20ppm_0.9Da	695.879	1.1	3.009	0.242	14/14	sp|Q9R1C6|DGKE_MOUSE	1	R.QQCGSQPK.L	140	147	0	Dgke
3456	15	12907	506.938	506.938	3	3435	405141	m10019_KI_SpC_12_TrypLysC_2MC_2Mods_TMT_IAA_20ppm_0.9Da	506.938	-0.58	2.137	0.286	23/44	sp|P05063|ALDOC_MOUSE	0	K.RAEM*NGLAAQGR.Y	331	342	1	Aldoc
3481	15.08	13037	726.908	726.908	2	3465	405141	m10019_KI_SpC_12_TrypLysC_2MC_2Mods_TMT_IAA_20ppm_0.9Da	726.907	1.42	3.695	0.477	18/18	sp|Q9QYX7|PCLO_MOUSE	2	K.GSQTTSGTQK.K	3637	3646	0	Pclo
3486	15.1	13063	484.94	484.94	3	3465	405141	m10019_KI_SpC_12_TrypLysC_2MC_2Mods_TMT_IAA_20ppm_0.9Da	484.94	0.15	2.632	0.336	23/36	sp|Q9QYX7|PCLO_MOUSE	2	K.GSQTTSGTQK.K	3637	3646	0	Pclo
3498	15.13	13124	461.942	461.941	3	3480	405141	m10019_KI_SpC_12_TrypLysC_2MC_2Mods_TMT_IAA_20ppm_0.9Da	461.942	-0.12	2.384	0.195	17/24	tr|E9Q6Q4|E9Q6Q4_MOUSE	1	K.QIEHDKR.E	186	192	1	Rap1gds1
3503	15.15	13152	587.293	587.292	2	3480	405141	m10019_KI_SpC_12_TrypLysC_2MC_2Mods_TMT_IAA_20ppm_0.9Da	587.292	0.82	1.23	0.202	11/14	sp|Q07076|ANXA7_MOUSE	0	K.ATM*EAYSR.M	353	360	0	Anxa7
3526	15.22	13269	533.282	533.282	2	3512	405141	m10019_KI_SpC_12_TrypLysC_2MC_2Mods_TMT_IAA_20ppm_0.9Da	533.282	0.53	1.003	0.095	10/12	sp|P54830|PTN5_MOUSE	3	K.SM*GLQER.R	212	218	0	Ptpn5
3547	15.29	13378	763.899	763.899	2	3525	405141	m10019_KI_SpC_12_TrypLysC_2MC_2Mods_TMT_IAA_20ppm_0.9Da	763.898	0.88	1.296	0.253	15/18	sp|Q3UEB3|PUF60_MOUSE	2	K.M*ENGQSTGTK.L	49	58	0	Puf60
3551	15.3	13398	794.407	794.407	2	3525	405141	m10019_KI_SpC_12_TrypLysC_2MC_2Mods_TMT_IAA_20ppm_0.9Da	794.406	0.91	4.337	0.536	20/20	tr|E9QK48|E9QK48_MOUSE	0	R.TTSSSSNCSAK.K	186	196	0	Eml2
3576	15.38	13528	646.372	646.372	2	3561	405141	m10019_KI_SpC_12_TrypLysC_2MC_2Mods_TMT_IAA_20ppm_0.9Da	646.372	-0.26	2.714	0.339	14/16	sp|P63054|PCP4_MOUSE	1	R.QSAGATNGK.D	5	13	0	Pcp4
3591	15.44	13605	486.772	486.772	4	3574	405141	m10019_KI_SpC_12_TrypLysC_2MC_2Mods_TMT_IAA_20ppm_0.9Da	486.772	-0.17	2.83	0.483	27/78	sp|Q8VD26|TM143_MOUSE	2	R.RPGGSQGKPEETSR.W	376	389	2	Tmem143
3602	15.47	13663	648.694	648.693	3	3574	405141	m10019_KI_SpC_12_TrypLysC_2MC_2Mods_TMT_IAA_20ppm_0.9Da	648.694	-0.03	2.959	0.39	22/52	sp|Q8VD26|TM143_MOUSE	2	R.RPGGSQGKPEETSR.W	376	389	2	Tmem143
3609	15.5	13700	484.266	484.266	3	3589	405141	m10019_KI_SpC_12_TrypLysC_2MC_2Mods_TMT_IAA_20ppm_0.9Da	484.266	-0.03	2.915	0.342	21/32	sp|P62631|EF1A2_MOUSE	0	R.RGNVCGDSK.A	322	330	1	Eef1a2
3643	15.61	13875	437.745	437.745	4	3621	405141	m10019_KI_SpC_12_TrypLysC_2MC_2Mods_TMT_IAA_20ppm_0.9Da	437.746	-1.18	2.07	0.214	22/42	sp|P13645|K1C10_HUMAN_contaminant	11	K.KNHEEEM*K.D	285	292	1	KRT10
3647	15.63	13895	624.305	624.639	3	3621	405141	m10019_KI_SpC_12_TrypLysC_2MC_2Mods_TMT_IAA_20ppm_0.9Da	624.304	0.89	2.102	0.381	24/40	sp|Q9R020|ZRAB2_MOUSE	4	R.RSECNM*CNTPK.Y	82	92	1	Zranb2
3700	15.81	14169	501.799	501.799	2	3678	405141	m10019_KI_SpC_12_TrypLysC_2MC_2Mods_TMT_IAA_20ppm_0.9Da	501.798	0.4	2.358	0.393	14/14	sp|Q9JMH9|MY18A_MOUSE	11	K.AAVAQASR.D	1760	1767	0	Myo18a
3710	15.84	14221	576.798	576.798	2	3691	405141	m10019_KI_SpC_12_TrypLysC_2MC_2Mods_TMT_IAA_20ppm_0.9Da	576.798	0.41	1.577	0.285	10/14	sp|P70175|DLG3_MOUSE	3	R.TGM*IESNR.D	602	609	0	Dlg3
3717	15.87	14257	641.96	641.96	3	3691	405141	m10019_KI_SpC_12_TrypLysC_2MC_2Mods_TMT_IAA_20ppm_0.9Da	641.959	1.28	2.349	0.447	21/68	sp|P49312|ROA1_MOUSE	2	R.NQGGYGGSSSSSSYGSGR.R	301	318	0	Hnrnpa1
3725	15.89	14299	473.566	473.566	3	3708	405141	m10019_KI_SpC_12_TrypLysC_2MC_2Mods_TMT_IAA_20ppm_0.9Da	473.566	-0.09	3.968	0.54	28/36	sp|Q71LX4|TLN2_MOUSE	1	K.HTSALCNACR.I	1504	1513	0	Tln2
3737	15.93	14362	709.846	709.846	2	3708	405141	m10019_KI_SpC_12_TrypLysC_2MC_2Mods_TMT_IAA_20ppm_0.9Da	709.845	1.2	2.389	0.547	15/18	sp|Q71LX4|TLN2_MOUSE	1	K.HTSALCNACR.I	1504	1513	0	Tln2
3740	15.95	14376	604.664	604.998	3	3708	405141	m10019_KI_SpC_12_TrypLysC_2MC_2Mods_TMT_IAA_20ppm_0.9Da	604.664	0.55	3.181	0.398	20/40	sp|Q9Z2W9|GRIA3_MOUSE	2	K.KNHEQLEGNER.Y	434	444	1	Gria3
[truncated: 73,385 more rows]
