# Supplementary material for: Global proteomics of Ubqln2-based murine models of ALS
Source: J Biol Chem. 2020 Dec 10;296:100153. doi: 10.1074/jbc.RA120.015960 (PMC7873701; doi:10.1074/jbc.RA120.015960)
Supplement: Supplementary file 10 — Table S9 [file mmc10.xlsx]

## Sheet: hTg_Hippo
ScanF	Time	PepID	Obs m/z	Orig Prec m/z	z	Parent Scan	SrchID	SrchName	Theo m/z	PPM	XCorr	&#916;Corr	# Ions	Reference	Redun	Peptide	Start Position	End Position	MissedCleav	Gene Symbol
1302	5.84	1687	507.927	507.927	3	1295	405165	m14910_hTg_Hippo_12_TrypLysC_2MC_2Mods_TMT_IAA_20ppm_0.9Da	507.926	0.89	4.285	0.551	31/40	sp|Q9WTT4|VATG2_MOUSE	2	R.QVQGM*QSSQQR.N	80	90	0	Atp6v1g2
1329	5.93	1824	554.785	554.785	2	1323	405165	m14910_hTg_Hippo_12_TrypLysC_2MC_2Mods_TMT_IAA_20ppm_0.9Da	554.785	0.69	1.192	0.268	9/14	tr|E9PX29|E9PX29_MOUSE	2	R.PSASSM*QR.T	1864	1871	0	Sptbn4
1459	6.31	2442	438.589	438.589	3	1443	405165	m14910_hTg_Hippo_12_TrypLysC_2MC_2Mods_TMT_IAA_20ppm_0.9Da	438.589	0.6	1.907	0.283	14/24	sp|P47911|RL6_MOUSE	1	K.AKPHCSR.N	47	53	1	Rpl6
1573	6.66	2983	599.851	599.852	2	1569	405165	m14910_hTg_Hippo_12_TrypLysC_2MC_2Mods_TMT_IAA_20ppm_0.9Da	599.851	0.93	2.039	0.479	12/12	sp|P99029|PRDX5_MOUSE	2	R.AHQAEGK.V	136	142	0	Prdx5
1607	6.76	3160	761.387	761.888	2	1596	405165	m14910_hTg_Hippo_12_TrypLysC_2MC_2Mods_TMT_IAA_20ppm_0.9Da	761.386	1.23	1.967	0.305	18/20	sp|Q9WTT4|VATG2_MOUSE	2	R.QVQGM*QSSQQR.N	80	90	0	Atp6v1g2
1615	6.78	3201	517.623	517.623	3	1610	405165	m14910_hTg_Hippo_12_TrypLysC_2MC_2Mods_TMT_IAA_20ppm_0.9Da	517.623	0.01	4.01	0.456	23/36	sp|O55017|CAC1B_MOUSE	4	R.RQPSSSSSEK.Q	2103	2112	1	Cacna1b
1716	7.1	3722	450.242	450.242	3	1687	405165	m14910_hTg_Hippo_12_TrypLysC_2MC_2Mods_TMT_IAA_20ppm_0.9Da	450.242	-0.07	3.24	0.519	23/36	sp|Q61543|GSLG1_MOUSE	2	K.HHCAAITPGR.G	1073	1082	0	Glg1
1723	7.12	3757	607.632	607.631	3	1687	405165	m14910_hTg_Hippo_12_TrypLysC_2MC_2Mods_TMT_IAA_20ppm_0.9Da	607.631	1.03	1.764	0.416	20/44	sp|Q99K28|ARFG2_MOUSE	1	R.QHGCM*ANDANTK.Y	94	105	0	Arfgap2
1778	7.26	4046	496.261	496.261	3	1748	405165	m14910_hTg_Hippo_12_TrypLysC_2MC_2Mods_TMT_IAA_20ppm_0.9Da	496.26	1.16	1.672	0.498	19/36	sp|O88935|SYN1_MOUSE	2	K.M*GHAHSGMGK.V	270	279	0	Syn1
1880	7.54	4573	413.543	413.543	3	1874	405165	m14910_hTg_Hippo_12_TrypLysC_2MC_2Mods_TMT_IAA_20ppm_0.9Da	413.542	1.72	1.662	0.491	15/28	sp|O88844|IDHC_MOUSE	1	R.HAYGDQYR.A	133	140	0	Idh1
1912	7.63	4733	421.919	421.919	3	1907	405165	m14910_hTg_Hippo_12_TrypLysC_2MC_2Mods_TMT_IAA_20ppm_0.9Da	421.919	1.08	1.646	0.205	16/28	sp|Q3TEA8|HP1B3_MOUSE	4	K.KPSGSSSR.K	519	526	1	Hp1bp3
1923	7.67	4784	555.314	555.315	2	1919	405165	m14910_hTg_Hippo_12_TrypLysC_2MC_2Mods_TMT_IAA_20ppm_0.9Da	555.314	1.15	1.666	0.185	12/12	sp|Q920I9|WDR7_MOUSE	1	K.ASGSSDK.G	723	729	0	Wdr7
1927	7.68	4803	538.307	538.307	2	1919	405165	m14910_hTg_Hippo_12_TrypLysC_2MC_2Mods_TMT_IAA_20ppm_0.9Da	538.306	1.05	2.216	0.34	13/14	sp|P55066|NCAN_MOUSE	0	K.VQTASGQR.Q	80	87	0	Ncan
1966	7.8	5003	586.346	586.346	2	1952	405165	m14910_hTg_Hippo_12_TrypLysC_2MC_2Mods_TMT_IAA_20ppm_0.9Da	586.345	0.72	1.607	0.197	11/12	sp|Q7SIG6|ASAP2_MOUSE	3	K.HADTAAK.L	543	549	0	Asap2
1987	7.85	5098	503.799	503.799	2	1976	405165	m14910_hTg_Hippo_12_TrypLysC_2MC_2Mods_TMT_IAA_20ppm_0.9Da	503.799	-0.27	1.275	0.016	12/12	sp|P08249|MDHM_MOUSE	1	-.M*LSALAR.P	1	7	0	Mdh2
2018	7.94	5236	628.316	628.316	3	2009	405165	m14910_hTg_Hippo_12_TrypLysC_2MC_2Mods_TMT_IAA_20ppm_0.9Da	628.316	0.2	4.352	0.668	28/52	sp|Q9EPU4|CPSF1_MOUSE	0	K.KAEGCSTEEGSGGR.G	910	923	1	Cpsf1
2022	7.96	5256	590.833	590.833	2	2009	405165	m14910_hTg_Hippo_12_TrypLysC_2MC_2Mods_TMT_IAA_20ppm_0.9Da	590.832	1.21	1.701	0.287	10/12	sp|P27546|MAP4_MOUSE	4	K.TGNSESK.K	57	63	0	Map4
2025	7.97	5271	450.263	450.263	3	2009	405165	m14910_hTg_Hippo_12_TrypLysC_2MC_2Mods_TMT_IAA_20ppm_0.9Da	450.263	1.07	2.139	0.262	18/28	sp|Q9R0P4|SMAP_MOUSE	1	R.ESHPHGVK.R	6	13	0	Smap
2036	8	5328	761.387	761.387	2	2010	405165	m14910_hTg_Hippo_12_TrypLysC_2MC_2Mods_TMT_IAA_20ppm_0.9Da	761.386	1.31	1.679	0.454	17/20	sp|Q9WTT4|VATG2_MOUSE	2	R.QVQGM*QSSQQR.N	80	90	0	Atp6v1g2
2054	8.05	5422	517.306	517.306	2	2031	405165	m14910_hTg_Hippo_12_TrypLysC_2MC_2Mods_TMT_IAA_20ppm_0.9Da	517.306	1.11	1.728	0.058	12/12	sp|Q60987|FOXG1_MOUSE	0	K.GAGEGGK.D	150	156	0	Foxg1
2088	8.14	5598	585.793	585.793	2	2048	405165	m14910_hTg_Hippo_12_TrypLysC_2MC_2Mods_TMT_IAA_20ppm_0.9Da	585.792	0.64	1.026	0.248	11/14	sp|Q9WU79|PROD_MOUSE	1	R.GAYM*AQER.V	443	450	0	Prodh
2099	8.16	5655	546.304	546.304	2	2069	405165	m14910_hTg_Hippo_12_TrypLysC_2MC_2Mods_TMT_IAA_20ppm_0.9Da	546.304	0.93	1.584	0.262	13/18	sp|Q9Z2C4|MTMR1_MOUSE	3	R.VAGGASASSR.H	35	44	0	Mtmr1
2120	8.2	5765	567.798	567.799	2	2090	405165	m14910_hTg_Hippo_12_TrypLysC_2MC_2Mods_TMT_IAA_20ppm_0.9Da	567.798	0.72	2.369	0.503	16/16	sp|P26039|TLN1_MOUSE	2	K.AVAAGNSCR.Q	2189	2197	0	Tln1
2136	8.24	5844	427.915	427.916	3	2111	405165	m14910_hTg_Hippo_12_TrypLysC_2MC_2Mods_TMT_IAA_20ppm_0.9Da	427.915	0.26	2.226	0.422	21/28	sp|Q8VEK3|HNRPU_MOUSE	1	K.HAAENPGK.Y	493	500	0	Hnrnpu
2154	8.28	5925	606.819	606.819	2	2132	405165	m14910_hTg_Hippo_12_TrypLysC_2MC_2Mods_TMT_IAA_20ppm_0.9Da	606.818	0.98	1.375	0.262	12/12	sp|Q6A009|LTN1_MOUSE	0	K.ACSSSDK.H	722	728	0	Ltn1
2162	8.3	5955	575.827	575.828	2	2147	405165	m14910_hTg_Hippo_12_TrypLysC_2MC_2Mods_TMT_IAA_20ppm_0.9Da	575.827	0.46	1.932	0.238	12/12	sp|Q8CHT0|AL4A1_MOUSE	0	R.ASGTNDK.P	524	530	0	Aldh4a1
2169	8.32	5980	700.844	700.844	2	2147	405165	m14910_hTg_Hippo_12_TrypLysC_2MC_2Mods_TMT_IAA_20ppm_0.9Da	700.843	1.29	1.41	0.326	16/22	sp|P37804|TAGL_MOUSE	0	R.GASQAGM*TGYGR.P	184	195	0	Tagln
2181	8.35	6020	485.257	485.508	4	2158	405165	m14910_hTg_Hippo_12_TrypLysC_2MC_2Mods_TMT_IAA_20ppm_0.9Da	485.257	-0.36	3.53	0.497	32/66	sp|P10649|GSTM1_MOUSE	2	R.KHHLDGETEEER.I	83	94	1	Gstm1
2206	8.42	6120	580.822	580.822	2	2179	405165	m14910_hTg_Hippo_12_TrypLysC_2MC_2Mods_TMT_IAA_20ppm_0.9Da	580.822	0.11	1.43	0.335	10/12	sp|Q6ZQ18|EFR3B_MOUSE	1	K.HSQQLYR.H	521	527	0	Efr3b
2222	8.45	6175	572.281	572.281	3	2209	405165	m14910_hTg_Hippo_12_TrypLysC_2MC_2Mods_TMT_IAA_20ppm_0.9Da	572.281	0.55	4.183	0.647	27/44	sp|P49312|ROA1_MOUSE	4	K.YHTVNGHNCEVR.K	167	178	0	Hnrnpa1
2240	8.49	6247	559.801	559.801	2	2220	405165	m14910_hTg_Hippo_12_TrypLysC_2MC_2Mods_TMT_IAA_20ppm_0.9Da	559.801	0.37	2.077	0.275	10/12	sp|Q6PGD0|ARAID_MOUSE	3	K.QICQGQR.D	141	147	0	Atraid
2243	8.5	6259	519.78	519.78	2	2231	405165	m14910_hTg_Hippo_12_TrypLysC_2MC_2Mods_TMT_IAA_20ppm_0.9Da	519.78	0.29	2.154	0.377	12/12	tr|H3BJD0|H3BJD0_MOUSE	7	K.YGSNVNR.I	59	65	0	Ppp1r9a
2247	8.51	6272	581.823	581.823	2	2231	405165	m14910_hTg_Hippo_12_TrypLysC_2MC_2Mods_TMT_IAA_20ppm_0.9Da	581.823	1.23	2.946	0.384	14/16	sp|Q91WJ8|FUBP1_MOUSE	2	K.SISQQSGAR.I	397	405	0	Fubp1
2256	8.54	6307	612.846	612.845	2	2231	405165	m14910_hTg_Hippo_12_TrypLysC_2MC_2Mods_TMT_IAA_20ppm_0.9Da	612.845	0.29	1.668	0.257	11/12	##sp|Q3V3Z3|GP114_MOUSE	1	R.TTSDSQK.R	248	254	0	##Gpr114
2283	8.62	6420	624.304	624.304	3	2270	405165	m14910_hTg_Hippo_12_TrypLysC_2MC_2Mods_TMT_IAA_20ppm_0.9Da	624.304	0.22	1.942	0.408	25/40	sp|Q9R020|ZRAB2_MOUSE	4	R.RSECNM*CNTPK.Y	82	92	1	Zranb2
2305	8.67	6523	412.908	412.908	3	2300	405165	m14910_hTg_Hippo_12_TrypLysC_2MC_2Mods_TMT_IAA_20ppm_0.9Da	412.908	-0.06	1.764	0.413	16/24	sp|P01887|B2MG_MOUSE	0	R.HPPENGK.P	33	39	0	B2m
2306	8.67	6529	562.323	562.323	2	2300	405165	m14910_hTg_Hippo_12_TrypLysC_2MC_2Mods_TMT_IAA_20ppm_0.9Da	562.322	1.77	1.361	0.176	11/12	sp|Q6GQT9|NOMO1_MOUSE	2	R.STGADSK.I	145	151	0	Nomo1
2332	8.75	6659	504.616	504.616	3	2322	405165	m14910_hTg_Hippo_12_TrypLysC_2MC_2Mods_TMT_IAA_20ppm_0.9Da	504.616	0.81	3.174	0.41	26/36	sp|P26645|MARCS_MOUSE	0	K.ANGQENGHVK.V	31	40	0	Marcks
2337	8.76	6685	584.335	584.336	2	2331	405165	m14910_hTg_Hippo_12_TrypLysC_2MC_2Mods_TMT_IAA_20ppm_0.9Da	584.335	0.81	1.688	0.214	11/12	sp|Q80XP9|WNK3_MOUSE	3	K.ATSESSK.D	111	117	0	Wnk3
2341	8.77	6706	556.771	556.772	2	2331	405165	m14910_hTg_Hippo_12_TrypLysC_2MC_2Mods_TMT_IAA_20ppm_0.9Da	556.771	0.05	1.835	0.33	11/12	sp|Q91ZX7|LRP1_MOUSE	0	K.PSYCNSR.R	2559	2565	0	Lrp1
2348	8.79	6742	556.771	556.771	2	2336	405165	m14910_hTg_Hippo_12_TrypLysC_2MC_2Mods_TMT_IAA_20ppm_0.9Da	556.771	0.05	1.496	0.142	11/12	sp|Q91ZX7|LRP1_MOUSE	0	K.PSYCNSR.R	2559	2565	0	Lrp1
2354	8.8	6773	438.879	438.878	3	2347	405165	m14910_hTg_Hippo_12_TrypLysC_2MC_2Mods_TMT_IAA_20ppm_0.9Da	438.879	-0.01	3.54	0.708	23/28	sp|Q91ZX7|LRP1_MOUSE	0	K.HFVCDHDR.D	2835	2842	0	Lrp1
2355	8.8	6778	527.272	527.774	4	2347	405165	m14910_hTg_Hippo_12_TrypLysC_2MC_2Mods_TMT_IAA_20ppm_0.9Da	527.272	1.51	3.289	0.612	32/84	sp|Q7TPH6|MYCB2_MOUSE	4	R.EHTGKPTTSSSEACR.F	4376	4390	1	Mycbp2
2374	8.85	6876	582.836	582.835	2	2352	405165	m14910_hTg_Hippo_12_TrypLysC_2MC_2Mods_TMT_IAA_20ppm_0.9Da	582.835	2	2.035	0.152	13/14	sp|Q3V3V9|LR16C_MOUSE	1	R.ASGGAESK.R	1113	1120	0	Rltpr
2378	8.86	6897	499.777	499.777	2	2352	405165	m14910_hTg_Hippo_12_TrypLysC_2MC_2Mods_TMT_IAA_20ppm_0.9Da	499.777	0.45	1.373	0.168	11/12	sp|Q91YQ3|CSDC2_MOUSE	0	R.TYSATAR.A	57	63	0	Csdc2
2386	8.88	6939	645.366	645.367	2	2369	405165	m14910_hTg_Hippo_12_TrypLysC_2MC_2Mods_TMT_IAA_20ppm_0.9Da	645.364	2.95	2.891	0.445	14/14	sp|P63137|GBRB2_MOUSE	1	K.AANANNEK.M	345	352	0	Gabrb2
2388	8.88	6950	554.325	554.326	2	2369	405165	m14910_hTg_Hippo_12_TrypLysC_2MC_2Mods_TMT_IAA_20ppm_0.9Da	554.324	2.17	1.94	0.14	12/12	tr|D3YTT4|D3YTT4_MOUSE	0	R.TGESGAK.G	205	211	0	Acad8
2408	8.93	7055	581.336	581.336	2	2384	405165	m14910_hTg_Hippo_12_TrypLysC_2MC_2Mods_TMT_IAA_20ppm_0.9Da	581.335	2.31	2.08	0.376	12/12	sp|Q9JHU4|DYHC1_MOUSE	0	K.NAAANDK.L	3231	3237	0	Dync1h1
2428	8.98	7159	418.928	418.928	3	2405	405165	m14910_hTg_Hippo_12_TrypLysC_2MC_2Mods_TMT_IAA_20ppm_0.9Da	418.928	1.53	2.038	0.456	15/24	sp|Q91V14|S12A5_MOUSE	1	R.KNPANPR.L	967	973	1	Slc12a5
2433	8.99	7186	566.823	566.823	2	2405	405165	m14910_hTg_Hippo_12_TrypLysC_2MC_2Mods_TMT_IAA_20ppm_0.9Da	566.822	1.93	1.633	0.093	12/12	sp|Q7TSY6|CELF4_MOUSE	5	R.GPDGNSK.G	186	192	0	Celf4
2436	8.99	7203	555.296	555.296	2	2405	405165	m14910_hTg_Hippo_12_TrypLysC_2MC_2Mods_TMT_IAA_20ppm_0.9Da	555.295	2.28	1.511	0.212	11/14	sp|Q3UNH4|GRIN1_MOUSE	0	R.M*AETVSAR.Q	326	333	0	Gprin1
2458	9.03	7316	672.358	672.357	2	2426	405165	m14910_hTg_Hippo_12_TrypLysC_2MC_2Mods_TMT_IAA_20ppm_0.9Da	672.356	2.08	2.788	0.482	14/16	sp|Q3U1J4|DDB1_MOUSE	0	K.QSTIVCHNR.V	255	263	0	Ddb1
2469	9.06	7370	613.868	613.868	2	2447	405165	m14910_hTg_Hippo_12_TrypLysC_2MC_2Mods_TMT_IAA_20ppm_0.9Da	613.866	2.11	2.2	0.352	12/12	sp|Q9DBJ1|PGAM1_MOUSE	0	K.HGEAQVK.I	107	113	0	Pgam1
2472	9.06	7387	589.844	589.844	2	2447	405165	m14910_hTg_Hippo_12_TrypLysC_2MC_2Mods_TMT_IAA_20ppm_0.9Da	589.843	1.96	1.716	0.182	10/12	sp|P70429|EVL_MOUSE	3	K.AASQTDK.P	279	285	0	Evl
2477	9.07	7414	606.316	606.316	2	2447	405165	m14910_hTg_Hippo_12_TrypLysC_2MC_2Mods_TMT_IAA_20ppm_0.9Da	606.315	1.82	2.525	0.516	17/18	sp|Q68FE6|FA65A_MOUSE	0	R.AYSTGSPGSR.E	162	171	0	Fam65a
2509	9.14	7579	538.799	538.8	2	2489	405165	m14910_hTg_Hippo_12_TrypLysC_2MC_2Mods_TMT_IAA_20ppm_0.9Da	538.798	1.7	1.972	0.079	12/12	sp|F6ZDS4|TPR_MOUSE	1	R.LSQSQER.L	135	141	0	Tpr
2530	9.18	7691	611.306	611.306	2	2517	405165	m14910_hTg_Hippo_12_TrypLysC_2MC_2Mods_TMT_IAA_20ppm_0.9Da	611.305	1.9	2.453	0.347	12/12	sp|Q80ZJ7|SNX32_MOUSE	0	R.QQLCCQR.F	342	348	0	Snx32
2541	9.21	7745	597.842	597.842	2	2522	405165	m14910_hTg_Hippo_12_TrypLysC_2MC_2Mods_TMT_IAA_20ppm_0.9Da	597.84	3.19	2.016	0.249	13/14	sp|Q0PMG2|MDGA1_MOUSE	4	K.TAGSASDK.F	75	82	0	Mdga1
2571	9.27	7906	476.618	476.618	3	2556	405165	m14910_hTg_Hippo_12_TrypLysC_2MC_2Mods_TMT_IAA_20ppm_0.9Da	476.617	1.49	3.593	0.387	22/32	sp|A2ALS5|RPGP1_MOUSE	5	K.RESPPAGQK.T	513	521	1	Rap1gap
2586	9.3	7978	514.96	514.961	3	2563	405165	m14910_hTg_Hippo_12_TrypLysC_2MC_2Mods_TMT_IAA_20ppm_0.9Da	514.96	1.85	3.342	0.519	25/36	sp|Q7TNM2|TRI46_MOUSE	4	R.HTEVSGQQAK.E	301	310	0	Trim46
2616	9.35	8129	494.61	494.609	3	2601	405165	m14910_hTg_Hippo_12_TrypLysC_2MC_2Mods_TMT_IAA_20ppm_0.9Da	494.609	2.05	2.381	0.299	18/28	sp|Q8VDM6|HNRL1_MOUSE	1	R.QYNEEGRK.A	594	601	1	Hnrnpul1
2653	9.43	8318	575.33	575.33	2	2631	405165	m14910_hTg_Hippo_12_TrypLysC_2MC_2Mods_TMT_IAA_20ppm_0.9Da	575.329	1.75	2.48	0.384	12/12	sp|Q9DD18|DTD1_MOUSE	1	K.GPSESSK.E	177	183	0	Dtd1
2660	9.44	8355	619.854	619.854	2	2652	405165	m14910_hTg_Hippo_12_TrypLysC_2MC_2Mods_TMT_IAA_20ppm_0.9Da	619.853	1.94	2.336	0.328	11/12	sp|Q80Y56|RBNS5_MOUSE	0	R.TNTETSK.I	136	142	0	Zfyve20
2671	9.46	8413	605.831	605.831	2	2652	405165	m14910_hTg_Hippo_12_TrypLysC_2MC_2Mods_TMT_IAA_20ppm_0.9Da	605.829	3	1.453	0.177	11/12	sp|Q8K285|FCHO1_MOUSE	0	R.TGSCAEK.P	414	420	0	Fcho1
2686	9.49	8483	559.305	559.305	2	2678	405165	m14910_hTg_Hippo_12_TrypLysC_2MC_2Mods_TMT_IAA_20ppm_0.9Da	559.303	3.01	2.253	0.279	13/14	sp|O35286|DHX15_MOUSE	0	R.GVACTQPR.R	187	194	0	Dhx15
2693	9.5	8518	508.297	508.297	2	2685	405165	m14910_hTg_Hippo_12_TrypLysC_2MC_2Mods_TMT_IAA_20ppm_0.9Da	508.296	1.41	2.356	0.347	14/14	sp|Q99PU5|ACBG1_MOUSE	0	R.VNANAAAR.P	665	672	0	Acsbg1
2716	9.54	8631	444.595	444.594	3	2707	405165	m14910_hTg_Hippo_12_TrypLysC_2MC_2Mods_TMT_IAA_20ppm_0.9Da	444.594	1.4	2.693	0.362	19/28	sp|Q8C163|EXOG_MOUSE	0	R.RPDAESAK.L	41	48	1	Exog
2717	9.54	8637	459.273	459.272	2	2707	405165	m14910_hTg_Hippo_12_TrypLysC_2MC_2Mods_TMT_IAA_20ppm_0.9Da	459.272	1.37	1.402	0.092	10/12	sp|Q99KI0|ACON_MOUSE	0	R.AGSALNR.M	768	774	0	Aco2
2723	9.55	8668	626.343	626.343	2	2707	405165	m14910_hTg_Hippo_12_TrypLysC_2MC_2Mods_TMT_IAA_20ppm_0.9Da	626.342	2.03	1.513	0.05	11/12	sp|O70252|HMOX2_MOUSE	2	K.CSEAAQK.Y	126	132	0	Hmox2
2724	9.55	8674	494.294	494.294	2	2707	405165	m14910_hTg_Hippo_12_TrypLysC_2MC_2Mods_TMT_IAA_20ppm_0.9Da	494.293	2.41	1.608	0.334	11/14	sp|Q9CXS4|CENPV_MOUSE	0	R.SAVATGPR.E	6	13	0	Cenpv
2726	9.56	8683	629.806	629.805	2	2707	405165	m14910_hTg_Hippo_12_TrypLysC_2MC_2Mods_TMT_IAA_20ppm_0.9Da	629.804	2.24	2.705	0.679	16/18	sp|Q8R081|HNRPL_MOUSE	1	R.YYGGGNEGGR.A	47	56	0	Hnrnpl
2736	9.57	8728	523.794	523.794	2	2714	405165	m14910_hTg_Hippo_12_TrypLysC_2MC_2Mods_TMT_IAA_20ppm_0.9Da	523.793	1.74	2.136	0.135	11/12	sp|P37040|NCPR_MOUSE	1	K.LNQGTER.H	292	298	0	Por
2739	9.58	8744	652.643	652.977	3	2714	405165	m14910_hTg_Hippo_12_TrypLysC_2MC_2Mods_TMT_IAA_20ppm_0.9Da	652.642	2.67	3.983	0.619	28/48	sp|Q9CYA0|CREL2_MOUSE	0	R.QGDGSCQCHTGYK.G	159	171	0	Creld2
2750	9.6	8800	652.643	652.978	3	2735	405165	m14910_hTg_Hippo_12_TrypLysC_2MC_2Mods_TMT_IAA_20ppm_0.9Da	652.642	2.67	3.437	0.598	30/48	sp|Q9CYA0|CREL2_MOUSE	0	R.QGDGSCQCHTGYK.G	159	171	0	Creld2
2752	9.61	8811	491.27	491.271	2	2735	405165	m14910_hTg_Hippo_12_TrypLysC_2MC_2Mods_TMT_IAA_20ppm_0.9Da	491.269	1.98	1.919	0.164	12/12	sp|Q8BR92|PALM2_MOUSE	0	K.AGQSSFR.R	206	212	0	Palm2
2756	9.62	8831	522.805	522.805	2	2735	405165	m14910_hTg_Hippo_12_TrypLysC_2MC_2Mods_TMT_IAA_20ppm_0.9Da	522.804	2.15	2.076	0.377	12/12	sp|D3YVF0|AKAP5_MOUSE	1	K.PSVQTQR.A	234	240	0	Akap5
2760	9.62	8853	619.336	619.336	2	2735	405165	m14910_hTg_Hippo_12_TrypLysC_2MC_2Mods_TMT_IAA_20ppm_0.9Da	619.334	2.5	2.179	0.403	12/12	sp|P21661|NEC2_MOUSE	0	K.TNACEGK.E	490	496	0	Pcsk2
2770	9.65	8902	451.275	451.275	2	2748	405165	m14910_hTg_Hippo_12_TrypLysC_2MC_2Mods_TMT_IAA_20ppm_0.9Da	451.274	1.56	1.191	0.049	11/12	sp|Q3UHD9|AGAP2_MOUSE	1	R.GAGALQR.R	4	10	0	Agap2
2818	9.75	9154	453.264	453.264	3	2793	405165	m14910_hTg_Hippo_12_TrypLysC_2MC_2Mods_TMT_IAA_20ppm_0.9Da	453.263	1.7	3.479	0.598	26/40	tr|B2RQ71|B2RQ71_MOUSE	2	R.RAPVTPSSASR.Y	63	73	1	Dip2c
2824	9.76	9184	495.283	495.283	2	2814	405165	m14910_hTg_Hippo_12_TrypLysC_2MC_2Mods_TMT_IAA_20ppm_0.9Da	495.283	1.79	2.122	0.296	12/12	sp|P70404|IDHG1_MOUSE	0	K.LAQESGR.K	207	213	0	Idh3g
2826	9.76	9195	554.786	554.785	2	2814	405165	m14910_hTg_Hippo_12_TrypLysC_2MC_2Mods_TMT_IAA_20ppm_0.9Da	554.785	2.13	1.855	0.318	11/12	sp|Q3TIR1|TPC13_MOUSE	0	K.ITNCSER.M	329	335	0	Trappc13
2827	9.76	9201	609.349	609.349	2	2814	405165	m14910_hTg_Hippo_12_TrypLysC_2MC_2Mods_TMT_IAA_20ppm_0.9Da	609.348	2	2.787	0.477	16/16	sp|Q3USB7|PLCL1_MOUSE	0	K.GPGGGSEAK.G	1068	1076	0	Plcl1
2852	9.81	9324	668.879	668.88	2	2821	405165	m14910_hTg_Hippo_12_TrypLysC_2MC_2Mods_TMT_IAA_20ppm_0.9Da	668.877	2.51	2.507	0.47	16/16	sp|Q80X90|FLNB_MOUSE	0	R.ATQTGDASK.C	1608	1616	0	Flnb
2891	9.9	9508	753.39	753.39	2	2885	405165	m14910_hTg_Hippo_12_TrypLysC_2MC_2Mods_TMT_IAA_20ppm_0.9Da	753.388	2.25	3.42	0.521	18/20	sp|Q9WTT4|VATG2_MOUSE	2	R.QVQGMQSSQQR.N	80	90	0	Atp6v1g2
2903	9.93	9570	446.58	446.581	3	2895	405165	m14910_hTg_Hippo_12_TrypLysC_2MC_2Mods_TMT_IAA_20ppm_0.9Da	446.58	1.35	2.24	0.115	19/24	sp|P14106|C1QB_MOUSE	0	R.DRDSMQK.V	187	193	1	C1qb
2915	9.97	9631	597.833	597.833	2	2911	405165	m14910_hTg_Hippo_12_TrypLysC_2MC_2Mods_TMT_IAA_20ppm_0.9Da	597.831	2.24	2.371	0.33	12/12	sp|O54949|NLK_MOUSE	0	R.TACEGAK.A	367	373	0	Nlk
2934	10.01	9727	761.387	761.387	2	2924	405165	m14910_hTg_Hippo_12_TrypLysC_2MC_2Mods_TMT_IAA_20ppm_0.9Da	761.386	2.26	1.71	0.385	18/20	sp|Q9WTT4|VATG2_MOUSE	2	R.QVQGM*QSSQQR.N	80	90	0	Atp6v1g2
2961	10.08	9868	591.804	592.306	2	2944	405165	m14910_hTg_Hippo_12_TrypLysC_2MC_2Mods_TMT_IAA_20ppm_0.9Da	591.803	1.98	1.623	0.289	11/16	sp|O55128|SAP18_MOUSE	3	K.EIGSTM*SGR.K	105	113	0	Sap18
3013	10.21	10139	631.86	631.861	2	2992	405165	m14910_hTg_Hippo_12_TrypLysC_2MC_2Mods_TMT_IAA_20ppm_0.9Da	631.859	2.42	2.402	0.306	14/14	tr|D3YXJ0|D3YXJ0_MOUSE	1	K.SGDNQGVK.F	338	345	0	Dgkh
3032	10.25	10238	600.823	600.824	2	3001	405165	m14910_hTg_Hippo_12_TrypLysC_2MC_2Mods_TMT_IAA_20ppm_0.9Da	600.821	2.68	1.702	0.374	10/14	sp|Q9CW07|PP13G_MOUSE	0	R.VQCSQPPR.A	213	220	0	Ppp1r3g
3042	10.28	10289	733.4	733.401	2	3022	405165	m14910_hTg_Hippo_12_TrypLysC_2MC_2Mods_TMT_IAA_20ppm_0.9Da	733.399	2.41	2.683	0.391	15/18	sp|P06837|NEUM_MOUSE	0	K.ATTDNSPSSK.A	137	146	0	Gap43
3045	10.28	10305	424.222	424.222	3	3022	405165	m14910_hTg_Hippo_12_TrypLysC_2MC_2Mods_TMT_IAA_20ppm_0.9Da	424.221	2.14	3.018	0.447	25/36	sp|Q9D8W7|OCAD2_MOUSE	0	R.GAGFGPEHNR.H	119	128	0	Ociad2
3062	10.31	10390	512.307	512.307	3	3039	405165	m14910_hTg_Hippo_12_TrypLysC_2MC_2Mods_TMT_IAA_20ppm_0.9Da	512.306	1.54	2.816	0.123	23/24	sp|Q99JF8|PSIP1_MOUSE	2	K.KEEEGQK.E	232	238	1	Psip1
3065	10.32	10407	583.346	583.346	2	3039	405165	m14910_hTg_Hippo_12_TrypLysC_2MC_2Mods_TMT_IAA_20ppm_0.9Da	583.345	1.82	2.41	0.286	12/12	sp|P03893|NU2M_MOUSE	1	R.STEAATK.Y	52	58	0	Mtnd2
3072	10.33	10442	627.345	627.346	2	3039	405165	m14910_hTg_Hippo_12_TrypLysC_2MC_2Mods_TMT_IAA_20ppm_0.9Da	627.344	1.75	1.496	0.261	10/12	sp|P97300|NPTN_MOUSE	0	K.SPM*SETK.L	36	42	0	Nptn
3073	10.33	10449	526.945	526.945	3	3039	405165	m14910_hTg_Hippo_12_TrypLysC_2MC_2Mods_TMT_IAA_20ppm_0.9Da	526.944	1.89	3.222	0.538	23/36	sp|P12960|CNTN1_MOUSE	0	R.YGHGVSEEDK.G	28	37	0	Cntn1
3085	10.35	10510	451.607	451.607	3	3060	405165	m14910_hTg_Hippo_12_TrypLysC_2MC_2Mods_TMT_IAA_20ppm_0.9Da	451.607	1.13	1.821	0.148	19/24	sp|Q5U458|DJC11_MOUSE	2	K.HRDPELK.S	46	52	1	Dnajc11
3088	10.36	10526	606.805	606.805	2	3060	405165	m14910_hTg_Hippo_12_TrypLysC_2MC_2Mods_TMT_IAA_20ppm_0.9Da	606.803	2.35	2.475	0.352	12/14	sp|Q61220|NELL2_MOUSE	0	K.STCQFQGR.S	335	342	0	Nell2
3109	10.4	10635	604.834	604.834	2	3081	405165	m14910_hTg_Hippo_12_TrypLysC_2MC_2Mods_TMT_IAA_20ppm_0.9Da	604.833	1.36	2.162	0.362	13/14	sp|O35350|CAN1_MOUSE	0	K.QVTYQGQR.V	281	288	0	Capn1
3112	10.4	10650	546.927	546.927	3	3081	405165	m14910_hTg_Hippo_12_TrypLysC_2MC_2Mods_TMT_IAA_20ppm_0.9Da	546.926	0.88	2.2	0.288	19/36	sp|A2AN08|UBR4_MOUSE	3	K.YDEDHSGDDK.V	4644	4653	0	Ubr4
3116	10.41	10671	507.798	507.799	2	3081	405165	m14910_hTg_Hippo_12_TrypLysC_2MC_2Mods_TMT_IAA_20ppm_0.9Da	507.798	0.12	1.614	0.191	12/12	sp|Q9ESN6|TRIM2_MOUSE	4	R.SPGQLQR.P	529	535	0	Trim2
3120	10.42	10691	596.793	596.793	2	3081	405165	m14910_hTg_Hippo_12_TrypLysC_2MC_2Mods_TMT_IAA_20ppm_0.9Da	596.792	1.27	1.717	0.213	12/16	sp|Q9R0L7|AKP8L_MOUSE	1	R.GQCMPGASR.L	210	218	0	Akap8l
3125	10.43	10717	498.629	498.628	3	3102	405165	m14910_hTg_Hippo_12_TrypLysC_2MC_2Mods_TMT_IAA_20ppm_0.9Da	498.629	0.21	2.213	0.311	18/28	sp|P17156|HSP72_MOUSE	0	K.KGCAGGEK.N	189	196	1	Hspa2
3150	10.48	10850	699.812	699.813	2	3123	405165	m14910_hTg_Hippo_12_TrypLysC_2MC_2Mods_TMT_IAA_20ppm_0.9Da	699.812	1.32	1.8	0.708	13/16	sp|Q68FD5|CLH1_MOUSE	1	R.ESNCYDPER.V	750	758	0	Cltc
3163	10.51	10917	667.87	667.87	2	3123	405165	m14910_hTg_Hippo_12_TrypLysC_2MC_2Mods_TMT_IAA_20ppm_0.9Da	667.869	1.05	2.183	0.186	16/16	sp|P0C8B4|CN142_MOUSE	0	R.TNSDGPSAK.R	84	92	0
3166	10.52	10930	660.88	660.88	2	3144	405165	m14910_hTg_Hippo_12_TrypLysC_2MC_2Mods_TMT_IAA_20ppm_0.9Da	660.88	0.95	2.313	0.243	12/14	sp|Q8K4R4|PITC1_MOUSE	0	R.ATQEATNK.K	240	247	0	Pitpnc1
3188	10.56	11044	687.328	687.329	3	3165	405165	m14910_hTg_Hippo_12_TrypLysC_2MC_2Mods_TMT_IAA_20ppm_0.9Da	687.328	0.32	5.659	0.584	49/96	sp|Q8BMA6|SRP68_MOUSE	1	K.QIPGGGSGGGGSGSGGGGGGSGGGR.S	6	30	0	Srp68
3247	10.69	11280	469.607	469.608	3	3240	405165	m14910_hTg_Hippo_12_TrypLysC_2MC_2Mods_TMT_IAA_20ppm_0.9Da	469.607	-0.22	2.683	0.411	21/44	sp|P39053-6|DYN1_MOUSE	0	K.GPASPTRPAAPR.P	844	855	1	Dnm1
3270	10.75	11366	595.351	595.352	2	3262	405165	m14910_hTg_Hippo_12_TrypLysC_2MC_2Mods_TMT_IAA_20ppm_0.9Da	595.351	0.03	2.556	0.28	14/14	sp|Q6PB93|GALT2_MOUSE	1	R.GADAAQAK.V	210	217	0	Galnt2
3301	10.87	11485	733.406	733.406	2	3291	405165	m14910_hTg_Hippo_12_TrypLysC_2MC_2Mods_TMT_IAA_20ppm_0.9Da	733.399	9.94	3.083	0.421	15/18	sp|P06837|NEUM_MOUSE	0	K.ATTDNSPSSK.A	137	146	0	Gap43
3320	10.93	11569	550.986	550.987	3	3315	405165	m14910_hTg_Hippo_12_TrypLysC_2MC_2Mods_TMT_IAA_20ppm_0.9Da	550.986	0.51	4.532	0.421	32/56	sp|P60761|NEUG_MOUSE	0	R.KGPGPGGPGGAGGAR.G	54	68	1	Nrgn
3357	11.07	11738	407.567	407.567	3	3354	405165	m14910_hTg_Hippo_12_TrypLysC_2MC_2Mods_TMT_IAA_20ppm_0.9Da	407.567	0.22	2.175	0.466	17/28	sp|Q9CX86|ROA0_MOUSE	0	K.FHPIQGHR.V	160	167	0	Hnrnpa0
3382	11.14	11860	469.607	469.942	3	3378	405165	m14910_hTg_Hippo_12_TrypLysC_2MC_2Mods_TMT_IAA_20ppm_0.9Da	469.607	-0.07	2.62	0.298	20/44	sp|P39053-6|DYN1_MOUSE	0	K.GPASPTRPAAPR.P	844	855	1	Dnm1
3396	11.21	11928	651.875	651.874	2	3394	405165	m14910_hTg_Hippo_12_TrypLysC_2MC_2Mods_TMT_IAA_20ppm_0.9Da	651.875	0.65	2.077	0.276	14/14	sp|Q9Z0X1|AIFM1_MOUSE	1	K.ATAQDNPK.S	510	517	0	Aifm1
3400	11.22	11948	681.854	681.854	2	3398	405165	m14910_hTg_Hippo_12_TrypLysC_2MC_2Mods_TMT_IAA_20ppm_0.9Da	681.853	0.65	1.857	0.601	16/20	sp|P05063|ALDOC_MOUSE	0	R.AEM*NGLAAQGR.Y	332	342	0	Aldoc
3407	11.25	11984	659.381	659.381	2	3403	405165	m14910_hTg_Hippo_12_TrypLysC_2MC_2Mods_TMT_IAA_20ppm_0.9Da	659.38	1.08	2.792	0.417	14/14	sp|D3Z7P3|GLSK_MOUSE	3	K.QGVNNAEK.F	352	359	0	Gls
3408	11.25	11989	640.367	640.367	2	3403	405165	m14910_hTg_Hippo_12_TrypLysC_2MC_2Mods_TMT_IAA_20ppm_0.9Da	640.367	0.88	2.223	0.306	14/14	tr|E9PZM7|E9PZM7_MOUSE	0	K.SGEVNSTK.V	1420	1427	0	Scaf11
3421	11.31	12053	676.377	676.377	2	3419	405165	m14910_hTg_Hippo_12_TrypLysC_2MC_2Mods_TMT_IAA_20ppm_0.9Da	676.377	0.47	2.207	0.298	16/16	sp|Q8C5L3|CNOT2_MOUSE	4	K.TTSSTDGPK.F	308	316	0	Cnot2
3438	11.38	12127	473.595	473.929	3	3436	405165	m14910_hTg_Hippo_12_TrypLysC_2MC_2Mods_TMT_IAA_20ppm_0.9Da	473.595	-0.14	1.96	0.287	20/28	sp|Q6PIC6|AT1A3_MOUSE	1	K.EVAM*TEHK.M	28	35	0	Atp1a3
3463	11.47	12245	538.307	538.306	3	3453	405165	m14910_hTg_Hippo_12_TrypLysC_2MC_2Mods_TMT_IAA_20ppm_0.9Da	538.307	0.01	3.38	0.387	21/36	sp|O88737|BSN_MOUSE	1	R.PRPESSQEPK.R	895	904	1	Bsn
3470	11.49	12278	687.347	687.347	2	3462	405165	m14910_hTg_Hippo_12_TrypLysC_2MC_2Mods_TMT_IAA_20ppm_0.9Da	687.347	0.6	3.277	0.599	18/22	sp|Q8BTV2|CPSF7_MOUSE	2	K.SYSVGASGSSSR.K	407	418	0	Cpsf7
3473	11.5	12293	625.361	625.362	2	3465	405165	m14910_hTg_Hippo_12_TrypLysC_2MC_2Mods_TMT_IAA_20ppm_0.9Da	625.361	0.3	2.713	0.083	16/16	sp|P28667|MRP_MOUSE	0	K.GAEASAASK.E	158	166	0	Marcksl1
3474	11.5	12299	563.781	563.781	2	3465	405165	m14910_hTg_Hippo_12_TrypLysC_2MC_2Mods_TMT_IAA_20ppm_0.9Da	563.781	0.55	1.962	0.441	11/14	sp|Q8VCX5|MICU1_MOUSE	3	R.SQTSMGMR.H	254	261	0	Micu1
3479	11.52	12324	677.872	677.873	2	3472	405165	m14910_hTg_Hippo_12_TrypLysC_2MC_2Mods_TMT_IAA_20ppm_0.9Da	677.872	0.66	2.512	0.297	12/12	sp|Q9QXL2|KI21A_MOUSE	5	K.NQSQYEK.Q	750	756	0	Kif21a
3488	11.54	12369	618.353	618.354	2	3484	405165	m14910_hTg_Hippo_12_TrypLysC_2MC_2Mods_TMT_IAA_20ppm_0.9Da	618.353	-0.24	2.095	0.342	16/16	sp|Q91WK2|EIF3H_MOUSE	0	K.GGSGDSAVK.Q	29	37	0	Eif3h
3512	11.63	12492	522.804	522.803	2	3505	405165	m14910_hTg_Hippo_12_TrypLysC_2MC_2Mods_TMT_IAA_20ppm_0.9Da	522.804	0.07	2.092	0.179	12/14	sp|Q8CH77|NAV1_MOUSE	3	K.QGGLTPSR.L	709	716	0	Nav1
3520	11.66	12533	498.95	498.95	3	3517	405165	m14910_hTg_Hippo_12_TrypLysC_2MC_2Mods_TMT_IAA_20ppm_0.9Da	498.949	0.45	2.848	0.521	28/52	sp|Q6PEV3|WIPF2_MOUSE	1	R.AAAPRPPGSAASGR.P	120	133	1	Wipf2
3549	11.75	12679	604.817	604.817	2	3547	405165	m14910_hTg_Hippo_12_TrypLysC_2MC_2Mods_TMT_IAA_20ppm_0.9Da	604.816	0.55	1.984	0.239	14/16	sp|Q9JJ28|FLII_MOUSE	0	R.TNGSALCTR.C	1063	1071	0	Flii
3566	11.79	12760	668.845	668.845	2	3562	405165	m14910_hTg_Hippo_12_TrypLysC_2MC_2Mods_TMT_IAA_20ppm_0.9Da	668.844	0.84	3.368	0.429	16/18	sp|Q61330|CNTN2_MOUSE	0	R.QGSSSWQTAR.V	755	764	0	Cntn2
3580	11.83	12821	642.869	642.869	2	3578	405165	m14910_hTg_Hippo_12_TrypLysC_2MC_2Mods_TMT_IAA_20ppm_0.9Da	642.869	0.27	2.712	0.495	15/16	sp|Q9CYH6|RRS1_MOUSE	0	K.GGPPGQGEK.R	325	333	0	Rrs1
3645	12	13138	572.841	572.841	2	3622	405165	m14910_hTg_Hippo_12_TrypLysC_2MC_2Mods_TMT_IAA_20ppm_0.9Da	572.84	1.28	1.923	0.249	11/12	sp|O35130|NEP1_MOUSE	0	R.AADGPQK.L	148	154	0	Emg1
3657	12.03	13201	597.334	597.334	2	3643	405165	m14910_hTg_Hippo_12_TrypLysC_2MC_2Mods_TMT_IAA_20ppm_0.9Da	597.334	1.14	1.103	0.258	9/12	sp|P48758|CBR1_MOUSE	0	R.TDM*AGPK.A	233	239	0	Cbr1
3662	12.04	13227	601.839	601.84	2	3650	405165	m14910_hTg_Hippo_12_TrypLysC_2MC_2Mods_TMT_IAA_20ppm_0.9Da	601.838	1.47	3.103	0.445	15/16	sp|P59759|MKL2_MOUSE	2	K.TSNPALQSR.T	812	820	0	Mkl2
3664	12.04	13238	568.291	568.29	2	3650	405165	m14910_hTg_Hippo_12_TrypLysC_2MC_2Mods_TMT_IAA_20ppm_0.9Da	568.29	1.22	1.809	0.358	15/16	sp|P83741|WNK1_MOUSE	5	K.AVGMSNDGR.F	211	219	0	Wnk1
3666	12.05	13250	587.846	587.846	2	3650	405165	m14910_hTg_Hippo_12_TrypLysC_2MC_2Mods_TMT_IAA_20ppm_0.9Da	587.845	1.69	2.443	0.359	14/14	sp|Q9EPU4|CPSF1_MOUSE	0	R.GAAEGPSK.K	1316	1323	0	Cpsf1
3673	12.07	13284	554.31	554.31	2	3650	405165	m14910_hTg_Hippo_12_TrypLysC_2MC_2Mods_TMT_IAA_20ppm_0.9Da	554.309	1.17	1.392	0.108	11/12	sp|Q8BG67|EFR3A_MOUSE	1	K.NGQQLYR.H	524	530	0	Efr3a
3676	12.07	13300	687.854	687.854	2	3650	405165	m14910_hTg_Hippo_12_TrypLysC_2MC_2Mods_TMT_IAA_20ppm_0.9Da	687.853	1.25	1.323	0.294	11/18	sp|Q6PB66|LPPRC_MOUSE	0	K.M*EGANIQPNR.V	187	196	0	Lrpprc
3709	12.16	13469	709.89	709.891	2	3678	405165	m14910_hTg_Hippo_12_TrypLysC_2MC_2Mods_TMT_IAA_20ppm_0.9Da	709.889	1.56	2.169	0.282	13/14	sp|Q6PIC6|AT1A3_MOUSE	1	K.EVAM*TEHK.M	28	35	0	Atp1a3
3713	12.17	13489	480.277	480.277	2	3691	405165	m14910_hTg_Hippo_12_TrypLysC_2MC_2Mods_TMT_IAA_20ppm_0.9Da	480.277	0.33	2.087	0.173	11/12	sp|Q7TSQ8|PDPR_MOUSE	1	R.LDAQGAR.W	465	471	0	Pdpr
3719	12.18	13520	416.255	416.255	3	3712	405165	m14910_hTg_Hippo_12_TrypLysC_2MC_2Mods_TMT_IAA_20ppm_0.9Da	416.255	-0.49	2.515	0.116	20/24	sp|Q8K341|ATAT_MOUSE	4	K.RAEGDIK.P	227	233	1	Atat1
3732	12.2	13586	575	575	3	3717	405165	m14910_hTg_Hippo_12_TrypLysC_2MC_2Mods_TMT_IAA_20ppm_0.9Da	575	0.6	4.277	0.554	28/36	sp|P61082|UBC12_MOUSE	1	K.KEEESAGGTK.G	12	21	1	Ube2m
3733	12.2	13592	515.796	515.795	2	3717	405165	m14910_hTg_Hippo_12_TrypLysC_2MC_2Mods_TMT_IAA_20ppm_0.9Da	515.796	-0.07	1.603	0.129	12/12	sp|Q8C190|VP9D1_MOUSE	2	R.LQEAANR.R	214	220	0	Vps9d1
3736	12.21	13607	640.308	640.309	2	3717	405165	m14910_hTg_Hippo_12_TrypLysC_2MC_2Mods_TMT_IAA_20ppm_0.9Da	640.308	1.02	2.072	0.528	14/16	sp|Q8BJ83|TM2D3_MOUSE	2	K.CPSNGLCSR.L	82	90	0	Tm2d3
3762	12.27	13740	564.323	564.324	2	3743	405165	m14910_hTg_Hippo_12_TrypLysC_2MC_2Mods_TMT_IAA_20ppm_0.9Da	564.322	1.9	2.276	0.312	13/14	sp|O35668|HAP1_MOUSE	2	K.GIHSESLR.A	370	377	0	Hap1
3777	12.3	13816	587.846	588.348	2	3765	405165	m14910_hTg_Hippo_12_TrypLysC_2MC_2Mods_TMT_IAA_20ppm_0.9Da	587.845	1.93	1.783	0.166	13/14	sp|Q9EPU4|CPSF1_MOUSE	0	R.GAAEGPSK.K	1316	1323	0	Cpsf1
3810	12.4	13985	646.367	646.366	2	3802	405165	m14910_hTg_Hippo_12_TrypLysC_2MC_2Mods_TMT_IAA_20ppm_0.9Da	646.367	0.55	2.042	0.287	13/14	sp|Q61026|NCOA2_MOUSE	1	K.TDPASNTK.L	773	780	0	Ncoa2
3828	12.44	14077	657.874	657.875	2	3812	405165	m14910_hTg_Hippo_12_TrypLysC_2MC_2Mods_TMT_IAA_20ppm_0.9Da	657.875	-1.02	2.078	0.372	14/14	sp|Q8VDN2|AT1A1_MOUSE	0	K.NPNASEPK.H	495	502	0	Atp1a1
3844	12.49	14160	722.887	722.888	2	3817	405165	m14910_hTg_Hippo_12_TrypLysC_2MC_2Mods_TMT_IAA_20ppm_0.9Da	722.888	-1.12	2.659	0.444	16/16	sp|P20357|MTAP2_MOUSE	5	R.SQGTYSDTK.E	63	71	0	Map2
3847	12.5	14176	855.95	855.951	2	3817	405165	m14910_hTg_Hippo_12_TrypLysC_2MC_2Mods_TMT_IAA_20ppm_0.9Da	855.949	1.1	3.332	0.596	22/24	sp|Q8CIP4|MARK4_MOUSE	0	R.APSDTTNGTSSSK.G	389	401	0	Mark4
3861	12.53	14246	623.363	623.364	2	3851	405165	m14910_hTg_Hippo_12_TrypLysC_2MC_2Mods_TMT_IAA_20ppm_0.9Da	623.364	-1.34	2.532	0.327	14/14	sp|Q91XU3|PI42C_MOUSE	0	R.SAEGAPQK.E	358	365	0	Pip4k2c
3881	12.57	14347	566.319	566.319	2	3858	405165	m14910_hTg_Hippo_12_TrypLysC_2MC_2Mods_TMT_IAA_20ppm_0.9Da	566.32	-1.38	2.577	0.334	14/16	sp|Q8CB27|OTU1_MOUSE	0	K.GLTGQAEAR.D	321	329	0	Yod1
3894	12.6	14415	478.276	478.276	3	3879	405165	m14910_hTg_Hippo_12_TrypLysC_2MC_2Mods_TMT_IAA_20ppm_0.9Da	478.277	-1.07	2.526	0.21	19/28	sp|Q8VDD5|MYH9_MOUSE	0	K.KDQGELER.Q	202	209	1	Myh9
3954	12.74	14722	576.634	576.634	3	3941	405165	m14910_hTg_Hippo_12_TrypLysC_2MC_2Mods_TMT_IAA_20ppm_0.9Da	576.635	-1.42	2.526	0.277	20/40	sp|Q8R1F1|NIBL1_MOUSE	0	R.HCNNGIPENSK.V	193	203	0	Fam129b
3958	12.74	14744	667.859	668.36	2	3941	405165	m14910_hTg_Hippo_12_TrypLysC_2MC_2Mods_TMT_IAA_20ppm_0.9Da	667.861	-1.63	2.956	0.359	13/14	sp|Q9WV18|GABR1_MOUSE	1	K.CDPGQATK.Y	219	226	0	Gabbr1
3964	12.76	14774	506.646	506.646	3	3952	405165	m14910_hTg_Hippo_12_TrypLysC_2MC_2Mods_TMT_IAA_20ppm_0.9Da	506.647	-1.31	2.867	0.308	21/28	sp|P25976|UBF1_MOUSE	4	K.KPSQEGGK.G	394	401	1	Ubtf
4001	12.84	14964	459.934	459.933	3	3998	405165	m14910_hTg_Hippo_12_TrypLysC_2MC_2Mods_TMT_IAA_20ppm_0.9Da	459.935	-2	2.161	0.207	20/32	sp|P16460|ASSY_MOUSE	1	K.YVSHGATGK.G	113	121	0	Ass1
4037	12.93	15146	596.85	596.85	2	4031	405165	m14910_hTg_Hippo_12_TrypLysC_2MC_2Mods_TMT_IAA_20ppm_0.9Da	596.851	-0.39	1.653	0.053	12/12	tr|B2RXC2|B2RXC2_MOUSE	0	R.DTGVQSK.G	515	521	0	Itpkb
4041	12.94	15165	556.798	556.797	2	4031	405165	m14910_hTg_Hippo_12_TrypLysC_2MC_2Mods_TMT_IAA_20ppm_0.9Da	556.798	-1.26	1.94	0.308	13/14	sp|Q5EG47|AAPK1_MOUSE	0	R.SGSISNYR.S	494	501	0	Prkaa1
4051	12.97	15218	717.372	717.371	2	4043	405165	m14910_hTg_Hippo_12_TrypLysC_2MC_2Mods_TMT_IAA_20ppm_0.9Da	717.372	-0.5	3.535	0.548	22/24	sp|Q80TN7|NAV3_MOUSE	2	R.GMSAQGGTPATAR.Q	993	1005	0	Nav3
4055	12.98	15237	572.819	572.819	2	4043	405165	m14910_hTg_Hippo_12_TrypLysC_2MC_2Mods_TMT_IAA_20ppm_0.9Da	572.819	-0.71	1.757	0.295	10/12	sp|Q6A0A9|F120A_MOUSE	0	K.HTPLYER.S	425	431	0	FAM120A
4058	12.98	15253	586.855	586.855	2	4048	405165	m14910_hTg_Hippo_12_TrypLysC_2MC_2Mods_TMT_IAA_20ppm_0.9Da	586.856	-0.6	1.927	0.316	12/12	sp|Q80U49|C170B_MOUSE	0	R.AAPEQAK.K	1143	1149	0	Cep170b
4067	13	15300	466.771	466.772	2	4057	405165	m14910_hTg_Hippo_12_TrypLysC_2MC_2Mods_TMT_IAA_20ppm_0.9Da	466.772	-1.27	1.822	0.026	11/12	sp|Q8VCI5|PEX19_MOUSE	0	K.LSEAAGR.V	108	114	0	Pex19
4079	13.03	15362	594.853	594.854	2	4057	405165	m14910_hTg_Hippo_12_TrypLysC_2MC_2Mods_TMT_IAA_20ppm_0.9Da	594.853	-0.37	1.88	0.206	13/14	tr|E9Q0S6|E9Q0S6_MOUSE	0	K.TEGGAPAK.L	1834	1841	0	Tns1
4084	13.05	15389	738.387	738.388	2	4057	405165	m14910_hTg_Hippo_12_TrypLysC_2MC_2Mods_TMT_IAA_20ppm_0.9Da	738.386	1.38	2.495	0.453	18/22	sp|P60469|LIPA3_MOUSE	2	K.LQPEGQTSGSSR.A	1021	1032	0	Ppfia3
4120	13.14	15576	577.795	577.795	2	4105	405165	m14910_hTg_Hippo_12_TrypLysC_2MC_2Mods_TMT_IAA_20ppm_0.9Da	577.795	-0.51	2.511	0.423	14/14	sp|Q9WU79|PROD_MOUSE	1	R.GAYMAQER.V	443	450	0	Prodh
4141	13.17	15682	471.29	471.29	2	4130	405165	m14910_hTg_Hippo_12_TrypLysC_2MC_2Mods_TMT_IAA_20ppm_0.9Da	471.29	-1.02	2.057	0.214	12/12	sp|O88271|CFDP1_MOUSE	0	K.AQGIPAR.K	55	61	0	Cfdp1
4148	13.19	15717	531.638	531.639	3	4137	405165	m14910_hTg_Hippo_12_TrypLysC_2MC_2Mods_TMT_IAA_20ppm_0.9Da	531.638	-0.11	3.496	0.314	25/36	tr|F2Z3U3|F2Z3U3_MOUSE	3	K.RGTQLEESSK.-	584	593	1	Raph1
4157	13.21	15764	467.264	467.263	3	4146	405165	m14910_hTg_Hippo_12_TrypLysC_2MC_2Mods_TMT_IAA_20ppm_0.9Da	467.264	-0.59	1.895	0.407	19/32	sp|Q60771|CLD11_MOUSE	0	R.M*GHEPGVAK.Y	108	116	0	Cldn11
4208	13.35	16027	548.783	548.784	2	4185	405165	m14910_hTg_Hippo_12_TrypLysC_2MC_2Mods_TMT_IAA_20ppm_0.9Da	548.783	0.05	2.304	0.186	14/14	sp|Q9CZD5|IF3M_MOUSE	2	R.DAFSNTGR.K	70	77	0	Mtif3
4214	13.36	16058	537.781	537.782	2	4200	405165	m14910_hTg_Hippo_12_TrypLysC_2MC_2Mods_TMT_IAA_20ppm_0.9Da	537.782	-0.71	2.005	0.277	12/12	sp|P50516|VATA_MOUSE	1	K.CLGNPER.E	394	400	0	Atp6v1a
4236	13.42	16168	631.361	631.362	2	4232	405165	m14910_hTg_Hippo_12_TrypLysC_2MC_2Mods_TMT_IAA_20ppm_0.9Da	631.361	-0.12	3.023	0.349	15/16	sp|G5E8K5|ANK3_MOUSE	7	K.SASPDAAGK.S	571	579	0	Ank3
4252	13.47	16252	566.343	566.343	2	4244	405165	m14910_hTg_Hippo_12_TrypLysC_2MC_2Mods_TMT_IAA_20ppm_0.9Da	566.342	0.58	1.821	0.112	11/12	sp|Q0P5V2|SOBP_MOUSE	0	R.SAPAEAK.G	724	730	0	Sobp
4257	13.48	16278	666.388	666.889	2	4244	405165	m14910_hTg_Hippo_12_TrypLysC_2MC_2Mods_TMT_IAA_20ppm_0.9Da	666.388	0.05	2.628	0.372	14/14	sp|P35438|NMDZ1_MOUSE	7	R.EAVNQANK.R	44	51	0	Grin1
4326	13.68	16584	699.37	699.37	2	4322	405165	m14910_hTg_Hippo_12_TrypLysC_2MC_2Mods_TMT_IAA_20ppm_0.9Da	699.37	-0.13	2.457	0.283	17/20	sp|Q9WTR1|TRPV2_MOUSE	0	K.GLGPSQQDPNR.F	59	69	0	Trpv2
4330	13.69	16597	473.595	473.595	3	4325	405165	m14910_hTg_Hippo_12_TrypLysC_2MC_2Mods_TMT_IAA_20ppm_0.9Da	473.595	-0.73	1.916	0.298	19/28	sp|Q6PIC6|AT1A3_MOUSE	1	K.EVAM*TEHK.M	28	35	0	Atp1a3
4346	13.74	16655	508.956	508.956	3	4343	405165	m14910_hTg_Hippo_12_TrypLysC_2MC_2Mods_TMT_IAA_20ppm_0.9Da	508.956	-0.8	2.519	0.274	23/40	tr|E9PUM9|E9PUM9_MOUSE	4	R.GGAGDVHQPTK.G	273	283	0	Nrxn2
4403	13.9	16875	694.893	694.894	2	4401	405165	m14910_hTg_Hippo_12_TrypLysC_2MC_2Mods_TMT_IAA_20ppm_0.9Da	694.893	0.66	2.111	0.229	15/16	sp|Q8BX90|FND3A_MOUSE	1	R.TEPPASSNK.D	1148	1156	0	Fndc3a
4421	13.95	16942	557.291	557.291	2	4417	405165	m14910_hTg_Hippo_12_TrypLysC_2MC_2Mods_TMT_IAA_20ppm_0.9Da	557.29	0.71	2.467	0.364	13/14	sp|Q91V92|ACLY_MOUSE	2	R.TASFSESR.A	453	460	0	Acly
4425	13.96	16958	597.85	597.85	2	4417	405165	m14910_hTg_Hippo_12_TrypLysC_2MC_2Mods_TMT_IAA_20ppm_0.9Da	597.849	1.52	1.382	0.335	11/12	sp|Q8CHT0|AL4A1_MOUSE	0	K.TM*VGQGK.T	146	152	0	Aldh4a1
4429	13.97	16974	646.358	646.358	2	4417	405165	m14910_hTg_Hippo_12_TrypLysC_2MC_2Mods_TMT_IAA_20ppm_0.9Da	646.358	1.09	1.879	0.159	11/12	sp|Q99J31|OPHN1_MOUSE	0	K.EAPQTCK.L	255	261	0	Ophn1
4438	14	17008	655.373	655.373	2	4433	405165	m14910_hTg_Hippo_12_TrypLysC_2MC_2Mods_TMT_IAA_20ppm_0.9Da	655.372	1.56	3.011	0.454	16/16	sp|Q8C8R3|ANK2_MOUSE	18	R.GSSVDSATK.K	87	95	0	Ank2
4444	14.01	17034	544.799	544.799	2	4436	405165	m14910_hTg_Hippo_12_TrypLysC_2MC_2Mods_TMT_IAA_20ppm_0.9Da	544.798	0.93	1.476	0.068	12/16	sp|P15116|CADH2_MOUSE	1	R.ISGGDPTGR.F	422	430	0	Cdh2
4450	14.03	17061	458.928	458.928	3	4443	405165	m14910_hTg_Hippo_12_TrypLysC_2MC_2Mods_TMT_IAA_20ppm_0.9Da	458.928	0.81	1.431	0.504	19/40	sp|Q8VCX6|KPTN_MOUSE	1	R.VGPRPVEHPAS.-	420	430	1	Kptn
4462	14.07	17118	631.018	631.018	3	4459	405165	m14910_hTg_Hippo_12_TrypLysC_2MC_2Mods_TMT_IAA_20ppm_0.9Da	631.017	1.2	3.309	0.17	26/36	sp|Q6PNC0|DMXL1_MOUSE	1	R.KQTEDENPDK.T	140	149	1	Dmxl1
4474	14.1	17178	437.25	437.251	3	4471	405165	m14910_hTg_Hippo_12_TrypLysC_2MC_2Mods_TMT_IAA_20ppm_0.9Da	437.25	0.15	2.097	0.349	20/32	sp|Q8C8R3|ANK2_MOUSE	18	R.GSSVDSATK.K	87	95	0	Ank2
4481	14.12	17215	618.805	618.805	2	4471	405165	m14910_hTg_Hippo_12_TrypLysC_2MC_2Mods_TMT_IAA_20ppm_0.9Da	618.805	0.79	1.954	0.436	11/14	sp|Q9CY62|RN181_MOUSE	3	K.TNSCPLCR.H	122	129	0	Rnf181
4490	14.15	17258	720.4	720.902	2	4471	405165	m14910_hTg_Hippo_12_TrypLysC_2MC_2Mods_TMT_IAA_20ppm_0.9Da	720.398	2.81	3.092	0.512	14/14	sp|P70175|DLG3_MOUSE	3	R.QTYEQANK.I	790	797	0	Dlg3
4495	14.16	17282	559.796	559.795	2	4472	405165	m14910_hTg_Hippo_12_TrypLysC_2MC_2Mods_TMT_IAA_20ppm_0.9Da	559.795	1.17	2.085	0.242	11/12	sp|Q68FM6|PPR29_MOUSE	0	R.LQCESPR.E	213	219	0	Elfn2
4500	14.17	17306	479.298	479.298	3	4493	405165	m14910_hTg_Hippo_12_TrypLysC_2MC_2Mods_TMT_IAA_20ppm_0.9Da	479.298	0.91	2.312	0.563	17/32	sp|P12960|CNTN1_MOUSE	0	R.KAPPSQPPR.I	904	912	1	Cntn1
4507	14.19	17337	680.896	680.896	2	4493	405165	m14910_hTg_Hippo_12_TrypLysC_2MC_2Mods_TMT_IAA_20ppm_0.9Da	680.895	0.46	2.348	0.224	16/16	tr|E9Q7L1|E9Q7L1_MOUSE	1	R.QPEGATTAK.L	160	168	0	Urb2
4508	14.19	17343	834.937	834.937	2	4493	405165	m14910_hTg_Hippo_12_TrypLysC_2MC_2Mods_TMT_IAA_20ppm_0.9Da	834.935	1.95	3.802	0.55	20/22	sp|Q6NVF9|CPSF6_MOUSE	2	K.TTQSGQMSGEGK.A	174	185	0	Cpsf6
4522	14.23	17407	479.298	479.632	3	4498	405165	m14910_hTg_Hippo_12_TrypLysC_2MC_2Mods_TMT_IAA_20ppm_0.9Da	479.298	0.91	2.818	0.439	19/32	sp|P12960|CNTN1_MOUSE	0	R.KAPPSQPPR.I	904	912	1	Cntn1
4535	14.25	17470	573.34	573.34	3	4519	405165	m14910_hTg_Hippo_12_TrypLysC_2MC_2Mods_TMT_IAA_20ppm_0.9Da	573.34	0.88	3.347	0.303	22/36	sp|Q149L6|DJB14_MOUSE	2	R.KPPGSSDQSK.P	65	74	1	Dnajb14
4553	14.3	17554	611.336	611.337	3	4530	405165	m14910_hTg_Hippo_12_TrypLysC_2MC_2Mods_TMT_IAA_20ppm_0.9Da	611.335	1.09	4.047	0.506	26/44	sp|P16054|KPCE_MOUSE	0	K.KQETPDEVGSQR.F	225	236	1	Prkce
4565	14.34	17603	717.903	717.904	2	4530	405165	m14910_hTg_Hippo_12_TrypLysC_2MC_2Mods_TMT_IAA_20ppm_0.9Da	717.901	2.33	2.814	0.342	16/16	sp|Q9Z2C4|MTMR1_MOUSE	1	R.QNSVADTNK.A	348	356	0	Mtmr1
4569	14.35	17619	842.934	842.935	2	4530	405165	m14910_hTg_Hippo_12_TrypLysC_2MC_2Mods_TMT_IAA_20ppm_0.9Da	842.932	1.84	1.999	0.627	17/22	sp|Q6NVF9|CPSF6_MOUSE	2	K.TTQSGQM*SGEGK.A	174	185	0	Cpsf6
4573	14.36	17635	546.299	546.299	2	4551	405165	m14910_hTg_Hippo_12_TrypLysC_2MC_2Mods_TMT_IAA_20ppm_0.9Da	546.298	1.14	1.829	0.129	13/14	sp|Q9WUC3|LY6H_MOUSE	1	R.ITDPSSSR.K	56	63	0	Ly6h
4581	14.37	17669	524.766	525.267	2	4551	405165	m14910_hTg_Hippo_12_TrypLysC_2MC_2Mods_TMT_IAA_20ppm_0.9Da	524.765	0.93	1.122	0.061	11/12	sp|Q8CDN6|TXNL1_MOUSE	0	R.GCGPCLR.I	33	39	0	Txnl1
4587	14.39	17694	532.295	532.295	3	4572	405165	m14910_hTg_Hippo_12_TrypLysC_2MC_2Mods_TMT_IAA_20ppm_0.9Da	532.294	1	2.64	0.222	23/44	sp|Q6GYP7|RGPA1_MOUSE	3	R.SATTTGSPGTEK.A	733	744	0	Ralgapa1
4604	14.43	17767	582.333	582.835	2	4572	405165	m14910_hTg_Hippo_12_TrypLysC_2MC_2Mods_TMT_IAA_20ppm_0.9Da	582.333	0.86	3.161	0.351	15/16	sp|P21447|MDR1A_MOUSE	0	K.NTTGALTTR.L	805	813	0	Abcb1a
4610	14.44	17794	442.576	442.576	3	4585	405165	m14910_hTg_Hippo_12_TrypLysC_2MC_2Mods_TMT_IAA_20ppm_0.9Da	442.576	0.54	2.263	0.503	21/40	sp|Q8VC42|MIC1_MOUSE	0	R.GIGGHDNISAR.K	584	594	0	Mic1
4624	14.48	17858	692.846	692.846	2	4585	405165	m14910_hTg_Hippo_12_TrypLysC_2MC_2Mods_TMT_IAA_20ppm_0.9Da	692.846	0.97	4.339	0.712	21/22	sp|P37804|TAGL_MOUSE	0	R.GASQAGMTGYGR.P	184	195	0	Tagln
4636	14.5	17916	501.612	501.612	3	4606	405165	m14910_hTg_Hippo_12_TrypLysC_2MC_2Mods_TMT_IAA_20ppm_0.9Da	501.612	0.42	2.093	0.385	22/32	sp|Q921M7|FA49B_MOUSE	0	K.HLNDETTSK.Q	309	317	0	Fam49b
4638	14.5	17926	586.834	586.833	2	4606	405165	m14910_hTg_Hippo_12_TrypLysC_2MC_2Mods_TMT_IAA_20ppm_0.9Da	586.833	1.14	2.361	0.312	14/14	sp|Q3TKT4|SMCA4_MOUSE	7	R.IGQQNEVR.V	1193	1200	0	Smarca4
4639	14.5	17931	702.897	702.897	2	4606	405165	m14910_hTg_Hippo_12_TrypLysC_2MC_2Mods_TMT_IAA_20ppm_0.9Da	702.896	1.43	2.863	0.184	14/14	sp|Q7TSV4|PGM2_MOUSE	0	K.NQDQSNLK.D	371	378	0	Pgm2
4649	14.52	17976	459.96	459.961	3	4627	405165	m14910_hTg_Hippo_12_TrypLysC_2MC_2Mods_TMT_IAA_20ppm_0.9Da	459.96	-0.36	2.594	0.176	18/24	sp|Q923T9|KCC2G_MOUSE	2	K.KSDGGVK.K	324	330	1	Camk2g
4650	14.52	17982	647.375	647.375	2	4627	405165	m14910_hTg_Hippo_12_TrypLysC_2MC_2Mods_TMT_IAA_20ppm_0.9Da	647.374	1.12	2.365	0.267	13/14	sp|O35857|TIM44_MOUSE	0	K.QSAESVSK.S	158	165	0	Timm44
4656	14.53	18014	441.268	441.268	3	4627	405165	m14910_hTg_Hippo_12_TrypLysC_2MC_2Mods_TMT_IAA_20ppm_0.9Da	441.268	0.13	2.786	0.302	20/32	sp|Q6A0A9|F120A_MOUSE	0	R.QRPPQTPLR.L	37	45	1	FAM120A
4675	14.56	18111	700.844	700.844	2	4648	405165	m14910_hTg_Hippo_12_TrypLysC_2MC_2Mods_TMT_IAA_20ppm_0.9Da	700.843	1.14	1.94	0.441	19/22	sp|P37804|TAGL_MOUSE	0	R.GASQAGM*TGYGR.P	184	195	0	Tagln
4676	14.56	18118	601.861	601.86	2	4648	405165	m14910_hTg_Hippo_12_TrypLysC_2MC_2Mods_TMT_IAA_20ppm_0.9Da	601.861	0.57	1.58	0.137	13/14	sp|D3YZV8|CCDC8_MOUSE	0	R.AEAAASPK.A	528	535	0	Ccdc8
4679	14.57	18134	595.861	595.861	2	4648	405165	m14910_hTg_Hippo_12_TrypLysC_2MC_2Mods_TMT_IAA_20ppm_0.9Da	595.861	0.74	2.335	0.315	12/12	sp|Q8VCH8|UBXN4_MOUSE	0	K.QAGTEVK.R	300	306	0	Ubxn4
4712	14.63	18304	487.777	487.777	2	4690	405165	m14910_hTg_Hippo_12_TrypLysC_2MC_2Mods_TMT_IAA_20ppm_0.9Da	487.777	0.4	2.099	0.123	10/12	sp|P47809|MP2K4_MOUSE	1	R.IDPSASR.Q	273	279	0	Map2k4
4746	14.72	18478	527.79	527.79	2	4732	405165	m14910_hTg_Hippo_12_TrypLysC_2MC_2Mods_TMT_IAA_20ppm_0.9Da	527.79	0.6	2.167	0.391	12/12	sp|P84091|AP2M1_MOUSE	1	R.SGIYETR.C	428	434	0	Ap2m1
4760	14.75	18552	671.891	671.891	2	4732	405165	m14910_hTg_Hippo_12_TrypLysC_2MC_2Mods_TMT_IAA_20ppm_0.9Da	671.89	0.97	1.724	0.298	12/14	sp|Q61316|HSP74_MOUSE	1	K.TDQPPQAK.K	563	570	0	Hspa4
4769	14.77	18599	479.779	479.78	2	4745	405165	m14910_hTg_Hippo_12_TrypLysC_2MC_2Mods_TMT_IAA_20ppm_0.9Da	479.78	-0.26	1.967	0.042	11/12	sp|Q0PHV7|DACT3_MOUSE	0	R.LAEPSGR.R	389	395	0	Dact3
4776	14.79	18636	823.428	823.428	2	4745	405165	m14910_hTg_Hippo_12_TrypLysC_2MC_2Mods_TMT_IAA_20ppm_0.9Da	823.426	1.56	3.49	0.509	24/28	sp|A2A6A1|GPTC8_MOUSE	0	K.GAGLPSQNSNTGTGR.G	1064	1078	0	Gpatch8
4783	14.8	18673	607.98	607.98	3	4766	405165	m14910_hTg_Hippo_12_TrypLysC_2MC_2Mods_TMT_IAA_20ppm_0.9Da	607.979	1.1	3.644	0.523	23/52	sp|Q8BH15|CNO10_MOUSE	1	K.RAPQCYPSSVNSAR.T	629	642	1	Cnot10
4785	14.8	18684	502.282	502.281	2	4766	405165	m14910_hTg_Hippo_12_TrypLysC_2MC_2Mods_TMT_IAA_20ppm_0.9Da	502.281	0.24	1.843	0.136	11/12	sp|Q8C0I1|ADAS_MOUSE	3	R.CAPASIR.L	400	406	0	Agps
4798	14.83	18750	454.61	454.609	3	4779	405165	m14910_hTg_Hippo_12_TrypLysC_2MC_2Mods_TMT_IAA_20ppm_0.9Da	454.61	-0.84	2.752	0.143	18/24	sp|Q9QXL2|KI21A_MOUSE	5	R.QREELTK.R	955	961	1	Kif21a
4801	14.83	18767	521.322	521.323	3	4779	405165	m14910_hTg_Hippo_12_TrypLysC_2MC_2Mods_TMT_IAA_20ppm_0.9Da	521.322	0.58	2.805	0.295	19/28	sp|P70414|NAC1_MOUSE	3	K.KPNGETTK.T	114	121	1	Slc8a1
4809	14.84	18808	493.311	493.312	3	4779	405165	m14910_hTg_Hippo_12_TrypLysC_2MC_2Mods_TMT_IAA_20ppm_0.9Da	493.311	0.28	2.083	0.34	15/24	tr|E9Q6Y8|E9Q6Y8_MOUSE	0	K.KPESTTK.S	1011	1017	1	Usp31
4830	14.88	18916	631.872	631.872	2	4796	405165	m14910_hTg_Hippo_12_TrypLysC_2MC_2Mods_TMT_IAA_20ppm_0.9Da	631.871	1.1	2.928	0.455	13/14	sp|Q3THK3|T2FA_MOUSE	0	R.TSETPAAK.R	414	421	0	Gtf2f1
4831	14.89	18922	722.369	722.369	2	4796	405165	m14910_hTg_Hippo_12_TrypLysC_2MC_2Mods_TMT_IAA_20ppm_0.9Da	722.369	0.48	2.298	0.419	14/14	sp|Q99MD6|TRXR3_MOUSE	2	R.DNNTCYAK.I	570	577	0	Txnrd3
4849	14.92	19017	579.328	579.329	2	4817	405165	m14910_hTg_Hippo_12_TrypLysC_2MC_2Mods_TMT_IAA_20ppm_0.9Da	579.327	0.75	2.189	0.062	12/16	sp|Q8JZP2|SYN3_MOUSE	0	R.SPGSPQLSR.A	480	488	0	Syn3
4850	14.93	19023	514.309	514.309	2	4817	405165	m14910_hTg_Hippo_12_TrypLysC_2MC_2Mods_TMT_IAA_20ppm_0.9Da	514.309	0.54	1.955	0.245	10/14	sp|Q68FH0|PKP4_MOUSE	3	R.PASPTAVR.R	278	285	0	Pkp4
4861	14.95	19078	543.308	543.308	3	4838	405165	m14910_hTg_Hippo_12_TrypLysC_2MC_2Mods_TMT_IAA_20ppm_0.9Da	543.307	0.56	3.424	0.39	29/52	sp|Q58A65|JIP4_MOUSE	8	K.TSGTPGNRPGSVIR.V	1178	1191	1	Spag9
4868	14.96	19116	689.391	689.893	2	4838	405165	m14910_hTg_Hippo_12_TrypLysC_2MC_2Mods_TMT_IAA_20ppm_0.9Da	689.391	1.23	3.099	0.387	16/16	sp|O08759|UBE3A_MOUSE	1	K.GASNNSEIK.M	116	124	0	Ube3a
4877	14.99	19162	689.391	689.391	2	4859	405165	m14910_hTg_Hippo_12_TrypLysC_2MC_2Mods_TMT_IAA_20ppm_0.9Da	689.391	1.23	3.32	0.404	16/16	sp|O08759|UBE3A_MOUSE	1	K.GASNNSEIK.M	116	124	0	Ube3a
4878	14.99	19167	529.812	529.812	2	4859	405165	m14910_hTg_Hippo_12_TrypLysC_2MC_2Mods_TMT_IAA_20ppm_0.9Da	529.811	0.59	2.199	0.116	13/14	tr|E9Q0V6|E9Q0V6_MOUSE	0	R.VAVGQEAR.F	328	335	0	Nhsl2
4880	14.99	19179	728.912	728.912	2	4859	405165	m14910_hTg_Hippo_12_TrypLysC_2MC_2Mods_TMT_IAA_20ppm_0.9Da	728.912	1.15	2.636	0.481	18/20	sp|Q9QWI6|SRCN1_MOUSE	5	K.AAQGPAGSPDK.G	1178	1188	0	Srcin1
4945	15.11	19509	599.792	599.792	2	4914	405165	m14910_hTg_Hippo_12_TrypLysC_2MC_2Mods_TMT_IAA_20ppm_0.9Da	599.792	0.66	3	0.43	16/16	sp|Q8C854|MYEF2_MOUSE	5	R.GAMTSSMER.D	398	406	0	Myef2
4966	15.16	19617	609.859	609.858	2	4935	405165	m14910_hTg_Hippo_12_TrypLysC_2MC_2Mods_TMT_IAA_20ppm_0.9Da	609.858	0.55	1.509	0.109	11/12	sp|Q8CG79|ASPP2_MOUSE	1	R.SQDPSVK.R	96	102	0	Tp53bp2
4973	15.17	19655	425.912	425.912	3	4956	405165	m14910_hTg_Hippo_12_TrypLysC_2MC_2Mods_TMT_IAA_20ppm_0.9Da	425.912	-0.13	2.997	0.372	22/28	sp|Q60930|VDAC2_MOUSE	1	K.SFNAGGHK.L	279	286	0	Vdac2
4977	15.17	19676	515.27	515.27	3	4956	405165	m14910_hTg_Hippo_12_TrypLysC_2MC_2Mods_TMT_IAA_20ppm_0.9Da	515.269	0.32	3.175	0.371	20/36	sp|Q8CGF6|WDR47_MOUSE	0	K.MDASAHDNPK.Q	640	649	0	Wdr47
4995	15.21	19764	704.879	704.879	2	4969	405165	m14910_hTg_Hippo_12_TrypLysC_2MC_2Mods_TMT_IAA_20ppm_0.9Da	704.879	0.64	1.749	0.222	16/16	sp|D3Z7P3|GLSK_MOUSE	1	K.EM*VAAGDNK.I	127	135	0	Gls
5009	15.23	19834	534.263	534.263	2	4999	405165	m14910_hTg_Hippo_12_TrypLysC_2MC_2Mods_TMT_IAA_20ppm_0.9Da	534.262	0.66	2.1	0.148	10/12	sp|Q9R0Q6|ARC1A_MOUSE	0	R.NMSAMER.F	296	302	0	Arpc1a
5020	15.25	19894	690.882	690.882	2	4999	405165	m14910_hTg_Hippo_12_TrypLysC_2MC_2Mods_TMT_IAA_20ppm_0.9Da	690.882	1.01	3.05	0.486	14/14	sp|Q8VI75|IPO4_MOUSE	0	K.QSCTVAEK.S	869	876	0	Ipo4
5043	15.3	20012	666.88	667.383	2	5008	405165	m14910_hTg_Hippo_12_TrypLysC_2MC_2Mods_TMT_IAA_20ppm_0.9Da	666.88	0.86	1.737	0.172	11/16	##sp|Q80YS5|LRC27_MOUSE	0	R.QATGEGSPK.V	96	104	0	##Lrrc27
5055	15.32	20078	520.601	520.602	3	5029	405165	m14910_hTg_Hippo_12_TrypLysC_2MC_2Mods_TMT_IAA_20ppm_0.9Da	520.601	-0.4	2.28	0.368	21/36	sp|Q8CGF6|WDR47_MOUSE	0	K.M*DASAHDNPK.Q	640	649	0	Wdr47
5059	15.33	20099	537.606	537.941	3	5029	405165	m14910_hTg_Hippo_12_TrypLysC_2MC_2Mods_TMT_IAA_20ppm_0.9Da	537.606	1.03	3.025	0.417	25/40	sp|Q6ZPJ3|UBE2O_MOUSE	0	K.NCAQGEGSMAK.K	369	379	0	Ube2o
5071	15.35	20159	446.931	446.931	3	5046	405165	m14910_hTg_Hippo_12_TrypLysC_2MC_2Mods_TMT_IAA_20ppm_0.9Da	446.931	-0.12	2.889	0.333	18/24	sp|P62331|ARF6_MOUSE	0	K.PHEIQEK.L	132	138	0	Arf6
5074	15.35	20175	506.953	506.952	3	5046	405165	m14910_hTg_Hippo_12_TrypLysC_2MC_2Mods_TMT_IAA_20ppm_0.9Da	506.952	0.27	2.708	0.291	22/32	sp|Q99JF5|MVD1_MOUSE	0	R.FNTHQGQTK.V	292	300	0	Mvd
5089	15.38	20251	510.798	510.798	2	5067	405165	m14910_hTg_Hippo_12_TrypLysC_2MC_2Mods_TMT_IAA_20ppm_0.9Da	510.798	0.31	2.684	0.24	12/12	sp|Q9JLN9|MTOR_MOUSE	0	K.STLVESR.C	354	360	0	Mtor
5090	15.38	20256	419.252	419.252	3	5067	405165	m14910_hTg_Hippo_12_TrypLysC_2MC_2Mods_TMT_IAA_20ppm_0.9Da	419.252	-0.03	2.318	0.123	18/24	sp|Q9D486|CMIP_MOUSE	1	K.EALAHEK.F	485	491	0	Cmip
5092	15.38	20268	548.305	548.305	3	5067	405165	m14910_hTg_Hippo_12_TrypLysC_2MC_2Mods_TMT_IAA_20ppm_0.9Da	548.305	0.54	4.056	0.625	26/44	sp|Q91W50|CSDE1_MOUSE	0	K.QRPGQQIATCVR.L	497	508	1	Csde1
5106	15.4	20339	702.012	702.013	3	5088	405165	m14910_hTg_Hippo_12_TrypLysC_2MC_2Mods_TMT_IAA_20ppm_0.9Da	702.011	1.4	3.853	0.602	31/56	sp|Q9EQU5-2|SET_MOUSE	0	K.ELNSNHDGADETSEK.E	12	26	0	Set
5123	15.44	20428	607.839	607.838	2	5105	405165	m14910_hTg_Hippo_12_TrypLysC_2MC_2Mods_TMT_IAA_20ppm_0.9Da	607.838	0.86	2.163	0.38	15/18	sp|Q8BRT1|CLAP2_MOUSE	5	K.TPGNPVSSAR.K	40	49	0	Clasp2
5124	15.44	20434	702.012	702.347	3	5105	405165	m14910_hTg_Hippo_12_TrypLysC_2MC_2Mods_TMT_IAA_20ppm_0.9Da	702.011	1.4	4.197	0.562	27/56	sp|Q9EQU5-2|SET_MOUSE	0	K.ELNSNHDGADETSEK.E	12	26	0	Set
5132	15.46	20478	496.772	496.772	2	5105	405165	m14910_hTg_Hippo_12_TrypLysC_2MC_2Mods_TMT_IAA_20ppm_0.9Da	496.772	-0.52	1.433	0.085	10/12	sp|Q8C9B9|DIDO1_MOUSE	0	R.SPAFEGR.Q	2092	2098	0	Dido1
5142	15.47	20528	549.285	549.285	2	5122	405165	m14910_hTg_Hippo_12_TrypLysC_2MC_2Mods_TMT_IAA_20ppm_0.9Da	549.284	0.92	2.142	0.359	11/12	sp|Q8BGC4|ZADH2_MOUSE	0	K.YQAAMER.L	312	318	0	Zadh2
5148	15.48	20561	686.874	686.873	2	5122	405165	m14910_hTg_Hippo_12_TrypLysC_2MC_2Mods_TMT_IAA_20ppm_0.9Da	686.873	1.2	2.869	0.415	18/22	tr|E9PV26|E9PV26_MOUSE	2	K.TPGQGSISSPGR.A	139	150	0	BC068157
5163	15.51	20638	640.844	640.845	2	5154	405165	m14910_hTg_Hippo_12_TrypLysC_2MC_2Mods_TMT_IAA_20ppm_0.9Da	640.843	1.12	2.513	0.523	13/14	sp|Q9EP53|TSC1_MOUSE	3	R.YSQLQEQR.D	758	765	0	Tsc1
5185	15.57	20751	586.289	586.289	2	5179	405165	m14910_hTg_Hippo_12_TrypLysC_2MC_2Mods_TMT_IAA_20ppm_0.9Da	586.288	0.55	1.103	0.128	12/14	sp|O70133|DHX9_MOUSE	3	R.NNFGGDYR.G	1332	1339	0	Dhx9
5186	15.57	20757	489.255	489.255	3	5179	405165	m14910_hTg_Hippo_12_TrypLysC_2MC_2Mods_TMT_IAA_20ppm_0.9Da	489.255	0.19	2.644	0.453	20/28	sp|Q9JM14|NT5C_MOUSE	1	K.YDHCVGEK.Y	107	114	0	Nt5c
5201	15.61	20836	769.39	769.725	3	5184	405165	m14910_hTg_Hippo_12_TrypLysC_2MC_2Mods_TMT_IAA_20ppm_0.9Da	769.389	1.57	6.985	0.731	45/76	sp|Q80U78|PUM1_MOUSE	6	R.QHGEQLGGGGSGGGGYNTSK.H	88	107	0	Pum1
5212	15.63	20894	572.316	572.317	2	5199	405165	m14910_hTg_Hippo_12_TrypLysC_2MC_2Mods_TMT_IAA_20ppm_0.9Da	572.315	2.55	1.736	0.12	11/12	sp|O88532|ZFR_MOUSE	0	R.FNIHNNR.K	1042	1048	0	Zfr
5238	15.7	21028	473.595	473.595	3	5233	405165	m14910_hTg_Hippo_12_TrypLysC_2MC_2Mods_TMT_IAA_20ppm_0.9Da	473.595	-0.36	1.882	0.316	20/28	sp|Q6PIC6|AT1A3_MOUSE	1	K.EVAM*TEHK.M	28	35	0	Atp1a3
5243	15.71	21054	725.402	725.401	2	5233	405165	m14910_hTg_Hippo_12_TrypLysC_2MC_2Mods_TMT_IAA_20ppm_0.9Da	725.401	1.37	2.647	0.458	17/20	sp|Q91WG5|AAKG2_MOUSE	0	K.EVSSPGGSSGK.K	13	23	0	Prkag2
5274	15.8	21213	502.783	502.782	2	5265	405165	m14910_hTg_Hippo_12_TrypLysC_2MC_2Mods_TMT_IAA_20ppm_0.9Da	502.782	0.44	1.791	0.211	11/12	sp|Q8BXK8|AGAP1_MOUSE	1	K.PSLDSTR.E	699	705	0	Agap1
5281	15.81	21248	449.272	449.272	3	5277	405165	m14910_hTg_Hippo_12_TrypLysC_2MC_2Mods_TMT_IAA_20ppm_0.9Da	449.272	-0.27	1.803	0.199	14/24	sp|P62746|RHOB_MOUSE	1	R.MKQEPVR.T	134	140	1	Rhob
5328	15.98	21485	639.869	639.87	2	5320	405165	m14910_hTg_Hippo_12_TrypLysC_2MC_2Mods_TMT_IAA_20ppm_0.9Da	639.869	0.44	1.915	0.213	11/12	sp|P20357|MTAP2_MOUSE	2	K.VTTDQEK.K	412	418	0	Map2
5334	16.01	21516	501.265	501.265	3	5331	405165	m14910_hTg_Hippo_12_TrypLysC_2MC_2Mods_TMT_IAA_20ppm_0.9Da	501.265	0.4	2.432	0.437	17/28	sp|O08539|BIN1_MOUSE	2	K.ESDWNQHK.E	563	570	0	Bin1
5357	16.1	21625	557.658	557.658	3	5355	405165	m14910_hTg_Hippo_12_TrypLysC_2MC_2Mods_TMT_IAA_20ppm_0.9Da	557.658	0.63	3.843	0.466	27/40	sp|Q80ZF8|BAI3_MOUSE	1	K.RVPQEQADAAK.F	274	284	1	Bai3
5368	16.13	21671	658.85	658.849	2	5356	405165	m14910_hTg_Hippo_12_TrypLysC_2MC_2Mods_TMT_IAA_20ppm_0.9Da	658.849	0.99	1.705	0.1	13/16	sp|P39053|DYN1_MOUSE	5	K.NFRPDDPAR.K	316	324	1	Dnm1
5386	16.2	21731	601.839	601.838	2	5384	405165	m14910_hTg_Hippo_12_TrypLysC_2MC_2Mods_TMT_IAA_20ppm_0.9Da	601.838	1.53	2.885	0.444	18/20	sp|Q99N87|RT05_MOUSE	1	K.GALAETGAGAR.K	103	113	0	Mrps5
5392	16.22	21755	557.658	557.993	3	5390	405165	m14910_hTg_Hippo_12_TrypLysC_2MC_2Mods_TMT_IAA_20ppm_0.9Da	557.658	0.95	3.28	0.531	25/40	sp|Q80ZF8|BAI3_MOUSE	1	K.RVPQEQADAAK.F	274	284	1	Bai3
5398	16.23	21777	653.344	653.344	2	5394	405165	m14910_hTg_Hippo_12_TrypLysC_2MC_2Mods_TMT_IAA_20ppm_0.9Da	653.343	1.47	2.791	0.237	16/18	sp|Q52KI8|SRRM1_MOUSE	5	K.MAAADSVQQR.R	471	480	0	Srrm1
5411	16.27	21831	643.873	643.874	2	5401	405165	m14910_hTg_Hippo_12_TrypLysC_2MC_2Mods_TMT_IAA_20ppm_0.9Da	643.873	1.41	2.577	0.31	16/18	sp|Q61315|APC_MOUSE	5	K.QTAVNAAVQR.V	1468	1477	0	Apc
5436	16.33	21910	661.341	661.842	2	5422	405165	m14910_hTg_Hippo_12_TrypLysC_2MC_2Mods_TMT_IAA_20ppm_0.9Da	661.34	0.7	1.477	0.164	15/18	sp|Q52KI8|SRRM1_MOUSE	5	K.M*AAADSVQQR.R	471	480	0	Srrm1
5450	16.38	21943	570.298	570.298	2	5448	405165	m14910_hTg_Hippo_12_TrypLysC_2MC_2Mods_TMT_IAA_20ppm_0.9Da	570.298	-0.11	2.365	0.389	13/14	sp|A2ARP1|VIP1_MOUSE	7	K.IYASDEGR.V	574	581	0	Ppip5k1
5461	16.41	21948	809.88	809.88	2	5449	405165	m14910_hTg_Hippo_12_TrypLysC_2MC_2Mods_TMT_IAA_20ppm_0.9Da	809.879	0.75	4.067	0.127	22/24	sp|Q08093|CNN2_MOUSE	1	K.CASQSGMTAYGTR.R	175	187	0	Cnn2
5479	16.46	21956	459.27	459.269	3	5472	405165	m14910_hTg_Hippo_12_TrypLysC_2MC_2Mods_TMT_IAA_20ppm_0.9Da	459.27	0.09	2.238	0.15	17/24	sp|O70585|DTNB_MOUSE	16	R.KDELEQR.M	489	495	1	Dtnb
5483	16.47	21957	701.852	701.851	2	5477	405165	m14910_hTg_Hippo_12_TrypLysC_2MC_2Mods_TMT_IAA_20ppm_0.9Da	701.851	0.88	1.865	0.547	14/22	sp|Q0PHV7|DACT3_MOUSE	0	R.VPCGSPDGAASR.P	233	244	0	Dact3
5484	16.48	21958	706.402	706.402	2	5477	405165	m14910_hTg_Hippo_12_TrypLysC_2MC_2Mods_TMT_IAA_20ppm_0.9Da	706.401	1.17	1.914	0.371	12/16	sp|Q8BPM0|DAAM1_MOUSE	1	K.SQPPQPGDK.F	914	922	0	Daam1
5513	16.56	21971	680.873	680.873	2	5496	405165	m14910_hTg_Hippo_12_TrypLysC_2MC_2Mods_TMT_IAA_20ppm_0.9Da	680.873	1.12	2.248	0.256	14/20	sp|P28650|PURA1_MOUSE	2	R.LQQEAAATGSR.V	22	32	0	Adssl1
5525	16.59	21975	502.774	502.773	2	5519	405165	m14910_hTg_Hippo_12_TrypLysC_2MC_2Mods_TMT_IAA_20ppm_0.9Da	502.773	0.41	1.925	0.283	10/12	sp|Q9DC28|KC1D_MOUSE	1	R.PVSGMER.E	359	365	0	Csnk1d
5529	16.59	21977	552.29	552.289	2	5524	405165	m14910_hTg_Hippo_12_TrypLysC_2MC_2Mods_TMT_IAA_20ppm_0.9Da	552.289	0.23	1.851	0.337	13/14	sp|O35678|MGLL_MOUSE	4	-.MPEASSPR.R	1	8	0	Mgll
5585	16.74	21999	632.37	632.369	2	5573	405165	m14910_hTg_Hippo_12_TrypLysC_2MC_2Mods_TMT_IAA_20ppm_0.9Da	632.369	1.06	2.016	0.057	11/14	sp|Q61687|ATRX_MOUSE	0	K.NEASAVSK.A	1711	1718	0	Atrx
5590	16.76	22001	512.311	512.312	2	5580	405165	m14910_hTg_Hippo_12_TrypLysC_2MC_2Mods_TMT_IAA_20ppm_0.9Da	512.311	0.45	1.814	0.104	9/12	sp|Q3TLH4|PRC2C_MOUSE	5	K.QPPPSIR.L	1905	1911	0	Prrc2c
5598	16.78	22005	697.378	697.379	2	5580	405165	m14910_hTg_Hippo_12_TrypLysC_2MC_2Mods_TMT_IAA_20ppm_0.9Da	697.378	0.83	2.581	0.299	18/22	sp|P19246|NFH_MOUSE	0	R.TSVSSVSASPSR.F	53	64	0	Nefh
5606	16.8	22009	586.834	586.834	2	5600	405165	m14910_hTg_Hippo_12_TrypLysC_2MC_2Mods_TMT_IAA_20ppm_0.9Da	586.833	1.4	2.625	0.317	18/20	sp|P98203|ARVC_MOUSE	4	R.GGGGPAATLSR.T	172	182	0	Arvcf
5614	16.82	22012	591.619	591.62	3	5603	405165	m14910_hTg_Hippo_12_TrypLysC_2MC_2Mods_TMT_IAA_20ppm_0.9Da	591.619	-0.47	2.707	0.529	16/48	##sp|Q80XJ3|TTC28_MOUSE	0	K.NEVSQQSTYM*ANR.Q	684	696	0	##Ttc28
5620	16.83	22015	671.86	671.86	2	5603	405165	m14910_hTg_Hippo_12_TrypLysC_2MC_2Mods_TMT_IAA_20ppm_0.9Da	671.859	1.47	2.195	0.548	12/18	sp|P60755|MDGA2_MOUSE	1	R.CVANSNPPVR.Y	159	168	0	Mdga2
5637	16.87	22025	644.886	644.886	2	5627	405165	m14910_hTg_Hippo_12_TrypLysC_2MC_2Mods_TMT_IAA_20ppm_0.9Da	644.885	1.68	2.654	0.275	12/12	sp|P26040|EZRI_MOUSE	0	R.QAQDQIK.S	406	412	0	Ezr
5656	16.91	22031	421.6	421.6	3	5649	405165	m14910_hTg_Hippo_12_TrypLysC_2MC_2Mods_TMT_IAA_20ppm_0.9Da	421.599	1.87	1.728	0.112	17/24	sp|Q62420|SH3G2_MOUSE	3	R.KVDVTSR.A	39	45	1	Sh3gl2
5667	16.93	22036	414.249	414.249	3	5649	405165	m14910_hTg_Hippo_12_TrypLysC_2MC_2Mods_TMT_IAA_20ppm_0.9Da	414.249	-0.05	2.344	0.288	14/32	sp|P63038|CH60_MOUSE	2	K.GANPVEIRR.G	134	142	1	Hspd1
5680	16.96	22043	635.69	635.69	3	5654	405165	m14910_hTg_Hippo_12_TrypLysC_2MC_2Mods_TMT_IAA_20ppm_0.9Da	635.689	1.55	3.463	0.477	26/44	sp|P06837|NEUM_MOUSE	0	K.KGEGDAAPSEEK.A	114	125	1	Gap43
5687	16.98	22046	851.95	851.95	2	5654	405165	m14910_hTg_Hippo_12_TrypLysC_2MC_2Mods_TMT_IAA_20ppm_0.9Da	851.95	0.27	3.937	0.519	20/28	sp|Q9ESK9|RBCC1_MOUSE	2	K.VSTSQASPQSAASPR.I	640	654	0	Rb1cc1
5692	16.99	22048	497.285	497.285	3	5675	405165	m14910_hTg_Hippo_12_TrypLysC_2MC_2Mods_TMT_IAA_20ppm_0.9Da	497.284	1.33	2.463	0.272	17/32	sp|Q9WVR4|FXR2_MOUSE	1	R.VRVEGDNDK.K	326	334	1	Fxr2
5701	17.01	22053	559.796	559.796	2	5675	405165	m14910_hTg_Hippo_12_TrypLysC_2MC_2Mods_TMT_IAA_20ppm_0.9Da	559.795	1.98	2.211	0.257	12/14	tr|M0QW96|M0QW96_MOUSE	1	R.CITGDAPR.T	210	217	0	Usp35
5705	17.02	22055	594.797	594.797	2	5675	405165	m14910_hTg_Hippo_12_TrypLysC_2MC_2Mods_TMT_IAA_20ppm_0.9Da	594.796	1.75	2.002	0.316	13/14	sp|P28271|ACOC_MOUSE	0	R.EFNSYGSR.R	705	712	0	Aco1
5713	17.03	22058	524.663	524.663	3	5690	405165	m14910_hTg_Hippo_12_TrypLysC_2MC_2Mods_TMT_IAA_20ppm_0.9Da	524.662	1.22	2.672	0.324	19/28	sp|P63089|PTN_MOUSE	0	K.PKPQAESK.K	147	154	1	Ptn
5714	17.03	22059	518.277	518.277	2	5690	405165	m14910_hTg_Hippo_12_TrypLysC_2MC_2Mods_TMT_IAA_20ppm_0.9Da	518.276	1.16	1.702	0.051	11/12	sp|P19246|NFH_MOUSE	0	K.VNTDAMR.S	304	310	0	Nefh
5735	17.07	22071	511.606	511.94	3	5711	405165	m14910_hTg_Hippo_12_TrypLysC_2MC_2Mods_TMT_IAA_20ppm_0.9Da	511.605	1.24	2.719	0.303	20/40	sp|Q9ET80|JPH1_MOUSE	0	K.LNTPQHPPEDR.E	556	566	0	Jph1
5750	17.09	22076	617.825	617.825	2	5726	405165	m14910_hTg_Hippo_12_TrypLysC_2MC_2Mods_TMT_IAA_20ppm_0.9Da	617.824	1.4	2.92	0.567	17/18	sp|Q8BGD5|CPT1C_MOUSE	0	K.AAMSGQGIDR.H	641	650	0	Cpt1c
5753	17.1	22078	551.63	551.964	3	5726	405165	m14910_hTg_Hippo_12_TrypLysC_2MC_2Mods_TMT_IAA_20ppm_0.9Da	551.63	1.46	4.389	0.634	28/48	sp|P57776|EF1D_MOUSE	9	R.ATAPQTQHVSPMR.Q	124	136	0	Eef1d
5759	17.11	22082	612.316	612.315	2	5726	405165	m14910_hTg_Hippo_12_TrypLysC_2MC_2Mods_TMT_IAA_20ppm_0.9Da	612.315	2.06	1.754	0.198	11/16	sp|G3XA57|RFIP2_MOUSE	2	K.SPSAFSENR.Q	388	396	0	Rab11fip2
5769	17.12	22084	520.783	520.783	2	5747	405165	m14910_hTg_Hippo_12_TrypLysC_2MC_2Mods_TMT_IAA_20ppm_0.9Da	520.782	1.51	2.002	0.239	12/12	sp|Q8VDN2|AT1A1_MOUSE	0	K.YGTDLSR.G	55	61	0	Atp1a1
5770	17.13	22085	527.295	527.295	3	5747	405165	m14910_hTg_Hippo_12_TrypLysC_2MC_2Mods_TMT_IAA_20ppm_0.9Da	527.295	1.07	2.353	0.363	29/44	sp|Q8C8R3|ANK2_MOUSE	9	K.SGETSQASAVGK.S	1628	1639	0	Ank2
5772	17.13	22087	547.298	547.298	2	5747	405165	m14910_hTg_Hippo_12_TrypLysC_2MC_2Mods_TMT_IAA_20ppm_0.9Da	547.297	1.44	2.36	0.223	14/14	sp|Q3UNH4|GRIN1_MOUSE	0	R.MAETVSAR.Q	326	333	0	Gprin1
5776	17.13	22090	413.906	413.906	3	5747	405165	m14910_hTg_Hippo_12_TrypLysC_2MC_2Mods_TMT_IAA_20ppm_0.9Da	413.905	1.2	3.221	0.459	20/28	sp|P11531|DMD_MOUSE	3	K.QLESQLHR.L	3578	3585	0	Dmd
5778	17.13	22092	403.257	403.257	3	5747	405165	m14910_hTg_Hippo_12_TrypLysC_2MC_2Mods_TMT_IAA_20ppm_0.9Da	403.257	0.31	2.288	0.478	18/24	sp|Q99L47|F10A1_MOUSE	4	K.VPPATHK.A	42	48	0	St13
5791	17.16	22095	555.295	555.296	2	5768	405165	m14910_hTg_Hippo_12_TrypLysC_2MC_2Mods_TMT_IAA_20ppm_0.9Da	555.295	1.28	1.41	0.011	13/14	sp|Q3UNH4|GRIN1_MOUSE	0	R.M*AETVSAR.Q	326	333	0	Gprin1
5813	17.19	22106	512.786	512.786	2	5789	405165	m14910_hTg_Hippo_12_TrypLysC_2MC_2Mods_TMT_IAA_20ppm_0.9Da	512.785	1.63	1.887	0.255	11/12	sp|O89001|CBPD_MOUSE	0	R.ELASGYR.R	154	160	0	Cpd
5817	17.2	22108	602.82	602.82	2	5789	405165	m14910_hTg_Hippo_12_TrypLysC_2MC_2Mods_TMT_IAA_20ppm_0.9Da	602.819	1.26	2.33	0.259	14/14	sp|P11627|L1CAM_MOUSE	3	R.LDCQVQGR.P	351	358	0	L1cam
5819	17.2	22109	793.981	793.982	2	5789	405165	m14910_hTg_Hippo_12_TrypLysC_2MC_2Mods_TMT_IAA_20ppm_0.9Da	793.98	1.6	2.918	0.52	18/18	sp|Q9CZM2|RL15_MOUSE	2	K.PVHHGVNQLK.F	84	93	0	Rpl15
5831	17.23	22114	568.799	568.799	2	5810	405165	m14910_hTg_Hippo_12_TrypLysC_2MC_2Mods_TMT_IAA_20ppm_0.9Da	568.798	1.63	2.409	0.371	13/14	sp|P15508|SPTB1_MOUSE	2	K.STASWAER.F	2048	2055	0	Sptb
5832	17.23	22115	655.682	655.683	3	5810	405165	m14910_hTg_Hippo_12_TrypLysC_2MC_2Mods_TMT_IAA_20ppm_0.9Da	655.681	1.92	4.846	0.551	33/56	sp|P97492|RGS14_MOUSE	0	K.SLGSGESESESRPGK.Y	289	303	1	Rgs14
5844	17.25	22120	484.584	484.584	3	5825	405165	m14910_hTg_Hippo_12_TrypLysC_2MC_2Mods_TMT_IAA_20ppm_0.9Da	484.583	1.39	1.607	0.207	15/28	sp|Q69ZR2|HECD1_MOUSE	1	K.DFCEHGTK.S	1958	1965	0	Hectd1
5846	17.25	22121	736.418	736.418	2	5825	405165	m14910_hTg_Hippo_12_TrypLysC_2MC_2Mods_TMT_IAA_20ppm_0.9Da	736.417	1.15	3.534	0.277	23/24	sp|Q9CY58|PAIRB_MOUSE	3	K.EAGGGGVGGPGAK.S	40	52	0	Serbp1
5850	17.26	22122	512.275	512.275	2	5840	405165	m14910_hTg_Hippo_12_TrypLysC_2MC_2Mods_TMT_IAA_20ppm_0.9Da	512.275	0.26	2.303	0.394	14/14	sp|Q8BWF0|SSDH_MOUSE	0	R.GDSFVGGR.W	49	56	0	Aldh5a1
5863	17.28	22131	731.427	731.427	2	5840	405165	m14910_hTg_Hippo_12_TrypLysC_2MC_2Mods_TMT_IAA_20ppm_0.9Da	731.425	2.49	2.584	0.268	15/16	sp|Q5DTY9|KCD16_MOUSE	0	K.RDTANDLAK.D	59	67	1	Kctd16
5871	17.3	22132	593.297	593.297	2	5849	405165	m14910_hTg_Hippo_12_TrypLysC_2MC_2Mods_TMT_IAA_20ppm_0.9Da	593.296	1.77	2.562	0.366	13/14	sp|B0V2N1|PTPRS_MOUSE	4	K.QYGGFDNR.G	1202	1209	0	Ptprs
5880	17.32	22137	726.893	726.893	2	5849	405165	m14910_hTg_Hippo_12_TrypLysC_2MC_2Mods_TMT_IAA_20ppm_0.9Da	726.892	1.4	1.516	0.142	16/16	sp|P38647|GRP75_MOUSE	0	K.AM*QDAEVSK.S	369	377	0	Hspa9
5883	17.33	22138	722.393	722.895	2	5849	405165	m14910_hTg_Hippo_12_TrypLysC_2MC_2Mods_TMT_IAA_20ppm_0.9Da	722.391	2.68	2.823	0.401	16/20	sp|Q9JJY3|NSMA2_MOUSE	0	K.VQVGSTPQDQR.I	440	450	0	Smpd3
5897	17.37	22145	563.32	563.654	3	5870	405165	m14910_hTg_Hippo_12_TrypLysC_2MC_2Mods_TMT_IAA_20ppm_0.9Da	563.319	0.85	3.921	0.53	26/40	sp|Q8BNU0|ARMC6_MOUSE	1	R.VPFGHAHEHAK.M	232	242	0	Armc6
5915	17.42	22153	553.974	553.974	3	5885	405165	m14910_hTg_Hippo_12_TrypLysC_2MC_2Mods_TMT_IAA_20ppm_0.9Da	553.974	0.61	2.902	0.393	25/44	sp|Q8BVA4|LMOD1_MOUSE	1	K.KPEDEGIGSGGR.D	246	257	1	Lmod1
5919	17.43	22155	469.262	469.262	3	5906	405165	m14910_hTg_Hippo_12_TrypLysC_2MC_2Mods_TMT_IAA_20ppm_0.9Da	469.261	0.65	2.129	0.476	20/28	tr|D3YXJ0|D3YXJ0_MOUSE	0	K.TMVHTACK.D	281	288	0	Dgkh
5970	17.56	22179	552.805	552.805	2	5945	405165	m14910_hTg_Hippo_12_TrypLysC_2MC_2Mods_TMT_IAA_20ppm_0.9Da	552.805	-0.26	1.914	0.382	13/14	sp|Q8CHP8|PGP_MOUSE	0	R.AVEMAAQR.Q	221	228	0	Pgp
5981	17.58	22185	587.325	587.324	2	5964	405165	m14910_hTg_Hippo_12_TrypLysC_2MC_2Mods_TMT_IAA_20ppm_0.9Da	587.325	-0.46	2.022	0.424	15/16	sp|P16546|SPTN1_MOUSE	4	K.LDPAQSASR.E	1024	1032	0	Sptan1
5989	17.59	22189	650.364	650.365	2	5964	405165	m14910_hTg_Hippo_12_TrypLysC_2MC_2Mods_TMT_IAA_20ppm_0.9Da	650.365	-0.35	2.29	0.432	16/18	sp|Q3UVX5|GRM5_MOUSE	2	R.VVPSDAQQAR.A	190	199	0	Grm5
6016	17.65	22200	490.813	490.813	2	5994	405165	m14910_hTg_Hippo_12_TrypLysC_2MC_2Mods_TMT_IAA_20ppm_0.9Da	490.814	-0.79	1.991	0.054	11/12	sp|Q64521|GPDM_MOUSE	1	K.LIHGGVR.Y	114	120	0	Gpd2
6038	17.69	22211	697.722	697.723	3	6015	405165	m14910_hTg_Hippo_12_TrypLysC_2MC_2Mods_TMT_IAA_20ppm_0.9Da	697.723	-0.54	5.891	0.46	35/52	sp|Q91XV3|BASP1_MOUSE	0	K.KAEGAGTEEEGTPK.E	25	38	1	Basp1
6050	17.71	22217	713.989	714.325	3	6015	405165	m14910_hTg_Hippo_12_TrypLysC_2MC_2Mods_TMT_IAA_20ppm_0.9Da	713.989	0.25	7.035	0.786	44/84	sp|Q8BG05|ROA3_MOUSE	6	R.SSGSPYGGGYGSGGGSGGYGSR.R	356	377	0	Hnrnpa3
6070	17.76	22227	567.819	567.819	2	6057	405165	m14910_hTg_Hippo_12_TrypLysC_2MC_2Mods_TMT_IAA_20ppm_0.9Da	567.819	-0.9	2.42	0.217	13/14	sp|P50518|VATE1_MOUSE	1	K.VSNTLESR.L	192	199	0	Atp6v1e1
6075	17.77	22230	657.354	657.355	2	6057	405165	m14910_hTg_Hippo_12_TrypLysC_2MC_2Mods_TMT_IAA_20ppm_0.9Da	657.354	-0.19	1.672	0.495	15/22	##sp|Q8C3W1|CA198_MOUSE	0	R.VDGADAAAAPAR.P	234	245	0
6077	17.77	22231	638.364	638.364	2	6057	405165	m14910_hTg_Hippo_12_TrypLysC_2MC_2Mods_TMT_IAA_20ppm_0.9Da	638.365	-0.63	2.14	0.311	14/18	sp|Q5S006|LRRK2_MOUSE	0	K.QTNTGSVLAR.K	832	841	0	Lrrk2
6090	17.8	22235	535.626	535.96	3	6083	405165	m14910_hTg_Hippo_12_TrypLysC_2MC_2Mods_TMT_IAA_20ppm_0.9Da	535.626	-1.16	3.125	0.38	24/36	sp|P80560|PTPR2_MOUSE	0	R.SLQQNADNEK.W	127	136	0	Ptprn2
6092	17.8	22237	421.229	421.229	3	6083	405165	m14910_hTg_Hippo_12_TrypLysC_2MC_2Mods_TMT_IAA_20ppm_0.9Da	421.229	-1.44	1.663	0.253	16/28	sp|P54830|PTN5_MOUSE	1	K.VIHTEDYR.L	405	412	0	Ptpn5
6096	17.8	22240	556.3	556.301	2	6083	405165	m14910_hTg_Hippo_12_TrypLysC_2MC_2Mods_TMT_IAA_20ppm_0.9Da	556.301	-0.69	2.27	0.412	14/14	sp|Q91ZX7|LRP1_MOUSE	0	R.SDAIYSAR.Y	1456	1463	0	Lrp1
6099	17.81	22242	655.024	655.024	3	6083	405165	m14910_hTg_Hippo_12_TrypLysC_2MC_2Mods_TMT_IAA_20ppm_0.9Da	655.024	-1.1	4.667	0.497	26/44	sp|P57776|EF1D_MOUSE	9	K.KGATPAEDDEDK.D	144	155	1	Eef1d
6100	17.81	22243	632.861	632.86	2	6083	405165	m14910_hTg_Hippo_12_TrypLysC_2MC_2Mods_TMT_IAA_20ppm_0.9Da	632.861	-0.51	2.119	0.242	10/12	sp|P13595|NCAM1_MOUSE	5	R.NISSEEK.T	348	354	0	Ncam1
6112	17.84	22246	556.3	556.301	2	6088	405165	m14910_hTg_Hippo_12_TrypLysC_2MC_2Mods_TMT_IAA_20ppm_0.9Da	556.301	-0.69	2.382	0.397	13/14	sp|Q91ZX7|LRP1_MOUSE	0	R.SDAIYSAR.Y	1456	1463	0	Lrp1
6126	17.87	22252	463.943	463.943	3	6109	405165	m14910_hTg_Hippo_12_TrypLysC_2MC_2Mods_TMT_IAA_20ppm_0.9Da	463.944	-1.44	3.348	0.517	24/40	sp|Q9D2P8|MOBP_MOUSE	0	K.HQPAASPVVVR.A	80	90	0	Mobp
6137	17.89	22257	501.967	501.967	3	6124	405165	m14910_hTg_Hippo_12_TrypLysC_2MC_2Mods_TMT_IAA_20ppm_0.9Da	501.968	-1.31	3.933	0.22	27/32	sp|P63321|RALA_MOUSE	0	K.RQVSVEEAK.N	135	143	1	Rala
6139	17.89	22259	603.319	603.319	2	6124	405165	m14910_hTg_Hippo_12_TrypLysC_2MC_2Mods_TMT_IAA_20ppm_0.9Da	603.32	-0.79	1.54	0.173	12/16	sp|O88834|SHD_MOUSE	1	R.SVSSEQPSR.A	125	133	0	Shd
6158	17.92	22267	614.635	614.969	3	6135	405165	m14910_hTg_Hippo_12_TrypLysC_2MC_2Mods_TMT_IAA_20ppm_0.9Da	614.636	-1.27	3.018	0.337	22/40	sp|P16546|SPTN1_MOUSE	5	R.EQADYCVSHM*K.P	2436	2446	0	Sptan1
6160	17.92	22268	595.313	595.313	2	6135	405165	m14910_hTg_Hippo_12_TrypLysC_2MC_2Mods_TMT_IAA_20ppm_0.9Da	595.313	-0.77	2.306	0.209	14/14	sp|A2ALS5|RPGP1_MOUSE	5	K.LECNPTAR.I	81	88	0	Rap1gap
6165	17.93	22270	587.359	587.693	3	6156	405165	m14910_hTg_Hippo_12_TrypLysC_2MC_2Mods_TMT_IAA_20ppm_0.9Da	587.359	-1.06	3.836	0.457	26/36	sp|Q99PL5|RRBP1_MOUSE	5	K.KIEGAQNQGK.K	431	440	1	Rrbp1
6171	17.94	22274	723.919	723.919	2	6156	405165	m14910_hTg_Hippo_12_TrypLysC_2MC_2Mods_TMT_IAA_20ppm_0.9Da	723.919	-1.02	3.119	0.358	16/16	sp|Q99PL5|RRBP1_MOUSE	8	K.QEGVSNQVK.K	753	761	0	Rrbp1
6182	17.97	22278	687.851	687.852	2	6156	405165	m14910_hTg_Hippo_12_TrypLysC_2MC_2Mods_TMT_IAA_20ppm_0.9Da	687.852	-0.53	2.784	0.458	18/20	sp|Q9QXM1|JMY_MOUSE	2	K.SQAWAEGGSPR.S	100	110	0	Jmy
6192	17.99	22283	516.305	516.305	2	6184	405165	m14910_hTg_Hippo_12_TrypLysC_2MC_2Mods_TMT_IAA_20ppm_0.9Da	516.306	-2.22	2.37	0.107	11/12	sp|Q9QXM1|JMY_MOUSE	1	K.TVEGLQR.R	873	879	0	Jmy
6198	18	22285	591.812	591.812	2	6189	405165	m14910_hTg_Hippo_12_TrypLysC_2MC_2Mods_TMT_IAA_20ppm_0.9Da	591.812	-0.74	1.676	0.12	11/14	sp|Q8BMS4|COQ3_MOUSE	0	R.M*ALSCLSR.V	67	74	0	Coq3
6203	18.01	22287	625.995	625.995	3	6196	405165	m14910_hTg_Hippo_12_TrypLysC_2MC_2Mods_TMT_IAA_20ppm_0.9Da	625.996	-0.7	4.922	0.625	29/52	sp|P05064|ALDOA_MOUSE	5	K.RLQSIGTENTEENR.R	43	56	1	Aldoa
6207	18.02	22290	650.364	650.865	2	6196	405165	m14910_hTg_Hippo_12_TrypLysC_2MC_2Mods_TMT_IAA_20ppm_0.9Da	650.365	-1.29	2.289	0.47	14/18	sp|Q3UVX5|GRM5_MOUSE	2	R.VVPSDAQQAR.A	190	199	0	Grm5
6208	18.02	22291	642.872	642.872	2	6196	405165	m14910_hTg_Hippo_12_TrypLysC_2MC_2Mods_TMT_IAA_20ppm_0.9Da	642.872	-0.37	2.438	0.489	15/16	sp|Q9QXS1|PLEC_MOUSE	16	K.AHAFVVQQR.E	2198	2206	0	Plec
6222	18.05	22295	504.787	504.786	2	6214	405165	m14910_hTg_Hippo_12_TrypLysC_2MC_2Mods_TMT_IAA_20ppm_0.9Da	504.787	-1.32	1.845	0.232	11/12	sp|Q8CC35|SYNPO_MOUSE	3	K.GAELYAR.R	711	717	0	Synpo
6235	18.08	22302	583.804	583.803	2	6221	405165	m14910_hTg_Hippo_12_TrypLysC_2MC_2Mods_TMT_IAA_20ppm_0.9Da	583.805	-2.37	2.276	0.386	13/16	sp|O55128|SAP18_MOUSE	3	K.EIGSTMSGR.K	105	113	0	Sap18
6241	18.09	22304	938.49	938.991	2	6221	405165	m14910_hTg_Hippo_12_TrypLysC_2MC_2Mods_TMT_IAA_20ppm_0.9Da	938.49	-0.24	4.208	0.514	22/26	sp|P05064|ALDOA_MOUSE	5	K.RLQSIGTENTEENR.R	43	56	1	Aldoa
6258	18.12	22312	609.985	609.984	3	6232	405165	m14910_hTg_Hippo_12_TrypLysC_2MC_2Mods_TMT_IAA_20ppm_0.9Da	609.986	-1.48	2.943	0.421	20/40	sp|Q8K1E0|STX5_MOUSE	7	R.DRTQEFQSACK.S	59	69	1	Stx5
6294	18.21	22329	548.986	548.986	3	6280	405165	m14910_hTg_Hippo_12_TrypLysC_2MC_2Mods_TMT_IAA_20ppm_0.9Da	548.986	-0.42	3.817	0.305	21/36	sp|P15924|DESP_HUMAN_contaminant	1	R.RAEENALQQK.A	1269	1278	1	DSP
6296	18.21	22330	718.867	718.866	2	6280	405165	m14910_hTg_Hippo_12_TrypLysC_2MC_2Mods_TMT_IAA_20ppm_0.9Da	718.867	-0.49	3.928	0.671	25/28	sp|Q61545|EWS_MOUSE	2	R.GGPGGPGGPGGPMGR.M	471	485	0	Ewsr1
6297	18.21	22331	602.85	602.85	2	6280	405165	m14910_hTg_Hippo_12_TrypLysC_2MC_2Mods_TMT_IAA_20ppm_0.9Da	602.851	-1.05	1.955	0.123	12/12	sp|P46097|SYT2_MOUSE	0	R.DLQGGEK.E	262	268	0	Syt2
6336	18.3	22347	539.293	539.292	2	6328	405165	m14910_hTg_Hippo_12_TrypLysC_2MC_2Mods_TMT_IAA_20ppm_0.9Da	539.293	-0.99	1.832	0.427	12/12	sp|P17183|ENOG_MOUSE	1	R.FAGHNFR.N	423	429	0	Eno2
6404	18.45	22378	462.934	462.934	3	6397	405165	m14910_hTg_Hippo_12_TrypLysC_2MC_2Mods_TMT_IAA_20ppm_0.9Da	462.935	-1.18	2.17	0.085	20/28	sp|Q6NXI6|RPRD2_MOUSE	1	K.HFGQTPNK.G	1044	1051	0	Rprd2
6420	18.48	22385	563.679	563.68	3	6407	405165	m14910_hTg_Hippo_12_TrypLysC_2MC_2Mods_TMT_IAA_20ppm_0.9Da	563.68	-1.46	2.581	0.3	21/36	sp|Q99PL5|RRBP1_MOUSE	11	K.KVDAAANQGK.K	792	801	1	Rrbp1
6424	18.48	22386	567.809	567.809	2	6418	405165	m14910_hTg_Hippo_12_TrypLysC_2MC_2Mods_TMT_IAA_20ppm_0.9Da	567.811	-2.22	2.441	0.301	13/14	sp|Q78JE5|FBX22_MOUSE	1	K.TVEAAMQR.L	300	307	0	Fbxo22
6453	18.54	22399	596.33	596.329	2	6447	405165	m14910_hTg_Hippo_12_TrypLysC_2MC_2Mods_TMT_IAA_20ppm_0.9Da	596.33	-0.65	2.501	0.299	16/16	sp|Q3UTQ8|CDKL5_MOUSE	1	K.SVSNLSEAR.A	497	505	0	Cdkl5
6481	18.62	22409	647.835	647.835	2	6477	405165	m14910_hTg_Hippo_12_TrypLysC_2MC_2Mods_TMT_IAA_20ppm_0.9Da	647.835	-0.1	2.367	0.24	14/16	sp|P35527|K1C9_HUMAN_contaminant	0	K.STMQELNSR.L	155	163	0	KRT9
6488	18.65	22412	642.826	642.826	2	6485	405165	m14910_hTg_Hippo_12_TrypLysC_2MC_2Mods_TMT_IAA_20ppm_0.9Da	642.826	-0.62	1.569	0.62	11/16	sp|P19246|NFH_MOUSE	0	R.AAM*GELYER.E	138	146	0	Nefh
6495	18.67	22415	448.262	448.261	3	6486	405165	m14910_hTg_Hippo_12_TrypLysC_2MC_2Mods_TMT_IAA_20ppm_0.9Da	448.263	-1.53	3.087	0.227	21/28	sp|Q8QZT2|CCSAP_MOUSE	0	R.AHSVDVEK.N	220	227	0	Ccsap
6505	18.69	22419	448.262	448.263	3	6498	405165	m14910_hTg_Hippo_12_TrypLysC_2MC_2Mods_TMT_IAA_20ppm_0.9Da	448.263	-1.39	2.808	0.301	23/28	sp|Q8QZT2|CCSAP_MOUSE	0	R.AHSVDVEK.N	220	227	0	Ccsap
6522	18.74	22427	747.919	747.918	2	6516	405165	m14910_hTg_Hippo_12_TrypLysC_2MC_2Mods_TMT_IAA_20ppm_0.9Da	747.919	-1.16	2.121	0.366	12/16	sp|P53994|RAB2A_MOUSE	0	K.KEEGEAFAR.E	131	139	1	Rab2a
6534	18.77	22432	514.98	514.98	3	6519	405165	m14910_hTg_Hippo_12_TrypLysC_2MC_2Mods_TMT_IAA_20ppm_0.9Da	514.98	-1.54	2.013	0.367	18/32	sp|Q8VDN2|AT1A1_MOUSE	0	R.RRPGGWVEK.E	1011	1019	2	Atp1a1
6552	18.8	22440	814.889	814.888	2	6532	405165	m14910_hTg_Hippo_12_TrypLysC_2MC_2Mods_TMT_IAA_20ppm_0.9Da	814.89	-1.12	1.734	0.214	20/26	sp|Q9R1Q8|TAGL3_MOUSE	1	K.GASQAGMTGYGM*PR.Q	183	196	0	Tagln3
6555	18.81	22441	612.347	612.347	2	6539	405165	m14910_hTg_Hippo_12_TrypLysC_2MC_2Mods_TMT_IAA_20ppm_0.9Da	612.348	-0.62	2.009	0.092	12/12	sp|O08788|DCTN1_MOUSE	4	R.DLSSSEK.Q	379	385	0	Dctn1
6559	18.82	22443	689.864	689.864	2	6539	405165	m14910_hTg_Hippo_12_TrypLysC_2MC_2Mods_TMT_IAA_20ppm_0.9Da	689.865	-0.53	2.211	0.209	12/12	sp|O35445|RNF5_MOUSE	0	R.QECPVCK.A	62	68	0	Rnf5
6562	18.83	22444	621.83	621.83	2	6554	405165	m14910_hTg_Hippo_12_TrypLysC_2MC_2Mods_TMT_IAA_20ppm_0.9Da	621.83	-0.52	2.824	0.493	16/16	sp|Q80U49|C170B_MOUSE	1	R.SAELYSTSR.K	1186	1194	0	Cep170b
6565	18.84	22445	566.319	566.319	2	6561	405165	m14910_hTg_Hippo_12_TrypLysC_2MC_2Mods_TMT_IAA_20ppm_0.9Da	566.32	-0.72	2.556	0.378	14/14	sp|P55302|AMRP_MOUSE	1	R.SINQGLDR.L	233	240	0	Lrpap1
6566	18.84	22446	623.662	623.663	3	6561	405165	m14910_hTg_Hippo_12_TrypLysC_2MC_2Mods_TMT_IAA_20ppm_0.9Da	623.663	-1.55	3.304	0.611	21/40	sp|A2A8Z1|OSBL9_MOUSE	6	R.KLEDQNEYESR.S	656	666	1	Osbpl9
6567	18.85	22447	473.595	473.595	3	6561	405165	m14910_hTg_Hippo_12_TrypLysC_2MC_2Mods_TMT_IAA_20ppm_0.9Da	473.595	-0.63	1.739	0.065	21/28	sp|Q6PIC6|AT1A3_MOUSE	1	K.EVAM*TEHK.M	28	35	0	Atp1a3
6583	18.88	22453	668.38	668.38	2	6578	405165	m14910_hTg_Hippo_12_TrypLysC_2MC_2Mods_TMT_IAA_20ppm_0.9Da	668.38	-0.24	2.702	0.223	14/14	sp|Q03265|ATPA_MOUSE	1	K.ISEQSDAK.L	532	539	0	Atp5a1
6588	18.89	22455	814.889	815.392	2	6578	405165	m14910_hTg_Hippo_12_TrypLysC_2MC_2Mods_TMT_IAA_20ppm_0.9Da	814.89	-0.45	1.447	0.147	21/26	sp|Q9R1Q8|TAGL3_MOUSE	1	K.GASQAGMTGYGM*PR.Q	183	196	0	Tagln3
6592	18.9	22457	623.663	623.997	3	6581	405165	m14910_hTg_Hippo_12_TrypLysC_2MC_2Mods_TMT_IAA_20ppm_0.9Da	623.663	-1.25	3.193	0.516	22/40	sp|A2A8Z1|OSBL9_MOUSE	6	R.KLEDQNEYESR.S	656	666	1	Osbpl9
6595	18.91	22458	431.984	431.983	4	6581	405165	m14910_hTg_Hippo_12_TrypLysC_2MC_2Mods_TMT_IAA_20ppm_0.9Da	431.984	-1.72	2.418	0.303	28/60	sp|Q9DC16|ERGI1_MOUSE	1	R.HEVGHIDNSMK.I	96	106	0	Ergic1
6612	18.95	22465	707.906	707.906	2	6606	405165	m14910_hTg_Hippo_12_TrypLysC_2MC_2Mods_TMT_IAA_20ppm_0.9Da	707.906	-0.28	2.526	0.278	14/14	sp|Q8K4Z5|SF3A1_MOUSE	0	R.QNEINNPK.F	73	80	0	Sf3a1
6616	18.96	22467	590.83	591.331	2	6606	405165	m14910_hTg_Hippo_12_TrypLysC_2MC_2Mods_TMT_IAA_20ppm_0.9Da	590.83	-0.53	1.908	0.172	12/14	tr|D3YVV7|D3YVV7_MOUSE	1	R.VTYEQGVR.A	477	484	0	Nova2
6619	18.96	22468	759.386	759.385	2	6611	405165	m14910_hTg_Hippo_12_TrypLysC_2MC_2Mods_TMT_IAA_20ppm_0.9Da	759.387	-0.49	2.899	0.536	24/26	sp|A2AHG0|LZTS3_MOUSE	1	R.TGGGGNQGSFPGPR.S	89	102	0	Lzts3
6620	18.97	22469	575.836	575.836	2	6611	405165	m14910_hTg_Hippo_12_TrypLysC_2MC_2Mods_TMT_IAA_20ppm_0.9Da	575.836	-0.67	1.58	0.198	10/12	sp|P23506|PIMT_MOUSE	5	R.MVGNSGK.V	99	105	0	Pcmt1
6635	19	22475	723.891	723.891	2	6627	405165	m14910_hTg_Hippo_12_TrypLysC_2MC_2Mods_TMT_IAA_20ppm_0.9Da	723.891	0.32	3.279	0.558	16/20	sp|Q8BJS4|SUN2_MOUSE	2	K.IVQASQESEAR.V	391	401	0	Sun2
6646	19.02	22482	562.284	562.284	2	6634	405165	m14910_hTg_Hippo_12_TrypLysC_2MC_2Mods_TMT_IAA_20ppm_0.9Da	562.284	-0.44	1.626	0.247	10/14	sp|Q8BQZ4|RLGPB_MOUSE	4	K.VM*VDSGDR.K	785	792	0	Ralgapb
6653	19.04	22483	680.403	680.403	2	6639	405165	m14910_hTg_Hippo_12_TrypLysC_2MC_2Mods_TMT_IAA_20ppm_0.9Da	680.403	-0.61	3.002	0.466	14/14	sp|Q8K386|RAB15_MOUSE	5	R.EQGQQLAK.E	134	141	0	Rab15
6656	19.04	22486	758.424	758.424	2	6639	405165	m14910_hTg_Hippo_12_TrypLysC_2MC_2Mods_TMT_IAA_20ppm_0.9Da	758.425	-0.33	3.097	0.493	19/20	sp|Q91XV3|BASP1_MOUSE	0	K.PSSAEPAPSSK.E	171	181	0	Basp1
6667	19.06	22490	423.251	423.251	3	6652	405165	m14910_hTg_Hippo_12_TrypLysC_2MC_2Mods_TMT_IAA_20ppm_0.9Da	423.252	-1	2.487	0.495	21/24	sp|P63325|RS10_MOUSE	1	K.HPELADK.N	32	38	0	Rps10
6702	19.14	22505	496.772	496.772	2	6692	405165	m14910_hTg_Hippo_12_TrypLysC_2MC_2Mods_TMT_IAA_20ppm_0.9Da	496.772	-0.42	2.248	0.203	12/12	sp|Q99K48|NONO_MOUSE	0	K.GTFPDAR.E	374	380	0	Nono
6711	19.16	22509	780.879	780.88	2	6701	405165	m14910_hTg_Hippo_12_TrypLysC_2MC_2Mods_TMT_IAA_20ppm_0.9Da	780.88	-0.56	3.788	0.598	17/20	sp|A2ALU4|SHRM2_MOUSE	2	K.TLSTSEQCYSR.F	1119	1129	0	Shroom2
6731	19.21	22518	535.261	535.261	2	6723	405165	m14910_hTg_Hippo_12_TrypLysC_2MC_2Mods_TMT_IAA_20ppm_0.9Da	535.261	-0.66	2.588	0.407	12/12	sp|P48962|ADT1_MOUSE	1	R.MMMQSGR.K	238	244	0	Slc25a4
6733	19.21	22520	551.824	551.824	2	6723	405165	m14910_hTg_Hippo_12_TrypLysC_2MC_2Mods_TMT_IAA_20ppm_0.9Da	551.825	-0.85	2.258	0.213	11/12	sp|P0C0A3|CHMP6_MOUSE	0	R.VTQQLER.E	37	43	0	Chmp6
6777	19.3	22539	566.938	566.939	3	6766	405165	m14910_hTg_Hippo_12_TrypLysC_2MC_2Mods_TMT_IAA_20ppm_0.9Da	566.939	-0.83	2.731	0.569	19/36	sp|Q9R020|ZRAB2_MOUSE	4	R.SECNMCNTPK.Y	83	92	0	Zranb2
6782	19.31	22541	606.799	606.799	2	6766	405165	m14910_hTg_Hippo_12_TrypLysC_2MC_2Mods_TMT_IAA_20ppm_0.9Da	606.799	-1.07	1.111	0.072	12/14	sp|Q9D8E6|RL4_MOUSE	0	K.M*MNTDLSR.I	284	291	0	Rpl4
6791	19.33	22546	840.934	840.935	2	6775	405165	m14910_hTg_Hippo_12_TrypLysC_2MC_2Mods_TMT_IAA_20ppm_0.9Da	840.935	-1.14	3.939	0.522	20/20	sp|Q8BFU3|RN214_MOUSE	2	K.QLASGNCSEEK.C	143	153	0	Rnf214
6798	19.35	22548	682.877	682.877	2	6786	405165	m14910_hTg_Hippo_12_TrypLysC_2MC_2Mods_TMT_IAA_20ppm_0.9Da	682.878	-1.09	2.607	0.314	14/16	sp|O35066|KIF3C_MOUSE	1	R.SQNQQYLVR.A	134	142	0	Kif3c
6800	19.35	22550	610.349	610.35	2	6786	405165	m14910_hTg_Hippo_12_TrypLysC_2MC_2Mods_TMT_IAA_20ppm_0.9Da	610.35	-1.71	2.003	0.114	11/12	sp|Q80X90|FLNB_MOUSE	0	R.VTPDSDK.N	305	311	0	Flnb
6806	19.37	22552	651.294	651.795	2	6797	405165	m14910_hTg_Hippo_12_TrypLysC_2MC_2Mods_TMT_IAA_20ppm_0.9Da	651.294	-0.71	2.889	0.631	13/14	sp|Q8R5A3|AB1IP_MOUSE	3	K.YLCCDDAR.T	401	408	0	Apbb1ip
6815	19.39	22556	560.958	561.293	3	6804	405165	m14910_hTg_Hippo_12_TrypLysC_2MC_2Mods_TMT_IAA_20ppm_0.9Da	560.959	-1.05	3.465	0.272	23/40	sp|Q8BFU3|RN214_MOUSE	2	K.QLASGNCSEEK.C	143	153	0	Rnf214
6816	19.39	22557	635.851	636.352	2	6804	405165	m14910_hTg_Hippo_12_TrypLysC_2MC_2Mods_TMT_IAA_20ppm_0.9Da	635.851	-1.04	2.945	0.326	14/18	sp|Q9ER72|SYCC_MOUSE	0	R.QLSAPPADSR.L	53	62	0	Cars
6821	19.4	22558	592.851	592.851	2	6813	405165	m14910_hTg_Hippo_12_TrypLysC_2MC_2Mods_TMT_IAA_20ppm_0.9Da	592.851	-1	2.395	0.384	14/14	sp|Q8BRF7|SCFD1_MOUSE	1	K.QQNLPVTR.I	539	546	0	Scfd1
6857	19.47	22574	405.565	405.565	3	6843	405165	m14910_hTg_Hippo_12_TrypLysC_2MC_2Mods_TMT_IAA_20ppm_0.9Da	405.566	-1.98	2.604	0.494	20/32	sp|P97813|PLD2_MOUSE	2	R.FAVTHSPAR.E	129	137	0	Pld2
6875	19.53	22580	581.347	581.347	2	6873	405165	m14910_hTg_Hippo_12_TrypLysC_2MC_2Mods_TMT_IAA_20ppm_0.9Da	581.348	-1.25	1.724	0.19	12/12	sp|Q8BYC6|TAOK3_MOUSE	1	K.VAAADEK.K	525	531	0	Taok3
6885	19.56	22584	540.656	540.656	3	6882	405165	m14910_hTg_Hippo_12_TrypLysC_2MC_2Mods_TMT_IAA_20ppm_0.9Da	540.656	1.54	1.854	0.156	20/36	tr|Q14B01|Q14B01_MOUSE	1	R.QTFQNPVVTK.C	267	276	0	Rnf113a2
6892	19.58	22586	566.313	566.313	2	6888	405165	m14910_hTg_Hippo_12_TrypLysC_2MC_2Mods_TMT_IAA_20ppm_0.9Da	566.314	-1.63	1.955	0.351	11/14	sp|P20444|KPCA_MOUSE	1	K.VISPSEDR.K	317	324	0	Prkca
6913	19.63	22595	543.258	543.259	2	6905	405165	m14910_hTg_Hippo_12_TrypLysC_2MC_2Mods_TMT_IAA_20ppm_0.9Da	543.259	-1.03	1.022	0.013	10/12	sp|P48962|ADT1_MOUSE	1	R.MM*MQSGR.K	238	244	0	Slc25a4
6918	19.64	22598	634.351	634.351	2	6912	405165	m14910_hTg_Hippo_12_TrypLysC_2MC_2Mods_TMT_IAA_20ppm_0.9Da	634.352	-1.21	2.702	0.309	12/12	sp|Q8CH09|SUGP2_MOUSE	0	K.TMETAEK.L	767	773	0	Sugp2
6926	19.66	22601	501.986	501.986	3	6915	405165	m14910_hTg_Hippo_12_TrypLysC_2MC_2Mods_TMT_IAA_20ppm_0.9Da	501.987	-0.94	2.569	0.043	19/24	sp|O55106|STRN_MOUSE	5	R.KGQENLK.K	89	95	1	Strn
6937	19.68	22605	666.857	666.857	2	6929	405165	m14910_hTg_Hippo_12_TrypLysC_2MC_2Mods_TMT_IAA_20ppm_0.9Da	666.857	-0.65	2.664	0.423	17/18	sp|Q9Z0J4|NOS1_MOUSE	6	K.ANNSLISNDR.S	953	962	0	Nos1
6951	19.71	22611	566.313	566.313	2	6939	405165	m14910_hTg_Hippo_12_TrypLysC_2MC_2Mods_TMT_IAA_20ppm_0.9Da	566.314	-1.17	2.156	0.258	12/14	sp|P20444|KPCA_MOUSE	1	K.VISPSEDR.K	317	324	0	Prkca
6967	19.75	22617	433.923	433.923	3	6961	405165	m14910_hTg_Hippo_12_TrypLysC_2MC_2Mods_TMT_IAA_20ppm_0.9Da	433.924	-1.42	1.888	0.267	17/24	sp|Q8R2U0|SEH1_MOUSE	1	R.GQSHWVK.R	99	105	0	Seh1l
6979	19.78	22622	554.985	555.319	3	6972	405165	m14910_hTg_Hippo_12_TrypLysC_2MC_2Mods_TMT_IAA_20ppm_0.9Da	554.986	-1.17	3.392	0.357	23/36	sp|Q64521|GPDM_MOUSE	0	R.KQEELETATR.F	588	597	1	Gpd2
7006	19.87	22630	554.985	555.319	3	7004	405165	m14910_hTg_Hippo_12_TrypLysC_2MC_2Mods_TMT_IAA_20ppm_0.9Da	554.986	-1.41	3.536	0.413	23/36	sp|Q64521|GPDM_MOUSE	0	R.KQEELETATR.F	588	597	1	Gpd2
7017	19.9	22634	630.866	630.866	2	7015	405165	m14910_hTg_Hippo_12_TrypLysC_2MC_2Mods_TMT_IAA_20ppm_0.9Da	630.867	-0.81	1.768	0.492	13/20	sp|Q80U49|C170B_MOUSE	0	K.PAAPPPSPAAR.E	1069	1079	0	Cep170b
7031	19.94	22638	673.688	674.022	3	7029	405165	m14910_hTg_Hippo_12_TrypLysC_2MC_2Mods_TMT_IAA_20ppm_0.9Da	673.688	-1.22	5.647	0.527	42/68	sp|Q8CGC7|SYEP_MOUSE	0	K.SQGSGLSSGGAGEGQGPK.K	992	1009	0	Eprs
7063	20.06	22647	613.832	613.832	2	7058	405165	m14910_hTg_Hippo_12_TrypLysC_2MC_2Mods_TMT_IAA_20ppm_0.9Da	613.833	-1.11	2.498	0.387	14/14	sp|O35382|EXOC4_MOUSE	2	R.TYQSITER.I	75	82	0	Exoc4
7078	20.11	22652	686.678	687.012	3	7073	405165	m14910_hTg_Hippo_12_TrypLysC_2MC_2Mods_TMT_IAA_20ppm_0.9Da	686.678	-0.92	4.96	0.623	36/64	sp|O88532|ZFR_MOUSE	1	K.AGYSQGATQYTQAQQAR.Q	192	208	0	Zfr
7088	20.13	22656	686.678	686.677	3	7076	405165	m14910_hTg_Hippo_12_TrypLysC_2MC_2Mods_TMT_IAA_20ppm_0.9Da	686.678	-0.89	4.607	0.71	38/64	sp|O88532|ZFR_MOUSE	1	K.AGYSQGATQYTQAQQAR.Q	192	208	0	Zfr
7094	20.15	22658	722.906	722.906	2	7092	405165	m14910_hTg_Hippo_12_TrypLysC_2MC_2Mods_TMT_IAA_20ppm_0.9Da	722.906	-0.48	3.162	0.41	17/18	sp|P35564|CALX_MOUSE	0	K.SDASTPPSPK.V	49	58	0	Canx
7095	20.15	22659	686.678	687.012	3	7092	405165	m14910_hTg_Hippo_12_TrypLysC_2MC_2Mods_TMT_IAA_20ppm_0.9Da	686.678	-0.8	5.044	0.63	36/64	sp|O88532|ZFR_MOUSE	1	K.AGYSQGATQYTQAQQAR.Q	192	208	0	Zfr
7114	20.19	22667	753.373	753.373	2	7102	405165	m14910_hTg_Hippo_12_TrypLysC_2MC_2Mods_TMT_IAA_20ppm_0.9Da	753.373	-0.07	1.994	0.174	15/16	sp|P61982|1433G_MOUSE	3	R.YDDM*AAAM*K.N	20	28	0	Ywhag
7122	20.21	22671	669.87	670.371	2	7116	405165	m14910_hTg_Hippo_12_TrypLysC_2MC_2Mods_TMT_IAA_20ppm_0.9Da	669.871	-0.51	1.747	0.152	12/14	sp|Q9QXS6|DREB_MOUSE	3	K.TDAAVEM*K.R	166	173	0	Dbn1
7128	20.22	22673	594.816	594.816	2	7116	405165	m14910_hTg_Hippo_12_TrypLysC_2MC_2Mods_TMT_IAA_20ppm_0.9Da	594.816	-0.29	1.792	0.318	10/14	sp|Q8BX94|OSBL2_MOUSE	0	K.TLPPTDCR.L	400	407	0	Osbpl2
7137	20.25	22677	748.871	749.373	2	7119	405165	m14910_hTg_Hippo_12_TrypLysC_2MC_2Mods_TMT_IAA_20ppm_0.9Da	748.872	-0.69	3.634	0.595	17/20	sp|Q8K4Q0|RPTOR_MOUSE	4	R.SYNCTPVSSPR.L	359	369	0	Rptor
7138	20.25	22678	622.834	622.834	2	7119	405165	m14910_hTg_Hippo_12_TrypLysC_2MC_2Mods_TMT_IAA_20ppm_0.9Da	622.835	-0.84	1.841	0.33	12/16	sp|P97500|MYT1L_MOUSE	3	R.SQPPNMSVR.Q	351	359	0	Myt1l
7142	20.26	22679	599.859	599.858	2	7132	405165	m14910_hTg_Hippo_12_TrypLysC_2MC_2Mods_TMT_IAA_20ppm_0.9Da	599.859	-0.4	2.044	0.245	17/18	sp|Q920I9|WDR7_MOUSE	0	K.QAAAPVVSAR.S	949	958	0	Wdr7
7162	20.31	22688	439.568	439.568	3	7151	405165	m14910_hTg_Hippo_12_TrypLysC_2MC_2Mods_TMT_IAA_20ppm_0.9Da	439.568	-1.34	3.66	0.477	21/32	sp|Q99KC8|VMA5A_MOUSE	0	K.ANDNFTIHR.L	539	547	0	Vwa5a
7167	20.32	22690	650.387	650.387	2	7151	405165	m14910_hTg_Hippo_12_TrypLysC_2MC_2Mods_TMT_IAA_20ppm_0.9Da	650.387	-0.59	2.161	0.256	14/14	sp|O88952|LIN7C_MOUSE	0	R.SGEVPPQK.L	27	34	0	Lin7c
7187	20.38	22699	609.338	609.338	2	7173	405165	m14910_hTg_Hippo_12_TrypLysC_2MC_2Mods_TMT_IAA_20ppm_0.9Da	609.338	-0.77	2.854	0.192	15/16	sp|Q99KI0|ACON_MOUSE	0	R.VDVSPTSQR.L	556	564	0	Aco2
7243	20.51	22722	614.334	614.334	3	7237	405165	m14910_hTg_Hippo_12_TrypLysC_2MC_2Mods_TMT_IAA_20ppm_0.9Da	614.335	-1.78	3.107	0.49	22/44	sp|P61021|RAB5B_MOUSE	0	R.GVDLHEQSQQNK.S	198	209	0	Rab5b
7249	20.53	22724	619.355	619.355	2	7245	405165	m14910_hTg_Hippo_12_TrypLysC_2MC_2Mods_TMT_IAA_20ppm_0.9Da	619.356	-0.74	2.238	0.265	11/12	sp|Q8BPN8|DMXL2_MOUSE	4	R.ISEDSTK.K	1444	1450	0	Dmxl2
7264	20.57	22729	528.802	528.802	2	7260	405165	m14910_hTg_Hippo_12_TrypLysC_2MC_2Mods_TMT_IAA_20ppm_0.9Da	528.804	-2.4	1.351	0.27	9/12	sp|Q64514|TPP2_MOUSE	1	R.DVLPNNR.Q	811	817	0	Tpp2
7279	20.62	22736	571.277	571.277	2	7274	405165	m14910_hTg_Hippo_12_TrypLysC_2MC_2Mods_TMT_IAA_20ppm_0.9Da	571.277	-0.92	1.815	0.394	11/12	sp|Q8VE33|GD1L1_MOUSE	2	K.YWEDGSR.P	292	298	0	Gdap1l1
7282	20.63	22737	652.384	652.384	2	7274	405165	m14910_hTg_Hippo_12_TrypLysC_2MC_2Mods_TMT_IAA_20ppm_0.9Da	652.385	-0.86	1.942	0.132	12/12	sp|Q62261|SPTB2_MOUSE	1	R.QIEAQEK.P	1933	1939	0	Sptbn1
7297	20.67	22743	611.324	611.826	2	7291	405165	m14910_hTg_Hippo_12_TrypLysC_2MC_2Mods_TMT_IAA_20ppm_0.9Da	611.325	-0.79	1.848	0.238	12/14	sp|Q9CT10|RANB3_MOUSE	0	K.TSQSWVER.G	338	345	0	Ranbp3
7300	20.68	22744	517.286	517.286	2	7296	405165	m14910_hTg_Hippo_12_TrypLysC_2MC_2Mods_TMT_IAA_20ppm_0.9Da	517.287	-1.09	2.006	0.064	14/14	sp|Q9D7H3|RTCA_MOUSE	1	K.DMAAAAVR.C	209	216	0	RtcA
7313	20.71	22749	642.367	642.367	2	7306	405165	m14910_hTg_Hippo_12_TrypLysC_2MC_2Mods_TMT_IAA_20ppm_0.9Da	642.367	-0.59	2.494	0.463	16/20	sp|P62264|RS14_MOUSE	2	K.TPGPGAQSALR.A	107	117	0	Rps14
7322	20.73	22752	517.286	517.286	2	7318	405165	m14910_hTg_Hippo_12_TrypLysC_2MC_2Mods_TMT_IAA_20ppm_0.9Da	517.287	-0.83	1.756	0.118	14/14	sp|Q9D7H3|RTCA_MOUSE	1	K.DMAAAAVR.C	209	216	0	RtcA
7335	20.78	22756	602.818	602.818	2	7333	405165	m14910_hTg_Hippo_12_TrypLysC_2MC_2Mods_TMT_IAA_20ppm_0.9Da	602.819	-1.08	1.977	0.163	12/14	sp|Q9Z0S9|PRAF1_MOUSE	0	R.NVGELCQR.L	59	66	0	Rabac1
7347	20.83	22759	667.39	667.39	2	7345	405165	m14910_hTg_Hippo_12_TrypLysC_2MC_2Mods_TMT_IAA_20ppm_0.9Da	667.39	-0.2	2.861	0.03	12/14	sp|P02468|LAMC1_MOUSE	1	R.TIAEANEK.T	1395	1402	0	Lamc1
7367	20.89	22766	608.303	608.303	2	7359	405165	m14910_hTg_Hippo_12_TrypLysC_2MC_2Mods_TMT_IAA_20ppm_0.9Da	608.303	-0.31	2.065	0.579	16/18	sp|P20152|VIME_MOUSE	1	R.MFGGSGTSSR.P	14	23	0	Vim
7395	21.03	22772	771.93	771.93	2	7393	405165	m14910_hTg_Hippo_12_TrypLysC_2MC_2Mods_TMT_IAA_20ppm_0.9Da	771.93	-0.33	3.119	0.474	20/20	sp|Q8JZQ9|EIF3B_MOUSE	0	R.SPSQEPSAPGK.A	88	98	0	Eif3b
7409	21.07	22777	684.826	684.826	2	7407	405165	m14910_hTg_Hippo_12_TrypLysC_2MC_2Mods_TMT_IAA_20ppm_0.9Da	684.826	-0.59	3.307	0.566	16/18	sp|Q7TQK5|CCD93_MOUSE	1	K.MTAMANEESR.L	260	269	0	Ccdc93
7413	21.09	22779	736.388	736.388	2	7408	405165	m14910_hTg_Hippo_12_TrypLysC_2MC_2Mods_TMT_IAA_20ppm_0.9Da	736.389	-0.43	2.608	0.362	14/24	sp|Q8BJH1|ZC21A_MOUSE	1	K.SNPPGIPSSGSSR.L	176	188	0	Zc2hc1a
7419	21.1	22781	818.451	818.451	2	7411	405165	m14910_hTg_Hippo_12_TrypLysC_2MC_2Mods_TMT_IAA_20ppm_0.9Da	818.451	-0.47	3.888	0.499	21/22	sp|P42859|HD_MOUSE	2	R.QSDTSGPVTASK.S	1192	1203	0	Htt
7425	21.12	22784	482.648	482.982	3	7418	405165	m14910_hTg_Hippo_12_TrypLysC_2MC_2Mods_TMT_IAA_20ppm_0.9Da	482.648	-0.77	2.994	0.15	21/24	sp|P08553|NFM_MOUSE	0	K.KAESPVK.E	666	672	1	Nefm
7430	21.13	22785	482.648	482.648	3	7428	405165	m14910_hTg_Hippo_12_TrypLysC_2MC_2Mods_TMT_IAA_20ppm_0.9Da	482.648	-0.75	3.076	0.182	20/24	sp|P08553|NFM_MOUSE	0	K.KAESPVK.E	666	672	1	Nefm
7461	21.23	22795	541.295	541.295	2	7457	405165	m14910_hTg_Hippo_12_TrypLysC_2MC_2Mods_TMT_IAA_20ppm_0.9Da	541.296	-1.28	1.81	0.101	12/12	sp|Q9Z1Q9|SYVC_MOUSE	1	R.ADYNLTR.T	1122	1128	0	Vars
7464	21.24	22796	735.919	735.92	2	7460	405165	m14910_hTg_Hippo_12_TrypLysC_2MC_2Mods_TMT_IAA_20ppm_0.9Da	735.919	-0.86	2.917	0.461	18/20	sp|Q60597|ODO1_MOUSE	5	R.DPAAAPATGNK.K	989	999	0	Ogdh
7467	21.25	22797	706.396	706.396	2	7463	405165	m14910_hTg_Hippo_12_TrypLysC_2MC_2Mods_TMT_IAA_20ppm_0.9Da	706.396	0.14	3.374	0.568	18/20	sp|Q8CJH3|PLXB1_MOUSE	0	K.QSIQPGSPVNR.D	445	455	0	Plxnb1
7490	21.31	22806	879.765	880.099	3	7483	405165	m14910_hTg_Hippo_12_TrypLysC_2MC_2Mods_TMT_IAA_20ppm_0.9Da	879.765	-0.82	7.622	0.658	37/84	sp|Q7TPD3|ROBO2_MOUSE	2	R.QRPTSPFSTDSNTSAAQNQSQR.P	1266	1287	1	Robo2
7505	21.35	22812	617.855	617.855	2	7495	405165	m14910_hTg_Hippo_12_TrypLysC_2MC_2Mods_TMT_IAA_20ppm_0.9Da	617.856	-1.05	2.031	0.235	12/12	sp|O35643|AP1B1_MOUSE	2	K.AELNSDK.K	20	26	0	Ap1b1
7516	21.38	22817	850.678	850.678	4	7507	405165	m14910_hTg_Hippo_12_TrypLysC_2MC_2Mods_TMT_IAA_20ppm_0.9Da	850.678	-0.22	5.262	0.678	60/204	sp|O35066|KIF3C_MOUSE	0	K.AGPNAAGGPATQPTAGGGSGSGSASGSASSGERPK.E	256	290	1	Kif3c
7525	21.4	22821	660.889	661.39	2	7507	405165	m14910_hTg_Hippo_12_TrypLysC_2MC_2Mods_TMT_IAA_20ppm_0.9Da	660.889	-0.78	1.502	0.153	12/14	sp|Q9Z0H4|CELF2_MOUSE	14	R.AM*AQNAIK.A	183	190	0	Celf2
7532	21.42	22824	605.359	605.359	3	7527	405165	m14910_hTg_Hippo_12_TrypLysC_2MC_2Mods_TMT_IAA_20ppm_0.9Da	605.359	-0.36	3.45	0.518	24/36	sp|Q923T9|KCC2G_MOUSE	2	K.KTSTQEYAAK.I	34	43	1	Camk2g
7552	21.47	22833	692.823	693.324	2	7530	405165	m14910_hTg_Hippo_12_TrypLysC_2MC_2Mods_TMT_IAA_20ppm_0.9Da	692.824	-0.16	1.651	0.142	12/18	sp|Q7TQK5|CCD93_MOUSE	1	K.M*TAMANEESR.L	260	269	0	Ccdc93
7569	21.53	22839	669.879	669.88	2	7561	405165	m14910_hTg_Hippo_12_TrypLysC_2MC_2Mods_TMT_IAA_20ppm_0.9Da	669.879	-0.28	2.48	0.264	14/14	sp|Q80VJ2|SRA1_MOUSE	1	K.SLSSEETK.E	205	212	0	Sra1
7577	21.55	22843	789.409	789.41	2	7568	405165	m14910_hTg_Hippo_12_TrypLysC_2MC_2Mods_TMT_IAA_20ppm_0.9Da	789.41	-0.74	3.163	0.584	19/22	sp|Q8VE95|CH082_MOUSE	0	R.VSYTQGQSPEPR.T	30	41	0
7586	21.58	22847	597.301	597.302	2	7582	405165	m14910_hTg_Hippo_12_TrypLysC_2MC_2Mods_TMT_IAA_20ppm_0.9Da	597.302	-0.98	2.51	0.092	13/14	sp|Q8VCA8|SCRN2_MOUSE	0	R.AGCEMLQR.H	248	255	0	Scrn2
7605	21.62	22856	698.877	698.877	2	7596	405165	m14910_hTg_Hippo_12_TrypLysC_2MC_2Mods_TMT_IAA_20ppm_0.9Da	698.877	-0.77	2.459	0.332	14/14	sp|Q91XV3|BASP1_MOUSE	0	K.GYNVNDEK.A	11	18	0	Basp1
7621	21.65	22862	588.33	588.664	3	7610	405165	m14910_hTg_Hippo_12_TrypLysC_2MC_2Mods_TMT_IAA_20ppm_0.9Da	588.33	-1.19	3.682	0.485	27/52	tr|E9PV26|E9PV26_MOUSE	0	K.GQQALHPTQTTVPR.K	313	326	0	BC068157
7644	21.7	22872	578.683	578.683	3	7641	405165	m14910_hTg_Hippo_12_TrypLysC_2MC_2Mods_TMT_IAA_20ppm_0.9Da	578.684	-0.67	2.521	0.266	18/28	sp|Q61165|SL9A1_MOUSE	0	K.DKEEEIRK.I	630	637	2	Slc9a1
7687	21.81	22891	582.845	582.845	2	7675	405165	m14910_hTg_Hippo_12_TrypLysC_2MC_2Mods_TMT_IAA_20ppm_0.9Da	582.844	0.99	1.424	0.112	12/12	sp|P16858|G3P_MOUSE	2	R.AAICSGK.V	19	25	0	Gapdh
7692	21.82	22892	670.363	670.363	2	7684	405165	m14910_hTg_Hippo_12_TrypLysC_2MC_2Mods_TMT_IAA_20ppm_0.9Da	670.363	-0.21	2.314	0.186	13/14	sp|O55023|IMPA1_MOUSE	2	K.GAFCNGQK.L	138	145	0	Impa1
7698	21.83	22895	798.418	798.418	2	7684	405165	m14910_hTg_Hippo_12_TrypLysC_2MC_2Mods_TMT_IAA_20ppm_0.9Da	798.418	-0.15	2.492	0.368	16/16	sp|Q8VDQ8|SIR2_MOUSE	2	R.CEQCQSVVK.P	221	229	0	Sirt2
7701	21.84	22896	530.303	530.303	2	7691	405165	m14910_hTg_Hippo_12_TrypLysC_2MC_2Mods_TMT_IAA_20ppm_0.9Da	530.303	-1.08	2.336	0.279	13/14	sp|Q9WTS4|TEN1_MOUSE	1	R.VSPDGSLR.V	1726	1733	0	Tenm1
7706	21.86	22898	705.361	705.361	2	7700	405165	m14910_hTg_Hippo_12_TrypLysC_2MC_2Mods_TMT_IAA_20ppm_0.9Da	705.361	-0.51	3.02	0.515	15/18	sp|Q8K394|PLCL2_MOUSE	0	R.QNGNCGYVLR.P	721	730	0	Plcl2
7707	21.86	22899	852.094	852.429	3	7700	405165	m14910_hTg_Hippo_12_TrypLysC_2MC_2Mods_TMT_IAA_20ppm_0.9Da	852.095	-0.66	6.629	0.676	45/84	sp|Q8BQZ4|RLGPB_MOUSE	5	K.VQHQASSTSPLSSPNQTSSEPR.P	409	430	0	Ralgapb
7718	21.89	22904	604.866	604.865	2	7705	405165	m14910_hTg_Hippo_12_TrypLysC_2MC_2Mods_TMT_IAA_20ppm_0.9Da	604.866	-0.9	2.323	0.316	14/14	sp|Q8CI96|CLIP4_MOUSE	1	K.LTTSSGGK.K	443	450	0	Clip4
7735	21.93	22912	852.094	852.764	3	7710	405165	m14910_hTg_Hippo_12_TrypLysC_2MC_2Mods_TMT_IAA_20ppm_0.9Da	852.095	-0.58	5.224	0.685	43/84	sp|Q8BQZ4|RLGPB_MOUSE	5	K.VQHQASSTSPLSSPNQTSSEPR.P	409	430	0	Ralgapb
7739	21.95	22914	720.87	720.87	2	7710	405165	m14910_hTg_Hippo_12_TrypLysC_2MC_2Mods_TMT_IAA_20ppm_0.9Da	720.869	0.96	2.165	0.362	14/16	sp|Q7TPG7|F19A2_MOUSE	0	K.GWSCSSGNK.V	115	123	0	Fam19a2
7746	21.96	22916	615.826	615.826	2	7742	405165	m14910_hTg_Hippo_12_TrypLysC_2MC_2Mods_TMT_IAA_20ppm_0.9Da	615.827	-0.48	2.257	0.253	12/14	sp|P62878|RBX1_MOUSE	0	R.QVCPLDNR.E	92	99	0	Rbx1
7748	21.97	22918	627.337	627.337	2	7742	405165	m14910_hTg_Hippo_12_TrypLysC_2MC_2Mods_TMT_IAA_20ppm_0.9Da	627.338	-0.97	2.337	0.512	15/16	sp|Q9Z321|TOP3B_MOUSE	1	R.NYVTVESGR.R	525	533	0	Top3b
7749	21.97	22919	411.226	411.225	3	7742	405165	m14910_hTg_Hippo_12_TrypLysC_2MC_2Mods_TMT_IAA_20ppm_0.9Da	411.226	-1.01	2.761	0.392	19/28	sp|P15105|GLNA_MOUSE	1	R.DIVEAHYR.A	174	181	0	Glul
7759	22	22922	508.308	508.308	2	7745	405165	m14910_hTg_Hippo_12_TrypLysC_2MC_2Mods_TMT_IAA_20ppm_0.9Da	508.309	-0.63	1.488	0.125	12/12	sp|Q80U63|MFN2_MOUSE	1	K.QIAEAVR.L	367	373	0	Mfn2
7760	22	22923	541.959	541.959	3	7745	405165	m14910_hTg_Hippo_12_TrypLysC_2MC_2Mods_TMT_IAA_20ppm_0.9Da	541.96	-0.83	3.245	0.562	24/48	sp|Q9R1L5|MAST1_MOUSE	0	K.AALSPVQEHETGR.R	1411	1423	0	Mast1
7770	22.02	22927	722.331	722.331	2	7758	405165	m14910_hTg_Hippo_12_TrypLysC_2MC_2Mods_TMT_IAA_20ppm_0.9Da	722.332	-0.33	1.252	0.067	12/16	sp|Q9QYB5|ADDG_MOUSE	1	R.QDFNM*MEQR.K	47	55	0	Add3
7819	22.15	22950	468.263	468.263	3	7802	405165	m14910_hTg_Hippo_12_TrypLysC_2MC_2Mods_TMT_IAA_20ppm_0.9Da	468.264	-0.4	3.03	0.4	21/28	sp|Q6PIC6|AT1A3_MOUSE	1	K.EVAMTEHK.M	28	35	0	Atp1a3
7821	22.15	22952	473.594	473.595	3	7802	405165	m14910_hTg_Hippo_12_TrypLysC_2MC_2Mods_TMT_IAA_20ppm_0.9Da	473.595	-2.51	2.265	0.368	22/28	sp|Q6PIC6|AT1A3_MOUSE	1	K.EVAM*TEHK.M	28	35	0	Atp1a3
7840	22.19	22960	410.253	410.253	3	7817	405165	m14910_hTg_Hippo_12_TrypLysC_2MC_2Mods_TMT_IAA_20ppm_0.9Da	410.254	-2.36	2.813	0.646	25/32	sp|P08003|PDIA4_MOUSE	0	K.HALPLVGHR.K	385	393	0	Pdia4
7852	22.2	22968	691.387	691.388	3	7817	405165	m14910_hTg_Hippo_12_TrypLysC_2MC_2Mods_TMT_IAA_20ppm_0.9Da	691.388	-1.13	5.584	0.564	41/56	sp|Q80TK0|K1107_MOUSE	4	K.GVQNQEVETTGARPK.V	288	302	1	Kiaa1107
7865	22.23	22973	695.9	695.9	2	7838	405165	m14910_hTg_Hippo_12_TrypLysC_2MC_2Mods_TMT_IAA_20ppm_0.9Da	695.901	-1.15	2.981	0.32	14/14	sp|A2ASZ8|SCMC2_MOUSE	6	K.ISEQQAEK.I	114	121	0	Slc25a25
7870	22.23	22976	577.336	577.336	3	7838	405165	m14910_hTg_Hippo_12_TrypLysC_2MC_2Mods_TMT_IAA_20ppm_0.9Da	577.337	-1.64	4.528	0.494	24/40	tr|A2AT37|A2AT37_MOUSE	0	K.RQQEEAAAQLK.E	111	121	1	Upf2
7877	22.25	22977	526.8	526.8	2	7859	405165	m14910_hTg_Hippo_12_TrypLysC_2MC_2Mods_TMT_IAA_20ppm_0.9Da	526.801	-1.27	1.867	0.171	12/12	sp|Q8VE33|GD1L1_MOUSE	1	K.YATAEIR.R	179	185	0	Gdap1l1
7881	22.25	22981	639.835	639.835	2	7859	405165	m14910_hTg_Hippo_12_TrypLysC_2MC_2Mods_TMT_IAA_20ppm_0.9Da	639.836	-1.02	2.368	0.465	17/18	sp|Q3UHK1|MYCT_MOUSE	0	K.ASTTEAAWGR.C	462	471	0	Slc2a13
7898	22.29	22987	593.343	593.343	2	7876	405165	m14910_hTg_Hippo_12_TrypLysC_2MC_2Mods_TMT_IAA_20ppm_0.9Da	593.343	-0.84	1.545	0.258	13/16	sp|Q8BJH1|ZC21A_MOUSE	0	R.NTTPPSLAR.N	241	249	0	Zc2hc1a
7907	22.31	22992	842.925	842.924	2	7887	405165	m14910_hTg_Hippo_12_TrypLysC_2MC_2Mods_TMT_IAA_20ppm_0.9Da	842.926	-1.3	4.699	0.632	24/26	sp|Q501J6|DDX17_MOUSE	1	R.SSQSSSQQFSGIGR.S	592	605	0	Ddx17
7910	22.31	22994	614.32	614.32	3	7887	405165	m14910_hTg_Hippo_12_TrypLysC_2MC_2Mods_TMT_IAA_20ppm_0.9Da	614.321	-1.19	3.118	0.598	25/48	sp|Q99N28|CADM3_MOUSE	1	K.ETATLNCQSSGSK.P	144	156	0	Cadm3
7930	22.35	23002	658.658	659.326	3	7917	405165	m14910_hTg_Hippo_12_TrypLysC_2MC_2Mods_TMT_IAA_20ppm_0.9Da	658.659	-1.65	2.639	0.456	30/56	tr|A2AJW5|A2AJW5_MOUSE	0	K.GSANTCGYAPSSSEK.K	358	372	0	Fam217b
7990	22.5	23023	538.318	538.318	2	7986	405165	m14910_hTg_Hippo_12_TrypLysC_2MC_2Mods_TMT_IAA_20ppm_0.9Da	538.319	-1.52	2.202	0.166	13/14	sp|Q80X82|SYMPK_MOUSE	1	K.GAETLVTR.C	851	858	0	Sympk
8014	22.57	23032	499.516	499.516	4	8009	405165	m14910_hTg_Hippo_12_TrypLysC_2MC_2Mods_TMT_IAA_20ppm_0.9Da	499.517	-1.33	4.393	0.48	32/66	sp|Q9Z218|DPP6_MOUSE	3	K.KHEDESEAWLHR.Q	360	371	1	Dpp6
8015	22.57	23033	399.814	400.014	5	8009	405165	m14910_hTg_Hippo_12_TrypLysC_2MC_2Mods_TMT_IAA_20ppm_0.9Da	399.815	-2.01	2.915	0.559	38/88	sp|Q9Z218|DPP6_MOUSE	3	K.KHEDESEAWLHR.Q	360	371	1	Dpp6
8021	22.58	23035	499.516	499.766	4	8012	405165	m14910_hTg_Hippo_12_TrypLysC_2MC_2Mods_TMT_IAA_20ppm_0.9Da	499.517	-1.33	3.477	0.434	33/66	sp|Q9Z218|DPP6_MOUSE	3	K.KHEDESEAWLHR.Q	360	371	1	Dpp6
8030	22.6	23038	510.787	510.787	2	8024	405165	m14910_hTg_Hippo_12_TrypLysC_2MC_2Mods_TMT_IAA_20ppm_0.9Da	510.787	-1.21	2.036	0.213	10/12	sp|Q6P9K8|CSKI1_MOUSE	2	K.YEGGPLR.R	617	623	0	Caskin1
8033	22.61	23039	617.371	617.371	2	8029	405165	m14910_hTg_Hippo_12_TrypLysC_2MC_2Mods_TMT_IAA_20ppm_0.9Da	617.371	-1.15	2.569	0.425	12/12	sp|P05213|TBA1B_MOUSE	4	R.GHYTIGK.E	106	112	0	Tuba1b
8034	22.61	23040	650.387	650.386	2	8029	405165	m14910_hTg_Hippo_12_TrypLysC_2MC_2Mods_TMT_IAA_20ppm_0.9Da	650.387	-0.58	2.287	0.238	14/14	sp|O88952|LIN7C_MOUSE	0	R.SGEVPPQK.L	27	34	0	Lin7c
8040	22.63	23042	414.263	414.263	3	8032	405165	m14910_hTg_Hippo_12_TrypLysC_2MC_2Mods_TMT_IAA_20ppm_0.9Da	414.264	-2.09	1.973	0.219	16/24	sp|Q8CAQ8|IMMT_MOUSE	6	K.AHSNILK.T	250	256	0	Immt
8071	22.7	23055	582.844	583.345	2	8058	405165	m14910_hTg_Hippo_12_TrypLysC_2MC_2Mods_TMT_IAA_20ppm_0.9Da	582.844	-0.27	2.045	0.409	12/12	sp|P16858|G3P_MOUSE	2	R.AAICSGK.V	19	25	0	Gapdh
8090	22.75	23062	842.926	843.428	2	8086	405165	m14910_hTg_Hippo_12_TrypLysC_2MC_2Mods_TMT_IAA_20ppm_0.9Da	842.926	-0.8	5.054	0.52	22/26	sp|Q501J6|DDX17_MOUSE	1	R.SSQSSSQQFSGIGR.S	592	605	0	Ddx17
8095	22.76	23065	597.849	597.85	2	8086	405165	m14910_hTg_Hippo_12_TrypLysC_2MC_2Mods_TMT_IAA_20ppm_0.9Da	597.849	-0.65	1.384	0.251	10/12	sp|Q8CHT0|AL4A1_MOUSE	0	K.TM*VGQGK.T	146	152	0	Aldh4a1
8099	22.77	23066	709.889	709.89	2	8089	405165	m14910_hTg_Hippo_12_TrypLysC_2MC_2Mods_TMT_IAA_20ppm_0.9Da	709.889	-0.63	2.572	0.401	14/14	sp|Q6PIC6|AT1A3_MOUSE	1	K.EVAM*TEHK.M	28	35	0	Atp1a3
8104	22.78	23068	589.852	589.852	2	8098	405165	m14910_hTg_Hippo_12_TrypLysC_2MC_2Mods_TMT_IAA_20ppm_0.9Da	589.852	-0.85	2.305	0.334	12/12	sp|Q8CHT0|AL4A1_MOUSE	0	K.TMVGQGK.T	146	152	0	Aldh4a1
8109	22.79	23071	792.885	793.388	2	8103	405165	m14910_hTg_Hippo_12_TrypLysC_2MC_2Mods_TMT_IAA_20ppm_0.9Da	792.886	-0.6	3.521	0.667	19/22	sp|P11531|DMD_MOUSE	2	K.QVASSTGFCDQR.R	3214	3225	0	Dmd
8123	22.84	23075	688.858	688.857	2	8119	405165	m14910_hTg_Hippo_12_TrypLysC_2MC_2Mods_TMT_IAA_20ppm_0.9Da	688.859	-1.47	2.812	0.401	14/14	sp|Q9JI46|NUDT3_MOUSE	2	R.TYDGDGYK.K	11	18	0	Nudt3
8132	22.87	23078	584.305	584.305	3	8127	405165	m14910_hTg_Hippo_12_TrypLysC_2MC_2Mods_TMT_IAA_20ppm_0.9Da	584.306	-1.87	2.541	0.387	21/44	tr|E9Q6Y8|E9Q6Y8_MOUSE	0	R.SQESMSSPSPQK.Q	1095	1106	0	Usp31
8136	22.88	23080	688.858	689.361	2	8127	405165	m14910_hTg_Hippo_12_TrypLysC_2MC_2Mods_TMT_IAA_20ppm_0.9Da	688.859	-1.13	2.859	0.527	14/14	sp|Q9JI46|NUDT3_MOUSE	2	R.TYDGDGYK.K	11	18	0	Nudt3
8143	22.9	23082	595.324	595.325	3	8139	405165	m14910_hTg_Hippo_12_TrypLysC_2MC_2Mods_TMT_IAA_20ppm_0.9Da	595.325	-1.33	3.715	0.363	33/56	sp|Q9QYC0|ADDA_MOUSE	5	R.SPGTPAGEGSGSPPK.W	355	369	0	Add1
8151	22.92	23085	706.379	706.378	2	8146	405165	m14910_hTg_Hippo_12_TrypLysC_2MC_2Mods_TMT_IAA_20ppm_0.9Da	706.379	-0.32	2.369	0.456	14/14	sp|Q8R1U1|COG4_MOUSE	1	K.TLESDCTK.L	564	571	0	Cog4
8156	22.94	23086	626.363	626.363	2	8154	405165	m14910_hTg_Hippo_12_TrypLysC_2MC_2Mods_TMT_IAA_20ppm_0.9Da	626.363	0.05	2.392	0.079	12/12	sp|G5E8K5|ANK3_MOUSE	20	K.SLEETSK.L	1891	1897	0	Ank3
8166	22.96	23090	610.837	610.837	2	8162	405165	m14910_hTg_Hippo_12_TrypLysC_2MC_2Mods_TMT_IAA_20ppm_0.9Da	610.838	-1.33	2.44	0.338	15/16	sp|Q9CYR6|AGM1_MOUSE	1	R.VISTTDAER.Q	461	469	0	Pgm3
8171	22.98	23093	577.321	577.321	2	8162	405165	m14910_hTg_Hippo_12_TrypLysC_2MC_2Mods_TMT_IAA_20ppm_0.9Da	577.321	-0.44	1.845	0.429	13/14	sp|Q9JLV5|CUL3_MOUSE	1	K.CNIPPAPR.H	522	529	0	Cul3
8184	23.02	23097	540.31	540.309	3	8182	405165	m14910_hTg_Hippo_12_TrypLysC_2MC_2Mods_TMT_IAA_20ppm_0.9Da	540.31	-1.28	3.168	0.437	24/40	tr|E9PX28|E9PX28_MOUSE	2	R.DRGEPALSTSK.S	437	447	1	Pcdh10
8197	23.06	23102	431.756	432.006	4	8187	405165	m14910_hTg_Hippo_12_TrypLysC_2MC_2Mods_TMT_IAA_20ppm_0.9Da	431.756	-2.04	1.727	0.347	24/60	sp|P16330|CN37_MOUSE	1	K.RPPGVLHCTTK.F	244	254	1	Cnp
8200	23.06	23103	589.851	589.852	2	8196	405165	m14910_hTg_Hippo_12_TrypLysC_2MC_2Mods_TMT_IAA_20ppm_0.9Da	589.852	-1.09	2.252	0.355	12/12	sp|Q8CHT0|AL4A1_MOUSE	0	K.TMVGQGK.T	146	152	0	Aldh4a1
8201	23.07	23104	606.343	606.343	3	8196	405165	m14910_hTg_Hippo_12_TrypLysC_2MC_2Mods_TMT_IAA_20ppm_0.9Da	606.344	-1	3.374	0.444	25/48	sp|Q61578|ADRO_MOUSE	0	R.TATEKPGVEEAAR.Q	286	298	1	Fdxr
8202	23.07	23105	573.808	573.809	2	8196	405165	m14910_hTg_Hippo_12_TrypLysC_2MC_2Mods_TMT_IAA_20ppm_0.9Da	573.809	-1.25	1.868	0.414	14/14	sp|Q7TPM6|FSD1_MOUSE	1	K.TNFEGPPR.L	205	212	0	Fsd1
8208	23.08	23107	766.429	766.43	2	8196	405165	m14910_hTg_Hippo_12_TrypLysC_2MC_2Mods_TMT_IAA_20ppm_0.9Da	766.43	-0.67	2.459	0.326	15/16	sp|Q3V0I2|PRR7_MOUSE	0	K.QEQPPPSYK.P	189	197	0	Prr7
8213	23.09	23109	702.397	702.397	2	8199	405165	m14910_hTg_Hippo_12_TrypLysC_2MC_2Mods_TMT_IAA_20ppm_0.9Da	702.398	-2.5	3.143	0.396	16/16	sp|Q61035|SYHC_MOUSE	0	K.AQLGQDEGK.Q	43	51	0	Hars
8219	23.11	23111	606.343	606.678	3	8217	405165	m14910_hTg_Hippo_12_TrypLysC_2MC_2Mods_TMT_IAA_20ppm_0.9Da	606.344	-1.1	3.744	0.464	31/48	sp|Q61578|ADRO_MOUSE	0	R.TATEKPGVEEAAR.Q	286	298	1	Fdxr
8222	23.12	23112	573.808	573.808	2	8218	405165	m14910_hTg_Hippo_12_TrypLysC_2MC_2Mods_TMT_IAA_20ppm_0.9Da	573.809	-1.13	2.264	0.44	13/14	sp|Q7TPM6|FSD1_MOUSE	1	K.TNFEGPPR.L	205	212	0	Fsd1
8229	23.14	23115	540.31	540.644	3	8226	405165	m14910_hTg_Hippo_12_TrypLysC_2MC_2Mods_TMT_IAA_20ppm_0.9Da	540.31	-1.07	3.233	0.468	24/40	tr|E9PX28|E9PX28_MOUSE	2	R.DRGEPALSTSK.S	437	447	1	Pcdh10
8230	23.14	23116	792.885	793.386	2	8226	405165	m14910_hTg_Hippo_12_TrypLysC_2MC_2Mods_TMT_IAA_20ppm_0.9Da	792.886	-0.95	3.76	0.709	20/22	sp|P11531|DMD_MOUSE	2	K.QVASSTGFCDQR.R	3214	3225	0	Dmd
8240	23.16	23120	679.863	679.864	2	8234	405165	m14910_hTg_Hippo_12_TrypLysC_2MC_2Mods_TMT_IAA_20ppm_0.9Da	679.864	-0.81	2.601	0.446	14/14	sp|Q9JIX8|ACINU_MOUSE	3	K.SSSFSEEK.G	206	213	0	Acin1
8245	23.17	23121	604.35	604.349	2	8237	405165	m14910_hTg_Hippo_12_TrypLysC_2MC_2Mods_TMT_IAA_20ppm_0.9Da	604.35	-0.63	2.157	0.298	12/12	sp|Q9D1I5|MCEE_MOUSE	0	R.SLSDEAK.I	146	152	0	Mcee
8260	23.22	23126	497.654	497.989	3	8258	405165	m14910_hTg_Hippo_12_TrypLysC_2MC_2Mods_TMT_IAA_20ppm_0.9Da	497.655	-1.46	2.137	0.263	18/24	sp|F8VQB6|MYO10_MOUSE	4	R.SKQEALK.Q	1213	1219	1	Myo10
8274	23.25	23131	599.845	599.844	2	8272	405165	m14910_hTg_Hippo_12_TrypLysC_2MC_2Mods_TMT_IAA_20ppm_0.9Da	599.845	-1.09	1.521	0.209	11/12	sp|A2CG49|KALRN_MOUSE	10	K.TNFGSSK.F	122	128	0	Kalrn
8332	23.44	23150	497.654	497.654	3	8328	405165	m14910_hTg_Hippo_12_TrypLysC_2MC_2Mods_TMT_IAA_20ppm_0.9Da	497.655	-1.87	2.959	0.123	19/24	sp|F8VQB6|MYO10_MOUSE	4	R.SKQEALK.Q	1213	1219	1	Myo10
8336	23.45	23152	694.864	694.864	2	8331	405165	m14910_hTg_Hippo_12_TrypLysC_2MC_2Mods_TMT_IAA_20ppm_0.9Da	694.865	-1.2	2.353	0.64	17/20	sp|Q9QYX7|PCLO_MOUSE	1	K.PLSPTADESSR.A	3614	3624	0	Pclo
8341	23.47	23153	459.574	459.909	3	8339	405165	m14910_hTg_Hippo_12_TrypLysC_2MC_2Mods_TMT_IAA_20ppm_0.9Da	459.575	-1.85	2.522	0.395	14/28	sp|Q9JI46|NUDT3_MOUSE	2	R.TYDGDGYK.K	11	18	0	Nudt3
8348	23.49	23155	554.8	554.8	2	8344	405165	m14910_hTg_Hippo_12_TrypLysC_2MC_2Mods_TMT_IAA_20ppm_0.9Da	554.801	-1.57	1.817	0.223	14/14	sp|Q9WTS4|TEN1_MOUSE	1	K.GNVSAFER.R	1786	1793	0	Tenm1
8349	23.5	23156	745.979	746.482	2	8344	405165	m14910_hTg_Hippo_12_TrypLysC_2MC_2Mods_TMT_IAA_20ppm_0.9Da	745.979	-0.32	2.174	0.096	12/12	sp|F8VQB6|MYO10_MOUSE	4	R.SKQEALK.Q	1213	1219	1	Myo10
8356	23.53	23157	679.385	679.385	2	8354	405165	m14910_hTg_Hippo_12_TrypLysC_2MC_2Mods_TMT_IAA_20ppm_0.9Da	679.385	-1.07	2.804	0.45	16/18	sp|P99026|PSB4_MOUSE	0	K.QPVLSQTEAR.E	202	211	0	Psmb4
8357	23.53	23158	588.871	588.87	2	8354	405165	m14910_hTg_Hippo_12_TrypLysC_2MC_2Mods_TMT_IAA_20ppm_0.9Da	588.871	-0.82	2.051	0.261	12/12	sp|P16054|KPCE_MOUSE	1	R.IGQTATK.Q	51	57	0	Prkce
8371	23.57	23163	729.896	730.397	2	8365	405165	m14910_hTg_Hippo_12_TrypLysC_2MC_2Mods_TMT_IAA_20ppm_0.9Da	729.897	-0.96	2.674	0.429	15/18	sp|P70336|ROCK2_MOUSE	2	K.QIQQLESNNR.D	591	600	0	Rock2
8386	23.61	23169	575.339	576.006	3	8377	405165	m14910_hTg_Hippo_12_TrypLysC_2MC_2Mods_TMT_IAA_20ppm_0.9Da	575.34	-1.44	2.934	0.487	21/40	sp|P16330|CN37_MOUSE	1	K.RPPGVLHCTTK.F	244	254	1	Cnp
8390	23.62	23170	698.877	698.877	2	8384	405165	m14910_hTg_Hippo_12_TrypLysC_2MC_2Mods_TMT_IAA_20ppm_0.9Da	698.877	-0.92	2.384	0.295	14/14	sp|Q91XV3|BASP1_MOUSE	0	K.GYNVNDEK.A	11	18	0	Basp1
8415	23.7	23180	557.824	557.824	2	8411	405165	m14910_hTg_Hippo_12_TrypLysC_2MC_2Mods_TMT_IAA_20ppm_0.9Da	557.825	-1.41	1.821	0.244	12/14	sp|Q6ZPE2|MTMR5_MOUSE	2	R.VQPDAISR.L	1645	1652	0	Sbf1
8470	23.84	23199	645.354	645.353	2	8464	405165	m14910_hTg_Hippo_12_TrypLysC_2MC_2Mods_TMT_IAA_20ppm_0.9Da	645.354	-0.64	1.996	0.232	14/18	sp|Q9QWI6|SRCN1_MOUSE	5	R.GLQNSASDLR.G	723	732	0	Srcin1
8516	23.98	23215	562.304	562.305	3	8509	405165	m14910_hTg_Hippo_12_TrypLysC_2MC_2Mods_TMT_IAA_20ppm_0.9Da	562.305	-1.2	3.964	0.376	24/44	sp|Q8C0D5|ETUD1_MOUSE	0	K.PRPLTQEEMAQR.R	430	441	1	Eftud1
8525	24	23218	673.35	673.35	2	8519	405165	m14910_hTg_Hippo_12_TrypLysC_2MC_2Mods_TMT_IAA_20ppm_0.9Da	673.351	-1.06	2.353	0.374	14/16	sp|Q9EPW0|INP4A_MOUSE	8	K.TQVSYYAER.L	424	432	0	Inpp4a
8526	24	23219	485.956	485.956	3	8519	405165	m14910_hTg_Hippo_12_TrypLysC_2MC_2Mods_TMT_IAA_20ppm_0.9Da	485.957	-1.72	2.422	0.224	17/28	sp|Q9JLM4|ZMYM3_MOUSE	7	K.EIEKPPER.V	230	237	1	Zmym3
8545	24.06	23225	471.941	472.276	3	8540	405165	m14910_hTg_Hippo_12_TrypLysC_2MC_2Mods_TMT_IAA_20ppm_0.9Da	471.942	-0.91	3.189	0.129	20/28	sp|Q8K2Q9|SHOT1_MOUSE	1	K.HSVDELQK.R	336	343	0	Kiaa1598
8553	24.08	23229	692.864	692.864	2	8543	405165	m14910_hTg_Hippo_12_TrypLysC_2MC_2Mods_TMT_IAA_20ppm_0.9Da	692.864	0.2	2.502	0.386	15/18	sp|Q8R0N6|HOT_MOUSE	1	R.SPCPSNPIQR.P	258	267	0	Adhfe1
8559	24.1	23231	562.304	562.638	3	8550	405165	m14910_hTg_Hippo_12_TrypLysC_2MC_2Mods_TMT_IAA_20ppm_0.9Da	562.305	-1.73	3.047	0.314	23/44	sp|Q8C0D5|ETUD1_MOUSE	0	K.PRPLTQEEMAQR.R	430	441	1	Eftud1
8566	24.11	23234	792.393	792.393	3	8557	405165	m14910_hTg_Hippo_12_TrypLysC_2MC_2Mods_TMT_IAA_20ppm_0.9Da	792.394	-0.52	4.227	0.596	38/80	tr|E9Q3M9|E9Q3M9_MOUSE	1	K.TM*GGDPQNSGDVGAGQAGPGK.S	846	866	0	2010300C02Rik
8574	24.14	23237	668.886	668.887	2	8564	405165	m14910_hTg_Hippo_12_TrypLysC_2MC_2Mods_TMT_IAA_20ppm_0.9Da	668.887	-0.35	1.966	0.24	16/16	sp|Q60676|PPP5_MOUSE	1	R.AASNM*ALGK.F	103	111	0	Ppp5c
8578	24.15	23239	627.839	627.839	2	8564	405165	m14910_hTg_Hippo_12_TrypLysC_2MC_2Mods_TMT_IAA_20ppm_0.9Da	627.84	-1.47	1.969	0.358	12/12	sp|Q08331|CALB2_MOUSE	0	K.SDNFGEK.M	61	67	0	Calb2
8579	24.15	23240	722.331	722.332	2	8564	405165	m14910_hTg_Hippo_12_TrypLysC_2MC_2Mods_TMT_IAA_20ppm_0.9Da	722.332	-0.73	1.45	0.082	14/16	sp|Q9QYB5|ADDG_MOUSE	1	R.QDFNMM*EQR.K	47	55	0	Add3
8601	24.21	23248	679.385	679.887	2	8599	405165	m14910_hTg_Hippo_12_TrypLysC_2MC_2Mods_TMT_IAA_20ppm_0.9Da	679.385	-0.55	3.044	0.467	16/18	sp|P99026|PSB4_MOUSE	0	K.QPVLSQTEAR.E	202	211	0	Psmb4
8602	24.21	23249	702.825	702.825	2	8599	405165	m14910_hTg_Hippo_12_TrypLysC_2MC_2Mods_TMT_IAA_20ppm_0.9Da	702.826	-0.97	1.895	0.72	15/18	sp|O54774|AP3D1_MOUSE	0	R.VDSCASMYSR.S	1146	1155	0	Ap3d1
8610	24.23	23252	576.843	576.842	2	8600	405165	m14910_hTg_Hippo_12_TrypLysC_2MC_2Mods_TMT_IAA_20ppm_0.9Da	576.842	0.14	1.728	0.163	12/12	sp|Q9R0M0|CELR2_MOUSE	3	K.GNFAGTK.L	2178	2184	0	Celsr2
8613	24.24	23253	577.32	577.32	2	8605	405165	m14910_hTg_Hippo_12_TrypLysC_2MC_2Mods_TMT_IAA_20ppm_0.9Da	577.321	-1.46	1.65	0.233	13/14	sp|Q9JLV5|CUL3_MOUSE	1	K.CNIPPAPR.H	522	529	0	Cul3
8636	24.3	23264	448.267	448.601	3	8628	405165	m14910_hTg_Hippo_12_TrypLysC_2MC_2Mods_TMT_IAA_20ppm_0.9Da	448.268	-0.63	1.931	0.128	18/24	sp|Q9QYB8|ADDB_MOUSE	1	R.HPFVQEK.T	385	391	0	Add2
8708	24.49	23291	580.334	580.334	2	8700	405165	m14910_hTg_Hippo_12_TrypLysC_2MC_2Mods_TMT_IAA_20ppm_0.9Da	580.335	-2.03	1.666	0.196	12/14	sp|Q9QWV4|MLF1_MOUSE	1	R.SGIQELQR.N	84	91	0	Mlf1
8721	24.53	23296	464.302	464.302	3	8715	405165	m14910_hTg_Hippo_12_TrypLysC_2MC_2Mods_TMT_IAA_20ppm_0.9Da	464.303	-1.59	1.932	0.234	20/32	sp|Q6R891|NEB2_MOUSE	0	R.VAPARPPPK.P	282	290	1	Ppp1r9b
8754	24.62	23310	418.895	419.229	3	8742	405165	m14910_hTg_Hippo_12_TrypLysC_2MC_2Mods_TMT_IAA_20ppm_0.9Da	418.896	-1.78	2.639	0.13	17/24	sp|Q08331|CALB2_MOUSE	0	K.SDNFGEK.M	61	67	0	Calb2
8759	24.63	23313	541.321	541.321	2	8745	405165	m14910_hTg_Hippo_12_TrypLysC_2MC_2Mods_TMT_IAA_20ppm_0.9Da	541.324	-5.42	1.558	0.373	11/12	sp|O88520|SHOC2_MOUSE	0	K.ASGGFGK.E	30	36	0	Shoc2
8771	24.66	23317	624.863	624.863	2	8765	405165	m14910_hTg_Hippo_12_TrypLysC_2MC_2Mods_TMT_IAA_20ppm_0.9Da	624.864	-0.74	2.736	0.246	12/12	sp|P46096|SYT1_MOUSE	0	R.DLQSAEK.E	261	267	0	Syt1
8817	24.79	23337	733.405	733.407	2	8804	405165	m14910_hTg_Hippo_12_TrypLysC_2MC_2Mods_TMT_IAA_20ppm_0.9Da	733.406	-0.94	2.86	0.345	14/14	sp|Q5SV85|SYNRG_MOUSE	3	K.QFAEEQQK.R	116	123	0	Synrg
8870	24.94	23356	481.273	481.273	3	8866	405165	m14910_hTg_Hippo_12_TrypLysC_2MC_2Mods_TMT_IAA_20ppm_0.9Da	481.273	-0.94	2.719	0.278	18/28	sp|Q5XJY5|COPD_MOUSE	0	R.LHVENEDK.K	315	322	0	Arcn1
8884	24.98	23362	647.851	647.851	2	8878	405165	m14910_hTg_Hippo_12_TrypLysC_2MC_2Mods_TMT_IAA_20ppm_0.9Da	647.851	-1.18	2.555	0.387	13/16	sp|Q3TY65|ICA1L_MOUSE	0	K.QEVATFSQR.A	132	140	0	Ica1l
8944	25.17	23380	573.819	573.819	2	8942	405165	m14910_hTg_Hippo_12_TrypLysC_2MC_2Mods_TMT_IAA_20ppm_0.9Da	573.819	-1.26	1.757	0.185	12/14	sp|Q9R1V4|ADA11_MOUSE	1	K.LNVEGTER.G	575	582	0	Adam11
8970	25.27	23387	679.855	679.855	2	8966	405165	m14910_hTg_Hippo_12_TrypLysC_2MC_2Mods_TMT_IAA_20ppm_0.9Da	679.856	-1.08	2.351	0.462	14/18	sp|Q6PB66|LPPRC_MOUSE	0	K.MEGANIQPNR.V	187	196	0	Lrpprc
8971	25.27	23388	595.846	595.845	2	8966	405165	m14910_hTg_Hippo_12_TrypLysC_2MC_2Mods_TMT_IAA_20ppm_0.9Da	595.846	-0.27	2.462	0.294	12/18	sp|Q6NZJ6|IF4G1_MOUSE	3	R.GGPPGPPINR.G	1037	1046	0	Eif4g1
8998	25.35	23397	565.329	565.831	2	8996	405165	m14910_hTg_Hippo_12_TrypLysC_2MC_2Mods_TMT_IAA_20ppm_0.9Da	565.33	-1.56	2.463	0.297	14/14	sp|Q9Z0X1|AIFM1_MOUSE	1	R.VNAELQAR.S	422	429	0	Aifm1
9033	25.5	23405	700.888	700.888	2	9029	405165	m14910_hTg_Hippo_12_TrypLysC_2MC_2Mods_TMT_IAA_20ppm_0.9Da	700.888	-0.87	3.558	0.531	17/20	sp|Q8CHP5|WIBG_MOUSE	1	R.IQAGEVSQPSR.E	170	180	0	Wibg
9043	25.53	23408	576.675	577.01	3	9037	405165	m14910_hTg_Hippo_12_TrypLysC_2MC_2Mods_TMT_IAA_20ppm_0.9Da	576.676	-1.59	2.416	0.298	18/32	sp|Q9QYR6|MAP1A_MOUSE	2	K.EPSEKPPEK.P	365	373	1	Map1a
9077	25.64	23419	586.832	587.334	2	9075	405165	m14910_hTg_Hippo_12_TrypLysC_2MC_2Mods_TMT_IAA_20ppm_0.9Da	586.833	-0.73	2.313	0.185	12/14	sp|Q9Z1G3|VATC1_MOUSE	0	K.GNLQNLER.K	148	155	0	Atp6v1c1
9108	25.74	23430	747.37	747.37	2	9105	405165	m14910_hTg_Hippo_12_TrypLysC_2MC_2Mods_TMT_IAA_20ppm_0.9Da	747.371	-1.08	2.511	0.662	14/14	sp|Q9CWZ7|SNAG_MOUSE	1	K.YM*DNDYAK.L	261	268	0	Napg
9141	25.88	23438	525.318	525.319	3	9135	405165	m14910_hTg_Hippo_12_TrypLysC_2MC_2Mods_TMT_IAA_20ppm_0.9Da	525.319	-1.16	2.932	0.186	20/36	sp|Q8BIF2|RFOX3_MOUSE	17	R.KIEVNNATAR.V	167	176	1	Rbfox3
9144	25.89	23439	624.863	624.863	2	9140	405165	m14910_hTg_Hippo_12_TrypLysC_2MC_2Mods_TMT_IAA_20ppm_0.9Da	624.864	-0.35	2.317	0.241	12/12	sp|P46096|SYT1_MOUSE	0	R.DLQSAEK.E	261	267	0	Syt1
9156	25.94	23443	728.413	728.412	2	9152	405165	m14910_hTg_Hippo_12_TrypLysC_2MC_2Mods_TMT_IAA_20ppm_0.9Da	728.414	-0.91	2.078	0.456	14/16	sp|Q3THK3|T2FA_MOUSE	0	K.VPQQEDGPK.G	291	299	0	Gtf2f1
9168	25.99	23445	635.357	635.358	2	9166	405165	m14910_hTg_Hippo_12_TrypLysC_2MC_2Mods_TMT_IAA_20ppm_0.9Da	635.358	-1.28	2.296	0.381	12/12	sp|P14131|RS16_MOUSE	0	K.YVDEASK.K	99	105	0	Rps16
9182	26.05	23448	537.3	537.3	2	9180	405165	m14910_hTg_Hippo_12_TrypLysC_2MC_2Mods_TMT_IAA_20ppm_0.9Da	537.301	-1.19	1.625	0.308	9/12	sp|O70318|E41L2_MOUSE	0	R.PAPQFER.A	528	534	0	Epb41l2
9190	26.08	23450	631.871	631.871	2	9188	405165	m14910_hTg_Hippo_12_TrypLysC_2MC_2Mods_TMT_IAA_20ppm_0.9Da	631.871	-1.19	2.122	0.256	12/12	sp|Q8K2Q7|BROX_MOUSE	0	R.SLQEAEK.L	273	279	0	Brox
9196	26.11	23452	695.38	695.38	2	9194	405165	m14910_hTg_Hippo_12_TrypLysC_2MC_2Mods_TMT_IAA_20ppm_0.9Da	695.38	-0.94	2.736	0.429	17/22	sp|P49710|HCLS1_MOUSE	0	K.TTPIEAASSGAR.G	225	236	0	Hcls1
9227	26.22	23462	544.816	544.816	2	9222	405165	m14910_hTg_Hippo_12_TrypLysC_2MC_2Mods_TMT_IAA_20ppm_0.9Da	544.817	-0.77	1.604	0.082	13/14	sp|P35438|NMDZ1_MOUSE	7	R.EISGNALR.Y	253	260	0	Grin1
9244	26.27	23467	692.374	692.374	2	9240	405165	m14910_hTg_Hippo_12_TrypLysC_2MC_2Mods_TMT_IAA_20ppm_0.9Da	692.375	-0.94	2.034	0.564	16/22	sp|P16330|CN37_MOUSE	1	K.PSASEGLPPGSR.A	316	327	0	Cnp
9255	26.29	23472	638.366	638.366	3	9248	405165	m14910_hTg_Hippo_12_TrypLysC_2MC_2Mods_TMT_IAA_20ppm_0.9Da	638.367	-0.77	2.998	0.439	24/52	sp|Q8C8R3|ANK2_MOUSE	9	K.TAEGTEPKPQGAIR.S	2350	2363	1	Ank2
9283	26.39	23480	758.89	758.891	2	9281	405165	m14910_hTg_Hippo_12_TrypLysC_2MC_2Mods_TMT_IAA_20ppm_0.9Da	758.891	-0.59	2.702	0.567	17/20	sp|Q8BGZ1|HPCL4_MOUSE	1	R.MNQDGLTPQQR.V	140	150	0	Hpcal4
9288	26.4	23482	546.344	546.846	2	9282	405165	m14910_hTg_Hippo_12_TrypLysC_2MC_2Mods_TMT_IAA_20ppm_0.9Da	546.345	-1.09	1.874	0.007	11/12	sp|Q8BRT1|CLAP2_MOUSE	3	R.VSVGGSK.A	357	363	0	Clasp2
9300	26.45	23485	547.313	547.313	2	9294	405165	m14910_hTg_Hippo_12_TrypLysC_2MC_2Mods_TMT_IAA_20ppm_0.9Da	547.314	-0.99	2.713	0.367	14/14	sp|Q9R1Q8|TAGL3_MOUSE	0	K.AAEVYGVR.T	99	106	0	Tagln3
9302	26.46	23487	725.4	725.4	2	9294	405165	m14910_hTg_Hippo_12_TrypLysC_2MC_2Mods_TMT_IAA_20ppm_0.9Da	725.401	-1.13	2.847	0.362	15/16	sp|Q8K012|FBP1L_MOUSE	3	R.LDNDTNATK.A	157	165	0	Fnbp1l
9337	26.56	23498	606.351	606.852	2	9330	405165	m14910_hTg_Hippo_12_TrypLysC_2MC_2Mods_TMT_IAA_20ppm_0.9Da	606.351	-0.38	2.142	0.434	14/18	tr|D9HP81|D9HP81_MOUSE	0	R.SAPPSPALSR.S	1117	1126	0	Rims2
9342	26.58	23499	466.609	466.609	3	9340	405165	m14910_hTg_Hippo_12_TrypLysC_2MC_2Mods_TMT_IAA_20ppm_0.9Da	466.61	-1.77	2.885	0.515	18/28	sp|Q62559|IFT52_MOUSE	0	K.AHEELNVK.H	310	317	0	Ift52
9347	26.59	23501	575.807	575.807	2	9341	405165	m14910_hTg_Hippo_12_TrypLysC_2MC_2Mods_TMT_IAA_20ppm_0.9Da	575.808	-1.22	2.198	0.281	12/14	sp|Q99PJ0|NTRI_MOUSE	4	K.AM*DNVTVR.Q	41	48	0	Ntm
9360	26.62	23506	567.81	567.81	2	9356	405165	m14910_hTg_Hippo_12_TrypLysC_2MC_2Mods_TMT_IAA_20ppm_0.9Da	567.811	-1.23	2.597	0.304	14/14	sp|Q99PJ0|NTRI_MOUSE	4	K.AMDNVTVR.Q	41	48	0	Ntm
9379	26.68	23512	758.89	759.391	2	9377	405165	m14910_hTg_Hippo_12_TrypLysC_2MC_2Mods_TMT_IAA_20ppm_0.9Da	758.891	-0.88	2.726	0.419	16/20	sp|Q8BGZ1|HPCL4_MOUSE	1	R.MNQDGLTPQQR.V	140	150	0	Hpcal4
9406	26.76	23522	600.848	600.848	2	9404	405165	m14910_hTg_Hippo_12_TrypLysC_2MC_2Mods_TMT_IAA_20ppm_0.9Da	600.849	-0.59	2.431	0.373	14/16	sp|Q9JLI6|SCLY_MOUSE	0	K.QAVAQLEGR.L	423	431	0	Scly
9427	26.82	23530	624.863	624.863	2	9421	405165	m14910_hTg_Hippo_12_TrypLysC_2MC_2Mods_TMT_IAA_20ppm_0.9Da	624.864	-0.91	2.312	0.134	12/12	sp|P46096|SYT1_MOUSE	0	R.DLQSAEK.E	261	267	0	Syt1
9453	26.89	23541	621.982	621.983	3	9444	405165	m14910_hTg_Hippo_12_TrypLysC_2MC_2Mods_TMT_IAA_20ppm_0.9Da	621.983	-1.04	2.288	0.366	23/40	sp|Q8VIJ6|SFPQ_MOUSE	0	R.M*EELHSQEMQK.R	541	551	0	Sfpq
9511	27.04	23564	798.438	798.438	2	9503	405165	m14910_hTg_Hippo_12_TrypLysC_2MC_2Mods_TMT_IAA_20ppm_0.9Da	798.439	-0.88	4.021	0.623	20/24	sp|Q9QYR6|MAP1A_MOUSE	2	R.GAALQQTQAPEPR.A	1438	1450	0	Map1a
9512	27.04	23565	678.715	678.715	3	9503	405165	m14910_hTg_Hippo_12_TrypLysC_2MC_2Mods_TMT_IAA_20ppm_0.9Da	678.716	-1.29	3.545	0.348	28/48	sp|Q7TSJ2|MAP6_MOUSE	1	K.TTEGPSATKPDDK.E	541	553	1	Map6
9520	27.07	23569	681.888	681.888	2	9503	405165	m14910_hTg_Hippo_12_TrypLysC_2MC_2Mods_TMT_IAA_20ppm_0.9Da	681.889	-1.42	1.669	0.317	12/14	sp|Q62059|CSPG2_MOUSE	9	K.M*ETSPPVK.G	26	33	0	Vcan
9531	27.09	23573	631.871	632.372	2	9523	405165	m14910_hTg_Hippo_12_TrypLysC_2MC_2Mods_TMT_IAA_20ppm_0.9Da	631.871	-1.16	2.587	0.212	12/12	sp|Q8K2Q7|BROX_MOUSE	0	R.SLQEAEK.L	273	279	0	Brox
9538	27.11	23576	664.858	664.858	2	9530	405165	m14910_hTg_Hippo_12_TrypLysC_2MC_2Mods_TMT_IAA_20ppm_0.9Da	664.859	-1.02	1.816	0.363	14/14	sp|P09103|PDIA1_MOUSE	0	K.SVSDYDGK.L	266	273	0	P4hb
9564	27.19	23587	678.715	679.049	3	9552	405165	m14910_hTg_Hippo_12_TrypLysC_2MC_2Mods_TMT_IAA_20ppm_0.9Da	678.716	-1.11	3.231	0.274	26/48	sp|Q7TSJ2|MAP6_MOUSE	1	K.TTEGPSATKPDDK.E	541	553	1	Map6
9612	27.31	23606	759.897	759.898	2	9606	405165	m14910_hTg_Hippo_12_TrypLysC_2MC_2Mods_TMT_IAA_20ppm_0.9Da	759.898	-1.28	3.283	0.469	21/22	sp|P69566|RANB9_MOUSE	2	R.QLCGGSQAAIER.M	532	543	0	Ranbp9
9621	27.33	23610	543.297	543.297	3	9614	405165	m14910_hTg_Hippo_12_TrypLysC_2MC_2Mods_TMT_IAA_20ppm_0.9Da	543.298	-2.08	2.019	0.446	19/40	sp|Q91YE7|RBM5_MOUSE	2	K.DGIDHSNIGNK.M	739	749	0	Rbm5
9628	27.35	23612	617.348	617.85	2	9626	405165	m14910_hTg_Hippo_12_TrypLysC_2MC_2Mods_TMT_IAA_20ppm_0.9Da	617.349	-1.86	1.969	0.101	12/12	sp|Q8BVE8|NSD2_MOUSE	4	K.MAEAEPK.R	426	432	0	Whsc1
9667	27.45	23627	674.394	674.394	2	9661	405165	m14910_hTg_Hippo_12_TrypLysC_2MC_2Mods_TMT_IAA_20ppm_0.9Da	674.395	-1.15	1.393	0.07	11/12	sp|Q8R3Q0|SARAF_MOUSE	0	R.VIQCQNK.G	81	87	0	Tmem66
9668	27.46	23628	541.613	541.614	3	9661	405165	m14910_hTg_Hippo_12_TrypLysC_2MC_2Mods_TMT_IAA_20ppm_0.9Da	541.614	-0.69	3.717	0.582	27/44	sp|Q6ZWS4|CNIH3_MOUSE	2	K.SPIDQCNPVHAR.E	40	51	0	Cnih3
9673	27.47	23630	585.349	585.349	2	9661	405165	m14910_hTg_Hippo_12_TrypLysC_2MC_2Mods_TMT_IAA_20ppm_0.9Da	585.35	-1.23	1.095	0.24	10/12	sp|Q8VEK3|HNRPU_MOUSE	1	R.ASYGVSK.G	301	307	0	Hnrnpu
9681	27.5	23634	856.443	856.443	2	9661	405165	m14910_hTg_Hippo_12_TrypLysC_2MC_2Mods_TMT_IAA_20ppm_0.9Da	856.444	-1.03	4.601	0.637	24/26	sp|Q8K4G5|ABLM1_MOUSE	13	R.STSQGSINSPVYSR.H	494	507	0	Ablim1
9693	27.53	23639	411.916	411.916	3	9683	405165	m14910_hTg_Hippo_12_TrypLysC_2MC_2Mods_TMT_IAA_20ppm_0.9Da	411.917	-1.63	2.62	0.254	15/24	sp|P05213|TBA1B_MOUSE	4	R.GHYTIGK.E	106	112	0	Tuba1b
9694	27.53	23640	615.384	615.384	2	9683	405165	m14910_hTg_Hippo_12_TrypLysC_2MC_2Mods_TMT_IAA_20ppm_0.9Da	615.385	-1.32	1.882	0.198	12/12	sp|P48193|41_MOUSE	6	K.LAPNQTK.E	356	362	0	Epb41
9700	27.55	23643	747.382	747.883	2	9683	405165	m14910_hTg_Hippo_12_TrypLysC_2MC_2Mods_TMT_IAA_20ppm_0.9Da	747.383	-0.27	3.813	0.648	22/24	sp|Q80TZ3|AUXI_MOUSE	0	K.SGVAESAGLACSR.A	6	18	0	Dnajc6
9704	27.56	23644	579.866	579.866	2	9692	405165	m14910_hTg_Hippo_12_TrypLysC_2MC_2Mods_TMT_IAA_20ppm_0.9Da	579.866	-0.8	1.705	0.183	12/12	sp|Q91VW3|SH3L3_MOUSE	0	R.TLAGNPK.A	52	58	0	Sh3bgrl3
9714	27.58	23648	468.263	468.263	3	9708	405165	m14910_hTg_Hippo_12_TrypLysC_2MC_2Mods_TMT_IAA_20ppm_0.9Da	468.264	-1.33	2.364	0.206	19/28	sp|Q6PIC6|AT1A3_MOUSE	1	K.EVAMTEHK.M	28	35	0	Atp1a3
9738	27.64	23659	828.927	829.429	2	9723	405165	m14910_hTg_Hippo_12_TrypLysC_2MC_2Mods_TMT_IAA_20ppm_0.9Da	828.928	-0.48	3.549	0.481	20/20	sp|P60710|ACTB_MOUSE	12	K.DSYVGDEAQSK.R	51	61	0	Actb
9749	27.66	23663	749.375	749.376	2	9741	405165	m14910_hTg_Hippo_12_TrypLysC_2MC_2Mods_TMT_IAA_20ppm_0.9Da	749.376	-1.15	2.25	0.131	14/14	sp|Q9D8N2|FA45A_MOUSE	1	K.CCLTDENK.L	47	54	0	Fam45a
9750	27.66	23664	582.626	582.961	3	9741	405165	m14910_hTg_Hippo_12_TrypLysC_2MC_2Mods_TMT_IAA_20ppm_0.9Da	582.627	-0.93	4.82	0.521	31/48	sp|P60710|ACTB_MOUSE	4	K.QEYDESGPSIVHR.K	360	372	0	Actb
9754	27.67	23667	488.281	488.616	3	9741	405165	m14910_hTg_Hippo_12_TrypLysC_2MC_2Mods_TMT_IAA_20ppm_0.9Da	488.282	-1.14	1.829	0.288	18/28	sp|Q6NZB0|DNJC8_MOUSE	3	K.EYVEHTVK.E	128	135	0	Dnajc8
9768	27.71	23672	691.858	691.858	2	9761	405165	m14910_hTg_Hippo_12_TrypLysC_2MC_2Mods_TMT_IAA_20ppm_0.9Da	691.859	-1.2	2.367	0.496	16/20	sp|Q61037|TSC2_MOUSE	7	R.GYTISDSAPSR.R	1463	1473	0	Tsc2
9798	27.79	23685	879.152	879.152	3	9783	405165	m14910_hTg_Hippo_12_TrypLysC_2MC_2Mods_TMT_IAA_20ppm_0.9Da	879.151	0.91	4.033	0.608	29/96	sp|O88935|SYN1_MOUSE	2	R.QSRPVAGGPGAPPAARPPASPSPQR.Q	532	556	2	Syn1
9818	27.84	23693	551.825	551.825	2	9808	405165	m14910_hTg_Hippo_12_TrypLysC_2MC_2Mods_TMT_IAA_20ppm_0.9Da	551.825	0.4	1.897	0.045	11/12	tr|E9Q1N6|E9Q1N6_MOUSE	0	R.SQLQELR.E	185	191	0	Rasgef1a
9824	27.85	23696	568.359	568.358	2	9808	405165	m14910_hTg_Hippo_12_TrypLysC_2MC_2Mods_TMT_IAA_20ppm_0.9Da	568.358	1.05	1.533	0.191	12/12	sp|Q8BT14|CNOT4_MOUSE	3	K.ASLGTTK.Y	188	194	0	Cnot4
9834	27.88	23700	641.301	641.301	2	9826	405165	m14910_hTg_Hippo_12_TrypLysC_2MC_2Mods_TMT_IAA_20ppm_0.9Da	641.301	0.07	2.075	0.371	13/14	sp|Q80SY4|MIB1_MOUSE	3	R.MSECPICR.K	989	996	0	Mib1
9868	27.97	23714	501.793	502.295	2	9862	405165	m14910_hTg_Hippo_12_TrypLysC_2MC_2Mods_TMT_IAA_20ppm_0.9Da	501.793	0.38	1.984	0.133	10/12	sp|Q8C1B1|CAMP2_MOUSE	2	R.SVDSLPR.L	981	987	0	Camsap2
9878	28	23717	568.359	568.36	2	9874	405165	m14910_hTg_Hippo_12_TrypLysC_2MC_2Mods_TMT_IAA_20ppm_0.9Da	568.358	2.15	1.771	0.175	11/12	sp|Q8BT14|CNOT4_MOUSE	3	K.ASLGTTK.Y	188	194	0	Cnot4
9898	28.05	23726	684.381	684.38	3	9891	405165	m14910_hTg_Hippo_12_TrypLysC_2MC_2Mods_TMT_IAA_20ppm_0.9Da	684.381	-0.55	2.273	0.274	28/60	sp|O88737|BSN_MOUSE	1	K.PSTAEPRPPAGEAQGK.S	310	325	1	Bsn
9906	28.08	23729	872.42	872.42	2	9903	405165	m14910_hTg_Hippo_12_TrypLysC_2MC_2Mods_TMT_IAA_20ppm_0.9Da	872.42	0.73	2.108	0.501	15/22	sp|P48774|GSTM5_MOUSE	2	K.RYICGEAPDYDR.S	35	46	1	Gstm5
9934	28.15	23741	691.86	691.86	2	9919	405165	m14910_hTg_Hippo_12_TrypLysC_2MC_2Mods_TMT_IAA_20ppm_0.9Da	691.859	0.64	2.763	0.507	17/20	sp|Q61037|TSC2_MOUSE	7	R.GYTISDSAPSR.R	1463	1473	0	Tsc2
9949	28.19	23747	513.074	513.325	4	9942	405165	m14910_hTg_Hippo_12_TrypLysC_2MC_2Mods_TMT_IAA_20ppm_0.9Da	513.074	1.3	2.06	0.318	27/54	sp|P18760|COF1_MOUSE	1	R.KSSTPEEVKK.R	22	31	2	Cfl1
9975	28.27	23756	719.885	719.885	2	9967	405165	m14910_hTg_Hippo_12_TrypLysC_2MC_2Mods_TMT_IAA_20ppm_0.9Da	719.883	3.86	2.511	0.415	13/14	sp|Q68FE8|Z280D_MOUSE	5	K.QSSESWEK.H	361	368	0	Znf280d
9976	28.27	23757	918.958	919.46	2	9967	405165	m14910_hTg_Hippo_12_TrypLysC_2MC_2Mods_TMT_IAA_20ppm_0.9Da	918.957	0.76	4.046	0.532	21/30	sp|Q8BRT1|CLAP2_MOUSE	3	R.NTGNGTQSSMGSPLTR.P	873	888	0	Clasp2
9980	28.28	23758	544.319	544.319	2	9970	405165	m14910_hTg_Hippo_12_TrypLysC_2MC_2Mods_TMT_IAA_20ppm_0.9Da	544.319	0.06	2.207	0.471	13/14	sp|Q9ESZ8|GTF2I_MOUSE	8	R.VLAAEAER.S	199	206	0	Gtf2i
9987	28.3	23762	739.86	739.86	2	9979	405165	m14910_hTg_Hippo_12_TrypLysC_2MC_2Mods_TMT_IAA_20ppm_0.9Da	739.859	1.11	2.088	0.51	12/18	sp|Q6PGE7|SC6A7_MOUSE	0	K.YQPSEYGSYR.F	521	530	0	Slc6a7
10015	28.37	244	606.814	606.814	2	10007	405165	m14910_hTg_Hippo_12_TrypLysC_2MC_2Mods_TMT_IAA_20ppm_0.9Da	606.814	-0.4	2.143	0.394	12/14	sp|Q9R1V6-11|ADA22_MOUSE	4	K.NTEGPYFR.T	916	923	0	Adam22
10031	28.41	252	652.854	652.854	2	10014	405165	m14910_hTg_Hippo_12_TrypLysC_2MC_2Mods_TMT_IAA_20ppm_0.9Da	652.854	0.28	2.669	0.541	16/18	sp|Q9R0M0|CELR2_MOUSE	2	K.LTVEASDQGR.D	365	374	0	Celsr2
10045	28.46	258	710.383	710.382	2	10038	405165	m14910_hTg_Hippo_12_TrypLysC_2MC_2Mods_TMT_IAA_20ppm_0.9Da	710.382	0.53	3.165	0.495	16/18	sp|Q6AW69|CGNL1_MOUSE	5	K.QTSVCVNVQR.C	231	240	0	Cgnl1
10061	28.5	264	641.36	641.36	2	10051	405165	m14910_hTg_Hippo_12_TrypLysC_2MC_2Mods_TMT_IAA_20ppm_0.9Da	641.359	1.17	2.703	0.538	19/22	sp|Q9JKN5|OLIG1_MOUSE	0	R.ALGDGAGPAAPR.L	163	174	0	Olig1
10067	28.51	266	584.344	584.344	2	10063	405165	m14910_hTg_Hippo_12_TrypLysC_2MC_2Mods_TMT_IAA_20ppm_0.9Da	584.344	-0.73	1.884	0.253	12/12	sp|P97390|VPS45_MOUSE	0	K.MSGTVSK.H	324	330	0	Vps45
10068	28.52	267	490.289	490.289	3	10063	405165	m14910_hTg_Hippo_12_TrypLysC_2MC_2Mods_TMT_IAA_20ppm_0.9Da	490.289	0.44	2.66	0.406	19/32	sp|Q99LF4|RTCB_MOUSE	0	K.VEQHVVDGK.E	358	366	0	Rtcb
10084	28.56	276	638.865	638.865	2	10066	405165	m14910_hTg_Hippo_12_TrypLysC_2MC_2Mods_TMT_IAA_20ppm_0.9Da	638.864	1.33	1.805	0.277	12/16	sp|P70404|IDHG1_MOUSE	0	K.LHSYATSIR.K	341	349	0	Idh3g
10097	28.59	282	659.616	660.116	4	10075	405165	m14910_hTg_Hippo_12_TrypLysC_2MC_2Mods_TMT_IAA_20ppm_0.9Da	659.615	1.18	4.223	0.646	42/144	sp|O88935|SYN1_MOUSE	2	R.QSRPVAGGPGAPPAARPPASPSPQR.Q	532	556	2	Syn1
10115	28.64	290	500.803	500.803	2	10105	405165	m14910_hTg_Hippo_12_TrypLysC_2MC_2Mods_TMT_IAA_20ppm_0.9Da	500.803	0.29	1.957	0.089	10/12	sp|P70168|IMB1_MOUSE	0	K.DPSVVVR.D	419	425	0	Kpnb1
10124	28.66	295	592.342	592.342	2	10114	405165	m14910_hTg_Hippo_12_TrypLysC_2MC_2Mods_TMT_IAA_20ppm_0.9Da	592.341	0.2	1.39	0.099	10/12	sp|P97390|VPS45_MOUSE	0	K.M*SGTVSK.H	324	330	0	Vps45
10147	28.73	306	715.406	715.406	2	10131	405165	m14910_hTg_Hippo_12_TrypLysC_2MC_2Mods_TMT_IAA_20ppm_0.9Da	715.406	-0.11	1.999	0.195	14/16	sp|P97433|ARG28_MOUSE	1	R.GGPLQDQEK.S	1415	1423	0	Arhgef28
10165	28.78	316	717.399	717.399	2	10138	405165	m14910_hTg_Hippo_12_TrypLysC_2MC_2Mods_TMT_IAA_20ppm_0.9Da	717.399	0.06	2.206	0.315	15/22	sp|Q61001|LAMA5_MOUSE	0	R.GSTSVNGQISVR.E	943	954	0	Lama5
10168	28.79	317	993.537	993.537	2	10138	405165	m14910_hTg_Hippo_12_TrypLysC_2MC_2Mods_TMT_IAA_20ppm_0.9Da	993.536	0.85	5.071	0.544	26/34	sp|Q3UJD6|UBP19_MOUSE	3	R.GEVGSGAGPGTQAGPSAK.R	189	206	0	Usp19
10181	28.82	325	587.836	587.835	2	10155	405165	m14910_hTg_Hippo_12_TrypLysC_2MC_2Mods_TMT_IAA_20ppm_0.9Da	587.835	1.27	1.941	0.195	13/16	sp|Q3UHH1|ZSWM8_MOUSE	3	R.APVSESLSR.L	218	226	0	Zswim8
10185	28.83	328	600.849	600.849	2	10155	405165	m14910_hTg_Hippo_12_TrypLysC_2MC_2Mods_TMT_IAA_20ppm_0.9Da	600.849	0.77	2.609	0.329	13/14	sp|Q9JLV5|CUL3_MOUSE	2	K.NAIQEIQR.K	39	46	0	Cul3
10198	28.86	332	667.391	667.391	2	10176	405165	m14910_hTg_Hippo_12_TrypLysC_2MC_2Mods_TMT_IAA_20ppm_0.9Da	667.39	1.31	3.214	0.172	14/14	sp|Q60749|KHDR1_MOUSE	2	R.LQEETGAK.I	187	194	0	Khdrbs1
10211	28.89	340	656.36	656.36	2	10176	405165	m14910_hTg_Hippo_12_TrypLysC_2MC_2Mods_TMT_IAA_20ppm_0.9Da	656.359	1.48	2.665	0.495	14/18	tr|E9PYF4|E9PYF4_MOUSE	3	R.LAPSPSEEPR.Q	819	828	0	Lmo7
10214	28.9	341	702.389	702.388	2	10176	405165	m14910_hTg_Hippo_12_TrypLysC_2MC_2Mods_TMT_IAA_20ppm_0.9Da	702.388	0.71	1.811	0.523	19/20	sp|Q80YX1|TENA_MOUSE	5	R.VPGDQTSTTIR.E	670	680	0	Tnc
10219	28.91	342	474.282	474.282	3	10197	405165	m14910_hTg_Hippo_12_TrypLysC_2MC_2Mods_TMT_IAA_20ppm_0.9Da	474.282	0.16	2.987	0.346	20/28	sp|P97467|AMD_MOUSE	1	R.EDVVHVHK.Y	406	413	0	Pam
10220	28.91	343	434.593	434.593	3	10197	405165	m14910_hTg_Hippo_12_TrypLysC_2MC_2Mods_TMT_IAA_20ppm_0.9Da	434.593	-0.12	2.471	0.192	18/24	sp|Q5DTL9|S4A10_MOUSE	2	R.VHEALM*K.Q	213	219	0	Slc4a10
10226	28.92	347	673.856	673.857	2	10197	405165	m14910_hTg_Hippo_12_TrypLysC_2MC_2Mods_TMT_IAA_20ppm_0.9Da	673.856	0.22	3.104	0.485	18/20	sp|P05063|ALDOC_MOUSE	0	R.AEMNGLAAQGR.Y	332	342	0	Aldoc
10228	28.92	348	607.029	607.029	3	10197	405165	m14910_hTg_Hippo_12_TrypLysC_2MC_2Mods_TMT_IAA_20ppm_0.9Da	607.029	0.89	1.747	0.29	18/32	sp|Q9QVP9|FAK2_MOUSE	2	K.QM*QENLKPK.Q	217	225	1	Ptk2b
10240	28.95	353	558.861	558.861	2	10218	405165	m14910_hTg_Hippo_12_TrypLysC_2MC_2Mods_TMT_IAA_20ppm_0.9Da	558.861	0.25	1.982	0.38	12/12	sp|O35136|NCAM2_MOUSE	1	R.VAAVNGK.G	569	575	0	Ncam2
10245	28.96	357	633.714	633.714	3	10218	405165	m14910_hTg_Hippo_12_TrypLysC_2MC_2Mods_TMT_IAA_20ppm_0.9Da	633.714	0.23	3.455	0.326	25/40	sp|P55096|ABCD3_MOUSE	0	K.SGKPPLQNNEK.E	40	50	1	Abcd3
10247	28.96	358	681.853	681.854	2	10218	405165	m14910_hTg_Hippo_12_TrypLysC_2MC_2Mods_TMT_IAA_20ppm_0.9Da	681.853	-0.19	1.812	0.371	18/20	sp|P05063|ALDOC_MOUSE	0	R.AEM*NGLAAQGR.Y	332	342	0	Aldoc
10249	28.96	359	725.393	725.393	2	10218	405165	m14910_hTg_Hippo_12_TrypLysC_2MC_2Mods_TMT_IAA_20ppm_0.9Da	725.392	0.35	2.875	0.404	14/14	tr|F6XZM9|F6XZM9_MOUSE	1	R.CLQEAENK.H	14	21	0	Mprip
10261	28.99	364	619.843	619.843	2	10239	405165	m14910_hTg_Hippo_12_TrypLysC_2MC_2Mods_TMT_IAA_20ppm_0.9Da	619.843	0.41	2.052	0.291	12/12	sp|P20444|KPCA_MOUSE	2	K.GAENFDK.F	622	628	0	Prkca
10267	29	368	516.934	516.934	3	10239	405165	m14910_hTg_Hippo_12_TrypLysC_2MC_2Mods_TMT_IAA_20ppm_0.9Da	516.934	0.13	2.14	0.266	19/32	sp|P35821|PTN1_MOUSE	0	R.HEASDFPCK.V	25	33	0	Ptpn1
10272	29.01	370	634.346	634.346	2	10239	405165	m14910_hTg_Hippo_12_TrypLysC_2MC_2Mods_TMT_IAA_20ppm_0.9Da	634.346	0.37	2.665	0.443	13/16	sp|Q80U28|MADD_MOUSE	23	R.SNIGTVYER.W	1465	1473	0	Madd
10282	29.03	375	455.619	455.618	3	10260	405165	m14910_hTg_Hippo_12_TrypLysC_2MC_2Mods_TMT_IAA_20ppm_0.9Da	455.619	-0.32	2.946	0.447	21/32	sp|Q80X90|FLNB_MOUSE	0	R.VHAQGPGLK.E	1331	1339	0	Flnb
10283	29.03	376	890.472	890.724	4	10260	405165	m14910_hTg_Hippo_12_TrypLysC_2MC_2Mods_TMT_IAA_20ppm_0.9Da	890.472	0.11	4.207	0.553	51/174	sp|Q9QYX7|PCLO_MOUSE	1	K.GSPTPSGTRPTTGQATPQSQQPPKPPEQSR.R	812	841	2	Pclo
10293	29.05	381	582.324	582.325	2	10260	405165	m14910_hTg_Hippo_12_TrypLysC_2MC_2Mods_TMT_IAA_20ppm_0.9Da	582.324	0.33	1.925	0.442	13/16	sp|Q99M31|HSP7E_MOUSE	1	K.VVLCGGSSR.I	332	340	0	Hspa14
10301	29.07	384	543.33	543.33	2	10281	405165	m14910_hTg_Hippo_12_TrypLysC_2MC_2Mods_TMT_IAA_20ppm_0.9Da	543.329	0.45	2.545	0.366	13/14	sp|P48962|ADT1_MOUSE	2	K.TAVAPIER.V	24	31	0	Slc25a4
10302	29.08	385	592	592	3	10281	405165	m14910_hTg_Hippo_12_TrypLysC_2MC_2Mods_TMT_IAA_20ppm_0.9Da	592	0.18	2.896	0.336	23/44	sp|G3X9K3|BIG1_MOUSE	0	K.KEDAENLAAAQR.D	1640	1651	1	Arfgef1
10317	29.11	392	639.872	639.872	2	10281	405165	m14910_hTg_Hippo_12_TrypLysC_2MC_2Mods_TMT_IAA_20ppm_0.9Da	639.872	0.19	2.104	0.299	14/20	sp|Q8K394|PLCL2_MOUSE	0	R.TPSPAAGPVPR.D	85	95	0	Plcl2
10322	29.12	395	703.378	703.378	2	10300	405165	m14910_hTg_Hippo_12_TrypLysC_2MC_2Mods_TMT_IAA_20ppm_0.9Da	703.378	0.27	2.575	0.287	18/20	tr|A2ALL9|A2ALL9_MOUSE	2	K.GIIDSTTGEQR.Q	776	786	0	Atp2b3
10323	29.12	396	712.58	712.981	5	10300	405165	m14910_hTg_Hippo_12_TrypLysC_2MC_2Mods_TMT_IAA_20ppm_0.9Da	712.579	1.23	3.19	0.49	55/232	sp|Q9QYX7|PCLO_MOUSE	1	K.GSPTPSGTRPTTGQATPQSQQPPKPPEQSR.R	812	841	2	Pclo
10327	29.13	398	606.844	606.845	2	10300	405165	m14910_hTg_Hippo_12_TrypLysC_2MC_2Mods_TMT_IAA_20ppm_0.9Da	606.844	0.41	2.35	0.306	12/12	sp|Q9D8B3|CHM4B_MOUSE	0	K.NMGYAAK.A	108	114	0	Chmp4b
10331	29.14	400	751.914	751.914	2	10300	405165	m14910_hTg_Hippo_12_TrypLysC_2MC_2Mods_TMT_IAA_20ppm_0.9Da	751.914	-0.25	2.106	0.36	15/18	sp|Q9JLM4|ZMYM3_MOUSE	2	R.TPDENGNLGK.T	797	806	0	Zmym3
10355	29.21	411	754.899	754.899	2	10321	405165	m14910_hTg_Hippo_12_TrypLysC_2MC_2Mods_TMT_IAA_20ppm_0.9Da	754.899	0.41	2.996	0.572	16/20	sp|Q62418|DBNL_MOUSE	2	K.QLTQPETSYGR.E	297	307	0	Dbnl
10356	29.21	412	730.878	730.879	2	10321	405165	m14910_hTg_Hippo_12_TrypLysC_2MC_2Mods_TMT_IAA_20ppm_0.9Da	730.877	1.33	3.441	0.532	21/22	sp|Q8QZR5|ALAT1_MOUSE	0	R.ANIGDAQAMGQR.P	66	77	0	Gpt
10359	29.22	413	738.878	738.878	2	10321	405165	m14910_hTg_Hippo_12_TrypLysC_2MC_2Mods_TMT_IAA_20ppm_0.9Da	738.875	3.68	2.158	0.43	14/22	sp|Q8QZR5|ALAT1_MOUSE	0	R.ANIGDAQAM*GQR.P	66	77	0	Gpt
10370	29.25	420	529.806	529.806	2	10340	405165	m14910_hTg_Hippo_12_TrypLysC_2MC_2Mods_TMT_IAA_20ppm_0.9Da	529.806	0.39	1.849	0.31	11/12	sp|Q9D6I9|LURA1_MOUSE	0	K.VIPTEDR.A	174	180	0	Lurap1
10376	29.26	423	621.983	621.983	3	10361	405165	m14910_hTg_Hippo_12_TrypLysC_2MC_2Mods_TMT_IAA_20ppm_0.9Da	621.983	0.21	2.561	0.291	23/40	sp|Q8VIJ6|SFPQ_MOUSE	0	R.MEELHSQEM*QK.R	541	551	0	Sfpq
10386	29.28	428	619.347	619.347	2	10374	405165	m14910_hTg_Hippo_12_TrypLysC_2MC_2Mods_TMT_IAA_20ppm_0.9Da	619.347	0.7	2.122	0.331	12/12	sp|Q6PB44|PTN23_MOUSE	1	R.VSEEGMK.V	135	141	0	Ptpn23
10389	29.29	429	645.869	645.869	2	10374	405165	m14910_hTg_Hippo_12_TrypLysC_2MC_2Mods_TMT_IAA_20ppm_0.9Da	645.869	0.38	2.464	0.349	14/14	sp|P17710|HXK1_MOUSE	6	R.SIPDGSEK.G	126	133	0	Hk1
10392	29.29	431	569.806	569.806	2	10374	405165	m14910_hTg_Hippo_12_TrypLysC_2MC_2Mods_TMT_IAA_20ppm_0.9Da	569.806	0.19	1.923	0.236	12/14	sp|Q9Z247|FKBP9_MOUSE	0	R.SQSGDFLR.Y	275	282	0	Fkbp9
10403	29.32	435	517.318	517.318	3	10383	405165	m14910_hTg_Hippo_12_TrypLysC_2MC_2Mods_TMT_IAA_20ppm_0.9Da	517.318	-0.07	2.259	0	16/24	sp|Q60780|GAS7_MOUSE	1	K.TEEDIKK.A	310	316	1	Gas7
10409	29.34	438	469.595	469.596	3	10383	405165	m14910_hTg_Hippo_12_TrypLysC_2MC_2Mods_TMT_IAA_20ppm_0.9Da	469.595	0.05	2.936	0.202	21/28	sp|Q8BJI1|S6A17_MOUSE	0	K.CVVENAEK.I	366	373	0	Slc6a17
10445	29.43	458	524.294	524.295	2	10421	405165	m14910_hTg_Hippo_12_TrypLysC_2MC_2Mods_TMT_IAA_20ppm_0.9Da	524.295	-0.11	1.702	0.135	12/12	sp|Q9ES28|ARHG7_MOUSE	3	K.DGVVLCR.L	37	43	0	Arhgef7
10446	29.43	459	540.307	540.307	3	10421	405165	m14910_hTg_Hippo_12_TrypLysC_2MC_2Mods_TMT_IAA_20ppm_0.9Da	540.307	0.07	3.023	0.37	25/48	sp|Q922E4|PCY2_MOUSE	1	K.RTQGVSTTDLVGR.M	140	152	1	Pcyt2
10449	29.43	460	473.606	473.606	3	10421	405165	m14910_hTg_Hippo_12_TrypLysC_2MC_2Mods_TMT_IAA_20ppm_0.9Da	473.606	0.16	2.936	0.026	20/28	sp|Q8BZM1|GLMN_MOUSE	1	K.AHYEAEIK.N	516	523	0	Glmn
10450	29.44	461	666.836	666.836	2	10421	405165	m14910_hTg_Hippo_12_TrypLysC_2MC_2Mods_TMT_IAA_20ppm_0.9Da	666.835	0.33	1.725	0.476	15/16	sp|Q80XK6|ATG2B_MOUSE	1	K.SFYETETAR.T	389	397	0	Atg2b
10470	29.48	472	480.589	480.924	3	10442	405165	m14910_hTg_Hippo_12_TrypLysC_2MC_2Mods_TMT_IAA_20ppm_0.9Da	480.589	-0.25	1.943	0.378	18/32	sp|P35486|ODPA_MOUSE	0	K.GGSMHMYAK.N	150	158	0	Pdha1
10494	29.54	483	532.802	532.802	2	10463	405165	m14910_hTg_Hippo_12_TrypLysC_2MC_2Mods_TMT_IAA_20ppm_0.9Da	532.802	-0.17	1.586	0.341	12/12	sp|P80314|TCPB_MOUSE	0	K.VLVDM*SR.V	83	89	0	Cct2
10495	29.54	484	491.253	491.253	3	10463	405165	m14910_hTg_Hippo_12_TrypLysC_2MC_2Mods_TMT_IAA_20ppm_0.9Da	491.253	0.25	1.678	0.34	17/32	sp|P35486|ODPA_MOUSE	0	K.GGSM*HM*YAK.N	150	158	0	Pdha1
10499	29.55	486	690.406	690.407	2	10463	405165	m14910_hTg_Hippo_12_TrypLysC_2MC_2Mods_TMT_IAA_20ppm_0.9Da	690.406	-0.01	2.748	0.302	14/14	sp|Q8VHL1|SETD7_MOUSE	0	K.AFQATQQK.-	359	366	0	Setd7
10501	29.55	488	767.43	767.932	2	10463	405165	m14910_hTg_Hippo_12_TrypLysC_2MC_2Mods_TMT_IAA_20ppm_0.9Da	767.43	0.48	3.546	0.326	17/18	sp|Q9DBR2|FA13C_MOUSE	2	K.LSEEQGSTPK.G	367	376	0	Fam13c
10507	29.56	490	704.877	704.877	2	10484	405165	m14910_hTg_Hippo_12_TrypLysC_2MC_2Mods_TMT_IAA_20ppm_0.9Da	704.877	0.26	2.197	0.195	14/14	sp|G5E8K5|ANK3_MOUSE	19	R.SENGETWK.E	1083	1090	0	Ank3
10513	29.57	494	613.313	613.313	2	10484	405165	m14910_hTg_Hippo_12_TrypLysC_2MC_2Mods_TMT_IAA_20ppm_0.9Da	613.313	-0.23	2.173	0.31	14/16	sp|Q91ZX7|LRP1_MOUSE	0	K.TACGVGEFR.C	2604	2612	0	Lrp1
10515	29.57	495	560.664	560.999	3	10484	405165	m14910_hTg_Hippo_12_TrypLysC_2MC_2Mods_TMT_IAA_20ppm_0.9Da	560.664	0.05	2.54	0.238	22/32	sp|Q9QYI4|DJB12_MOUSE	1	R.SASDEDLKK.A	121	129	1	Dnajb12
10519	29.58	497	603.36	603.36	2	10484	405165	m14910_hTg_Hippo_12_TrypLysC_2MC_2Mods_TMT_IAA_20ppm_0.9Da	603.361	-1.13	2.121	0.116	12/12	sp|Q923L3|CSMD1_MOUSE	1	K.IETEAGK.G	1134	1140	0	Csmd1
10528	29.6	500	469.941	469.941	3	10505	405165	m14910_hTg_Hippo_12_TrypLysC_2MC_2Mods_TMT_IAA_20ppm_0.9Da	469.941	-0.5	2.722	0.228	20/32	sp|P61982|1433G_MOUSE	0	R.ATVVESSEK.A	144	152	0	Ywhag
10531	29.6	503	452.583	452.583	3	10505	405165	m14910_hTg_Hippo_12_TrypLysC_2MC_2Mods_TMT_IAA_20ppm_0.9Da	452.584	-0.98	2.231	0.407	20/24	sp|O70172|PI42A_MOUSE	1	R.FHTSYDK.R	134	140	0	Pip4k2a
10536	29.61	506	547.297	547.297	2	10505	405165	m14910_hTg_Hippo_12_TrypLysC_2MC_2Mods_TMT_IAA_20ppm_0.9Da	547.297	0.16	1.868	0.223	12/12	sp|Q9ER47|KCNH7_MOUSE	2	R.ESLCSIR.R	265	271	0	Kcnh7
10539	29.61	508	778.391	778.391	2	10505	405165	m14910_hTg_Hippo_12_TrypLysC_2MC_2Mods_TMT_IAA_20ppm_0.9Da	778.39	0.24	3.465	0.709	19/22	sp|B0V2N1|PTPRS_MOUSE	4	K.YECVATNSAGVR.Y	205	216	0	Ptprs
10557	29.65	515	570.317	570.316	2	10526	405165	m14910_hTg_Hippo_12_TrypLysC_2MC_2Mods_TMT_IAA_20ppm_0.9Da	570.317	0.02	1.383	0.038	12/14	sp|P27870|VAV_MOUSE	1	R.SDGTYLVR.Q	689	696	0	Vav1
10566	29.68	519	568.273	568.608	3	10547	405165	m14910_hTg_Hippo_12_TrypLysC_2MC_2Mods_TMT_IAA_20ppm_0.9Da	568.273	-0.03	2.74	0.506	23/48	sp|Q61548|AP180_MOUSE	7	K.SGSHGYDM*STFIR.R	113	125	0	Snap91
10569	29.68	520	634.321	634.321	2	10547	405165	m14910_hTg_Hippo_12_TrypLysC_2MC_2Mods_TMT_IAA_20ppm_0.9Da	634.32	0.06	2.526	0.577	14/16	sp|Q8BMK4|CKAP4_MOUSE	0	K.EVQASMMSR.E	275	283	0	Ckap4
10573	29.69	523	617.874	617.874	2	10547	405165	m14910_hTg_Hippo_12_TrypLysC_2MC_2Mods_TMT_IAA_20ppm_0.9Da	617.874	-0.7	1.573	0.196	12/14	sp|O35129|PHB2_MOUSE	1	K.ISSPTGSK.D	90	97	0	Phb2
10574	29.7	524	427.92	427.92	3	10547	405165	m14910_hTg_Hippo_12_TrypLysC_2MC_2Mods_TMT_IAA_20ppm_0.9Da	427.921	-1.73	2.561	0.342	18/32	sp|Q8VDZ4|ZDHC5_MOUSE	1	R.HIVASLQER.E	539	547	0	Zdhhc5
10589	29.73	532	674.315	674.817	2	10564	405165	m14910_hTg_Hippo_12_TrypLysC_2MC_2Mods_TMT_IAA_20ppm_0.9Da	674.315	-0.32	2.395	0.542	15/18	sp|O35350|CAN1_MOUSE	0	K.SGSMSAYEMR.M	631	640	0	Capn1
10596	29.75	535	642.319	642.319	2	10564	405165	m14910_hTg_Hippo_12_TrypLysC_2MC_2Mods_TMT_IAA_20ppm_0.9Da	642.318	1.5	1.675	0.014	10/16	sp|Q8BMK4|CKAP4_MOUSE	0	K.EVQASMM*SR.E	275	283	0	Ckap4
10597	29.75	536	661.329	661.831	2	10564	405165	m14910_hTg_Hippo_12_TrypLysC_2MC_2Mods_TMT_IAA_20ppm_0.9Da	661.33	-0.26	2.314	0.403	14/16	sp|Q91YJ3|THYN1_MOUSE	0	K.QTACWDGVR.N	87	95	0	Thyn1
10611	29.78	544	639.847	639.847	2	10600	405165	m14910_hTg_Hippo_12_TrypLysC_2MC_2Mods_TMT_IAA_20ppm_0.9Da	639.846	0.66	1.992	0.246	17/18	sp|Q91VK1|BZW2_MOUSE	0	K.DANSVTSSLR.K	199	208	0	Bzw2
10627	29.82	550	696.882	696.881	2	10607	405165	m14910_hTg_Hippo_12_TrypLysC_2MC_2Mods_TMT_IAA_20ppm_0.9Da	696.882	0.35	2.779	0.321	16/16	sp|D3Z7P3|GLSK_MOUSE	1	K.EMVAAGDNK.I	127	135	0	Gls
10680	29.95	575	451.784	451.784	2	10670	405165	m14910_hTg_Hippo_12_TrypLysC_2MC_2Mods_TMT_IAA_20ppm_0.9Da	451.785	-0.81	1.77	0.216	12/12	sp|O35409|FOLH1_MOUSE	3	R.LGIASGR.A	530	536	0	Folh1
10684	29.97	576	700.897	700.896	2	10682	405165	m14910_hTg_Hippo_12_TrypLysC_2MC_2Mods_TMT_IAA_20ppm_0.9Da	700.896	0.8	1.915	0.559	20/24	sp|Q3UHU5|MTCL1_MOUSE	1	K.APPSPGPPAAPGR.L	81	93	0	Mtcl1
10702	30.01	585	637.365	637.366	2	10695	405165	m14910_hTg_Hippo_12_TrypLysC_2MC_2Mods_TMT_IAA_20ppm_0.9Da	637.365	-0.19	1.569	0.123	12/12	sp|P18760|COF1_MOUSE	3	K.M*IYASSK.D	115	121	0	Cfl1
10706	30.02	586	495.811	495.811	2	10700	405165	m14910_hTg_Hippo_12_TrypLysC_2MC_2Mods_TMT_IAA_20ppm_0.9Da	495.811	0.34	2.381	0.293	11/12	sp|Q8CBE3|WDR37_MOUSE	1	R.LVVTSSR.D	339	345	0	Wdr37
10715	30.04	591	493.308	493.308	3	10710	405165	m14910_hTg_Hippo_12_TrypLysC_2MC_2Mods_TMT_IAA_20ppm_0.9Da	493.308	0.21	2.522	0.109	21/36	sp|Q8VHJ5|MARK1_MOUSE	0	R.RGTSTGIISK.I	646	655	1	Mark1
10743	30.13	601	679.345	679.344	2	10737	405165	m14910_hTg_Hippo_12_TrypLysC_2MC_2Mods_TMT_IAA_20ppm_0.9Da	679.345	0.15	1.638	0.402	14/14	sp|Q8BPN8|DMXL2_MOUSE	3	K.DGTGFDCK.R	1781	1788	0	Dmxl2
10747	30.14	603	432.595	432.595	3	10737	405165	m14910_hTg_Hippo_12_TrypLysC_2MC_2Mods_TMT_IAA_20ppm_0.9Da	432.596	-0.66	1.98	0.312	16/24	sp|Q3UH66|WNK2_MOUSE	13	K.VHDPEIK.E	421	427	0	Wnk2
10761	30.18	609	499.289	499.624	3	10759	405165	m14910_hTg_Hippo_12_TrypLysC_2MC_2Mods_TMT_IAA_20ppm_0.9Da	499.289	1.24	2.519	0.325	25/40	sp|Q80U49|C170B_MOUSE	0	K.EPTSGPPAPGK.L	866	876	0	Cep170b
10767	30.2	612	442.925	442.925	3	10760	405165	m14910_hTg_Hippo_12_TrypLysC_2MC_2Mods_TMT_IAA_20ppm_0.9Da	442.925	-0.29	2.201	0.213	16/24	sp|Q80UG2|PLXA4_MOUSE	0	R.RFASEMK.Q	549	555	1	Plxna4
10776	30.22	616	580.828	580.828	2	10772	405165	m14910_hTg_Hippo_12_TrypLysC_2MC_2Mods_TMT_IAA_20ppm_0.9Da	580.827	0.65	2.653	0.221	12/14	sp|Q5DTN8|JKIP3_MOUSE	4	R.NALLSEER.N	313	320	0	Jakmip3
10779	30.23	618	670.878	670.878	2	10772	405165	m14910_hTg_Hippo_12_TrypLysC_2MC_2Mods_TMT_IAA_20ppm_0.9Da	670.878	0.51	2.153	0.466	11/16	sp|Q61838|A2M_MOUSE	1	K.LQDQPNIQR.T	1418	1426	0	A2m
10785	30.25	619	621.82	621.819	2	10783	405165	m14910_hTg_Hippo_12_TrypLysC_2MC_2Mods_TMT_IAA_20ppm_0.9Da	621.819	0.63	1.969	0.45	13/16	sp|Q8BMS1|ECHA_MOUSE	0	K.DGPGFYTTR.C	541	549	0	Hadha
10838	30.4	641	684.364	684.364	2	10830	405165	m14910_hTg_Hippo_12_TrypLysC_2MC_2Mods_TMT_IAA_20ppm_0.9Da	684.364	-0.2	2.032	0.252	14/14	sp|Q99KK7|DPP3_MOUSE	0	R.SGETWDSK.F	491	498	0	Dpp3
10841	30.41	643	432.595	432.595	3	10833	405165	m14910_hTg_Hippo_12_TrypLysC_2MC_2Mods_TMT_IAA_20ppm_0.9Da	432.596	-0.93	2.288	0.41	17/24	sp|Q3UH66|WNK2_MOUSE	13	K.VHDPEIK.E	421	427	0	Wnk2
10874	30.53	655	811.919	811.92	2	10870	405165	m14910_hTg_Hippo_12_TrypLysC_2MC_2Mods_TMT_IAA_20ppm_0.9Da	811.919	-0.15	3.026	0.572	16/18	sp|Q9JLC4|SORC1_MOUSE	6	R.STDYGTTYEK.L	210	219	0	Sorcs1
10885	30.56	659	669.359	669.359	2	10881	405165	m14910_hTg_Hippo_12_TrypLysC_2MC_2Mods_TMT_IAA_20ppm_0.9Da	669.359	0.25	2.129	0.206	13/14	sp|Q9DBF1|AL7A1_MOUSE	2	R.ESGSDAWK.Q	507	514	0	Aldh7a1
10891	30.57	662	810.453	810.454	2	10887	405165	m14910_hTg_Hippo_12_TrypLysC_2MC_2Mods_TMT_IAA_20ppm_0.9Da	810.454	-0.55	3.194	0.505	17/20	sp|Q5RJH6-3|SMG7_MOUSE	0	K.GVTVTQEDGQK.D	573	583	0	Smg7
10913	30.63	671	507.621	507.621	3	10904	405165	m14910_hTg_Hippo_12_TrypLysC_2MC_2Mods_TMT_IAA_20ppm_0.9Da	507.622	-1.35	3.023	0.246	17/28	sp|Q64331|MYO6_MOUSE	6	R.RIQEEMEK.E	931	938	1	Myo6
10929	30.67	679	403.569	403.57	3	10911	405165	m14910_hTg_Hippo_12_TrypLysC_2MC_2Mods_TMT_IAA_20ppm_0.9Da	403.57	-0.95	2.735	0.186	18/32	tr|E9PX61|E9PX61_MOUSE	1	K.ETVHIPGAR.C	792	800	0	Gm15800
10943	30.71	686	752.031	752.032	3	10938	405165	m14910_hTg_Hippo_12_TrypLysC_2MC_2Mods_TMT_IAA_20ppm_0.9Da	752.032	-1.09	4.496	0.688	34/56	sp|P70663|SPRL1_MOUSE	0	K.PHCVCQDPETCPPAK.I	438	452	0	Sparcl1
10946	30.71	687	641.856	641.855	2	10938	405165	m14910_hTg_Hippo_12_TrypLysC_2MC_2Mods_TMT_IAA_20ppm_0.9Da	641.856	-0.49	1.873	0.344	14/14	sp|Q8JZK9|HMCS1_MOUSE	0	K.YDGVDAGK.Y	39	46	0	Hmgcs1
10957	30.75	692	891.416	891.417	2	10948	405165	m14910_hTg_Hippo_12_TrypLysC_2MC_2Mods_TMT_IAA_20ppm_0.9Da	891.415	0.92	4.059	0.707	19/24	sp|O08795|GLU2B_MOUSE	1	K.YEQGTGCWQGPNR.S	458	470	0	Prkcsh
10961	30.76	694	752.032	752.7	3	10948	405165	m14910_hTg_Hippo_12_TrypLysC_2MC_2Mods_TMT_IAA_20ppm_0.9Da	752.032	-0.58	4.037	0.606	31/56	sp|P70663|SPRL1_MOUSE	0	K.PHCVCQDPETCPPAK.I	438	452	0	Sparcl1
10965	30.77	696	641.856	641.856	2	10948	405165	m14910_hTg_Hippo_12_TrypLysC_2MC_2Mods_TMT_IAA_20ppm_0.9Da	641.856	-0.3	1.951	0.444	14/14	sp|Q8JZK9|HMCS1_MOUSE	0	K.YDGVDAGK.Y	39	46	0	Hmgcs1
11014	30.9	719	690.407	690.408	2	11003	405165	m14910_hTg_Hippo_12_TrypLysC_2MC_2Mods_TMT_IAA_20ppm_0.9Da	690.406	2.15	2.208	0.143	13/14	sp|Q8VHL1|SETD7_MOUSE	0	K.AFQATQQK.-	359	366	0	Setd7
11024	30.94	723	813.444	813.444	2	11017	405165	m14910_hTg_Hippo_12_TrypLysC_2MC_2Mods_TMT_IAA_20ppm_0.9Da	813.444	0.22	4.056	0.542	22/28	sp|O88196|TTC3_MOUSE	6	K.SSQSPPLAAAGPSAR.T	1900	1914	0	Ttc3
11027	30.94	724	743.884	743.884	2	11017	405165	m14910_hTg_Hippo_12_TrypLysC_2MC_2Mods_TMT_IAA_20ppm_0.9Da	743.884	0.32	1.667	0.091	12/16	sp|Q812A2|SRGP3_MOUSE	2	K.M*FPNSSSDK.S	1087	1095	0	Srgap3
11051	31.01	736	508.308	508.308	2	11045	405165	m14910_hTg_Hippo_12_TrypLysC_2MC_2Mods_TMT_IAA_20ppm_0.9Da	508.309	-0.72	1.932	0.135	14/14	sp|Q9JLN9|MTOR_MOUSE	1	R.EGAVAALR.A	207	214	0	Mtor
11058	31.03	739	700.889	700.889	2	11050	405165	m14910_hTg_Hippo_12_TrypLysC_2MC_2Mods_TMT_IAA_20ppm_0.9Da	700.888	0.65	2.779	0.417	16/20	sp|Q5XJY5|COPD_MOUSE	0	K.VTQVDGNSPVR.F	486	496	0	Arcn1
11066	31.06	742	721.401	721.903	2	11062	405165	m14910_hTg_Hippo_12_TrypLysC_2MC_2Mods_TMT_IAA_20ppm_0.9Da	721.401	1.1	2.761	0.202	12/14	sp|Q9Z0H8|CLIP2_MOUSE	1	K.TYQTEVDK.L	574	581	0	Clip2
11079	31.09	749	709.386	709.386	2	11065	405165	m14910_hTg_Hippo_12_TrypLysC_2MC_2Mods_TMT_IAA_20ppm_0.9Da	709.385	0.24	2.52	0.441	14/18	tr|E9Q3G8|E9Q3G8_MOUSE	0	K.VDSQYPPVQR.L	358	367	0	Nup153
11092	31.13	754	565.788	565.788	2	11088	405165	m14910_hTg_Hippo_12_TrypLysC_2MC_2Mods_TMT_IAA_20ppm_0.9Da	565.788	0.66	1.464	0.133	9/12	sp|Q7TQG1|PKHA6_MOUSE	0	K.YDYLGDR.R	509	515	0	Plekha6
11093	31.13	755	545.667	545.667	3	11088	405165	m14910_hTg_Hippo_12_TrypLysC_2MC_2Mods_TMT_IAA_20ppm_0.9Da	545.667	0.62	3.238	0.368	23/28	sp|Q05D44|IF2P_MOUSE	0	K.KGQEVCVK.I	1149	1156	1	Eif5b
11096	31.13	757	452.909	452.908	3	11088	405165	m14910_hTg_Hippo_12_TrypLysC_2MC_2Mods_TMT_IAA_20ppm_0.9Da	452.909	0.3	1.955	0.292	17/32	sp|O54774|AP3D1_MOUSE	0	K.AIFHEEEPR.H	643	651	0	Ap3d1
11101	31.14	759	432.596	432.595	3	11091	405165	m14910_hTg_Hippo_12_TrypLysC_2MC_2Mods_TMT_IAA_20ppm_0.9Da	432.596	0.01	2.189	0.399	17/24	sp|Q3UH66|WNK2_MOUSE	13	K.VHDPEIK.E	421	427	0	Wnk2
11108	31.16	762	590.361	590.361	2	11100	405165	m14910_hTg_Hippo_12_TrypLysC_2MC_2Mods_TMT_IAA_20ppm_0.9Da	590.361	1.1	1.389	0.021	11/12	sp|O89023|TPP1_MOUSE	0	R.YVGGPTK.T	141	147	0	Tpp1
11114	31.18	765	806.88	807.382	2	11100	405165	m14910_hTg_Hippo_12_TrypLysC_2MC_2Mods_TMT_IAA_20ppm_0.9Da	806.879	0.76	2.2	0.415	15/22	sp|Q8VHJ5|MARK1_MOUSE	0	K.TTSSMDPNDM*LR.E	708	719	0	Mark1
11117	31.18	766	624.39	624.39	2	11107	405165	m14910_hTg_Hippo_12_TrypLysC_2MC_2Mods_TMT_IAA_20ppm_0.9Da	624.39	0.74	2.479	0.294	12/12	sp|Q99104|MYO5A_MOUSE	5	R.SQLVSQK.E	1271	1277	0	Myo5a
11131	31.22	774	782.928	782.927	2	11107	405165	m14910_hTg_Hippo_12_TrypLysC_2MC_2Mods_TMT_IAA_20ppm_0.9Da	782.927	0.65	2.949	0.618	22/28	sp|Q8BMF4|ODP2_MOUSE	0	K.AAPAAAAAM*APPGPR.V	392	406	0	Dlat
11139	31.25	778	793.428	793.428	2	11116	405165	m14910_hTg_Hippo_12_TrypLysC_2MC_2Mods_TMT_IAA_20ppm_0.9Da	793.427	1.15	3.839	0.536	20/20	sp|O70161|PI51C_MOUSE	4	R.GVDASGETTYK.K	62	72	0	Pip5k1c
11149	31.27	783	424.58	424.58	3	11133	405165	m14910_hTg_Hippo_12_TrypLysC_2MC_2Mods_TMT_IAA_20ppm_0.9Da	424.58	-0.82	2.596	0.167	20/32	sp|Q3ULD5|MCCB_MOUSE	0	R.AQEIALQNR.L	156	164	0	Mccc2
11171	31.33	795	782.927	783.429	2	11142	405165	m14910_hTg_Hippo_12_TrypLysC_2MC_2Mods_TMT_IAA_20ppm_0.9Da	782.927	0.54	2.478	0.464	20/28	sp|Q8BMF4|ODP2_MOUSE	0	K.AAPAAAAAM*APPGPR.V	392	406	0	Dlat
11178	31.36	798	569.665	569.665	3	11159	405165	m14910_hTg_Hippo_12_TrypLysC_2MC_2Mods_TMT_IAA_20ppm_0.9Da	569.664	0.94	2.276	0.145	22/28	sp|P14211|CALR_MOUSE	0	R.LKEEEEDK.K	367	374	1	Calr
11181	31.37	800	705.886	705.886	2	11159	405165	m14910_hTg_Hippo_12_TrypLysC_2MC_2Mods_TMT_IAA_20ppm_0.9Da	705.885	1.39	2.7	0.416	16/16	sp|Q70IV5|SYNEM_MOUSE	1	K.GTEQAGFDK.T	1514	1522	0	Synm
11193	31.4	805	583.32	583.321	2	11159	405165	m14910_hTg_Hippo_12_TrypLysC_2MC_2Mods_TMT_IAA_20ppm_0.9Da	583.319	1.21	1.381	0.332	11/14	sp|P35486|ODPA_MOUSE	0	R.AHGFTFTR.G	120	127	0	Pdha1
11200	31.42	809	585.983	586.317	3	11176	405165	m14910_hTg_Hippo_12_TrypLysC_2MC_2Mods_TMT_IAA_20ppm_0.9Da	585.983	0.22	2.785	0.404	20/52	sp|Q9Z1Q9|SYVC_MOUSE	1	K.PEYGRPSVSAPNPR.G	320	333	1	Vars
11201	31.42	810	648.344	648.344	2	11176	405165	m14910_hTg_Hippo_12_TrypLysC_2MC_2Mods_TMT_IAA_20ppm_0.9Da	648.343	0.59	2.571	0.477	14/16	sp|Q9D071|MMS19_MOUSE	3	R.EVFQTASER.V	309	317	0	Mms19
11227	31.49	823	463.916	463.916	3	11208	405165	m14910_hTg_Hippo_12_TrypLysC_2MC_2Mods_TMT_IAA_20ppm_0.9Da	463.916	0.45	2.402	0.406	20/36	sp|Q9JLT4|TRXR2_MOUSE	6	K.ASFVDEHTVR.G	159	168	0	Txnrd2
11231	31.5	825	689.892	689.893	2	11208	405165	m14910_hTg_Hippo_12_TrypLysC_2MC_2Mods_TMT_IAA_20ppm_0.9Da	689.892	0.78	2.554	0.379	14/16	sp|P80315|TCPD_MOUSE	1	K.ITGCTSPGK.T	376	384	0	Cct4
11235	31.51	827	752.892	752.891	2	11208	405165	m14910_hTg_Hippo_12_TrypLysC_2MC_2Mods_TMT_IAA_20ppm_0.9Da	752.891	1.32	3.445	0.526	19/20	sp|Q9CQ48|NUDC2_MOUSE	1	R.AQDIQCGLQSR.H	40	50	0	Nudcd2
11238	31.52	828	706.345	706.346	2	11208	405165	m14910_hTg_Hippo_12_TrypLysC_2MC_2Mods_TMT_IAA_20ppm_0.9Da	706.344	1.64	2.668	0.573	17/18	tr|E9PUM9|E9PUM9_MOUSE	3	R.YPAGNFDNER.L	1243	1252	0	Nrxn2
11241	31.53	830	507.817	507.817	2	11225	405165	m14910_hTg_Hippo_12_TrypLysC_2MC_2Mods_TMT_IAA_20ppm_0.9Da	507.817	0.72	1.904	0.347	12/14	sp|Q9Z2I8|SUCB2_MOUSE	1	K.AQILAGGR.G	85	92	0	Suclg2
11245	31.53	832	685.387	685.388	2	11225	405165	m14910_hTg_Hippo_12_TrypLysC_2MC_2Mods_TMT_IAA_20ppm_0.9Da	685.385	1.97	1.938	0.471	13/18	sp|Q9QWY8|ASAP1_MOUSE	10	K.VQPPSEVTQR.S	1029	1038	0	Asap1
11250	31.55	835	796.38	796.379	2	11225	405165	m14910_hTg_Hippo_12_TrypLysC_2MC_2Mods_TMT_IAA_20ppm_0.9Da	796.378	1.36	2.654	0.626	16/16	sp|Q8BHN3|GANAB_MOUSE	1	K.TCDESSFCK.R	40	48	0	Ganab
11254	31.56	837	629.341	629.341	2	11225	405165	m14910_hTg_Hippo_12_TrypLysC_2MC_2Mods_TMT_IAA_20ppm_0.9Da	629.34	0.8	1.13	0.338	12/12	sp|O89053|COR1A_MOUSE	2	R.GMGYM*PK.R	318	324	0	Coro1a
11261	31.58	840	401.566	401.566	3	11240	405165	m14910_hTg_Hippo_12_TrypLysC_2MC_2Mods_TMT_IAA_20ppm_0.9Da	401.566	0.07	2.97	0.431	23/28	sp|Q9EPJ9|ARFG1_MOUSE	4	K.TLQFTAHR.A	141	148	0	Arfgap1
11264	31.59	842	685.387	685.387	2	11240	405165	m14910_hTg_Hippo_12_TrypLysC_2MC_2Mods_TMT_IAA_20ppm_0.9Da	685.385	1.83	2.445	0.515	13/18	sp|Q9QWY8|ASAP1_MOUSE	10	K.VQPPSEVTQR.S	1029	1038	0	Asap1
11275	31.62	847	603.362	603.362	2	11259	405165	m14910_hTg_Hippo_12_TrypLysC_2MC_2Mods_TMT_IAA_20ppm_0.9Da	603.361	1.38	2.293	0.129	12/12	sp|P21107|TPM3_MOUSE	3	R.AELAESK.C	184	190	0	Tpm3
11276	31.62	848	443.269	443.269	3	11259	405165	m14910_hTg_Hippo_12_TrypLysC_2MC_2Mods_TMT_IAA_20ppm_0.9Da	443.269	-0.17	2.082	0.233	18/24	sp|Q6PD19|CJ076_MOUSE	2	R.CVQVVHK.L	471	477	0
11281	31.62	853	575.366	575.366	2	11259	405165	m14910_hTg_Hippo_12_TrypLysC_2MC_2Mods_TMT_IAA_20ppm_0.9Da	575.366	0.93	2.503	0.332	12/12	sp|Q8BZZ3|WWP1_MOUSE	0	K.VTVSSAK.L	22	28	0	Wwp1
11295	31.66	858	615.338	615.672	3	11274	405165	m14910_hTg_Hippo_12_TrypLysC_2MC_2Mods_TMT_IAA_20ppm_0.9Da	615.337	1.04	4.939	0.581	36/60	sp|Q5DU25|IQEC2_MOUSE	3	K.EAGYSAAVGVGQRPPR.E	185	200	1	Iqsec2
11296	31.66	859	596.861	596.861	2	11274	405165	m14910_hTg_Hippo_12_TrypLysC_2MC_2Mods_TMT_IAA_20ppm_0.9Da	596.86	1.71	2.248	0.33	12/12	sp|Q03265|ATPA_MOUSE	1	K.QVAGTMK.L	428	434	0	Atp5a1
11308	31.69	864	704.409	704.409	2	11274	405165	m14910_hTg_Hippo_12_TrypLysC_2MC_2Mods_TMT_IAA_20ppm_0.9Da	704.408	0.82	3.114	0.288	16/16	sp|P61982|1433G_MOUSE	0	R.ATVVESSEK.A	144	152	0	Ywhag
11315	31.71	869	619.341	619.341	2	11293	405165	m14910_hTg_Hippo_12_TrypLysC_2MC_2Mods_TMT_IAA_20ppm_0.9Da	619.341	0.82	2.038	0.156	13/16	sp|Q9QXZ0|MACF1_MOUSE	12	K.EQYAASLAR.S	3823	3831	0	Macf1
11329	31.74	876	673.386	673.888	2	11293	405165	m14910_hTg_Hippo_12_TrypLysC_2MC_2Mods_TMT_IAA_20ppm_0.9Da	673.385	0.33	2.116	0.17	14/16	sp|Q60974|NCOR1_MOUSE	6	R.TQETILQQR.P	1779	1787	0	Ncor1
11340	31.77	881	721.334	721.835	2	11312	405165	m14910_hTg_Hippo_12_TrypLysC_2MC_2Mods_TMT_IAA_20ppm_0.9Da	721.333	1.45	2.582	0.388	16/20	sp|Q61097|KSR1_MOUSE	4	K.MDSGWSSTDAR.D	177	187	0	Ksr1
11345	31.78	884	920.467	920.801	3	11312	405165	m14910_hTg_Hippo_12_TrypLysC_2MC_2Mods_TMT_IAA_20ppm_0.9Da	920.465	2.16	4.257	0.539	30/68	sp|Q8BVE3|VATH_MOUSE	0	R.SSEDKQEM*LQTEGSQCAK.T	58	75	1	Atp6v1h
11366	31.84	895	711.884	711.885	2	11333	405165	m14910_hTg_Hippo_12_TrypLysC_2MC_2Mods_TMT_IAA_20ppm_0.9Da	711.884	1.05	2.408	0.411	15/18	sp|Q9Z0S2|LHX2_MOUSE	2	R.AALCAGCGGK.I	50	59	0	Lhx2
11370	31.85	897	595.364	595.364	2	11354	405165	m14910_hTg_Hippo_12_TrypLysC_2MC_2Mods_TMT_IAA_20ppm_0.9Da	595.363	1.53	2.442	0.183	12/12	sp|Q9QXS1|PLEC_MOUSE	16	R.ALAEEAK.R	1953	1959	0	Plec
11381	31.87	903	772.419	772.418	2	11354	405165	m14910_hTg_Hippo_12_TrypLysC_2MC_2Mods_TMT_IAA_20ppm_0.9Da	772.418	1.48	3.165	0.534	18/22	sp|Q9JKN6|NOVA1_MOUSE	0	R.VVTVSGEPEQNR.K	220	231	0	Nova1
11386	31.88	905	607.858	607.857	2	11354	405165	m14910_hTg_Hippo_12_TrypLysC_2MC_2Mods_TMT_IAA_20ppm_0.9Da	607.856	2.15	1.932	0.256	13/18	sp|Q8CFJ9|WDR24_MOUSE	0	R.DAAQVVVAGR.S	37	46	0	Wdr24
11396	31.9	910	434.594	434.594	3	11369	405165	m14910_hTg_Hippo_12_TrypLysC_2MC_2Mods_TMT_IAA_20ppm_0.9Da	434.593	1.25	2.084	0.09	16/24	sp|Q5DTL9|S4A10_MOUSE	2	R.VHEALM*K.Q	213	219	0	Slc4a10
11400	31.91	913	624.367	624.367	2	11369	405165	m14910_hTg_Hippo_12_TrypLysC_2MC_2Mods_TMT_IAA_20ppm_0.9Da	624.366	1.36	2.284	0.13	11/12	sp|Q6P9K8|CSKI1_MOUSE	2	R.PSSIEEK.S	1400	1406	0	Caskin1
11402	31.91	914	672.378	672.378	2	11369	405165	m14910_hTg_Hippo_12_TrypLysC_2MC_2Mods_TMT_IAA_20ppm_0.9Da	672.378	0.61	1.94	0.123	15/18	sp|Q9JKL5|CHP3_MOUSE	1	K.QLSGDQPTIR.K	34	43	0	Tesc
11406	31.92	916	566.83	566.831	2	11369	405165	m14910_hTg_Hippo_12_TrypLysC_2MC_2Mods_TMT_IAA_20ppm_0.9Da	566.83	0.83	1.903	0.219	13/14	sp|O35551|RABE1_MOUSE	5	K.GQLESTLR.E	756	763	0	Rabep1
11416	31.94	922	444.619	444.619	3	11390	405165	m14910_hTg_Hippo_12_TrypLysC_2MC_2Mods_TMT_IAA_20ppm_0.9Da	444.619	0.5	2.683	0.158	18/28	sp|Q6ZWR6|SYNE1_MOUSE	1	K.KVDTAALR.A	6874	6881	1	Syne1
11417	31.94	923	479.798	479.798	2	11390	405165	m14910_hTg_Hippo_12_TrypLysC_2MC_2Mods_TMT_IAA_20ppm_0.9Da	479.798	0.71	1.678	0.029	12/12	sp|Q8BMS1|ECHA_MOUSE	0	K.GDVAVIR.I	47	53	0	Hadha
11435	31.97	931	694.392	694.391	2	11411	405165	m14910_hTg_Hippo_12_TrypLysC_2MC_2Mods_TMT_IAA_20ppm_0.9Da	694.391	1.7	3.163	0.509	16/18	sp|Q52KR3|PRUN2_MOUSE	4	R.TVVIGEQEQR.I	2868	2877	0	Prune2
11436	31.97	932	528.644	528.644	3	11411	405165	m14910_hTg_Hippo_12_TrypLysC_2MC_2Mods_TMT_IAA_20ppm_0.9Da	528.643	1.1	3.159	0.17	23/36	tr|H3BJD0|H3BJD0_MOUSE	4	K.HAVTEAEIQK.L	710	719	0	Ppp1r9a
11437	31.98	933	671.348	671.348	2	11411	405165	m14910_hTg_Hippo_12_TrypLysC_2MC_2Mods_TMT_IAA_20ppm_0.9Da	671.347	1.83	2.371	0.296	12/12	sp|Q8CCN5|BCAS3_MOUSE	3	K.CDNFAEK.R	139	145	0	Bcas3
11448	32	938	573.811	573.81	2	11411	405165	m14910_hTg_Hippo_12_TrypLysC_2MC_2Mods_TMT_IAA_20ppm_0.9Da	573.811	0.81	2.672	0.28	15/16	sp|Q64096|MCF2L_MOUSE	11	K.GGPDTLAMR.S	1069	1077	0	Mcf2l
11463	32.03	945	566.83	566.83	2	11432	405165	m14910_hTg_Hippo_12_TrypLysC_2MC_2Mods_TMT_IAA_20ppm_0.9Da	566.83	0.85	1.897	0.246	14/14	sp|O35551|RABE1_MOUSE	5	K.GQLESTLR.E	756	763	0	Rabep1
11466	32.03	946	803.917	803.916	2	11432	405165	m14910_hTg_Hippo_12_TrypLysC_2MC_2Mods_TMT_IAA_20ppm_0.9Da	803.915	1.85	3.634	0.498	18/24	sp|Q921R8|S41A3_MOUSE	2	R.LSTSANTGQIDDR.Q	124	136	0	Slc41a3
11485	32.08	958	733.391	733.892	2	11453	405165	m14910_hTg_Hippo_12_TrypLysC_2MC_2Mods_TMT_IAA_20ppm_0.9Da	733.39	1.79	3.47	0.268	16/16	sp|Q8CCK0|H2AW_MOUSE	0	K.NCLSAAEDK.K	296	304	0	H2afy2
11498	32.1	964	577.296	577.296	3	11474	405165	m14910_hTg_Hippo_12_TrypLysC_2MC_2Mods_TMT_IAA_20ppm_0.9Da	577.295	1.04	3.517	0.405	27/48	sp|P62737|ACTA_MOUSE	2	K.QEYDEAGPSIVHR.K	362	374	0	Acta2
11507	32.12	968	606.986	606.987	3	11474	405165	m14910_hTg_Hippo_12_TrypLysC_2MC_2Mods_TMT_IAA_20ppm_0.9Da	606.986	1.36	1.925	0.257	23/44	sp|Q9DBG3|AP2B1_MOUSE	3	K.ECHLNADTVSSK.L	856	867	0	Ap2b1
11515	32.13	972	553.325	553.325	2	11493	405165	m14910_hTg_Hippo_12_TrypLysC_2MC_2Mods_TMT_IAA_20ppm_0.9Da	553.324	0.72	2.2	0.304	14/14	sp|P47754|CAZA2_MOUSE	1	R.TSVETALR.A	122	129	0	Capza2
11521	32.14	976	638.858	638.857	2	11493	405165	m14910_hTg_Hippo_12_TrypLysC_2MC_2Mods_TMT_IAA_20ppm_0.9Da	638.857	1.57	2.576	0.32	17/18	sp|Q9CQI7|RU2B_MOUSE	1	K.ELGSSTNALR.Q	58	67	0	Snrpb2
11528	32.15	980	663.87	663.87	2	11493	405165	m14910_hTg_Hippo_12_TrypLysC_2MC_2Mods_TMT_IAA_20ppm_0.9Da	663.869	1.56	1.862	0.153	12/12	sp|Q5H8C4|VP13A_MOUSE	1	K.QDTFTEK.L	136	142	0	Vps13a
11544	32.19	987	674.316	674.316	2	11514	405165	m14910_hTg_Hippo_12_TrypLysC_2MC_2Mods_TMT_IAA_20ppm_0.9Da	674.315	1.11	1.966	0.401	13/16	sp|A2A690|TANC2_MOUSE	1	K.SSMDSCLYR.V	219	227	0	Tanc2
11545	32.19	988	799.397	799.398	2	11514	405165	m14910_hTg_Hippo_12_TrypLysC_2MC_2Mods_TMT_IAA_20ppm_0.9Da	799.396	2.2	2.15	0.496	18/20	sp|Q9JI91|ACTN2_MOUSE	0	K.GITQEQM*NEFR.A	749	759	0	Actn2
11552	32.2	992	661.362	661.362	2	11514	405165	m14910_hTg_Hippo_12_TrypLysC_2MC_2Mods_TMT_IAA_20ppm_0.9Da	661.361	1.73	1.692	0.169	11/12	sp|Q8C170|MYO9A_MOUSE	2	K.QDESAWK.P	1701	1707	0	Myo9a
11553	32.21	993	793.899	793.899	2	11514	405165	m14910_hTg_Hippo_12_TrypLysC_2MC_2Mods_TMT_IAA_20ppm_0.9Da	793.898	1.66	3.009	0.548	17/18	sp|P0C1Q2|PDE11_MOUSE	1	K.CSADAENSFK.E	449	458	0	Pde11a
11563	32.23	999	613.323	613.825	2	11535	405165	m14910_hTg_Hippo_12_TrypLysC_2MC_2Mods_TMT_IAA_20ppm_0.9Da	613.322	1.64	2.423	0.357	14/16	sp|Q8C8R3|ANK2_MOUSE	14	K.SDSNASFLR.A	29	37	0	Ank2
11582	32.26	1009	566.361	566.361	2	11556	405165	m14910_hTg_Hippo_12_TrypLysC_2MC_2Mods_TMT_IAA_20ppm_0.9Da	566.361	0.94	1.707	0.259	10/12	sp|Q69ZK0|PREX1_MOUSE	1	K.SVVPGSK.L	536	542	0	Prex1
11594	32.28	1013	682.313	682.314	2	11556	405165	m14910_hTg_Hippo_12_TrypLysC_2MC_2Mods_TMT_IAA_20ppm_0.9Da	682.313	0.92	1.154	0.311	11/16	sp|A2A690|TANC2_MOUSE	1	K.SSM*DSCLYR.V	219	227	0	Tanc2
11595	32.29	1014	802.927	803.428	2	11556	405165	m14910_hTg_Hippo_12_TrypLysC_2MC_2Mods_TMT_IAA_20ppm_0.9Da	802.926	1.52	3.77	0.487	20/24	sp|P46414|CDN1B_MOUSE	0	K.VLAQESQDVSGSR.Q	101	113	0	Cdkn1b
11603	32.3	1019	544.342	544.342	3	11577	405165	m14910_hTg_Hippo_12_TrypLysC_2MC_2Mods_TMT_IAA_20ppm_0.9Da	544.341	1.69	2.2	0.096	22/28	sp|P46935|NEDD4_MOUSE	0	K.KQTDIPNK.F	522	529	1	Nedd4
11611	32.32	1025	599.969	599.969	3	11577	405165	m14910_hTg_Hippo_12_TrypLysC_2MC_2Mods_TMT_IAA_20ppm_0.9Da	599.969	0.24	2.807	0.46	26/48	sp|Q61937|NPM_MOUSE	3	K.VDNDENEHQLSLR.T	33	45	0	Npm1
11638	32.38	1036	599.97	600.304	3	11619	405165	m14910_hTg_Hippo_12_TrypLysC_2MC_2Mods_TMT_IAA_20ppm_0.9Da	599.969	0.79	3.601	0.504	26/48	sp|Q61937|NPM_MOUSE	3	K.VDNDENEHQLSLR.T	33	45	0	Npm1
11643	32.4	1038	606.31	606.311	3	11636	405165	m14910_hTg_Hippo_12_TrypLysC_2MC_2Mods_TMT_IAA_20ppm_0.9Da	606.309	1.23	4.676	0.503	31/52	sp|P16546|SPTN1_MOUSE	4	K.HQAFEAELSANQSR.I	614	627	0	Sptan1
11660	32.44	1048	686.375	686.377	2	11641	405165	m14910_hTg_Hippo_12_TrypLysC_2MC_2Mods_TMT_IAA_20ppm_0.9Da	686.375	0.39	2.292	0.505	17/20	sp|Q62407|SPEG_MOUSE	3	R.PQTPLSEASGR.L	377	387	0	Speg
11663	32.45	1049	587.366	587.366	2	11641	405165	m14910_hTg_Hippo_12_TrypLysC_2MC_2Mods_TMT_IAA_20ppm_0.9Da	587.366	0.96	1.778	0.075	11/12	sp|Q6VNB8|WDFY3_MOUSE	3	R.SLSSPPK.N	664	670	0	Wdfy3
11664	32.46	1050	742.9	742.9	2	11641	405165	m14910_hTg_Hippo_12_TrypLysC_2MC_2Mods_TMT_IAA_20ppm_0.9Da	742.899	1.35	2.377	0.47	17/22	sp|Q7TQG1|PKHA6_MOUSE	1	K.DPSQTSPLGTPR.D	859	870	0	Plekha6
11698	32.55	1065	529.314	529.314	2	11680	405165	m14910_hTg_Hippo_12_TrypLysC_2MC_2Mods_TMT_IAA_20ppm_0.9Da	529.314	-0.06	1.866	0.217	13/14	sp|A2AWA9|RBGP1_MOUSE	2	R.SGVPEALR.G	560	567	0	Rabgap1
11711	32.57	1075	444.49	444.49	4	11697	405165	m14910_hTg_Hippo_12_TrypLysC_2MC_2Mods_TMT_IAA_20ppm_0.9Da	444.49	0.1	3.705	0.427	37/78	sp|P16546|SPTN1_MOUSE	4	K.HALLEADVAAHQDR.I	720	733	0	Sptan1
11713	32.57	1076	611.859	611.858	2	11697	405165	m14910_hTg_Hippo_12_TrypLysC_2MC_2Mods_TMT_IAA_20ppm_0.9Da	611.859	0	1.935	0.385	15/18	sp|Q7TT50|MRCKB_MOUSE	0	K.QGPTPAGLPR.Q	1622	1631	0	Cdc42bpb
11722	32.59	1078	644.879	644.879	2	11706	405165	m14910_hTg_Hippo_12_TrypLysC_2MC_2Mods_TMT_IAA_20ppm_0.9Da	644.879	-0.01	2.44	0.144	12/12	sp|Q3UMR0|ANR27_MOUSE	2	R.SLQEPEK.Q	969	975	0	Ankrd27
11747	32.65	1091	753.753	753.753	3	11721	405165	m14910_hTg_Hippo_12_TrypLysC_2MC_2Mods_TMT_IAA_20ppm_0.9Da	753.753	0.78	3.661	0.383	32/60	sp|P26645|MARCS_MOUSE	0	K.AEDGAAPSPSSETPKK.K	131	146	1	Marcks
11755	32.67	1095	753.753	754.086	3	11732	405165	m14910_hTg_Hippo_12_TrypLysC_2MC_2Mods_TMT_IAA_20ppm_0.9Da	753.753	-0.05	3.382	0.457	31/60	sp|P26645|MARCS_MOUSE	0	K.AEDGAAPSPSSETPKK.K	131	146	1	Marcks
11762	32.68	1099	731.415	731.415	2	11732	405165	m14910_hTg_Hippo_12_TrypLysC_2MC_2Mods_TMT_IAA_20ppm_0.9Da	731.415	0.51	3.928	0.524	22/24	sp|Q0VBF8|STUM_MOUSE	1	R.GASSSSGVVVQVR.E	24	36	0
11771	32.7	1104	426.253	426.253	4	11753	405165	m14910_hTg_Hippo_12_TrypLysC_2MC_2Mods_TMT_IAA_20ppm_0.9Da	426.254	-0.51	2.728	0.272	26/48	sp|Q2PFD7|PSD3_MOUSE	7	R.KIHADMDGK.K	784	792	1	Psd3
11794	32.77	1116	663.839	663.837	2	11768	405165	m14910_hTg_Hippo_12_TrypLysC_2MC_2Mods_TMT_IAA_20ppm_0.9Da	663.839	0.02	1.675	0.319	12/12	sp|Q9QZC2|PLXC1_MOUSE	0	R.SGCAWCK.R	603	609	0	Plxnc1
11802	32.78	1119	671.886	671.885	2	11768	405165	m14910_hTg_Hippo_12_TrypLysC_2MC_2Mods_TMT_IAA_20ppm_0.9Da	671.886	-0.21	2.852	0.421	14/18	tr|E9PX29|E9PX29_MOUSE	2	R.QLQEGAAQLR.T	1889	1898	0	Sptbn4
11805	32.79	1120	441.943	441.943	3	11783	405165	m14910_hTg_Hippo_12_TrypLysC_2MC_2Mods_TMT_IAA_20ppm_0.9Da	441.943	-0.2	2.881	0.37	18/28	sp|Q9WUA2|SYFB_MOUSE	0	K.AVHISNPK.T	436	443	0	Farsb
11821	32.83	1130	684.894	684.894	2	11783	405165	m14910_hTg_Hippo_12_TrypLysC_2MC_2Mods_TMT_IAA_20ppm_0.9Da	684.894	-0.14	1.826	0.169	14/14	sp|P63242|IF5A1_MOUSE	1	K.IVEM*STSK.T	40	47	0	Eif5a
11827	32.85	1133	555.657	555.657	3	11804	405165	m14910_hTg_Hippo_12_TrypLysC_2MC_2Mods_TMT_IAA_20ppm_0.9Da	555.657	-0.42	2.918	0.458	20/28	sp|P27659|RL3_MOUSE	0	K.KWQDDTGK.K	136	143	1	Rpl3
11829	32.85	1135	482.301	482.301	3	11804	405165	m14910_hTg_Hippo_12_TrypLysC_2MC_2Mods_TMT_IAA_20ppm_0.9Da	482.301	-0.69	2.872	0.325	22/32	sp|P63030|MPC1_MOUSE	4	K.KSPEIISGR.M	46	54	1	Mpc1
11833	32.86	1136	595.34	595.34	2	11804	405165	m14910_hTg_Hippo_12_TrypLysC_2MC_2Mods_TMT_IAA_20ppm_0.9Da	595.341	-0.62	2.295	0.267	13/14	sp|Q9DC04|RGS3_MOUSE	4	K.ENLQSITR.G	918	925	0	Rgs3
11834	32.86	1137	513.342	513.342	2	11804	405165	m14910_hTg_Hippo_12_TrypLysC_2MC_2Mods_TMT_IAA_20ppm_0.9Da	513.343	-0.9	1.758	0.363	10/12	sp|Q8BMJ2|SYLC_MOUSE	0	R.RVPVLGR.E	1129	1135	1	Lars
11838	32.87	1138	709.369	709.369	2	11804	405165	m14910_hTg_Hippo_12_TrypLysC_2MC_2Mods_TMT_IAA_20ppm_0.9Da	709.369	0.18	3.03	0.471	18/20	tr|A2A716|A2A716_MOUSE	1	R.MVVSEAPDGQR.R	461	471	0	Osbpl7
11843	32.88	1140	647.357	647.357	2	11825	405165	m14910_hTg_Hippo_12_TrypLysC_2MC_2Mods_TMT_IAA_20ppm_0.9Da	647.357	0.01	1.56	0.203	12/12	sp|Q9QYB8|ADDB_MOUSE	2	K.CLGPTCK.I	277	283	0	Add2
11845	32.88	1142	610.884	610.884	2	11825	405165	m14910_hTg_Hippo_12_TrypLysC_2MC_2Mods_TMT_IAA_20ppm_0.9Da	610.884	-0.26	2.425	0.238	11/12	sp|Q0P5W1|VPS8_MOUSE	4	R.ITSSQVK.M	1329	1335	0	Vps8
11853	32.9	1147	795.467	795.467	2	11825	405165	m14910_hTg_Hippo_12_TrypLysC_2MC_2Mods_TMT_IAA_20ppm_0.9Da	795.467	0.17	3.08	0.35	16/16	sp|Q99104|MYO5A_MOUSE	2	K.RVTELEQEK.Q	1161	1169	1	Myo5a
11871	32.95	1155	552.363	552.363	2	11859	405165	m14910_hTg_Hippo_12_TrypLysC_2MC_2Mods_TMT_IAA_20ppm_0.9Da	552.363	-0.12	1.975	0.144	12/12	sp|Q9Z2I8|SUCB2_MOUSE	1	K.AVASVAK.K	426	432	0	Suclg2
11872	32.95	1156	447.255	447.255	3	11859	405165	m14910_hTg_Hippo_12_TrypLysC_2MC_2Mods_TMT_IAA_20ppm_0.9Da	447.256	-1.68	4.123	0.476	23/32	sp|O88444|ADCY1_MOUSE	0	R.IQVTEEVHR.L	1017	1025	0	Adcy1
11874	32.95	1158	536.814	536.814	2	11859	405165	m14910_hTg_Hippo_12_TrypLysC_2MC_2Mods_TMT_IAA_20ppm_0.9Da	536.814	-0.23	1.915	0.036	11/12	sp|Q8BJ42|DLGP2_MOUSE	2	K.IIESPER.K	980	986	0	Dlgap2
11883	32.97	1163	681.383	681.382	2	11859	405165	m14910_hTg_Hippo_12_TrypLysC_2MC_2Mods_TMT_IAA_20ppm_0.9Da	681.383	-0.28	3.71	0.408	21/22	sp|Q3UHH2|S22AN_MOUSE	2	K.GTELAGATVTGR.W	134	145	0	Slc22a23
11897	33	1170	586.827	586.828	2	11870	405165	m14910_hTg_Hippo_12_TrypLysC_2MC_2Mods_TMT_IAA_20ppm_0.9Da	586.827	0.16	2.239	0.168	13/16	sp|Q9WVQ1|MAGI2_MOUSE	3	R.IIDGSPADR.C	956	964	0	Magi2
11899	33	1171	651.372	651.373	2	11870	405165	m14910_hTg_Hippo_12_TrypLysC_2MC_2Mods_TMT_IAA_20ppm_0.9Da	651.372	0.09	2.58	0.33	17/18	sp|Q8R366|IGSF8_MOUSE	2	R.VASGDLQVQR.L	93	102	0	Igsf8
11909	33.02	1175	582.374	582.373	2	11891	405165	m14910_hTg_Hippo_12_TrypLysC_2MC_2Mods_TMT_IAA_20ppm_0.9Da	582.374	-0.11	1.953	0.238	12/12	tr|E9PVA8|E9PVA8_MOUSE	0	K.VTTASVK.E	18	24	0	Gcn1l1
11915	33.03	1179	725.885	725.884	2	11891	405165	m14910_hTg_Hippo_12_TrypLysC_2MC_2Mods_TMT_IAA_20ppm_0.9Da	725.884	0.67	2.708	0.593	15/16	sp|Q9JIF0|ANM1_MOUSE	4	K.PNAEDMTSK.D	42	50	0	Prmt1
11920	33.04	1180	438.271	438.271	3	11904	405165	m14910_hTg_Hippo_12_TrypLysC_2MC_2Mods_TMT_IAA_20ppm_0.9Da	438.271	0.13	2.104	0.191	15/24	sp|Q8CC88|VWA8_MOUSE	1	K.LLQDHTK.E	214	220	0	Vwa8
11939	33.09	1191	416.755	416.755	4	11919	405165	m14910_hTg_Hippo_12_TrypLysC_2MC_2Mods_TMT_IAA_20ppm_0.9Da	416.756	-0.55	2.236	0.48	27/66	sp|P62267|RS23_MOUSE	0	R.KGHAVGDIPGVR.F	108	119	1	Rps23
11944	33.1	1194	541.322	541.321	3	11919	405165	m14910_hTg_Hippo_12_TrypLysC_2MC_2Mods_TMT_IAA_20ppm_0.9Da	541.322	-0.63	2.187	0.317	15/28	sp|P14094|AT1B1_MOUSE	0	K.AKEEGSWK.K	6	13	1	Atp1b1
11969	33.16	1205	653.884	653.884	2	11955	405165	m14910_hTg_Hippo_12_TrypLysC_2MC_2Mods_TMT_IAA_20ppm_0.9Da	653.885	-0.12	2.181	0.195	14/14	sp|Q921N6|DDX27_MOUSE	2	R.AATTLDEK.I	82	89	0	Ddx27
11973	33.17	1207	494.965	494.964	3	11964	405165	m14910_hTg_Hippo_12_TrypLysC_2MC_2Mods_TMT_IAA_20ppm_0.9Da	494.965	0.09	3.006	0.269	22/32	sp|Q99MR6|SRRT_MOUSE	3	R.NINGITQHK.Q	505	513	0	Srrt
11974	33.17	1208	415.736	415.736	4	11964	405165	m14910_hTg_Hippo_12_TrypLysC_2MC_2Mods_TMT_IAA_20ppm_0.9Da	415.736	0.32	2.67	0.12	23/48	sp|Q6NZL0|SOGA3_MOUSE	0	K.DRFEHELQK.Y	549	557	1	Soga3
11978	33.17	1209	489.614	490.283	3	11964	405165	m14910_hTg_Hippo_12_TrypLysC_2MC_2Mods_TMT_IAA_20ppm_0.9Da	489.614	0.73	2.786	0.2	29/44	sp|P70414|NAC1_MOUSE	3	R.RPEIGGELGGPR.T	927	938	1	Slc8a1
11979	33.18	1210	673.673	674.007	3	11964	405165	m14910_hTg_Hippo_12_TrypLysC_2MC_2Mods_TMT_IAA_20ppm_0.9Da	673.673	0.46	1.668	0.321	22/48	sp|P60879-2|SNP25_MOUSE	0	R.VEEGM*NHINQDMK.E	60	72	0	Snap25
11987	33.2	1215	489.614	489.949	3	11971	405165	m14910_hTg_Hippo_12_TrypLysC_2MC_2Mods_TMT_IAA_20ppm_0.9Da	489.614	0.78	3.659	0.299	31/44	sp|P70414|NAC1_MOUSE	3	R.RPEIGGELGGPR.T	927	938	1	Slc8a1
12015	33.27	1228	591.333	591.333	2	11999	405165	m14910_hTg_Hippo_12_TrypLysC_2MC_2Mods_TMT_IAA_20ppm_0.9Da	591.332	1.8	2.049	0.364	12/12	sp|P05063|ALDOC_MOUSE	5	K.DGADFAK.W	141	147	0	Aldoc
12021	33.28	1234	610.318	610.318	2	11999	405165	m14910_hTg_Hippo_12_TrypLysC_2MC_2Mods_TMT_IAA_20ppm_0.9Da	610.317	1.09	2.753	0.473	16/16	sp|P45952|ACADM_MOUSE	0	R.AAWEVDSGR.R	340	348	0	Acadm
12036	33.31	1239	602.349	602.349	2	12014	405165	m14910_hTg_Hippo_12_TrypLysC_2MC_2Mods_TMT_IAA_20ppm_0.9Da	602.348	0.79	2.444	0.277	16/16	sp|Q9D415|DLGP1_MOUSE	9	R.AVSEVSINR.S	416	424	0	Dlgap1
12041	33.32	1242	548.286	548.286	2	12014	405165	m14910_hTg_Hippo_12_TrypLysC_2MC_2Mods_TMT_IAA_20ppm_0.9Da	548.285	1.31	1.562	0.25	10/12	sp|P06801|MAOX_MOUSE	0	R.LNSDFDR.Y	65	71	0	Me1
12048	33.33	1245	830.465	830.967	2	12014	405165	m14910_hTg_Hippo_12_TrypLysC_2MC_2Mods_TMT_IAA_20ppm_0.9Da	830.465	0.75	2.952	0.271	16/16	sp|Q6NZL0|SOGA3_MOUSE	0	K.DRFEHELQK.Y	549	557	1	Soga3
12060	33.36	1252	625.809	625.81	2	12035	405165	m14910_hTg_Hippo_12_TrypLysC_2MC_2Mods_TMT_IAA_20ppm_0.9Da	625.811	-3.46	1.745	0.252	12/14	sp|P55937|GOGA3_MOUSE	1	K.QSCWDLGR.A	471	478	0	Golga3
12063	33.37	1253	910.923	910.924	2	12035	405165	m14910_hTg_Hippo_12_TrypLysC_2MC_2Mods_TMT_IAA_20ppm_0.9Da	910.923	0.43	2.063	0.017	17/20	sp|P97300|NPTN_MOUSE	6	K.NEGQDAMM*YCK.S	249	259	0	Nptn
12064	33.37	1254	689.401	689.401	2	12035	405165	m14910_hTg_Hippo_12_TrypLysC_2MC_2Mods_TMT_IAA_20ppm_0.9Da	689.4	1.44	2.103	0.181	12/14	sp|Q62189|SNRPA_MOUSE	1	K.ITQNNAMK.I	274	281	0	Snrpa
12069	33.39	1256	806.456	806.455	2	12050	405165	m14910_hTg_Hippo_12_TrypLysC_2MC_2Mods_TMT_IAA_20ppm_0.9Da	806.454	1.44	2.707	0.57	20/24	sp|Q6DFV3|RHG21_MOUSE	3	K.QQTSAPVLTQPGR.A	225	237	0	Arhgap21
12072	33.39	1258	630.86	631.362	2	12050	405165	m14910_hTg_Hippo_12_TrypLysC_2MC_2Mods_TMT_IAA_20ppm_0.9Da	630.859	0.87	2.158	0.307	15/16	tr|D3Z158|D3Z158_MOUSE	1	K.NEALSTQLR.E	26	34	0	Qars
12079	33.41	1261	580.336	580.336	2	12067	405165	m14910_hTg_Hippo_12_TrypLysC_2MC_2Mods_TMT_IAA_20ppm_0.9Da	580.335	1.53	1.885	0.263	14/14	sp|Q91ZU6|DYST_MOUSE	7	K.QQLDSALR.Q	6297	6304	0	Dst
12091	33.44	1267	400.264	400.515	4	12078	405165	m14910_hTg_Hippo_12_TrypLysC_2MC_2Mods_TMT_IAA_20ppm_0.9Da	400.264	0.26	1.947	0.17	20/42	sp|Q62261|SPTB2_MOUSE	1	R.KHNLLASK.E	1478	1485	1	Sptbn1
12108	33.48	1275	516.795	516.795	2	12104	405165	m14910_hTg_Hippo_12_TrypLysC_2MC_2Mods_TMT_IAA_20ppm_0.9Da	516.795	1.08	2.312	0.29	10/12	sp|Q6PIE5|AT1A2_MOUSE	4	R.IAGLCNR.A	422	428	0	Atp1a2
12118	33.5	1281	668.857	668.857	2	12104	405165	m14910_hTg_Hippo_12_TrypLysC_2MC_2Mods_TMT_IAA_20ppm_0.9Da	668.857	1.27	3.037	0.399	17/20	sp|A2AAE1|K1109_MOUSE	4	K.SSETFGPAGVR.S	2726	2736	0	Kiaa1109
12127	33.52	1285	797.93	797.93	2	12107	405165	m14910_hTg_Hippo_12_TrypLysC_2MC_2Mods_TMT_IAA_20ppm_0.9Da	797.929	1.25	3.622	0.487	18/18	sp|P31650|S6A11_MOUSE	0	R.TVTVNDCEAK.V	601	610	0	Slc6a11
12130	33.53	1286	679.85	679.849	2	12120	405165	m14910_hTg_Hippo_12_TrypLysC_2MC_2Mods_TMT_IAA_20ppm_0.9Da	679.849	1.24	3.385	0.563	17/18	sp|Q9WV34|MPP2_MOUSE	1	R.EGQGYSFVSR.G	395	404	0	Mpp2
12131	33.53	1287	745.726	746.06	3	12120	405165	m14910_hTg_Hippo_12_TrypLysC_2MC_2Mods_TMT_IAA_20ppm_0.9Da	745.725	1.59	5.054	0.691	32/60	sp|Q68FD5|CLH1_MOUSE	1	R.IHEGCEEPATHNALAK.I	866	881	0	Cltc
12138	33.55	1291	674.376	674.877	2	12120	405165	m14910_hTg_Hippo_12_TrypLysC_2MC_2Mods_TMT_IAA_20ppm_0.9Da	674.375	1.68	2.591	0.547	18/22	sp|P15331|PERI_MOUSE	4	R.LLGSGSPSSSAR.L	52	63	0	Prph
12169	33.62	1306	488.276	488.276	3	12151	405165	m14910_hTg_Hippo_12_TrypLysC_2MC_2Mods_TMT_IAA_20ppm_0.9Da	488.275	0.88	3.535	0.382	21/32	sp|Q9CQQ7|AT5F1_MOUSE	0	K.RHYLFDVQR.N	163	171	1	Atp5f1
12175	33.64	1309	636.395	636.728	3	12168	405165	m14910_hTg_Hippo_12_TrypLysC_2MC_2Mods_TMT_IAA_20ppm_0.9Da	636.394	1.4	2.632	0.353	19/44	sp|Q4KMM3|OXR1_MOUSE	1	K.QAPQASKPPAPK.T	32	43	1	Oxr1
12176	33.64	1310	468.227	468.477	4	12168	405165	m14910_hTg_Hippo_12_TrypLysC_2MC_2Mods_TMT_IAA_20ppm_0.9Da	468.226	0.68	2.448	0.615	33/72	sp|Q3UTJ2|SRBS2_MOUSE	11	K.IDQNWYEGEHHGR.V	976	988	0	Sorbs2
12178	33.64	1312	549.799	549.799	2	12168	405165	m14910_hTg_Hippo_12_TrypLysC_2MC_2Mods_TMT_IAA_20ppm_0.9Da	549.798	1.62	2.373	0.369	11/12	sp|Q9CPT5|NOP16_MOUSE	2	K.FGYNVNR.K	13	19	0	Nop16
12185	33.66	1314	684.895	685.397	2	12168	405165	m14910_hTg_Hippo_12_TrypLysC_2MC_2Mods_TMT_IAA_20ppm_0.9Da	684.894	1.37	1.367	0.132	14/14	sp|P63242|IF5A1_MOUSE	1	K.IVEM*STSK.T	40	47	0	Eif5a
12189	33.66	1315	572.83	572.831	2	12173	405165	m14910_hTg_Hippo_12_TrypLysC_2MC_2Mods_TMT_IAA_20ppm_0.9Da	572.83	1.14	2.185	0	12/12	sp|Q8VD04|GRAP1_MOUSE	4	K.IEELQQR.K	256	262	0	Gripap1
12190	33.67	1316	428.224	428.224	3	12173	405165	m14910_hTg_Hippo_12_TrypLysC_2MC_2Mods_TMT_IAA_20ppm_0.9Da	428.224	0.08	2.695	0.509	18/28	sp|Q8BVG4|DPP9_MOUSE	1	K.TGFCHLYR.V	448	455	0	Dpp9
12196	33.68	1318	579.804	579.804	2	12188	405165	m14910_hTg_Hippo_12_TrypLysC_2MC_2Mods_TMT_IAA_20ppm_0.9Da	579.803	1.47	2.329	0.363	12/12	sp|P20917|MAG_MOUSE	1	R.EFVYSER.S	459	465	0	Mag
12197	33.68	1319	491.249	491.249	3	12188	405165	m14910_hTg_Hippo_12_TrypLysC_2MC_2Mods_TMT_IAA_20ppm_0.9Da	491.249	1.16	3.678	0.637	24/36	sp|P46096|SYT1_MOUSE	1	R.HWSDM*LANPR.R	389	398	0	Syt1
12231	33.77	1335	574.799	574.799	2	12227	405165	m14910_hTg_Hippo_12_TrypLysC_2MC_2Mods_TMT_IAA_20ppm_0.9Da	574.798	0.96	2.258	0.226	14/14	sp|Q8R516|MIB2_MOUSE	3	R.GWDVETGR.S	189	196	0	Mib2
12250	33.81	1344	711.888	712.391	2	12240	405165	m14910_hTg_Hippo_12_TrypLysC_2MC_2Mods_TMT_IAA_20ppm_0.9Da	711.887	1.67	2.731	0.252	16/16	sp|Q9JJ28|FLII_MOUSE	0	K.GMSDVAQEK.N	448	456	0	Flii
12260	33.83	1350	595.363	595.865	2	12252	405165	m14910_hTg_Hippo_12_TrypLysC_2MC_2Mods_TMT_IAA_20ppm_0.9Da	595.363	0.18	2.021	0.117	12/12	sp|Q8C0J2|A16L1_MOUSE	4	K.ELAEAAK.E	223	229	0	Atg16l1
12266	33.85	1352	429.738	429.738	4	12257	405165	m14910_hTg_Hippo_12_TrypLysC_2MC_2Mods_TMT_IAA_20ppm_0.9Da	429.738	0.11	2.989	0.442	27/54	sp|Q9JME5|AP3B2_MOUSE	0	R.KPYVMDPDHR.L	294	303	1	Ap3b2
12271	33.86	1354	583.331	583.833	2	12257	405165	m14910_hTg_Hippo_12_TrypLysC_2MC_2Mods_TMT_IAA_20ppm_0.9Da	583.33	2.09	1.924	0.091	13/14	sp|O88307|SORL_MOUSE	0	R.ITFSGQQR.S	946	953	0	Sorl1
12278	33.88	1357	404.887	404.888	3	12264	405165	m14910_hTg_Hippo_12_TrypLysC_2MC_2Mods_TMT_IAA_20ppm_0.9Da	404.887	0.27	1.926	0.167	17/28	sp|P51859|HDGF_MOUSE	10	K.GYPHWPAR.I	22	29	0	Hdgf
12281	33.88	1358	537.312	537.312	2	12273	405165	m14910_hTg_Hippo_12_TrypLysC_2MC_2Mods_TMT_IAA_20ppm_0.9Da	537.311	0.99	2.071	0.266	12/12	sp|Q80ZW2|THEM6_MOUSE	0	R.DLLAEQR.Y	43	49	0	Them6
12315	33.97	1372	1118.08	1119.09	2	12303	405165	m14910_hTg_Hippo_12_TrypLysC_2MC_2Mods_TMT_IAA_20ppm_0.9Da	1118.08	0.5	4.608	0.632	24/30	sp|Q68FD5|CLH1_MOUSE	1	R.IHEGCEEPATHNALAK.I	866	881	0	Cltc
12324	33.99	1377	609.339	609.339	2	12308	405165	m14910_hTg_Hippo_12_TrypLysC_2MC_2Mods_TMT_IAA_20ppm_0.9Da	609.338	1.03	2.595	0.264	18/18	sp|Q9Z1F9|SAE2_MOUSE	0	R.ELAEAVSGGR.V	10	19	0	Uba2
12343	34.04	1386	743.062	743.396	3	12336	405165	m14910_hTg_Hippo_12_TrypLysC_2MC_2Mods_TMT_IAA_20ppm_0.9Da	743.06	1.68	4.25	0.53	29/68	sp|Q8BWG8|ARRB1_MOUSE	2	K.VQYAPERPGPQPTAETTR.Q	171	188	1	Arrb1
12350	34.06	1389	743.062	743.398	3	12341	405165	m14910_hTg_Hippo_12_TrypLysC_2MC_2Mods_TMT_IAA_20ppm_0.9Da	743.06	2.31	3.571	0.411	29/68	sp|Q8BWG8|ARRB1_MOUSE	2	K.VQYAPERPGPQPTAETTR.Q	171	188	1	Arrb1
12359	34.08	1392	459.585	459.585	3	12353	405165	m14910_hTg_Hippo_12_TrypLysC_2MC_2Mods_TMT_IAA_20ppm_0.9Da	459.585	0.65	2.007	0.212	13/24	sp|Q9R1C7|PR40A_MOUSE	2	K.SMWTEHK.S	144	150	0	Prpf40a
12373	34.12	1398	534.78	534.78	2	12369	405165	m14910_hTg_Hippo_12_TrypLysC_2MC_2Mods_TMT_IAA_20ppm_0.9Da	534.78	1.04	2.245	0.191	11/12	sp|P30416|FKBP4_MOUSE	3	K.FDSSLDR.K	67	73	0	Fkbp4
12396	34.19	1407	591.333	592.335	2	12392	405165	m14910_hTg_Hippo_12_TrypLysC_2MC_2Mods_TMT_IAA_20ppm_0.9Da	591.332	1.62	2.364	0.271	12/12	sp|P05063|ALDOC_MOUSE	5	K.DGADFAK.W	141	147	0	Aldoc
12416	34.24	1416	441.913	442.247	3	12409	405165	m14910_hTg_Hippo_12_TrypLysC_2MC_2Mods_TMT_IAA_20ppm_0.9Da	441.913	0.06	2.346	0.093	14/24	sp|O54941|SMCE1_MOUSE	1	K.VEVDM*EK.I	278	284	0	Smarce1
12428	34.29	1420	697.398	697.398	2	12426	405165	m14910_hTg_Hippo_12_TrypLysC_2MC_2Mods_TMT_IAA_20ppm_0.9Da	697.397	0.39	1.226	0.089	11/14	sp|Q62189|SNRPA_MOUSE	1	K.ITQNNAM*K.I	274	281	0	Snrpa
12440	34.35	1422	441.913	442.247	3	12436	405165	m14910_hTg_Hippo_12_TrypLysC_2MC_2Mods_TMT_IAA_20ppm_0.9Da	441.913	0.51	2.27	0.088	15/24	sp|O54941|SMCE1_MOUSE	1	K.VEVDM*EK.I	278	284	0	Smarce1
12444	34.36	1424	622.013	622.348	3	12439	405165	m14910_hTg_Hippo_12_TrypLysC_2MC_2Mods_TMT_IAA_20ppm_0.9Da	622.013	0.8	3.365	0.489	25/56	sp|Q9JJZ4|UB2J1_MOUSE	1	R.RPSTSPDVLQGQPPR.A	264	278	1	Ube2j1
12456	34.4	1430	753.411	753.411	2	12442	405165	m14910_hTg_Hippo_12_TrypLysC_2MC_2Mods_TMT_IAA_20ppm_0.9Da	753.41	1.31	3.294	0.425	18/22	sp|Q9WTR5|CAD13_MOUSE	0	R.INENTGSVSVTR.T	190	201	0	Cdh13
12467	34.43	1435	593.881	593.882	2	12462	405165	m14910_hTg_Hippo_12_TrypLysC_2MC_2Mods_TMT_IAA_20ppm_0.9Da	593.882	-0.87	2.406	0.427	13/14	sp|P15864|H12_MOUSE	0	K.PAAAAVTK.K	161	168	0	Hist1h1c
12493	34.51	1446	459.569	459.569	3	12490	405165	m14910_hTg_Hippo_12_TrypLysC_2MC_2Mods_TMT_IAA_20ppm_0.9Da	459.568	0.61	2.975	0.44	21/32	sp|Q9DCX2|ATP5H_MOUSE	2	K.SWNETFHAR.L	33	41	0	Atp5h
12517	34.57	1456	569.964	569.964	3	12508	405165	m14910_hTg_Hippo_12_TrypLysC_2MC_2Mods_TMT_IAA_20ppm_0.9Da	569.963	1.01	2.719	0.313	18/32	sp|P14873|MAP1B_MOUSE	0	R.EWYQETHEK.Q	2427	2435	0	Map1b
12538	34.64	1464	593.882	594.385	2	12534	405165	m14910_hTg_Hippo_12_TrypLysC_2MC_2Mods_TMT_IAA_20ppm_0.9Da	593.882	0.67	2.822	0.537	13/14	sp|P15864|H12_MOUSE	0	K.PAAAAVTK.K	161	168	0	Hist1h1c
12583	34.78	1482	1118.08	1118.59	2	12580	405165	m14910_hTg_Hippo_12_TrypLysC_2MC_2Mods_TMT_IAA_20ppm_0.9Da	1118.08	0.84	5.917	0.699	26/30	sp|Q68FD5|CLH1_MOUSE	1	R.IHEGCEEPATHNALAK.I	866	881	0	Cltc
12606	34.88	1488	684.895	684.895	2	12604	405165	m14910_hTg_Hippo_12_TrypLysC_2MC_2Mods_TMT_IAA_20ppm_0.9Da	684.894	1.64	1.581	0.088	14/14	sp|P63242|IF5A1_MOUSE	1	K.IVEM*STSK.T	40	47	0	Eif5a
12610	34.89	1491	671.886	671.887	2	12604	405165	m14910_hTg_Hippo_12_TrypLysC_2MC_2Mods_TMT_IAA_20ppm_0.9Da	671.886	0.56	2.268	0.182	14/20	sp|Q8K1A6|C2D1A_MOUSE	1	R.AQLEQGGAALR.R	884	894	0	Cc2d1a
12624	34.94	1497	759.931	759.931	2	12622	405165	m14910_hTg_Hippo_12_TrypLysC_2MC_2Mods_TMT_IAA_20ppm_0.9Da	759.93	1.72	2.878	0.237	17/18	sp|P10922|H10_MOUSE	0	K.VGENADSQIK.L	60	69	0	H1f0
12625	34.94	1498	562.97	562.97	3	12622	405165	m14910_hTg_Hippo_12_TrypLysC_2MC_2Mods_TMT_IAA_20ppm_0.9Da	562.97	-0.17	3.658	0.647	25/52	sp|Q61127|NAB2_MOUSE	1	R.CPAPGPHPALVEGR.R	499	512	0	Nab2
12648	35.01	1506	791.902	791.901	2	12640	405165	m14910_hTg_Hippo_12_TrypLysC_2MC_2Mods_TMT_IAA_20ppm_0.9Da	791.901	1.17	3.545	0.539	19/22	sp|Q9CZ13|QCR1_MOUSE	0	R.LCTSATESEVTR.G	379	390	0	Uqcrc1
12655	35.03	1509	707.386	707.386	2	12651	405165	m14910_hTg_Hippo_12_TrypLysC_2MC_2Mods_TMT_IAA_20ppm_0.9Da	707.385	1.57	2.061	0.295	16/16	sp|Q9QYC0|ADDA_MOUSE	5	R.GSDSIAYDK.G	132	140	0	Add1
12677	35.1	1519	503.29	503.289	2	12665	405165	m14910_hTg_Hippo_12_TrypLysC_2MC_2Mods_TMT_IAA_20ppm_0.9Da	503.289	0.45	1.492	0.124	11/12	tr|V9GX34|V9GX34_MOUSE	0	R.ITCLGGR.R	1055	1061	0	Csmd2
12710	35.21	1533	626.347	626.347	3	12706	405165	m14910_hTg_Hippo_12_TrypLysC_2MC_2Mods_TMT_IAA_20ppm_0.9Da	626.346	1.39	3.601	0.534	37/64	sp|O35927|CTND2_MOUSE	2	R.AGHLAGSEPAPPPPPPR.E	210	226	0	Ctnnd2
12717	35.23	1536	562.366	562.365	2	12709	405165	m14910_hTg_Hippo_12_TrypLysC_2MC_2Mods_TMT_IAA_20ppm_0.9Da	562.366	-0.13	1.118	0.35	9/12	sp|Q9QYX7|PCLO_MOUSE	1	K.VPPGPAK.S	338	344	0	Pclo
12730	35.26	1542	659.886	659.885	2	12726	405165	m14910_hTg_Hippo_12_TrypLysC_2MC_2Mods_TMT_IAA_20ppm_0.9Da	659.885	1.47	2.274	0.411	13/14	tr|D3YVQ8|D3YVQ8_MOUSE	2	R.EALSTDPK.L	67	74	0	Matk
12731	35.26	1543	718.896	718.895	2	12726	405165	m14910_hTg_Hippo_12_TrypLysC_2MC_2Mods_TMT_IAA_20ppm_0.9Da	718.895	1.59	2.848	0.385	16/16	sp|P38647|GRP75_MOUSE	0	K.AMQDAEVSK.S	369	377	0	Hspa9
12735	35.27	1544	591.333	591.333	2	12729	405165	m14910_hTg_Hippo_12_TrypLysC_2MC_2Mods_TMT_IAA_20ppm_0.9Da	591.332	1.61	1.937	0.272	12/12	sp|P05063|ALDOC_MOUSE	5	K.DGADFAK.W	141	147	0	Aldoc
12742	35.28	1548	670.382	670.882	2	12734	405165	m14910_hTg_Hippo_12_TrypLysC_2MC_2Mods_TMT_IAA_20ppm_0.9Da	670.38	2.24	1.976	0.352	14/20	sp|Q8K1A6|C2D1A_MOUSE	1	R.PGPGLSQEAVR.R	557	567	0	Cc2d1a
12746	35.29	1550	477.539	477.539	4	12734	405165	m14910_hTg_Hippo_12_TrypLysC_2MC_2Mods_TMT_IAA_20ppm_0.9Da	477.538	0.73	2.167	0.29	24/54	sp|Q6P1F6|2ABA_MOUSE	4	R.DKRPEGYNLK.E	128	137	2	Ppp2r2a
12757	35.33	1555	699.389	699.39	2	12741	405165	m14910_hTg_Hippo_12_TrypLysC_2MC_2Mods_TMT_IAA_20ppm_0.9Da	699.387	2.65	2.515	0.447	13/16	sp|Q8CIW6|S26A6_MOUSE	2	R.DVAEYSGAK.E	528	536	0	Slc26a6
12758	35.33	1556	670.382	670.381	2	12741	405165	m14910_hTg_Hippo_12_TrypLysC_2MC_2Mods_TMT_IAA_20ppm_0.9Da	670.38	2.41	2.163	0.434	17/20	sp|Q8K1A6|C2D1A_MOUSE	1	R.PGPGLSQEAVR.R	557	567	0	Cc2d1a
12764	35.34	1559	493.276	493.526	4	12752	405165	m14910_hTg_Hippo_12_TrypLysC_2MC_2Mods_TMT_IAA_20ppm_0.9Da	493.275	1.73	2.85	0.372	34/96	sp|Q3U4H6|HEXDC_MOUSE	3	K.GATGASQALPPVEHHIR.N	257	273	0	Hexdc
12785	35.4	1568	689.401	689.401	2	12779	405165	m14910_hTg_Hippo_12_TrypLysC_2MC_2Mods_TMT_IAA_20ppm_0.9Da	689.4	1.42	2.13	0.111	12/14	sp|Q62189|SNRPA_MOUSE	1	K.ITQNNAMK.I	274	281	0	Snrpa
12786	35.4	1569	629.345	629.345	2	12779	405165	m14910_hTg_Hippo_12_TrypLysC_2MC_2Mods_TMT_IAA_20ppm_0.9Da	629.345	0.9	1.901	0.44	14/16	sp|P68372|TBB4B_MOUSE	4	K.TAVCDIPPR.G	351	359	0	Tubb4b
12790	35.42	1572	726.893	726.892	2	12779	405165	m14910_hTg_Hippo_12_TrypLysC_2MC_2Mods_TMT_IAA_20ppm_0.9Da	726.892	0.74	1.616	0.252	16/16	sp|P38647|GRP75_MOUSE	0	K.AM*QDAEVSK.S	369	377	0	Hspa9
12798	35.44	1575	650.364	650.365	2	12784	405165	m14910_hTg_Hippo_12_TrypLysC_2MC_2Mods_TMT_IAA_20ppm_0.9Da	650.363	1.04	2.368	0.341	11/12	sp|Q8VEE4|RFA1_MOUSE	1	K.SYEDSIK.I	334	340	0	Rpa1
12803	35.45	1577	610.369	610.369	2	12793	405165	m14910_hTg_Hippo_12_TrypLysC_2MC_2Mods_TMT_IAA_20ppm_0.9Da	610.369	0.46	2.046	0.187	12/12	sp|P22933|GBRD_MOUSE	0	R.SVEVEAK.K	393	399	0	Gabrd
12810	35.47	1580	603.361	603.361	2	12802	405165	m14910_hTg_Hippo_12_TrypLysC_2MC_2Mods_TMT_IAA_20ppm_0.9Da	603.361	0.85	2.246	0.193	12/12	sp|Q9EPU4|CPSF1_MOUSE	0	R.DAEALTK.N	46	52	0	Cpsf1
12817	35.5	1583	524.294	524.294	3	12814	405165	m14910_hTg_Hippo_12_TrypLysC_2MC_2Mods_TMT_IAA_20ppm_0.9Da	524.294	0.13	2.304	0.353	19/36	sp|Q8BU30|SYIC_MOUSE	0	R.AEPDHM*VLGK.R	894	903	0	Iars
12821	35.51	1584	713.384	713.886	2	12815	405165	m14910_hTg_Hippo_12_TrypLysC_2MC_2Mods_TMT_IAA_20ppm_0.9Da	713.385	-1.97	2.282	0.263	15/16	sp|Q61410|KGP2_MOUSE	2	R.GSFDEPTSK.F	546	554	0	Prkg2
12822	35.52	1585	751.398	751.397	3	12815	405165	m14910_hTg_Hippo_12_TrypLysC_2MC_2Mods_TMT_IAA_20ppm_0.9Da	751.397	0.73	3.508	0.526	29/68	tr|E9PXE2|E9PXE2_MOUSE	3	K.GKDDAVPSSTSESSALSR.K	983	1000	1	Mcf2l
12825	35.52	1586	593.881	593.881	2	12815	405165	m14910_hTg_Hippo_12_TrypLysC_2MC_2Mods_TMT_IAA_20ppm_0.9Da	593.882	-0.79	1.647	0.361	13/14	sp|P15864|H12_MOUSE	0	K.PAAAAVTK.K	161	168	0	Hist1h1c
12843	35.58	1596	595.363	595.363	2	12831	405165	m14910_hTg_Hippo_12_TrypLysC_2MC_2Mods_TMT_IAA_20ppm_0.9Da	595.363	-0.53	2.065	0.067	12/12	sp|Q9Z2I8|SUCB2_MOUSE	1	K.EALEAAK.R	68	74	0	Suclg2
12844	35.58	1597	745.726	746.06	3	12831	405165	m14910_hTg_Hippo_12_TrypLysC_2MC_2Mods_TMT_IAA_20ppm_0.9Da	745.725	1.28	5.33	0.708	32/60	sp|Q68FD5|CLH1_MOUSE	1	R.IHEGCEEPATHNALAK.I	866	881	0	Cltc
12848	35.59	1599	657.876	657.878	2	12831	405165	m14910_hTg_Hippo_12_TrypLysC_2MC_2Mods_TMT_IAA_20ppm_0.9Da	657.877	-0.09	2.897	0.417	14/14	sp|Q64737|PUR2_MOUSE	1	K.GYPGAYTK.G	343	350	0	Gart
12851	35.59	1600	633.671	633.672	3	12831	405165	m14910_hTg_Hippo_12_TrypLysC_2MC_2Mods_TMT_IAA_20ppm_0.9Da	633.671	-0.37	3.784	0.533	25/48	sp|P05064|ALDOA_MOUSE	3	K.PNMVTPGHACTQK.F	231	243	0	Aldoa
12859	35.62	1604	754.945	754.945	2	12831	405165	m14910_hTg_Hippo_12_TrypLysC_2MC_2Mods_TMT_IAA_20ppm_0.9Da	754.945	-0.23	2.662	0.397	20/20	sp|Q8CI43|MYL6B_MOUSE	0	K.AEPAAPQAPAK.S	35	45	0	Myl6b
12869	35.65	1609	692.389	692.388	2	12842	405165	m14910_hTg_Hippo_12_TrypLysC_2MC_2Mods_TMT_IAA_20ppm_0.9Da	692.389	-0.46	1.777	0.402	11/14	sp|Q60865|CAPR1_MOUSE	1	K.PVCGTTYK.A	222	229	0	Caprin1
12873	35.66	1612	804.878	804.879	2	12842	405165	m14910_hTg_Hippo_12_TrypLysC_2MC_2Mods_TMT_IAA_20ppm_0.9Da	804.877	1.13	1.966	0.149	15/16	sp|P68254|1433T_MOUSE	3	R.YDDM*ATCMK.A	19	27	0	Ywhaq
12879	35.67	1615	658.353	658.353	2	12863	405165	m14910_hTg_Hippo_12_TrypLysC_2MC_2Mods_TMT_IAA_20ppm_0.9Da	658.353	-0.3	1.945	0.364	13/16	sp|Q8R164|BPHL_MOUSE	0	K.QLPEGNICR.H	218	226	0	Bphl
12883	35.68	1618	639.002	639.004	3	12863	405165	m14910_hTg_Hippo_12_TrypLysC_2MC_2Mods_TMT_IAA_20ppm_0.9Da	639.003	-0.36	2.77	0.459	24/48	sp|P05064|ALDOA_MOUSE	3	K.PNM*VTPGHACTQK.F	231	243	0	Aldoa
12895	35.71	1623	493.27	493.605	3	12863	405165	m14910_hTg_Hippo_12_TrypLysC_2MC_2Mods_TMT_IAA_20ppm_0.9Da	493.27	-0.3	2.528	0.353	23/44	sp|Q921R8|S41A3_MOUSE	1	K.ELGPLPSHDAGR.L	19	30	0	Slc41a3
12898	35.72	1624	648.859	648.859	2	12876	405165	m14910_hTg_Hippo_12_TrypLysC_2MC_2Mods_TMT_IAA_20ppm_0.9Da	648.859	-0.04	2.596	0.591	17/20	sp|P47708|RP3A_MOUSE	0	K.PGPDLTSAPGR.G	213	223	0	Rph3a
12901	35.73	1626	448.92	448.92	3	12876	405165	m14910_hTg_Hippo_12_TrypLysC_2MC_2Mods_TMT_IAA_20ppm_0.9Da	448.921	-0.95	2.273	0.175	22/32	sp|Q9Z1Q9|SYVC_MOUSE	1	R.LHEEGVIYR.S	461	469	0	Vars
12915	35.77	1633	586.873	586.873	2	12897	405165	m14910_hTg_Hippo_12_TrypLysC_2MC_2Mods_TMT_IAA_20ppm_0.9Da	586.874	-0.55	1.505	0.168	11/12	sp|Q8BRN9|C2D1B_MOUSE	1	K.ALPQASK.A	340	346	0	Cc2d1b
12917	35.77	1635	662.365	662.366	2	12897	405165	m14910_hTg_Hippo_12_TrypLysC_2MC_2Mods_TMT_IAA_20ppm_0.9Da	662.365	0.32	1.473	0.131	12/12	sp|O54941|SMCE1_MOUSE	1	K.VEVDM*EK.I	278	284	0	Smarce1
12929	35.79	1641	462.946	462.946	3	12914	405165	m14910_hTg_Hippo_12_TrypLysC_2MC_2Mods_TMT_IAA_20ppm_0.9Da	462.947	-0.9	3.205	0.275	19/28	sp|Q8VDN2|AT1A1_MOUSE	0	R.RPGGWVEK.E	1012	1019	1	Atp1a1
12934	35.81	1643	555.651	555.65	3	12914	405165	m14910_hTg_Hippo_12_TrypLysC_2MC_2Mods_TMT_IAA_20ppm_0.9Da	555.651	-0.08	2.813	0.42	23/40	tr|Q8BVY0|Q8BVY0_MOUSE	0	R.KPEASSFSTPR.K	421	431	1	Rsl1d1
12937	35.81	1645	744.753	745.086	3	12914	405165	m14910_hTg_Hippo_12_TrypLysC_2MC_2Mods_TMT_IAA_20ppm_0.9Da	744.753	-0.03	4.838	0.513	28/48	sp|O88485|DC1I1_MOUSE	3	K.KEPVQDDSDLDRK.R	43	55	2	Dync1i1
12943	35.83	1648	624.881	624.881	2	12914	405165	m14910_hTg_Hippo_12_TrypLysC_2MC_2Mods_TMT_IAA_20ppm_0.9Da	624.882	-0.78	2.044	0.21	13/14	sp|Q80TE4|SI1L2_MOUSE	1	R.SPSTLTGK.V	1650	1657	0	Sipa1l2
12950	35.84	1651	567.359	567.695	3	12927	405165	m14910_hTg_Hippo_12_TrypLysC_2MC_2Mods_TMT_IAA_20ppm_0.9Da	567.361	-2.16	2.874	0.317	18/32	sp|Q80X41|VRK1_MOUSE	3	R.AAKPEQIQK.W	90	98	1	Vrk1
12967	35.88	1660	476.279	476.279	3	12948	405165	m14910_hTg_Hippo_12_TrypLysC_2MC_2Mods_TMT_IAA_20ppm_0.9Da	476.28	-1.07	2.75	0.299	20/28	sp|Q91ZP9|NECA2_MOUSE	1	R.HLQSPVCK.A	351	358	0	Necab2
12970	35.89	1663	683.881	683.88	2	12948	405165	m14910_hTg_Hippo_12_TrypLysC_2MC_2Mods_TMT_IAA_20ppm_0.9Da	683.881	-0.82	2.149	0.232	12/12	sp|O70585|DTNB_MOUSE	10	R.TCFPQQK.K	196	202	0	Dtnb
13008	35.98	1679	522.983	522.983	3	12992	405165	m14910_hTg_Hippo_12_TrypLysC_2MC_2Mods_TMT_IAA_20ppm_0.9Da	522.984	-0.8	2.885	0.383	27/40	sp|Q8BTM8|FLNA_MOUSE	2	R.ALTQTGGPHVK.A	1284	1294	0	Flna
13009	35.98	1680	544.824	545.074	4	12992	405165	m14910_hTg_Hippo_12_TrypLysC_2MC_2Mods_TMT_IAA_20ppm_0.9Da	544.824	-0.11	2.435	0.234	26/66	sp|P26040|EZRI_MOUSE	3	R.RKPDTIEVQQM*K.A	295	306	2	Ezr
13031	36.03	1692	823.433	823.936	2	12999	405165	m14910_hTg_Hippo_12_TrypLysC_2MC_2Mods_TMT_IAA_20ppm_0.9Da	823.433	-0.41	3.831	0.579	17/26	sp|Q6ZPJ0|TEX2_MOUSE	1	K.TAPSSPLTSPSDTR.S	261	274	0	Tex2
13035	36.04	1694	696.393	696.393	2	12999	405165	m14910_hTg_Hippo_12_TrypLysC_2MC_2Mods_TMT_IAA_20ppm_0.9Da	696.393	-0.21	2.01	0.289	13/16	sp|A7E1Z1|TM215_MOUSE	0	R.TPSDLESGK.G	97	105	0	Tmem215
13042	36.06	1697	754.945	755.446	2	13016	405165	m14910_hTg_Hippo_12_TrypLysC_2MC_2Mods_TMT_IAA_20ppm_0.9Da	754.945	-0.31	2.485	0.226	15/20	sp|Q8CI43|MYL6B_MOUSE	0	K.AEPAAPQAPAK.S	35	45	0	Myl6b
13046	36.07	1699	549.291	549.29	3	13037	405165	m14910_hTg_Hippo_12_TrypLysC_2MC_2Mods_TMT_IAA_20ppm_0.9Da	549.291	-0.74	3.621	0.597	27/52	sp|Q6ZPJ0|TEX2_MOUSE	1	K.TAPSSPLTSPSDTR.S	261	274	0	Tex2
13047	36.07	1700	720.416	720.417	2	13037	405165	m14910_hTg_Hippo_12_TrypLysC_2MC_2Mods_TMT_IAA_20ppm_0.9Da	720.417	-0.17	2.926	0.511	16/16	sp|Q91X78|ERLN1_MOUSE	0	K.YQAIASNSK.I	286	294	0	Erlin1
13072	36.14	1712	658.38	658.379	2	13060	405165	m14910_hTg_Hippo_12_TrypLysC_2MC_2Mods_TMT_IAA_20ppm_0.9Da	658.38	-1.09	2.28	0.239	16/18	sp|Q148V7|K1468_MOUSE	3	K.GVNETLVAQR.V	994	1003	0	Kiaa1468
13073	36.14	1713	725.9	725.9	2	13060	405165	m14910_hTg_Hippo_12_TrypLysC_2MC_2Mods_TMT_IAA_20ppm_0.9Da	725.901	-0.4	2.579	0.445	14/14	sp|P14211|CALR_MOUSE	0	R.QIDNPDYK.G	279	286	0	Calr
13077	36.15	1714	667.877	667.878	2	13071	405165	m14910_hTg_Hippo_12_TrypLysC_2MC_2Mods_TMT_IAA_20ppm_0.9Da	667.877	-0.56	3.073	0.507	17/18	sp|P05532|KIT_MOUSE	2	R.QETLTISSAR.V	275	284	0	Kit
13081	36.16	1716	812.874	812.873	2	13071	405165	m14910_hTg_Hippo_12_TrypLysC_2MC_2Mods_TMT_IAA_20ppm_0.9Da	812.875	-0.82	1.908	0.54	12/16	sp|P68254|1433T_MOUSE	3	R.YDDM*ATCM*K.A	19	27	0	Ywhaq
13086	36.17	1718	674.886	674.886	2	13076	405165	m14910_hTg_Hippo_12_TrypLysC_2MC_2Mods_TMT_IAA_20ppm_0.9Da	674.887	-0.53	2.384	0.382	14/16	sp|P48722|HS74L_MOUSE	3	K.MPNGSTGVK.V	94	102	0	Hspa4l
13114	36.25	1733	617.376	617.376	2	13092	405165	m14910_hTg_Hippo_12_TrypLysC_2MC_2Mods_TMT_IAA_20ppm_0.9Da	617.376	-0.17	2.132	0.12	11/12	sp|Q9EPN1|NBEA_MOUSE	2	K.VEATEVK.L	1054	1060	0	Nbea
13124	36.27	1738	717.997	717.996	3	13109	405165	m14910_hTg_Hippo_12_TrypLysC_2MC_2Mods_TMT_IAA_20ppm_0.9Da	717.996	0.72	3.839	0.525	27/60	sp|P70207|PLXA2_MOUSE	0	R.NLCTHDPTTCSFQEGR.I	679	694	0	Plxna2
13130	36.29	1741	636.367	636.367	2	13109	405165	m14910_hTg_Hippo_12_TrypLysC_2MC_2Mods_TMT_IAA_20ppm_0.9Da	636.367	0.39	2.59	0.315	15/16	sp|Q8BGA9|OXA1L_MOUSE	0	K.NAEIAQQLR.E	366	374	0	Oxa1l
13134	36.3	1743	745.862	745.861	2	13109	405165	m14910_hTg_Hippo_12_TrypLysC_2MC_2Mods_TMT_IAA_20ppm_0.9Da	745.861	1.17	1.548	0.553	19/20	sp|Q99PT1|GDIR1_MOUSE	0	K.TDYM*VGSYGPR.A	142	152	0	Arhgdia
13158	36.35	1754	620.864	620.865	2	13140	405165	m14910_hTg_Hippo_12_TrypLysC_2MC_2Mods_TMT_IAA_20ppm_0.9Da	620.864	0.03	2.402	0.45	16/16	sp|Q91WG4|ELP2_MOUSE	1	K.DGVLQQPVR.L	297	305	0	Elp2
13159	36.36	1755	565.93	565.93	3	13140	405165	m14910_hTg_Hippo_12_TrypLysC_2MC_2Mods_TMT_IAA_20ppm_0.9Da	565.93	0.55	1.808	0.663	20/40	sp|Q9QVP9|FAK2_MOUSE	3	R.CWDYDPSDRPR.F	661	671	1	Ptk2b
13162	36.36	1757	631.398	631.398	2	13140	405165	m14910_hTg_Hippo_12_TrypLysC_2MC_2Mods_TMT_IAA_20ppm_0.9Da	631.398	0.1	1.946	0.137	12/12	sp|Q9DCM2|GSTK1_MOUSE	0	K.ISTQQVK.N	159	165	0	Gstk1
13163	36.36	1758	694.374	694.374	2	13140	405165	m14910_hTg_Hippo_12_TrypLysC_2MC_2Mods_TMT_IAA_20ppm_0.9Da	694.373	1.43	2.27	0.422	16/20	sp|Q61990|PCBP2_MOUSE	2	K.IANPVEGSTDR.Q	320	330	0	Pcbp2
13173	36.39	1762	660.844	660.844	2	13157	405165	m14910_hTg_Hippo_12_TrypLysC_2MC_2Mods_TMT_IAA_20ppm_0.9Da	660.843	1.48	3.178	0.366	16/18	sp|Q64331|MYO6_MOUSE	6	R.LCAGASEDIR.E	251	260	0	Myo6
13174	36.39	1763	452.247	452.248	3	13157	405165	m14910_hTg_Hippo_12_TrypLysC_2MC_2Mods_TMT_IAA_20ppm_0.9Da	452.247	0.97	2.35	0.265	18/28	sp|Q8BMJ2|SYLC_MOUSE	0	K.FASEAEDK.V	1042	1049	0	Lars
13176	36.39	1765	677.867	677.867	2	13157	405165	m14910_hTg_Hippo_12_TrypLysC_2MC_2Mods_TMT_IAA_20ppm_0.9Da	677.866	1.39	2.725	0.395	14/14	sp|Q8BMJ2|SYLC_MOUSE	0	K.FASEAEDK.V	1042	1049	0	Lars
13177	36.39	1766	652.386	652.385	2	13157	405165	m14910_hTg_Hippo_12_TrypLysC_2MC_2Mods_TMT_IAA_20ppm_0.9Da	652.385	1.7	2.264	0.139	14/14	sp|P40124|CAP1_MOUSE	1	K.EIGGDVQK.H	63	70	0	Cap1
13191	36.43	1772	833.909	833.909	2	13157	405165	m14910_hTg_Hippo_12_TrypLysC_2MC_2Mods_TMT_IAA_20ppm_0.9Da	833.908	1.17	3.528	0.53	19/22	sp|Q3U3N6|AP4AT_MOUSE	2	R.QLVGTSECEQMR.A	355	366	0	Enthd2
13194	36.44	1773	639.367	639.366	2	13172	405165	m14910_hTg_Hippo_12_TrypLysC_2MC_2Mods_TMT_IAA_20ppm_0.9Da	639.366	1.48	2.101	0.168	12/12	sp|Q8K0T7|UN13C_MOUSE	0	K.SNTWSPK.Y	2103	2109	0	Unc13c
13199	36.45	1776	622.986	623.32	3	13172	405165	m14910_hTg_Hippo_12_TrypLysC_2MC_2Mods_TMT_IAA_20ppm_0.9Da	622.985	1.59	2.859	0.609	25/56	sp|Q3UVK0|ERMP1_MOUSE	1	K.HLATSDTLASSSEYR.H	375	389	0	Ermp1
13210	36.49	1782	698.4	698.901	2	13193	405165	m14910_hTg_Hippo_12_TrypLysC_2MC_2Mods_TMT_IAA_20ppm_0.9Da	698.398	3.37	3.155	0.455	16/16	sp|Q8BY02|NKRF_MOUSE	0	K.YEAAGEAVK.T	501	509	0	Nkrf
13222	36.52	1788	860.44	860.441	2	13193	405165	m14910_hTg_Hippo_12_TrypLysC_2MC_2Mods_TMT_IAA_20ppm_0.9Da	860.439	1.46	3.99	0.464	22/24	sp|P05064|ALDOA_MOUSE	7	R.LQSIGTENTEENR.R	44	56	0	Aldoa
13226	36.53	1789	565.325	565.326	2	13208	405165	m14910_hTg_Hippo_12_TrypLysC_2MC_2Mods_TMT_IAA_20ppm_0.9Da	565.324	1.94	2.308	0.193	13/14	sp|P58871|TB182_MOUSE	0	K.EILASPDR.L	174	181	0	Tnks1bp1
13227	36.53	1790	465.291	465.291	3	13208	405165	m14910_hTg_Hippo_12_TrypLysC_2MC_2Mods_TMT_IAA_20ppm_0.9Da	465.29	0.72	2.772	0.428	21/28	sp|Q9WUD8|FAIM1_MOUSE	2	K.RVVYVDGK.E	30	37	1	Faim
13247	36.57	1801	789.873	789.874	2	13225	405165	m14910_hTg_Hippo_12_TrypLysC_2MC_2Mods_TMT_IAA_20ppm_0.9Da	789.872	1.74	1.71	0.12	15/16	sp|P63101|1433Z_MOUSE	2	R.YDDM*AACMK.S	19	27	0	Ywhaz
13262	36.6	1808	612.872	612.872	2	13240	405165	m14910_hTg_Hippo_12_TrypLysC_2MC_2Mods_TMT_IAA_20ppm_0.9Da	612.871	1.58	2.204	0.349	12/12	sp|P53995|APC1_MOUSE	0	R.AGQLSYK.E	1703	1709	0	Anapc1
13263	36.6	1809	569.964	569.964	3	13240	405165	m14910_hTg_Hippo_12_TrypLysC_2MC_2Mods_TMT_IAA_20ppm_0.9Da	569.963	2.22	3.628	0.317	21/32	sp|P14873|MAP1B_MOUSE	0	R.EWYQETHEK.Q	2427	2435	0	Map1b
13267	36.61	1812	542.98	542.98	3	13240	405165	m14910_hTg_Hippo_12_TrypLysC_2MC_2Mods_TMT_IAA_20ppm_0.9Da	542.979	1.71	2.942	0.556	29/40	sp|Q99MI1|RB6I2_MOUSE	7	K.GTQAGEIHDLK.D	553	563	0	Erc1
13273	36.62	1815	776.924	777.425	2	13240	405165	m14910_hTg_Hippo_12_TrypLysC_2MC_2Mods_TMT_IAA_20ppm_0.9Da	776.922	2.01	3.037	0.286	16/16	sp|P21447|MDR1A_MOUSE	0	R.YNNNLEEAK.R	273	281	0	Abcb1a
13275	36.62	1816	713.379	713.88	2	13240	405165	m14910_hTg_Hippo_12_TrypLysC_2MC_2Mods_TMT_IAA_20ppm_0.9Da	713.378	1.49	3.027	0.351	14/14	sp|Q922J3|CLIP1_MOUSE	6	K.EMETMQAK.L	644	651	0	Clip1
13284	36.65	1819	479.009	479.259	4	13261	405165	m14910_hTg_Hippo_12_TrypLysC_2MC_2Mods_TMT_IAA_20ppm_0.9Da	479.008	1.08	4.606	0.675	40/72	sp|Q8C0M9|ASGL1_MOUSE	0	K.TPHCFLTGHGAEK.F	129	141	0	Asrgl1
13289	36.65	1823	501.615	501.615	3	13261	405165	m14910_hTg_Hippo_12_TrypLysC_2MC_2Mods_TMT_IAA_20ppm_0.9Da	501.614	1.36	4.211	0.516	24/40	sp|Q8BUB4|WDFY2_MOUSE	0	K.VQALSYAQHTR.Q	245	255	0	Wdfy2
13292	36.66	1825	657.831	657.83	2	13261	405165	m14910_hTg_Hippo_12_TrypLysC_2MC_2Mods_TMT_IAA_20ppm_0.9Da	657.83	1.89	1.628	0.373	13/16	sp|Q9JKN6|NOVA1_MOUSE	2	K.DFYPGTTER.V	90	98	0	Nova1
13293	36.66	1826	644.876	645.377	2	13261	405165	m14910_hTg_Hippo_12_TrypLysC_2MC_2Mods_TMT_IAA_20ppm_0.9Da	644.875	2.1	2.086	0.281	13/16	sp|A2APV2|FMNL2_MOUSE	7	R.VQESTQVLR.E	100	108	0	Fmnl2
13301	36.68	1828	620.787	620.787	2	13261	405165	m14910_hTg_Hippo_12_TrypLysC_2MC_2Mods_TMT_IAA_20ppm_0.9Da	620.786	1.66	1.887	0.288	10/12	sp|Q8CCB4|VPS53_MOUSE	3	R.EWCMTER.I	309	315	0	Vps53
13317	36.72	1836	522.325	522.325	2	13303	405165	m14910_hTg_Hippo_12_TrypLysC_2MC_2Mods_TMT_IAA_20ppm_0.9Da	522.324	1.8	2.052	0.221	12/12	sp|Q7TMW6|NARFL_MOUSE	1	R.EGQVLLR.F	357	363	0	Narfl
13327	36.75	1841	463.011	463.012	4	13303	405165	m14910_hTg_Hippo_12_TrypLysC_2MC_2Mods_TMT_IAA_20ppm_0.9Da	463.011	0.94	2.295	0.299	23/60	sp|Q9QYR6|MAP1A_MOUSE	2	R.TRHDEYLEVTK.A	2186	2196	1	Map1a
13334	36.77	1844	584.334	584.334	3	13316	405165	m14910_hTg_Hippo_12_TrypLysC_2MC_2Mods_TMT_IAA_20ppm_0.9Da	584.333	1.15	3.55	0.513	24/48	sp|Q8CGF6|WDR47_MOUSE	0	K.EPANGAQNPVPAK.Q	402	414	0	Wdr47
13338	36.77	1847	465.253	465.253	3	13316	405165	m14910_hTg_Hippo_12_TrypLysC_2MC_2Mods_TMT_IAA_20ppm_0.9Da	465.252	1.06	1.987	0.225	15/32	sp|Q05920|PYC_MOUSE	2	K.HYFIEVNSR.L	320	328	0	Pc
13342	36.78	1849	746.409	746.41	2	13316	405165	m14910_hTg_Hippo_12_TrypLysC_2MC_2Mods_TMT_IAA_20ppm_0.9Da	746.408	0.88	2.261	0.283	13/16	sp|B2RUJ5|APBA1_MOUSE	1	R.SPYTPDEPK.E	372	380	0	Apba1
13354	36.81	1855	508.965	508.966	3	13333	405165	m14910_hTg_Hippo_12_TrypLysC_2MC_2Mods_TMT_IAA_20ppm_0.9Da	508.964	0.96	1.875	0.267	19/32	sp|D3Z6Q9|BIN2_MOUSE	7	R.KLVDYDSAR.H	145	153	1	Bin2
13360	36.83	1857	482.923	482.923	3	13348	405165	m14910_hTg_Hippo_12_TrypLysC_2MC_2Mods_TMT_IAA_20ppm_0.9Da	482.923	0.96	3.693	0.56	29/40	sp|O35129|PHB2_MOUSE	0	R.ESVFTVEGGHR.A	38	48	0	Phb2
13369	36.84	1862	546.799	546.799	2	13359	405165	m14910_hTg_Hippo_12_TrypLysC_2MC_2Mods_TMT_IAA_20ppm_0.9Da	546.798	1.45	1.982	0.234	10/12	sp|Q00612|G6PD1_MOUSE	0	K.LPDAYER.L	433	439	0	G6pdx
13392	36.91	1872	787.063	787.063	3	13389	405165	m14910_hTg_Hippo_12_TrypLysC_2MC_2Mods_TMT_IAA_20ppm_0.9Da	787.062	1.83	3.998	0.682	40/80	tr|E9Q3M9|E9Q3M9_MOUSE	1	K.TMGGDPQNSGDVGAGQAGPGK.S	846	866	0	2010300C02Rik
13407	36.95	1878	715.325	715.827	2	13395	405165	m14910_hTg_Hippo_12_TrypLysC_2MC_2Mods_TMT_IAA_20ppm_0.9Da	715.324	1.97	2.773	0.684	13/16	tr|E9Q5M4|E9Q5M4_MOUSE	0	K.LCECSFNDR.N	404	412	0	Zfr2
13414	36.97	1882	542.979	543.313	3	13402	405165	m14910_hTg_Hippo_12_TrypLysC_2MC_2Mods_TMT_IAA_20ppm_0.9Da	542.979	1.46	3.298	0.501	21/40	sp|Q99MI1|RB6I2_MOUSE	7	K.GTQAGEIHDLK.D	553	563	0	Erc1
13447	37.07	1895	532.249	532.249	3	13443	405165	m14910_hTg_Hippo_12_TrypLysC_2MC_2Mods_TMT_IAA_20ppm_0.9Da	532.249	1.22	3.038	0.671	18/32	sp|P63101|1433Z_MOUSE	2	R.YDDM*AACM*K.S	19	27	0	Ywhaz
13468	37.13	1905	640.094	640.344	4	13458	405165	m14910_hTg_Hippo_12_TrypLysC_2MC_2Mods_TMT_IAA_20ppm_0.9Da	640.094	0.9	4.56	0.345	43/114	tr|D6RGQ8|D6RGQ8_MOUSE	2	R.QGSDAAVHPLNHQGIDQSPK.P	309	328	0	Arhgef11
13478	37.16	1910	618.692	618.692	3	13467	405165	m14910_hTg_Hippo_12_TrypLysC_2MC_2Mods_TMT_IAA_20ppm_0.9Da	618.691	1.36	2.254	0.327	18/36	sp|P53564|CUX1_MOUSE	14	K.GQADYEEVKK.E	345	354	1	Cux1
13503	37.22	1921	490.791	490.79	2	13496	405165	m14910_hTg_Hippo_12_TrypLysC_2MC_2Mods_TMT_IAA_20ppm_0.9Da	490.79	1.22	1.447	0.19	12/12	sp|Q8R5K4|NOL6_MOUSE	1	R.SSFLAAR.T	941	947	0	Nol6
13512	37.25	1925	870.931	871.432	2	13506	405165	m14910_hTg_Hippo_12_TrypLysC_2MC_2Mods_TMT_IAA_20ppm_0.9Da	870.93	0.34	2.724	0.476	18/32	tr|F8VPK5|F8VPK5_MOUSE	0	K.MPGAPETAPGDGAGAGR.Q	10	26	0	Rock2
13530	37.29	1933	622.846	623.348	2	13523	405165	m14910_hTg_Hippo_12_TrypLysC_2MC_2Mods_TMT_IAA_20ppm_0.9Da	622.845	1.08	1.538	0.361	10/16	sp|Q9CZY3|UB2V1_MOUSE	5	K.YPEAPPSVR.F	75	83	0	Ube2v1
13550	37.34	1941	610.346	610.346	2	13548	405165	m14910_hTg_Hippo_12_TrypLysC_2MC_2Mods_TMT_IAA_20ppm_0.9Da	610.346	1.07	2.092	0.274	14/16	sp|Q8BM92|CADH7_MOUSE	1	K.DNTASILTR.R	538	546	0	Cdh7
13576	37.42	1953	783.904	783.905	2	13561	405165	m14910_hTg_Hippo_12_TrypLysC_2MC_2Mods_TMT_IAA_20ppm_0.9Da	783.903	1.5	2.964	0.436	15/16	sp|Q14BI2|GRM2_MOUSE	1	K.CPENFNEAK.F	752	760	0	Grm2
13580	37.43	1955	629.346	629.346	2	13568	405165	m14910_hTg_Hippo_12_TrypLysC_2MC_2Mods_TMT_IAA_20ppm_0.9Da	629.345	1.55	2.343	0.538	15/16	sp|P68372|TBB4B_MOUSE	4	K.TAVCDIPPR.G	351	359	0	Tubb4b
13581	37.44	1956	721.376	721.376	2	13568	405165	m14910_hTg_Hippo_12_TrypLysC_2MC_2Mods_TMT_IAA_20ppm_0.9Da	721.375	1.39	1.704	0.154	10/14	sp|Q922J3|CLIP1_MOUSE	6	K.EM*ETMQAK.L	644	651	0	Clip1
13582	37.44	1957	422.57	422.57	3	13568	405165	m14910_hTg_Hippo_12_TrypLysC_2MC_2Mods_TMT_IAA_20ppm_0.9Da	422.57	0.86	2.323	0.208	14/24	sp|P08779|K1C16_HUMAN_contaminant	4	K.IRDWYQR.Q	149	155	1	KRT16
13598	37.48	1963	684.383	684.383	2	13588	405165	m14910_hTg_Hippo_12_TrypLysC_2MC_2Mods_TMT_IAA_20ppm_0.9Da	684.382	1.56	2.179	0.156	14/14	sp|Q60864|STIP1_MOUSE	0	K.ELGNDAYK.K	230	237	0	Stip1
13608	37.51	1967	603.361	603.361	2	13602	405165	m14910_hTg_Hippo_12_TrypLysC_2MC_2Mods_TMT_IAA_20ppm_0.9Da	603.361	0.95	2.064	0.146	10/12	sp|Q8C1B1|CAMP2_MOUSE	2	K.ADVSVEK.L	1109	1115	0	Camsap2
13612	37.52	1969	644.858	644.857	2	13602	405165	m14910_hTg_Hippo_12_TrypLysC_2MC_2Mods_TMT_IAA_20ppm_0.9Da	644.857	1.98	2.063	0.161	14/18	sp|Q80XI3|IF4G3_MOUSE	6	K.QLTGGLDAER.A	1173	1182	0	Eif4g3
13615	37.52	1970	745.377	745.376	2	13607	405165	m14910_hTg_Hippo_12_TrypLysC_2MC_2Mods_TMT_IAA_20ppm_0.9Da	745.375	1.91	2.264	0.067	16/16	sp|P61982|1433G_MOUSE	3	R.YDDM*AAAMK.N	20	28	0	Ywhag
13633	37.57	1980	725.902	726.403	2	13619	405165	m14910_hTg_Hippo_12_TrypLysC_2MC_2Mods_TMT_IAA_20ppm_0.9Da	725.901	1.59	2.847	0.406	14/14	sp|P14211|CALR_MOUSE	0	R.QIDNPDYK.G	279	286	0	Calr
13640	37.6	1983	881.927	882.428	2	13632	405165	m14910_hTg_Hippo_12_TrypLysC_2MC_2Mods_TMT_IAA_20ppm_0.9Da	881.927	0.08	2.46	0.158	16/18	sp|P68510|1433F_MOUSE	0	K.NCNDFQYESK.V	111	120	0	Ywhah
13641	37.6	1984	787.064	787.398	3	13632	405165	m14910_hTg_Hippo_12_TrypLysC_2MC_2Mods_TMT_IAA_20ppm_0.9Da	787.062	2.09	4.435	0.592	39/80	tr|E9Q3M9|E9Q3M9_MOUSE	1	K.TMGGDPQNSGDVGAGQAGPGK.S	846	866	0	2010300C02Rik
13647	37.62	1986	616.37	616.369	2	13639	405165	m14910_hTg_Hippo_12_TrypLysC_2MC_2Mods_TMT_IAA_20ppm_0.9Da	616.369	1.7	2.251	0.33	11/12	sp|Q6P5D8|SMHD1_MOUSE	0	K.DVSPVEK.T	1021	1027	0	Smchd1
13648	37.62	1987	828.948	828.947	2	13639	405165	m14910_hTg_Hippo_12_TrypLysC_2MC_2Mods_TMT_IAA_20ppm_0.9Da	828.946	2.63	3.364	0.532	18/18	sp|Q9CU62|SMC1A_MOUSE	0	K.YSQSDLEQTK.T	714	723	0	Smc1a
13649	37.62	1988	881.928	882.428	2	13639	405165	m14910_hTg_Hippo_12_TrypLysC_2MC_2Mods_TMT_IAA_20ppm_0.9Da	881.927	1.08	2.73	0.339	16/18	sp|P68510|1433F_MOUSE	0	K.NCNDFQYESK.V	111	120	0	Ywhah
13662	37.66	1994	531.591	531.925	3	13655	405165	m14910_hTg_Hippo_12_TrypLysC_2MC_2Mods_TMT_IAA_20ppm_0.9Da	531.591	1.11	3.571	0.568	26/40	sp|Q9JJK2|LANC2_MOUSE	1	K.FHLGEAEM*EER.S	11	21	0	Lancl2
13669	37.68	1997	609.305	609.304	3	13660	405165	m14910_hTg_Hippo_12_TrypLysC_2MC_2Mods_TMT_IAA_20ppm_0.9Da	609.304	1.31	3.601	0.56	24/40	sp|P16546|SPTN1_MOUSE	5	R.EQADYCVSHMK.P	2436	2446	0	Sptan1
13685	37.71	2004	736.947	736.947	2	13667	405165	m14910_hTg_Hippo_12_TrypLysC_2MC_2Mods_TMT_IAA_20ppm_0.9Da	736.945	1.82	2.26	0.407	16/16	sp|P28660|NCKP1_MOUSE	2	R.SVLQPSQQK.L	4	12	0	Nckap1
13689	37.73	2006	753.908	753.908	2	13667	405165	m14910_hTg_Hippo_12_TrypLysC_2MC_2Mods_TMT_IAA_20ppm_0.9Da	753.907	1.35	2.448	0.506	21/28	sp|Q9WVI9|JIP1_MOUSE	2	R.AGLLSAGSSGSAGSR.L	72	86	0	Mapk8ip1
13692	37.73	2008	540.542	540.793	4	13672	405165	m14910_hTg_Hippo_12_TrypLysC_2MC_2Mods_TMT_IAA_20ppm_0.9Da	540.541	1.77	2.987	0.348	35/90	sp|P24270|CATA_MOUSE	1	K.NAIHTYTQAGSHMAAK.G	507	522	0	Cat
13693	37.74	2009	767.431	767.431	2	13672	405165	m14910_hTg_Hippo_12_TrypLysC_2MC_2Mods_TMT_IAA_20ppm_0.9Da	767.43	1.77	3.078	0.444	17/18	sp|P47740|AL3A2_MOUSE	2	K.PSELSENTAK.I	136	145	0	Aldh3a2
13697	37.75	2010	591.885	591.885	2	13691	405165	m14910_hTg_Hippo_12_TrypLysC_2MC_2Mods_TMT_IAA_20ppm_0.9Da	591.884	1.51	2.05	0.308	12/14	sp|P23927|CRYAB_MOUSE	0	K.PAVAAAPK.K	167	174	0	Cryab
13699	37.75	2012	767.431	767.431	2	13691	405165	m14910_hTg_Hippo_12_TrypLysC_2MC_2Mods_TMT_IAA_20ppm_0.9Da	767.43	1.77	2.576	0.39	17/18	sp|P47740|AL3A2_MOUSE	2	K.PSELSENTAK.I	136	145	0	Aldh3a2
13713	37.79	2017	636.339	636.34	2	13707	405165	m14910_hTg_Hippo_12_TrypLysC_2MC_2Mods_TMT_IAA_20ppm_0.9Da	636.339	0.02	1.808	0.347	12/12	sp|Q9JK42|PDK2_MOUSE	0	K.DAYDMAK.L	203	209	0	Pdk2
13717	37.8	2019	465.801	465.801	2	13707	405165	m14910_hTg_Hippo_12_TrypLysC_2MC_2Mods_TMT_IAA_20ppm_0.9Da	465.8	1.26	2.147	0.24	10/12	sp|Q66T02|PKHG5_MOUSE	2	R.LAGVVSR.I	608	614	0	Plekhg5
13725	37.82	2024	662.366	662.366	2	13712	405165	m14910_hTg_Hippo_12_TrypLysC_2MC_2Mods_TMT_IAA_20ppm_0.9Da	662.365	1.22	1.335	0.26	11/12	sp|O54941|SMCE1_MOUSE	1	K.VEVDM*EK.I	278	284	0	Smarce1
13734	37.84	2028	715.417	715.918	2	13728	405165	m14910_hTg_Hippo_12_TrypLysC_2MC_2Mods_TMT_IAA_20ppm_0.9Da	715.416	2.09	2.061	0.12	14/18	sp|Q05920|PYC_MOUSE	2	K.GQIGAPM*PGK.V	1110	1119	0	Pc
13743	37.87	2032	689.892	689.891	2	13733	405165	m14910_hTg_Hippo_12_TrypLysC_2MC_2Mods_TMT_IAA_20ppm_0.9Da	689.89	2.06	2.738	0.419	17/18	sp|Q8VBT9|ASPC1_MOUSE	3	K.SFSGPGGPSK.P	287	296	0	Aspscr1
13747	37.88	2034	657.363	657.364	2	13733	405165	m14910_hTg_Hippo_12_TrypLysC_2MC_2Mods_TMT_IAA_20ppm_0.9Da	657.362	2.25	1.97	0.357	13/16	sp|Q8C7K6|PCYXL_MOUSE	0	K.QPQEAAVWR.V	388	396	0	Pcyox1l
13748	37.88	2035	700.374	700.374	2	13733	405165	m14910_hTg_Hippo_12_TrypLysC_2MC_2Mods_TMT_IAA_20ppm_0.9Da	700.373	2.61	2.651	0.477	17/22	sp|Q8VHK1|CSKI2_MOUSE	0	R.VGLSPDSPAGDR.N	390	401	0	Caskin2
13751	37.89	2036	595.364	595.866	2	13733	405165	m14910_hTg_Hippo_12_TrypLysC_2MC_2Mods_TMT_IAA_20ppm_0.9Da	595.363	1.66	2.208	0.265	12/12	sp|Q3TWN3|CNNM2_MOUSE	2	K.VEVEAGK.E	694	700	0	Cnnm2
13755	37.91	2038	614.637	614.637	3	13738	405165	m14910_hTg_Hippo_12_TrypLysC_2MC_2Mods_TMT_IAA_20ppm_0.9Da	614.636	1.79	2.96	0.403	24/40	sp|P16546|SPTN1_MOUSE	5	R.EQADYCVSHM*K.P	2436	2446	0	Sptan1
13759	37.92	2040	545.31	545.31	2	13738	405165	m14910_hTg_Hippo_12_TrypLysC_2MC_2Mods_TMT_IAA_20ppm_0.9Da	545.309	2.25	1.822	0.073	13/14	sp|Q8BFQ8|PDDC1_MOUSE	0	K.LESIDGAR.Y	78	85	0	Pddc1
13764	37.94	2042	702.858	702.858	2	13738	405165	m14910_hTg_Hippo_12_TrypLysC_2MC_2Mods_TMT_IAA_20ppm_0.9Da	702.857	1.64	2.283	0.287	14/16	tr|E9PX29|E9PX29_MOUSE	1	R.ESWLNENQR.L	443	451	0	Sptbn4
13779	37.97	2049	740.727	741.396	3	13769	405165	m14910_hTg_Hippo_12_TrypLysC_2MC_2Mods_TMT_IAA_20ppm_0.9Da	740.726	1.95	4.926	0.479	33/72	sp|Q69ZR2|HECD1_MOUSE	1	R.MAAAGGTVSGPSSACKPGR.S	240	258	1	Hectd1
13786	37.99	2052	639.859	639.859	2	13778	405165	m14910_hTg_Hippo_12_TrypLysC_2MC_2Mods_TMT_IAA_20ppm_0.9Da	639.858	1.73	1.499	0.039	11/12	sp|Q8CGZ0|CHERP_MOUSE	1	R.NGPEFEK.M	26	32	0	Cherp
13793	38.01	2055	740.727	741.061	3	13781	405165	m14910_hTg_Hippo_12_TrypLysC_2MC_2Mods_TMT_IAA_20ppm_0.9Da	740.726	1.95	5.982	0.628	34/72	sp|Q69ZR2|HECD1_MOUSE	1	R.MAAAGGTVSGPSSACKPGR.S	240	258	1	Hectd1
13808	38.06	2061	670.357	670.357	2	13802	405165	m14910_hTg_Hippo_12_TrypLysC_2MC_2Mods_TMT_IAA_20ppm_0.9Da	670.356	0.99	2.293	0.393	13/16	sp|P51830|ADCY9_MOUSE	1	R.IQVSEESYR.V	1206	1214	0	Adcy9
13814	38.07	2065	561.339	561.339	3	13807	405165	m14910_hTg_Hippo_12_TrypLysC_2MC_2Mods_TMT_IAA_20ppm_0.9Da	561.338	1.15	3.578	0.524	27/44	sp|Q9Z2H5|E41L1_MOUSE	7	R.RLPSSPASPSPK.G	537	548	1	Epb41l1
13856	38.19	2084	591.333	591.332	2	13850	405165	m14910_hTg_Hippo_12_TrypLysC_2MC_2Mods_TMT_IAA_20ppm_0.9Da	591.332	1.3	1.636	0.067	11/12	sp|P05063|ALDOC_MOUSE	5	K.DGADFAK.W	141	147	0	Aldoc
13870	38.24	2089	750.893	750.893	2	13868	405165	m14910_hTg_Hippo_12_TrypLysC_2MC_2Mods_TMT_IAA_20ppm_0.9Da	750.892	1.36	2.77	0.284	14/14	sp|Q6DFV7|NCOA7_MOUSE	0	K.ECLSYDQK.K	439	446	0	Ncoa7
13871	38.24	2090	661.371	661.37	2	13868	405165	m14910_hTg_Hippo_12_TrypLysC_2MC_2Mods_TMT_IAA_20ppm_0.9Da	661.369	1.92	1.879	0.378	12/16	sp|Q9QXZ0|MACF1_MOUSE	10	K.QPVYDTTIR.T	6561	6569	0	Macf1
13876	38.26	2091	644.88	644.881	2	13874	405165	m14910_hTg_Hippo_12_TrypLysC_2MC_2Mods_TMT_IAA_20ppm_0.9Da	644.879	1.24	2.161	0.269	14/14	sp|Q91V51|TTLL1_MOUSE	1	K.EGSPLAEK.D	91	98	0	Ttll1
13892	38.31	2098	591.292	591.293	2	13890	405165	m14910_hTg_Hippo_12_TrypLysC_2MC_2Mods_TMT_IAA_20ppm_0.9Da	591.291	1.63	1.33	0.209	10/14	sp|Q8BH04|PCKGM_MOUSE	0	R.FPGCMQGR.I	148	155	0	Pck2
13911	38.36	2108	730.896	730.896	2	13900	405165	m14910_hTg_Hippo_12_TrypLysC_2MC_2Mods_TMT_IAA_20ppm_0.9Da	730.895	2.05	2.974	0.446	16/16	sp|P08779|K1C16_HUMAN_contaminant	3	R.QFTSSSSMK.G	7	15	0	KRT16
13920	38.38	2111	622.846	622.846	2	13914	405165	m14910_hTg_Hippo_12_TrypLysC_2MC_2Mods_TMT_IAA_20ppm_0.9Da	622.845	1.57	2.28	0.423	15/16	sp|Q9CZY3|UB2V1_MOUSE	5	K.YPEAPPSVR.F	75	83	0	Ube2v1
13921	38.38	2112	620.658	620.992	3	13914	405165	m14910_hTg_Hippo_12_TrypLysC_2MC_2Mods_TMT_IAA_20ppm_0.9Da	620.657	1.41	3.186	0.369	30/64	sp|Q8C5H8|NAKD2_MOUSE	4	R.ELAGGGSPADGGFRPSR.V	42	58	1	Nadk2
13940	38.43	2122	439.578	439.578	3	13919	405165	m14910_hTg_Hippo_12_TrypLysC_2MC_2Mods_TMT_IAA_20ppm_0.9Da	439.577	1.69	2.287	0.362	18/32	sp|Q6PIE5|AT1A2_MOUSE	1	R.DHTEIVFAR.T	681	689	0	Atp1a2
13945	38.44	2124	500.039	500.039	4	13932	405165	m14910_hTg_Hippo_12_TrypLysC_2MC_2Mods_TMT_IAA_20ppm_0.9Da	500.039	0.85	2.241	0.496	32/78	sp|Q5DQR4|STB5L_MOUSE	5	K.SPSRPFQTTVPHGK.S	280	293	1	Stxbp5l
13949	38.45	2125	746.909	746.909	2	13943	405165	m14910_hTg_Hippo_12_TrypLysC_2MC_2Mods_TMT_IAA_20ppm_0.9Da	746.908	1.71	3.402	0.419	15/16	sp|O88844|IDHC_MOUSE	1	K.CATITPDEK.R	73	81	0	Idh1
13952	38.45	2128	532.297	532.296	3	13943	405165	m14910_hTg_Hippo_12_TrypLysC_2MC_2Mods_TMT_IAA_20ppm_0.9Da	532.297	0.89	3.117	0.342	22/44	sp|Q69ZN7|MYOF_MOUSE	2	R.TQGLVPEHVETR.T	1721	1732	0	Myof
13966	38.48	2133	457.23	457.481	4	13948	405165	m14910_hTg_Hippo_12_TrypLysC_2MC_2Mods_TMT_IAA_20ppm_0.9Da	457.23	1.12	3.571	0.579	32/60	sp|P16546|SPTN1_MOUSE	5	R.EQADYCVSHMK.P	2436	2446	0	Sptan1
13967	38.49	2134	763.418	763.418	2	13948	405165	m14910_hTg_Hippo_12_TrypLysC_2MC_2Mods_TMT_IAA_20ppm_0.9Da	763.417	1.8	2.769	0.378	14/16	sp|P18872|GNAO_MOUSE	3	R.EYQLNDSAK.Y	146	154	0	Gnao1
13971	38.5	2136	583.328	583.329	2	13961	405165	m14910_hTg_Hippo_12_TrypLysC_2MC_2Mods_TMT_IAA_20ppm_0.9Da	583.327	1.67	2.002	0.246	12/12	sp|Q9WUM3|COR1B_MOUSE	0	R.GMGSMPK.R	318	324	0	Coro1b
13972	38.5	2137	585.964	585.964	3	13961	405165	m14910_hTg_Hippo_12_TrypLysC_2MC_2Mods_TMT_IAA_20ppm_0.9Da	585.964	1.18	2.028	0.412	24/48	sp|P15116|CADH2_MOUSE	1	K.DQPHTPAWNAAYR.I	409	421	0	Cdh2
13975	38.51	2138	755.421	755.421	2	13961	405165	m14910_hTg_Hippo_12_TrypLysC_2MC_2Mods_TMT_IAA_20ppm_0.9Da	755.419	2.19	3.3	0.391	16/16	sp|Q6A009|LTN1_MOUSE	0	R.EATQQAFEK.L	123	131	0	Ltn1
13983	38.53	2142	860.44	860.942	2	13977	405165	m14910_hTg_Hippo_12_TrypLysC_2MC_2Mods_TMT_IAA_20ppm_0.9Da	860.439	1.35	4.601	0.553	22/24	sp|P05064|ALDOA_MOUSE	7	R.LQSIGTENTEENR.R	44	56	0	Aldoa
13984	38.53	2143	505.302	505.302	3	13977	405165	m14910_hTg_Hippo_12_TrypLysC_2MC_2Mods_TMT_IAA_20ppm_0.9Da	505.301	0.65	1.875	0.446	21/36	sp|P14685|PSMD3_MOUSE	1	K.APQHTAVGFK.Q	312	321	0	Psmd3
13987	38.53	2145	556.961	556.961	3	13977	405165	m14910_hTg_Hippo_12_TrypLysC_2MC_2Mods_TMT_IAA_20ppm_0.9Da	556.96	0.92	5.099	0.6	33/52	sp|Q6PD26|PIGS_MOUSE	0	K.DGAPVATNAFHSPR.W	342	355	0	Pigs
14001	38.56	2150	915.97	915.969	2	13995	405165	m14910_hTg_Hippo_12_TrypLysC_2MC_2Mods_TMT_IAA_20ppm_0.9Da	915.969	0.63	2.857	0.421	20/20	sp|O88845|AKA10_MOUSE	2	R.SCLDYQTQETK.S	109	119	0	Akap10
14006	38.58	2153	758.37	758.369	2	13995	405165	m14910_hTg_Hippo_12_TrypLysC_2MC_2Mods_TMT_IAA_20ppm_0.9Da	758.369	1.22	1.831	0.288	16/20	sp|Q61830|MRC1_MOUSE	0	K.VYGTTDDLCSR.G	141	151	0	Mrc1
14010	38.59	2154	652.386	652.386	2	14000	405165	m14910_hTg_Hippo_12_TrypLysC_2MC_2Mods_TMT_IAA_20ppm_0.9Da	652.385	1.61	2.502	0.142	13/14	sp|P40124|CAP1_MOUSE	1	K.EIGGDVQK.H	63	70	0	Cap1
14011	38.59	2155	531.591	531.925	3	14000	405165	m14910_hTg_Hippo_12_TrypLysC_2MC_2Mods_TMT_IAA_20ppm_0.9Da	531.591	0.75	3.548	0.711	26/40	sp|Q9JJK2|LANC2_MOUSE	1	K.FHLGEAEM*EER.S	11	21	0	Lancl2
14015	38.6	2157	755.421	755.422	2	14000	405165	m14910_hTg_Hippo_12_TrypLysC_2MC_2Mods_TMT_IAA_20ppm_0.9Da	755.419	1.8	3.496	0.417	16/16	sp|Q6A009|LTN1_MOUSE	0	R.EATQQAFEK.L	123	131	0	Ltn1
14030	38.65	2166	459.254	459.505	4	14009	405165	m14910_hTg_Hippo_12_TrypLysC_2MC_2Mods_TMT_IAA_20ppm_0.9Da	459.253	0.95	2.333	0.478	32/72	sp|Q03146|DDR1_MOUSE	1	R.EPEQRPPFAQLHR.F	889	901	1	Ddr1
14036	38.66	2168	637.89	637.89	2	14024	405165	m14910_hTg_Hippo_12_TrypLysC_2MC_2Mods_TMT_IAA_20ppm_0.9Da	637.89	1.01	2.704	0.268	12/12	sp|Q9WUM4|COR1C_MOUSE	0	K.QEIVAEK.E	206	212	0	Coro1c
14037	38.66	2169	604.028	604.028	3	14024	405165	m14910_hTg_Hippo_12_TrypLysC_2MC_2Mods_TMT_IAA_20ppm_0.9Da	604.027	1.31	3.774	0.479	25/32	sp|Q9D5V6|SYAP1_MOUSE	0	K.KFVEEQNTK.K	124	132	1	Syap1
14040	38.67	2170	666.893	666.893	2	14024	405165	m14910_hTg_Hippo_12_TrypLysC_2MC_2Mods_TMT_IAA_20ppm_0.9Da	666.892	1.3	2.098	0.222	13/14	sp|P31650|S6A11_MOUSE	0	K.TEGTLPEK.L	571	578	0	Slc6a11
14054	38.7	2177	744.438	744.437	3	14035	405165	m14910_hTg_Hippo_12_TrypLysC_2MC_2Mods_TMT_IAA_20ppm_0.9Da	744.437	0.84	2.958	0.357	30/52	sp|Q80X50|UBP2L_MOUSE	1	R.SQTSSIPQKPQTNK.S	1083	1096	1	Ubap2l
14065	38.74	2183	616.001	616.001	3	14052	405165	m14910_hTg_Hippo_12_TrypLysC_2MC_2Mods_TMT_IAA_20ppm_0.9Da	616	0.96	5.292	0.531	31/52	sp|Q9JKY5|HIP1R_MOUSE	0	K.QLTVTQQSQEEVAR.V	474	487	0	Hip1r
14071	38.75	2186	756.917	757.418	2	14063	405165	m14910_hTg_Hippo_12_TrypLysC_2MC_2Mods_TMT_IAA_20ppm_0.9Da	756.916	1.7	2.116	0.416	13/16	sp|Q6PIC6|AT1A3_MOUSE	4	R.NSVFQQGM*K.N	932	940	0	Atp1a3
14073	38.76	2188	587.864	587.865	2	14063	405165	m14910_hTg_Hippo_12_TrypLysC_2MC_2Mods_TMT_IAA_20ppm_0.9Da	587.863	1.3	1.774	0.258	11/12	sp|Q6VNB8|WDFY3_MOUSE	1	K.SNPLASK.E	1440	1446	0	Wdfy3
14084	38.79	2192	655.872	655.872	2	14070	405165	m14910_hTg_Hippo_12_TrypLysC_2MC_2Mods_TMT_IAA_20ppm_0.9Da	655.871	1.2	2.352	0.381	12/12	sp|P47199|QOR_MOUSE	1	K.EANYIDK.I	202	208	0	Cryz
14090	38.8	2195	738.4	738.401	2	14070	405165	m14910_hTg_Hippo_12_TrypLysC_2MC_2Mods_TMT_IAA_20ppm_0.9Da	738.399	1.36	2.64	0.266	15/20	sp|Q4V9Z5-2|SE6L2_MOUSE	1	K.LEVTQTTDPSR.Q	841	851	0	Sez6l2
14091	38.81	2196	651.42	651.419	2	14070	405165	m14910_hTg_Hippo_12_TrypLysC_2MC_2Mods_TMT_IAA_20ppm_0.9Da	651.419	1.47	2.277	0.2	11/12	sp|F6SEU4|SYGP1_MOUSE	1	R.RVDNVLK.L	259	265	1	Syngap1
14096	38.82	2198	662.881	662.881	2	14083	405165	m14910_hTg_Hippo_12_TrypLysC_2MC_2Mods_TMT_IAA_20ppm_0.9Da	662.879	1.84	1.932	0.115	12/12	sp|Q61048|WBP4_MOUSE	0	K.AYQEDLK.R	75	81	0	Wbp4
14097	38.82	2199	817.434	817.935	2	14083	405165	m14910_hTg_Hippo_12_TrypLysC_2MC_2Mods_TMT_IAA_20ppm_0.9Da	817.433	1.45	3.124	0.376	17/20	sp|Q58A65|JIP4_MOUSE	9	K.GGETPGSEQWK.F	223	233	0	Spag9
14102	38.83	2202	750.362	750.363	2	14083	405165	m14910_hTg_Hippo_12_TrypLysC_2MC_2Mods_TMT_IAA_20ppm_0.9Da	750.361	1.44	2.943	0.62	16/18	tr|E9Q4N6|E9Q4N6_MOUSE	2	R.NDMPYPYQSR.Q	982	991	0	Arid1b
14106	38.84	2203	721.352	721.853	2	14094	405165	m14910_hTg_Hippo_12_TrypLysC_2MC_2Mods_TMT_IAA_20ppm_0.9Da	721.351	1.85	2.202	0.59	17/22	sp|Q3UTJ2|SRBS2_MOUSE	14	R.PSSSASMAGDFR.K	323	334	0	Sorbs2
14109	38.85	2205	649.375	649.375	2	14094	405165	m14910_hTg_Hippo_12_TrypLysC_2MC_2Mods_TMT_IAA_20ppm_0.9Da	649.374	1.3	2.158	0.422	12/12	sp|Q60864|STIP1_MOUSE	0	R.TYEEGLK.H	94	100	0	Stip1
14119	38.87	2209	430.943	430.943	3	14112	405165	m14910_hTg_Hippo_12_TrypLysC_2MC_2Mods_TMT_IAA_20ppm_0.9Da	430.943	1.03	1.978	0.175	15/24	sp|P12382|K6PL_MOUSE	0	R.RTLSIDK.G	772	778	1	Pfkl
14123	38.88	2211	563.282	563.282	2	14112	405165	m14910_hTg_Hippo_12_TrypLysC_2MC_2Mods_TMT_IAA_20ppm_0.9Da	563.282	1.31	2.306	0.325	12/12	sp|Q9QYM9|TEFF2_MOUSE	1	K.FDGECLR.I	76	82	0	Tmeff2
14133	38.9	2216	642.367	642.366	2	14117	405165	m14910_hTg_Hippo_12_TrypLysC_2MC_2Mods_TMT_IAA_20ppm_0.9Da	642.366	1.63	1.909	0.302	12/12	sp|A2AJQ3|D19L4_MOUSE	2	R.SAEDIYK.I	624	630	0	Dpy19l4
14146	38.93	2223	684.896	684.897	2	14128	405165	m14910_hTg_Hippo_12_TrypLysC_2MC_2Mods_TMT_IAA_20ppm_0.9Da	684.894	3.39	1.622	0.156	13/14	sp|P63242|IF5A1_MOUSE	1	K.IVEM*STSK.T	40	47	0	Eif5a
14147	38.93	2224	641.371	641.371	3	14128	405165	m14910_hTg_Hippo_12_TrypLysC_2MC_2Mods_TMT_IAA_20ppm_0.9Da	641.37	1.44	2.513	0.182	20/40	sp|P56960|EXOSX_MOUSE	1	K.SKPSSQFDPNK.L	836	846	1	Exosc10
14150	38.94	2225	729.35	729.35	2	14128	405165	m14910_hTg_Hippo_12_TrypLysC_2MC_2Mods_TMT_IAA_20ppm_0.9Da	729.348	2.73	1.839	0.367	14/22	sp|Q3UTJ2|SRBS2_MOUSE	14	R.PSSSASM*AGDFR.K	323	334	0	Sorbs2
14158	38.96	2228	508.801	508.802	2	14152	405165	m14910_hTg_Hippo_12_TrypLysC_2MC_2Mods_TMT_IAA_20ppm_0.9Da	508.801	1.64	1.769	0.012	11/12	sp|Q61016|GBG7_MOUSE	2	R.IEAGIER.I	19	25	0	Gng7
14170	38.99	2235	733.897	734.398	2	14152	405165	m14910_hTg_Hippo_12_TrypLysC_2MC_2Mods_TMT_IAA_20ppm_0.9Da	733.895	3.19	2.145	0.291	16/16	sp|Q9R1V4|ADA11_MOUSE	1	K.GSGWVQCSK.Q	589	597	0	Adam11
14173	39	2236	617.378	617.378	2	14157	405165	m14910_hTg_Hippo_12_TrypLysC_2MC_2Mods_TMT_IAA_20ppm_0.9Da	617.376	2.67	2.196	0.172	10/12	sp|Q91W50|CSDE1_MOUSE	0	R.ETGVIEK.L	26	32	0	Csde1
14174	39	2237	674.366	674.867	2	14157	405165	m14910_hTg_Hippo_12_TrypLysC_2MC_2Mods_TMT_IAA_20ppm_0.9Da	674.365	2.57	2.961	0.494	16/18	sp|O08583|THOC4_MOUSE	1	K.QYNGVPLDGR.P	164	173	0	Alyref
14178	39.01	2238	645.86	645.86	2	14172	405165	m14910_hTg_Hippo_12_TrypLysC_2MC_2Mods_TMT_IAA_20ppm_0.9Da	645.858	2.64	2.217	0.167	12/12	sp|Q6P5U7|NWD2_MOUSE	0	K.SNSYSFK.V	1677	1683	0	Nwd2
14190	39.04	2244	552.291	552.291	3	14186	405165	m14910_hTg_Hippo_12_TrypLysC_2MC_2Mods_TMT_IAA_20ppm_0.9Da	552.289	2.59	4.019	0.493	32/40	sp|P33175|KIF5A_MOUSE	0	R.QLENLQVECHR.K	607	617	0	Kif5a
14198	39.06	2247	626.842	626.843	2	14194	405165	m14910_hTg_Hippo_12_TrypLysC_2MC_2Mods_TMT_IAA_20ppm_0.9Da	626.84	3.04	2.7	0.437	13/14	sp|Q3UQ44|IQGA2_MOUSE	0	K.IYDVEQTR.Y	92	99	0	Iqgap2
14199	39.06	2248	726.714	726.714	3	14194	405165	m14910_hTg_Hippo_12_TrypLysC_2MC_2Mods_TMT_IAA_20ppm_0.9Da	726.711	3.21	3.711	0.595	25/56	sp|Q9DA69|IFT43_MOUSE	2	R.AHQESTQAENYLNSK.N	26	40	0	Ift43
14201	39.06	2250	709.891	710.392	2	14194	405165	m14910_hTg_Hippo_12_TrypLysC_2MC_2Mods_TMT_IAA_20ppm_0.9Da	709.889	2.73	2.89	0.311	16/16	sp|Q99L45|IF2B_MOUSE	0	K.NPDMVAGEK.R	189	197	0	Eif2s2
14206	39.07	2251	764.919	765.42	2	14194	405165	m14910_hTg_Hippo_12_TrypLysC_2MC_2Mods_TMT_IAA_20ppm_0.9Da	764.917	3.15	2.418	0.339	14/16	sp|P21279|GNAQ_MOUSE	0	R.EYQLSDSTK.Y	150	158	0	Gnaq
14225	39.13	2260	705.408	705.408	2	14216	405165	m14910_hTg_Hippo_12_TrypLysC_2MC_2Mods_TMT_IAA_20ppm_0.9Da	705.406	3.4	2.183	0.323	14/14	sp|P05064|ALDOA_MOUSE	3	K.AAQEEYIK.R	323	330	0	Aldoa
14228	39.13	2261	753.435	753.435	2	14216	405165	m14910_hTg_Hippo_12_TrypLysC_2MC_2Mods_TMT_IAA_20ppm_0.9Da	753.432	2.98	3.061	0.465	18/18	sp|Q9QYX7|PCLO_MOUSE	1	K.EIGGVTESQK.R	1519	1528	0	Pclo
14229	39.14	2262	717.889	717.889	2	14216	405165	m14910_hTg_Hippo_12_TrypLysC_2MC_2Mods_TMT_IAA_20ppm_0.9Da	717.887	2.94	1.986	0.431	15/16	sp|Q99L45|IF2B_MOUSE	0	K.NPDM*VAGEK.R	189	197	0	Eif2s2
14253	39.2	2272	793.868	793.869	2	14249	405165	m14910_hTg_Hippo_12_TrypLysC_2MC_2Mods_TMT_IAA_20ppm_0.9Da	793.866	2.67	2.898	0.67	17/20	sp|Q6PGH1|BUD31_MOUSE	1	R.DTNFGTNCICR.V	69	79	0	Bud31
14258	39.22	2274	652.901	652.902	2	14252	405165	m14910_hTg_Hippo_12_TrypLysC_2MC_2Mods_TMT_IAA_20ppm_0.9Da	652.901	0.97	2.442	0.067	14/14	tr|E9Q740|E9Q740_MOUSE	1	K.ISQGNISK.A	323	330	0	Srp72
14269	39.24	2281	402.967	402.967	4	14257	405165	m14910_hTg_Hippo_12_TrypLysC_2MC_2Mods_TMT_IAA_20ppm_0.9Da	402.967	0.98	3.426	0.555	35/66	sp|Q8VCS3|XYLK_MOUSE	0	R.HNAEVAAFHLDR.I	144	155	0	Fam20b
14284	39.28	2288	863.919	863.92	2	14275	405165	m14910_hTg_Hippo_12_TrypLysC_2MC_2Mods_TMT_IAA_20ppm_0.9Da	863.917	2.38	2.517	0.636	15/24	sp|P50396|GDIA_MOUSE	0	K.TFEGVDPQNTSM*R.D	157	169	0	Gdi1
14289	39.3	2290	568.338	568.841	2	14282	405165	m14910_hTg_Hippo_12_TrypLysC_2MC_2Mods_TMT_IAA_20ppm_0.9Da	568.337	1.86	1.769	0.273	12/14	sp|Q810C0|SLIK2_MOUSE	0	K.TVLYGTPR.K	802	809	0	Slitrk2
14300	39.33	2295	518.312	518.312	2	14296	405165	m14910_hTg_Hippo_12_TrypLysC_2MC_2Mods_TMT_IAA_20ppm_0.9Da	518.311	1.35	2.087	0.344	12/12	sp|Q61301|CTNA2_MOUSE	4	K.LNYVAAR.R	186	192	0	Ctnna2
14301	39.33	2296	447.603	447.603	3	14296	405165	m14910_hTg_Hippo_12_TrypLysC_2MC_2Mods_TMT_IAA_20ppm_0.9Da	447.603	1.52	1.636	0.318	17/28	sp|P14873|MAP1B_MOUSE	0	K.AEADVHLK.E	977	984	0	Map1b
14321	39.38	2306	702.91	702.91	2	14299	405165	m14910_hTg_Hippo_12_TrypLysC_2MC_2Mods_TMT_IAA_20ppm_0.9Da	702.909	2.12	2.463	0.336	16/16	sp|Q9QXZ0|MACF1_MOUSE	12	K.AATELAENK.R	3702	3710	0	Macf1
14330	39.4	2310	652.897	652.896	2	14314	405165	m14910_hTg_Hippo_12_TrypLysC_2MC_2Mods_TMT_IAA_20ppm_0.9Da	652.895	2.51	2.516	0.149	12/12	sp|O55128|SAP18_MOUSE	2	R.VTQEEIK.K	7	13	0	Sap18
14339	39.42	2314	659.909	659.91	2	14329	405165	m14910_hTg_Hippo_12_TrypLysC_2MC_2Mods_TMT_IAA_20ppm_0.9Da	659.908	1.7	2.08	0.152	12/14	sp|P28660|NCKP1_MOUSE	2	K.TISQAVNK.K	636	643	0	Nckap1
14362	39.49	2327	602.888	602.889	2	14334	405165	m14910_hTg_Hippo_12_TrypLysC_2MC_2Mods_TMT_IAA_20ppm_0.9Da	602.887	1.82	1.907	0.179	12/12	sp|Q8R1B4|EIF3C_MOUSE	0	K.QTVLASK.F	247	253	0	Eif3c
14363	39.49	2328	694.384	694.383	2	14334	405165	m14910_hTg_Hippo_12_TrypLysC_2MC_2Mods_TMT_IAA_20ppm_0.9Da	694.382	2.99	2.357	0.265	16/20	sp|Q9D0R4|DDX56_MOUSE	0	K.ATGPVMEQAVR.G	74	84	0	Ddx56
14367	39.5	2330	665.394	665.394	2	14334	405165	m14910_hTg_Hippo_12_TrypLysC_2MC_2Mods_TMT_IAA_20ppm_0.9Da	665.393	2.08	1.95	0.201	12/14	sp|P70408|CAD10_MOUSE	0	R.NPAAIEEK.K	677	684	0	Cdh10
14373	39.52	2332	629.346	629.346	2	14353	405165	m14910_hTg_Hippo_12_TrypLysC_2MC_2Mods_TMT_IAA_20ppm_0.9Da	629.345	1.68	2.231	0.532	15/16	sp|P68372|TBB4B_MOUSE	4	K.TAVCDIPPR.G	351	359	0	Tubb4b
14375	39.52	2334	429.943	429.944	3	14353	405165	m14910_hTg_Hippo_12_TrypLysC_2MC_2Mods_TMT_IAA_20ppm_0.9Da	429.943	0.67	2.986	0	20/28	sp|P20443|ARRS_MOUSE	3	R.RGIALDGK.I	292	299	1	Sag
14381	39.54	2336	715.895	715.895	2	14353	405165	m14910_hTg_Hippo_12_TrypLysC_2MC_2Mods_TMT_IAA_20ppm_0.9Da	715.894	1.8	3.335	0.509	18/22	sp|Q5Y5T5|ZDHC8_MOUSE	0	R.PGSAESALSVQR.T	333	344	0	Zdhhc8
14402	39.6	2348	824.93	825.431	2	14383	405165	m14910_hTg_Hippo_12_TrypLysC_2MC_2Mods_TMT_IAA_20ppm_0.9Da	824.928	1.6	3.857	0.598	20/22	sp|P14106|C1QB_MOUSE	0	K.VITNANENYEPR.N	143	154	0	C1qb
14405	39.61	2349	682.387	682.387	2	14383	405165	m14910_hTg_Hippo_12_TrypLysC_2MC_2Mods_TMT_IAA_20ppm_0.9Da	682.386	1.29	2.212	0.33	12/12	sp|Q91WV0|NC2B_MOUSE	0	K.EVLQECK.T	89	95	0	Dr1
14419	39.64	2355	591.979	591.98	3	14407	405165	m14910_hTg_Hippo_12_TrypLysC_2MC_2Mods_TMT_IAA_20ppm_0.9Da	591.978	1.27	2.831	0.37	21/40	sp|Q9QUS6|TRIM1_MOUSE	3	R.GITCLDHENEK.V	192	202	0	Mid2
14440	39.69	2366	635.354	635.856	2	14423	405165	m14910_hTg_Hippo_12_TrypLysC_2MC_2Mods_TMT_IAA_20ppm_0.9Da	635.354	0.95	2.311	0.332	11/18	sp|Q3UTJ2-2|SRBS2_MOUSE	6	R.PSAPDLSPTR.T	367	376	0	Sorbs2
14467	39.76	2379	543.971	543.971	3	14454	405165	m14910_hTg_Hippo_12_TrypLysC_2MC_2Mods_TMT_IAA_20ppm_0.9Da	543.971	0.43	4.44	0.36	27/40	sp|P60710|ACTB_MOUSE	13	R.HQGVMVGMGQK.D	40	50	0	Actb
14472	39.77	2381	686.398	686.399	2	14454	405165	m14910_hTg_Hippo_12_TrypLysC_2MC_2Mods_TMT_IAA_20ppm_0.9Da	686.398	0.79	2.33	0.309	15/16	sp|Q80U72|SCRIB_MOUSE	4	R.ELSPEGPGK.E	1216	1224	0	Scrib
14477	39.78	2384	695.92	695.921	2	14454	405165	m14910_hTg_Hippo_12_TrypLysC_2MC_2Mods_TMT_IAA_20ppm_0.9Da	695.919	1.93	2.152	0.461	17/18	sp|Q6P1D5|SE6L1_MOUSE	1	R.LGSPASATTK.L	127	136	0	Sez6l
14481	39.79	2386	672.319	672.318	2	14465	405165	m14910_hTg_Hippo_12_TrypLysC_2MC_2Mods_TMT_IAA_20ppm_0.9Da	672.318	1.35	1.902	0.365	10/14	sp|Q9D486|CMIP_MOUSE	1	R.MYEQLCDR.Q	618	625	0	Cmip
14486	39.81	2389	739.427	739.428	2	14465	405165	m14910_hTg_Hippo_12_TrypLysC_2MC_2Mods_TMT_IAA_20ppm_0.9Da	739.426	1.43	2.871	0.454	20/20	sp|Q61191|HCFC1_MOUSE	1	K.VMTSGTGAPAK.I	803	813	0	Hcfc1
14489	39.81	2390	590.311	590.311	3	14465	405165	m14910_hTg_Hippo_12_TrypLysC_2MC_2Mods_TMT_IAA_20ppm_0.9Da	590.31	1.62	2.974	0.315	21/44	sp|O55128|SAP18_MOUSE	3	K.GTDDSMTLQSQK.F	115	126	0	Sap18
14494	39.83	2394	709.866	709.866	2	14465	405165	m14910_hTg_Hippo_12_TrypLysC_2MC_2Mods_TMT_IAA_20ppm_0.9Da	709.865	1.67	2.847	0.453	12/16	sp|P15508|SPTB1_MOUSE	2	R.ETWLNENQR.L	427	435	0	Sptb
14503	39.85	2398	509.633	509.633	3	14480	405165	m14910_hTg_Hippo_12_TrypLysC_2MC_2Mods_TMT_IAA_20ppm_0.9Da	509.633	0.6	2.686	0.363	21/32	sp|Q6PGN3|DCLK2_MOUSE	5	K.QHFNNALPK.Q	670	678	0	Dclk2
14505	39.86	2400	572.877	572.877	2	14480	405165	m14910_hTg_Hippo_12_TrypLysC_2MC_2Mods_TMT_IAA_20ppm_0.9Da	572.876	1.18	1.869	0.166	12/12	sp|P28271|ACOC_MOUSE	0	R.QVGVVGK.F	270	276	0	Aco1
14509	39.86	2401	537.312	537.312	2	14480	405165	m14910_hTg_Hippo_12_TrypLysC_2MC_2Mods_TMT_IAA_20ppm_0.9Da	537.311	1.05	2.073	0.05	12/12	sp|Q8BH82|NAPEP_MOUSE	0	K.LNEALER.Y	361	367	0	Napepld
14510	39.87	2402	599.311	599.312	2	14480	405165	m14910_hTg_Hippo_12_TrypLysC_2MC_2Mods_TMT_IAA_20ppm_0.9Da	599.31	1.76	1.758	0.307	12/12	sp|Q2KN98|CYTSA_MOUSE	0	R.YMELEQR.Y	489	495	0	Specc1l
14514	39.87	2403	530.814	530.814	2	14480	405165	m14910_hTg_Hippo_12_TrypLysC_2MC_2Mods_TMT_IAA_20ppm_0.9Da	530.814	0.88	1.722	0.142	11/12	tr|D3Z624|D3Z624_MOUSE	3	R.ELLETAR.Y	670	676	0	Mroh1
14515	39.88	2404	808.95	808.95	2	14480	405165	m14910_hTg_Hippo_12_TrypLysC_2MC_2Mods_TMT_IAA_20ppm_0.9Da	808.948	1.45	3.348	0.332	16/20	sp|Q14CH7|SYAM_MOUSE	0	R.QGIPTTDDSPK.Y	500	510	0	Aars2
14518	39.89	2405	788.902	788.901	2	14480	405165	m14910_hTg_Hippo_12_TrypLysC_2MC_2Mods_TMT_IAA_20ppm_0.9Da	788.901	0.65	2.476	0.539	20/22	sp|Q8BYR2|LATS1_MOUSE	0	R.VGLSQDAQDQMR.K	670	681	0	Lats1
14521	39.9	2407	704.033	704.367	3	14501	405165	m14910_hTg_Hippo_12_TrypLysC_2MC_2Mods_TMT_IAA_20ppm_0.9Da	704.032	0.64	3.2	0.453	22/52	sp|P23116|EIF3A_MOUSE	0	R.TKNETDEDGWTTVR.R	1330	1343	1	Eif3a
14526	39.91	2410	695.92	695.92	2	14501	405165	m14910_hTg_Hippo_12_TrypLysC_2MC_2Mods_TMT_IAA_20ppm_0.9Da	695.919	1.77	2.375	0.42	17/18	sp|Q6P1D5|SE6L1_MOUSE	1	R.LGSPASATTK.L	127	136	0	Sez6l
14533	39.92	2414	901.466	901.967	2	14501	405165	m14910_hTg_Hippo_12_TrypLysC_2MC_2Mods_TMT_IAA_20ppm_0.9Da	901.465	1.17	1.529	0.239	16/20	sp|P15105|GLNA_MOUSE	2	K.QM*YM*SLPQGEK.V	15	25	0	Glul
14539	39.94	2417	481.958	481.958	3	14520	405165	m14910_hTg_Hippo_12_TrypLysC_2MC_2Mods_TMT_IAA_20ppm_0.9Da	481.957	1.65	2.24	0.382	14/28	sp|P80313|TCPH_MOUSE	0	R.VPEEDLKR.T	314	321	1	Cct7
14542	39.95	2419	642.367	642.367	2	14520	405165	m14910_hTg_Hippo_12_TrypLysC_2MC_2Mods_TMT_IAA_20ppm_0.9Da	642.366	1.47	2.26	0.496	12/12	sp|Q9D1H6|NDUF4_MOUSE	1	R.DVYVDSK.D	67	73	0	Ndufaf4
14543	39.95	2420	567.323	567.323	3	14520	405165	m14910_hTg_Hippo_12_TrypLysC_2MC_2Mods_TMT_IAA_20ppm_0.9Da	567.323	1.35	2.134	0.325	22/44	sp|Q9DCS3|MECR_MOUSE	1	R.ALVYGNHGDPAK.V	45	56	0	Mecr
14564	40	2430	901.466	901.966	2	14537	405165	m14910_hTg_Hippo_12_TrypLysC_2MC_2Mods_TMT_IAA_20ppm_0.9Da	901.465	1.29	2.138	0.475	17/20	sp|P15105|GLNA_MOUSE	2	K.QM*YM*SLPQGEK.V	15	25	0	Glul
14568	40.01	2432	747.425	747.925	2	14537	405165	m14910_hTg_Hippo_12_TrypLysC_2MC_2Mods_TMT_IAA_20ppm_0.9Da	747.424	1.77	1.8	0.358	11/20	sp|Q61191|HCFC1_MOUSE	1	K.VM*TSGTGAPAK.I	803	813	0	Hcfc1
14572	40.02	2433	631.375	631.374	2	14558	405165	m14910_hTg_Hippo_12_TrypLysC_2MC_2Mods_TMT_IAA_20ppm_0.9Da	631.374	1.48	2.043	0.192	12/12	sp|Q9QYX7|PCLO_MOUSE	1	K.ETPSIEK.T	1113	1119	0	Pclo
14573	40.02	2434	403.993	403.993	4	14558	405165	m14910_hTg_Hippo_12_TrypLysC_2MC_2Mods_TMT_IAA_20ppm_0.9Da	403.993	0.72	3.228	0.641	33/66	sp|Q91ZR2|SNX18_MOUSE	1	K.LVPTHTQVPVHR.R	290	301	0	Snx18
14574	40.02	2435	626.378	626.377	2	14558	405165	m14910_hTg_Hippo_12_TrypLysC_2MC_2Mods_TMT_IAA_20ppm_0.9Da	626.377	1.85	2.025	0.147	12/12	sp|Q61316|HSP74_MOUSE	1	K.NTVQGFK.R	62	68	0	Hspa4
14579	40.03	2437	740.877	740.877	2	14558	405165	m14910_hTg_Hippo_12_TrypLysC_2MC_2Mods_TMT_IAA_20ppm_0.9Da	740.876	1.81	2.805	0.475	17/18	sp|Q68FH0|PKP4_MOUSE	4	K.TVENCVCTLR.N	737	746	0	Pkp4
14584	40.04	2439	684.401	684.401	2	14558	405165	m14910_hTg_Hippo_12_TrypLysC_2MC_2Mods_TMT_IAA_20ppm_0.9Da	684.4	1.57	2.52	0.541	15/16	sp|P28650|PURA1_MOUSE	2	K.GIGPTYSSK.A	166	174	0	Adssl1
14585	40.05	2440	689.854	689.853	2	14558	405165	m14910_hTg_Hippo_12_TrypLysC_2MC_2Mods_TMT_IAA_20ppm_0.9Da	689.853	1.72	1.964	0.16	11/16	sp|Q5U4C1|GASP1_MOUSE	1	K.EPCLYPTNR.E	677	685	0	Gprasp1
14594	40.07	2445	802.063	802.397	3	14571	405165	m14910_hTg_Hippo_12_TrypLysC_2MC_2Mods_TMT_IAA_20ppm_0.9Da	802.061	2.79	4.973	0.744	41/76	sp|Q99LJ0|CT2NL_MOUSE	0	K.FQSQADQDQQASGLQSPPSR.D	466	485	0	Cttnbp2nl
14600	40.08	2449	616.885	616.885	2	14571	405165	m14910_hTg_Hippo_12_TrypLysC_2MC_2Mods_TMT_IAA_20ppm_0.9Da	616.884	1.7	2.449	0.485	14/14	sp|Q9JMD0|ZN207_MOUSE	4	K.PAASITSK.P	360	367	0	Znf207
14604	40.09	2451	906.462	906.462	2	14571	405165	m14910_hTg_Hippo_12_TrypLysC_2MC_2Mods_TMT_IAA_20ppm_0.9Da	906.46	1.85	2.847	0.619	22/28	sp|Q9JJ43-5|RFOX1_MOUSE	2	R.YAQPTPATAAAYSDR.N	317	331	0	Rbfox1
14609	40.1	2453	737.391	737.725	3	14592	405165	m14910_hTg_Hippo_12_TrypLysC_2MC_2Mods_TMT_IAA_20ppm_0.9Da	737.39	2.05	5.085	0.482	41/72	sp|Q812A2|SRGP3_MOUSE	2	R.SSSSSSSGVGSPAVTPTEK.M	1068	1086	0	Srgap3
14620	40.12	2459	614.396	614.396	2	14607	405165	m14910_hTg_Hippo_12_TrypLysC_2MC_2Mods_TMT_IAA_20ppm_0.9Da	614.395	1.81	2.052	0.31	12/12	sp|Q60864|STIP1_MOUSE	0	K.NPVIAQK.I	524	530	0	Stip1
14623	40.12	2461	486.315	486.315	2	14607	405165	m14910_hTg_Hippo_12_TrypLysC_2MC_2Mods_TMT_IAA_20ppm_0.9Da	486.314	2.9	1.559	0.126	13/14	sp|Q8BX70|VP13C_MOUSE	2	K.GLVGAVAR.P	3553	3560	0	Vps13c
14624	40.13	2462	679.383	679.383	2	14607	405165	m14910_hTg_Hippo_12_TrypLysC_2MC_2Mods_TMT_IAA_20ppm_0.9Da	679.381	2.4	2.388	0.414	14/14	tr|H3BLM8|H3BLM8_MOUSE	2	K.SYVGTNMK.K	41	48	0	Gbf1
14627	40.13	2463	704.395	704.896	2	14607	405165	m14910_hTg_Hippo_12_TrypLysC_2MC_2Mods_TMT_IAA_20ppm_0.9Da	704.393	2.04	2.67	0.373	14/16	sp|Q9JHU4|DYHC1_MOUSE	0	R.EYQTQLIQR.V	601	609	0	Dync1h1
14636	40.16	2466	843.903	843.903	2	14614	405165	m14910_hTg_Hippo_12_TrypLysC_2MC_2Mods_TMT_IAA_20ppm_0.9Da	843.901	2.28	3.037	0.829	27/30	sp|Q9DCU2|PLLP_MOUSE	0	R.GVGSNAATSQMAGGYS.-	167	182	0	Pllp
14637	40.17	2467	468.958	468.958	3	14614	405165	m14910_hTg_Hippo_12_TrypLysC_2MC_2Mods_TMT_IAA_20ppm_0.9Da	468.957	1.5	3.01	0.151	18/28	sp|Q8R4H2|ARHGC_MOUSE	1	R.RLDTSNLK.L	993	1000	1	Arhgef12
14640	40.17	2469	560.295	560.296	3	14614	405165	m14910_hTg_Hippo_12_TrypLysC_2MC_2Mods_TMT_IAA_20ppm_0.9Da	560.295	0.55	2.4	0.314	23/52	sp|Q9D650|FA84A_MOUSE	0	R.QDSLYQAGAANVGR.V	163	176	0	Fam84a
14641	40.18	2470	819.928	820.43	2	14614	405165	m14910_hTg_Hippo_12_TrypLysC_2MC_2Mods_TMT_IAA_20ppm_0.9Da	819.927	1.56	3.996	0.615	22/26	sp|Q8C1M2|ZN428_MOUSE	2	R.SALGEAPPGTPPCR.L	87	100	0	Znf428
14652	40.2	2475	454.279	454.279	3	14635	405165	m14910_hTg_Hippo_12_TrypLysC_2MC_2Mods_TMT_IAA_20ppm_0.9Da	454.278	0.93	2.564	0.173	15/24	sp|P26450|P85A_MOUSE	1	R.RLEEDLK.K	544	550	1	Pik3r1
14655	40.21	2476	956.789	957.125	3	14635	405165	m14910_hTg_Hippo_12_TrypLysC_2MC_2Mods_TMT_IAA_20ppm_0.9Da	956.789	-0.56	7.182	0.696	40/92	sp|Q9JKF6|PVRL1_MOUSE	0	K.KAGPLGGSSYEEEEEEEGGGGGER.K	426	449	1	Pvrl1
14658	40.22	2477	658.873	658.873	2	14646	405165	m14910_hTg_Hippo_12_TrypLysC_2MC_2Mods_TMT_IAA_20ppm_0.9Da	658.872	1.63	2.496	0.323	15/18	sp|O70228|ATP9A_MOUSE	3	R.SSTIPEQLGR.I	375	384	0	Atp9a
14660	40.22	2479	523.807	523.807	2	14646	405165	m14910_hTg_Hippo_12_TrypLysC_2MC_2Mods_TMT_IAA_20ppm_0.9Da	523.806	1.36	2.084	0.161	12/12	sp|Q99J47|DRS7B_MOUSE	2	K.ALEELSR.E	88	94	0	Dhrs7b
14671	40.25	2483	511.628	511.963	3	14657	405165	m14910_hTg_Hippo_12_TrypLysC_2MC_2Mods_TMT_IAA_20ppm_0.9Da	511.628	1	2.898	0.302	19/36	sp|Q8K3F6|KCNQ3_MOUSE	0	K.EQLEAAASQK.L	415	424	0	Kcnq3
14678	40.27	2486	766.939	766.94	2	14670	405165	m14910_hTg_Hippo_12_TrypLysC_2MC_2Mods_TMT_IAA_20ppm_0.9Da	766.938	1.28	3.53	0.37	18/18	sp|Q8K3F6|KCNQ3_MOUSE	0	K.EQLEAAASQK.L	415	424	0	Kcnq3
14679	40.28	2487	411.237	411.238	4	14670	405165	m14910_hTg_Hippo_12_TrypLysC_2MC_2Mods_TMT_IAA_20ppm_0.9Da	411.237	0.97	1.966	0.364	22/54	sp|Q8K0U4|HS12A_MOUSE	0	R.KFHSFGYAAR.D	110	119	1	Hspa12a
14687	40.3	2491	676.359	676.36	2	14673	405165	m14910_hTg_Hippo_12_TrypLysC_2MC_2Mods_TMT_IAA_20ppm_0.9Da	676.358	0.71	1.507	0.313	13/18	sp|Q8CC35|SYNPO_MOUSE	3	K.TGILEESM*AR.R	595	604	0	Synpo
14691	40.31	2494	604.644	604.644	3	14673	405165	m14910_hTg_Hippo_12_TrypLysC_2MC_2Mods_TMT_IAA_20ppm_0.9Da	604.642	1.98	3.293	0.592	26/56	sp|Q9JJ43-5|RFOX1_MOUSE	2	R.YAQPTPATAAAYSDR.N	317	331	0	Rbfox1
14700	40.34	2499	794.41	794.41	2	14673	405165	m14910_hTg_Hippo_12_TrypLysC_2MC_2Mods_TMT_IAA_20ppm_0.9Da	794.408	2.57	3.072	0.592	18/18	sp|Q68FD5|CLH1_MOUSE	2	K.DAMQYASESK.D	1536	1545	0	Cltc
14703	40.35	2500	851.9	851.901	2	14673	405165	m14910_hTg_Hippo_12_TrypLysC_2MC_2Mods_TMT_IAA_20ppm_0.9Da	851.899	1.19	3.71	0.8	25/30	sp|Q9DCU2|PLLP_MOUSE	0	R.GVGSNAATSQM*AGGYS.-	167	182	0	Pllp
14704	40.35	2501	779.947	779.947	2	14673	405165	m14910_hTg_Hippo_12_TrypLysC_2MC_2Mods_TMT_IAA_20ppm_0.9Da	779.946	1.14	2.705	0.397	17/20	sp|Q9DBS5|KLC4_MOUSE	0	K.AIQEGPGDSVK.F	518	528	0	Klc4
14713	40.38	2505	666.401	666.401	2	14686	405165	m14910_hTg_Hippo_12_TrypLysC_2MC_2Mods_TMT_IAA_20ppm_0.9Da	666.4	1.12	2.965	0.287	12/12	sp|Q9QYR6|MAP1A_MOUSE	2	K.EQVLEQK.D	1520	1526	0	Map1a
14721	40.4	2510	645.849	645.85	2	14686	405165	m14910_hTg_Hippo_12_TrypLysC_2MC_2Mods_TMT_IAA_20ppm_0.9Da	645.848	1.29	1.45	0.347	13/16	sp|Q9R069|BCAM_MOUSE	1	R.VPPYEVDSR.G	92	100	0	Bcam
14748	40.46	2523	652.893	652.892	2	14724	405165	m14910_hTg_Hippo_12_TrypLysC_2MC_2Mods_TMT_IAA_20ppm_0.9Da	652.892	1.84	2.718	0.204	14/14	sp|Q9Z0H4|CELF2_MOUSE	14	R.AMAQNAIK.A	183	190	0	Celf2
14749	40.47	2524	733.391	733.391	2	14724	405165	m14910_hTg_Hippo_12_TrypLysC_2MC_2Mods_TMT_IAA_20ppm_0.9Da	733.39	1.8	1.928	0.23	16/16	sp|Q0VGY8|TANC1_MOUSE	1	R.GCDVNLSDK.Q	1132	1140	0	Tanc1
14752	40.48	2525	835.904	835.904	2	14724	405165	m14910_hTg_Hippo_12_TrypLysC_2MC_2Mods_TMT_IAA_20ppm_0.9Da	835.904	0.01	3.226	0.456	19/22	tr|E9Q1T6|E9Q1T6_MOUSE	1	K.LGQTSCQTDEFR.C	182	193	0	Lrp3
14756	40.49	2527	554.326	554.326	3	14733	405165	m14910_hTg_Hippo_12_TrypLysC_2MC_2Mods_TMT_IAA_20ppm_0.9Da	554.326	0.66	4.041	0.346	22/36	sp|A2AWA9|RBGP1_MOUSE	0	R.RLEEESAQLK.E	899	908	1	Rabgap1
14763	40.5	2532	578.287	578.621	3	14733	405165	m14910_hTg_Hippo_12_TrypLysC_2MC_2Mods_TMT_IAA_20ppm_0.9Da	578.287	1.22	3.933	0.577	32/56	tr|E9PX29|E9PX29_MOUSE	1	R.LAAAGDFGHDEASSR.R	791	805	0	Sptbn4
14768	40.51	2534	755.395	755.395	2	14733	405165	m14910_hTg_Hippo_12_TrypLysC_2MC_2Mods_TMT_IAA_20ppm_0.9Da	755.394	1.15	2.531	0.349	14/14	sp|Q9R1C6|DGKE_MOUSE	0	K.DCLVQECK.D	411	418	0	Dgke
14772	40.52	2536	615.386	615.385	2	14754	405165	m14910_hTg_Hippo_12_TrypLysC_2MC_2Mods_TMT_IAA_20ppm_0.9Da	615.385	2.14	2.159	0.219	14/14	sp|P14148|RL7_MOUSE	1	R.GINGVSPK.V	119	126	0	Rpl7
14773	40.53	2537	658.409	658.409	2	14754	405165	m14910_hTg_Hippo_12_TrypLysC_2MC_2Mods_TMT_IAA_20ppm_0.9Da	658.409	1.28	2.425	0.29	12/12	sp|Q8C181|MBNL2_MOUSE	7	R.NNLIQQK.T	85	91	0	Mbnl2
14784	40.55	2542	779.947	779.947	2	14754	405165	m14910_hTg_Hippo_12_TrypLysC_2MC_2Mods_TMT_IAA_20ppm_0.9Da	779.946	1.4	3.125	0.483	19/20	sp|Q9DBS5|KLC4_MOUSE	0	K.AIQEGPGDSVK.F	518	528	0	Klc4
14804	40.61	2553	774.035	774.035	3	14771	405165	m14910_hTg_Hippo_12_TrypLysC_2MC_2Mods_TMT_IAA_20ppm_0.9Da	774.033	2.21	4.72	0.251	32/72	sp|Q9CS84|NRX1A_MOUSE	9	K.LTVDDQQAMTGQM*AGDHTR.L	830	848	0	Nrxn1
14810	40.63	2555	615.893	615.893	2	14790	405165	m14910_hTg_Hippo_12_TrypLysC_2MC_2Mods_TMT_IAA_20ppm_0.9Da	615.895	-3.34	2.295	0.157	12/12	sp|P62821|RAB1A_MOUSE	3	K.IQSTPVK.Q	192	198	0	Rab1A
14831	40.67	2566	587.882	587.882	2	14809	405165	m14910_hTg_Hippo_12_TrypLysC_2MC_2Mods_TMT_IAA_20ppm_0.9Da	587.882	1.01	2.534	0.354	12/12	sp|Q9JHU4|DYHC1_MOUSE	0	K.AINTAVK.S	4081	4087	0	Dync1h1
14833	40.67	2568	467.031	467.031	4	14809	405165	m14910_hTg_Hippo_12_TrypLysC_2MC_2Mods_TMT_IAA_20ppm_0.9Da	467.031	-0.34	2.824	0.42	26/72	tr|A2AIX1|A2AIX1_MOUSE	1	K.SHLVGVKPVEADR.A	638	650	1	Sec16a
14835	40.68	2569	429.262	429.262	3	14809	405165	m14910_hTg_Hippo_12_TrypLysC_2MC_2Mods_TMT_IAA_20ppm_0.9Da	429.262	0.21	2.525	0.235	18/24	sp|Q5DTL9|S4A10_MOUSE	2	R.VHEALMK.Q	213	219	0	Slc4a10
14837	40.68	2571	639.861	639.861	2	14809	405165	m14910_hTg_Hippo_12_TrypLysC_2MC_2Mods_TMT_IAA_20ppm_0.9Da	639.86	1	1.865	0.341	12/12	sp|Q9R1C6|DGKE_MOUSE	1	R.VDEGCLK.K	92	98	0	Dgke
14841	40.69	2574	608.378	608.378	2	14809	405165	m14910_hTg_Hippo_12_TrypLysC_2MC_2Mods_TMT_IAA_20ppm_0.9Da	608.377	1.41	1.698	0.036	11/12	sp|Q8R0H9|GGA1_MOUSE	0	R.ATNPLNK.E	17	23	0	Gga1
14844	40.69	2575	543.307	543.642	3	14809	405165	m14910_hTg_Hippo_12_TrypLysC_2MC_2Mods_TMT_IAA_20ppm_0.9Da	543.307	0.25	2.177	0.251	19/36	sp|P20357|MTAP2_MOUSE	1	K.GQEHTIDELK.Q	484	493	0	Map2
14864	40.74	2583	729.886	729.885	2	14830	405165	m14910_hTg_Hippo_12_TrypLysC_2MC_2Mods_TMT_IAA_20ppm_0.9Da	729.885	1.76	3.229	0.36	14/14	sp|O35488|S27A2_MOUSE	1	K.ENYEFNGK.K	533	540	0	Slc27a2
14869	40.75	2585	434.593	434.593	3	14851	405165	m14910_hTg_Hippo_12_TrypLysC_2MC_2Mods_TMT_IAA_20ppm_0.9Da	434.593	0.21	2.685	0.218	20/24	sp|Q5DTL9|S4A10_MOUSE	2	R.VHEALM*K.Q	213	219	0	Slc4a10
14871	40.75	2587	656.406	656.406	2	14851	405165	m14910_hTg_Hippo_12_TrypLysC_2MC_2Mods_TMT_IAA_20ppm_0.9Da	656.405	1.48	1.773	0.221	11/14	sp|Q9QWI6|SRCN1_MOUSE	5	R.LPPSSPQK.L	536	543	0	Srcin1
14872	40.75	2588	516.331	516.331	3	14851	405165	m14910_hTg_Hippo_12_TrypLysC_2MC_2Mods_TMT_IAA_20ppm_0.9Da	516.331	0.35	2.051	0.149	15/24	sp|Q9DB20|ATPO_MOUSE	1	K.KLDQVEK.E	54	60	1	Atp5o
14876	40.76	2590	737.391	737.726	3	14851	405165	m14910_hTg_Hippo_12_TrypLysC_2MC_2Mods_TMT_IAA_20ppm_0.9Da	737.39	1.42	4.106	0.463	37/72	sp|Q812A2|SRGP3_MOUSE	2	R.SSSSSSSGVGSPAVTPTEK.M	1068	1086	0	Srgap3
14887	40.78	2596	622.885	622.884	2	14868	405165	m14910_hTg_Hippo_12_TrypLysC_2MC_2Mods_TMT_IAA_20ppm_0.9Da	622.884	0.77	1.771	0.195	9/12	sp|Q3UVX5|GRM5_MOUSE	3	K.LQSPDVK.W	328	334	0	Grm5
14900	40.81	2603	770.408	770.407	2	14883	405165	m14910_hTg_Hippo_12_TrypLysC_2MC_2Mods_TMT_IAA_20ppm_0.9Da	770.406	1.46	3.473	0.416	16/16	sp|Q8BGC0|HTSF1_MOUSE	0	K.VFEDNSNEK.L	700	708	0	Htatsf1
14910	40.84	2607	662.367	662.366	2	14883	405165	m14910_hTg_Hippo_12_TrypLysC_2MC_2Mods_TMT_IAA_20ppm_0.9Da	662.365	2.47	1.44	0.163	11/12	sp|O54941|SMCE1_MOUSE	1	K.VEVDM*EK.I	278	284	0	Smarce1
14915	40.85	2609	501.793	501.793	2	14896	405165	m14910_hTg_Hippo_12_TrypLysC_2MC_2Mods_TMT_IAA_20ppm_0.9Da	501.793	1.29	2.148	0.115	12/12	sp|P41216|ACSL1_MOUSE	1	K.ALEDLGR.V	251	257	0	Acsl1
14918	40.86	2610	677.88	678.381	2	14896	405165	m14910_hTg_Hippo_12_TrypLysC_2MC_2Mods_TMT_IAA_20ppm_0.9Da	677.88	-0.07	2.202	0.333	14/18	sp|Q99MR6|SRRT_MOUSE	3	R.VALSEPQPER.R	449	458	0	Srrt
14919	40.86	2611	896.966	896.965	2	14896	405165	m14910_hTg_Hippo_12_TrypLysC_2MC_2Mods_TMT_IAA_20ppm_0.9Da	896.965	1.45	3.966	0.579	22/22	sp|P14733|LMNB1_MOUSE	0	K.NQNSWGTGEDVK.V	518	529	0	Lmnb1
14923	40.87	2614	716.897	716.896	2	14896	405165	m14910_hTg_Hippo_12_TrypLysC_2MC_2Mods_TMT_IAA_20ppm_0.9Da	716.895	1.55	3.329	0.574	16/16	sp|Q8R3N6|THOC1_MOUSE	0	K.SNTFYSAGK.N	125	133	0	Thoc1
14926	40.88	2615	743.393	743.893	2	14896	405165	m14910_hTg_Hippo_12_TrypLysC_2MC_2Mods_TMT_IAA_20ppm_0.9Da	743.391	2.31	4.009	0.436	19/20	sp|Q61490|CD166_MOUSE	2	R.SSNTYTLTDVR.R	294	304	0	Alcam
14929	40.89	2616	470.279	470.279	3	14913	405165	m14910_hTg_Hippo_12_TrypLysC_2MC_2Mods_TMT_IAA_20ppm_0.9Da	470.278	1.3	3.168	0.237	21/24	sp|Q80TJ1|CAPS1_MOUSE	14	K.ERFEEIK.E	779	785	1	Cadps
14936	40.9	2621	487.243	487.243	3	14913	405165	m14910_hTg_Hippo_12_TrypLysC_2MC_2Mods_TMT_IAA_20ppm_0.9Da	487.243	0.72	2.25	0.446	17/36	sp|Q04447|KCRB_MOUSE	0	R.GFCLPPHCSR.G	139	148	0	Ckb
14943	40.92	2624	843.925	843.924	2	14913	405165	m14910_hTg_Hippo_12_TrypLysC_2MC_2Mods_TMT_IAA_20ppm_0.9Da	843.924	1.3	3.234	0.507	18/18	sp|Q80T41|GABR2_MOUSE	0	R.LYDTECDNAK.G	102	111	0	Gabbr2
14949	40.93	2627	493.265	493.265	3	14928	405165	m14910_hTg_Hippo_12_TrypLysC_2MC_2Mods_TMT_IAA_20ppm_0.9Da	493.264	1.25	1.798	0.361	26/40	sp|Q99K48|NONO_MOUSE	1	R.FACHSASLTVR.N	145	155	0	Nono
14950	40.93	2628	579.804	579.804	2	14928	405165	m14910_hTg_Hippo_12_TrypLysC_2MC_2Mods_TMT_IAA_20ppm_0.9Da	579.803	1.8	1.941	0.236	11/12	sp|Q8K221|ARFP2_MOUSE	0	R.LEYDAYR.T	233	239	0	Arfip2
14953	40.94	2630	553.299	553.299	2	14928	405165	m14910_hTg_Hippo_12_TrypLysC_2MC_2Mods_TMT_IAA_20ppm_0.9Da	553.297	3.54	1.986	0.102	11/12	sp|Q9QZ08|NAGK_MOUSE	2	R.INEMVDR.A	49	55	0	Nagk
14961	40.96	2633	619.332	619.332	2	14928	405165	m14910_hTg_Hippo_12_TrypLysC_2MC_2Mods_TMT_IAA_20ppm_0.9Da	619.332	0.76	1.992	0.288	13/14	sp|Q9R0M0|CELR2_MOUSE	2	K.PFCQVTTR.S	1364	1371	0	Celsr2
14967	40.98	2635	625.835	625.836	2	14945	405165	m14910_hTg_Hippo_12_TrypLysC_2MC_2Mods_TMT_IAA_20ppm_0.9Da	625.834	1.91	2.16	0.499	13/14	sp|Q99NB1|ACS2L_MOUSE	0	R.ELLETTCR.L	138	145	0	Acss1
14988	41.02	2647	516.799	516.798	2	14966	405165	m14910_hTg_Hippo_12_TrypLysC_2MC_2Mods_TMT_IAA_20ppm_0.9Da	516.798	1.14	1.907	0.075	11/12	sp|Q8C0D7|ING4_MOUSE	4	R.LDTDLAR.F	100	106	0	Ing4
14997	41.03	2651	696.36	696.359	2	14987	405165	m14910_hTg_Hippo_12_TrypLysC_2MC_2Mods_TMT_IAA_20ppm_0.9Da	696.359	0.97	2.759	0.334	14/16	sp|Q62261|SPTB2_MOUSE	2	R.ETWLSENQR.L	435	443	0	Sptbn1
14998	41.04	2652	521.594	521.594	3	14987	405165	m14910_hTg_Hippo_12_TrypLysC_2MC_2Mods_TMT_IAA_20ppm_0.9Da	521.593	1.17	3.681	0.589	29/40	sp|Q3UM45|PP1R7_MOUSE	1	R.DAEDVDLTHYR.I	78	88	0	Ppp1r7
15000	41.04	2653	720.71	721.044	3	14987	405165	m14910_hTg_Hippo_12_TrypLysC_2MC_2Mods_TMT_IAA_20ppm_0.9Da	720.708	2.33	4.723	0.564	32/76	sp|Q9JLM8|DCLK1_MOUSE	2	K.SPASTSSVNGTPGSQLSTPR.S	307	326	0	Dclk1
15006	41.06	2656	691.381	691.882	2	14987	405165	m14910_hTg_Hippo_12_TrypLysC_2MC_2Mods_TMT_IAA_20ppm_0.9Da	691.38	1.96	1.96	0.36	11/18	sp|Q8BLY2|SYTC2_MOUSE	0	K.VDTPTTTVYR.C	311	320	0	Tarsl2
15013	41.08	2660	569.282	569.283	2	14996	405165	m14910_hTg_Hippo_12_TrypLysC_2MC_2Mods_TMT_IAA_20ppm_0.9Da	569.282	0.73	2.296	0.435	13/14	sp|P97445|CAC1A_MOUSE	1	R.FGDEMPGR.Y	4	11	0	Cacna1a
15023	41.1	2665	608.888	608.889	2	15011	405165	m14910_hTg_Hippo_12_TrypLysC_2MC_2Mods_TMT_IAA_20ppm_0.9Da	608.887	2.22	2.15	0.338	12/12	sp|Q91YJ5|IF2M_MOUSE	3	R.SQLSPVK.T	80	86	0	Mtif2
15031	41.13	2669	661.875	661.875	2	15018	405165	m14910_hTg_Hippo_12_TrypLysC_2MC_2Mods_TMT_IAA_20ppm_0.9Da	661.873	2.37	2.143	0.367	14/14	sp|Q9QXS6|DREB_MOUSE	3	K.TDAAVEMK.R	166	173	0	Dbn1
15035	41.14	2670	594.38	594.38	2	15025	405165	m14910_hTg_Hippo_12_TrypLysC_2MC_2Mods_TMT_IAA_20ppm_0.9Da	594.379	1.26	1.781	0.273	12/12	tr|A2ALK6|A2ALK6_MOUSE	0	R.VNAQIGK.E	618	624	0	Epb4.1l4b
15046	41.17	2675	710.899	710.9	2	15034	405165	m14910_hTg_Hippo_12_TrypLysC_2MC_2Mods_TMT_IAA_20ppm_0.9Da	710.897	2.04	3.091	0.333	14/14	sp|Q69ZR2|HECD1_MOUSE	1	R.DLAEQCVK.V	118	125	0	Hectd1
15057	41.2	2680	680.367	680.367	2	15055	405165	m14910_hTg_Hippo_12_TrypLysC_2MC_2Mods_TMT_IAA_20ppm_0.9Da	680.366	1.24	2.16	0.345	12/16	sp|Q924C1|XPO5_MOUSE	1	R.NPCTEQILR.L	763	771	0	Xpo5
15064	41.22	2683	494.279	494.279	2	15056	405165	m14910_hTg_Hippo_12_TrypLysC_2MC_2Mods_TMT_IAA_20ppm_0.9Da	494.278	1.22	1.013	0.198	10/12	sp|Q9CQQ7|AT5F1_MOUSE	0	K.AQAQPIM.-	250	256	0	Atp5f1
15065	41.22	2684	629.346	629.847	2	15056	405165	m14910_hTg_Hippo_12_TrypLysC_2MC_2Mods_TMT_IAA_20ppm_0.9Da	629.345	1.73	2.07	0.541	15/16	sp|P68372|TBB4B_MOUSE	4	K.TAVCDIPPR.G	351	359	0	Tubb4b
15079	41.25	2690	504.618	504.618	3	15072	405165	m14910_hTg_Hippo_12_TrypLysC_2MC_2Mods_TMT_IAA_20ppm_0.9Da	504.617	1.4	4.513	0.494	35/44	sp|Q68FL4|SAHH3_MOUSE	6	K.GIVEESVTGVHR.L	333	344	0	Ahcyl2
15086	41.26	2694	760.428	760.429	2	15072	405165	m14910_hTg_Hippo_12_TrypLysC_2MC_2Mods_TMT_IAA_20ppm_0.9Da	760.427	1.52	1.692	0.325	13/22	sp|Q8VD37|SGIP1_MOUSE	2	R.ATPPPPPPPTYR.T	408	419	0	Sgip1
15091	41.28	2698	860.97	860.97	2	15077	405165	m14910_hTg_Hippo_12_TrypLysC_2MC_2Mods_TMT_IAA_20ppm_0.9Da	860.969	1.63	3.562	0.586	20/20	sp|Q3TCJ1|F175B_MOUSE	2	R.VVESCQAEVNK.L	233	243	0	Fam175b
15098	41.29	2700	530.787	530.787	2	15088	405165	m14910_hTg_Hippo_12_TrypLysC_2MC_2Mods_TMT_IAA_20ppm_0.9Da	530.787	1.16	2.106	0.349	12/12	sp|Q7TT50|MRCKB_MOUSE	0	K.LPEDMAR.F	172	178	0	Cdc42bpb
15103	41.3	2702	863.918	863.918	2	15097	405165	m14910_hTg_Hippo_12_TrypLysC_2MC_2Mods_TMT_IAA_20ppm_0.9Da	863.917	1.47	2.483	0.582	16/24	sp|P50396|GDIA_MOUSE	0	K.TFEGVDPQNTSM*R.D	157	169	0	Gdi1
15107	41.31	2704	768.367	768.367	3	15097	405165	m14910_hTg_Hippo_12_TrypLysC_2MC_2Mods_TMT_IAA_20ppm_0.9Da	768.367	0.64	4.525	0.681	32/68	sp|Q05793|PGBM_MOUSE	2	K.QPGEVCGPTHFQCVSTNR.C	363	380	0	Hspg2
15110	41.32	2705	638.88	638.88	2	15102	405165	m14910_hTg_Hippo_12_TrypLysC_2MC_2Mods_TMT_IAA_20ppm_0.9Da	638.879	1.17	2.21	0.248	12/12	sp|Q80UK0|SESD1_MOUSE	0	K.DVTIENK.E	456	462	0	Sestd1
15121	41.35	2711	623.875	623.874	2	15117	405165	m14910_hTg_Hippo_12_TrypLysC_2MC_2Mods_TMT_IAA_20ppm_0.9Da	623.874	0.88	2.551	0.364	14/14	sp|Q3UMT1|PP12C_MOUSE	1	R.GVDVEAAK.R	195	202	0	Ppp1r12c
15123	41.36	2712	716.926	716.925	2	15117	405165	m14910_hTg_Hippo_12_TrypLysC_2MC_2Mods_TMT_IAA_20ppm_0.9Da	716.924	1.94	3.104	0.329	14/14	tr|E9Q7G0|E9Q7G0_MOUSE	0	R.QQLETVEK.E	598	605	0	Numa1
15136	41.39	2718	1080.56	1081.06	2	15128	405165	m14910_hTg_Hippo_12_TrypLysC_2MC_2Mods_TMT_IAA_20ppm_0.9Da	1080.56	0.93	5.545	0.693	32/38	sp|Q9JLM8|DCLK1_MOUSE	2	K.SPASTSSVNGTPGSQLSTPR.S	307	326	0	Dclk1
15145	41.42	2721	767.055	767.391	3	15140	405165	m14910_hTg_Hippo_12_TrypLysC_2MC_2Mods_TMT_IAA_20ppm_0.9Da	767.054	1.53	4.099	0.633	41/84	sp|Q9WV60|GSK3B_MOUSE	1	R.IQAAASPPANATAASDTNAGDR.G	384	405	0	Gsk3b
15150	41.44	2722	714.377	714.878	2	15148	405165	m14910_hTg_Hippo_12_TrypLysC_2MC_2Mods_TMT_IAA_20ppm_0.9Da	714.376	1.57	2.535	0.393	16/16	tr|B9EJ86|B9EJ86_MOUSE	1	K.DDSSLSMSK.S	86	94	0	Osbpl8
15156	41.46	2724	768.367	768.701	3	15153	405165	m14910_hTg_Hippo_12_TrypLysC_2MC_2Mods_TMT_IAA_20ppm_0.9Da	768.367	0.84	5.612	0.665	34/68	sp|Q05793|PGBM_MOUSE	2	K.QPGEVCGPTHFQCVSTNR.C	363	380	0	Hspg2
15159	41.47	2725	704.387	704.387	2	15153	405165	m14910_hTg_Hippo_12_TrypLysC_2MC_2Mods_TMT_IAA_20ppm_0.9Da	704.386	1.69	2.068	0.469	17/22	sp|Q8K209|GPR56_MOUSE	0	K.LPISSGSTSSSR.I	675	686	0	Gpr56
15164	41.49	2728	571.349	571.349	2	15154	405165	m14910_hTg_Hippo_12_TrypLysC_2MC_2Mods_TMT_IAA_20ppm_0.9Da	571.348	1.74	2.422	0.3	15/16	sp|Q8CC86|PNCB_MOUSE	0	K.LVSVGGQPR.I	397	405	0	Naprt1
15169	41.5	2730	728.387	728.387	2	15163	405165	m14910_hTg_Hippo_12_TrypLysC_2MC_2Mods_TMT_IAA_20ppm_0.9Da	728.385	1.99	2.473	0.409	14/14	sp|P05201|AATC_MOUSE	1	R.WYNGTDNK.N	123	130	0	Got1
15170	41.5	2731	620.379	620.379	3	15163	405165	m14910_hTg_Hippo_12_TrypLysC_2MC_2Mods_TMT_IAA_20ppm_0.9Da	620.378	1.74	2.75	0.418	20/40	sp|Q8C0T5|SI1L1_MOUSE	1	R.DLQASPKPTSK.S	1503	1513	1	Sipa1l1
15174	41.51	2732	512.649	512.649	3	15168	405165	m14910_hTg_Hippo_12_TrypLysC_2MC_2Mods_TMT_IAA_20ppm_0.9Da	512.649	1.34	2.327	0.351	26/36	sp|Q8K400|STXB5_MOUSE	2	K.PVQTITPHGK.Q	273	282	0	Stxbp5
15175	41.51	2733	960.802	961.469	3	15168	405165	m14910_hTg_Hippo_12_TrypLysC_2MC_2Mods_TMT_IAA_20ppm_0.9Da	960.799	2.64	4.616	0.56	35/84	sp|Q6PAJ1|BCR_MOUSE	0	R.SPSQNSQQSFDSSSPPTPQCQK.R	371	392	0	Bcr
15185	41.54	2737	495.939	495.939	3	15178	405165	m14910_hTg_Hippo_12_TrypLysC_2MC_2Mods_TMT_IAA_20ppm_0.9Da	495.939	1.24	3.207	0.367	22/40	sp|P19157|GSTP1_MOUSE	1	K.AFLSSPEHVNR.P	192	202	0	Gstp1
15188	41.55	2738	960.801	961.134	3	15178	405165	m14910_hTg_Hippo_12_TrypLysC_2MC_2Mods_TMT_IAA_20ppm_0.9Da	960.799	2.22	4.581	0.623	37/84	sp|Q6PAJ1|BCR_MOUSE	0	R.SPSQNSQQSFDSSSPPTPQCQK.R	371	392	0	Bcr
15191	41.55	2740	629.346	629.346	2	15183	405165	m14910_hTg_Hippo_12_TrypLysC_2MC_2Mods_TMT_IAA_20ppm_0.9Da	629.345	1.87	2.035	0.452	14/16	sp|P68372|TBB4B_MOUSE	4	K.TAVCDIPPR.G	351	359	0	Tubb4b
15193	41.56	2742	960.801	961.471	3	15183	405165	m14910_hTg_Hippo_12_TrypLysC_2MC_2Mods_TMT_IAA_20ppm_0.9Da	960.799	2.02	4.686	0.624	40/84	sp|Q6PAJ1|BCR_MOUSE	0	R.SPSQNSQQSFDSSSPPTPQCQK.R	371	392	0	Bcr
15198	41.57	2743	484.97	485.304	3	15190	405165	m14910_hTg_Hippo_12_TrypLysC_2MC_2Mods_TMT_IAA_20ppm_0.9Da	484.969	1.16	2.026	0.259	17/36	sp|Q68FF6|GIT1_MOUSE	1	K.GTTPLHVAAK.A	167	176	0	Git1
15199	41.57	2744	521.594	521.929	3	15190	405165	m14910_hTg_Hippo_12_TrypLysC_2MC_2Mods_TMT_IAA_20ppm_0.9Da	521.593	1.02	3.274	0.542	27/40	sp|Q3UM45|PP1R7_MOUSE	1	R.DAEDVDLTHYR.I	78	88	0	Ppp1r7
15250	41.72	2766	509.791	509.791	2	15246	405165	m14910_hTg_Hippo_12_TrypLysC_2MC_2Mods_TMT_IAA_20ppm_0.9Da	509.79	1.14	1.899	0.092	12/12	sp|P00375|DYR_MOUSE	0	K.SLDDALR.L	93	99	0	Dhfr
15251	41.72	2767	529.294	529.294	3	15246	405165	m14910_hTg_Hippo_12_TrypLysC_2MC_2Mods_TMT_IAA_20ppm_0.9Da	529.293	1.33	3.614	0.389	29/40	sp|Q9CWX2|CIA30_MOUSE	1	K.AIRDEAIEHFR.R	86	96	1	Ndufaf1
15254	41.73	2768	616.37	616.37	2	15246	405165	m14910_hTg_Hippo_12_TrypLysC_2MC_2Mods_TMT_IAA_20ppm_0.9Da	616.369	2.31	2.135	0.17	11/12	sp|Q9D2N9|VP33A_MOUSE	0	K.DLPTEAK.K	281	287	0	Vps33a
15255	41.73	2769	579.649	579.648	3	15246	405165	m14910_hTg_Hippo_12_TrypLysC_2MC_2Mods_TMT_IAA_20ppm_0.9Da	579.647	3.37	2.776	0.423	25/48	sp|Q61595|KTN1_MOUSE	16	K.ACVAGTSDAEAVK.V	1080	1092	0	Ktn1
15258	41.74	2770	628.363	628.363	2	15246	405165	m14910_hTg_Hippo_12_TrypLysC_2MC_2Mods_TMT_IAA_20ppm_0.9Da	628.361	2.29	1.608	0.32	11/12	sp|P62748|HPCL1_MOUSE	13	K.M*VSSVMK.M	131	137	0	Hpcal1
15268	41.77	2774	616.37	616.871	2	15260	405165	m14910_hTg_Hippo_12_TrypLysC_2MC_2Mods_TMT_IAA_20ppm_0.9Da	616.369	2.35	2.033	0.209	10/12	sp|Q9D2N9|VP33A_MOUSE	0	K.DLPTEAK.K	281	287	0	Vps33a
15277	41.79	2779	454.255	454.255	3	15270	405165	m14910_hTg_Hippo_12_TrypLysC_2MC_2Mods_TMT_IAA_20ppm_0.9Da	454.254	0.89	2.444	0.389	17/24	sp|Q9JLV5|CUL3_MOUSE	1	R.VMHCLDK.S	248	254	0	Cul3
15283	41.81	2782	623.875	624.376	2	15275	405165	m14910_hTg_Hippo_12_TrypLysC_2MC_2Mods_TMT_IAA_20ppm_0.9Da	623.874	1.24	3.215	0.31	14/14	sp|Q3UMT1|PP12C_MOUSE	1	R.GVDVEAAK.R	195	202	0	Ppp1r12c
15287	41.83	2784	698.383	698.383	2	15282	405165	m14910_hTg_Hippo_12_TrypLysC_2MC_2Mods_TMT_IAA_20ppm_0.9Da	698.381	2.11	2.603	0.307	16/16	sp|Q62415|ASPP1_MOUSE	0	K.DSGMEGTLK.Q	410	418	0	Ppp1r13b
15291	41.84	2786	953.971	953.97	2	15282	405165	m14910_hTg_Hippo_12_TrypLysC_2MC_2Mods_TMT_IAA_20ppm_0.9Da	953.969	1.47	5.292	0.684	25/32	sp|Q3UGY8|BIG3_MOUSE	0	R.GSGCSCTAPTLSGPVAR.T	304	320	0	Arfgef3
15302	41.87	2790	861.936	862.438	2	15296	405165	m14910_hTg_Hippo_12_TrypLysC_2MC_2Mods_TMT_IAA_20ppm_0.9Da	861.934	2.3	3.588	0.519	21/24	sp|P24270|CATA_MOUSE	0	R.FNSANEDNVTQVR.T	432	444	0	Cat
15306	41.88	2792	953.971	954.474	2	15301	405165	m14910_hTg_Hippo_12_TrypLysC_2MC_2Mods_TMT_IAA_20ppm_0.9Da	953.969	1.32	5.061	0.626	25/32	sp|Q3UGY8|BIG3_MOUSE	0	R.GSGCSCTAPTLSGPVAR.T	304	320	0	Arfgef3
15311	41.9	2794	742.879	742.88	2	15309	405165	m14910_hTg_Hippo_12_TrypLysC_2MC_2Mods_TMT_IAA_20ppm_0.9Da	742.878	1.84	2.686	0.494	16/16	sp|P98156|VLDLR_MOUSE	3	R.SGECIDMSK.V	328	336	0	Vldlr
15316	41.91	2796	767.055	767.39	3	15310	405165	m14910_hTg_Hippo_12_TrypLysC_2MC_2Mods_TMT_IAA_20ppm_0.9Da	767.054	1.49	5.255	0.679	41/84	sp|Q9WV60|GSK3B_MOUSE	1	R.IQAAASPPANATAASDTNAGDR.G	384	405	0	Gsk3b
15321	41.93	2798	868.967	869.969	2	15315	405165	m14910_hTg_Hippo_12_TrypLysC_2MC_2Mods_TMT_IAA_20ppm_0.9Da	868.966	1.11	3.815	0.347	22/24	sp|Q61595|KTN1_MOUSE	16	K.ACVAGTSDAEAVK.V	1080	1092	0	Ktn1
15331	41.95	2802	608.315	608.316	2	15327	405165	m14910_hTg_Hippo_12_TrypLysC_2MC_2Mods_TMT_IAA_20ppm_0.9Da	608.314	2.39	2.276	0.43	13/14	tr|B1ART1|B1ART1_MOUSE	1	R.DAVFYTDR.Y	343	350	0	Vps13d
15341	41.99	2806	536.304	536.304	2	15337	405165	m14910_hTg_Hippo_12_TrypLysC_2MC_2Mods_TMT_IAA_20ppm_0.9Da	536.303	1.33	1.583	0.026	10/12	sp|Q6A0A9|F120A_MOUSE	0	K.IDNLDPR.G	757	763	0	FAM120A
15346	42	2808	708.383	708.383	2	15340	405165	m14910_hTg_Hippo_12_TrypLysC_2MC_2Mods_TMT_IAA_20ppm_0.9Da	708.382	1.68	2.093	0.309	12/12	sp|P21619|LMNB2_MOUSE	1	R.QQEYDFK.M	227	233	0	Lmnb2
15348	42.01	2810	584.315	584.315	2	15340	405165	m14910_hTg_Hippo_12_TrypLysC_2MC_2Mods_TMT_IAA_20ppm_0.9Da	584.314	1.62	2.075	0.46	13/14	sp|Q64727|VINC_MOUSE	0	R.DYLIDGSR.G	106	113	0	Vcl
15357	42.03	2813	669.871	669.871	2	15345	405165	m14910_hTg_Hippo_12_TrypLysC_2MC_2Mods_TMT_IAA_20ppm_0.9Da	669.871	0.66	1.966	0.366	14/14	sp|Q9QXS6|DREB_MOUSE	3	K.TDAAVEM*K.R	166	173	0	Dbn1
15365	42.05	2816	817.432	817.933	2	15361	405165	m14910_hTg_Hippo_12_TrypLysC_2MC_2Mods_TMT_IAA_20ppm_0.9Da	817.43	1.97	3.894	0.569	23/26	sp|Q8K285|FCHO1_MOUSE	0	R.AVACSSEAAAAQLR.A	364	377	0	Fcho1
15373	42.07	2820	480.806	480.806	2	15369	405165	m14910_hTg_Hippo_12_TrypLysC_2MC_2Mods_TMT_IAA_20ppm_0.9Da	480.806	1.3	1.479	0.061	10/12	sp|P11276|FINC_MOUSE	0	R.LTAGLTR.G	1028	1034	0	Fn1
15375	42.07	2822	537.795	537.795	2	15369	405165	m14910_hTg_Hippo_12_TrypLysC_2MC_2Mods_TMT_IAA_20ppm_0.9Da	537.794	1.52	1.874	0.11	10/12	sp|Q3UU96|MRCKA_MOUSE	4	R.LPEEMAR.F	173	179	0	Cdc42bpa
15381	42.08	2825	716.925	717.427	2	15372	405165	m14910_hTg_Hippo_12_TrypLysC_2MC_2Mods_TMT_IAA_20ppm_0.9Da	716.924	1.61	3.238	0.325	14/14	tr|E9Q7G0|E9Q7G0_MOUSE	0	R.QQLETVEK.E	598	605	0	Numa1
15422	42.2	2843	446.944	446.944	3	15419	405165	m14910_hTg_Hippo_12_TrypLysC_2MC_2Mods_TMT_IAA_20ppm_0.9Da	446.944	0.58	2.012	0.178	19/36	sp|Q8BNW9|KBTBB_MOUSE	0	R.RLQLPGAAQR.A	219	228	1	Kbtbd11
15429	42.22	2845	546.798	546.798	2	15425	405165	m14910_hTg_Hippo_12_TrypLysC_2MC_2Mods_TMT_IAA_20ppm_0.9Da	546.798	0.22	1.737	0.155	8/12	sp|Q9QYI5|DNJB2_MOUSE	1	R.SPEEVFR.E	98	104	0	Dnajb2
15433	42.23	2847	534.347	534.347	3	15428	405165	m14910_hTg_Hippo_12_TrypLysC_2MC_2Mods_TMT_IAA_20ppm_0.9Da	534.346	1.42	2.196	0.304	18/28	sp|Q8C0D5|ETUD1_MOUSE	0	R.ETITKPPK.V	694	701	1	Eftud1
15438	42.24	2849	650.7	651.032	3	15431	405165	m14910_hTg_Hippo_12_TrypLysC_2MC_2Mods_TMT_IAA_20ppm_0.9Da	650.698	1.59	4.182	0.266	33/44	sp|P46460|NSF_MOUSE	0	R.KLFADAEEEQRR.L	304	315	2	Nsf
15456	42.29	2856	653.366	653.366	2	15446	405165	m14910_hTg_Hippo_12_TrypLysC_2MC_2Mods_TMT_IAA_20ppm_0.9Da	653.364	2.34	2.891	0.455	17/18	tr|E9PVZ8|E9PVZ8_MOUSE	1	R.STLAAVTEER.D	738	747	0	Golgb1
15477	42.36	2864	669.871	670.372	2	15473	405165	m14910_hTg_Hippo_12_TrypLysC_2MC_2Mods_TMT_IAA_20ppm_0.9Da	669.871	0.13	1.637	0.18	14/14	sp|Q9QXS6|DREB_MOUSE	3	K.TDAAVEM*K.R	166	173	0	Dbn1
15486	42.39	2867	666.402	666.402	2	15480	405165	m14910_hTg_Hippo_12_TrypLysC_2MC_2Mods_TMT_IAA_20ppm_0.9Da	666.4	1.82	3.72	0.331	16/16	sp|O55042|SYUA_MOUSE	2	K.EGVVAAAEK.T	13	21	0	Snca
15492	42.4	2871	566.011	566.011	3	15485	405165	m14910_hTg_Hippo_12_TrypLysC_2MC_2Mods_TMT_IAA_20ppm_0.9Da	566.01	1.57	2.598	0.322	21/40	sp|Q9WTS4|TEN1_MOUSE	1	R.KPPPTVDSLQR.R	208	218	1	Tenm1
15505	42.43	2878	655.873	655.874	2	15499	405165	m14910_hTg_Hippo_12_TrypLysC_2MC_2Mods_TMT_IAA_20ppm_0.9Da	655.871	2.93	2.536	0.269	12/12	sp|Q60676|PPP5_MOUSE	1	K.DYENAIK.F	43	49	0	Ppp5c
15519	42.47	2883	817.877	817.878	2	15511	405165	m14910_hTg_Hippo_12_TrypLysC_2MC_2Mods_TMT_IAA_20ppm_0.9Da	817.874	2.56	3.377	0.703	20/24	sp|Q9QZB0|RGS17_MOUSE	1	K.AFVESTTSCTSES.-	198	210	0	Rgs17
15535	42.53	2890	615.339	615.672	3	15532	405165	m14910_hTg_Hippo_12_TrypLysC_2MC_2Mods_TMT_IAA_20ppm_0.9Da	615.338	1.21	2.149	0.294	20/44	sp|Q6PIE5|AT1A2_MOUSE	2	R.EDSPQSHVLVM*K.G	494	505	0	Atp1a2
15558	42.59	2901	729.915	729.914	2	15545	405165	m14910_hTg_Hippo_12_TrypLysC_2MC_2Mods_TMT_IAA_20ppm_0.9Da	729.914	1.37	2.778	0.437	17/18	sp|Q8VD63|TSYL4_MOUSE	0	R.GLEDAPSPSK.G	81	90	0	Tspyl4
15574	42.64	2908	542.26	542.261	4	15568	405165	m14910_hTg_Hippo_12_TrypLysC_2MC_2Mods_TMT_IAA_20ppm_0.9Da	542.26	0.47	3.837	0.662	34/78	sp|O08663|MAP2_MOUSE	3	K.GVVHDDMECSHYMK.N	372	385	0	Metap2
15589	42.69	2916	410.91	410.909	3	15586	405165	m14910_hTg_Hippo_12_TrypLysC_2MC_2Mods_TMT_IAA_20ppm_0.9Da	410.91	-1.22	3.193	0.308	24/32	tr|Q8JZU2|Q8JZU2_MOUSE	0	R.SHGVLGLYR.G	77	85	0	Slc25a1
15610	42.75	2926	634.989	634.99	3	15603	405165	m14910_hTg_Hippo_12_TrypLysC_2MC_2Mods_TMT_IAA_20ppm_0.9Da	634.99	-0.41	2.499	0.476	28/64	sp|Q9QY01|ULK2_MOUSE	0	R.VGSCSPVPGDTVQTGGR.R	449	465	0	Ulk2
15613	42.76	2927	513.548	513.548	4	15603	405165	m14910_hTg_Hippo_12_TrypLysC_2MC_2Mods_TMT_IAA_20ppm_0.9Da	513.548	-0.58	2.668	0.589	32/96	sp|A2ALU4|SHRM2_MOUSE	2	R.ARPPEPRPPSTPAPPVR.D	1144	1160	2	Shroom2
15625	42.79	2933	645.38	645.379	3	15616	405165	m14910_hTg_Hippo_12_TrypLysC_2MC_2Mods_TMT_IAA_20ppm_0.9Da	645.379	1.25	3.833	0.481	30/52	sp|Q5PR69|K1211_MOUSE	3	K.KPASPPLPAGQQER.P	1013	1026	1	Kiaa1211
15654	42.88	2946	923.503	923.504	2	15650	405165	m14910_hTg_Hippo_12_TrypLysC_2MC_2Mods_TMT_IAA_20ppm_0.9Da	923.502	1.57	3.018	0.573	19/24	sp|Q8BI84|MIA3_MOUSE	2	K.GLVQPESQSEDAK.S	462	474	0	Mia3
15659	42.9	2948	516.835	516.835	2	15653	405165	m14910_hTg_Hippo_12_TrypLysC_2MC_2Mods_TMT_IAA_20ppm_0.9Da	516.834	0.35	2.016	0.321	11/12	sp|Q8CGY8|OGT1_MOUSE	1	R.TIIVTTR.S	826	832	0	Ogt
15660	42.9	2950	615.338	616.006	3	15653	405165	m14910_hTg_Hippo_12_TrypLysC_2MC_2Mods_TMT_IAA_20ppm_0.9Da	615.338	0.55	1.899	0.292	19/44	sp|Q6PIE5|AT1A2_MOUSE	2	R.EDSPQSHVLVM*K.G	494	505	0	Atp1a2
15663	42.91	2952	564.004	564.004	3	15653	405165	m14910_hTg_Hippo_12_TrypLysC_2MC_2Mods_TMT_IAA_20ppm_0.9Da	564.004	0.37	3.19	0.475	25/56	sp|A2AJA9|CI172_MOUSE	1	K.VALAAGSPTRPPPAR.G	848	862	1	Gm996
15669	42.92	2954	869.766	870.101	3	15653	405165	m14910_hTg_Hippo_12_TrypLysC_2MC_2Mods_TMT_IAA_20ppm_0.9Da	869.765	0.3	3.146	0.475	34/80	sp|P63005|LIS1_MOUSE	1	R.M*VRPNQDGTLIASCSNDQTVR.V	239	259	1	Pafah1b1
15674	42.93	2956	846.456	846.456	2	15658	405165	m14910_hTg_Hippo_12_TrypLysC_2MC_2Mods_TMT_IAA_20ppm_0.9Da	846.456	0.11	3.263	0.574	21/22	sp|Q5SW19|CLU_MOUSE	2	R.AVEDMGSPQTAK.E	1294	1305	0	Cluh
15675	42.94	2957	487.243	487.243	3	15658	405165	m14910_hTg_Hippo_12_TrypLysC_2MC_2Mods_TMT_IAA_20ppm_0.9Da	487.243	0.09	2.92	0.528	25/36	sp|Q04447|KCRB_MOUSE	0	R.GFCLPPHCSR.G	139	148	0	Ckb
15687	42.97	2962	688.385	688.385	2	15673	405165	m14910_hTg_Hippo_12_TrypLysC_2MC_2Mods_TMT_IAA_20ppm_0.9Da	688.386	-1.48	2.116	0.317	14/14	sp|Q810U3|NFASC_MOUSE	2	R.MPEDQVAK.R	527	534	0	Nfasc
15692	42.98	2964	751.435	751.436	2	15686	405165	m14910_hTg_Hippo_12_TrypLysC_2MC_2Mods_TMT_IAA_20ppm_0.9Da	751.435	0.51	2.471	0.487	19/20	sp|P41105|RL28_MOUSE	0	K.TVGVEPAADGK.G	48	58	0	Rpl28
15693	42.99	2965	412.906	412.907	3	15686	405165	m14910_hTg_Hippo_12_TrypLysC_2MC_2Mods_TMT_IAA_20ppm_0.9Da	412.907	-0.22	1.973	0.159	22/32	sp|P63328|PP2BA_MOUSE	1	K.AVPFPPSHR.L	20	28	0	Ppp3ca
15695	42.99	2966	698.862	698.862	2	15686	405165	m14910_hTg_Hippo_12_TrypLysC_2MC_2Mods_TMT_IAA_20ppm_0.9Da	698.861	0.62	2.13	0.248	13/14	sp|Q60751|IGF1R_MOUSE	1	K.MCPSVCGK.R	214	221	0	Igf1r
15698	43	2967	801.406	801.657	4	15686	405165	m14910_hTg_Hippo_12_TrypLysC_2MC_2Mods_TMT_IAA_20ppm_0.9Da	801.405	1.01	6.085	0.556	49/138	sp|Q8JZS0|LIN7A_MOUSE	1	R.QQQQLLIQQQQQQQQQQPQQNHMS.-	210	233	0	Lin7a
15706	43.02	2972	587.882	587.882	2	15686	405165	m14910_hTg_Hippo_12_TrypLysC_2MC_2Mods_TMT_IAA_20ppm_0.9Da	587.882	0.23	1.116	0.213	10/12	sp|Q9JHU4|DYHC1_MOUSE	0	K.AINTAVK.S	4081	4087	0	Dync1h1
15707	43.03	2973	860.439	860.439	2	15686	405165	m14910_hTg_Hippo_12_TrypLysC_2MC_2Mods_TMT_IAA_20ppm_0.9Da	860.439	0.06	3.868	0.51	22/24	sp|P05064|ALDOA_MOUSE	7	R.LQSIGTENTEENR.R	44	56	0	Aldoa
15723	43.07	2980	497.252	497.251	3	15712	405165	m14910_hTg_Hippo_12_TrypLysC_2MC_2Mods_TMT_IAA_20ppm_0.9Da	497.252	-0.2	2.15	0.455	19/36	sp|Q3UHC7|DAB2P_MOUSE	8	R.CGDNEHLIFR.E	404	413	0	Dab2ip
15727	43.09	2982	650.898	650.897	2	15712	405165	m14910_hTg_Hippo_12_TrypLysC_2MC_2Mods_TMT_IAA_20ppm_0.9Da	650.898	0.79	2.333	0.322	14/14	tr|F8VQA4|F8VQA4_MOUSE	0	K.AEAVVEPK.V	835	842	0	Pam
15741	43.13	2990	722.415	722.415	2	15721	405165	m14910_hTg_Hippo_12_TrypLysC_2MC_2Mods_TMT_IAA_20ppm_0.9Da	722.414	1.01	2.866	0.366	18/18	sp|P13707|GPDA_MOUSE	1	K.GVDEGPNGLK.L	121	130	0	Gpd1
15746	43.15	2993	472.591	472.924	3	15721	405165	m14910_hTg_Hippo_12_TrypLysC_2MC_2Mods_TMT_IAA_20ppm_0.9Da	472.591	0.22	2.893	0.318	20/24	sp|P21619|LMNB2_MOUSE	1	R.QQEYDFK.M	227	233	0	Lmnb2
15761	43.19	3000	594.379	594.38	2	15753	405165	m14910_hTg_Hippo_12_TrypLysC_2MC_2Mods_TMT_IAA_20ppm_0.9Da	594.379	0.11	2.794	0.078	14/14	sp|P61979|HNRPK_MOUSE	10	K.NAGAVIGK.G	53	60	0	Hnrnpk
15782	43.24	3010	661.874	661.874	2	15760	405165	m14910_hTg_Hippo_12_TrypLysC_2MC_2Mods_TMT_IAA_20ppm_0.9Da	661.873	0.91	2.301	0.321	14/14	sp|Q9QXS6|DREB_MOUSE	3	K.TDAAVEMK.R	166	173	0	Dbn1
15783	43.24	3011	578.993	578.993	3	15760	405165	m14910_hTg_Hippo_12_TrypLysC_2MC_2Mods_TMT_IAA_20ppm_0.9Da	578.993	0.02	3.584	0.382	27/40	sp|Q60902|EP15R_MOUSE	3	K.TQIQSQESDLK.S	480	490	0	Eps15l1
15789	43.26	3014	800.042	800.376	3	15760	405165	m14910_hTg_Hippo_12_TrypLysC_2MC_2Mods_TMT_IAA_20ppm_0.9Da	800.041	1.27	4.781	0.705	38/72	sp|O70305|ATX2_MOUSE	5	K.DSFIDSSSSSSNCTSGSSK.T	811	829	0	Atxn2
15794	43.27	3017	757.951	757.951	2	15781	405165	m14910_hTg_Hippo_12_TrypLysC_2MC_2Mods_TMT_IAA_20ppm_0.9Da	757.951	0.77	2.745	0.537	15/18	sp|Q80W00|PP1RA_MOUSE	1	K.PLNTAPNTTK.E	265	274	0	Ppp1r10
15798	43.28	3019	760.917	760.916	2	15781	405165	m14910_hTg_Hippo_12_TrypLysC_2MC_2Mods_TMT_IAA_20ppm_0.9Da	760.917	0.42	2.57	0.534	17/22	sp|Q8VEE1|LMCD1_MOUSE	0	R.QPVTGTEGALYR.R	142	153	0	Lmcd1
15819	43.35	3030	782.405	782.405	2	15792	405165	m14910_hTg_Hippo_12_TrypLysC_2MC_2Mods_TMT_IAA_20ppm_0.9Da	782.404	1.69	3.114	0.5	17/22	sp|P42128|FOXK1_MOUSE	0	R.SSGLQTPECLSR.E	417	428	0	Foxk1
15823	43.36	3032	647.657	648.324	3	15792	405165	m14910_hTg_Hippo_12_TrypLysC_2MC_2Mods_TMT_IAA_20ppm_0.9Da	647.656	1.17	3.316	0.516	30/64	sp|Q80U28|MADD_MOUSE	22	K.SQMSADSGVSLTSASQR.T	1156	1172	0	Madd
15829	43.38	3034	863.918	863.918	2	15813	405165	m14910_hTg_Hippo_12_TrypLysC_2MC_2Mods_TMT_IAA_20ppm_0.9Da	863.917	1.12	2.446	0.602	19/24	sp|P50396|GDIA_MOUSE	0	K.TFEGVDPQNTSM*R.D	157	169	0	Gdi1
15830	43.38	3036	560.343	560.343	3	15813	405165	m14910_hTg_Hippo_12_TrypLysC_2MC_2Mods_TMT_IAA_20ppm_0.9Da	560.342	0.57	2.421	0.297	18/28	sp|Q68FD5|CLH1_MOUSE	2	K.QSVELCKK.D	1523	1530	1	Cltc
15842	43.41	3043	492.965	492.965	3	15813	405165	m14910_hTg_Hippo_12_TrypLysC_2MC_2Mods_TMT_IAA_20ppm_0.9Da	492.964	0.33	3.719	0.403	25/40	sp|P60202|MYPR_MOUSE	0	K.GLSATVTGGQK.G	112	122	0	Plp1
15846	43.42	3045	698.976	698.976	3	15813	405165	m14910_hTg_Hippo_12_TrypLysC_2MC_2Mods_TMT_IAA_20ppm_0.9Da	698.975	1.42	3.213	0.703	30/52	sp|Q9JJZ4|UB2J1_MOUSE	2	K.SQDFCCEGCGSAMK.D	144	157	0	Ube2j1
15850	43.42	3046	653.885	653.885	2	15828	405165	m14910_hTg_Hippo_12_TrypLysC_2MC_2Mods_TMT_IAA_20ppm_0.9Da	653.885	1.23	2.408	0.154	14/14	sp|A2AHC3|CAMP1_MOUSE	0	K.EGLDTSVK.E	1180	1187	0	Camsap1
15852	43.43	3048	690.396	690.397	2	15828	405165	m14910_hTg_Hippo_12_TrypLysC_2MC_2Mods_TMT_IAA_20ppm_0.9Da	690.396	0.48	2.676	0.491	14/20	sp|Q7TPM1|PRC2B_MOUSE	2	K.VSPPENGPVVR.K	561	571	0	Prrc2b
15857	43.44	3050	713.401	713.401	2	15828	405165	m14910_hTg_Hippo_12_TrypLysC_2MC_2Mods_TMT_IAA_20ppm_0.9Da	713.4	1.02	2.41	0.417	16/16	tr|B2RQG2|B2RQG2_MOUSE	0	R.YGVAANNMK.Q	1277	1285	0	Phf3
15860	43.45	3051	639.397	639.398	2	15828	405165	m14910_hTg_Hippo_12_TrypLysC_2MC_2Mods_TMT_IAA_20ppm_0.9Da	639.395	2.6	2.164	0.076	13/14	sp|Q9QUR8|SEM7A_MOUSE	0	R.TVNIGSTK.G	107	114	0	Sema7a
15868	43.47	3055	704.925	704.926	2	15828	405165	m14910_hTg_Hippo_12_TrypLysC_2MC_2Mods_TMT_IAA_20ppm_0.9Da	704.924	1.51	1.43	0.081	15/18	sp|Q8BPN8|DMXL2_MOUSE	4	R.TISVSGSTAK.D	1397	1406	0	Dmxl2
15871	43.48	3057	727.353	727.687	3	15849	405165	m14910_hTg_Hippo_12_TrypLysC_2MC_2Mods_TMT_IAA_20ppm_0.9Da	727.352	1.44	5.642	0.792	38/64	sp|Q8C0T5|SI1L1_MOUSE	1	R.AHNPCTESVCYSVAVTR.S	741	757	0	Sipa1l1
15875	43.49	3059	746.942	746.942	2	15849	405165	m14910_hTg_Hippo_12_TrypLysC_2MC_2Mods_TMT_IAA_20ppm_0.9Da	746.94	1.63	3.609	0.356	18/18	sp|Q8VHR5|P66B_MOUSE	0	R.SISQSISGQK.-	585	594	0	Gatad2b
15880	43.51	3063	789.379	789.379	3	15849	405165	m14910_hTg_Hippo_12_TrypLysC_2MC_2Mods_TMT_IAA_20ppm_0.9Da	789.378	1.76	5.144	0.612	35/72	sp|Q60930|VDAC2_MOUSE	3	K.SCSGVEFSTSGSSNTDTGK.V	47	65	0	Vdac2
15888	43.53	3066	643.868	643.868	2	15870	405165	m14910_hTg_Hippo_12_TrypLysC_2MC_2Mods_TMT_IAA_20ppm_0.9Da	643.867	1.45	2.412	0.279	15/16	sp|Q9JKY5|HIP1R_MOUSE	0	K.ALVDNEQLR.H	405	413	0	Hip1r
15890	43.53	3068	610.337	610.337	2	15870	405165	m14910_hTg_Hippo_12_TrypLysC_2MC_2Mods_TMT_IAA_20ppm_0.9Da	610.337	0.68	1.789	0.364	12/14	sp|P49070|CAMLG_MOUSE	0	K.LLMNSEQR.I	34	41	0	Camlg
15895	43.55	3070	662.365	662.365	2	15870	405165	m14910_hTg_Hippo_12_TrypLysC_2MC_2Mods_TMT_IAA_20ppm_0.9Da	662.365	0.4	1.687	0.198	12/12	sp|O54941|SMCE1_MOUSE	1	K.VEVDM*EK.I	278	284	0	Smarce1
15902	43.57	3073	869.767	870.101	3	15870	405165	m14910_hTg_Hippo_12_TrypLysC_2MC_2Mods_TMT_IAA_20ppm_0.9Da	869.765	1.72	3.199	0.334	27/80	sp|P63005|LIS1_MOUSE	1	R.M*VRPNQDGTLIASCSNDQTVR.V	239	259	1	Pafah1b1
15903	43.57	3074	741.407	741.407	2	15870	405165	m14910_hTg_Hippo_12_TrypLysC_2MC_2Mods_TMT_IAA_20ppm_0.9Da	741.406	1.98	2.098	0.143	14/14	tr|E9PY46|E9PY46_MOUSE	1	R.TTYYNYAK.H	903	910	0	Ift140
15910	43.6	3078	522.996	522.996	3	15887	405165	m14910_hTg_Hippo_12_TrypLysC_2MC_2Mods_TMT_IAA_20ppm_0.9Da	522.996	0.83	3.132	0.501	18/32	sp|P47757|CAPZB_MOUSE	5	R.RLPPQQIEK.N	15	23	1	Capzb
15925	43.65	3085	676.386	676.386	2	15887	405165	m14910_hTg_Hippo_12_TrypLysC_2MC_2Mods_TMT_IAA_20ppm_0.9Da	676.385	1.2	2.398	0.355	12/12	sp|Q6ZQ58|LARP1_MOUSE	1	K.QEVENFK.K	681	687	0	Larp1
15930	43.66	3087	682.903	682.903	2	15908	405165	m14910_hTg_Hippo_12_TrypLysC_2MC_2Mods_TMT_IAA_20ppm_0.9Da	682.902	1.3	2.832	0.377	14/14	sp|Q8VE80|THOC3_MOUSE	0	K.CIATVNTK.G	134	141	0	Thoc3
15934	43.67	3089	511.048	511.047	4	15908	405165	m14910_hTg_Hippo_12_TrypLysC_2MC_2Mods_TMT_IAA_20ppm_0.9Da	511.048	0.51	2.875	0.378	27/60	sp|Q9D7N6|RM30_MOUSE	0	K.VFQPKPEDHEK.Y	45	55	1	Mrpl30
15939	43.69	3092	621.983	621.983	3	15908	405165	m14910_hTg_Hippo_12_TrypLysC_2MC_2Mods_TMT_IAA_20ppm_0.9Da	621.983	0.64	1.815	0.157	20/40	sp|Q8VIJ6|SFPQ_MOUSE	0	R.MEELHSQEM*QK.R	541	551	0	Sfpq
15946	43.71	3096	785.381	785.382	2	15908	405165	m14910_hTg_Hippo_12_TrypLysC_2MC_2Mods_TMT_IAA_20ppm_0.9Da	785.38	1.61	3.587	0.507	18/20	sp|Q69ZU6|THS7A_MOUSE	3	K.SADLSFCQQER.L	326	336	0	Thsd7a
15947	43.72	3097	630.993	631.327	3	15908	405165	m14910_hTg_Hippo_12_TrypLysC_2MC_2Mods_TMT_IAA_20ppm_0.9Da	630.993	1	2.926	0.383	22/48	sp|Q9ET80|JPH1_MOUSE	0	K.NPASNDTCPSLEK.E	618	630	0	Jph1
15952	43.73	3099	678.701	679.036	3	15929	405165	m14910_hTg_Hippo_12_TrypLysC_2MC_2Mods_TMT_IAA_20ppm_0.9Da	678.7	0.88	4.251	0.581	40/56	sp|Q8C437|PEX5R_MOUSE	5	K.KADGSDLISADAEQR.A	81	95	1	Pex5l
15955	43.73	3101	705.406	705.407	2	15929	405165	m14910_hTg_Hippo_12_TrypLysC_2MC_2Mods_TMT_IAA_20ppm_0.9Da	705.406	1.09	2.579	0.329	14/14	sp|P05064|ALDOA_MOUSE	3	K.AAQEEYIK.R	323	330	0	Aldoa
15958	43.74	3102	537.312	537.312	2	15929	405165	m14910_hTg_Hippo_12_TrypLysC_2MC_2Mods_TMT_IAA_20ppm_0.9Da	537.311	1.11	2.316	0.149	12/12	sp|Q8CHS8|VP37A_MOUSE	2	K.NIEELAR.K	275	281	0	Vps37a
15967	43.76	3106	733.891	733.891	2	15929	405165	m14910_hTg_Hippo_12_TrypLysC_2MC_2Mods_TMT_IAA_20ppm_0.9Da	733.891	0.25	2.445	0.315	15/16	sp|Q99MU3|DSRAD_MOUSE	4	K.QMAAEEAMK.A	623	631	0	Adar
15968	43.76	3107	598.636	598.636	3	15929	405165	m14910_hTg_Hippo_12_TrypLysC_2MC_2Mods_TMT_IAA_20ppm_0.9Da	598.635	1.81	1.852	0.302	22/56	sp|Q3UH60|DIP2B_MOUSE	0	R.SSLM*DTADGVPVNSR.V	255	269	0	Dip2b
15973	43.77	3110	728.063	728.063	3	15950	405165	m14910_hTg_Hippo_12_TrypLysC_2MC_2Mods_TMT_IAA_20ppm_0.9Da	728.062	1.17	4.383	0.603	30/64	sp|Q9QXS1|PLEC_MOUSE	17	R.RQEQIQAVPIANCQAAR.E	1374	1390	1	Plec
15977	43.78	3113	860.943	860.943	2	15950	405165	m14910_hTg_Hippo_12_TrypLysC_2MC_2Mods_TMT_IAA_20ppm_0.9Da	860.942	0.97	3.715	0.494	22/22	sp|Q68ED2|GRM7_MOUSE	1	R.GVCPEMEQAGGK.K	435	446	0	Grm7
15983	43.8	3116	822.911	822.911	2	15950	405165	m14910_hTg_Hippo_12_TrypLysC_2MC_2Mods_TMT_IAA_20ppm_0.9Da	822.91	1.37	2.086	0.009	15/16	sp|Q9QYC0|ADDA_MOUSE	5	R.QDFNM*MEQK.K	47	55	0	Add1
15993	43.82	3120	654.833	654.833	2	15971	405165	m14910_hTg_Hippo_12_TrypLysC_2MC_2Mods_TMT_IAA_20ppm_0.9Da	654.832	0.91	2.202	0.421	14/16	sp|Q6P4T2|U520_MOUSE	0	R.CQLPDGSFR.R	428	436	0	Snrnp200
15994	43.83	3121	494.611	494.611	3	15971	405165	m14910_hTg_Hippo_12_TrypLysC_2MC_2Mods_TMT_IAA_20ppm_0.9Da	494.611	0.53	1.956	0.217	19/28	sp|Q61120|SHC3_MOUSE	0	K.QYLQCPSK.V	187	194	0	Shc3
16003	43.85	3125	504.618	504.618	3	15971	405165	m14910_hTg_Hippo_12_TrypLysC_2MC_2Mods_TMT_IAA_20ppm_0.9Da	504.617	0.83	2.969	0.372	24/44	sp|Q68FL4|SAHH3_MOUSE	6	K.GIVEESVTGVHR.L	333	344	0	Ahcyl2
16007	43.86	3127	651.027	651.027	3	15971	405165	m14910_hTg_Hippo_12_TrypLysC_2MC_2Mods_TMT_IAA_20ppm_0.9Da	651.027	1.41	3.038	0.373	23/48	sp|Q9JMC3|DNJA4_MOUSE	1	K.RDIYDQGGEQAIK.E	61	73	1	Dnaja4
16016	43.88	3133	615.379	615.379	2	15992	405165	m14910_hTg_Hippo_12_TrypLysC_2MC_2Mods_TMT_IAA_20ppm_0.9Da	615.379	0.68	2.256	0.289	12/12	sp|Q9D7M1|GID8_MOUSE	0	K.GVIEEPK.-	222	228	0	Gid8
16021	43.89	3136	778.933	778.933	2	15992	405165	m14910_hTg_Hippo_12_TrypLysC_2MC_2Mods_TMT_IAA_20ppm_0.9Da	778.932	1.62	3.598	0.45	16/16	sp|P20491|FCERG_MOUSE	0	R.SQETYETLK.H	72	80	0	Fcer1g
16033	43.92	3141	578.379	578.379	2	16013	405165	m14910_hTg_Hippo_12_TrypLysC_2MC_2Mods_TMT_IAA_20ppm_0.9Da	578.379	0.22	1.698	0.256	10/12	sp|Q9ERU9|RBP2_MOUSE	0	K.AVVSPPK.F	2345	2351	0	Ranbp2
16034	43.92	3142	695.394	695.393	2	16013	405165	m14910_hTg_Hippo_12_TrypLysC_2MC_2Mods_TMT_IAA_20ppm_0.9Da	695.394	-0.63	2.443	0.291	14/14	sp|Q8BX70|VP13C_MOUSE	2	K.EVQAMPEK.Q	1054	1061	0	Vps13c
16042	43.94	3146	713.372	713.373	2	16013	405165	m14910_hTg_Hippo_12_TrypLysC_2MC_2Mods_TMT_IAA_20ppm_0.9Da	713.371	1.38	2.841	0.431	13/16	sp|O09126|SEM4D_MOUSE	0	K.QTECLNYIR.V	105	113	0	Sema4d
16045	43.95	3147	682.888	682.887	2	16013	405165	m14910_hTg_Hippo_12_TrypLysC_2MC_2Mods_TMT_IAA_20ppm_0.9Da	682.887	0.57	2.412	0.316	14/14	sp|Q60649|CLPB_MOUSE	1	R.ITVEDSDK.H	621	628	0	Clpb
16056	43.98	3152	482.793	482.793	2	16028	405165	m14910_hTg_Hippo_12_TrypLysC_2MC_2Mods_TMT_IAA_20ppm_0.9Da	482.793	0.21	1.988	0.184	11/12	sp|P11798|KCC2A_MOUSE	26	K.GAFSVVR.R	22	28	0	Camk2a
16088	44.07	3169	506.308	506.308	3	16066	405165	m14910_hTg_Hippo_12_TrypLysC_2MC_2Mods_TMT_IAA_20ppm_0.9Da	506.308	0.59	3.657	0.271	23/32	sp|Q60899|ELAV2_MOUSE	17	K.RIEAEEAIK.G	176	184	1	Elavl2
16102	44.1	3176	513.965	513.964	3	16066	405165	m14910_hTg_Hippo_12_TrypLysC_2MC_2Mods_TMT_IAA_20ppm_0.9Da	513.964	0.68	2.247	0.302	20/36	sp|P26638|SYSC_MOUSE	1	K.PAPIDQEPSK.K	473	482	0	Sars
16106	44.11	3178	729.915	730.415	2	16066	405165	m14910_hTg_Hippo_12_TrypLysC_2MC_2Mods_TMT_IAA_20ppm_0.9Da	729.914	1.62	3.022	0.423	16/18	sp|P54869|HMCS2_MOUSE	0	K.DASPGSPLEK.L	428	437	0	Hmgcs2
16110	44.12	3181	637.364	637.365	2	16087	405165	m14910_hTg_Hippo_12_TrypLysC_2MC_2Mods_TMT_IAA_20ppm_0.9Da	637.363	1.19	1.691	0.159	11/12	sp|Q91VH2|SNX9_MOUSE	0	K.SSSPYFK.D	173	179	0	Snx9
16113	44.13	3182	587.368	587.703	3	16087	405165	m14910_hTg_Hippo_12_TrypLysC_2MC_2Mods_TMT_IAA_20ppm_0.9Da	587.368	0.15	3.68	0.343	20/32	sp|P17182|ENOA_MOUSE	1	K.KVNVVEQEK.I	81	89	1	Eno1
16121	44.15	3186	674.015	674.015	3	16087	405165	m14910_hTg_Hippo_12_TrypLysC_2MC_2Mods_TMT_IAA_20ppm_0.9Da	674.015	1.1	4.927	0.545	35/64	sp|Q9QXL1|KI21B_MOUSE	2	K.IHEDANGGIYTTGVTSR.L	176	192	0	Kif21b
16122	44.15	3187	595.653	595.653	3	16087	405165	m14910_hTg_Hippo_12_TrypLysC_2MC_2Mods_TMT_IAA_20ppm_0.9Da	595.653	1.08	2.638	0.321	29/48	sp|P70451|FER_MOUSE	3	R.QEDGGVYSSSGLK.Q	709	721	0	Fer
16125	44.16	3188	659.394	659.895	2	16087	405165	m14910_hTg_Hippo_12_TrypLysC_2MC_2Mods_TMT_IAA_20ppm_0.9Da	659.393	1.59	1.456	0.212	10/14	sp|Q8VDD5|MYH9_MOUSE	0	R.GELANEVK.A	1227	1234	0	Myh9
16138	44.19	3194	560.814	560.814	2	16108	405165	m14910_hTg_Hippo_12_TrypLysC_2MC_2Mods_TMT_IAA_20ppm_0.9Da	560.814	0.91	1.781	0.191	9/12	sp|Q60714|S27A1_MOUSE	0	R.YVPLDER.V	628	634	0	Slc27a1
16139	44.19	3195	908.503	908.504	2	16108	405165	m14910_hTg_Hippo_12_TrypLysC_2MC_2Mods_TMT_IAA_20ppm_0.9Da	908.502	1.25	4.88	0.448	20/20	tr|H3BJD0|H3BJD0_MOUSE	4	K.NQLQQNIEENK.E	739	749	0	Ppp1r9a
16142	44.2	3197	549.985	549.984	3	16108	405165	m14910_hTg_Hippo_12_TrypLysC_2MC_2Mods_TMT_IAA_20ppm_0.9Da	549.984	0.66	2.506	0.309	18/44	sp|Q8R550|SH3K1_MOUSE	5	K.IPPERPETLPNR.T	408	419	1	Sh3kbp1
16155	44.24	3204	708.899	708.899	2	16129	405165	m14910_hTg_Hippo_12_TrypLysC_2MC_2Mods_TMT_IAA_20ppm_0.9Da	708.898	1.69	2.316	0.349	13/14	tr|A2APX6|A2APX6_MOUSE	2	K.QASFTYNK.N	1926	1933	0	Scn1a
16156	44.24	3205	704.859	705.361	2	16129	405165	m14910_hTg_Hippo_12_TrypLysC_2MC_2Mods_TMT_IAA_20ppm_0.9Da	704.858	1.42	2.379	0.423	13/16	sp|Q9WTX2|PRKRA_MOUSE	0	K.NIPVYECER.S	48	56	0	Prkra
16159	44.25	3206	566.8	566.799	2	16129	405165	m14910_hTg_Hippo_12_TrypLysC_2MC_2Mods_TMT_IAA_20ppm_0.9Da	566.801	-1.2	1.72	0.156	11/12	sp|Q3UH68|LIMC1_MOUSE	6	K.WQDDLAR.W	364	370	0	Limch1
16172	44.29	3212	602.888	602.888	2	16150	405165	m14910_hTg_Hippo_12_TrypLysC_2MC_2Mods_TMT_IAA_20ppm_0.9Da	602.887	1.48	2.483	0.382	14/14	sp|P26039|TLN1_MOUSE	0	K.AVSSAIAK.L	1097	1104	0	Tln1
16180	44.31	3216	663.34	663.843	2	16150	405165	m14910_hTg_Hippo_12_TrypLysC_2MC_2Mods_TMT_IAA_20ppm_0.9Da	663.34	1.2	2.097	0.363	14/16	sp|Q8CHG7|RPGF2_MOUSE	5	K.LYEDAQMAR.K	967	975	0	Rapgef2
16184	44.32	3218	926.481	926.983	2	16150	405165	m14910_hTg_Hippo_12_TrypLysC_2MC_2Mods_TMT_IAA_20ppm_0.9Da	926.48	1.2	3.115	0.231	20/22	sp|Q8CI04|COG3_MOUSE	1	K.LQTQMDQDEGTK.Y	107	118	0	Cog3
16189	44.34	3220	667.907	667.907	2	16171	405165	m14910_hTg_Hippo_12_TrypLysC_2MC_2Mods_TMT_IAA_20ppm_0.9Da	667.906	1.53	2.958	0.493	16/16	sp|Q61553|FSCN1_MOUSE	0	K.VNASASSLK.K	33	41	0	Fscn1
16190	44.34	3221	616.348	616.682	3	16171	405165	m14910_hTg_Hippo_12_TrypLysC_2MC_2Mods_TMT_IAA_20ppm_0.9Da	616.347	1.37	4.026	0.536	27/44	sp|O35857|TIM44_MOUSE	1	K.KLEESDALQEAR.R	90	101	1	Timm44
16196	44.35	3224	565.999	565.999	3	16171	405165	m14910_hTg_Hippo_12_TrypLysC_2MC_2Mods_TMT_IAA_20ppm_0.9Da	565.998	1.49	3.88	0.477	30/44	sp|P62259|1433E_MOUSE	1	K.HLIPAANTGESK.V	107	118	0	Ywhae
16197	44.35	3225	625.851	625.852	2	16171	405165	m14910_hTg_Hippo_12_TrypLysC_2MC_2Mods_TMT_IAA_20ppm_0.9Da	625.851	1.14	2.093	0.43	13/14	sp|P08551|NFL_MOUSE	0	R.ALYEQEIR.D	137	144	0	Nefl
16199	44.36	3226	584.309	584.309	3	16171	405165	m14910_hTg_Hippo_12_TrypLysC_2MC_2Mods_TMT_IAA_20ppm_0.9Da	584.308	0.98	3.11	0.532	29/48	sp|Q8BG94|COMD7_MOUSE	0	R.LHCTQDPVPEAVR.G	4	16	0	Commd7
16202	44.36	3229	580.968	580.968	3	16171	405165	m14910_hTg_Hippo_12_TrypLysC_2MC_2Mods_TMT_IAA_20ppm_0.9Da	580.967	1.6	2.782	0.357	28/40	sp|P10126|EF1A1_MOUSE	2	K.MDSTEPPYSQK.R	155	165	0	Eef1a1
16222	44.41	3238	708.899	708.899	2	16209	405165	m14910_hTg_Hippo_12_TrypLysC_2MC_2Mods_TMT_IAA_20ppm_0.9Da	708.898	1.65	2.563	0.405	14/14	tr|A2APX6|A2APX6_MOUSE	2	K.QASFTYNK.N	1926	1933	0	Scn1a
16224	44.41	3240	700.936	701.437	2	16209	405165	m14910_hTg_Hippo_12_TrypLysC_2MC_2Mods_TMT_IAA_20ppm_0.9Da	700.935	1.58	3.155	0.386	16/18	sp|Q9CZX8|RS19_MOUSE	0	R.IAGQVAAANK.K	134	143	0	Rps19
16225	44.41	3241	731.43	731.429	2	16209	405165	m14910_hTg_Hippo_12_TrypLysC_2MC_2Mods_TMT_IAA_20ppm_0.9Da	731.429	1.88	2.311	0.244	14/20	sp|Q9WTP7|KAD3_MOUSE	0	R.AVIM*GAPGSGK.G	10	20	0	Ak3
16228	44.41	3243	846.953	847.455	2	16209	405165	m14910_hTg_Hippo_12_TrypLysC_2MC_2Mods_TMT_IAA_20ppm_0.9Da	846.952	1.07	4.539	0.453	21/26	tr|E9Q3L2|E9Q3L2_MOUSE	0	K.TSSVSSISQVSPER.G	197	210	0	Pi4ka
16240	44.45	3247	700.936	700.936	2	16220	405165	m14910_hTg_Hippo_12_TrypLysC_2MC_2Mods_TMT_IAA_20ppm_0.9Da	700.935	1.64	2.864	0.399	17/18	sp|Q9CZX8|RS19_MOUSE	0	R.IAGQVAAANK.K	134	143	0	Rps19
16241	44.45	3248	443.615	443.615	3	16220	405165	m14910_hTg_Hippo_12_TrypLysC_2MC_2Mods_TMT_IAA_20ppm_0.9Da	443.615	0.6	2.142	0.227	18/28	sp|Q64737|PUR2_MOUSE	2	K.LAQSPQVK.Q	21	28	0	Gart
16249	44.47	3252	725.904	725.904	2	16220	405165	m14910_hTg_Hippo_12_TrypLysC_2MC_2Mods_TMT_IAA_20ppm_0.9Da	725.902	1.63	2.95	0.319	14/14	sp|P11798|KCC2A_MOUSE	10	R.QETVDCLK.K	284	291	0	Camk2a
16265	44.52	3260	399.987	400.238	4	16239	405165	m14910_hTg_Hippo_12_TrypLysC_2MC_2Mods_TMT_IAA_20ppm_0.9Da	399.987	0.11	3.109	0.473	27/48	sp|P70290|EM55_MOUSE	2	K.FETVHQIHK.Q	363	371	0	Mpp1
16273	44.54	3264	628.37	628.871	2	16239	405165	m14910_hTg_Hippo_12_TrypLysC_2MC_2Mods_TMT_IAA_20ppm_0.9Da	628.37	0.86	1.5	0.134	14/20	sp|Q3TLP5|ECHD2_MOUSE	3	R.GLLPGAGGTQR.L	170	180	0	Echdc2
16282	44.56	3269	592.846	592.846	2	16260	405165	m14910_hTg_Hippo_12_TrypLysC_2MC_2Mods_TMT_IAA_20ppm_0.9Da	592.845	1.43	1.866	0.304	13/14	sp|Q91W43|GCSP_MOUSE	0	K.IQPVEVDR.Y	670	677	0	Gldc
16307	44.62	3282	674.915	674.915	2	16281	405165	m14910_hTg_Hippo_12_TrypLysC_2MC_2Mods_TMT_IAA_20ppm_0.9Da	674.914	2.26	2.23	0.322	13/14	sp|Q9Z280|PLD1_MOUSE	4	R.VNTSTLQK.I	9	16	0	Pld1
16312	44.64	3285	762.391	762.893	2	16281	405165	m14910_hTg_Hippo_12_TrypLysC_2MC_2Mods_TMT_IAA_20ppm_0.9Da	762.39	1.1	2.188	0.403	17/22	sp|A2A690|TANC2_MOUSE	2	R.ASPPAESMSVYR.S	1548	1559	0	Tanc2
16320	44.66	3288	661.4	661.401	2	16298	405165	m14910_hTg_Hippo_12_TrypLysC_2MC_2Mods_TMT_IAA_20ppm_0.9Da	661.399	1.58	2.52	0.406	12/14	sp|P28659|CELF1_MOUSE	3	R.TMAQTAIK.A	159	166	0	Celf1
16322	44.66	3290	666.401	666.401	2	16298	405165	m14910_hTg_Hippo_12_TrypLysC_2MC_2Mods_TMT_IAA_20ppm_0.9Da	666.4	1.59	2.517	0.314	15/16	sp|O55042|SYUA_MOUSE	2	K.EGVVAAAEK.T	13	21	0	Snca
16323	44.67	3291	566.801	566.8	2	16298	405165	m14910_hTg_Hippo_12_TrypLysC_2MC_2Mods_TMT_IAA_20ppm_0.9Da	566.801	-0.28	1.601	0.073	12/12	sp|Q3UH68|LIMC1_MOUSE	6	K.WQDDLAR.W	364	370	0	Limch1
16336	44.7	3296	962.441	962.943	2	16298	405165	m14910_hTg_Hippo_12_TrypLysC_2MC_2Mods_TMT_IAA_20ppm_0.9Da	962.439	2.32	2.977	0.598	19/26	sp|Q8BW22|CREST_MOUSE	0	R.PYGYEQGQYGNYQQ.-	389	402	0	Ss18l1
16341	44.71	3299	704.401	704.4	2	16319	405165	m14910_hTg_Hippo_12_TrypLysC_2MC_2Mods_TMT_IAA_20ppm_0.9Da	704.4	1.88	2.642	0.362	14/14	sp|Q8R4N0|CLYBL_MOUSE	0	K.AVCEETLK.T	179	186	0	Clybl
16362	44.76	3310	720.413	720.413	2	16340	405165	m14910_hTg_Hippo_12_TrypLysC_2MC_2Mods_TMT_IAA_20ppm_0.9Da	720.411	2.44	3.664	0.505	16/16	sp|O35129|PHB2_MOUSE	0	R.EYTAAVEAK.Q	192	200	0	Phb2
16363	44.76	3311	443.26	443.259	3	16340	405165	m14910_hTg_Hippo_12_TrypLysC_2MC_2Mods_TMT_IAA_20ppm_0.9Da	443.259	1.53	3.295	0.348	21/24	tr|D3Z0L4|D3Z0L4_MOUSE	0	K.HLDIEDK.A	122	128	0	Chchd3
16366	44.76	3313	669.398	669.398	2	16340	405165	m14910_hTg_Hippo_12_TrypLysC_2MC_2Mods_TMT_IAA_20ppm_0.9Da	669.397	1.59	1.964	0.406	13/14	sp|P28659|CELF1_MOUSE	3	R.TM*AQTAIK.A	159	166	0	Celf1
16370	44.77	3316	654.867	654.867	2	16340	405165	m14910_hTg_Hippo_12_TrypLysC_2MC_2Mods_TMT_IAA_20ppm_0.9Da	654.865	1.88	2.461	0.162	12/12	sp|Q8BSS9|LIPA2_MOUSE	1	R.SELDQMK.M	527	533	0	Ppfia2
16383	44.8	3321	530.636	530.635	3	16361	405165	m14910_hTg_Hippo_12_TrypLysC_2MC_2Mods_TMT_IAA_20ppm_0.9Da	530.635	2.08	2.469	0.224	23/36	sp|O08599|STXB1_MOUSE	2	K.NGITEENLNK.L	416	425	0	Stxbp1
16386	44.8	3323	605.108	605.358	4	16361	405165	m14910_hTg_Hippo_12_TrypLysC_2MC_2Mods_TMT_IAA_20ppm_0.9Da	605.107	1.48	3.048	0.191	32/78	sp|P06837|NEUM_MOUSE	0	K.EKDDAPVADGVEKK.E	68	81	2	Gap43
16387	44.81	3324	651.414	651.414	2	16361	405165	m14910_hTg_Hippo_12_TrypLysC_2MC_2Mods_TMT_IAA_20ppm_0.9Da	651.413	1.78	2.227	0.262	14/14	sp|P46938|YAP1_MOUSE	5	R.ITQSAPVK.Q	258	265	0	Yap1
16404	44.84	3332	616.375	616.375	2	16382	405165	m14910_hTg_Hippo_12_TrypLysC_2MC_2Mods_TMT_IAA_20ppm_0.9Da	616.374	0.86	1.779	0.102	12/12	sp|Q8K3J1|NDUS8_MOUSE	0	K.LLNNGDK.W	190	196	0	Ndufs8
16405	44.84	3333	482.943	482.942	3	16382	405165	m14910_hTg_Hippo_12_TrypLysC_2MC_2Mods_TMT_IAA_20ppm_0.9Da	482.942	1.23	3.115	0.39	31/44	sp|O70435|PSA3_MOUSE	0	K.AVENSSTAIGIR.C	30	41	0	Psma3
16421	44.88	3342	641.962	641.962	3	16382	405165	m14910_hTg_Hippo_12_TrypLysC_2MC_2Mods_TMT_IAA_20ppm_0.9Da	641.962	0.93	2.889	0.666	20/52	sp|Q8BW22|CREST_MOUSE	0	R.PYGYEQGQYGNYQQ.-	389	402	0	Ss18l1
16426	44.89	3344	492.97	492.97	3	16403	405165	m14910_hTg_Hippo_12_TrypLysC_2MC_2Mods_TMT_IAA_20ppm_0.9Da	492.969	1.22	1.614	0.212	18/28	sp|P09925|SURF1_MOUSE	2	K.NLEYRPVK.V	121	128	1	Surf1
16429	44.89	3347	608.842	608.841	2	16403	405165	m14910_hTg_Hippo_12_TrypLysC_2MC_2Mods_TMT_IAA_20ppm_0.9Da	608.84	2.05	2.287	0.237	15/16	sp|Q6ZWR6|SYNE1_MOUSE	1	K.LGESLEPSR.S	5995	6003	0	Syne1
16434	44.9	3350	634.885	634.885	2	16403	405165	m14910_hTg_Hippo_12_TrypLysC_2MC_2Mods_TMT_IAA_20ppm_0.9Da	634.884	1.44	2.264	0.326	13/14	tr|F8VPK0|F8VPK0_MOUSE	0	R.GGYTTALK.S	612	619	0	Ttc37
16437	44.91	3351	707.897	707.896	2	16403	405165	m14910_hTg_Hippo_12_TrypLysC_2MC_2Mods_TMT_IAA_20ppm_0.9Da	707.895	2.37	3.024	0.455	14/14	tr|D3Z0M9|D3Z0M9_MOUSE	0	R.EDYSITTK.G	374	381	0	Ddx23
16438	44.91	3352	730.371	730.371	2	16403	405165	m14910_hTg_Hippo_12_TrypLysC_2MC_2Mods_TMT_IAA_20ppm_0.9Da	730.37	1.01	1.661	0.168	9/12	sp|Q6ZQ89|MARH6_MOUSE	2	K.EYCELCK.H	50	56	0	March6
16452	44.94	3357	568.836	568.836	2	16424	405165	m14910_hTg_Hippo_12_TrypLysC_2MC_2Mods_TMT_IAA_20ppm_0.9Da	568.835	1.32	1.996	0.353	13/14	sp|Q8K0F1|TBC23_MOUSE	0	K.GLAYIQSR.Q	613	620	0	Tbc1d23
16456	44.95	3358	913.459	913.459	2	16424	405165	m14910_hTg_Hippo_12_TrypLysC_2MC_2Mods_TMT_IAA_20ppm_0.9Da	913.457	2.42	5.114	0.629	23/26	sp|Q6ZWR6|SYNE1_MOUSE	1	K.TYQNEVTGLCAQGR.E	4503	4516	0	Syne1
16467	44.99	3364	591.303	591.637	3	16445	405165	m14910_hTg_Hippo_12_TrypLysC_2MC_2Mods_TMT_IAA_20ppm_0.9Da	591.302	1.78	3.833	0.532	25/40	sp|P48320|DCE2_MOUSE	0	K.HYDLSYDTGDK.A	432	442	0	Gad2
16469	45	3366	597.821	597.821	2	16445	405165	m14910_hTg_Hippo_12_TrypLysC_2MC_2Mods_TMT_IAA_20ppm_0.9Da	597.819	1.85	1.38	0.193	11/14	sp|Q62018|CTR9_MOUSE	2	R.IDGNLDYR.D	69	76	0	Ctr9
16481	45.03	3372	412.907	412.907	3	16466	405165	m14910_hTg_Hippo_12_TrypLysC_2MC_2Mods_TMT_IAA_20ppm_0.9Da	412.907	0.86	1.685	0.15	21/32	sp|P63328|PP2BA_MOUSE	1	K.AVPFPPSHR.L	20	28	0	Ppp3ca
16486	45.03	3375	717.907	717.906	2	16466	405165	m14910_hTg_Hippo_12_TrypLysC_2MC_2Mods_TMT_IAA_20ppm_0.9Da	717.905	2.18	2.918	0.042	14/14	sp|A2APV2|FMNL2_MOUSE	7	K.QEQALMEK.L	993	1000	0	Fmnl2
16493	45.05	3378	842.462	842.795	3	16466	405165	m14910_hTg_Hippo_12_TrypLysC_2MC_2Mods_TMT_IAA_20ppm_0.9Da	842.461	2.17	2.656	0.449	31/64	sp|Q9CS84|NRX1A_MOUSE	8	R.QM*AEIQSTAGVKPSCSK.E	665	681	1	Nrxn1
16501	45.08	3382	546.325	546.325	2	16479	405165	m14910_hTg_Hippo_12_TrypLysC_2MC_2Mods_TMT_IAA_20ppm_0.9Da	546.324	1.69	2.432	0.309	14/14	sp|D3YZU1|SHAN1_MOUSE	10	K.LYSAVPGR.S	550	557	0	Shank1
16504	45.08	3385	449.44	449.64	5	16479	405165	m14910_hTg_Hippo_12_TrypLysC_2MC_2Mods_TMT_IAA_20ppm_0.9Da	449.439	1.21	4.373	0.616	43/120	sp|P43024|CX6A1_MOUSE	1	R.HEEHERPPFVAYPHLR.I	65	80	1	Cox6a1
16509	45.09	3386	673.898	674.398	2	16479	405165	m14910_hTg_Hippo_12_TrypLysC_2MC_2Mods_TMT_IAA_20ppm_0.9Da	673.897	1.16	2.947	0.422	16/16	sp|Q5SWP3|NACAD_MOUSE	0	K.VAANMSAPK.Q	975	983	0	Nacad
16510	45.1	3388	711.368	711.368	2	16479	405165	m14910_hTg_Hippo_12_TrypLysC_2MC_2Mods_TMT_IAA_20ppm_0.9Da	711.366	2.63	2.32	0.492	19/20	sp|Q922B1|MACD1_MOUSE	0	R.AAGSLLTDECR.T	188	198	0	Macrod1
16514	45.11	3389	729.413	729.413	2	16500	405165	m14910_hTg_Hippo_12_TrypLysC_2MC_2Mods_TMT_IAA_20ppm_0.9Da	729.411	2.33	3.068	0.581	16/16	sp|Q9R1P0|PSA4_MOUSE	2	K.QAYTQFGGK.R	119	127	0	Psma4
16522	45.13	3393	509.308	509.307	2	16500	405165	m14910_hTg_Hippo_12_TrypLysC_2MC_2Mods_TMT_IAA_20ppm_0.9Da	509.307	1.42	1.261	0.095	11/12	sp|P35821|PTN1_MOUSE	0	R.GVVMLNR.I	106	112	0	Ptpn1
16526	45.14	3395	842.463	842.797	3	16500	405165	m14910_hTg_Hippo_12_TrypLysC_2MC_2Mods_TMT_IAA_20ppm_0.9Da	842.461	2.47	2.851	0.495	29/64	sp|Q9CS84|NRX1A_MOUSE	8	R.QM*AEIQSTAGVKPSCSK.E	665	681	1	Nrxn1
16527	45.14	3396	746.909	747.409	2	16500	405165	m14910_hTg_Hippo_12_TrypLysC_2MC_2Mods_TMT_IAA_20ppm_0.9Da	746.908	2.12	2.349	0.282	13/16	sp|P97386|DNLI3_MOUSE	6	K.ATDETPCLK.K	929	937	0	Lig3
16531	45.15	3397	625.375	625.375	2	16513	405165	m14910_hTg_Hippo_12_TrypLysC_2MC_2Mods_TMT_IAA_20ppm_0.9Da	625.374	2.13	2.146	0.302	12/12	sp|Q91ZX7|LRP1_MOUSE	0	R.DTIEVSK.L	3125	3131	0	Lrp1
16532	45.15	3398	616.653	616.987	3	16513	405165	m14910_hTg_Hippo_12_TrypLysC_2MC_2Mods_TMT_IAA_20ppm_0.9Da	616.651	2.11	3.576	0.584	21/40	sp|Q8VIJ6|SFPQ_MOUSE	0	R.MEELHSQEMQK.R	541	551	0	Sfpq
16533	45.15	3399	576.292	576.292	2	16513	405165	m14910_hTg_Hippo_12_TrypLysC_2MC_2Mods_TMT_IAA_20ppm_0.9Da	576.291	1.91	1.692	0.314	11/12	sp|Q9EQH3|VPS35_MOUSE	0	K.DLVEMCR.G	132	138	0	Vps35
16536	45.16	3401	642.001	642.001	3	16513	405165	m14910_hTg_Hippo_12_TrypLysC_2MC_2Mods_TMT_IAA_20ppm_0.9Da	642.001	1.07	3.692	0.532	28/52	sp|Q91WB7|UBTD1_MOUSE	0	R.QLHSQEGIEPSWQR.W	177	190	0	Ubtd1
16544	45.18	3404	720.871	720.871	2	16513	405165	m14910_hTg_Hippo_12_TrypLysC_2MC_2Mods_TMT_IAA_20ppm_0.9Da	720.87	2.45	2.623	0.634	15/18	sp|Q61627|GRID1_MOUSE	0	K.YEIYQAPDGR.Y	482	491	0	Grid1
16550	45.19	3408	596.337	596.588	4	16530	405165	m14910_hTg_Hippo_12_TrypLysC_2MC_2Mods_TMT_IAA_20ppm_0.9Da	596.336	1.79	3.606	0.577	39/138	sp|Q9D1L0|CHCH2_MOUSE	2	R.RAPAAQPPAAAAPSAVGSPAAAPR.Q	28	51	1	Chchd2
16554	45.2	3410	683.411	683.661	4	16530	405165	m14910_hTg_Hippo_12_TrypLysC_2MC_2Mods_TMT_IAA_20ppm_0.9Da	683.41	2.24	3.983	0.472	45/102	sp|P27546|MAP4_MOUSE	2	K.KTEAATTAGKPEPNAVTK.A	932	949	2	Map4
16568	45.24	3416	649.047	649.047	3	16547	405165	m14910_hTg_Hippo_12_TrypLysC_2MC_2Mods_TMT_IAA_20ppm_0.9Da	649.045	2.17	2.07	0.168	25/40	sp|P06837|NEUM_MOUSE	0	K.IEQDGVKPEDK.A	20	30	1	Gap43
16569	45.24	3417	762.917	762.918	2	16547	405165	m14910_hTg_Hippo_12_TrypLysC_2MC_2Mods_TMT_IAA_20ppm_0.9Da	762.916	2.09	2.69	0.212	14/16	sp|Q8R4I7|NETO1_MOUSE	0	K.SVQCGTWTK.H	38	46	0	Neto1
16576	45.25	3420	791.443	791.442	2	16547	405165	m14910_hTg_Hippo_12_TrypLysC_2MC_2Mods_TMT_IAA_20ppm_0.9Da	791.44	2.81	3.125	0.326	19/20	sp|Q61001|LAMA5_MOUSE	0	R.DASSSVSTLEK.T	2680	2690	0	Lama5
16582	45.27	3423	688.884	688.884	2	16566	405165	m14910_hTg_Hippo_12_TrypLysC_2MC_2Mods_TMT_IAA_20ppm_0.9Da	688.883	2.08	2.968	0.522	18/20	sp|B9EKR1|PRPTZ_MOUSE	0	K.AIIDGTESVSR.F	195	205	0	Ptprz1
16583	45.27	3424	563.996	563.996	3	16566	405165	m14910_hTg_Hippo_12_TrypLysC_2MC_2Mods_TMT_IAA_20ppm_0.9Da	563.994	2.1	2.587	0.419	23/44	sp|Q8CBE3|WDR37_MOUSE	2	K.YAGHVGSVNSIK.F	195	206	0	Wdr37
16585	45.28	3426	704.402	704.402	2	16566	405165	m14910_hTg_Hippo_12_TrypLysC_2MC_2Mods_TMT_IAA_20ppm_0.9Da	704.4	2.89	2.308	0.17	14/14	sp|Q8R4N0|CLYBL_MOUSE	0	K.AVCEETLK.T	179	186	0	Clybl
16604	45.33	3435	637.891	637.891	2	16581	405165	m14910_hTg_Hippo_12_TrypLysC_2MC_2Mods_TMT_IAA_20ppm_0.9Da	637.89	2.26	2.387	0.145	12/12	sp|Q8C6B2|RTKN_MOUSE	4	K.EAQVLEK.T	94	100	0	Rtkn
16608	45.34	3437	825.944	826.446	2	16581	405165	m14910_hTg_Hippo_12_TrypLysC_2MC_2Mods_TMT_IAA_20ppm_0.9Da	825.942	2.58	2.285	0.411	18/18	sp|O09044|SNP23_MOUSE	5	R.IEEGM*DQINK.D	55	64	0	Snap23
16611	45.35	3438	686.401	686.4	2	16581	405165	m14910_hTg_Hippo_12_TrypLysC_2MC_2Mods_TMT_IAA_20ppm_0.9Da	686.399	2.69	2.32	0.241	16/20	sp|A3KMP2|TTC38_MOUSE	1	R.IVQIGGSNAQR.D	401	411	0	Ttc38
16616	45.36	3441	637.891	637.891	2	16602	405165	m14910_hTg_Hippo_12_TrypLysC_2MC_2Mods_TMT_IAA_20ppm_0.9Da	637.89	2.18	2.922	0.192	12/12	sp|Q8C6B2|RTKN_MOUSE	4	K.EAQVLEK.T	94	100	0	Rtkn
16621	45.37	3444	627.316	627.651	3	16602	405165	m14910_hTg_Hippo_12_TrypLysC_2MC_2Mods_TMT_IAA_20ppm_0.9Da	627.315	1.85	2.882	0.368	21/40	sp|Q8VIJ6|SFPQ_MOUSE	0	R.M*EELHSQEM*QK.R	541	551	0	Sfpq
16625	45.38	3446	825.944	825.945	2	16602	405165	m14910_hTg_Hippo_12_TrypLysC_2MC_2Mods_TMT_IAA_20ppm_0.9Da	825.942	2.61	2.367	0.42	18/18	sp|O09044|SNP23_MOUSE	5	R.IEEGM*DQINK.D	55	64	0	Snap23
16635	45.41	3452	557.999	558.333	3	16613	405165	m14910_hTg_Hippo_12_TrypLysC_2MC_2Mods_TMT_IAA_20ppm_0.9Da	557.998	1.65	2.55	0.054	24/40	sp|Q61595|KTN1_MOUSE	16	K.LQTAVSQQPNK.D	720	730	0	Ktn1
16640	45.43	3454	779.922	779.921	2	16613	405165	m14910_hTg_Hippo_12_TrypLysC_2MC_2Mods_TMT_IAA_20ppm_0.9Da	779.923	-0.59	2.816	0.341	16/24	sp|Q8K2B3|SDHA_MOUSE	0	R.GEGGILINSQGER.F	313	325	0	Sdha
16651	45.45	3460	501.801	501.801	2	16632	405165	m14910_hTg_Hippo_12_TrypLysC_2MC_2Mods_TMT_IAA_20ppm_0.9Da	501.8	1.21	1.492	0.099	10/12	sp|Q8VIM9|IRGQ_MOUSE	0	R.FPGPVTR.A	507	513	0	Irgq
16656	45.47	3461	863.919	863.918	2	16632	405165	m14910_hTg_Hippo_12_TrypLysC_2MC_2Mods_TMT_IAA_20ppm_0.9Da	863.917	1.96	2.193	0.459	15/24	sp|P50396|GDIA_MOUSE	0	K.TFEGVDPQNTSM*R.D	157	169	0	Gdi1
16668	45.5	3467	902.927	903.429	2	16645	405165	m14910_hTg_Hippo_12_TrypLysC_2MC_2Mods_TMT_IAA_20ppm_0.9Da	902.925	2.19	3.506	0.652	20/20	sp|P97300|NPTN_MOUSE	6	K.NEGQDAMMYCK.S	249	259	0	Nptn
16672	45.51	3469	653.877	653.877	2	16662	405165	m14910_hTg_Hippo_12_TrypLysC_2MC_2Mods_TMT_IAA_20ppm_0.9Da	653.876	1.58	2.329	0.269	12/12	sp|Q61879|MYH10_MOUSE	2	K.ELACEVK.V	1235	1241	0	Myh10
16685	45.55	3477	938.476	938.476	2	16662	405165	m14910_hTg_Hippo_12_TrypLysC_2MC_2Mods_TMT_IAA_20ppm_0.9Da	938.474	2.54	2.635	0.581	20/34	sp|Q9EP97|SENP3_MOUSE	0	K.SGGGFGPDPGSGTTVPTR.R	42	59	0	Senp3
16702	45.6	3484	562.812	562.812	2	16688	405165	m14910_hTg_Hippo_12_TrypLysC_2MC_2Mods_TMT_IAA_20ppm_0.9Da	562.811	1.47	1.559	0.245	10/12	sp|Q9CQC6|BZW1_MOUSE	0	K.ELSEYVR.N	240	246	0	Bzw1
16710	45.62	3489	663.066	663.066	3	16688	405165	m14910_hTg_Hippo_12_TrypLysC_2MC_2Mods_TMT_IAA_20ppm_0.9Da	663.065	1.45	3.885	0.413	28/48	sp|Q91V14|S12A5_MOUSE	1	K.NKGPSPVSSEGIK.D	1040	1052	1	Slc12a5
16711	45.62	3490	704.406	704.407	2	16688	405165	m14910_hTg_Hippo_12_TrypLysC_2MC_2Mods_TMT_IAA_20ppm_0.9Da	704.405	1.74	2.053	0.169	15/16	sp|Q9D287|SPF27_MOUSE	0	K.NMQLTAGSK.L	169	177	0	Bcas2
16714	45.63	3491	667.367	667.701	3	16688	405165	m14910_hTg_Hippo_12_TrypLysC_2MC_2Mods_TMT_IAA_20ppm_0.9Da	667.365	3.13	3.336	0.518	28/64	sp|Q9JJA4|WDR12_MOUSE	0	R.GHAGSVDAIAVDSSGAK.F	187	203	0	Wdr12
16725	45.66	3498	677.836	677.836	2	16701	405165	m14910_hTg_Hippo_12_TrypLysC_2MC_2Mods_TMT_IAA_20ppm_0.9Da	677.835	1.94	2.796	0.571	17/18	sp|Q9WTS6|TEN3_MOUSE	3	R.FSEDGMVNAR.F	2023	2032	0	Tenm3
16729	45.67	3499	532.939	532.939	3	16701	405165	m14910_hTg_Hippo_12_TrypLysC_2MC_2Mods_TMT_IAA_20ppm_0.9Da	532.938	1.34	2.501	0.541	23/40	sp|P16330|CN37_MOUSE	1	K.RLDEDLAGYCR.R	102	112	1	Cnp
16734	45.68	3502	432.025	432.025	4	16701	405165	m14910_hTg_Hippo_12_TrypLysC_2MC_2Mods_TMT_IAA_20ppm_0.9Da	432.025	0.66	2.138	0.285	28/48	sp|Q9JKB1|UCHL3_MOUSE	0	R.KPFPINHGK.T	187	195	1	Uchl3
16740	45.69	3504	710.874	710.874	2	16722	405165	m14910_hTg_Hippo_12_TrypLysC_2MC_2Mods_TMT_IAA_20ppm_0.9Da	710.873	1.58	3.332	0.519	18/20	sp|Q91WQ3|SYYC_MOUSE	1	K.VDAQFGGVDQR.K	179	189	0	Yars
16741	45.69	3505	483.282	483.282	3	16722	405165	m14910_hTg_Hippo_12_TrypLysC_2MC_2Mods_TMT_IAA_20ppm_0.9Da	483.282	1.11	2.775	0.088	18/24	sp|Q61151|2A5E_MOUSE	0	K.EREELWK.K	442	448	1	Ppp2r5e
16746	45.7	3509	515.809	516.311	2	16722	405165	m14910_hTg_Hippo_12_TrypLysC_2MC_2Mods_TMT_IAA_20ppm_0.9Da	515.808	2.23	1.645	0.111	10/12	tr|B8QI36|B8QI36_MOUSE	0	R.LEPSTVR.T	1177	1183	0	Ppfia4
16762	45.75	3517	751.437	751.938	2	16739	405165	m14910_hTg_Hippo_12_TrypLysC_2MC_2Mods_TMT_IAA_20ppm_0.9Da	751.435	2.31	2.275	0.278	15/20	sp|P41105|RL28_MOUSE	0	K.TVGVEPAADGK.G	48	58	0	Rpl28
16768	45.76	3519	668.39	668.39	2	16760	405165	m14910_hTg_Hippo_12_TrypLysC_2MC_2Mods_TMT_IAA_20ppm_0.9Da	668.389	1.84	1.987	0.006	12/12	sp|P21107-2|TPM3_MOUSE	3	R.LM*DQNLK.C	163	169	0	Tpm3
16769	45.76	3520	594.281	594.281	3	16760	405165	m14910_hTg_Hippo_12_TrypLysC_2MC_2Mods_TMT_IAA_20ppm_0.9Da	594.281	1.29	4.229	0.73	35/48	sp|Q64332|SYN2_MOUSE	1	R.QHAFGMAENEDFR.H	188	200	0	Syn2
16770	45.77	3521	648.391	648.391	2	16760	405165	m14910_hTg_Hippo_12_TrypLysC_2MC_2Mods_TMT_IAA_20ppm_0.9Da	648.39	1.3	2.205	0.184	12/12	sp|Q8K0E8|FIBB_MOUSE	0	K.YQVSVNK.Y	358	364	0	Fgb
16782	45.79	3526	819.932	819.932	2	16760	405165	m14910_hTg_Hippo_12_TrypLysC_2MC_2Mods_TMT_IAA_20ppm_0.9Da	819.93	2.17	4.077	0.625	21/24	sp|Q9Z2M7|PMM2_MOUSE	0	R.TVGYTVTAPEDTR.R	222	234	0	Pmm2
16783	45.8	3527	823.429	823.429	2	16760	405165	m14910_hTg_Hippo_12_TrypLysC_2MC_2Mods_TMT_IAA_20ppm_0.9Da	823.427	1.85	3.189	0.369	16/16	sp|Q64444|CAH4_MOUSE	1	K.NLYYDEDQK.L	248	256	0	Ca4
16789	45.82	3529	910.924	910.923	2	16767	405165	m14910_hTg_Hippo_12_TrypLysC_2MC_2Mods_TMT_IAA_20ppm_0.9Da	910.923	1.07	2.308	0.019	16/20	sp|P97300|NPTN_MOUSE	6	K.NEGQDAM*MYCK.S	249	259	0	Nptn
16798	45.84	3535	583.572	584.073	4	16788	405165	m14910_hTg_Hippo_12_TrypLysC_2MC_2Mods_TMT_IAA_20ppm_0.9Da	583.572	0.66	2.342	0.296	30/90	sp|Q8BJ64|CHDH_MOUSE	0	R.KPTQQEAYQVHVGTMR.A	415	430	1	Chdh
16829	45.92	3550	931.988	931.987	2	16795	405165	m14910_hTg_Hippo_12_TrypLysC_2MC_2Mods_TMT_IAA_20ppm_0.9Da	931.986	1.35	2.692	0.571	22/30	sp|Q61029|LAP2B_MOUSE	5	R.SSTPLPTVSSSAENTR.Q	157	172	0	Tmpo
16836	45.94	3554	574.33	574.33	2	16816	405165	m14910_hTg_Hippo_12_TrypLysC_2MC_2Mods_TMT_IAA_20ppm_0.9Da	574.33	1.36	2.33	0.084	14/14	sp|Q9CZD3|SYG_MOUSE	0	K.ELSEALTR.N	623	630	0	Gars
16837	45.94	3555	503.284	503.284	3	16816	405165	m14910_hTg_Hippo_12_TrypLysC_2MC_2Mods_TMT_IAA_20ppm_0.9Da	503.283	1.55	2.119	0.249	16/28	sp|P45376|ALDR_MOUSE	0	K.LIEYCHSK.G	196	203	0	Akr1b1
16844	45.95	3559	648.366	648.365	2	16816	405165	m14910_hTg_Hippo_12_TrypLysC_2MC_2Mods_TMT_IAA_20ppm_0.9Da	648.364	1.78	2.092	0.278	12/12	sp|Q9ESU6|BRD4_MOUSE	4	K.CCSGILK.E	357	363	0	Brd4
16847	45.96	3561	673.409	673.409	2	16816	405165	m14910_hTg_Hippo_12_TrypLysC_2MC_2Mods_TMT_IAA_20ppm_0.9Da	673.408	1.43	2.915	0	12/12	sp|P58404|STRN4_MOUSE	0	K.QIEEQIK.R	239	245	0	Strn4
16850	45.97	3563	650.87	650.87	2	16816	405165	m14910_hTg_Hippo_12_TrypLysC_2MC_2Mods_TMT_IAA_20ppm_0.9Da	650.869	1.38	2.026	0.402	12/12	sp|Q9CQ75|NDUA2_MOUSE	0	R.YAFGQEK.T	69	75	0	Ndufa2
16861	45.99	3568	458.603	458.603	3	16835	405165	m14910_hTg_Hippo_12_TrypLysC_2MC_2Mods_TMT_IAA_20ppm_0.9Da	458.603	1.07	1.967	0.335	16/32	sp|Q8K2T1|NMRL1_MOUSE	4	K.LAAGHFDGK.G	135	143	0	Nmral1
16867	46.01	3570	743.347	743.347	2	16835	405165	m14910_hTg_Hippo_12_TrypLysC_2MC_2Mods_TMT_IAA_20ppm_0.9Da	743.346	1.79	2.943	0.495	16/18	sp|O08788|DCTN1_MOUSE	4	K.FDLSENCSER.P	630	639	0	Dctn1
16874	46.02	3574	704.375	704.375	2	16835	405165	m14910_hTg_Hippo_12_TrypLysC_2MC_2Mods_TMT_IAA_20ppm_0.9Da	704.372	2.98	1.851	0.308	11/14	sp|P29268|CTGF_MOUSE	0	K.CPDGEIMK.K	306	313	0	Ctgf
16879	46.03	3576	619.019	619.02	3	16856	405165	m14910_hTg_Hippo_12_TrypLysC_2MC_2Mods_TMT_IAA_20ppm_0.9Da	619.019	1.15	2.185	0.246	18/36	sp|P08113|ENPL_MOUSE	1	K.EGVKFDESEK.T	594	603	1	Hsp90b1
16888	46.05	3583	660.89	660.89	2	16856	405165	m14910_hTg_Hippo_12_TrypLysC_2MC_2Mods_TMT_IAA_20ppm_0.9Da	660.889	1.47	2.949	0.411	16/16	sp|Q60676|PPP5_MOUSE	1	R.AASNMALGK.F	103	111	0	Ppp5c
16892	46.06	3585	784.419	784.419	2	16856	405165	m14910_hTg_Hippo_12_TrypLysC_2MC_2Mods_TMT_IAA_20ppm_0.9Da	784.418	1.48	3.855	0.576	20/22	sp|Q9Z0R6|ITSN2_MOUSE	2	K.QSETASALVNYR.A	713	724	0	Itsn2
16893	46.06	3586	656.315	656.314	2	16856	405165	m14910_hTg_Hippo_12_TrypLysC_2MC_2Mods_TMT_IAA_20ppm_0.9Da	656.314	1.59	2.447	0.413	12/14	tr|F8VQK3|F8VQK3_MOUSE	0	K.ICFDENER.V	178	185	0	Gucy1a2
16907	46.09	3592	531.795	531.795	2	16877	405165	m14910_hTg_Hippo_12_TrypLysC_2MC_2Mods_TMT_IAA_20ppm_0.9Da	531.794	1.36	2.165	0.282	12/12	sp|O54829|RGS7_MOUSE	0	K.MEDVIAR.M	27	33	0	Rgs7
16909	46.09	3593	469.635	469.969	3	16877	405165	m14910_hTg_Hippo_12_TrypLysC_2MC_2Mods_TMT_IAA_20ppm_0.9Da	469.634	0.56	1.317	0.217	16/32	sp|Q8BMJ2|SYLC_MOUSE	0	K.HNGVVPVVK.E	344	352	0	Lars
16910	46.09	3594	634.83	634.83	2	16877	405165	m14910_hTg_Hippo_12_TrypLysC_2MC_2Mods_TMT_IAA_20ppm_0.9Da	634.829	1.32	2.467	0.532	15/16	sp|P19246|NFH_MOUSE	0	R.AAMGELYER.E	138	146	0	Nefh
16916	46.1	3596	732.912	732.912	2	16877	405165	m14910_hTg_Hippo_12_TrypLysC_2MC_2Mods_TMT_IAA_20ppm_0.9Da	732.91	2.09	2.992	0.422	14/14	sp|P28652|KCC2B_MOUSE	8	R.QETVECLK.K	285	292	0	Camk2b
16925	46.12	3601	610.83	610.83	2	16898	405165	m14910_hTg_Hippo_12_TrypLysC_2MC_2Mods_TMT_IAA_20ppm_0.9Da	610.829	1.07	2.207	0.412	13/14	sp|P08551|NFL_MOUSE	0	K.TLEIEACR.G	317	324	0	Nefl
16931	46.13	3605	739.408	739.41	2	16898	405165	m14910_hTg_Hippo_12_TrypLysC_2MC_2Mods_TMT_IAA_20ppm_0.9Da	739.408	0.78	3.095	0.406	16/16	sp|Q3UHL1|CAMKV_MOUSE	0	K.DGVCAQIEK.N	298	306	0	Camkv
16959	46.21	3618	442.584	442.584	3	16940	405165	m14910_hTg_Hippo_12_TrypLysC_2MC_2Mods_TMT_IAA_20ppm_0.9Da	442.584	0.68	3.592	0.532	25/32	sp|Q6ZQ29|TAOK2_MOUSE	1	R.HSLDQDLLR.E	662	670	0	Taok2
16960	46.21	3620	430.261	430.261	4	16940	405165	m14910_hTg_Hippo_12_TrypLysC_2MC_2Mods_TMT_IAA_20ppm_0.9Da	430.261	0.36	2.482	0.339	27/48	sp|P83882|RL36A_MOUSE	0	K.HFELGGDKK.R	90	98	1	Rpl36a
16961	46.21	3621	642.827	642.827	2	16940	405165	m14910_hTg_Hippo_12_TrypLysC_2MC_2Mods_TMT_IAA_20ppm_0.9Da	642.826	1.15	1.589	0.456	10/16	sp|P19246|NFH_MOUSE	0	R.AAM*GELYER.E	138	146	0	Nefh
16980	46.26	3630	563.792	563.793	2	16957	405165	m14910_hTg_Hippo_12_TrypLysC_2MC_2Mods_TMT_IAA_20ppm_0.9Da	563.792	0.88	2.099	0.459	12/12	tr|D3YWQ0|D3YWQ0_MOUSE	4	K.DALEMYR.K	411	417	0	Dgki
16996	46.31	3638	772.738	773.072	3	16957	405165	m14910_hTg_Hippo_12_TrypLysC_2MC_2Mods_TMT_IAA_20ppm_0.9Da	772.738	0.72	3.806	0.517	32/72	sp|Q8C0Q2|ZHX3_MOUSE	0	K.EGDHTFINGAAPGSQASAK.S	223	241	0	Zhx3
17037	46.41	3659	494.936	494.936	3	17020	405165	m14910_hTg_Hippo_12_TrypLysC_2MC_2Mods_TMT_IAA_20ppm_0.9Da	494.936	-0.16	2.92	0.326	23/36	sp|Q7TMY8|HUWE1_MOUSE	4	R.HIIEDPCTLR.H	1826	1835	0	Huwe1
17039	46.41	3661	546.64	546.641	3	17020	405165	m14910_hTg_Hippo_12_TrypLysC_2MC_2Mods_TMT_IAA_20ppm_0.9Da	546.64	0.87	3.449	0.619	22/32	sp|Q99NE5|RIMS1_MOUSE	12	R.LHQQFESYK.E	107	115	0	Rims1
17046	46.43	3666	687.406	687.406	2	17020	405165	m14910_hTg_Hippo_12_TrypLysC_2MC_2Mods_TMT_IAA_20ppm_0.9Da	687.406	0.25	2.259	0.278	15/16	sp|Q8K1C0|ANGE2_MOUSE	2	K.AEVPVSADK.V	432	440	0	Angel2
17048	46.43	3667	705.043	705.71	3	17020	405165	m14910_hTg_Hippo_12_TrypLysC_2MC_2Mods_TMT_IAA_20ppm_0.9Da	705.042	1.5	2.875	0.452	24/52	sp|O35465|FKBP8_MOUSE	1	R.SCSQVLEHQPDNIK.A	284	297	0	Fkbp8
17065	46.47	3673	566.965	566.965	3	17035	405165	m14910_hTg_Hippo_12_TrypLysC_2MC_2Mods_TMT_IAA_20ppm_0.9Da	566.964	1.72	3.221	0.582	27/44	sp|Q8C006|TRI35_MOUSE	1	K.HNEVQTTWLEGR.I	175	186	0	Trim35
17069	46.48	3675	782.748	782.748	3	17035	405165	m14910_hTg_Hippo_12_TrypLysC_2MC_2Mods_TMT_IAA_20ppm_0.9Da	782.747	2.14	2.784	0.397	22/72	sp|Q62418|DBNL_MOUSE	2	K.QLTQPETSYGREPTAPVSR.P	297	315	1	Dbnl
17079	46.51	3681	468.6	468.6	3	17056	405165	m14910_hTg_Hippo_12_TrypLysC_2MC_2Mods_TMT_IAA_20ppm_0.9Da	468.599	0.37	2.482	0.297	19/24	sp|Q9QXZ0|MACF1_MOUSE	10	K.QFHEAWK.K	6511	6517	0	Macf1
17081	46.52	3683	832.468	832.468	2	17056	405165	m14910_hTg_Hippo_12_TrypLysC_2MC_2Mods_TMT_IAA_20ppm_0.9Da	832.467	1.7	3.229	0.409	18/20	sp|O88741|GDAP1_MOUSE	0	R.SQIGNTESELK.K	162	172	0	Gdap1
17085	46.53	3685	795.434	795.434	2	17056	405165	m14910_hTg_Hippo_12_TrypLysC_2MC_2Mods_TMT_IAA_20ppm_0.9Da	795.434	-0.2	2.408	0.454	17/18	sp|Q9DBC3|CMTR1_MOUSE	1	R.TDPECTAPLK.K	5	14	0	Cmtr1
17088	46.54	3686	772.738	773.071	3	17056	405165	m14910_hTg_Hippo_12_TrypLysC_2MC_2Mods_TMT_IAA_20ppm_0.9Da	772.738	0.21	4.269	0.416	33/72	sp|Q8C0Q2|ZHX3_MOUSE	0	K.EGDHTFINGAAPGSQASAK.S	223	241	0	Zhx3
17089	46.54	3687	668.888	668.888	2	17056	405165	m14910_hTg_Hippo_12_TrypLysC_2MC_2Mods_TMT_IAA_20ppm_0.9Da	668.887	2.77	1.944	0.266	14/16	sp|Q60676|PPP5_MOUSE	1	R.AASNM*ALGK.F	103	111	0	Ppp5c
17098	46.57	3691	684.895	684.894	2	17077	405165	m14910_hTg_Hippo_12_TrypLysC_2MC_2Mods_TMT_IAA_20ppm_0.9Da	684.894	0.76	1.878	0.229	10/14	sp|P63242|IF5A1_MOUSE	1	K.IVEM*STSK.T	40	47	0	Eif5a
17102	46.58	3692	586.79	586.79	2	17092	405165	m14910_hTg_Hippo_12_TrypLysC_2MC_2Mods_TMT_IAA_20ppm_0.9Da	586.79	1.05	1.435	0.369	13/14	sp|Q80VP9|ASPH2_MOUSE	0	R.YSWSGMGR.I	111	118	0	Asphd2
17103	46.58	3693	522.996	522.996	3	17092	405165	m14910_hTg_Hippo_12_TrypLysC_2MC_2Mods_TMT_IAA_20ppm_0.9Da	522.996	0.42	3.206	0.193	19/32	sp|P47757|CAPZB_MOUSE	5	R.RLPPQQIEK.N	15	23	1	Capzb
17119	46.63	3701	641.378	641.378	2	17101	405165	m14910_hTg_Hippo_12_TrypLysC_2MC_2Mods_TMT_IAA_20ppm_0.9Da	641.376	2.08	2.192	0.19	12/12	sp|P16054|KPCE_MOUSE	0	K.DEVYAVK.V	431	437	0	Prkce
17120	46.63	3703	556.968	556.968	3	17101	405165	m14910_hTg_Hippo_12_TrypLysC_2MC_2Mods_TMT_IAA_20ppm_0.9Da	556.967	0.94	3.167	0.612	25/48	sp|P70336|ROCK2_MOUSE	2	R.THGSEIINDLQGR.I	635	647	0	Rock2
17128	46.65	3706	617.377	617.377	2	17118	405165	m14910_hTg_Hippo_12_TrypLysC_2MC_2Mods_TMT_IAA_20ppm_0.9Da	617.376	1.46	1.966	0.005	10/12	sp|O35382|EXOC4_MOUSE	0	K.EIEGVTK.T	548	554	0	Exoc4
17130	46.66	3708	503.798	503.798	2	17118	405165	m14910_hTg_Hippo_12_TrypLysC_2MC_2Mods_TMT_IAA_20ppm_0.9Da	503.798	0.84	1.737	0.263	11/12	sp|Q3UPL0|SC31A_MOUSE	1	R.FASSPLR.V	248	254	0	Sec31a
17131	46.66	3709	579.309	579.309	2	17118	405165	m14910_hTg_Hippo_12_TrypLysC_2MC_2Mods_TMT_IAA_20ppm_0.9Da	579.308	1.06	1.59	0.057	10/12	sp|Q8C1A5|THOP1_MOUSE	0	R.IHAWDMR.Y	332	338	0	Thop1
17146	46.7	3715	631.356	631.691	3	17127	405165	m14910_hTg_Hippo_12_TrypLysC_2MC_2Mods_TMT_IAA_20ppm_0.9Da	631.355	2.4	3.521	0.409	36/52	sp|Q6PIE5|AT1A2_MOUSE	2	K.RDTAGDASESALLK.C	443	456	1	Atp1a2
17152	46.72	3719	655.381	655.381	2	17127	405165	m14910_hTg_Hippo_12_TrypLysC_2MC_2Mods_TMT_IAA_20ppm_0.9Da	655.379	2.86	1.722	0.006	12/12	sp|Q9CZP7|CD37L_MOUSE	3	K.SFINQDK.R	139	145	0	Cdc37l1
17165	46.75	3725	542.632	542.632	3	17155	405165	m14910_hTg_Hippo_12_TrypLysC_2MC_2Mods_TMT_IAA_20ppm_0.9Da	542.632	1	3.513	0.414	25/44	sp|E9PZM4|CHD2_MOUSE	0	K.GLSVQEQLEHTR.N	1492	1503	0	Chd2
17183	46.8	3733	595.825	595.825	2	17169	405165	m14910_hTg_Hippo_12_TrypLysC_2MC_2Mods_TMT_IAA_20ppm_0.9Da	595.824	1.58	2.853	0.25	16/16	sp|Q69Z98|BRSK2_MOUSE	7	R.GMIEVDAAR.R	250	258	0	Brsk2
17184	46.8	3734	657.686	657.686	3	17169	405165	m14910_hTg_Hippo_12_TrypLysC_2MC_2Mods_TMT_IAA_20ppm_0.9Da	657.684	3.05	2.712	0.28	25/52	sp|B1AVZ0|UPP_MOUSE	0	R.VLDHAEENNAAMAK.L	35	48	0	Uprt
17189	46.82	3736	747.933	747.935	2	17169	405165	m14910_hTg_Hippo_12_TrypLysC_2MC_2Mods_TMT_IAA_20ppm_0.9Da	747.932	1.95	2.161	0.193	12/14	sp|Q8BYW1|RHG25_MOUSE	2	K.QVYEEQIK.N	570	577	0	Arhgap25
17200	46.85	3743	577.307	577.307	2	17182	405165	m14910_hTg_Hippo_12_TrypLysC_2MC_2Mods_TMT_IAA_20ppm_0.9Da	577.306	1.37	1.724	0.186	12/14	sp|Q61458|CCNH_MOUSE	2	K.TADDFLSR.I	190	197	0	Ccnh
17212	46.89	3749	926.481	926.48	2	17182	405165	m14910_hTg_Hippo_12_TrypLysC_2MC_2Mods_TMT_IAA_20ppm_0.9Da	926.48	1.25	2.632	0.549	20/24	sp|P13595|NCAM1_MOUSE	4	K.LEGQM*GEDGNSIK.V	607	619	0	Ncam1
17228	46.93	3756	698.868	698.868	2	17214	405165	m14910_hTg_Hippo_12_TrypLysC_2MC_2Mods_TMT_IAA_20ppm_0.9Da	698.867	1.28	3.442	0.612	18/20	sp|Q921M3|SF3B3_MOUSE	1	K.DYIVVGSDSGR.I	76	86	0	Sf3b3
17239	46.96	3762	525.793	525.793	2	17223	405165	m14910_hTg_Hippo_12_TrypLysC_2MC_2Mods_TMT_IAA_20ppm_0.9Da	525.793	1.29	1.53	0.092	10/12	sp|Q8BGF7|PAN2_MOUSE	3	K.EFALADR.K	773	779	0	Pan2
17240	46.96	3764	608.349	608.349	2	17223	405165	m14910_hTg_Hippo_12_TrypLysC_2MC_2Mods_TMT_IAA_20ppm_0.9Da	608.348	1.32	1.908	0.328	13/16	sp|Q8CGU1|CACO1_MOUSE	1	R.LEVAEVNGR.L	385	393	0	Calcoco1
17253	47	3770	657.686	657.687	3	17230	405165	m14910_hTg_Hippo_12_TrypLysC_2MC_2Mods_TMT_IAA_20ppm_0.9Da	657.684	3.69	3.618	0.558	28/52	sp|B1AVZ0|UPP_MOUSE	0	R.VLDHAEENNAAMAK.L	35	48	0	Uprt
17264	47.04	3775	791.938	791.938	2	17230	405165	m14910_hTg_Hippo_12_TrypLysC_2MC_2Mods_TMT_IAA_20ppm_0.9Da	791.937	1.79	3.446	0.502	17/18	sp|O88532|ZFR_MOUSE	0	K.ISCAGPQTYK.E	338	347	0	Zfr
17273	47.06	3779	603.822	603.822	2	17251	405165	m14910_hTg_Hippo_12_TrypLysC_2MC_2Mods_TMT_IAA_20ppm_0.9Da	603.819	4.37	1.492	0.185	13/14	##tr|E9Q9W7|E9Q9W7_MOUSE	0	R.SDLTWAER.H	529	536	0	##Pdzd7
17286	47.09	3786	666.893	666.894	2	17272	405165	m14910_hTg_Hippo_12_TrypLysC_2MC_2Mods_TMT_IAA_20ppm_0.9Da	666.892	1.46	2.842	0.036	12/12	sp|O35136|NCAM2_MOUSE	4	K.LIEENEK.Y	250	256	0	Ncam2
17296	47.12	3792	538.577	538.828	4	17285	405165	m14910_hTg_Hippo_12_TrypLysC_2MC_2Mods_TMT_IAA_20ppm_0.9Da	538.577	1.09	2.648	0.492	29/72	sp|Q5XJY5|COPD_MOUSE	0	K.GVQLQTHPNVDKK.L	324	336	1	Arcn1
17298	47.12	3793	714.335	714.335	2	17285	405165	m14910_hTg_Hippo_12_TrypLysC_2MC_2Mods_TMT_IAA_20ppm_0.9Da	714.334	1.77	2.21	0.545	15/16	sp|Q9QYB5|ADDG_MOUSE	1	R.QDFNMMEQR.K	47	55	0	Add3
17305	47.14	3797	542.632	542.966	3	17294	405165	m14910_hTg_Hippo_12_TrypLysC_2MC_2Mods_TMT_IAA_20ppm_0.9Da	542.632	1.14	3.277	0.12	23/44	sp|E9PZM4|CHD2_MOUSE	0	K.GLSVQEQLEHTR.N	1492	1503	0	Chd2
17318	47.17	3803	686.602	686.853	4	17303	405165	m14910_hTg_Hippo_12_TrypLysC_2MC_2Mods_TMT_IAA_20ppm_0.9Da	686.602	1.18	2.72	0.358	37/102	sp|Q8BVE3|VATH_MOUSE	0	R.SSEDKQEMLQTEGSQCAK.T	58	75	1	Atp6v1h
17327	47.2	3807	620.662	620.996	3	17316	405165	m14910_hTg_Hippo_12_TrypLysC_2MC_2Mods_TMT_IAA_20ppm_0.9Da	620.661	1.27	3.906	0.375	26/44	sp|P33173|KIF1A_MOUSE	4	R.CNAIINEDPNNK.L	356	367	0	Kif1a
17337	47.23	3812	1055.05	1055.56	2	17316	405165	m14910_hTg_Hippo_12_TrypLysC_2MC_2Mods_TMT_IAA_20ppm_0.9Da	1055.05	0.98	4.053	0.662	24/30	sp|Q64337|SQSTM_MOUSE	2	R.LTPTTPESSSTGTEDK.S	268	283	0	Sqstm1
17346	47.26	3817	757.752	757.753	3	17325	405165	m14910_hTg_Hippo_12_TrypLysC_2MC_2Mods_TMT_IAA_20ppm_0.9Da	757.752	0.76	3.546	0.52	35/80	sp|Q8QZV4|ST32C_MOUSE	0	R.ARPAGSDVSPALPPPAASQPR.A	24	44	1	Stk32c
17349	47.27	3818	469.803	469.803	2	17325	405165	m14910_hTg_Hippo_12_TrypLysC_2MC_2Mods_TMT_IAA_20ppm_0.9Da	469.803	0.69	1.338	0.074	9/12	tr|A2A472|A2A472_MOUSE	2	R.PGPLLGR.P	196	202	0	Tox2
17353	47.28	3821	682.856	682.857	2	17325	405165	m14910_hTg_Hippo_12_TrypLysC_2MC_2Mods_TMT_IAA_20ppm_0.9Da	682.856	0.89	2.679	0.238	16/18	sp|Q61550|RAD21_MOUSE	0	R.LQDSVMEASR.T	455	464	0	Rad21
17362	47.3	3825	496.303	496.303	4	17344	405165	m14910_hTg_Hippo_12_TrypLysC_2MC_2Mods_TMT_IAA_20ppm_0.9Da	496.303	0.81	1.87	0.25	23/72	sp|Q7TSC1|PRC2A_MOUSE	1	K.KGTSPGSELPPPK.T	375	387	1	Prrc2a
17375	47.35	3832	888.961	889.463	2	17344	405165	m14910_hTg_Hippo_12_TrypLysC_2MC_2Mods_TMT_IAA_20ppm_0.9Da	888.959	2.51	3.223	0.455	14/28	sp|P63216|GBG3_MOUSE	0	K.GETPVNSTMSIGQAR.K	3	17	0	Gng3
17382	47.36	3836	672.917	672.918	2	17357	405165	m14910_hTg_Hippo_12_TrypLysC_2MC_2Mods_TMT_IAA_20ppm_0.9Da	672.916	0.92	2.475	0.443	16/16	sp|Q3TIV5|ZC3HF_MOUSE	1	R.SALGPNVTK.I	241	249	0	Zc3h15
17383	47.36	3837	565.998	566.333	3	17357	405165	m14910_hTg_Hippo_12_TrypLysC_2MC_2Mods_TMT_IAA_20ppm_0.9Da	565.998	0.21	2.639	0.304	24/44	sp|P62259|1433E_MOUSE	1	K.HLIPAANTGESK.V	107	118	0	Ywhae
17389	47.38	3839	788.416	788.75	3	17357	405165	m14910_hTg_Hippo_12_TrypLysC_2MC_2Mods_TMT_IAA_20ppm_0.9Da	788.414	1.85	2.372	0.444	27/64	sp|Q9D0W5|PPIL1_MOUSE	0	R.VGM*VETNSQDRPVDDVK.I	142	158	1	Ppil1
17390	47.38	3841	783.927	784.428	2	17357	405165	m14910_hTg_Hippo_12_TrypLysC_2MC_2Mods_TMT_IAA_20ppm_0.9Da	783.926	1.28	2.22	0.261	14/16	sp|Q6P4S6|SIK3_MOUSE	5	R.TEVM*EDLQK.L	419	427	0	Sik3
17398	47.4	3844	740.908	740.909	2	17378	405165	m14910_hTg_Hippo_12_TrypLysC_2MC_2Mods_TMT_IAA_20ppm_0.9Da	740.908	1.04	2.954	0.467	18/18	sp|O88532|ZFR_MOUSE	1	R.EGDVTSGMVK.D	879	888	0	Zfr
17399	47.41	3845	456.603	456.603	3	17378	405165	m14910_hTg_Hippo_12_TrypLysC_2MC_2Mods_TMT_IAA_20ppm_0.9Da	456.603	0.16	1.88	0.544	18/32	sp|Q8K4G5|ABLM1_MOUSE	13	K.TSSLPGYGK.N	736	744	0	Ablim1
17401	47.41	3847	711.895	711.895	2	17378	405165	m14910_hTg_Hippo_12_TrypLysC_2MC_2Mods_TMT_IAA_20ppm_0.9Da	711.894	1.06	2.733	0.534	16/16	sp|Q91ZX7|LRP1_MOUSE	0	R.CPTGFTGPK.C	4259	4267	0	Lrp1
17404	47.41	3848	651.039	651.374	3	17378	405165	m14910_hTg_Hippo_12_TrypLysC_2MC_2Mods_TMT_IAA_20ppm_0.9Da	651.039	0.38	3.318	0.447	23/48	sp|Q2PZL6|FAT4_MOUSE	0	K.QPEGNPKPDIIER.E	4575	4587	1	Fat4
17407	47.42	3850	722.332	722.332	2	17378	405165	m14910_hTg_Hippo_12_TrypLysC_2MC_2Mods_TMT_IAA_20ppm_0.9Da	722.332	0.99	1.217	0.032	14/16	sp|Q9QYB5|ADDG_MOUSE	1	R.QDFNMM*EQR.K	47	55	0	Add3
17413	47.44	3852	822.423	822.925	2	17378	405165	m14910_hTg_Hippo_12_TrypLysC_2MC_2Mods_TMT_IAA_20ppm_0.9Da	822.422	0.94	3.217	0.416	21/24	sp|Q8BMF5|GRIK4_MOUSE	0	K.LCGAGEPDQLAQR.L	892	904	0	Grik4
17424	47.46	3858	735.385	735.719	3	17397	405165	m14910_hTg_Hippo_12_TrypLysC_2MC_2Mods_TMT_IAA_20ppm_0.9Da	735.384	1.69	5.865	0.659	35/68	sp|Q8C170|MYO9A_MOUSE	2	R.AASACEAQGTEGPLGQAK.S	2456	2473	0	Myo9a
17428	47.47	3860	920.465	920.464	3	17397	405165	m14910_hTg_Hippo_12_TrypLysC_2MC_2Mods_TMT_IAA_20ppm_0.9Da	920.465	0	3.593	0.524	29/68	sp|Q8BVE3|VATH_MOUSE	0	R.SSEDKQEM*LQTEGSQCAK.T	58	75	1	Atp6v1h
17431	47.48	3862	745.435	745.435	2	17397	405165	m14910_hTg_Hippo_12_TrypLysC_2MC_2Mods_TMT_IAA_20ppm_0.9Da	745.435	0.36	3.196	0.313	19/20	sp|P17710|HXK1_MOUSE	6	K.ASGVEGADVVK.L	233	243	0	Hk1
17436	47.5	3865	885.481	885.48	2	17397	405165	m14910_hTg_Hippo_12_TrypLysC_2MC_2Mods_TMT_IAA_20ppm_0.9Da	885.48	0.72	4.001	0.535	24/24	sp|O35671|ITBP1_MOUSE	1	R.SSTVASLDTDSTK.S	36	48	0	Itgb1bp1
17441	47.51	3867	572.83	572.83	2	17418	405165	m14910_hTg_Hippo_12_TrypLysC_2MC_2Mods_TMT_IAA_20ppm_0.9Da	572.83	0.94	2.504	0.152	13/14	sp|P48542|KCNJ6_MOUSE	3	K.ELAELANR.A	371	378	0	Kcnj6
17445	47.52	3870	771.037	771.371	3	17418	405165	m14910_hTg_Hippo_12_TrypLysC_2MC_2Mods_TMT_IAA_20ppm_0.9Da	771.036	0.82	6.071	0.707	43/76	sp|Q64487|PTPRD_MOUSE	19	K.TCNPPDAGPMVVHCSAGVGR.T	1540	1559	0	Ptprd
17454	47.54	3873	875.984	876.485	2	17418	405165	m14910_hTg_Hippo_12_TrypLysC_2MC_2Mods_TMT_IAA_20ppm_0.9Da	875.983	0.92	4.83	0.515	22/24	sp|Q61026|NCOA2_MOUSE	2	K.SDVSSTGQGVIDK.D	100	112	0	Ncoa2
17455	47.54	3874	853.427	854.094	3	17418	405165	m14910_hTg_Hippo_12_TrypLysC_2MC_2Mods_TMT_IAA_20ppm_0.9Da	853.426	1.35	4.588	0.645	36/84	sp|Q8VHG2|AMOT_MOUSE	4	R.HAQASLTSAQQQPGEAYSAMPR.A	371	392	0	Amot
17458	47.55	3875	751.901	751.9	2	17418	405165	m14910_hTg_Hippo_12_TrypLysC_2MC_2Mods_TMT_IAA_20ppm_0.9Da	751.9	1.34	2.138	0.315	12/16	sp|Q9WU78|PDC6I_MOUSE	1	K.SVNFDM*TSK.F	575	583	0	Pdcd6ip
17464	47.57	3880	554.313	554.313	2	17439	405165	m14910_hTg_Hippo_12_TrypLysC_2MC_2Mods_TMT_IAA_20ppm_0.9Da	554.313	0.25	1.582	0.359	10/12	sp|Q8C3W1|CA198_MOUSE	0	K.VLPACYR.Q	224	230	0
17468	47.57	3881	800.086	800.42	3	17439	405165	m14910_hTg_Hippo_12_TrypLysC_2MC_2Mods_TMT_IAA_20ppm_0.9Da	800.086	0.95	4.745	0.508	28/72	sp|Q69ZL1|FGD6_MOUSE	0	R.QNALYNQGPVDEVRPANQR.A	359	377	1	Fgd6
17473	47.59	3883	622.989	623.323	3	17439	405165	m14910_hTg_Hippo_12_TrypLysC_2MC_2Mods_TMT_IAA_20ppm_0.9Da	622.988	1.69	3.227	0.349	26/48	sp|Q6ZPF3|TIAM2_MOUSE	2	R.TSSSSEWPSEPSK.G	1521	1533	0	Tiam2
17474	47.59	3884	819.432	819.431	2	17439	405165	m14910_hTg_Hippo_12_TrypLysC_2MC_2Mods_TMT_IAA_20ppm_0.9Da	819.431	1.69	4.075	0.66	24/26	sp|Q9WTS5|TEN2_MOUSE	0	R.VTTGVSSIASEDSR.K	2571	2584	0	Tenm2
17488	47.62	3891	574.635	574.635	3	17460	405165	m14910_hTg_Hippo_12_TrypLysC_2MC_2Mods_TMT_IAA_20ppm_0.9Da	574.635	0.99	3.039	0.348	27/48	sp|Q91XL9|OSBL1_MOUSE	4	K.DCGGGDALSNGIK.K	519	531	0	Osbpl1a
17491	47.63	3893	668.372	668.371	2	17460	405165	m14910_hTg_Hippo_12_TrypLysC_2MC_2Mods_TMT_IAA_20ppm_0.9Da	668.371	1.33	1.764	0.04	12/12	sp|P06537|GCR_MOUSE	11	R.NDCIIDK.I	468	474	0	Nr3c1
17504	47.66	3900	635.664	635.999	3	17481	405165	m14910_hTg_Hippo_12_TrypLysC_2MC_2Mods_TMT_IAA_20ppm_0.9Da	635.663	1.3	5.209	0.595	33/48	sp|Q9EQU5|SET_MOUSE	2	K.EFHLNESGDPSSK.S	154	166	0	Set
17512	47.67	3907	492.657	492.657	3	17481	405165	m14910_hTg_Hippo_12_TrypLysC_2MC_2Mods_TMT_IAA_20ppm_0.9Da	492.657	0.72	2.3	0.419	16/24	sp|Q8C0C7|SYFA_MOUSE	0	K.KPFTPAK.Y	343	349	1	Farsa
17513	47.67	3908	759.37	759.37	3	17481	405165	m14910_hTg_Hippo_12_TrypLysC_2MC_2Mods_TMT_IAA_20ppm_0.9Da	759.368	1.75	4.579	0.603	33/60	sp|Q9QZX7|SRR_MOUSE	1	K.VYAAEPSNADDCYQSK.L	206	221	0	Srr
17524	47.69	3910	671.366	671.366	2	17502	405165	m14910_hTg_Hippo_12_TrypLysC_2MC_2Mods_TMT_IAA_20ppm_0.9Da	671.365	1.56	2.576	0.264	13/14	sp|Q93092|TALDO_MOUSE	0	R.MFSAENGK.-	330	337	0	Taldo1
17525	47.7	3911	621.639	621.639	3	17502	405165	m14910_hTg_Hippo_12_TrypLysC_2MC_2Mods_TMT_IAA_20ppm_0.9Da	621.638	1.62	3.341	0.693	30/44	sp|Q60597|ODO1_MOUSE	4	K.AEQFYCGDTEGK.K	390	401	0	Ogdh
17531	47.71	3914	656.383	656.383	2	17502	405165	m14910_hTg_Hippo_12_TrypLysC_2MC_2Mods_TMT_IAA_20ppm_0.9Da	656.382	1.69	2.639	0.332	12/12	sp|Q60676|PPP5_MOUSE	1	R.DYETVVK.V	118	124	0	Ppp5c
17533	47.71	3915	610.65	610.985	3	17502	405165	m14910_hTg_Hippo_12_TrypLysC_2MC_2Mods_TMT_IAA_20ppm_0.9Da	610.65	1.39	2.59	0.494	20/52	sp|Q501J7|PHAR4_MOUSE	2	K.IQDQSFGESHIPSR.L	391	404	0	Phactr4
17534	47.71	3916	696.412	696.412	2	17502	405165	m14910_hTg_Hippo_12_TrypLysC_2MC_2Mods_TMT_IAA_20ppm_0.9Da	696.411	1.26	2.481	0.293	14/14	sp|Q91ZT5|FGD4_MOUSE	5	K.SVTEEIQK.Q	325	332	0	Fgd4
17542	47.73	3919	431.608	431.608	3	17502	405165	m14910_hTg_Hippo_12_TrypLysC_2MC_2Mods_TMT_IAA_20ppm_0.9Da	431.608	0.46	1.992	0.065	19/28	tr|Q5NCJ0|Q5NCJ0_MOUSE	3	K.SGVPHIPK.I	627	634	0	Rapgef6
17550	47.75	3925	679.364	679.363	2	17523	405165	m14910_hTg_Hippo_12_TrypLysC_2MC_2Mods_TMT_IAA_20ppm_0.9Da	679.363	1	1.495	0.086	11/14	sp|Q93092|TALDO_MOUSE	0	R.M*FSAENGK.-	330	337	0	Taldo1
17552	47.75	3926	863.918	863.919	2	17523	405165	m14910_hTg_Hippo_12_TrypLysC_2MC_2Mods_TMT_IAA_20ppm_0.9Da	863.917	1.36	1.552	0.454	10/24	sp|P50396|GDIA_MOUSE	0	K.TFEGVDPQNTSM*R.D	157	169	0	Gdi1
17557	47.77	3927	837.977	837.977	2	17523	405165	m14910_hTg_Hippo_12_TrypLysC_2MC_2Mods_TMT_IAA_20ppm_0.9Da	837.975	2.08	4.157	0.403	20/20	sp|Q91VW5|GOGA4_MOUSE	0	K.NSEEQVAALQK.L	493	503	0	Golga4
17558	47.77	3928	915.134	915.468	3	17523	405165	m14910_hTg_Hippo_12_TrypLysC_2MC_2Mods_TMT_IAA_20ppm_0.9Da	915.133	0.92	3.033	0.367	21/68	sp|Q8BVE3|VATH_MOUSE	0	R.SSEDKQEMLQTEGSQCAK.T	58	75	1	Atp6v1h
17561	47.78	3930	797.949	797.949	2	17523	405165	m14910_hTg_Hippo_12_TrypLysC_2MC_2Mods_TMT_IAA_20ppm_0.9Da	797.947	1.76	2.798	0.434	17/20	sp|Q920P5|KAD5_MOUSE	1	K.EAM*VASLGNTK.G	446	456	0	Ak5
17566	47.8	3932	710.888	710.889	2	17544	405165	m14910_hTg_Hippo_12_TrypLysC_2MC_2Mods_TMT_IAA_20ppm_0.9Da	710.887	1.81	1.472	0.272	14/18	sp|P62141|PP1B_MOUSE	0	K.IVQM*TEAEVR.G	26	35	0	Ppp1cb
17567	47.8	3933	518.984	518.984	3	17544	405165	m14910_hTg_Hippo_12_TrypLysC_2MC_2Mods_TMT_IAA_20ppm_0.9Da	518.984	0.96	3.389	0.065	21/36	sp|Q80W04|TMCC2_MOUSE	2	K.SAQTIAQLHK.K	340	349	0	Tmcc2
17570	47.81	3935	488.283	488.617	3	17544	405165	m14910_hTg_Hippo_12_TrypLysC_2MC_2Mods_TMT_IAA_20ppm_0.9Da	488.282	0.38	3.761	0.486	26/36	sp|P49443|PPM1A_MOUSE	0	K.RNVIEAVYNR.L	355	364	1	Ppm1a
17579	47.83	3939	606.003	606.336	3	17544	405165	m14910_hTg_Hippo_12_TrypLysC_2MC_2Mods_TMT_IAA_20ppm_0.9Da	606.002	1.89	4.303	0.59	31/56	sp|P0DI97|NRX1B_MOUSE	11	R.VGGREPYPGSAEVIR.E	372	386	1	Nrxn1
17587	47.85	3942	617.326	617.326	2	17565	405165	m14910_hTg_Hippo_12_TrypLysC_2MC_2Mods_TMT_IAA_20ppm_0.9Da	617.325	1.54	2.27	0.409	15/16	sp|P00920|CAH2_MOUSE	0	K.DFPIANGDR.Q	19	27	0	Ca2
17589	47.85	3944	724.923	724.922	2	17565	405165	m14910_hTg_Hippo_12_TrypLysC_2MC_2Mods_TMT_IAA_20ppm_0.9Da	724.922	1.62	3.114	0.33	18/18	sp|P52480|KPYM_MOUSE	1	K.GSGTAEVELK.K	126	135	0	Pkm
17594	47.87	3947	504.949	504.949	3	17565	405165	m14910_hTg_Hippo_12_TrypLysC_2MC_2Mods_TMT_IAA_20ppm_0.9Da	504.949	1.07	2.211	0.171	17/36	sp|Q9Z2I9|SUCB1_MOUSE	0	K.SSDEAYAIAK.K	79	88	0	Sucla2
17597	47.88	3948	731.904	731.903	2	17565	405165	m14910_hTg_Hippo_12_TrypLysC_2MC_2Mods_TMT_IAA_20ppm_0.9Da	731.902	1.8	1.893	0.13	13/16	sp|Q3UTJ2|SRBS2_MOUSE	5	R.QEMDPGLSK.L	767	775	0	Sorbs2
17598	47.88	3949	844.95	844.949	2	17565	405165	m14910_hTg_Hippo_12_TrypLysC_2MC_2Mods_TMT_IAA_20ppm_0.9Da	844.948	1.57	3.693	0.549	20/20	sp|P14094|AT1B1_MOUSE	0	K.AYGENIGYSEK.D	279	289	0	Atp1b1
17601	47.89	3951	652.896	652.896	2	17565	405165	m14910_hTg_Hippo_12_TrypLysC_2MC_2Mods_TMT_IAA_20ppm_0.9Da	652.895	2.18	2.209	0.069	13/14	sp|O55013|TPPC3_MOUSE	0	R.ETADVIAK.V	73	80	0	Trappc3
17608	47.91	3954	553.307	553.308	2	17586	405165	m14910_hTg_Hippo_12_TrypLysC_2MC_2Mods_TMT_IAA_20ppm_0.9Da	553.307	1.39	2.377	0.454	14/14	sp|O08582|GTPB1_MOUSE	0	K.GMVMVSPR.L	476	483	0	Gtpbp1
17622	47.94	3962	579.987	579.987	3	17586	405165	m14910_hTg_Hippo_12_TrypLysC_2MC_2Mods_TMT_IAA_20ppm_0.9Da	579.986	1.62	2.513	0.36	20/40	tr|E9PWG2|E9PWG2_MOUSE	0	K.TQDQLSAYPEK.H	1210	1220	0	Trappc8
17633	47.97	3967	624.39	624.391	2	17607	405165	m14910_hTg_Hippo_12_TrypLysC_2MC_2Mods_TMT_IAA_20ppm_0.9Da	624.39	0.96	2.255	0.138	12/12	sp|P0C7L0|WIPF3_MOUSE	3	R.NSQLSLK.A	474	480	0	Wipf3
17634	47.97	3968	584.31	584.31	3	17607	405165	m14910_hTg_Hippo_12_TrypLysC_2MC_2Mods_TMT_IAA_20ppm_0.9Da	584.308	1.87	3.423	0.425	27/48	sp|O89026|ROBO1_MOUSE	1	K.SRPDEGVYICVAR.N	99	111	1	Robo1
17637	47.98	3969	817.761	818.095	3	17607	405165	m14910_hTg_Hippo_12_TrypLysC_2MC_2Mods_TMT_IAA_20ppm_0.9Da	817.759	1.73	4.239	0.684	40/100	sp|P48678|LMNA_MOUSE	0	K.AAGGAGAQVGGSISSGSSASSVTVTR.S	600	625	0	Lmna
17638	47.98	3970	544.323	544.323	3	17607	405165	m14910_hTg_Hippo_12_TrypLysC_2MC_2Mods_TMT_IAA_20ppm_0.9Da	544.322	1.01	3.144	0.187	24/36	sp|P21619|LMNB2_MOUSE	0	K.VQAELEEARK.S	102	111	1	Lmnb2
17646	47.99	3975	465.291	465.291	3	17607	405165	m14910_hTg_Hippo_12_TrypLysC_2MC_2Mods_TMT_IAA_20ppm_0.9Da	465.29	0.58	2.769	0.377	22/28	sp|P23116|EIF3A_MOUSE	0	R.PAHILQEK.E	539	546	0	Eif3a
17651	48	3977	480.041	480.042	4	17628	405165	m14910_hTg_Hippo_12_TrypLysC_2MC_2Mods_TMT_IAA_20ppm_0.9Da	480.041	-0.02	2.501	0.459	34/72	sp|Q99KC8|VMA5A_MOUSE	0	K.ELNKPVQGPLAHR.V	594	606	1	Vwa5a
17652	48.01	3978	714.389	714.389	2	17628	405165	m14910_hTg_Hippo_12_TrypLysC_2MC_2Mods_TMT_IAA_20ppm_0.9Da	714.388	1.3	2.929	0.512	16/22	sp|P63318|KPCG_MOUSE	1	R.LGSGPDGEPTIR.A	598	609	0	Prkcg
17660	48.02	3982	744.889	744.889	2	17628	405165	m14910_hTg_Hippo_12_TrypLysC_2MC_2Mods_TMT_IAA_20ppm_0.9Da	744.888	1.81	3.546	0.257	20/22	sp|Q80XK6|ATG2B_MOUSE	0	K.SPGADVTCSLPR.H	1741	1752	0	Atg2b
17664	48.03	3984	720.403	720.404	2	17628	405165	m14910_hTg_Hippo_12_TrypLysC_2MC_2Mods_TMT_IAA_20ppm_0.9Da	720.402	1.28	1.463	0.457	15/16	sp|Q8K4Z3|NNRE_MOUSE	0	K.AYPPTSMSK.S	92	100	0	Apoa1bp
17671	48.04	3987	568.321	568.321	2	17649	405165	m14910_hTg_Hippo_12_TrypLysC_2MC_2Mods_TMT_IAA_20ppm_0.9Da	568.321	1.05	1.693	0.159	12/14	sp|P14873|MAP1B_MOUSE	0	R.LM*ITDAAR.H	126	133	0	Map1b
17672	48.04	3988	604.357	604.692	3	17649	405165	m14910_hTg_Hippo_12_TrypLysC_2MC_2Mods_TMT_IAA_20ppm_0.9Da	604.356	1.68	3.968	0.409	27/44	sp|Q9D394|RUFY3_MOUSE	3	R.HLNATVNNLQTK.V	273	284	0	Rufy3
17674	48.05	3989	667.898	667.898	2	17649	405165	m14910_hTg_Hippo_12_TrypLysC_2MC_2Mods_TMT_IAA_20ppm_0.9Da	667.897	1.46	2.912	0.359	14/14	sp|Q8BPN8|DMXL2_MOUSE	4	K.SVQACLAK.A	917	924	0	Dmxl2
17688	48.08	3996	863.06	863.395	3	17649	405165	m14910_hTg_Hippo_12_TrypLysC_2MC_2Mods_TMT_IAA_20ppm_0.9Da	863.059	1.45	4.565	0.754	33/72	sp|Q9EPW0|INP4A_MOUSE	8	R.LHGEGCEDAFPCSSTCSSK.K	555	573	0	Inpp4a
17692	48.09	3997	437.612	437.612	3	17670	405165	m14910_hTg_Hippo_12_TrypLysC_2MC_2Mods_TMT_IAA_20ppm_0.9Da	437.611	0.58	2.011	0.164	17/28	sp|Q80TA9|EPG5_MOUSE	0	R.AVVHALDK.I	1050	1057	0	Epg5
17693	48.09	3998	613.572	613.823	4	17670	405165	m14910_hTg_Hippo_12_TrypLysC_2MC_2Mods_TMT_IAA_20ppm_0.9Da	613.571	1.52	3.301	0.617	46/150	sp|P48678|LMNA_MOUSE	0	K.AAGGAGAQVGGSISSGSSASSVTVTR.S	600	625	0	Lmna
17698	48.1	4001	582.341	582.341	2	17670	405165	m14910_hTg_Hippo_12_TrypLysC_2MC_2Mods_TMT_IAA_20ppm_0.9Da	582.34	1.28	1.696	0.341	13/14	sp|Q8CF89|TAB1_MOUSE	0	R.VTNFVAQR.L	76	83	0	Tab1
17702	48.11	4004	724.394	724.393	2	17670	405165	m14910_hTg_Hippo_12_TrypLysC_2MC_2Mods_TMT_IAA_20ppm_0.9Da	724.392	1.47	3.051	0.471	16/20	sp|Q6A058|ARMX2_MOUSE	0	R.TASTEVMQVPR.V	351	361	0	Armcx2
17704	48.11	4005	485.816	485.816	2	17670	405165	m14910_hTg_Hippo_12_TrypLysC_2MC_2Mods_TMT_IAA_20ppm_0.9Da	485.816	0.65	1.209	0.125	9/12	sp|O70228|ATP9A_MOUSE	3	K.IPGTVVR.S	368	374	0	Atp9a
17708	48.12	4006	782.74	782.74	3	17670	405165	m14910_hTg_Hippo_12_TrypLysC_2MC_2Mods_TMT_IAA_20ppm_0.9Da	782.739	1.45	3.513	0.516	28/76	sp|Q569Z5|DDX46_MOUSE	2	K.DM*AAPGTSSVPAPTAGNAEK.L	829	848	0	Ddx46
17713	48.14	4009	547.989	547.989	3	17691	405165	m14910_hTg_Hippo_12_TrypLysC_2MC_2Mods_TMT_IAA_20ppm_0.9Da	547.989	1.19	2.553	0.298	21/36	sp|Q8BGG7|UBS3B_MOUSE	1	R.CVQTAHNILK.G	463	472	0	Ubash3b
17714	48.14	4010	586.846	586.846	2	17691	405165	m14910_hTg_Hippo_12_TrypLysC_2MC_2Mods_TMT_IAA_20ppm_0.9Da	586.845	1.3	2.458	0.311	14/14	sp|Q9QWY8|ASAP1_MOUSE	10	K.AIIEDVQR.L	455	462	0	Asap1
17716	48.14	4012	640.321	640.321	2	17691	405165	m14910_hTg_Hippo_12_TrypLysC_2MC_2Mods_TMT_IAA_20ppm_0.9Da	640.32	0.98	2.219	0.495	13/14	sp|Q9Z1M0|P2RX7_MOUSE	0	R.ALEELCCR.R	493	500	0	P2rx7
17729	48.17	4018	644.343	644.343	2	17691	405165	m14910_hTg_Hippo_12_TrypLysC_2MC_2Mods_TMT_IAA_20ppm_0.9Da	644.343	0.95	2.042	0.341	13/14	sp|O88307|SORL_MOUSE	0	R.EYIVEYSR.S	1685	1692	0	Sorl1
17736	48.19	4023	679.891	679.893	2	17712	405165	m14910_hTg_Hippo_12_TrypLysC_2MC_2Mods_TMT_IAA_20ppm_0.9Da	679.89	2.66	1.659	0.224	12/14	sp|Q80Y24|PRIC2_MOUSE	1	K.YSSYGVPK.S	814	821	0	Prickle2
17740	48.2	4026	560.304	560.304	2	17712	405165	m14910_hTg_Hippo_12_TrypLysC_2MC_2Mods_TMT_IAA_20ppm_0.9Da	560.303	0.63	2.087	0.02	11/12	sp|Q8BWR2|PITH1_MOUSE	2	R.GEWTELR.R	174	180	0	Pithd1
17746	48.21	4028	689.705	690.038	3	17712	405165	m14910_hTg_Hippo_12_TrypLysC_2MC_2Mods_TMT_IAA_20ppm_0.9Da	689.704	2	3.478	0.342	26/64	tr|A2APX6|A2APX6_MOUSE	2	K.DVNGTTSGIGTGSSVEK.Y	1067	1083	0	Scn1a
17760	48.25	4035	454.612	454.612	3	17733	405165	m14910_hTg_Hippo_12_TrypLysC_2MC_2Mods_TMT_IAA_20ppm_0.9Da	454.611	0.67	2.718	0.157	19/24	sp|Q8C5W3|TBCEL_MOUSE	1	R.YHELITK.Y	320	326	0	Tbcel
17776	48.28	4042	624.9	624.901	2	17754	405165	m14910_hTg_Hippo_12_TrypLysC_2MC_2Mods_TMT_IAA_20ppm_0.9Da	624.9	0.32	3.179	0.281	14/14	sp|Q6ZQ38|CAND1_MOUSE	0	R.SSVVTAVK.F	983	990	0	Cand1
17786	48.3	4048	530.648	530.648	3	17754	405165	m14910_hTg_Hippo_12_TrypLysC_2MC_2Mods_TMT_IAA_20ppm_0.9Da	530.647	2.08	2.576	0.229	20/36	sp|Q3U1J4|DDB1_MOUSE	0	K.REATADDLIK.V	1122	1131	1	Ddb1
17790	48.31	4051	611.377	611.378	2	17754	405165	m14910_hTg_Hippo_12_TrypLysC_2MC_2Mods_TMT_IAA_20ppm_0.9Da	611.376	1.38	1.907	0.09	11/12	sp|Q99MJ9|DDX50_MOUSE	0	R.SLITSDK.G	576	582	0	Ddx50
17798	48.33	4055	472.298	472.298	3	17775	405165	m14910_hTg_Hippo_12_TrypLysC_2MC_2Mods_TMT_IAA_20ppm_0.9Da	472.298	0.45	1.513	0.348	21/28	sp|Q8CHG7|RPGF2_MOUSE	1	R.RLPDQLSK.L	667	674	1	Rapgef2
17800	48.34	4056	650.898	650.898	2	17775	405165	m14910_hTg_Hippo_12_TrypLysC_2MC_2Mods_TMT_IAA_20ppm_0.9Da	650.898	0.88	1.774	0.265	12/12	sp|Q9JIK5|DDX21_MOUSE	0	K.EIPVEQK.E	250	256	0	Ddx21
17804	48.35	4058	456.941	456.941	3	17775	405165	m14910_hTg_Hippo_12_TrypLysC_2MC_2Mods_TMT_IAA_20ppm_0.9Da	456.941	0.26	1.985	0.193	20/28	sp|Q9QYX7|PCLO_MOUSE	1	K.VLHPDMAK.V	3586	3593	0	Pclo
17809	48.36	4060	445.275	445.275	3	17775	405165	m14910_hTg_Hippo_12_TrypLysC_2MC_2Mods_TMT_IAA_20ppm_0.9Da	445.275	0.36	2.119	0.281	17/28	sp|Q6GQT9|NOMO1_MOUSE	0	R.VVLSSQDK.D	423	430	0	Nomo1
17818	48.38	4065	799.396	799.397	2	17796	405165	m14910_hTg_Hippo_12_TrypLysC_2MC_2Mods_TMT_IAA_20ppm_0.9Da	799.396	0.9	2.68	0.515	18/20	sp|Q3UYH7|ARBK2_MOUSE	0	K.ELTCTFNEAQR.L	646	656	0	Adrbk2
17847	48.46	4079	1083.57	1083.56	2	17817	405165	m14910_hTg_Hippo_12_TrypLysC_2MC_2Mods_TMT_IAA_20ppm_0.9Da	1083.57	0.47	5.823	0.711	31/40	sp|Q8CHC4|SYNJ1_MOUSE	5	R.NQPSPQAGLAGPGPAGYGAAR.P	1172	1192	0	Synj1
17866	48.5	4089	851.499	852.001	2	17828	405165	m14910_hTg_Hippo_12_TrypLysC_2MC_2Mods_TMT_IAA_20ppm_0.9Da	851.499	0.85	4.626	0.635	21/22	sp|P26039|TLN1_MOUSE	0	K.VLVQNAAGSQEK.L	2032	2043	0	Tln1
17872	48.52	4092	436.593	436.593	3	17849	405165	m14910_hTg_Hippo_12_TrypLysC_2MC_2Mods_TMT_IAA_20ppm_0.9Da	436.593	-0.17	2.661	0.35	19/32	sp|Q8QZV4|ST32C_MOUSE	1	K.LLTVNPEHR.F	333	341	0	Stk32c
17878	48.53	4095	661.892	661.892	2	17849	405165	m14910_hTg_Hippo_12_TrypLysC_2MC_2Mods_TMT_IAA_20ppm_0.9Da	661.891	1.28	2.448	0.337	15/22	tr|M0QWN7|M0QWN7_MOUSE	0	R.LLQGGAGPPGAR.A	88	99	0	Usp35
17879	48.53	4096	691.386	691.386	2	17849	405165	m14910_hTg_Hippo_12_TrypLysC_2MC_2Mods_TMT_IAA_20ppm_0.9Da	691.385	0.93	2.405	0.464	16/20	sp|Q91Y86|MK08_MOUSE	2	R.GQPSPLAQVQQ.-	374	384	0	Mapk8
17884	48.55	4099	695.404	695.404	2	17849	405165	m14910_hTg_Hippo_12_TrypLysC_2MC_2Mods_TMT_IAA_20ppm_0.9Da	695.403	0.98	1.99	0.267	15/16	sp|Q61937|NPM_MOUSE	4	K.GPSSVEDIK.A	238	246	0	Npm1
17887	48.56	4100	997.435	997.437	2	17849	405165	m14910_hTg_Hippo_12_TrypLysC_2MC_2Mods_TMT_IAA_20ppm_0.9Da	997.434	1.05	4.035	0.809	21/28	sp|Q641K1|CBPC1_MOUSE	1	R.SYTMESTLCGCDQGR.Y	1090	1104	0	Agtpbp1
17892	48.57	4102	668.341	668.341	2	17870	405165	m14910_hTg_Hippo_12_TrypLysC_2MC_2Mods_TMT_IAA_20ppm_0.9Da	668.341	1.09	2.435	0.385	13/16	sp|Q8R3S6|EXOC1_MOUSE	2	R.DIFTPNDER.L	11	19	0	Exoc1
17895	48.58	4105	757.752	758.086	3	17870	405165	m14910_hTg_Hippo_12_TrypLysC_2MC_2Mods_TMT_IAA_20ppm_0.9Da	757.752	0.67	3.836	0.534	31/80	sp|Q8QZV4|ST32C_MOUSE	0	R.ARPAGSDVSPALPPPAASQPR.A	24	44	1	Stk32c
17900	48.59	4106	735.887	735.887	2	17870	405165	m14910_hTg_Hippo_12_TrypLysC_2MC_2Mods_TMT_IAA_20ppm_0.9Da	735.887	0.53	2.551	0.345	16/16	sp|Q812A2|SRGP3_MOUSE	2	K.MFPNSSSDK.S	1087	1095	0	Srgap3
17904	48.6	4108	809.465	809.967	2	17870	405165	m14910_hTg_Hippo_12_TrypLysC_2MC_2Mods_TMT_IAA_20ppm_0.9Da	809.464	1.06	4.06	0.366	18/18	sp|Q9Z1G4|VPP1_MOUSE	3	K.EINTNQEALK.R	110	119	0	Atp6v0a1
17908	48.61	4110	766.731	767.066	3	17870	405165	m14910_hTg_Hippo_12_TrypLysC_2MC_2Mods_TMT_IAA_20ppm_0.9Da	766.73	0.1	3.751	0.616	31/68	sp|Q7TQI3|OTUB1_MOUSE	1	R.GEGGTTNPHVFPEGSEPK.V	239	256	0	Otub1
17921	48.63	4119	517.824	517.824	4	17891	405165	m14910_hTg_Hippo_12_TrypLysC_2MC_2Mods_TMT_IAA_20ppm_0.9Da	517.824	0.22	1.776	0.328	26/66	sp|Q8K4I3|ARHG6_MOUSE	2	R.EIKPSERPLSPK.A	215	226	2	Arhgef6
17925	48.64	4120	735.887	735.887	2	17891	405165	m14910_hTg_Hippo_12_TrypLysC_2MC_2Mods_TMT_IAA_20ppm_0.9Da	735.887	0.46	2.548	0.302	16/16	sp|Q812A2|SRGP3_MOUSE	2	K.MFPNSSSDK.S	1087	1095	0	Srgap3
17933	48.66	4125	590.812	590.812	2	17910	405165	m14910_hTg_Hippo_12_TrypLysC_2MC_2Mods_TMT_IAA_20ppm_0.9Da	590.812	0.57	2.092	0.265	12/14	sp|Q6PGD0|ARAID_MOUSE	3	K.DDLANTFR.G	101	108	0	Atraid
17941	48.68	4130	701.92	701.919	2	17910	405165	m14910_hTg_Hippo_12_TrypLysC_2MC_2Mods_TMT_IAA_20ppm_0.9Da	701.919	1.16	2.886	0.241	14/14	sp|Q9D720|NSE1_MOUSE	1	K.EAEQVLQK.F	145	152	0	Nsmce1
17944	48.69	4131	813.421	813.421	2	17910	405165	m14910_hTg_Hippo_12_TrypLysC_2MC_2Mods_TMT_IAA_20ppm_0.9Da	813.42	0.86	3.486	0.531	21/24	sp|Q9Z0H7|BCL10_MOUSE	0	R.TENSSFSSATLPR.P	182	194	0	Bcl10
17945	48.7	4132	743.887	743.888	2	17910	405165	m14910_hTg_Hippo_12_TrypLysC_2MC_2Mods_TMT_IAA_20ppm_0.9Da	743.884	3.48	2.247	0.24	14/16	sp|Q812A2|SRGP3_MOUSE	2	K.M*FPNSSSDK.S	1087	1095	0	Srgap3
17949	48.71	4134	863.918	864.42	2	17910	405165	m14910_hTg_Hippo_12_TrypLysC_2MC_2Mods_TMT_IAA_20ppm_0.9Da	863.917	0.85	1.843	0.323	13/24	sp|P50396|GDIA_MOUSE	0	K.TFEGVDPQNTSM*R.D	157	169	0	Gdi1
17953	48.72	4135	537.822	537.823	2	17931	405165	m14910_hTg_Hippo_12_TrypLysC_2MC_2Mods_TMT_IAA_20ppm_0.9Da	537.821	1.13	2.422	0.083	12/12	sp|Q3U1J4|DDB1_MOUSE	0	K.VVEELTR.I	1132	1138	0	Ddb1
17961	48.74	4141	561.802	561.802	2	17931	405165	m14910_hTg_Hippo_12_TrypLysC_2MC_2Mods_TMT_IAA_20ppm_0.9Da	561.802	0.18	1.304	0.044	13/16	sp|P97379|G3BP2_MOUSE	1	R.GIVGGGMM*R.D	439	447	0	G3bp2
17968	48.75	4145	716.406	716.909	2	17931	405165	m14910_hTg_Hippo_12_TrypLysC_2MC_2Mods_TMT_IAA_20ppm_0.9Da	716.404	2.99	2.562	0.478	17/20	sp|O88448|KLC2_MOUSE	2	K.VDSPTVNTTLR.T	441	451	0	Klc2
17975	48.77	4148	489.97	489.969	3	17952	405165	m14910_hTg_Hippo_12_TrypLysC_2MC_2Mods_TMT_IAA_20ppm_0.9Da	489.969	0.57	2.909	0.494	19/32	sp|Q6ZQ29-2|TAOK2_MOUSE	0	R.AHLLETTPK.A	777	785	0	Taok2
17976	48.77	4149	706.397	706.396	2	17952	405165	m14910_hTg_Hippo_12_TrypLysC_2MC_2Mods_TMT_IAA_20ppm_0.9Da	706.395	2.22	2.133	0.33	14/14	sp|Q3TPX4|EXOC5_MOUSE	2	K.SDAEQYLK.S	298	305	0	Exoc5
17991	48.81	4155	567.324	567.323	3	17973	405165	m14910_hTg_Hippo_12_TrypLysC_2MC_2Mods_TMT_IAA_20ppm_0.9Da	567.323	1.85	3.681	0.463	22/36	sp|Q9WUA3|K6PP_MOUSE	2	R.RFEGNLNTYK.R	385	394	1	Pfkp
17992	48.81	4156	606.335	606.585	4	17973	405165	m14910_hTg_Hippo_12_TrypLysC_2MC_2Mods_TMT_IAA_20ppm_0.9Da	606.334	1.99	3.498	0.615	45/102	sp|P52196|THTR_MOUSE	0	K.EGHPVTSEPSRPEPAVFK.A	137	154	1	Tst
17994	48.81	4158	468.607	468.607	3	17973	405165	m14910_hTg_Hippo_12_TrypLysC_2MC_2Mods_TMT_IAA_20ppm_0.9Da	468.606	1.13	2.32	0.184	18/28	sp|P83510|TNIK_MOUSE	8	K.SFADLQHK.P	1147	1154	0	Tnik
18001	48.83	4164	646.396	646.397	2	17973	405165	m14910_hTg_Hippo_12_TrypLysC_2MC_2Mods_TMT_IAA_20ppm_0.9Da	646.394	3.24	1.261	0.029	12/12	sp|Q8R516|MIB2_MOUSE	1	R.CQVVISK.K	884	890	0	Mib2
18016	48.87	4169	602.323	602.322	2	17990	405165	m14910_hTg_Hippo_12_TrypLysC_2MC_2Mods_TMT_IAA_20ppm_0.9Da	602.322	1.97	2.455	0.374	13/14	sp|Q9CR62|M2OM_MOUSE	0	K.GFTPYYAR.L	281	288	0	Slc25a11
18017	48.87	4170	597.347	597.346	2	17990	405165	m14910_hTg_Hippo_12_TrypLysC_2MC_2Mods_TMT_IAA_20ppm_0.9Da	597.346	2.01	2.62	0.414	14/14	sp|Q8R191|SNG3_MOUSE	0	R.FQQISSVR.D	92	99	0	Syngr3
18020	48.87	4171	671.9	671.898	2	17990	405165	m14910_hTg_Hippo_12_TrypLysC_2MC_2Mods_TMT_IAA_20ppm_0.9Da	671.898	2.14	2.674	0.505	17/20	sp|Q8BY87|UBP47_MOUSE	1	K.AETVAAPVTVR.A	725	735	0	Usp47
18025	48.89	4174	784.894	785.395	2	17990	405165	m14910_hTg_Hippo_12_TrypLysC_2MC_2Mods_TMT_IAA_20ppm_0.9Da	784.893	1.38	3.483	0.444	15/22	sp|Q9ERC8|DSCAM_MOUSE	0	K.MSSSQESLLDSR.G	1986	1997	0	Dscam
18035	48.91	4180	616.863	616.862	2	18011	405165	m14910_hTg_Hippo_12_TrypLysC_2MC_2Mods_TMT_IAA_20ppm_0.9Da	616.862	1.53	2.431	0.282	16/18	sp|Q9Z103|ADNP_MOUSE	1	R.ISSLASGNVR.S	7	16	0	Adnp
18036	48.91	4181	587.014	587.014	3	18011	405165	m14910_hTg_Hippo_12_TrypLysC_2MC_2Mods_TMT_IAA_20ppm_0.9Da	587.014	1.25	3.145	0.363	21/40	sp|Q8CHG7|RPGF2_MOUSE	1	R.KPPDYNVALQR.S	1423	1433	1	Rapgef2
18043	48.92	4186	831.452	831.45	2	18011	405165	m14910_hTg_Hippo_12_TrypLysC_2MC_2Mods_TMT_IAA_20ppm_0.9Da	831.45	1.62	2.674	0.367	18/18	sp|Q9ERU9|RBP2_MOUSE	0	K.CELPQNSDIK.Q	2415	2424	0	Ranbp2
18045	48.93	4187	651.898	651.898	2	18011	405165	m14910_hTg_Hippo_12_TrypLysC_2MC_2Mods_TMT_IAA_20ppm_0.9Da	651.896	1.77	1.48	0.182	11/14	sp|O55143|AT2A2_MOUSE	2	K.VPM*TPGVK.Q	534	541	0	Atp2a2
18055	48.95	4190	477.642	477.642	3	18032	405165	m14910_hTg_Hippo_12_TrypLysC_2MC_2Mods_TMT_IAA_20ppm_0.9Da	477.641	0.74	3.115	0.16	21/32	sp|P11798|KCC2A_MOUSE	1	K.RITAAEALK.H	259	267	1	Camk2a
18065	48.97	4197	583.325	583.827	2	18032	405165	m14910_hTg_Hippo_12_TrypLysC_2MC_2Mods_TMT_IAA_20ppm_0.9Da	583.324	1.63	1.909	0.158	11/12	sp|Q8K1J6|TRNT1_MOUSE	1	R.IQEDYLR.I	191	197	0	Trnt1
18075	48.99	4199	716.405	716.406	2	18053	405165	m14910_hTg_Hippo_12_TrypLysC_2MC_2Mods_TMT_IAA_20ppm_0.9Da	716.404	2.03	2.656	0.484	15/20	sp|O88448|KLC2_MOUSE	2	K.VDSPTVNTTLR.T	441	451	0	Klc2
18096	49.04	4209	618.661	618.661	3	18074	405165	m14910_hTg_Hippo_12_TrypLysC_2MC_2Mods_TMT_IAA_20ppm_0.9Da	618.661	0.81	2.884	0.398	24/52	sp|Q9JLI8|SART3_MOUSE	0	R.TENSLASGEASAMK.E	648	661	0	Sart3
18102	49.06	4212	906.469	906.469	2	18074	405165	m14910_hTg_Hippo_12_TrypLysC_2MC_2Mods_TMT_IAA_20ppm_0.9Da	906.467	1.94	3.107	0.62	21/30	sp|Q9CZN8|GATA_MOUSE	0	R.NPAQPASVPGGMDVSR.L	257	272	0	Qrsl1
18107	49.07	4215	787.453	787.452	2	18074	405165	m14910_hTg_Hippo_12_TrypLysC_2MC_2Mods_TMT_IAA_20ppm_0.9Da	787.451	1.98	3.142	0.283	16/16	sp|Q7TQE6|MACOI_MOUSE	0	R.QENELLQNK.L	430	438	0	Tmem57
18110	49.08	4216	895.986	895.986	2	18074	405165	m14910_hTg_Hippo_12_TrypLysC_2MC_2Mods_TMT_IAA_20ppm_0.9Da	895.984	2.55	4.38	0.55	24/28	sp|Q9JHW2|NIT2_MOUSE	0	R.AVDNQVYVATASPAR.D	196	210	0	Nit2
18111	49.09	4217	926.481	926.482	2	18074	405165	m14910_hTg_Hippo_12_TrypLysC_2MC_2Mods_TMT_IAA_20ppm_0.9Da	926.48	1.65	2.313	0.392	14/24	sp|P13595|NCAM1_MOUSE	4	K.LEGQM*GEDGNSIK.V	607	619	0	Ncam1
18116	49.1	4219	696.017	696.352	3	18095	405165	m14910_hTg_Hippo_12_TrypLysC_2MC_2Mods_TMT_IAA_20ppm_0.9Da	696.016	0.92	4.144	0.594	34/64	sp|P47857|K6PF_MOUSE	0	K.NVLGHM*QQGGSPTPFDR.N	657	673	0	Pfkm
18122	49.11	4224	762.931	762.931	2	18095	405165	m14910_hTg_Hippo_12_TrypLysC_2MC_2Mods_TMT_IAA_20ppm_0.9Da	762.93	1.16	3.044	0.378	18/18	sp|B9EKI3|TMF1_MOUSE	1	K.EESSSISSLK.D	489	498	0	Tmf1
18142	49.16	4233	660.833	660.833	2	18114	405165	m14910_hTg_Hippo_12_TrypLysC_2MC_2Mods_TMT_IAA_20ppm_0.9Da	660.832	1.86	2.469	0.347	15/16	sp|Q8BFT9|SVOP_MOUSE	0	R.EWGQEMVGR.G	524	532	0	Svop
18151	49.18	4238	827.41	827.411	2	18114	405165	m14910_hTg_Hippo_12_TrypLysC_2MC_2Mods_TMT_IAA_20ppm_0.9Da	827.409	1.03	3.443	0.588	18/20	sp|P46737|BRCC3_MOUSE	0	K.ILCQEEQDAYR.R	213	223	0	Brcc3
18158	49.21	4241	895.985	896.485	2	18135	405165	m14910_hTg_Hippo_12_TrypLysC_2MC_2Mods_TMT_IAA_20ppm_0.9Da	895.984	1.92	2.7	0.347	21/28	sp|Q9JHW2|NIT2_MOUSE	0	R.AVDNQVYVATASPAR.D	196	210	0	Nit2
18161	49.22	4243	754.362	754.863	2	18135	405165	m14910_hTg_Hippo_12_TrypLysC_2MC_2Mods_TMT_IAA_20ppm_0.9Da	754.362	0.7	2.369	0.484	18/22	sp|Q80WM5|HPLN3_MOUSE	0	R.CDAGWLADGSAR.Y	311	322	0	Hapln3
18168	49.24	4246	536.838	536.838	2	18156	405165	m14910_hTg_Hippo_12_TrypLysC_2MC_2Mods_TMT_IAA_20ppm_0.9Da	536.837	1.46	1.6	0	12/12	sp|P15508|SPTB1_MOUSE	0	K.LQQVISR.R	1975	1981	0	Sptb
18169	49.24	4247	848.719	849.053	3	18156	405165	m14910_hTg_Hippo_12_TrypLysC_2MC_2Mods_TMT_IAA_20ppm_0.9Da	848.717	1.21	5.392	0.72	38/76	sp|Q64322|NPDC1_MOUSE	3	K.CPPGAHACGPCLQSFQEDQR.G	56	75	0	Npdc1
18170	49.24	4248	646.364	646.364	2	18156	405165	m14910_hTg_Hippo_12_TrypLysC_2MC_2Mods_TMT_IAA_20ppm_0.9Da	646.364	0.39	2.413	0.328	13/18	sp|Q80YE4|LMTK1_MOUSE	5	R.FTVSPTPASR.F	1328	1337	0	Aatk
18176	49.26	4250	832.918	832.917	2	18156	405165	m14910_hTg_Hippo_12_TrypLysC_2MC_2Mods_TMT_IAA_20ppm_0.9Da	832.917	0.97	2.931	0.624	20/22	sp|Q6PDC8|MFSD4_MOUSE	1	K.ALGVENPECYQR.-	499	510	0	Mfsd4
18181	49.27	4253	725.428	725.428	2	18156	405165	m14910_hTg_Hippo_12_TrypLysC_2MC_2Mods_TMT_IAA_20ppm_0.9Da	725.427	0.84	2.323	0.308	13/16	sp|Q6A0A2|LAR4B_MOUSE	1	R.IQNPSAYAK.R	466	474	0	Larp4b
18185	49.28	4255	794.46	794.961	2	18156	405165	m14910_hTg_Hippo_12_TrypLysC_2MC_2Mods_TMT_IAA_20ppm_0.9Da	794.459	1.13	4.241	0.498	20/20	sp|Q61026|NCOA2_MOUSE	2	K.AAAANIDEVQK.S	89	99	0	Ncoa2
18195	49.3	4259	770.361	770.362	3	18167	405165	m14910_hTg_Hippo_12_TrypLysC_2MC_2Mods_TMT_IAA_20ppm_0.9Da	770.36	0.74	4.996	0.747	36/72	sp|Q8BNA6|FAT3_MOUSE	1	R.GHFVTCVQASDADSSDLDR.L	2409	2427	0	Fat3
18202	49.32	4262	608.372	608.371	2	18188	405165	m14910_hTg_Hippo_12_TrypLysC_2MC_2Mods_TMT_IAA_20ppm_0.9Da	608.371	1.16	2.466	0.128	12/12	sp|Q8BFR5|EFTU_MOUSE	2	R.DPELGVK.S	228	234	0	Tufm
18206	49.33	4264	687.922	687.922	2	18188	405165	m14910_hTg_Hippo_12_TrypLysC_2MC_2Mods_TMT_IAA_20ppm_0.9Da	687.921	0.76	3.065	0.344	14/14	sp|Q8BRM2|GORAB_MOUSE	0	K.ALLEQSQK.L	43	50	0	Gorab
18210	49.34	4267	701.381	701.883	2	18188	405165	m14910_hTg_Hippo_12_TrypLysC_2MC_2Mods_TMT_IAA_20ppm_0.9Da	701.38	0.46	2.706	0.506	19/20	sp|Q91W50|CSDE1_MOUSE	0	K.NITLDDASAPR.L	759	769	0	Csde1
18214	49.35	4269	754.929	754.929	2	18188	405165	m14910_hTg_Hippo_12_TrypLysC_2MC_2Mods_TMT_IAA_20ppm_0.9Da	754.929	0.35	1.809	0.147	18/18	sp|Q9WUM4|COR1C_MOUSE	0	R.NGSLICTASK.D	185	194	0	Coro1c
18219	49.37	4272	815.891	815.891	2	18188	405165	m14910_hTg_Hippo_12_TrypLysC_2MC_2Mods_TMT_IAA_20ppm_0.9Da	815.89	0.89	3.088	0.653	17/20	sp|Q9Z2X8|KEAP1_MOUSE	0	R.LNSAECYYPER.N	484	494	0	Keap1
18224	49.38	4275	545.681	545.681	3	18201	405165	m14910_hTg_Hippo_12_TrypLysC_2MC_2Mods_TMT_IAA_20ppm_0.9Da	545.681	-0.03	2.968	0.293	21/28	sp|Q9CXY9|GPI8_MOUSE	3	R.KVEITTEK.I	309	316	1	Pigk
18231	49.39	4280	582.299	582.299	3	18201	405165	m14910_hTg_Hippo_12_TrypLysC_2MC_2Mods_TMT_IAA_20ppm_0.9Da	582.299	-0.45	2.912	0.326	24/40	sp|Q08879|FBLN1_MOUSE	1	R.DCSLPYTSESK.E	49	59	0	Fbln1
18232	49.39	4281	761.932	762.433	2	18201	405165	m14910_hTg_Hippo_12_TrypLysC_2MC_2Mods_TMT_IAA_20ppm_0.9Da	761.931	1	2.047	0.248	14/16	sp|Q6PH08|ERC2_MOUSE	2	K.TQEEVM*ALK.R	883	891	0	Erc2
18244	49.42	4284	888.96	888.96	2	18222	405165	m14910_hTg_Hippo_12_TrypLysC_2MC_2Mods_TMT_IAA_20ppm_0.9Da	888.959	0.78	3.941	0.622	25/28	sp|P63216|GBG3_MOUSE	0	K.GETPVNSTMSIGQAR.K	3	17	0	Gng3
18245	49.42	4285	668.904	668.903	2	18222	405165	m14910_hTg_Hippo_12_TrypLysC_2MC_2Mods_TMT_IAA_20ppm_0.9Da	668.903	0.65	2.401	0.294	14/14	sp|Q8C050|KS6A5_MOUSE	1	K.TNQAFAVK.I	447	454	0	Rps6ka5
18250	49.43	4289	645.367	645.367	2	18222	405165	m14910_hTg_Hippo_12_TrypLysC_2MC_2Mods_TMT_IAA_20ppm_0.9Da	645.367	0.68	2.218	0.353	15/16	sp|O08532|CA2D1_MOUSE	5	K.LEETITQAR.Y	635	643	0	Cacna2d1
18265	49.46	4295	614.812	614.812	2	18243	405165	m14910_hTg_Hippo_12_TrypLysC_2MC_2Mods_TMT_IAA_20ppm_0.9Da	614.812	0.46	2.887	0.533	14/14	sp|Q9QYR6|MAP1A_MOUSE	2	K.TADQDFFR.R	2679	2686	0	Map1a
18268	49.46	4298	545.298	545.299	2	18243	405165	m14910_hTg_Hippo_12_TrypLysC_2MC_2Mods_TMT_IAA_20ppm_0.9Da	545.298	-0.1	1.323	0.149	10/12	sp|Q3URD3|SLMAP_MOUSE	10	R.AELEGWR.K	631	637	0	Slmap
18269	49.46	4299	560.286	560.622	3	18243	405165	m14910_hTg_Hippo_12_TrypLysC_2MC_2Mods_TMT_IAA_20ppm_0.9Da	560.286	-0.12	3.538	0.357	27/48	sp|Q80TA6|MTMRC_MOUSE	1	K.LINSSDDLQDSSR.E	598	610	0	Mtmr12
18274	49.47	4302	696.417	696.418	2	18243	405165	m14910_hTg_Hippo_12_TrypLysC_2MC_2Mods_TMT_IAA_20ppm_0.9Da	696.417	0.57	2.949	0.387	16/16	sp|O08547|SC22B_MOUSE	0	K.ANNLSSLSK.K	170	178	0	Sec22b
18292	49.51	4310	849.435	849.434	2	18264	405165	m14910_hTg_Hippo_12_TrypLysC_2MC_2Mods_TMT_IAA_20ppm_0.9Da	849.434	1.01	3.865	0.538	20/20	tr|A2RTH5|A2RTH5_MOUSE	0	R.SCDLAGVETCK.S	247	257	0	Lcmt1
18295	49.52	4312	675.838	675.838	2	18264	405165	m14910_hTg_Hippo_12_TrypLysC_2MC_2Mods_TMT_IAA_20ppm_0.9Da	675.837	0.79	1.668	0.49	12/18	sp|Q8R081|HNRPL_MOUSE	2	K.LCFSTAQHAS.-	577	586	0	Hnrnpl
18297	49.52	4313	718.912	718.911	2	18264	405165	m14910_hTg_Hippo_12_TrypLysC_2MC_2Mods_TMT_IAA_20ppm_0.9Da	718.911	0.88	2.88	0.413	16/16	sp|Q8R3S6|EXOC1_MOUSE	2	K.WVASSTAEK.N	100	108	0	Exoc1
18303	49.54	4316	629.892	629.892	2	18264	405165	m14910_hTg_Hippo_12_TrypLysC_2MC_2Mods_TMT_IAA_20ppm_0.9Da	629.892	-0.3	1.929	0.117	12/12	##tr|A2A9H6|A2A9H6_MOUSE	0	K.LQTDVPK.G	3435	3441	0	##Gm884
18309	49.55	4319	521.626	521.626	3	18285	405165	m14910_hTg_Hippo_12_TrypLysC_2MC_2Mods_TMT_IAA_20ppm_0.9Da	521.625	0.74	2.9	0.316	26/36	sp|Q61335|BAP31_MOUSE	0	K.AENEALAMQK.Q	204	213	0	Bcap31
18310	49.55	4321	651.372	651.372	2	18285	405165	m14910_hTg_Hippo_12_TrypLysC_2MC_2Mods_TMT_IAA_20ppm_0.9Da	651.372	-0.2	2.731	0.45	15/16	sp|A2RSQ0|DEN5B_MOUSE	0	R.DSQLNVQLR.E	495	503	0	Dennd5b
18321	49.57	4325	511.343	511.342	3	18285	405165	m14910_hTg_Hippo_12_TrypLysC_2MC_2Mods_TMT_IAA_20ppm_0.9Da	511.343	-0.34	2.525	0.229	17/24	sp|Q8BGC0|HTSF1_MOUSE	0	K.KLSLQQK.Q	240	246	1	Htatsf1
18329	49.6	4329	526.294	526.294	3	18306	405165	m14910_hTg_Hippo_12_TrypLysC_2MC_2Mods_TMT_IAA_20ppm_0.9Da	526.294	0.62	3.173	0.448	26/32	sp|P70441|NHRF1_MOUSE	1	K.RAPQMDWSK.K	339	347	1	Slc9a3r1
18346	49.63	4338	755.93	755.929	2	18306	405165	m14910_hTg_Hippo_12_TrypLysC_2MC_2Mods_TMT_IAA_20ppm_0.9Da	755.929	0.77	3.303	0.504	16/16	tr|A6H6S0|A6H6S0_MOUSE	1	R.ESYGVIEQK.K	862	870	0	Herc3
18349	49.64	4339	601.365	601.363	2	18327	405165	m14910_hTg_Hippo_12_TrypLysC_2MC_2Mods_TMT_IAA_20ppm_0.9Da	601.363	2.19	2.097	0.261	9/12	tr|E9Q616|E9Q616_MOUSE	1	K.GPDVDIK.G	2722	2728	0	Ahnak
18350	49.64	4341	669.65	669.983	3	18327	405165	m14910_hTg_Hippo_12_TrypLysC_2MC_2Mods_TMT_IAA_20ppm_0.9Da	669.65	0.08	4.238	0.603	25/52	sp|Q8BNL5|KCTD6_MOUSE	0	R.ANENTVEHNWTFCR.L	217	230	0	Kctd6
18352	49.65	4343	649.005	649.004	3	18327	405165	m14910_hTg_Hippo_12_TrypLysC_2MC_2Mods_TMT_IAA_20ppm_0.9Da	649.004	0.32	2.484	0.389	19/48	sp|Q810U4|NRCAM_MOUSE	2	R.SM*PSEASEQYLTK.A	724	736	0	Nrcam
18354	49.65	4344	657.355	657.689	3	18327	405165	m14910_hTg_Hippo_12_TrypLysC_2MC_2Mods_TMT_IAA_20ppm_0.9Da	657.355	0.63	3.069	0.302	30/72	sp|Q64332|SYN2_MOUSE	1	K.QTAASAGLVDAPAPSAASR.K	94	112	0	Syn2
18366	49.69	4349	798.949	798.948	2	18327	405165	m14910_hTg_Hippo_12_TrypLysC_2MC_2Mods_TMT_IAA_20ppm_0.9Da	798.949	0.23	2.739	0.551	19/24	tr|B2RXA1|B2RXA1_MOUSE	0	K.SPVGPDQTQAVIR.L	68	80	0	Plcxd2
18381	49.72	4357	553.814	554.315	2	18348	405165	m14910_hTg_Hippo_12_TrypLysC_2MC_2Mods_TMT_IAA_20ppm_0.9Da	553.813	1.52	1.675	0.297	14/16	sp|Q3TCH7|CUL4A_MOUSE	1	K.GSVSALMGR.T	9	17	0	Cul4a
18392	49.75	4363	530.635	530.635	3	18369	405165	m14910_hTg_Hippo_12_TrypLysC_2MC_2Mods_TMT_IAA_20ppm_0.9Da	530.635	1.24	3.127	0.444	28/44	sp|Q8BRT1|CLAP2_MOUSE	3	R.SDIDVNAAAGAK.A	376	387	0	Clasp2
18401	49.77	4369	853.408	853.408	2	18369	405165	m14910_hTg_Hippo_12_TrypLysC_2MC_2Mods_TMT_IAA_20ppm_0.9Da	853.406	1.92	3.603	0.621	20/24	sp|Q60676|PPP5_MOUSE	1	R.TECYGYALGDATR.A	75	87	0	Ppp5c
18403	49.77	4370	585.328	585.663	3	18369	405165	m14910_hTg_Hippo_12_TrypLysC_2MC_2Mods_TMT_IAA_20ppm_0.9Da	585.327	1.17	2.499	0.362	23/40	sp|Q9CSN1|SNW1_MOUSE	0	K.DMAQSIYRPSK.N	442	452	1	Snw1
18416	49.8	4375	604.836	604.836	2	18390	405165	m14910_hTg_Hippo_12_TrypLysC_2MC_2Mods_TMT_IAA_20ppm_0.9Da	604.835	2.13	2.068	0.263	11/14	sp|P22315|HEMH_MOUSE	1	K.LGYPNPYR.L	288	295	0	Fech
18422	49.81	4380	629.35	629.35	2	18390	405165	m14910_hTg_Hippo_12_TrypLysC_2MC_2Mods_TMT_IAA_20ppm_0.9Da	629.349	1.12	2.456	0.388	12/12	sp|Q6NSW3|SPKAP_MOUSE	4	R.MFDSTAK.S	802	808	0	Sphkap
18426	49.82	4382	688.365	688.365	2	18390	405165	m14910_hTg_Hippo_12_TrypLysC_2MC_2Mods_TMT_IAA_20ppm_0.9Da	688.364	2.16	2.412	0.347	16/18	sp|Q70IV5|SYNEM_MOUSE	2	R.LCAQEADALR.N	229	238	0	Synm
18433	49.84	4384	463.325	463.326	3	18411	405165	m14910_hTg_Hippo_12_TrypLysC_2MC_2Mods_TMT_IAA_20ppm_0.9Da	463.325	0.75	3.12	0.296	18/24	sp|P61514|RL37A_MOUSE	0	K.KVGIVGK.Y	7	13	1	Rpl37a
18437	49.85	4386	483.985	483.986	3	18411	405165	m14910_hTg_Hippo_12_TrypLysC_2MC_2Mods_TMT_IAA_20ppm_0.9Da	483.985	0.89	2.689	0.211	21/24	sp|Q149F3|ERF3B_MOUSE	0	K.KVGFSPK.K	380	386	1	Gspt2
18438	49.85	4387	738.428	738.429	2	18411	405165	m14910_hTg_Hippo_12_TrypLysC_2MC_2Mods_TMT_IAA_20ppm_0.9Da	738.427	1.58	3.534	0.454	18/18	sp|Q99JB2|STML2_MOUSE	2	R.ESAINVAEGK.K	212	221	0	Stoml2
18440	49.85	4388	507.981	507.981	3	18411	405165	m14910_hTg_Hippo_12_TrypLysC_2MC_2Mods_TMT_IAA_20ppm_0.9Da	507.981	0.65	2.042	0.314	17/24	sp|Q7TSE6|ST38L_MOUSE	2	R.KADMLEK.E	123	129	1	Stk38l
18441	49.86	4389	709.917	709.918	2	18411	405165	m14910_hTg_Hippo_12_TrypLysC_2MC_2Mods_TMT_IAA_20ppm_0.9Da	709.916	1.24	3.284	0.302	16/16	sp|Q8VD37|SGIP1_MOUSE	8	K.NAATVDELK.A	132	140	0	Sgip1
18443	49.86	4390	591.857	591.857	2	18411	405165	m14910_hTg_Hippo_12_TrypLysC_2MC_2Mods_TMT_IAA_20ppm_0.9Da	591.856	1.18	1.907	0.43	10/16	sp|O88343|S4A4_MOUSE	2	K.PLISPAAER.I	83	91	0	Slc4a4
18446	49.87	4392	637.891	637.891	2	18411	405165	m14910_hTg_Hippo_12_TrypLysC_2MC_2Mods_TMT_IAA_20ppm_0.9Da	637.89	1.46	2.06	0.062	12/12	sp|Q7TSH4|CP110_MOUSE	0	K.EGQELLK.S	639	645	0	Ccp110
18454	49.89	4394	674.857	674.857	2	18432	405165	m14910_hTg_Hippo_12_TrypLysC_2MC_2Mods_TMT_IAA_20ppm_0.9Da	674.857	1.25	2.3	0.28	15/18	sp|P61804|DAD1_MOUSE	0	K.ADFQGISPER.A	83	92	0	Dad1
18459	49.89	4397	579.999	580	3	18432	405165	m14910_hTg_Hippo_12_TrypLysC_2MC_2Mods_TMT_IAA_20ppm_0.9Da	579.999	1.06	3.099	0.496	25/48	sp|Q99JT9|MTND_MOUSE	0	R.AQPDRPVSLEQLR.T	20	32	1	Adi1
18466	49.9	4401	775.928	775.928	2	18432	405165	m14910_hTg_Hippo_12_TrypLysC_2MC_2Mods_TMT_IAA_20ppm_0.9Da	775.927	1.57	3.467	0.525	17/18	sp|Q80YE4|LMTK1_MOUSE	5	R.ETGEPFPSTK.E	1242	1251	0	Aatk
18475	49.92	4404	652.896	652.896	2	18453	405165	m14910_hTg_Hippo_12_TrypLysC_2MC_2Mods_TMT_IAA_20ppm_0.9Da	652.895	1.55	3.163	0.442	14/14	sp|Q8CHC4|SYNJ1_MOUSE	4	R.DVAVDTVK.T	652	659	0	Synj1
18483	49.94	4409	700.438	700.438	2	18453	405165	m14910_hTg_Hippo_12_TrypLysC_2MC_2Mods_TMT_IAA_20ppm_0.9Da	700.437	1.35	2.648	0.342	12/14	sp|Q8BG81|PDIP3_MOUSE	0	K.TIQVPQQK.A	148	155	0	Poldip3
18490	49.95	4413	689.393	689.394	2	18453	405165	m14910_hTg_Hippo_12_TrypLysC_2MC_2Mods_TMT_IAA_20ppm_0.9Da	689.393	1.12	2.421	0.384	12/14	sp|P26049|GBRA3_MOUSE	1	R.QEPGDFVK.Q	35	42	0	Gabra3
18500	49.97	4419	636.358	636.358	2	18474	405165	m14910_hTg_Hippo_12_TrypLysC_2MC_2Mods_TMT_IAA_20ppm_0.9Da	636.357	1.1	1.847	0.234	10/12	sp|P55258|RAB8A_MOUSE	0	K.FMETSAK.A	147	153	0	Rab8a
18512	49.99	4424	830.471	830.47	2	18474	405165	m14910_hTg_Hippo_12_TrypLysC_2MC_2Mods_TMT_IAA_20ppm_0.9Da	830.47	1.49	3.134	0.419	20/20	sp|Q6P069|SORCN_MOUSE	1	R.SGTVDPQELQK.A	117	127	0	Sri
18518	50	4426	550.333	550.333	3	18495	405165	m14910_hTg_Hippo_12_TrypLysC_2MC_2Mods_TMT_IAA_20ppm_0.9Da	550.332	1.03	3.112	0.403	22/36	sp|Q3UEB3|PUF60_MOUSE	2	R.KQESTVMVLR.N	463	472	1	Puf60
18521	50.01	4429	444.568	444.568	3	18495	405165	m14910_hTg_Hippo_12_TrypLysC_2MC_2Mods_TMT_IAA_20ppm_0.9Da	444.568	0.48	1.861	0.526	19/32	sp|Q8CCT4|TCAL5_MOUSE	3	K.M*GGFHWVPR.D	158	166	0	Tceal5
18523	50.01	4430	935.485	935.986	2	18495	405165	m14910_hTg_Hippo_12_TrypLysC_2MC_2Mods_TMT_IAA_20ppm_0.9Da	935.483	1.43	5.375	0.604	27/28	sp|Q9QWI6|SRCN1_MOUSE	5	K.DSGSSSVFAESPGGK.A	578	592	0	Srcin1
18524	50.01	4431	609.716	609.716	3	18495	405165	m14910_hTg_Hippo_12_TrypLysC_2MC_2Mods_TMT_IAA_20ppm_0.9Da	609.715	0.95	2.103	0.231	19/36	sp|Q61490|CD166_MOUSE	2	K.QPSKPEIVNK.A	133	142	1	Alcam
18530	50.02	4435	822.929	822.929	2	18495	405165	m14910_hTg_Hippo_12_TrypLysC_2MC_2Mods_TMT_IAA_20ppm_0.9Da	822.928	1.66	3.057	0.522	17/18	sp|O55143|AT2A2_MOUSE	2	K.SMSVYCTPNK.P	493	502	0	Atp2a2
18538	50.04	4436	590.363	590.363	2	18516	405165	m14910_hTg_Hippo_12_TrypLysC_2MC_2Mods_TMT_IAA_20ppm_0.9Da	590.362	1.03	1.411	0.161	9/12	sp|Q61937|NPM_MOUSE	4	K.LLGM*SGK.R	135	141	0	Npm1
18542	50.05	4438	639.66	639.994	3	18516	405165	m14910_hTg_Hippo_12_TrypLysC_2MC_2Mods_TMT_IAA_20ppm_0.9Da	639.66	0.92	3.686	0.623	29/48	sp|Q8K019|BCLF1_MOUSE	3	R.SSFYPEGDQETAK.T	318	330	0	Bclaf1
18543	50.05	4439	479.784	480.034	4	18516	405165	m14910_hTg_Hippo_12_TrypLysC_2MC_2Mods_TMT_IAA_20ppm_0.9Da	479.783	0.27	1.941	0.289	32/78	sp|Q8CC88|VWA8_MOUSE	1	K.IGAVSVPVHNAHEK.M	732	745	0	Vwa8
18546	50.05	4440	617.685	617.684	3	18516	405165	m14910_hTg_Hippo_12_TrypLysC_2MC_2Mods_TMT_IAA_20ppm_0.9Da	617.684	0.96	4.498	0.457	28/40	sp|Q8K012|FBP1L_MOUSE	3	K.ERIEIEQNYAK.Q	34	44	1	Fnbp1l
18550	50.06	4442	594.872	594.872	2	18516	405165	m14910_hTg_Hippo_12_TrypLysC_2MC_2Mods_TMT_IAA_20ppm_0.9Da	594.871	0.9	2.245	0.273	12/12	tr|Q68FG2|Q68FG2_MOUSE	0	K.LGLQDGK.E	2298	2304	0	Sptbn2
18551	50.06	4443	611.979	611.979	3	18516	405165	m14910_hTg_Hippo_12_TrypLysC_2MC_2Mods_TMT_IAA_20ppm_0.9Da	611.978	1.34	3.948	0.503	30/44	sp|O88543|CSN3_MOUSE	0	K.DGMVSFHDNPEK.Y	355	366	0	Cops3
18560	50.08	4448	529.806	529.806	2	18537	405165	m14910_hTg_Hippo_12_TrypLysC_2MC_2Mods_TMT_IAA_20ppm_0.9Da	529.806	0.58	2.143	0.226	10/12	sp|Q9Z2H5|E41L1_MOUSE	3	R.SLPELDR.D	639	645	0	Epb41l1
18563	50.08	4450	667.901	667.901	2	18537	405165	m14910_hTg_Hippo_12_TrypLysC_2MC_2Mods_TMT_IAA_20ppm_0.9Da	667.9	1.32	2.823	0.38	14/14	sp|Q9D8L5|CCD91_MOUSE	0	K.ETLESAVK.L	302	309	0	Ccdc91
18568	50.09	4453	621.33	621.331	3	18537	405165	m14910_hTg_Hippo_12_TrypLysC_2MC_2Mods_TMT_IAA_20ppm_0.9Da	621.329	1.11	3.595	0.551	30/52	sp|Q8BXV2|BRI3B_MOUSE	0	R.GSPGGLCSPSVEEK.L	212	225	0	Bri3bp
18569	50.09	4454	722.874	722.875	2	18537	405165	m14910_hTg_Hippo_12_TrypLysC_2MC_2Mods_TMT_IAA_20ppm_0.9Da	722.873	1.32	2.459	0.221	12/14	sp|Q61543|GSLG1_MOUSE	1	K.FEESMSEK.C	339	346	0	Glg1
18574	50.1	4457	417.579	417.579	3	18537	405165	m14910_hTg_Hippo_12_TrypLysC_2MC_2Mods_TMT_IAA_20ppm_0.9Da	417.578	0.26	1.795	0.204	17/32	sp|P48453|PP2BB_MOUSE	4	K.AVPFPPTHR.L	29	37	0	Ppp3cb
18580	50.11	4458	607.345	607.345	3	18558	405165	m14910_hTg_Hippo_12_TrypLysC_2MC_2Mods_TMT_IAA_20ppm_0.9Da	607.344	1.45	3.507	0.334	28/48	sp|P02533|K1C14_HUMAN_contaminant	3	R.EVATNSELVQSGK.S	316	328	0	KRT14
18584	50.12	4460	446.596	446.597	3	18558	405165	m14910_hTg_Hippo_12_TrypLysC_2MC_2Mods_TMT_IAA_20ppm_0.9Da	446.596	0.41	3.498	0.43	23/32	sp|O70318|E41L2_MOUSE	0	K.HLEVQVEVR.E	136	144	0	Epb41l2
18585	50.12	4461	661.901	661.901	2	18558	405165	m14910_hTg_Hippo_12_TrypLysC_2MC_2Mods_TMT_IAA_20ppm_0.9Da	661.9	1	2.671	0.329	14/14	sp|Q8K4B0|MTA1_MOUSE	2	K.LLSSSETK.R	671	678	0	Mta1
18588	50.13	4462	725.903	725.904	2	18558	405165	m14910_hTg_Hippo_12_TrypLysC_2MC_2Mods_TMT_IAA_20ppm_0.9Da	725.902	0.59	2.894	0.384	14/14	sp|Q9CXI5|MANF_MOUSE	6	K.DSQICELK.Y	110	117	0	Manf
18596	50.15	4466	875.789	876.458	3	18558	405165	m14910_hTg_Hippo_12_TrypLysC_2MC_2Mods_TMT_IAA_20ppm_0.9Da	875.787	1.81	5.207	0.595	38/100	sp|O88935|SYN1_MOUSE	2	R.PQPPPPPPSAASPGATPGSATASAER.A	28	53	0	Syn1
18614	50.18	4476	768.427	768.428	2	18579	405165	m14910_hTg_Hippo_12_TrypLysC_2MC_2Mods_TMT_IAA_20ppm_0.9Da	768.427	0.3	3.352	0.303	16/16	sp|Q9Z218|DPP6_MOUSE	3	R.QNEEPVFSK.D	372	380	0	Dpp6
18617	50.19	4478	745.404	745.738	3	18579	405165	m14910_hTg_Hippo_12_TrypLysC_2MC_2Mods_TMT_IAA_20ppm_0.9Da	745.403	0.94	2.185	0.257	25/52	sp|P84086|CPLX2_MOUSE	0	K.MLGGEEEKDPDAQK.K	19	32	1	Cplx2
18622	50.2	4480	680.914	680.914	2	18600	405165	m14910_hTg_Hippo_12_TrypLysC_2MC_2Mods_TMT_IAA_20ppm_0.9Da	680.914	0.12	3.449	0.412	16/16	tr|G5E829|G5E829_MOUSE	0	K.ILSANGEAK.V	614	622	0	Atp2b1
18636	50.23	4487	673.924	673.925	2	18600	405165	m14910_hTg_Hippo_12_TrypLysC_2MC_2Mods_TMT_IAA_20ppm_0.9Da	673.924	0.39	3.09	0.209	14/14	sp|P63328-2|PP2BA_MOUSE	0	K.QTLQSAIK.G	442	449	0	Ppp3ca
18643	50.24	4490	451.287	451.287	3	18621	405165	m14910_hTg_Hippo_12_TrypLysC_2MC_2Mods_TMT_IAA_20ppm_0.9Da	451.287	-0.33	1.856	0.493	16/28	sp|Q9JKK7|TMOD2_MOUSE	1	K.KFSLAATR.S	230	237	1	Tmod2
18650	50.26	4495	437.257	437.257	3	18621	405165	m14910_hTg_Hippo_12_TrypLysC_2MC_2Mods_TMT_IAA_20ppm_0.9Da	437.257	-0.66	1.99	0.385	18/32	sp|Q80XG9|LRRT4_MOUSE	2	K.TFHPVPNLR.N	128	136	0	Lrrtm4
18654	50.26	4497	783.936	783.935	2	18621	405165	m14910_hTg_Hippo_12_TrypLysC_2MC_2Mods_TMT_IAA_20ppm_0.9Da	783.935	1.15	2.435	0.183	16/18	sp|Q8BG95|MYPT2_MOUSE	1	R.LSSTSDIEEK.E	501	510	0	Ppp1r12b
18658	50.28	4499	716.925	717.426	2	18621	405165	m14910_hTg_Hippo_12_TrypLysC_2MC_2Mods_TMT_IAA_20ppm_0.9Da	716.924	0.79	2.832	0.149	12/14	sp|Q99JP6-2|HOME3_MOUSE	0	K.DQEIQTLK.N	266	273	0	Homer3
18665	50.3	4503	540.825	541.076	4	18642	405165	m14910_hTg_Hippo_12_TrypLysC_2MC_2Mods_TMT_IAA_20ppm_0.9Da	540.825	0.92	2.678	0.29	25/66	sp|P26040|EZRI_MOUSE	3	R.RKPDTIEVQQMK.A	295	306	2	Ezr
18668	50.3	4504	650.028	650.029	3	18642	405165	m14910_hTg_Hippo_12_TrypLysC_2MC_2Mods_TMT_IAA_20ppm_0.9Da	650.028	0.57	4.201	0.532	30/52	sp|Q9R1Q8|TAGL3_MOUSE	0	R.QGQNVIGLQM*GSNK.G	169	182	0	Tagln3
18675	50.32	4508	689.343	689.343	2	18642	405165	m14910_hTg_Hippo_12_TrypLysC_2MC_2Mods_TMT_IAA_20ppm_0.9Da	689.343	0.35	1.888	0.223	13/16	sp|A6H611|MIPEP_MOUSE	0	K.GEVWCNDIR.K	408	416	0	Mipep
18676	50.32	4509	838.89	838.89	2	18642	405165	m14910_hTg_Hippo_12_TrypLysC_2MC_2Mods_TMT_IAA_20ppm_0.9Da	838.89	0.41	3.695	0.61	19/22	sp|Q80TS3|LPHN3_MOUSE	21	R.TMTGYWSTQGCR.L	895	906	0	Lphn3
18680	50.33	4510	748.426	748.426	2	18642	405165	m14910_hTg_Hippo_12_TrypLysC_2MC_2Mods_TMT_IAA_20ppm_0.9Da	748.425	0.57	2.838	0.589	20/22	sp|Q8R2H9|PHOP1_MOUSE	1	R.AAPGQQLPESLR.A	49	60	0	Phospho1
18684	50.34	4512	569.642	569.642	3	18663	405165	m14910_hTg_Hippo_12_TrypLysC_2MC_2Mods_TMT_IAA_20ppm_0.9Da	569.642	-0.06	3.257	0.418	27/40	sp|Q91WM1|STRBP_MOUSE	1	K.RPFEDGLGDDK.D	357	367	1	Strbp
18686	50.35	4513	536.962	536.961	3	18663	405165	m14910_hTg_Hippo_12_TrypLysC_2MC_2Mods_TMT_IAA_20ppm_0.9Da	536.961	0.45	2.817	0.533	25/44	sp|O55091|IMPCT_MOUSE	0	K.IASATHNIYAYR.I	211	222	0	Impact
18690	50.36	4516	877.099	877.433	3	18663	405165	m14910_hTg_Hippo_12_TrypLysC_2MC_2Mods_TMT_IAA_20ppm_0.9Da	877.099	0.54	5.195	0.633	31/80	sp|P83510|TNIK_MOUSE	7	R.VSTHSQEMDSGAEYGIGSSTK.A	913	933	0	Tnik
18694	50.37	4518	874.936	874.936	2	18663	405165	m14910_hTg_Hippo_12_TrypLysC_2MC_2Mods_TMT_IAA_20ppm_0.9Da	874.935	1.24	4.303	0.549	22/26	sp|Q69ZI1|SH3R1_MOUSE	2	R.QACSSLGPVMNEAR.P	818	831	0	Sh3rf1
18701	50.39	4521	870.895	871.397	2	18663	405165	m14910_hTg_Hippo_12_TrypLysC_2MC_2Mods_TMT_IAA_20ppm_0.9Da	870.895	0.84	2.88	0.578	16/22	sp|Q9QUN9|DKK3_MOUSE	0	R.DCQPGLCCAFQR.G	213	224	0	Dkk3
18729	50.46	4535	599.669	600.003	3	18703	405165	m14910_hTg_Hippo_12_TrypLysC_2MC_2Mods_TMT_IAA_20ppm_0.9Da	599.668	0.55	2.561	0.398	23/48	sp|P50171|DHB8_MOUSE	2	K.VGNIGQTNYASSK.A	159	171	0	Hsd17b8
18734	50.48	4538	525.674	525.674	3	18703	405165	m14910_hTg_Hippo_12_TrypLysC_2MC_2Mods_TMT_IAA_20ppm_0.9Da	525.674	0.29	2.787	0.069	18/24	sp|Q6NZN0|RBM26_MOUSE	7	R.KQEILEK.H	746	752	1	Rbm26
18738	50.49	4540	739.409	739.408	2	18703	405165	m14910_hTg_Hippo_12_TrypLysC_2MC_2Mods_TMT_IAA_20ppm_0.9Da	739.408	1.1	2.519	0.259	14/14	sp|Q8BI84|MIA3_MOUSE	3	K.CNLEDQIK.K	1513	1520	0	Mia3
18741	50.5	4541	669.392	668.89	2	18703	405165	m14910_hTg_Hippo_12_TrypLysC_2MC_2Mods_TMT_IAA_20ppm_0.9Da	669.391	1.02	1.27	0.056	10/12	sp|Q80TN7|NAV3_MOUSE	2	R.ETIEM*LK.A	1635	1641	0	Nav3
18752	50.52	4547	548.321	548.322	2	18724	405165	m14910_hTg_Hippo_12_TrypLysC_2MC_2Mods_TMT_IAA_20ppm_0.9Da	548.322	-0.32	1.748	0.185	10/12	sp|P48381|RFX3_MOUSE	3	K.SLQSLYR.E	352	358	0	Rfx3
18753	50.53	4548	596.372	596.372	2	18724	405165	m14910_hTg_Hippo_12_TrypLysC_2MC_2Mods_TMT_IAA_20ppm_0.9Da	596.371	0.99	1.856	0.004	11/12	sp|Q8C8N2|SCAI_MOUSE	2	R.LSGTVEK.P	19	25	0	Scai
18771	50.57	4559	563.996	563.996	3	18745	405165	m14910_hTg_Hippo_12_TrypLysC_2MC_2Mods_TMT_IAA_20ppm_0.9Da	563.996	-0.05	2.099	0.292	18/40	sp|Q6PD24|AN13D_MOUSE	0	R.NIGRPIEMSSK.V	345	355	1	Ankrd13d
18774	50.57	4561	677.332	677.667	3	18745	405165	m14910_hTg_Hippo_12_TrypLysC_2MC_2Mods_TMT_IAA_20ppm_0.9Da	677.332	-0.68	2.393	0.58	21/56	sp|Q9WV34|MPP2_MOUSE	1	R.YLEHGEYEGNLYGTR.I	416	430	0	Mpp2
18788	50.61	4565	512.62	512.62	3	18766	405165	m14910_hTg_Hippo_12_TrypLysC_2MC_2Mods_TMT_IAA_20ppm_0.9Da	512.62	-0.27	2.419	0.292	17/32	sp|Q9Z218|DPP6_MOUSE	3	R.QNEEPVFSK.D	372	380	0	Dpp6
18793	50.61	4569	537.85	537.85	2	18766	405165	m14910_hTg_Hippo_12_TrypLysC_2MC_2Mods_TMT_IAA_20ppm_0.9Da	537.849	1.76	1.81	0.035	11/12	sp|Q60592|MAST2_MOUSE	4	K.LM*IIIAR.P	357	363	0	Mast2
18799	50.62	4572	564.851	564.85	2	18766	405165	m14910_hTg_Hippo_12_TrypLysC_2MC_2Mods_TMT_IAA_20ppm_0.9Da	564.851	0.17	3.125	0.422	16/16	sp|P35980|RL18_MOUSE	1	R.GTVLLSGPR.K	135	143	0	Rpl18
18800	50.62	4574	578.364	578.364	3	18766	405165	m14910_hTg_Hippo_12_TrypLysC_2MC_2Mods_TMT_IAA_20ppm_0.9Da	578.364	-0.02	3.482	0.317	24/32	sp|Q80TM6|R3HD2_MOUSE	8	K.KLVEESVNK.N	20	28	1	R3hdm2
18815	50.66	4580	558.335	558.335	2	18787	405165	m14910_hTg_Hippo_12_TrypLysC_2MC_2Mods_TMT_IAA_20ppm_0.9Da	558.335	0.19	2.106	0.183	12/12	sp|Q8VDJ3|VIGLN_MOUSE	0	K.DLIIEQR.F	511	517	0	Hdlbp
18823	50.67	4585	574.33	574.33	2	18787	405165	m14910_hTg_Hippo_12_TrypLysC_2MC_2Mods_TMT_IAA_20ppm_0.9Da	574.33	0.2	2.341	0.286	12/14	sp|Q8CCB4|VPS53_MOUSE	3	K.VDVSLTER.I	577	584	0	Vps53
18836	50.7	4590	638.35	638.35	2	18808	405165	m14910_hTg_Hippo_12_TrypLysC_2MC_2Mods_TMT_IAA_20ppm_0.9Da	638.35	0.45	2.835	0.412	14/16	sp|Q9QXK7|CPSF3_MOUSE	0	R.EMVELAAQR.L	667	675	0	Cpsf3
18844	50.72	4594	615.379	615.38	2	18808	405165	m14910_hTg_Hippo_12_TrypLysC_2MC_2Mods_TMT_IAA_20ppm_0.9Da	615.379	0.69	1.462	0.199	10/12	sp|Q3V4B5|COMD6_MOUSE	1	R.EPVLDAK.S	8	14	0	Commd6
18850	50.73	4599	553.804	553.804	2	18829	405165	m14910_hTg_Hippo_12_TrypLysC_2MC_2Mods_TMT_IAA_20ppm_0.9Da	553.804	0.05	1.53	0.135	9/12	sp|Q6NS60|FBX41_MOUSE	0	R.CLQMIGR.C	732	738	0	Fbxo41
18853	50.73	4600	619.332	619.332	2	18829	405165	m14910_hTg_Hippo_12_TrypLysC_2MC_2Mods_TMT_IAA_20ppm_0.9Da	619.332	0.08	2.094	0.312	12/14	sp|Q6ZWR6|SYNE1_MOUSE	1	R.SMTTVWQR.W	5182	5189	0	Syne1
18855	50.74	4601	705.875	706.377	2	18829	405165	m14910_hTg_Hippo_12_TrypLysC_2MC_2Mods_TMT_IAA_20ppm_0.9Da	705.875	0.45	3.108	0.509	15/18	sp|Q64521|GPDM_MOUSE	1	R.NYLSSDVEVR.R	381	390	0	Gpd2
18871	50.77	4609	550.309	550.308	2	18846	405165	m14910_hTg_Hippo_12_TrypLysC_2MC_2Mods_TMT_IAA_20ppm_0.9Da	550.309	0.33	1.598	0.433	11/12	sp|Q9CQF9|PCYOX_MOUSE	1	R.YGFQSLR.M	145	151	0	Pcyox1
18872	50.77	4610	676.387	676.387	2	18846	405165	m14910_hTg_Hippo_12_TrypLysC_2MC_2Mods_TMT_IAA_20ppm_0.9Da	676.386	0.61	2.088	0.209	12/14	sp|Q64727|VINC_MOUSE	0	K.LEAMTNSK.Q	374	381	0	Vcl
18877	50.78	4612	810.455	810.455	2	18846	405165	m14910_hTg_Hippo_12_TrypLysC_2MC_2Mods_TMT_IAA_20ppm_0.9Da	810.454	0.93	4.269	0.472	22/22	sp|Q80TV8|CLAP1_MOUSE	5	R.SDIDVNAAASAK.S	600	611	0	Clasp1
18882	50.79	4614	840.757	841.425	3	18861	405165	m14910_hTg_Hippo_12_TrypLysC_2MC_2Mods_TMT_IAA_20ppm_0.9Da	840.757	0.14	4.564	0.464	29/56	sp|Q62261|SPTB2_MOUSE	1	K.KQEDFMTTM*DANEEK.I	1210	1224	1	Sptbn1
18883	50.79	4615	457.538	457.538	4	18861	405165	m14910_hTg_Hippo_12_TrypLysC_2MC_2Mods_TMT_IAA_20ppm_0.9Da	457.538	-0.16	2.079	0.233	21/54	sp|Q61490|CD166_MOUSE	2	K.QPSKPEIVNK.A	133	142	1	Alcam
18887	50.8	4616	594.843	594.843	2	18861	405165	m14910_hTg_Hippo_12_TrypLysC_2MC_2Mods_TMT_IAA_20ppm_0.9Da	594.843	0.09	2.441	0.179	13/14	sp|Q8R088|GLP3L_MOUSE	9	K.LQDSVLER.W	203	210	0	Golph3l
18895	50.82	4620	641.008	641.009	3	18880	405165	m14910_hTg_Hippo_12_TrypLysC_2MC_2Mods_TMT_IAA_20ppm_0.9Da	641.008	0.33	3.76	0.294	28/44	sp|P68372|TBB4B_MOUSE	3	K.EVDEQM*LNVQNK.N	325	336	0	Tubb4b
18908	50.86	4627	421.598	421.598	3	18893	405165	m14910_hTg_Hippo_12_TrypLysC_2MC_2Mods_TMT_IAA_20ppm_0.9Da	421.598	-0.13	3.108	0.395	17/28	sp|Q6KAR6|EXOC3_MOUSE	0	R.RVVVEYLR.A	611	618	1	Exoc3
18912	50.87	4629	416.224	416.224	3	18893	405165	m14910_hTg_Hippo_12_TrypLysC_2MC_2Mods_TMT_IAA_20ppm_0.9Da	416.224	-0.3	2.903	0.541	19/28	sp|Q3UIA2|RHG17_MOUSE	1	K.LMDFQAHR.R	502	509	0	Arhgap17
18925	50.9	4634	840.758	840.759	3	18915	405165	m14910_hTg_Hippo_12_TrypLysC_2MC_2Mods_TMT_IAA_20ppm_0.9Da	840.757	1.02	5.031	0.446	28/56	sp|Q62261|SPTB2_MOUSE	1	K.KQEDFMTTM*DANEEK.I	1210	1224	1	Sptbn1
18941	50.95	4643	498.973	498.973	3	18933	405165	m14910_hTg_Hippo_12_TrypLysC_2MC_2Mods_TMT_IAA_20ppm_0.9Da	498.973	0.45	3.417	0.392	22/32	sp|P60670|NPL4_MOUSE	1	K.RETAATFLK.K	23	31	1	Nploc4
18944	50.96	4644	514.79	514.79	2	18940	405165	m14910_hTg_Hippo_12_TrypLysC_2MC_2Mods_TMT_IAA_20ppm_0.9Da	514.79	0.28	1.766	0.333	12/12	sp|E9Q401|RYR2_MOUSE	1	K.STAFAFR.S	326	332	0	Ryr2
18946	50.96	4646	925.479	925.478	2	18940	405165	m14910_hTg_Hippo_12_TrypLysC_2MC_2Mods_TMT_IAA_20ppm_0.9Da	925.478	0.57	4.1	0.596	22/28	sp|Q8K4G5|ABLM1_MOUSE	13	R.TLSPTPSAEGYQDVR.D	473	487	0	Ablim1
18950	50.97	4647	718.036	718.37	3	18940	405165	m14910_hTg_Hippo_12_TrypLysC_2MC_2Mods_TMT_IAA_20ppm_0.9Da	718.036	0.68	2.576	0.331	24/76	sp|Q8BL65|ABLM2_MOUSE	10	R.TSSESIVSVPASSTSGSPSR.V	278	297	0	Ablim2
18957	50.99	4650	588.374	588.374	2	18943	405165	m14910_hTg_Hippo_12_TrypLysC_2MC_2Mods_TMT_IAA_20ppm_0.9Da	588.374	0.62	1.375	0.149	11/12	sp|Q3UMB5|SMCR8_MOUSE	1	K.VVLGDSK.E	123	129	0	Smcr8
18964	51.01	4654	836.447	836.447	2	18943	405165	m14910_hTg_Hippo_12_TrypLysC_2MC_2Mods_TMT_IAA_20ppm_0.9Da	836.446	1.2	3.039	0.433	18/18	sp|Q9Z1Z0|USO1_MOUSE	2	K.TNNSNQNFFK.E	242	251	0	Uso1
18975	51.03	4659	739.371	739.372	2	18967	405165	m14910_hTg_Hippo_12_TrypLysC_2MC_2Mods_TMT_IAA_20ppm_0.9Da	739.371	0.96	2.709	0.507	15/18	sp|Q8K2T4|CK083_MOUSE	0	K.QSMLQEMPER.D	36	45	0
18980	51.05	4663	863.917	863.918	2	18967	405165	m14910_hTg_Hippo_12_TrypLysC_2MC_2Mods_TMT_IAA_20ppm_0.9Da	863.917	0.53	2.24	0.411	15/24	sp|P50396|GDIA_MOUSE	0	K.TFEGVDPQNTSM*R.D	157	169	0	Gdi1
18985	51.06	4665	482	482.335	3	18974	405165	m14910_hTg_Hippo_12_TrypLysC_2MC_2Mods_TMT_IAA_20ppm_0.9Da	482	0	2.864	0.127	17/24	sp|P57776|EF1D_MOUSE	7	K.KPTLVAK.S	189	195	1	Eef1d
18986	51.06	4666	540.825	541.075	4	18974	405165	m14910_hTg_Hippo_12_TrypLysC_2MC_2Mods_TMT_IAA_20ppm_0.9Da	540.825	-0.34	2.519	0.274	25/66	sp|P26040|EZRI_MOUSE	3	R.RKPDTIEVQQMK.A	295	306	2	Ezr
18999	51.09	4671	709.409	709.409	2	18983	405165	m14910_hTg_Hippo_12_TrypLysC_2MC_2Mods_TMT_IAA_20ppm_0.9Da	709.408	0.88	2.535	0.261	14/14	sp|Q6ZQ38|CAND1_MOUSE	0	K.QSYYSIAK.C	794	801	0	Cand1
19010	51.12	4677	718.865	718.865	2	18998	405165	m14910_hTg_Hippo_12_TrypLysC_2MC_2Mods_TMT_IAA_20ppm_0.9Da	718.865	0.81	2.516	0.474	17/18	sp|P46460|NSF_MOUSE	0	K.LFADAEEEQR.R	305	314	0	Nsf
19018	51.15	4681	836.447	836.949	2	18998	405165	m14910_hTg_Hippo_12_TrypLysC_2MC_2Mods_TMT_IAA_20ppm_0.9Da	836.446	1	3.363	0.447	18/18	sp|Q9Z1Z0|USO1_MOUSE	2	K.TNNSNQNFFK.E	242	251	0	Uso1
19027	51.17	4687	682.895	683.397	2	19009	405165	m14910_hTg_Hippo_12_TrypLysC_2MC_2Mods_TMT_IAA_20ppm_0.9Da	682.895	0.43	1.885	0.076	11/14	sp|P97318|DAB1_MOUSE	5	K.EGVYDVPK.S	229	236	0	Dab1
19045	51.22	4695	620.372	620.371	2	19022	405165	m14910_hTg_Hippo_12_TrypLysC_2MC_2Mods_TMT_IAA_20ppm_0.9Da	620.371	0.9	1.933	0.157	11/12	sp|P05213|TBA1B_MOUSE	4	R.LSVDYGK.K	157	163	0	Tuba1b
19051	51.24	4699	557.843	557.842	2	19022	405165	m14910_hTg_Hippo_12_TrypLysC_2MC_2Mods_TMT_IAA_20ppm_0.9Da	557.843	0.34	1.723	0.31	13/16	tr|Q9CZN7|Q9CZN7_MOUSE	0	R.LGAPALTSR.Q	426	434	0	Shmt2
19068	51.29	4707	672.364	672.363	2	19043	405165	m14910_hTg_Hippo_12_TrypLysC_2MC_2Mods_TMT_IAA_20ppm_0.9Da	672.363	1.03	2.055	0.519	16/18	sp|Q9JK81|MYG1_MOUSE	1	R.YAMTTTLSAR.V	188	197	0	Myg1
19079	51.32	4712	525.644	525.978	3	19058	405165	m14910_hTg_Hippo_12_TrypLysC_2MC_2Mods_TMT_IAA_20ppm_0.9Da	525.643	1.37	3.907	0.428	25/40	sp|P28738|KIF5C_MOUSE	0	K.GEETVVIGQGK.P	35	45	0	Kif5c
19083	51.33	4715	776.434	776.434	2	19058	405165	m14910_hTg_Hippo_12_TrypLysC_2MC_2Mods_TMT_IAA_20ppm_0.9Da	776.434	0.59	2.487	0.488	16/18	sp|P58252|EF2_MOUSE	0	R.IM*GPNYTPGK.K	429	438	0	Eef2
19103	51.38	4724	542.647	542.647	3	19088	405165	m14910_hTg_Hippo_12_TrypLysC_2MC_2Mods_TMT_IAA_20ppm_0.9Da	542.647	0.25	3.132	0.415	23/36	sp|Q7TNC4|LC7L2_MOUSE	9	R.VHELNEEIGK.L	126	135	0	Luc7l2
19106	51.39	4726	641.008	641.008	3	19088	405165	m14910_hTg_Hippo_12_TrypLysC_2MC_2Mods_TMT_IAA_20ppm_0.9Da	641.008	0.36	3.814	0.289	25/44	sp|P68372|TBB4B_MOUSE	3	K.EVDEQM*LNVQNK.N	325	336	0	Tubb4b
19113	51.4	4729	608.372	608.372	2	19101	405165	m14910_hTg_Hippo_12_TrypLysC_2MC_2Mods_TMT_IAA_20ppm_0.9Da	608.371	0.77	2.035	0.205	11/12	tr|E9Q616|E9Q616_MOUSE	1	K.GPEVDIK.G	2468	2474	0	Ahnak
19114	51.41	4730	679.369	679.703	3	19101	405165	m14910_hTg_Hippo_12_TrypLysC_2MC_2Mods_TMT_IAA_20ppm_0.9Da	679.369	0	3.551	0.344	28/48	sp|Q811D0|DLG1_MOUSE	3	R.GDKGEIPDDMGSK.G	666	678	1	Dlg1
19117	51.41	4731	584.658	584.993	3	19101	405165	m14910_hTg_Hippo_12_TrypLysC_2MC_2Mods_TMT_IAA_20ppm_0.9Da	584.658	0.39	2.86	0.452	20/40	sp|Q8BKE9|IFT74_MOUSE	0	K.SQESDYQPVIK.N	567	577	0	Ift74
19121	51.43	4734	702.385	702.384	3	19101	405165	m14910_hTg_Hippo_12_TrypLysC_2MC_2Mods_TMT_IAA_20ppm_0.9Da	702.384	1.48	3.747	0.53	33/64	sp|Q8VC57|KCTD5_MOUSE	0	R.CSAGMGALAQRPGGVSK.W	28	44	1	Kctd5
19128	51.45	4737	662.366	662.366	2	19112	405165	m14910_hTg_Hippo_12_TrypLysC_2MC_2Mods_TMT_IAA_20ppm_0.9Da	662.365	1.18	1.83	0.216	11/12	sp|O54941|SMCE1_MOUSE	1	K.VEVDM*EK.I	278	284	0	Smarce1
19129	51.45	4738	679.37	679.37	3	19112	405165	m14910_hTg_Hippo_12_TrypLysC_2MC_2Mods_TMT_IAA_20ppm_0.9Da	679.369	1.03	3.768	0.593	26/48	sp|Q811D0|DLG1_MOUSE	3	R.GDKGEIPDDMGSK.G	666	678	1	Dlg1
19132	51.46	4739	876.484	876.985	2	19112	405165	m14910_hTg_Hippo_12_TrypLysC_2MC_2Mods_TMT_IAA_20ppm_0.9Da	876.483	1.9	3.748	0.499	18/20	sp|Q8BKE9|IFT74_MOUSE	0	K.SQESDYQPVIK.N	567	577	0	Ift74
19147	51.5	4746	840.757	841.761	3	19136	405165	m14910_hTg_Hippo_12_TrypLysC_2MC_2Mods_TMT_IAA_20ppm_0.9Da	840.757	0.55	3.748	0.364	23/56	sp|Q62261|SPTB2_MOUSE	1	K.KQEDFMTTM*DANEEK.I	1210	1224	1	Sptbn1
19150	51.51	4747	598.307	598.307	2	19136	405165	m14910_hTg_Hippo_12_TrypLysC_2MC_2Mods_TMT_IAA_20ppm_0.9Da	598.306	0.65	2.031	0.206	13/14	sp|Q99JP6|HOME3_MOUSE	14	K.FGQWADSR.A	77	84	0	Homer3
19174	51.57	4759	641.838	642.34	2	19161	405165	m14910_hTg_Hippo_12_TrypLysC_2MC_2Mods_TMT_IAA_20ppm_0.9Da	641.837	1.22	1.575	0.252	11/16	sp|Q6PAJ1|BCR_MOUSE	0	R.GMEEVGIYR.V	1081	1089	0	Bcr
19188	51.61	4764	698.39	698.39	2	19178	405165	m14910_hTg_Hippo_12_TrypLysC_2MC_2Mods_TMT_IAA_20ppm_0.9Da	698.389	1.2	2.099	0.105	13/14	sp|P14824|ANXA6_MOUSE	1	R.PLAYCDAK.E	92	99	0	Anxa6
19206	51.66	4773	837.962	837.961	2	19192	405165	m14910_hTg_Hippo_12_TrypLysC_2MC_2Mods_TMT_IAA_20ppm_0.9Da	837.96	1.76	1.965	0.376	18/20	sp|Q7TSJ2|MAP6_MOUSE	0	K.NEAPM*VPESVK.N	751	761	0	Map6
19213	51.68	4776	749.365	749.365	2	19205	405165	m14910_hTg_Hippo_12_TrypLysC_2MC_2Mods_TMT_IAA_20ppm_0.9Da	749.364	1.23	3.187	0.556	17/20	sp|P68254|1433T_MOUSE	3	R.YLAEVACGDDR.K	128	138	0	Ywhaq
19222	51.7	4780	735.363	735.364	2	19212	405165	m14910_hTg_Hippo_12_TrypLysC_2MC_2Mods_TMT_IAA_20ppm_0.9Da	735.365	-1.8	2.514	0.421	14/18	sp|Q07113|MPRI_MOUSE	0	R.YSDNWEAVTR.T	1380	1389	0	Igf2r
19223	51.7	4781	643.416	643.417	2	19212	405165	m14910_hTg_Hippo_12_TrypLysC_2MC_2Mods_TMT_IAA_20ppm_0.9Da	643.416	0.83	1.95	0.229	13/14	sp|Q80U70|SUZ12_MOUSE	1	K.PAQTIAVK.E	398	405	0	Suz12
19239	51.75	4788	487.814	487.814	2	19227	405165	m14910_hTg_Hippo_12_TrypLysC_2MC_2Mods_TMT_IAA_20ppm_0.9Da	487.813	0.45	1.805	0.128	10/12	sp|P84099|RL19_MOUSE	1	R.LASSVLR.C	10	16	0	Rpl19
19244	51.77	4792	772.957	772.957	2	19227	405165	m14910_hTg_Hippo_12_TrypLysC_2MC_2Mods_TMT_IAA_20ppm_0.9Da	772.956	1.2	3.36	0.228	16/16	sp|Q8K411|PREP_MOUSE	2	R.EQAQQIELK.T	634	642	0	Pitrm1
19248	51.78	4793	627.38	627.38	2	19238	405165	m14910_hTg_Hippo_12_TrypLysC_2MC_2Mods_TMT_IAA_20ppm_0.9Da	627.379	0.91	1.916	0.138	12/12	sp|Q8R0Y6|AL1L1_MOUSE	0	K.ALYVSDK.L	846	852	0	Aldh1l1
19254	51.8	4796	909.422	909.924	2	19238	405165	m14910_hTg_Hippo_12_TrypLysC_2MC_2Mods_TMT_IAA_20ppm_0.9Da	909.422	0.47	4.051	0.72	19/24	sp|Q9JIF0|ANM1_MOUSE	4	K.GQLCELSCSTDYR.M	357	369	0	Prmt1
19257	51.8	4797	868.47	868.469	2	19247	405165	m14910_hTg_Hippo_12_TrypLysC_2MC_2Mods_TMT_IAA_20ppm_0.9Da	868.469	1.52	3.407	0.591	20/22	sp|P83093|STIM2_MOUSE	2	R.GSPECVGLTETK.S	649	660	0	Stim2
19266	51.83	4801	754.423	754.925	2	19256	405165	m14910_hTg_Hippo_12_TrypLysC_2MC_2Mods_TMT_IAA_20ppm_0.9Da	754.422	0.93	2.881	0.34	16/18	sp|Q9JHU4|DYHC1_MOUSE	1	R.ASLACGPM*VK.W	3383	3392	0	Dync1h1
19267	51.84	4802	926.481	926.48	2	19256	405165	m14910_hTg_Hippo_12_TrypLysC_2MC_2Mods_TMT_IAA_20ppm_0.9Da	926.48	1.71	2.428	0.383	17/24	sp|P13595|NCAM1_MOUSE	4	K.LEGQM*GEDGNSIK.V	607	619	0	Ncam1
19281	51.88	4810	515.64	515.64	3	19270	405165	m14910_hTg_Hippo_12_TrypLysC_2MC_2Mods_TMT_IAA_20ppm_0.9Da	515.64	0.32	3.152	0.108	24/32	sp|Q8K411|PREP_MOUSE	2	R.EQAQQIELK.T	634	642	0	Pitrm1
19305	51.95	4821	568.361	568.695	3	19294	405165	m14910_hTg_Hippo_12_TrypLysC_2MC_2Mods_TMT_IAA_20ppm_0.9Da	568.361	0.31	3.317	0.144	20/28	sp|P42227|STAT3_MOUSE	3	K.KLEELQQK.V	283	290	1	Stat3
19307	51.96	4822	631.393	631.394	2	19294	405165	m14910_hTg_Hippo_12_TrypLysC_2MC_2Mods_TMT_IAA_20ppm_0.9Da	631.392	2.02	2.111	0.117	12/12	sp|Q8K268|ABCF3_MOUSE	0	K.ESEVVLK.F	473	479	0	Abcf3
19320	51.99	4829	434.601	434.601	3	19294	405165	m14910_hTg_Hippo_12_TrypLysC_2MC_2Mods_TMT_IAA_20ppm_0.9Da	434.601	0.01	2.489	0.248	17/32	sp|P70392|RGRF2_MOUSE	3	K.RPFTSIPVR.S	688	696	1	Rasgrf2
19329	52.02	4833	686.013	686.347	3	19303	405165	m14910_hTg_Hippo_12_TrypLysC_2MC_2Mods_TMT_IAA_20ppm_0.9Da	686.013	0.65	3.258	0.377	25/64	sp|Q9WUA3|K6PP_MOUSE	1	K.NVLGHM*QQGGAPSPFDR.N	666	682	0	Pfkp
19334	52.04	4836	785.392	785.393	2	19303	405165	m14910_hTg_Hippo_12_TrypLysC_2MC_2Mods_TMT_IAA_20ppm_0.9Da	785.389	3.75	3.083	0.636	16/20	sp|Q62059|CSPG2_MOUSE	7	K.ITCMNPSAYQR.T	3312	3322	0	Vcan
19361	52.11	4850	478	478	3	19339	405165	m14910_hTg_Hippo_12_TrypLysC_2MC_2Mods_TMT_IAA_20ppm_0.9Da	478	0.13	1.922	0.085	16/24	sp|P63038|CH60_MOUSE	1	R.KGVITVK.D	196	202	1	Hspd1
19364	52.12	4851	773.946	773.945	2	19360	405165	m14910_hTg_Hippo_12_TrypLysC_2MC_2Mods_TMT_IAA_20ppm_0.9Da	773.946	-0.09	3.83	0.243	16/16	sp|Q61290|CAC1E_MOUSE	1	R.QQLDSELQK.E	1832	1840	0	Cacna1e
19367	52.12	4854	418.604	418.604	3	19360	405165	m14910_hTg_Hippo_12_TrypLysC_2MC_2Mods_TMT_IAA_20ppm_0.9Da	418.604	-0.43	2.818	0.484	18/24	sp|Q8BGC0|HTSF1_MOUSE	0	K.LHVEVAK.F	212	218	0	Htatsf1
19371	52.13	4857	659.903	659.903	2	19360	405165	m14910_hTg_Hippo_12_TrypLysC_2MC_2Mods_TMT_IAA_20ppm_0.9Da	659.903	0.44	2.507	0.334	14/14	sp|Q8BIJ6|SYIM_MOUSE	2	K.EGTDVVIK.M	438	445	0	Iars2
19381	52.16	4859	616.653	616.653	3	19363	405165	m14910_hTg_Hippo_12_TrypLysC_2MC_2Mods_TMT_IAA_20ppm_0.9Da	616.653	0.47	4.598	0.679	33/52	sp|Q9DB77|QCR2_MOUSE	0	R.YEDSNNLGTSHLLR.L	71	84	0	Uqcrc2
19382	52.16	4860	542.647	542.647	3	19363	405165	m14910_hTg_Hippo_12_TrypLysC_2MC_2Mods_TMT_IAA_20ppm_0.9Da	542.647	0.24	2.582	0.382	22/36	sp|Q7TNC4|LC7L2_MOUSE	9	R.VHELNEEIGK.L	126	135	0	Luc7l2
19383	52.16	4861	545.988	545.989	3	19363	405165	m14910_hTg_Hippo_12_TrypLysC_2MC_2Mods_TMT_IAA_20ppm_0.9Da	545.988	0.74	3.215	0.496	24/52	sp|Q9D061|ACBD6_MOUSE	2	K.AAAHVQGLVQVASR.E	49	62	0	Acbd6
19388	52.17	4862	631.38	631.381	2	19380	405165	m14910_hTg_Hippo_12_TrypLysC_2MC_2Mods_TMT_IAA_20ppm_0.9Da	631.379	0.27	2.238	0.221	11/12	sp|Q80XG9|LRRT4_MOUSE	4	K.LNLDSNK.L	282	288	0	Lrrtm4
19389	52.17	4863	686.013	686.348	3	19380	405165	m14910_hTg_Hippo_12_TrypLysC_2MC_2Mods_TMT_IAA_20ppm_0.9Da	686.013	0.89	3.707	0.492	32/64	sp|Q9WUA3|K6PP_MOUSE	1	K.NVLGHM*QQGGAPSPFDR.N	666	682	0	Pfkp
19401	52.2	4871	673.02	673.354	3	19380	405165	m14910_hTg_Hippo_12_TrypLysC_2MC_2Mods_TMT_IAA_20ppm_0.9Da	673.019	0.71	2.825	0.332	23/48	sp|P28663|SNAB_MOUSE	1	K.AIAHYEQSADYYK.G	141	153	0	Napb
19406	52.21	4873	616.653	616.988	3	19387	405165	m14910_hTg_Hippo_12_TrypLysC_2MC_2Mods_TMT_IAA_20ppm_0.9Da	616.653	0.52	5.309	0.689	35/52	sp|Q9DB77|QCR2_MOUSE	0	R.YEDSNNLGTSHLLR.L	71	84	0	Uqcrc2
19410	52.22	4875	760.735	761.403	3	19387	405165	m14910_hTg_Hippo_12_TrypLysC_2MC_2Mods_TMT_IAA_20ppm_0.9Da	760.734	0.89	3.404	0.299	29/60	sp|G3X9K3|BIG1_MOUSE	1	K.DQYVNPNSQTTLGQEK.P	626	641	0	Arfgef1
19420	52.25	4880	690.053	690.386	3	19404	405165	m14910_hTg_Hippo_12_TrypLysC_2MC_2Mods_TMT_IAA_20ppm_0.9Da	690.053	0.73	3.577	0.549	31/56	sp|Q923T9-3|KCC2G_MOUSE	0	K.EPQTTVVHNATDGIK.G	331	345	0	Camk2g
19424	52.26	4881	654.346	654.596	4	19404	405165	m14910_hTg_Hippo_12_TrypLysC_2MC_2Mods_TMT_IAA_20ppm_0.9Da	654.345	1.71	2.369	0.395	33/96	sp|Q8R180|ERO1A_MOUSE	0	R.DCAVKPCHSDEVPDGIK.S	98	114	1	Ero1l
19425	52.26	4882	657.689	657.689	3	19404	405165	m14910_hTg_Hippo_12_TrypLysC_2MC_2Mods_TMT_IAA_20ppm_0.9Da	657.689	-0.11	2.649	0.375	24/60	sp|Q9EQF6|DPYL5_MOUSE	0	K.EMGTPLADTPTRPVTR.H	506	521	1	Dpysl5
19435	52.28	4887	612.369	612.369	2	19413	405165	m14910_hTg_Hippo_12_TrypLysC_2MC_2Mods_TMT_IAA_20ppm_0.9Da	612.369	0.51	2.033	0.213	13/18	tr|E9PUM9|E9PUM9_MOUSE	4	R.GPPGAVEVIR.E	1612	1621	0	Nrxn2
19443	52.3	4892	744.944	744.945	2	19413	405165	m14910_hTg_Hippo_12_TrypLysC_2MC_2Mods_TMT_IAA_20ppm_0.9Da	744.943	1.33	2.111	0.179	14/16	sp|D3YZP9|CCDC6_MOUSE	0	R.LASLQQENK.V	56	64	0	Ccdc6
19457	52.34	4898	529.323	529.323	2	19434	405165	m14910_hTg_Hippo_12_TrypLysC_2MC_2Mods_TMT_IAA_20ppm_0.9Da	529.323	0.08	1.579	0.177	9/12	sp|Q5BLK4|TUT7_MOUSE	1	R.VPVVVCR.D	393	399	0	Zcchc6
19463	52.35	4903	683.394	683.394	2	19434	405165	m14910_hTg_Hippo_12_TrypLysC_2MC_2Mods_TMT_IAA_20ppm_0.9Da	683.394	0.31	2.441	0.443	15/16	sp|Q9D0I6|WSDU1_MOUSE	2	K.MLASGSVDK.S	252	260	0	Wdsub1
19478	52.39	4910	760.735	761.068	3	19455	405165	m14910_hTg_Hippo_12_TrypLysC_2MC_2Mods_TMT_IAA_20ppm_0.9Da	760.734	0.78	4.803	0.58	37/60	sp|G3X9K3|BIG1_MOUSE	1	K.DQYVNPNSQTTLGQEK.P	626	641	0	Arfgef1
19480	52.39	4911	576.326	576.327	3	19455	405165	m14910_hTg_Hippo_12_TrypLysC_2MC_2Mods_TMT_IAA_20ppm_0.9Da	576.327	-0.68	4.088	0.484	28/48	sp|P46471|PRS7_MOUSE	1	K.QTLQSEQPLQVAR.C	85	97	0	Psmc2
19486	52.4	4914	678.397	678.397	2	19455	405165	m14910_hTg_Hippo_12_TrypLysC_2MC_2Mods_TMT_IAA_20ppm_0.9Da	678.396	1.01	2.731	0.554	17/18	sp|Q80TV8|CLAP1_MOUSE	5	K.TSLLNTQPPR.A	1242	1251	0	Clasp1
19498	52.43	4919	573.369	573.369	2	19476	405165	m14910_hTg_Hippo_12_TrypLysC_2MC_2Mods_TMT_IAA_20ppm_0.9Da	573.368	0.96	2.13	0.257	12/12	sp|P16627|HS71L_MOUSE	8	R.LIGDAAK.N	52	58	0	Hspa1l
19499	52.43	4920	500.279	500.279	3	19476	405165	m14910_hTg_Hippo_12_TrypLysC_2MC_2Mods_TMT_IAA_20ppm_0.9Da	500.279	0.01	3.518	0.557	25/36	sp|Q9D1T0|LIGO1_MOUSE	1	K.HNIEIEYVPR.K	585	594	0	Lingo1
19501	52.43	4923	652.895	652.895	2	19476	405165	m14910_hTg_Hippo_12_TrypLysC_2MC_2Mods_TMT_IAA_20ppm_0.9Da	652.895	0.57	2.863	0.218	12/12	sp|Q9ER00|STX12_MOUSE	0	K.ETNELLK.E	76	82	0	Stx12
19510	52.44	4929	522.309	522.309	3	19476	405165	m14910_hTg_Hippo_12_TrypLysC_2MC_2Mods_TMT_IAA_20ppm_0.9Da	522.309	0.24	3.618	0.519	29/40	sp|P39053|DYN1_MOUSE	8	K.VLNQQLTNHIR.D	280	290	0	Dnm1
19528	52.47	4937	696.904	696.904	2	19497	405165	m14910_hTg_Hippo_12_TrypLysC_2MC_2Mods_TMT_IAA_20ppm_0.9Da	696.903	0.9	2.973	0.289	14/14	sp|Q6A028|SWP70_MOUSE	0	R.LLEEESSK.R	453	460	0	Swap70
19540	52.49	4942	591.35	591.351	2	19518	405165	m14910_hTg_Hippo_12_TrypLysC_2MC_2Mods_TMT_IAA_20ppm_0.9Da	591.35	0.28	1.435	0.155	12/12	sp|Q80YX1|TENA_MOUSE	4	R.FSVGDAK.S	1999	2005	0	Tnc
19544	52.5	4945	563.614	563.614	3	19518	405165	m14910_hTg_Hippo_12_TrypLysC_2MC_2Mods_TMT_IAA_20ppm_0.9Da	563.614	0.78	3.335	0.676	23/44	sp|Q9EQG9|C43BP_MOUSE	2	K.AVITPHDFDECR.F	74	85	0	Col4a3bp
19552	52.52	4949	527.962	528.296	3	19518	405165	m14910_hTg_Hippo_12_TrypLysC_2MC_2Mods_TMT_IAA_20ppm_0.9Da	527.961	0.78	3.965	0.443	22/40	sp|Q91ZU6|DYST_MOUSE	10	R.HLDTLHNFVTR.A	697	707	0	Dst
19563	52.54	4954	581.337	581.337	2	19539	405165	m14910_hTg_Hippo_12_TrypLysC_2MC_2Mods_TMT_IAA_20ppm_0.9Da	581.337	-0.34	2.712	0.247	13/14	sp|P08553|NFM_MOUSE	1	K.SIELESVR.G	326	333	0	Nefm
19576	52.56	4960	606.665	606.665	3	19560	405165	m14910_hTg_Hippo_12_TrypLysC_2MC_2Mods_TMT_IAA_20ppm_0.9Da	606.665	0.93	3.672	0.532	25/44	sp|Q99MK8|ARBK1_MOUSE	1	K.QLGHEEDYALGK.D	546	557	0	Adrbk1
19591	52.6	4969	616.653	617.656	3	19575	405165	m14910_hTg_Hippo_12_TrypLysC_2MC_2Mods_TMT_IAA_20ppm_0.9Da	616.653	0.36	4.416	0.514	33/52	sp|Q9DB77|QCR2_MOUSE	0	R.YEDSNNLGTSHLLR.L	71	84	0	Uqcrc2
19592	52.6	4970	588.574	588.823	4	19575	405165	m14910_hTg_Hippo_12_TrypLysC_2MC_2Mods_TMT_IAA_20ppm_0.9Da	588.573	0.32	2.467	0.245	26/84	sp|P46737|BRCC3_MOUSE	1	R.LEQNQQHLQELQQEK.E	266	280	0	Brcc3
19594	52.6	4971	614.344	614.344	2	19575	405165	m14910_hTg_Hippo_12_TrypLysC_2MC_2Mods_TMT_IAA_20ppm_0.9Da	614.344	-0.03	1.974	0.191	12/12	sp|Q8K3G9|DP13B_MOUSE	0	R.GAEMFSK.S	214	220	0	Appl2
19595	52.61	4972	677.361	677.361	2	19575	405165	m14910_hTg_Hippo_12_TrypLysC_2MC_2Mods_TMT_IAA_20ppm_0.9Da	677.361	0.54	2.707	0.544	13/16	sp|Q62077|PLCG1_MOUSE	2	K.NMLSQVNYR.V	179	187	0	Plcg1
19607	52.63	4976	794.355	794.355	2	19586	405165	m14910_hTg_Hippo_12_TrypLysC_2MC_2Mods_TMT_IAA_20ppm_0.9Da	794.354	1.13	2.65	0.756	20/22	sp|Q03141|MARK3_MOUSE	2	K.TTSSMDPSDMMR.E	666	677	0	Mark3
19610	52.64	4978	851.436	851.437	2	19586	405165	m14910_hTg_Hippo_12_TrypLysC_2MC_2Mods_TMT_IAA_20ppm_0.9Da	851.436	0.53	3.444	0.654	19/22	sp|Q8BY87|UBP47_MOUSE	1	R.VYTSNQEFETVR.L	1086	1097	0	Usp47
19618	52.67	4982	760.387	760.387	3	19605	405165	m14910_hTg_Hippo_12_TrypLysC_2MC_2Mods_TMT_IAA_20ppm_0.9Da	760.386	0.5	5.26	0.673	38/68	sp|P20029|GRP78_MOUSE	0	K.LYGSGGPPPTGEEDTSEK.D	635	652	0	Hspa5
19621	52.67	4985	668.342	668.675	3	19605	405165	m14910_hTg_Hippo_12_TrypLysC_2MC_2Mods_TMT_IAA_20ppm_0.9Da	668.341	0.94	3.603	0.413	25/48	sp|P60879-2|SNP25_MOUSE	0	R.VEEGMNHINQDMK.E	60	72	0	Snap25
19626	52.68	4986	580.863	580.863	2	19616	405165	m14910_hTg_Hippo_12_TrypLysC_2MC_2Mods_TMT_IAA_20ppm_0.9Da	580.864	-0.53	2.637	0.361	13/14	sp|Q68FF6|GIT1_MOUSE	1	K.QLVTITTR.E	759	766	0	Git1
19628	52.68	4988	500.284	500.284	3	19616	405165	m14910_hTg_Hippo_12_TrypLysC_2MC_2Mods_TMT_IAA_20ppm_0.9Da	500.284	0.51	3.118	0.483	21/40	sp|Q8K183|PDXK_MOUSE	0	K.TVSAMQHVLQR.T	259	269	0	Pdxk
19630	52.69	4990	527.289	527.289	2	19616	405165	m14910_hTg_Hippo_12_TrypLysC_2MC_2Mods_TMT_IAA_20ppm_0.9Da	527.289	0.23	1.83	0.393	12/14	sp|P35438|NMDZ1_MOUSE	7	R.SGFGIGMR.K	756	763	0	Grin1
19636	52.7	4991	855.92	856.42	2	19616	405165	m14910_hTg_Hippo_12_TrypLysC_2MC_2Mods_TMT_IAA_20ppm_0.9Da	855.92	0.36	3.208	0.569	21/24	sp|P50396|GDIA_MOUSE	0	K.TFEGVDPQNTSMR.D	157	169	0	Gdi1
19639	52.71	4992	500.284	500.284	3	19625	405165	m14910_hTg_Hippo_12_TrypLysC_2MC_2Mods_TMT_IAA_20ppm_0.9Da	500.284	0.41	3.14	0.468	25/40	sp|Q8K183|PDXK_MOUSE	0	K.TVSAMQHVLQR.T	259	269	0	Pdxk
19641	52.71	4994	760.386	760.387	3	19625	405165	m14910_hTg_Hippo_12_TrypLysC_2MC_2Mods_TMT_IAA_20ppm_0.9Da	760.386	0.22	5.319	0.607	39/68	sp|P20029|GRP78_MOUSE	0	K.LYGSGGPPPTGEEDTSEK.D	635	652	0	Hspa5
19645	52.72	4995	603.979	604.312	3	19625	405165	m14910_hTg_Hippo_12_TrypLysC_2MC_2Mods_TMT_IAA_20ppm_0.9Da	603.979	0.52	4.498	0.591	33/56	sp|Q6DFV7|NCOA7_MOUSE	0	R.GTTSESPSVTQLSMR.A	384	398	0	Ncoa7
19657	52.75	5000	559.831	559.831	2	19647	405165	m14910_hTg_Hippo_12_TrypLysC_2MC_2Mods_TMT_IAA_20ppm_0.9Da	559.831	0.23	2.007	0.385	12/12	sp|Q3UDP0|WDR41_MOUSE	5	K.CLTVLQR.L	138	144	0	Wdr41
19658	52.75	5001	673.673	673.672	3	19647	405165	m14910_hTg_Hippo_12_TrypLysC_2MC_2Mods_TMT_IAA_20ppm_0.9Da	673.673	0.01	2.832	0.088	23/48	sp|P60879-2|SNP25_MOUSE	0	R.VEEGM*NHINQDMK.E	60	72	0	Snap25
19660	52.76	5004	440.902	440.902	3	19647	405165	m14910_hTg_Hippo_12_TrypLysC_2MC_2Mods_TMT_IAA_20ppm_0.9Da	440.903	-0.35	1.703	0.321	19/32	sp|Q6VNB8|WDFY3_MOUSE	1	K.LTMHTAFDR.K	3378	3386	0	Wdfy3
19671	52.78	5009	702.001	702.002	3	19656	405165	m14910_hTg_Hippo_12_TrypLysC_2MC_2Mods_TMT_IAA_20ppm_0.9Da	702.001	0.63	4.567	0.549	31/48	sp|P97447|FHL1_MOUSE	6	K.GEDFYCVTCHETK.F	145	157	0	Fhl1
19676	52.8	5011	410.238	410.238	3	19656	405165	m14910_hTg_Hippo_12_TrypLysC_2MC_2Mods_TMT_IAA_20ppm_0.9Da	410.238	-0.35	3.121	0.532	23/32	sp|P84309|ADCY5_MOUSE	3	K.DVAAHFLAR.E	1048	1056	0	Adcy5
19689	52.83	5016	440.902	441.237	3	19684	405165	m14910_hTg_Hippo_12_TrypLysC_2MC_2Mods_TMT_IAA_20ppm_0.9Da	440.903	-0.29	1.817	0.267	20/32	sp|Q6VNB8|WDFY3_MOUSE	1	K.LTMHTAFDR.K	3378	3386	0	Wdfy3
19702	52.87	5022	631.89	631.89	2	19698	405165	m14910_hTg_Hippo_12_TrypLysC_2MC_2Mods_TMT_IAA_20ppm_0.9Da	631.89	0.44	2.269	0.171	12/12	sp|P16627|HS71L_MOUSE	5	K.ITITNDK.G	503	509	0	Hspa1l
19708	52.87	5027	679.005	679.006	3	19698	405165	m14910_hTg_Hippo_12_TrypLysC_2MC_2Mods_TMT_IAA_20ppm_0.9Da	679.004	0.98	2.323	0.479	19/48	sp|P60879-2|SNP25_MOUSE	0	R.VEEGM*NHINQDM*K.E	60	72	0	Snap25
19712	52.88	5030	443.595	443.596	3	19698	405165	m14910_hTg_Hippo_12_TrypLysC_2MC_2Mods_TMT_IAA_20ppm_0.9Da	443.596	-0.72	2.929	0.082	21/24	sp|Q9JHU4|DYHC1_MOUSE	0	K.HFPNIDK.E	2855	2861	0	Dync1h1
19719	52.9	5031	603.979	604.648	3	19701	405165	m14910_hTg_Hippo_12_TrypLysC_2MC_2Mods_TMT_IAA_20ppm_0.9Da	603.979	0.75	2.8	0.429	27/56	sp|Q6DFV7|NCOA7_MOUSE	0	R.GTTSESPSVTQLSMR.A	384	398	0	Ncoa7
19722	52.91	5032	505.615	505.615	3	19718	405165	m14910_hTg_Hippo_12_TrypLysC_2MC_2Mods_TMT_IAA_20ppm_0.9Da	505.615	0.26	2.508	0.416	23/40	sp|Q8K183|PDXK_MOUSE	0	K.TVSAM*QHVLQR.T	259	269	0	Pdxk
19729	52.93	5035	651.363	651.363	2	19721	405165	m14910_hTg_Hippo_12_TrypLysC_2MC_2Mods_TMT_IAA_20ppm_0.9Da	651.362	1.33	1.937	0.3	12/12	sp|P35438|NMDZ1_MOUSE	7	R.MSIYSDK.S	125	131	0	Grin1
19733	52.94	5037	849.929	849.93	2	19721	405165	m14910_hTg_Hippo_12_TrypLysC_2MC_2Mods_TMT_IAA_20ppm_0.9Da	849.928	0.98	3.432	0.525	22/26	tr|E9PX61|E9PX61_MOUSE	2	K.YAESILENGSSSGR.K	1836	1849	0	Gm15800
19754	52.99	5047	905.465	905.966	2	19738	405165	m14910_hTg_Hippo_12_TrypLysC_2MC_2Mods_TMT_IAA_20ppm_0.9Da	905.464	1.11	5.054	0.516	24/28	sp|Q6DFV7|NCOA7_MOUSE	0	R.GTTSESPSVTQLSMR.A	384	398	0	Ncoa7
19761	53.01	5050	655.673	655.673	3	19756	405165	m14910_hTg_Hippo_12_TrypLysC_2MC_2Mods_TMT_IAA_20ppm_0.9Da	655.672	0.31	3.803	0.645	27/60	tr|G5E924|G5E924_MOUSE	0	R.QPPLLGDHPAEYGEGR.G	295	310	0	Hnrnpl
19769	53.03	5052	679.386	679.387	2	19767	405165	m14910_hTg_Hippo_12_TrypLysC_2MC_2Mods_TMT_IAA_20ppm_0.9Da	679.385	0.35	3.098	0.493	20/22	tr|A2AJ72|A2AJ72_MOUSE	1	R.AGGGSIEVSVPR.F	251	262	0	Fubp3
19770	53.04	5054	655.673	656.007	3	19767	405165	m14910_hTg_Hippo_12_TrypLysC_2MC_2Mods_TMT_IAA_20ppm_0.9Da	655.672	0.13	3.306	0.451	31/60	tr|G5E924|G5E924_MOUSE	0	R.QPPLLGDHPAEYGEGR.G	295	310	0	Hnrnpl
19784	53.08	5060	679.386	679.889	2	19782	405165	m14910_hTg_Hippo_12_TrypLysC_2MC_2Mods_TMT_IAA_20ppm_0.9Da	679.385	0.59	2.859	0.471	20/22	tr|A2AJ72|A2AJ72_MOUSE	1	R.AGGGSIEVSVPR.F	251	262	0	Fubp3
19789	53.09	5062	608.622	608.957	3	19783	405165	m14910_hTg_Hippo_12_TrypLysC_2MC_2Mods_TMT_IAA_20ppm_0.9Da	608.622	-0.08	4.356	0.467	26/48	sp|Q8BKX6|SMG1_MOUSE	1	R.STQVNFFDDDNHR.Q	3000	3012	0	Smg1
19790	53.09	5063	488.769	488.769	4	19783	405165	m14910_hTg_Hippo_12_TrypLysC_2MC_2Mods_TMT_IAA_20ppm_0.9Da	488.769	0.15	2.872	0.406	26/78	sp|Q9JKR6|HYOU1_MOUSE	2	R.SRFPEHELIVDPQR.Q	118	131	1	Hyou1
19795	53.11	5065	624.68	625.015	3	19788	405165	m14910_hTg_Hippo_12_TrypLysC_2MC_2Mods_TMT_IAA_20ppm_0.9Da	624.679	1.68	3.871	0.489	28/52	sp|Q99LD8|DDAH2_MOUSE	0	R.GGGDLPNSQEALQK.L	238	251	0	Ddah2
19800	53.12	5066	863.917	863.917	2	19798	405165	m14910_hTg_Hippo_12_TrypLysC_2MC_2Mods_TMT_IAA_20ppm_0.9Da	863.917	0.41	1.715	0.337	16/24	sp|P50396|GDIA_MOUSE	0	K.TFEGVDPQNTSM*R.D	157	169	0	Gdi1
19808	53.15	5070	655.673	656.007	3	19798	405165	m14910_hTg_Hippo_12_TrypLysC_2MC_2Mods_TMT_IAA_20ppm_0.9Da	655.672	0.48	4.332	0.592	30/60	tr|G5E924|G5E924_MOUSE	0	R.QPPLLGDHPAEYGEGR.G	295	310	0	Hnrnpl
19812	53.16	5072	784.429	785.099	3	19798	405165	m14910_hTg_Hippo_12_TrypLysC_2MC_2Mods_TMT_IAA_20ppm_0.9Da	784.429	0.13	3.693	0.424	27/56	sp|P46737|BRCC3_MOUSE	1	R.LEQNQQHLQELQQEK.E	266	280	0	Brcc3
19817	53.18	5075	718.865	718.866	2	19798	405165	m14910_hTg_Hippo_12_TrypLysC_2MC_2Mods_TMT_IAA_20ppm_0.9Da	718.865	1.16	2.734	0.449	16/18	sp|P46460|NSF_MOUSE	0	K.LFADAEEEQR.R	305	314	0	Nsf
19821	53.18	5077	525.811	526.313	2	19799	405165	m14910_hTg_Hippo_12_TrypLysC_2MC_2Mods_TMT_IAA_20ppm_0.9Da	525.811	0.23	1.584	0.304	10/12	sp|Q5SYD0|MYO1D_MOUSE	1	R.AIFVTDR.H	876	882	0	Myo1d
19828	53.2	5080	683.927	683.927	2	19820	405165	m14910_hTg_Hippo_12_TrypLysC_2MC_2Mods_TMT_IAA_20ppm_0.9Da	683.927	0.59	1.864	0.4	13/16	sp|Q8VCT3|AMPB_MOUSE	1	K.SPLPPGNVK.K	546	554	0	Rnpep
19831	53.21	5082	520.617	520.952	3	19823	405165	m14910_hTg_Hippo_12_TrypLysC_2MC_2Mods_TMT_IAA_20ppm_0.9Da	520.617	0.34	2.465	0.118	20/32	sp|Q91YE6|IPO9_MOUSE	2	K.ASGTEHWWK.I	437	445	0	Ipo9
19834	53.22	5083	479.816	480.318	2	19830	405165	m14910_hTg_Hippo_12_TrypLysC_2MC_2Mods_TMT_IAA_20ppm_0.9Da	479.816	0.02	1.292	0.085	10/12	sp|Q78PY7|SND1_MOUSE	1	K.GLATVIR.Y	458	464	0	Snd1
19841	53.24	5086	641.325	641.325	2	19833	405165	m14910_hTg_Hippo_12_TrypLysC_2MC_2Mods_TMT_IAA_20ppm_0.9Da	641.325	-0.1	2.485	0.232	13/14	sp|P52482|UB2E1_MOUSE	8	K.GDNIYEWR.S	73	80	0	Ube2e1
19845	53.25	5087	603.821	603.821	2	19843	405165	m14910_hTg_Hippo_12_TrypLysC_2MC_2Mods_TMT_IAA_20ppm_0.9Da	603.821	0.44	1.437	0.108	11/14	sp|Q8CDA1|SAC2_MOUSE	2	K.MNDLSEIR.S	972	979	0	Inpp5f
19846	53.26	5088	590.983	591.318	3	19843	405165	m14910_hTg_Hippo_12_TrypLysC_2MC_2Mods_TMT_IAA_20ppm_0.9Da	590.983	0.02	2.697	0.387	24/48	sp|Q9DB29|IAH1_MOUSE	0	K.QHVPLDEYSANLR.D	100	112	0	Iah1
19847	53.26	5089	791.399	791.399	2	19843	405165	m14910_hTg_Hippo_12_TrypLysC_2MC_2Mods_TMT_IAA_20ppm_0.9Da	791.398	0.76	3.636	0.665	19/20	sp|Q9JI91|ACTN2_MOUSE	0	K.GITQEQMNEFR.A	749	759	0	Actn2
19852	53.27	5090	795.941	796.442	2	19844	405165	m14910_hTg_Hippo_12_TrypLysC_2MC_2Mods_TMT_IAA_20ppm_0.9Da	795.941	0.82	3.406	0.473	18/18	sp|P30416|FKBP4_MOUSE	0	K.ALELDSNNEK.G	345	354	0	Fkbp4
19881	53.36	5103	847.961	847.961	2	19875	405165	m14910_hTg_Hippo_12_TrypLysC_2MC_2Mods_TMT_IAA_20ppm_0.9Da	847.961	-0.09	3.999	0.608	18/18	sp|Q9DC16|ERGI1_MOUSE	1	R.YSYQYTVANK.E	205	214	0	Ergic1
19892	53.38	5107	638.333	638.666	3	19888	405165	m14910_hTg_Hippo_12_TrypLysC_2MC_2Mods_TMT_IAA_20ppm_0.9Da	638.333	0.16	2.58	0.336	23/44	sp|Q9QXY6|EHD3_MOUSE	0	R.M*QDQLQAQDFSK.F	359	370	0	Ehd3
19902	53.42	5111	891.456	891.958	2	19898	405165	m14910_hTg_Hippo_12_TrypLysC_2MC_2Mods_TMT_IAA_20ppm_0.9Da	891.456	-0.05	4.433	0.618	20/26	sp|P58059|RT21_MOUSE	1	R.TVMVQEGNVEGAYR.T	11	24	0	Mrps21
19929	53.52	5121	583.325	583.325	2	19924	405165	m14910_hTg_Hippo_12_TrypLysC_2MC_2Mods_TMT_IAA_20ppm_0.9Da	583.324	0.27	1.607	0.096	11/14	sp|P97390|VPS45_MOUSE	0	K.VTEFDAVR.L	379	386	0	Vps45
19930	53.52	5122	662.366	662.366	2	19924	405165	m14910_hTg_Hippo_12_TrypLysC_2MC_2Mods_TMT_IAA_20ppm_0.9Da	662.365	1.01	1.454	0.114	11/12	sp|O54941|SMCE1_MOUSE	1	K.VEVDM*EK.I	278	284	0	Smarce1
19946	53.56	5128	799.396	799.397	2	19940	405165	m14910_hTg_Hippo_12_TrypLysC_2MC_2Mods_TMT_IAA_20ppm_0.9Da	799.396	0.95	2.005	0.472	14/20	sp|Q9JI91|ACTN2_MOUSE	0	K.GITQEQM*NEFR.A	749	759	0	Actn2
19958	53.61	5134	847.962	848.464	2	19956	405165	m14910_hTg_Hippo_12_TrypLysC_2MC_2Mods_TMT_IAA_20ppm_0.9Da	847.961	0.67	4.34	0.592	18/18	sp|Q9DC16|ERGI1_MOUSE	1	R.YSYQYTVANK.E	205	214	0	Ergic1
19962	53.62	5136	819.893	819.892	2	19956	405165	m14910_hTg_Hippo_12_TrypLysC_2MC_2Mods_TMT_IAA_20ppm_0.9Da	819.892	0.48	3.306	0.606	18/22	sp|Q8JZS7|HMGC2_MOUSE	1	K.NINCSIEESMGR.F	153	164	0	Hmgcll1
19967	53.63	5138	594.64	594.974	3	19957	405165	m14910_hTg_Hippo_12_TrypLysC_2MC_2Mods_TMT_IAA_20ppm_0.9Da	594.64	0.16	4.56	0.55	29/52	sp|P58059|RT21_MOUSE	1	R.TVMVQEGNVEGAYR.T	11	24	0	Mrps21
19970	53.64	5139	718.865	719.367	2	19966	405165	m14910_hTg_Hippo_12_TrypLysC_2MC_2Mods_TMT_IAA_20ppm_0.9Da	718.865	1.17	2.77	0.39	17/18	sp|P46460|NSF_MOUSE	0	K.LFADAEEEQR.R	305	314	0	Nsf
19975	53.66	5142	711.932	712.434	2	19966	405165	m14910_hTg_Hippo_12_TrypLysC_2MC_2Mods_TMT_IAA_20ppm_0.9Da	711.932	0.53	3.103	0.515	18/18	sp|Q921S7|RM37_MOUSE	0	R.GTSSTILSAK.D	224	233	0	Mrpl37
19979	53.67	5143	680.399	680.399	2	19969	405165	m14910_hTg_Hippo_12_TrypLysC_2MC_2Mods_TMT_IAA_20ppm_0.9Da	680.398	1.18	2.211	0.24	16/16	tr|E9Q616|E9Q616_MOUSE	0	K.GDVDASLPK.M	4179	4187	0	Ahnak
19982	53.67	5145	788.937	788.936	2	19978	405165	m14910_hTg_Hippo_12_TrypLysC_2MC_2Mods_TMT_IAA_20ppm_0.9Da	788.936	0.37	2.568	0.179	15/18	sp|P51859|HDGF_MOUSE	0	R.IDEM*PEAAVK.S	30	39	0	Hdgf
19994	53.71	5151	821.764	822.099	3	19985	405165	m14910_hTg_Hippo_12_TrypLysC_2MC_2Mods_TMT_IAA_20ppm_0.9Da	821.764	0.76	5.401	0.601	32/72	sp|Q9D0E3|LYSM1_MOUSE	0	R.KGESGVPEEDTGLYPSSPR.M	177	195	1	Lysmd1
20017	53.77	5160	440.59	440.924	3	20011	405165	m14910_hTg_Hippo_12_TrypLysC_2MC_2Mods_TMT_IAA_20ppm_0.9Da	440.59	-0.12	2.929	0.04	20/24	sp|Q8BXR9|OSBL6_MOUSE	2	R.HEGFMLK.K	89	95	0	Osbpl6
20020	53.78	5161	803.945	803.944	2	20016	405165	m14910_hTg_Hippo_12_TrypLysC_2MC_2Mods_TMT_IAA_20ppm_0.9Da	803.944	1.1	3.33	0.385	18/18	sp|Q91ZX7|LRP1_MOUSE	0	R.CLQGACVVNK.Q	4348	4357	0	Lrp1
20035	53.83	5168	604.893	604.893	2	20025	405165	m14910_hTg_Hippo_12_TrypLysC_2MC_2Mods_TMT_IAA_20ppm_0.9Da	604.892	0.98	1.736	0.409	11/12	sp|Q80U93|NU214_MOUSE	0	R.VNPPVPK.S	663	669	0	Nup214
20036	53.83	5169	589.29	589.29	3	20025	405165	m14910_hTg_Hippo_12_TrypLysC_2MC_2Mods_TMT_IAA_20ppm_0.9Da	589.29	0.18	3.027	0.494	26/48	sp|Q8VHQ9|ACO11_MOUSE	1	K.HSMEVGVCVEAYR.Q	295	307	0	Acot11
20048	53.87	5174	679.409	679.409	2	20046	405165	m14910_hTg_Hippo_12_TrypLysC_2MC_2Mods_TMT_IAA_20ppm_0.9Da	679.408	0.58	2.551	0.358	14/14	sp|Q9JKS5|HABP4_MOUSE	1	R.QADLPVEK.F	158	165	0	Habp4
20056	53.89	5178	714.927	714.927	2	20046	405165	m14910_hTg_Hippo_12_TrypLysC_2MC_2Mods_TMT_IAA_20ppm_0.9Da	714.927	0.57	1.931	0.293	14/14	sp|Q3U4H6|HEXDC_MOUSE	3	R.DIPQEQLK.A	203	210	0	Hexdc
20060	53.9	5180	760.387	760.721	3	20047	405165	m14910_hTg_Hippo_12_TrypLysC_2MC_2Mods_TMT_IAA_20ppm_0.9Da	760.386	0.97	5.418	0.684	39/68	sp|P20029|GRP78_MOUSE	0	K.LYGSGGPPPTGEEDTSEK.D	635	652	0	Hspa5
20068	53.92	5183	758.421	758.922	2	20058	405165	m14910_hTg_Hippo_12_TrypLysC_2MC_2Mods_TMT_IAA_20ppm_0.9Da	758.42	0.69	3.163	0.463	18/20	sp|Q6URW6|MYH14_MOUSE	3	R.LESQLQEVQGR.S	1278	1288	0	Myh14
20072	53.93	5186	741.395	741.395	2	20058	405165	m14910_hTg_Hippo_12_TrypLysC_2MC_2Mods_TMT_IAA_20ppm_0.9Da	741.395	0.52	2.986	0.156	16/16	sp|Q8BH55|THNS1_MOUSE	0	K.AWNMSASEK.L	94	102	0	Thnsl1
20097	54	5197	610.322	610.657	3	20090	405165	m14910_hTg_Hippo_12_TrypLysC_2MC_2Mods_TMT_IAA_20ppm_0.9Da	610.322	0.33	3.206	0.394	19/44	sp|Q91VD9|NDUS1_MOUSE	0	R.GNDM*QVGTYIEK.M	201	212	0	Ndufs1
20113	54.05	5204	719.872	719.871	2	20107	405165	m14910_hTg_Hippo_12_TrypLysC_2MC_2Mods_TMT_IAA_20ppm_0.9Da	719.872	-0.59	2.414	0.51	17/20	sp|Q8CGB6|TENC1_MOUSE	3	K.LGYEISAEDGR.D	844	854	0	Tenc1
20114	54.05	5205	526.259	526.26	3	20107	405165	m14910_hTg_Hippo_12_TrypLysC_2MC_2Mods_TMT_IAA_20ppm_0.9Da	526.259	0.21	4.428	0.598	26/40	sp|Q9JJK2|LANC2_MOUSE	1	K.FHLGEAEMEER.S	11	21	0	Lancl2
20121	54.07	5209	760.387	760.722	3	20112	405165	m14910_hTg_Hippo_12_TrypLysC_2MC_2Mods_TMT_IAA_20ppm_0.9Da	760.386	0.83	4.468	0.635	35/68	sp|P20029|GRP78_MOUSE	0	K.LYGSGGPPPTGEEDTSEK.D	635	652	0	Hspa5
20132	54.1	5214	741.395	741.897	2	20124	405165	m14910_hTg_Hippo_12_TrypLysC_2MC_2Mods_TMT_IAA_20ppm_0.9Da	741.395	0.26	3.501	0.27	16/16	sp|Q8BH55|THNS1_MOUSE	0	K.AWNMSASEK.L	94	102	0	Thnsl1
20138	54.12	5217	763.37	763.37	3	20131	405165	m14910_hTg_Hippo_12_TrypLysC_2MC_2Mods_TMT_IAA_20ppm_0.9Da	763.37	0.32	3.421	0.529	26/76	sp|Q8BG26|RUSC1_MOUSE	1	R.GPCSGTLVDANSNSPAVPCR.C	53	72	0	Rusc1
20153	54.16	5223	699.72	700.055	3	20143	405165	m14910_hTg_Hippo_12_TrypLysC_2MC_2Mods_TMT_IAA_20ppm_0.9Da	699.72	1.13	2.887	0.377	23/44	sp|Q8K0D5|EFGM_MOUSE	1	R.EYGCPCITGKPK.V	511	522	1	Gfm1
20167	54.19	5229	493.519	493.519	4	20162	405165	m14910_hTg_Hippo_12_TrypLysC_2MC_2Mods_TMT_IAA_20ppm_0.9Da	493.519	0.27	2.294	0.421	29/90	sp|Q9EQF6|DPYL5_MOUSE	0	K.EMGTPLADTPTRPVTR.H	506	521	1	Dpysl5
20173	54.21	5232	744.944	745.444	2	20165	405165	m14910_hTg_Hippo_12_TrypLysC_2MC_2Mods_TMT_IAA_20ppm_0.9Da	744.943	1.22	2.937	0.257	16/16	sp|Q1HFZ0|NSUN2_MOUSE	2	R.NVLLNNSEK.M	568	576	0	Nsun2
20178	54.22	5234	760.387	760.387	3	20172	405165	m14910_hTg_Hippo_12_TrypLysC_2MC_2Mods_TMT_IAA_20ppm_0.9Da	760.386	1	4.764	0.609	34/68	sp|P20029|GRP78_MOUSE	0	K.LYGSGGPPPTGEEDTSEK.D	635	652	0	Hspa5
20182	54.24	5237	635.684	635.684	3	20172	405165	m14910_hTg_Hippo_12_TrypLysC_2MC_2Mods_TMT_IAA_20ppm_0.9Da	635.685	-0.33	3.397	0.596	27/60	sp|Q8CJF7|ELYS_MOUSE	0	K.VAPENQLTAQSPPAPR.R	1782	1797	0	Ahctf1
20185	54.24	5238	721.935	721.936	2	20177	405165	m14910_hTg_Hippo_12_TrypLysC_2MC_2Mods_TMT_IAA_20ppm_0.9Da	721.935	0.67	2.8	0.454	15/16	sp|O88878|ZFAN5_MOUSE	0	K.ENPVVVAEK.I	201	209	0	Zfand5
20194	54.27	5243	703.885	704.387	2	20177	405165	m14910_hTg_Hippo_12_TrypLysC_2MC_2Mods_TMT_IAA_20ppm_0.9Da	703.885	0.6	1.514	0.258	12/20	sp|Q9CVD2|ATX3_MOUSE	3	R.AIQLSMQGSSR.S	252	262	0	Atxn3
20198	54.28	5244	544.329	544.329	2	20184	405165	m14910_hTg_Hippo_12_TrypLysC_2MC_2Mods_TMT_IAA_20ppm_0.9Da	544.328	0.25	1.885	0.412	13/14	sp|Q99P72|RTN4_MOUSE	1	K.MSVVAPVR.E	357	364	0	Rtn4
20203	54.29	5247	851.973	851.975	2	20184	405165	m14910_hTg_Hippo_12_TrypLysC_2MC_2Mods_TMT_IAA_20ppm_0.9Da	851.972	0.77	3.871	0.417	20/20	tr|E9PWW9|E9PWW9_MOUSE	1	K.QLVNGEINDDK.V	429	439	0	Rsf1
20212	54.32	5252	657.69	657.69	3	20197	405165	m14910_hTg_Hippo_12_TrypLysC_2MC_2Mods_TMT_IAA_20ppm_0.9Da	657.689	1.26	2.372	0.235	28/60	sp|Q9EQF6|DPYL5_MOUSE	0	K.EMGTPLADTPTRPVTR.H	506	521	1	Dpysl5
20213	54.32	5253	882.494	882.494	2	20197	405165	m14910_hTg_Hippo_12_TrypLysC_2MC_2Mods_TMT_IAA_20ppm_0.9Da	882.493	0.7	3.976	0.619	21/22	sp|Q9QXG2|RAE1_MOUSE	2	K.SSTEQSSEILPK.V	203	214	0	Chm
20216	54.33	5255	604.893	604.893	2	20197	405165	m14910_hTg_Hippo_12_TrypLysC_2MC_2Mods_TMT_IAA_20ppm_0.9Da	604.892	1.56	1.585	0.282	9/12	sp|Q80U93|NU214_MOUSE	0	R.VNPPVPK.S	663	669	0	Nup214
20221	54.34	5257	926.481	926.481	2	20197	405165	m14910_hTg_Hippo_12_TrypLysC_2MC_2Mods_TMT_IAA_20ppm_0.9Da	926.48	0.86	2.582	0.314	18/24	sp|P13595|NCAM1_MOUSE	4	K.LEGQM*GEDGNSIK.V	607	619	0	Ncam1
20228	54.36	5260	744.944	744.944	2	20210	405165	m14910_hTg_Hippo_12_TrypLysC_2MC_2Mods_TMT_IAA_20ppm_0.9Da	744.943	0.89	3.203	0.394	16/16	sp|Q1HFZ0|NSUN2_MOUSE	2	R.NVLLNNSEK.M	568	576	0	Nsun2
20231	54.37	5261	746.462	746.462	2	20227	405165	m14910_hTg_Hippo_12_TrypLysC_2MC_2Mods_TMT_IAA_20ppm_0.9Da	746.461	0.95	2.927	0.217	16/18	sp|Q9D415|DLGP1_MOUSE	5	R.TIQSSTGVIK.L	531	540	0	Dlgap1
20235	54.38	5264	697.41	697.41	2	20227	405165	m14910_hTg_Hippo_12_TrypLysC_2MC_2Mods_TMT_IAA_20ppm_0.9Da	697.41	0.35	2.495	0.227	14/16	sp|Q149F3|ERF3B_MOUSE	2	K.DM*GTVVLGK.L	445	453	0	Gspt2
20239	54.39	5265	486.963	486.963	3	20227	405165	m14910_hTg_Hippo_12_TrypLysC_2MC_2Mods_TMT_IAA_20ppm_0.9Da	486.963	-0.18	4.484	0.615	30/40	sp|Q9D6K5|SYJ2B_MOUSE	0	R.LPVQNGPIVHR.G	100	110	0	Synj2bp
20240	54.4	5266	635.345	635.345	2	20227	405165	m14910_hTg_Hippo_12_TrypLysC_2MC_2Mods_TMT_IAA_20ppm_0.9Da	635.345	0.14	2.07	0.413	13/16	sp|Q8BGW5|SOSB2_MOUSE	5	K.GCLTLYTGR.G	84	92	0	Nabp1
20248	54.42	5270	781.38	781.882	2	20227	405165	m14910_hTg_Hippo_12_TrypLysC_2MC_2Mods_TMT_IAA_20ppm_0.9Da	781.38	0.26	2.969	0.654	15/18	sp|Q9D706|RPAP3_MOUSE	0	K.YEQAIECYTR.G	300	309	0	Rpap3
20254	54.43	5274	725.429	725.429	2	20230	405165	m14910_hTg_Hippo_12_TrypLysC_2MC_2Mods_TMT_IAA_20ppm_0.9Da	725.429	0.71	2.818	0.448	16/16	sp|P51855|GSHB_MOUSE	2	R.QGTTLVMNK.H	435	443	0	Gss
20269	54.47	5281	573.369	573.369	2	20251	405165	m14910_hTg_Hippo_12_TrypLysC_2MC_2Mods_TMT_IAA_20ppm_0.9Da	573.368	0.36	2.3	0.228	12/12	sp|P16627|HS71L_MOUSE	8	R.LIGDAAK.N	52	58	0	Hspa1l
20273	54.47	5285	595.981	595.981	3	20251	405165	m14910_hTg_Hippo_12_TrypLysC_2MC_2Mods_TMT_IAA_20ppm_0.9Da	595.981	0.08	2.109	0.113	21/40	sp|P15105|GLNA_MOUSE	2	K.QMYM*SLPQGEK.V	15	25	0	Glul
20278	54.48	5288	795.942	795.941	2	20251	405165	m14910_hTg_Hippo_12_TrypLysC_2MC_2Mods_TMT_IAA_20ppm_0.9Da	795.941	1.16	3.231	0.348	17/18	sp|P30416|FKBP4_MOUSE	0	K.ALELDSNNEK.G	345	354	0	Fkbp4
20280	54.48	5289	541.659	541.66	3	20251	405165	m14910_hTg_Hippo_12_TrypLysC_2MC_2Mods_TMT_IAA_20ppm_0.9Da	541.659	-0.05	1.617	0.171	22/40	sp|Q3UMF0|COBL1_MOUSE	5	R.THSAPLPNISK.A	1005	1015	0	Cobll1
20282	54.49	5290	648.37	648.37	3	20251	405165	m14910_hTg_Hippo_12_TrypLysC_2MC_2Mods_TMT_IAA_20ppm_0.9Da	648.37	0.3	2.886	0.626	26/52	sp|Q9QXQ1|PDE7B_MOUSE	3	R.LLNNTTHSGEIGTK.K	53	66	0	Pde7b
20290	54.51	5292	806.454	806.454	2	20268	405165	m14910_hTg_Hippo_12_TrypLysC_2MC_2Mods_TMT_IAA_20ppm_0.9Da	806.453	0.73	3.523	0.497	18/18	sp|Q2NL51|GSK3A_MOUSE	1	R.SQEVAYTDIK.V	114	123	0	Gsk3a
20291	54.51	5293	532.293	532.294	3	20268	405165	m14910_hTg_Hippo_12_TrypLysC_2MC_2Mods_TMT_IAA_20ppm_0.9Da	532.294	-0.52	3.324	0.422	25/36	sp|Q9JKB1|UCHL3_MOUSE	0	K.MHFESGSTLK.K	111	120	0	Uchl3
20292	54.51	5294	663.585	663.835	4	20268	405165	m14910_hTg_Hippo_12_TrypLysC_2MC_2Mods_TMT_IAA_20ppm_0.9Da	663.585	0.75	4.023	0.64	39/120	sp|O08919|NUMBL_MOUSE	0	K.PAYVPEASRPHQWQADEDAVR.K	54	74	1	Numbl
20295	54.51	5296	452.269	452.269	3	20268	405165	m14910_hTg_Hippo_12_TrypLysC_2MC_2Mods_TMT_IAA_20ppm_0.9Da	452.269	-0.36	2.502	0.178	19/24	sp|Q6P1I6|PSD2_MOUSE	3	K.LPCELHK.E	6	12	0	Psd2
20299	54.52	5299	790.447	790.447	2	20268	405165	m14910_hTg_Hippo_12_TrypLysC_2MC_2Mods_TMT_IAA_20ppm_0.9Da	790.446	1.17	3.236	0.263	18/18	sp|A2AF47|DOC11_MOUSE	2	R.AFLNESQANK.Y	1965	1974	0	Dock11
20331	54.6	5314	596.313	596.647	3	20310	405165	m14910_hTg_Hippo_12_TrypLysC_2MC_2Mods_TMT_IAA_20ppm_0.9Da	596.312	1.77	3.548	0.433	31/52	sp|P17182|ENOA_MOUSE	3	K.LAQSNGWGVM*VSHR.S	359	372	0	Eno1
20333	54.6	5315	674.027	674.361	3	20310	405165	m14910_hTg_Hippo_12_TrypLysC_2MC_2Mods_TMT_IAA_20ppm_0.9Da	674.027	0.2	1.788	0.451	25/56	sp|Q9JHR7|IDE_MOUSE	1	K.YTLETRPNQEGIDVR.E	224	238	1	Ide
20336	54.61	5317	994.517	995.018	2	20310	405165	m14910_hTg_Hippo_12_TrypLysC_2MC_2Mods_TMT_IAA_20ppm_0.9Da	994.516	0.65	5.229	0.594	25/28	sp|Q8CGU1|CACO1_MOUSE	1	K.ATVLQNQLDESQQER.N	146	160	0	Calcoco1
20347	54.64	5322	658.913	658.913	2	20310	405165	m14910_hTg_Hippo_12_TrypLysC_2MC_2Mods_TMT_IAA_20ppm_0.9Da	658.913	0.46	1.602	0.105	10/12	sp|Q9R1P0|PSA4_MOUSE	0	K.EVEQLIK.K	232	238	0	Psma4
20352	54.65	5324	590.977	591.312	3	20329	405165	m14910_hTg_Hippo_12_TrypLysC_2MC_2Mods_TMT_IAA_20ppm_0.9Da	590.977	0.26	3.118	0.349	23/40	sp|Q6PB66|LPPRC_MOUSE	0	R.HDNAEDAWNLK.Q	723	733	0	Lrpprc
20354	54.65	5326	780.453	780.453	2	20329	405165	m14910_hTg_Hippo_12_TrypLysC_2MC_2Mods_TMT_IAA_20ppm_0.9Da	780.453	0.23	3.662	0.576	21/22	sp|Q91VU0|FAM3C_MOUSE	5	K.MASGAANVVGPK.I	73	84	0	Fam3c
20361	54.67	5329	677.362	677.362	2	20329	405165	m14910_hTg_Hippo_12_TrypLysC_2MC_2Mods_TMT_IAA_20ppm_0.9Da	677.362	0.18	2.509	0.376	12/12	sp|P54103|DNJC2_MOUSE	2	K.MMEEVEK.L	376	382	0	Dnajc2
[truncated: 86,616 more rows]

## Sheet: hTg_lumb
ScanF	Time	PepID	Obs m/z	Orig Prec m/z	z	Parent Scan	SrchID	SrchName	Theo m/z	PPM	XCorr	&#916;Corr	# Ions	Reference	Redun	Peptide	Start Position	End Position	MissedCleav	Gene Symbol
1313	6.25	1706	507.927	507.927	3	1310	405177	m14936_hTg_Lumb_12_TrypLysC_2MC_2Mods_TMT_IAA_20ppm_0.9Da	507.926	0.97	4.559	0.54	29/40	sp|Q9WTT4|VATG2_MOUSE	2	R.QVQGM*QSSQQR.N	80	90	0	Atp6v1g2
1415	6.57	2100	512.254	512.588	3	1407	405177	m14936_hTg_Lumb_12_TrypLysC_2MC_2Mods_TMT_IAA_20ppm_0.9Da	512.253	0.97	3.577	0.685	22/40	sp|Q5SYD0|MYO1D_MOUSE	1	K.QHTEQEASYGR.D	330	340	0	Myo1d
1442	6.65	2222	527.589	527.589	3	1431	405177	m14936_hTg_Lumb_12_TrypLysC_2MC_2Mods_TMT_IAA_20ppm_0.9Da	527.588	0.77	3.579	0.592	24/40	sp|P10649|GSTM1_MOUSE	2	K.HHLDGETEEER.I	84	94	0	Gstm1
1452	6.68	2271	464.605	464.605	3	1440	405177	m14936_hTg_Lumb_12_TrypLysC_2MC_2Mods_TMT_IAA_20ppm_0.9Da	464.605	0.04	2.998	0.296	21/28	sp|Q9CWQ8|GATL3_MOUSE	0	R.RQESQASK.D	322	329	1	Gatsl3
1518	6.88	2610	488.937	488.937	3	1494	405177	m14936_hTg_Lumb_12_TrypLysC_2MC_2Mods_TMT_IAA_20ppm_0.9Da	488.937	1.09	2.092	0.377	17/36	sp|O54991|CNTP1_MOUSE	0	K.ATHDSHPGGK.A	1323	1332	0	Cntnap1
1545	6.96	2746	410.24	410.24	3	1532	405177	m14936_hTg_Lumb_12_TrypLysC_2MC_2Mods_TMT_IAA_20ppm_0.9Da	410.24	0.77	2.025	0.333	17/24	sp|Q62356|FSTL1_MOUSE	0	K.HQGTAEK.T	291	297	0	Fstl1
1648	7.27	3260	507.926	508.261	3	1644	405177	m14936_hTg_Lumb_12_TrypLysC_2MC_2Mods_TMT_IAA_20ppm_0.9Da	507.926	0.26	4.294	0.383	25/40	sp|Q9WTT4|VATG2_MOUSE	2	R.QVQGM*QSSQQR.N	80	90	0	Atp6v1g2
1698	7.43	3512	579.337	579.337	2	1691	405177	m14936_hTg_Lumb_12_TrypLysC_2MC_2Mods_TMT_IAA_20ppm_0.9Da	579.338	-0.14	1.719	0.157	11/12	sp|A2AG50|MA7D2_MOUSE	3	K.AEHSAGK.P	432	438	0	Map7d2
1747	7.58	3757	641.857	641.857	2	1725	405177	m14936_hTg_Lumb_12_TrypLysC_2MC_2Mods_TMT_IAA_20ppm_0.9Da	641.857	0.56	1.513	0.252	10/16	tr|E9Q0S6|E9Q0S6_MOUSE	0	R.QSHPLTQSR.S	921	929	0	Tns1
1791	7.71	3985	450.242	450.242	3	1774	405177	m14936_hTg_Lumb_12_TrypLysC_2MC_2Mods_TMT_IAA_20ppm_0.9Da	450.242	-0.12	3.263	0.491	24/36	sp|Q61543|GSLG1_MOUSE	2	K.HHCAAITPGR.G	1073	1082	0	Glg1
1811	7.77	4090	405.577	405.578	3	1789	405177	m14936_hTg_Lumb_12_TrypLysC_2MC_2Mods_TMT_IAA_20ppm_0.9Da	405.577	0.24	2.586	0.42	23/36	sp|P27546|MAP4_MOUSE	7	K.RPAAATATAR.P	726	735	1	Map4
1875	7.93	4425	535.766	535.767	2	1852	405177	m14936_hTg_Lumb_12_TrypLysC_2MC_2Mods_TMT_IAA_20ppm_0.9Da	535.766	0.61	1.716	0.431	11/12	sp|O35206|COFA1_MOUSE	3	K.AYSCANR.L	1345	1351	0	Col15a1
1926	8.09	4672	619.81	619.811	2	1920	405177	m14936_hTg_Lumb_12_TrypLysC_2MC_2Mods_TMT_IAA_20ppm_0.9Da	619.809	1.37	2.136	0.354	13/14	sp|O88844|IDHC_MOUSE	1	R.HAYGDQYR.A	133	140	0	Idh1
1976	8.25	4922	555.314	555.816	2	1964	405177	m14936_hTg_Lumb_12_TrypLysC_2MC_2Mods_TMT_IAA_20ppm_0.9Da	555.314	1.14	1.571	0.142	11/12	sp|Q920I9|WDR7_MOUSE	1	K.ASGSSDK.G	723	729	0	Wdr7
1984	8.27	4963	761.387	761.387	2	1978	405177	m14936_hTg_Lumb_12_TrypLysC_2MC_2Mods_TMT_IAA_20ppm_0.9Da	761.386	1.4	1.873	0.479	14/20	sp|Q9WTT4|VATG2_MOUSE	2	R.QVQGM*QSSQQR.N	80	90	0	Atp6v1g2
1998	8.32	5031	538.307	538.307	2	1994	405177	m14936_hTg_Lumb_12_TrypLysC_2MC_2Mods_TMT_IAA_20ppm_0.9Da	538.306	1.18	1.777	0.316	12/14	sp|P55066|NCAN_MOUSE	0	K.VQTASGQR.Q	80	87	0	Ncan
2043	8.46	5244	586.347	586.346	2	2020	405177	m14936_hTg_Lumb_12_TrypLysC_2MC_2Mods_TMT_IAA_20ppm_0.9Da	586.345	1.91	1.989	0.334	12/12	sp|Q7SIG6|ASAP2_MOUSE	3	K.HADTAAK.L	543	549	0	Asap2
2057	8.5	5317	628.316	628.317	3	2048	405177	m14936_hTg_Lumb_12_TrypLysC_2MC_2Mods_TMT_IAA_20ppm_0.9Da	628.316	1.08	4.714	0.654	31/52	sp|Q9EPU4|CPSF1_MOUSE	0	K.KAEGCSTEEGSGGR.G	910	923	1	Cpsf1
2088	8.58	5476	590.833	591.334	2	2066	405177	m14936_hTg_Lumb_12_TrypLysC_2MC_2Mods_TMT_IAA_20ppm_0.9Da	590.832	1.09	2.103	0.216	10/12	sp|P27546|MAP4_MOUSE	4	K.TGNSESK.K	57	63	0	Map4
2111	8.64	5594	450.263	450.263	3	2092	405177	m14936_hTg_Lumb_12_TrypLysC_2MC_2Mods_TMT_IAA_20ppm_0.9Da	450.263	0.47	2.014	0.337	17/28	sp|Q9R0P4|SMAP_MOUSE	1	R.ESHPHGVK.R	6	13	0	Smap
2149	8.75	5782	415.874	415.874	3	2130	405177	m14936_hTg_Lumb_12_TrypLysC_2MC_2Mods_TMT_IAA_20ppm_0.9Da	415.874	0.32	3.282	0.62	19/28	sp|Q8R2Y2|MUC18_MOUSE	2	R.EPGEYEHR.L	86	93	0	Mcam
2182	8.83	5904	567.799	567.798	2	2147	405177	m14936_hTg_Lumb_12_TrypLysC_2MC_2Mods_TMT_IAA_20ppm_0.9Da	567.798	0.96	2.652	0.525	16/16	sp|P26039|TLN1_MOUSE	2	K.AVAAGNSCR.Q	2189	2197	0	Tln1
2214	8.91	6028	648.835	648.835	2	2185	405177	m14936_hTg_Lumb_12_TrypLysC_2MC_2Mods_TMT_IAA_20ppm_0.9Da	648.835	0.86	2.281	0.418	13/14	sp|Q5U4C1|GASP1_MOUSE	1	K.TGSGDNCK.H	946	953	0	Gprasp1
2221	8.92	6050	674.302	674.302	3	2185	405177	m14936_hTg_Lumb_12_TrypLysC_2MC_2Mods_TMT_IAA_20ppm_0.9Da	674.302	0.78	6.265	0.32	43/88	sp|P35527|K1C9_HUMAN_contaminant	0	R.GGSGGSYGGGGSGGGYGGGSGSR.G	491	513	0	KRT9
2227	8.94	6076	485.258	485.258	4	2204	405177	m14936_hTg_Lumb_12_TrypLysC_2MC_2Mods_TMT_IAA_20ppm_0.9Da	485.257	0.35	3.899	0.452	31/66	sp|P10649|GSTM1_MOUSE	2	R.KHHLDGETEEER.I	83	94	1	Gstm1
2231	8.95	6092	408.908	408.908	3	2204	405177	m14936_hTg_Lumb_12_TrypLysC_2MC_2Mods_TMT_IAA_20ppm_0.9Da	408.908	-0.33	1.827	0.493	16/24	sp|Q00519|XDH_MOUSE	0	K.AQHPDAK.L	252	258	0	Xdh
2234	8.96	6104	427.916	427.915	3	2204	405177	m14936_hTg_Lumb_12_TrypLysC_2MC_2Mods_TMT_IAA_20ppm_0.9Da	427.915	0.9	2.401	0.456	19/28	sp|Q8VEK3|HNRPU_MOUSE	1	K.HAAENPGK.Y	493	500	0	Hnrnpu
2242	8.98	6141	572.281	572.282	3	2225	405177	m14936_hTg_Lumb_12_TrypLysC_2MC_2Mods_TMT_IAA_20ppm_0.9Da	572.281	0.93	4.25	0.634	29/44	sp|P49312|ROA1_MOUSE	4	K.YHTVNGHNCEVR.K	167	178	0	Hnrnpa1
2248	9	6168	575.828	575.828	2	2225	405177	m14936_hTg_Lumb_12_TrypLysC_2MC_2Mods_TMT_IAA_20ppm_0.9Da	575.827	0.88	1.856	0.314	12/12	sp|Q8CHT0|AL4A1_MOUSE	0	R.ASGTNDK.P	524	530	0	Aldh4a1
2265	9.04	6247	606.819	606.819	2	2240	405177	m14936_hTg_Lumb_12_TrypLysC_2MC_2Mods_TMT_IAA_20ppm_0.9Da	606.818	1.16	1.846	0.253	11/12	sp|Q6A009|LTN1_MOUSE	0	K.ACSSSDK.H	722	728	0	Ltn1
2315	9.17	6503	559.801	559.8	2	2289	405177	m14936_hTg_Lumb_12_TrypLysC_2MC_2Mods_TMT_IAA_20ppm_0.9Da	559.801	0.13	1.557	0.257	11/12	sp|Q6PGD0|ARAID_MOUSE	3	K.QICQGQR.D	141	147	0	Atraid
2320	9.19	6528	581.823	581.823	2	2310	405177	m14936_hTg_Lumb_12_TrypLysC_2MC_2Mods_TMT_IAA_20ppm_0.9Da	581.823	0.83	3.018	0.427	15/16	sp|Q91WJ8|FUBP1_MOUSE	2	K.SISQQSGAR.I	397	405	0	Fubp1
2332	9.22	6594	506.593	506.593	3	2319	405177	m14936_hTg_Lumb_12_TrypLysC_2MC_2Mods_TMT_IAA_20ppm_0.9Da	506.593	-0.22	2.221	0.291	18/40	sp|Q3UTZ3|CG043_MOUSE	1	R.SQSFSHQQPSR.S	515	525	0
2345	9.26	6659	597.841	597.841	2	2338	405177	m14936_hTg_Lumb_12_TrypLysC_2MC_2Mods_TMT_IAA_20ppm_0.9Da	597.84	0.68	2.378	0.202	12/12	sp|Q80YN3|BCAS1_MOUSE	3	K.SATENSK.Q	554	560	0	Bcas1
2369	9.32	6782	624.304	624.305	3	2356	405177	m14936_hTg_Lumb_12_TrypLysC_2MC_2Mods_TMT_IAA_20ppm_0.9Da	624.304	0.11	1.815	0.419	26/40	sp|Q9R020|ZRAB2_MOUSE	4	R.RSECNM*CNTPK.Y	82	92	1	Zranb2
2382	9.36	6847	562.322	562.322	2	2363	405177	m14936_hTg_Lumb_12_TrypLysC_2MC_2Mods_TMT_IAA_20ppm_0.9Da	562.322	1.27	1.87	0.172	12/12	sp|Q6GQT9|NOMO1_MOUSE	2	R.STGADSK.I	145	151	0	Nomo1
2391	9.39	6894	412.908	412.908	3	2376	405177	m14936_hTg_Lumb_12_TrypLysC_2MC_2Mods_TMT_IAA_20ppm_0.9Da	412.908	-0.09	1.732	0.254	14/24	sp|P01887|B2MG_MOUSE	0	R.HPPENGK.P	33	39	0	B2m
2404	9.41	6960	702.694	703.028	3	2389	405177	m14936_hTg_Lumb_12_TrypLysC_2MC_2Mods_TMT_IAA_20ppm_0.9Da	702.693	1.18	2.59	0.475	20/56	sp|Q7TPH6|MYCB2_MOUSE	4	R.EHTGKPTTSSSEACR.F	4376	4390	1	Mycbp2
2414	9.44	7014	584.335	584.334	2	2389	405177	m14936_hTg_Lumb_12_TrypLysC_2MC_2Mods_TMT_IAA_20ppm_0.9Da	584.335	0.92	2.194	0.316	12/12	sp|Q80XP9|WNK3_MOUSE	3	K.ATSESSK.D	111	117	0	Wnk3
2418	9.45	7033	499.777	499.777	2	2402	405177	m14936_hTg_Lumb_12_TrypLysC_2MC_2Mods_TMT_IAA_20ppm_0.9Da	499.777	0.17	1.607	0.403	12/12	sp|Q91YQ3|CSDC2_MOUSE	0	R.TYSATAR.A	57	63	0	Csdc2
2419	9.45	7039	438.879	438.879	3	2402	405177	m14936_hTg_Lumb_12_TrypLysC_2MC_2Mods_TMT_IAA_20ppm_0.9Da	438.879	-0.05	3.18	0.668	23/28	sp|Q91ZX7|LRP1_MOUSE	0	K.HFVCDHDR.D	2835	2842	0	Lrp1
2451	9.53	7188	467.753	467.753	2	2417	405177	m14936_hTg_Lumb_12_TrypLysC_2MC_2Mods_TMT_IAA_20ppm_0.9Da	467.753	1.47	1.714	0.14	10/12	sp|P04370|MBP_MOUSE	16	R.SGSPMAR.R	243	249	0	Mbp
2464	9.56	7243	581.336	581.337	2	2438	405177	m14936_hTg_Lumb_12_TrypLysC_2MC_2Mods_TMT_IAA_20ppm_0.9Da	581.335	1.55	2.178	0.401	12/12	sp|Q9JHU4|DYHC1_MOUSE	0	K.NAAANDK.L	3231	3237	0	Dync1h1
2468	9.56	7258	490.609	490.61	3	2438	405177	m14936_hTg_Lumb_12_TrypLysC_2MC_2Mods_TMT_IAA_20ppm_0.9Da	490.609	1.41	2.094	0.332	17/32	sp|Q6P5H2|NEST_MOUSE	1	K.TQNHETPGK.E	551	559	0	Nes
2482	9.59	7316	418.928	418.928	3	2459	405177	m14936_hTg_Lumb_12_TrypLysC_2MC_2Mods_TMT_IAA_20ppm_0.9Da	418.928	0.26	2.252	0.376	17/24	sp|Q91V14|S12A5_MOUSE	1	R.KNPANPR.L	967	973	1	Slc12a5
2485	9.59	7333	500.266	500.266	3	2459	405177	m14936_hTg_Lumb_12_TrypLysC_2MC_2Mods_TMT_IAA_20ppm_0.9Da	500.266	0.39	2.929	0.469	24/36	tr|Q91XX1|Q91XX1_MOUSE	0	K.GANPEGAHCK.V	328	337	0	Pcdhgc3
2491	9.6	7364	566.822	566.822	2	2459	405177	m14936_hTg_Lumb_12_TrypLysC_2MC_2Mods_TMT_IAA_20ppm_0.9Da	566.822	0.71	1.578	0.01	12/12	sp|Q7TSY6|CELF4_MOUSE	5	R.GPDGNSK.G	186	192	0	Celf4
2502	9.63	7416	448.573	448.573	3	2480	405177	m14936_hTg_Lumb_12_TrypLysC_2MC_2Mods_TMT_IAA_20ppm_0.9Da	448.573	-0.6	2.45	0.461	20/32	sp|Q3U1J4|DDB1_MOUSE	0	K.QSTIVCHNR.V	255	263	0	Ddb1
2514	9.65	7476	606.315	606.315	2	2480	405177	m14936_hTg_Lumb_12_TrypLysC_2MC_2Mods_TMT_IAA_20ppm_0.9Da	606.315	1.27	2.817	0.515	17/18	sp|Q68FE6|FA65A_MOUSE	0	R.AYSTGSPGSR.E	162	171	0	Fam65a
2518	9.66	7497	448.573	448.573	3	2501	405177	m14936_hTg_Lumb_12_TrypLysC_2MC_2Mods_TMT_IAA_20ppm_0.9Da	448.573	-0.6	2.543	0.386	16/32	sp|Q3U1J4|DDB1_MOUSE	0	K.QSTIVCHNR.V	255	263	0	Ddb1
2525	9.67	7535	589.843	589.842	2	2501	405177	m14936_hTg_Lumb_12_TrypLysC_2MC_2Mods_TMT_IAA_20ppm_0.9Da	589.843	0.62	2.156	0.155	10/12	sp|P70429|EVL_MOUSE	3	K.AASQTDK.P	279	285	0	Evl
2539	9.7	7606	409.581	409.58	3	2516	405177	m14936_hTg_Lumb_12_TrypLysC_2MC_2Mods_TMT_IAA_20ppm_0.9Da	409.58	1.19	2.868	0.206	22/24	sp|Q9DBJ1|PGAM1_MOUSE	0	K.HGEAQVK.I	107	113	0	Pgam1
2547	9.71	7647	580.309	580.309	2	2516	405177	m14936_hTg_Lumb_12_TrypLysC_2MC_2Mods_TMT_IAA_20ppm_0.9Da	580.308	0.61	1.71	0.268	9/14	sp|Q8C8R3-3|ANK2_MOUSE	5	K.TTMVHGER.M	1016	1023	0	Ank2
2593	9.8	7873	538.799	538.799	2	2575	405177	m14936_hTg_Lumb_12_TrypLysC_2MC_2Mods_TMT_IAA_20ppm_0.9Da	538.798	0.98	1.866	0.104	11/12	sp|F6ZDS4|TPR_MOUSE	1	R.LSQSQER.L	135	141	0	Tpr
2609	9.85	7954	514.959	514.96	3	2588	405177	m14936_hTg_Lumb_12_TrypLysC_2MC_2Mods_TMT_IAA_20ppm_0.9Da	514.96	-0.1	2.98	0.501	24/36	sp|Q7TNM2|TRI46_MOUSE	4	R.HTEVSGQQAK.E	301	310	0	Trim46
2615	9.86	7985	546.327	546.327	2	2607	405177	m14936_hTg_Lumb_12_TrypLysC_2MC_2Mods_TMT_IAA_20ppm_0.9Da	546.327	0.49	2.28	0.253	12/12	sp|P15864|H12_MOUSE	3	K.AASGEAK.P	111	117	0	Hist1h1c
2616	9.86	7990	494.609	494.609	3	2607	405177	m14936_hTg_Lumb_12_TrypLysC_2MC_2Mods_TMT_IAA_20ppm_0.9Da	494.609	0.17	2.144	0.263	16/28	sp|Q8VDM6|HNRL1_MOUSE	1	R.QYNEEGRK.A	594	601	1	Hnrnpul1
2618	9.86	8001	476.617	476.617	3	2607	405177	m14936_hTg_Lumb_12_TrypLysC_2MC_2Mods_TMT_IAA_20ppm_0.9Da	476.617	-0.18	3.934	0.493	24/32	sp|A2ALS5|RPGP1_MOUSE	5	K.RESPPAGQK.T	513	521	1	Rap1gap
2620	9.86	8013	576.337	576.338	2	2607	405177	m14936_hTg_Lumb_12_TrypLysC_2MC_2Mods_TMT_IAA_20ppm_0.9Da	576.337	0.25	2.244	0.347	12/12	sp|Q99LM2|CK5P3_MOUSE	6	K.GTEASTK.N	77	83	0	Cdk5rap3
2681	9.98	8317	575.329	575.33	2	2669	405177	m14936_hTg_Lumb_12_TrypLysC_2MC_2Mods_TMT_IAA_20ppm_0.9Da	575.329	-0.3	2.318	0.313	12/12	sp|Q9DD18|DTD1_MOUSE	1	K.GPSESSK.E	177	183	0	Dtd1
2702	10.01	8426	619.853	619.853	2	2678	405177	m14936_hTg_Lumb_12_TrypLysC_2MC_2Mods_TMT_IAA_20ppm_0.9Da	619.853	-0.19	2.384	0.363	12/12	sp|Q80Y56|RBNS5_MOUSE	0	R.TNTETSK.I	136	142	0	Zfyve20
2707	10.02	8453	635.839	635.839	2	2678	405177	m14936_hTg_Lumb_12_TrypLysC_2MC_2Mods_TMT_IAA_20ppm_0.9Da	635.839	0	1.796	0.435	12/12	sp|Q64449|MRC2_MOUSE	0	R.TTSCDTK.L	1230	1236	0	Mrc2
2725	10.06	8542	652.641	652.976	3	2718	405177	m14936_hTg_Lumb_12_TrypLysC_2MC_2Mods_TMT_IAA_20ppm_0.9Da	652.642	-0.65	3.767	0.611	28/48	sp|Q9CYA0|CREL2_MOUSE	0	R.QGDGSCQCHTGYK.G	159	171	0	Creld2
2726	10.06	8549	538.329	538.329	2	2718	405177	m14936_hTg_Lumb_12_TrypLysC_2MC_2Mods_TMT_IAA_20ppm_0.9Da	538.328	1.1	1.667	0.111	12/12	sp|P99029|PRDX5_MOUSE	1	-.M*LQLGLR.V	1	7	0	Prdx5
[truncated: 84,845 more rows]
