# Supplementary material for: Global proteomics of Ubqln2-based murine models of ALS
Source: J Biol Chem. 2020 Dec 10;296:100153. doi: 10.1074/jbc.RA120.015960 (PMC7873701; doi:10.1074/jbc.RA120.015960)
Supplement: Supplementary file 11 — Table S10 [file mmc11.xlsx]

## Sheet: Sheet1
ScanF	Time	PepID	Obs m/z	Orig Prec m/z	z	Parent Scan	SrchID	SrchName	Theo m/z	PPM	XCorr	&#916;Corr	# Ions	Reference	Redun	Peptide	Start Position	End Position	MissedCleav	Gene Symbol
722	4.74	60	682.669	683.004	3	720	432067	m13387_APEX2_v1_01_TrypLysC_2MC_2Mods_TMT_IAA_20ppm_0.9Da	682.668	1.6	4.229	0.557	29/68	sp|P23588|IF4B_HUMAN	2	R.SRTGSESSQTGTSTTSSR.N	418	435	1	EIF4B
728	4.75	62	682.669	682.669	3	724	432067	m13387_APEX2_v1_01_TrypLysC_2MC_2Mods_TMT_IAA_20ppm_0.9Da	682.668	1.54	3.297	0.525	25/68	sp|P23588|IF4B_HUMAN	2	R.SRTGSESSQTGTSTTSSR.N	418	435	1	EIF4B
820	5.19	83	501.894	501.894	3	816	432067	m13387_APEX2_v1_01_TrypLysC_2MC_2Mods_TMT_IAA_20ppm_0.9Da	501.895	-0.61	2.179	0.724	17/40	sp|Q86UK7|ZN598_HUMAN	3	R.M*QGDPDDTSHR.G	174	184	0	ZNF598
861	5.41	91	682.669	683.005	3	858	432067	m13387_APEX2_v1_01_TrypLysC_2MC_2Mods_TMT_IAA_20ppm_0.9Da	682.668	2.01	3.222	0.562	21/68	sp|P23588|IF4B_HUMAN	2	R.SRTGSESSQTGTSTTSSR.N	418	435	1	EIF4B
896	5.54	101	523.775	523.775	2	892	432067	m13387_APEX2_v1_01_TrypLysC_2MC_2Mods_TMT_IAA_20ppm_0.9Da	523.775	-0.35	1.717	0.145	11/14	sp|Q9UNZ2-5|NSF1C_HUMAN	5	R.GTAPSDNR.V	64	71	0	NSFL1C
937	5.7	112	586.281	586.281	2	935	432067	m13387_APEX2_v1_01_TrypLysC_2MC_2Mods_TMT_IAA_20ppm_0.9Da	586.281	-0.27	2.212	0.167	13/18	sp|Q92804|RBP56_HUMAN	2	R.SSGGGYSGDR.S	432	441	0	TAF15
975	5.82	125	527.759	527.759	2	969	432067	m13387_APEX2_v1_01_TrypLysC_2MC_2Mods_TMT_IAA_20ppm_0.9Da	527.759	0.21	2.298	0.356	14/16	sp|Q92804|RBP56_HUMAN	4	R.SGGGYGGDR.S	423	431	0	TAF15
1000	5.91	134	527.759	527.76	2	998	432067	m13387_APEX2_v1_01_TrypLysC_2MC_2Mods_TMT_IAA_20ppm_0.9Da	527.759	-0.04	2.199	0.286	15/16	sp|Q92804|RBP56_HUMAN	4	R.SGGGYGGDR.S	423	431	0	TAF15
1019	5.97	196	508.928	508.929	3	1016	432067	m13387_APEX2_v1_01_TrypLysC_2MC_2Mods_TMT_IAA_20ppm_0.9Da	508.929	-0.96	2.776	0.456	22/48	sp|Q9Y6M1|IF2B2_HUMAN	6	R.EQGHAPGGTSQAR.Q	178	190	0	IGF2BP2
1040	6.04	262	638.632	638.632	3	1031	432067	m13387_APEX2_v1_01_TrypLysC_2MC_2Mods_TMT_IAA_20ppm_0.9Da	638.632	-1.09	3.504	0.486	24/56	sp|O14936|CSKP_HUMAN	5	R.TQSSSCERDSPSTSR.Q	573	587	1	CASK
1049	6.06	292	770.365	770.365	3	1045	432067	m13387_APEX2_v1_01_TrypLysC_2MC_2Mods_TMT_IAA_20ppm_0.9Da	770.364	1.54	4.015	0.421	42/108	sp|P04264|K2C1_HUMAN_contaminant	1	R.GGSGGGGGGSSGGRGSGGGSSGGSIGGR.G	589	616	1	KRT1
1050	6.06	296	422.194	422.195	4	1045	432067	m13387_APEX2_v1_01_TrypLysC_2MC_2Mods_TMT_IAA_20ppm_0.9Da	422.195	-0.81	2.031	0.665	25/60	sp|Q13085-4|ACACA_HUMAN	5	R.HM*EM*YADRESR.G	2141	2151	1	ACACA
1067	6.1	347	609.962	609.962	3	1060	432067	m13387_APEX2_v1_01_TrypLysC_2MC_2Mods_TMT_IAA_20ppm_0.9Da	609.962	-0.6	3.592	0.634	24/52	sp|Q12769|NU160_HUMAN	1	K.RNHDGECTAAPTNR.Q	1160	1173	1	NUP160
1087	6.17	410	419.206	419.206	3	1084	432067	m13387_APEX2_v1_01_TrypLysC_2MC_2Mods_TMT_IAA_20ppm_0.9Da	419.207	-1.05	2.156	0.445	13/24	sp|Q04323-2|UBXN1_HUMAN	4	K.REYDQCR.I	209	215	1	UBXN1
1091	6.18	424	571.275	571.275	2	1085	432067	m13387_APEX2_v1_01_TrypLysC_2MC_2Mods_TMT_IAA_20ppm_0.9Da	571.275	-0.3	2.677	0.462	16/18	sp|P22626|ROA2_HUMAN	1	R.GGSDGYGSGR.G	229	238	0	HNRNPA2B1
1096	6.2	438	601.624	601.958	3	1093	432067	m13387_APEX2_v1_01_TrypLysC_2MC_2Mods_TMT_IAA_20ppm_0.9Da	601.624	-0.03	3.849	0.702	27/60	sp|P23588|IF4B_HUMAN	2	R.TGSESSQTGTSTTSSR.N	420	435	0	EIF4B
1102	6.22	457	584.953	584.953	3	1099	432067	m13387_APEX2_v1_01_TrypLysC_2MC_2Mods_TMT_IAA_20ppm_0.9Da	584.954	-0.44	2.557	0.458	25/52	sp|Q9Y490|TLN1_HUMAN	1	K.GAAAHPDSEEQQQR.L	876	889	0	TLN1
1110	6.24	484	454.907	455.242	3	1106	432067	m13387_APEX2_v1_01_TrypLysC_2MC_2Mods_TMT_IAA_20ppm_0.9Da	454.907	-0.74	2.385	0.385	21/40	sp|O14654|IRS4_HUMAN	0	R.HPAEAPNNGAR.L	445	455	0	IRS4
1115	6.25	501	433.228	433.228	3	1109	432067	m13387_APEX2_v1_01_TrypLysC_2MC_2Mods_TMT_IAA_20ppm_0.9Da	433.228	-1.23	2.523	0.37	15/28	sp|P08670|VIME_HUMAN	3	K.QESTEYRR.Q	314	321	1	VIM
1124	6.27	522	438.532	438.532	3	1117	432067	m13387_APEX2_v1_01_TrypLysC_2MC_2Mods_TMT_IAA_20ppm_0.9Da	438.532	-1.1	2.781	0.479	18/28	sp|Q13085-4|ACACA_HUMAN	5	R.HM*EM*YADR.E	2141	2148	0	ACACA
1139	6.31	561	555.958	555.958	3	1134	432067	m13387_APEX2_v1_01_TrypLysC_2MC_2Mods_TMT_IAA_20ppm_0.9Da	555.959	-1.21	4.404	0.537	29/44	sp|Q9UJU6-2|DBNL_HUMAN	6	R.NRNEQESAVHPR.E	248	259	1	DBNL
1143	6.32	574	622.291	622.291	2	1137	432067	m13387_APEX2_v1_01_TrypLysC_2MC_2Mods_TMT_IAA_20ppm_0.9Da	622.291	-0.71	2.116	0.582	15/16	sp|Q14847-2|LASP1_HUMAN	4	R.DSQDGSSYR.R	145	153	0	LASP1
1157	6.38	613	699.68	699.68	3	1155	432067	m13387_APEX2_v1_01_TrypLysC_2MC_2Mods_TMT_IAA_20ppm_0.9Da	699.681	-0.45	3.578	0.652	26/60	sp|P67809|YBOX1_HUMAN	1	K.ENQGDETQGQQPPQRR.Y	265	280	1	YBX1
1166	6.4	642	436.866	436.866	3	1161	432067	m13387_APEX2_v1_01_TrypLysC_2MC_2Mods_TMT_IAA_20ppm_0.9Da	436.866	-0.64	2.893	0.722	20/28	sp|Q9Y3I0|RTCB_HUMAN	0	K.EHCEEYGR.M	191	198	0	RTCB
1191	6.47	722	508.578	508.577	3	1184	432067	m13387_APEX2_v1_01_TrypLysC_2MC_2Mods_TMT_IAA_20ppm_0.9Da	508.579	-1.6	3.75	0.521	26/40	sp|P49792|RBP2_HUMAN	6	K.DAVAHCHEAER.N	183	193	0	RANBP2
1207	6.5	773	605.305	605.304	3	1200	432067	m13387_APEX2_v1_01_TrypLysC_2MC_2Mods_TMT_IAA_20ppm_0.9Da	605.305	0.09	4.878	0.669	31/64	sp|O14641|DVL2_HUMAN	1	R.RGGEASGTSDGGPPPSR.G	633	649	1	DVL2
1211	6.51	786	543.271	543.271	3	1205	432067	m13387_APEX2_v1_01_TrypLysC_2MC_2Mods_TMT_IAA_20ppm_0.9Da	543.271	-0.42	3.304	0.58	28/48	sp|Q8IWZ3-6|ANKH1_HUMAN	7	K.AENSHNAGQVDTR.S	195	207	0	ANKHD1
1218	6.52	809	717.363	717.363	2	1210	432067	m13387_APEX2_v1_01_TrypLysC_2MC_2Mods_TMT_IAA_20ppm_0.9Da	717.363	0.71	3.118	0.118	16/20	sp|O14787|TNPO2_HUMAN	4	K.DSQSPNTATQR.I	19	29	0	TNPO2
1232	6.55	847	668.339	668.339	2	1224	432067	m13387_APEX2_v1_01_TrypLysC_2MC_2Mods_TMT_IAA_20ppm_0.9Da	668.339	0.96	2.11	0.349	16/18	sp|Q5JSZ5|PRC2B_HUMAN	1	K.SSENQGTVER.G	291	300	0	PRRC2B
1233	6.56	851	447.907	447.906	3	1224	432067	m13387_APEX2_v1_01_TrypLysC_2MC_2Mods_TMT_IAA_20ppm_0.9Da	447.907	-0.19	3.342	0.374	28/40	sp|O43242|PSMD3_HUMAN	0	K.TAAAAAEHSQR.E	55	65	0	PSMD3
1236	6.56	859	516.264	516.264	3	1224	432067	m13387_APEX2_v1_01_TrypLysC_2MC_2Mods_TMT_IAA_20ppm_0.9Da	516.264	0.92	3.203	0.544	29/52	sp|Q9NUQ3|TXLNG_HUMAN	1	R.GRGGGAEEATEAGR.G	11	24	1	TXLNG
1250	6.6	909	426.881	426.881	3	1231	432067	m13387_APEX2_v1_01_TrypLysC_2MC_2Mods_TMT_IAA_20ppm_0.9Da	426.881	0.41	2.76	0.531	20/32	sp|Q12968|NFAC3_HUMAN	41	R.AHYETEGSR.G	445	453	0	NFATC3
1268	6.64	965	551.296	551.297	2	1244	432067	m13387_APEX2_v1_01_TrypLysC_2MC_2Mods_TMT_IAA_20ppm_0.9Da	551.296	0.59	2.432	0.376	14/18	sp|O00762|UBE2C_HUMAN	3	K.GAEPSGGAAR.G	19	28	0	UBE2C
1281	6.69	1003	526.932	526.933	3	1259	432067	m13387_APEX2_v1_01_TrypLysC_2MC_2Mods_TMT_IAA_20ppm_0.9Da	526.932	0.14	2.743	0.537	27/48	sp|Q9Y490|TLN1_HUMAN	1	K.AAGHPGDPESQQR.L	1172	1184	0	TLN1
1295	6.72	1043	468.572	468.572	3	1276	432067	m13387_APEX2_v1_01_TrypLysC_2MC_2Mods_TMT_IAA_20ppm_0.9Da	468.572	0.29	2.25	0.221	22/36	sp|Q14152|EIF3A_HUMAN	2	R.RGMDDDRGPR.R	960	969	2	EIF3A
1303	6.73	1066	523.592	523.593	3	1276	432067	m13387_APEX2_v1_01_TrypLysC_2MC_2Mods_TMT_IAA_20ppm_0.9Da	523.592	0.23	3.469	0.417	37/48	sp|P31942|HNRH3_HUMAN	2	K.HNGPNDASDGTVR.L	7	19	0	HNRNPH3
1320	6.78	1120	723.382	723.382	2	1293	432067	m13387_APEX2_v1_01_TrypLysC_2MC_2Mods_TMT_IAA_20ppm_0.9Da	723.381	1.47	2.84	0.466	18/22	sp|Q9H4A3-6|WNK1_HUMAN	6	R.GAAATTTTTEHR.F	67	78	0	WNK1
1353	6.86	1211	566.95	566.95	3	1314	432067	m13387_APEX2_v1_01_TrypLysC_2MC_2Mods_TMT_IAA_20ppm_0.9Da	566.95	-0.11	3.035	0.51	22/48	sp|Q15154|PCM1_HUMAN	6	R.DQHLNNSSSSPQR.S	422	434	0	PCM1
1358	6.87	1223	420.878	420.878	3	1335	432067	m13387_APEX2_v1_01_TrypLysC_2MC_2Mods_TMT_IAA_20ppm_0.9Da	420.878	0.19	2.621	0.444	20/28	sp|P13647|K2C5_HUMAN_contaminant	2	K.HEISEM*NR.M	384	391	0	KRT5
1373	6.9	1270	712.831	712.831	2	1335	432067	m13387_APEX2_v1_01_TrypLysC_2MC_2Mods_TMT_IAA_20ppm_0.9Da	712.83	1.75	1.684	0.621	15/18	sp|P78527|PRKDC_HUMAN	2	K.SM*EEDPQTSR.E	237	246	0	PRKDC
1378	6.91	1285	733.861	733.861	2	1356	432067	m13387_APEX2_v1_01_TrypLysC_2MC_2Mods_TMT_IAA_20ppm_0.9Da	733.859	2.11	2.156	0.403	17/18	sp|P22626|ROA2_HUMAN	1	R.QEM*QEVQSSR.S	191	200	0	HNRNPA2B1
1379	6.92	1288	455.874	455.874	3	1356	432067	m13387_APEX2_v1_01_TrypLysC_2MC_2Mods_TMT_IAA_20ppm_0.9Da	455.873	0.58	2.775	0.708	23/32	sp|O14545|TRAD1_HUMAN	3	K.EHEDYCGAR.T	104	112	0	TRAFD1
1383	6.92	1300	490.764	490.765	2	1356	432067	m13387_APEX2_v1_01_TrypLysC_2MC_2Mods_TMT_IAA_20ppm_0.9Da	490.764	0.34	1.3	0.155	10/12	sp|P02533|K1C14_HUMAN_contaminant	1	R.DVTSSSR.Q	440	446	0	KRT14
1401	6.96	1354	677.792	677.792	2	1377	432067	m13387_APEX2_v1_01_TrypLysC_2MC_2Mods_TMT_IAA_20ppm_0.9Da	677.791	0.96	1.376	0.657	10/14	sp|Q8N5C8|TAB3_HUMAN	3	R.CEQCEM*PR.Y	703	710	0	TAB3
1405	6.97	1364	464.24	464.24	3	1377	432067	m13387_APEX2_v1_01_TrypLysC_2MC_2Mods_TMT_IAA_20ppm_0.9Da	464.239	0.74	2.441	0.35	20/24	sp|P13645|K1C10_HUMAN_contaminant	19	K.NHEEEM*K.D	286	292	0	KRT10
1420	7.01	1409	604.793	604.794	2	1398	432067	m13387_APEX2_v1_01_TrypLysC_2MC_2Mods_TMT_IAA_20ppm_0.9Da	604.793	1.33	1.011	0.477	12/16	sp|P07900-2|HS90A_HUMAN	1	R.TDTGEPM*GR.G	296	304	0	HSP90AA1
1442	7.06	1467	472.258	472.258	3	1419	432067	m13387_APEX2_v1_01_TrypLysC_2MC_2Mods_TMT_IAA_20ppm_0.9Da	472.258	0.32	3.889	0.398	22/36	sp|Q7Z6E9|RBBP6_HUMAN	2	K.RNVPQGETER.E	784	793	1	RBBP6
1447	7.06	1484	636.797	636.796	2	1419	432067	m13387_APEX2_v1_01_TrypLysC_2MC_2Mods_TMT_IAA_20ppm_0.9Da	636.796	1.39	1.846	0.352	11/14	sp|Q7Z2W4|ZCCHV_HUMAN	3	R.CNYSQSER.N	96	103	0	ZC3HAV1
1454	7.07	1512	488.902	488.902	3	1419	432067	m13387_APEX2_v1_01_TrypLysC_2MC_2Mods_TMT_IAA_20ppm_0.9Da	488.902	0.29	1.971	0.261	17/36	sp|Q99590|SCAFB_HUMAN	2	K.HTANYDTEER.V	460	469	0	SCAF11
1465	7.1	1555	512.268	512.603	3	1440	432067	m13387_APEX2_v1_01_TrypLysC_2MC_2Mods_TMT_IAA_20ppm_0.9Da	512.269	-1.71	2.738	0.567	21/36	sp|P18206|VINC_HUMAN	2	R.QQELTHQEHR.V	179	188	0	VCL
1468	7.1	1565	449.56	449.56	3	1440	432067	m13387_APEX2_v1_01_TrypLysC_2MC_2Mods_TMT_IAA_20ppm_0.9Da	449.56	0.65	1.973	0.553	17/36	sp|P16298-4|PP2BB_HUMAN	17	R.AHEAQDAGYR.M	289	298	0	PPP3CB
1483	7.13	1619	450.759	450.759	2	1461	432067	m13387_APEX2_v1_01_TrypLysC_2MC_2Mods_TMT_IAA_20ppm_0.9Da	450.759	0.3	1.827	0.172	10/12	sp|O15027-5|SC16A_HUMAN	6	R.EGPAAAR.G	2090	2096	0	SEC16A
1484	7.14	1623	419.878	419.878	3	1461	432067	m13387_APEX2_v1_01_TrypLysC_2MC_2Mods_TMT_IAA_20ppm_0.9Da	419.878	0.13	2.835	0.529	18/28	sp|P15924|DESP_HUMAN_contaminant	2	R.QIEHCEGR.M	678	685	0	DSP
1494	7.15	1666	462.897	462.896	3	1461	432067	m13387_APEX2_v1_01_TrypLysC_2MC_2Mods_TMT_IAA_20ppm_0.9Da	462.896	0.3	3.112	0.363	19/36	sp|P62136-2|PP1A_HUMAN	11	R.GNHECASINR.I	134	143	0	PPP1CA
1504	7.17	1704	524.286	524.285	2	1482	432067	m13387_APEX2_v1_01_TrypLysC_2MC_2Mods_TMT_IAA_20ppm_0.9Da	524.285	0.5	1.908	0.199	10/12	sp|Q8WWK9|CKAP2_HUMAN	2	K.TPNTETR.T	579	585	0	CKAP2
1505	7.17	1709	515.52	515.52	4	1482	432067	m13387_APEX2_v1_01_TrypLysC_2MC_2Mods_TMT_IAA_20ppm_0.9Da	515.52	0.16	3.125	0.414	27/72	sp|P67809|YBOX1_HUMAN	1	R.QRQPREDGNEEDK.E	252	264	2	YBX1
1514	7.19	1752	647.648	647.648	3	1482	432067	m13387_APEX2_v1_01_TrypLysC_2MC_2Mods_TMT_IAA_20ppm_0.9Da	647.647	1.99	3.623	0.734	29/56	sp|P67809|YBOX1_HUMAN	1	K.ENQGDETQGQQPPQR.R	265	279	0	YBX1
1528	7.21	1819	606.293	606.293	3	1503	432067	m13387_APEX2_v1_01_TrypLysC_2MC_2Mods_TMT_IAA_20ppm_0.9Da	606.292	1.31	3.833	0.536	34/56	sp|P67809|YBOX1_HUMAN	2	K.NEGSESAPEGQAQQR.R	171	185	0	YBX1
1532	7.22	1837	469.767	469.767	2	1503	432067	m13387_APEX2_v1_01_TrypLysC_2MC_2Mods_TMT_IAA_20ppm_0.9Da	469.766	0.29	1.614	0.092	10/12	sp|Q7KZF4|SND1_HUMAN	0	R.GGPPPER.Q	41	47	0	SND1
1538	7.23	1866	587.307	587.307	2	1503	432067	m13387_APEX2_v1_01_TrypLysC_2MC_2Mods_TMT_IAA_20ppm_0.9Da	587.307	0.57	2.312	0.357	14/16	sp|Q15154|PCM1_HUMAN	2	K.DASTSPPNR.E	155	163	0	PCM1
1547	7.25	1902	414.881	414.881	3	1524	432067	m13387_APEX2_v1_01_TrypLysC_2MC_2Mods_TMT_IAA_20ppm_0.9Da	414.881	0.28	2.686	0.421	23/32	sp|O00763|ACACB_HUMAN	4	K.HIEEGGESR.Y	1882	1890	0	ACACB
1548	7.25	1906	502.245	502.496	4	1524	432067	m13387_APEX2_v1_01_TrypLysC_2MC_2Mods_TMT_IAA_20ppm_0.9Da	502.244	0.74	2.785	0.444	26/72	sp|Q16643-3|DREB_HUMAN	3	R.MEQERQEQEERER.R	211	223	2	DBN1
1550	7.25	1913	535.272	535.272	3	1524	432067	m13387_APEX2_v1_01_TrypLysC_2MC_2Mods_TMT_IAA_20ppm_0.9Da	535.271	0.95	2.759	0.351	25/56	sp|Q9NUQ3|TXLNG_HUMAN	1	R.GGGAEEATEAGRGGR.R	13	27	1	TXLNG
1551	7.25	1918	493.49	493.74	4	1524	432067	m13387_APEX2_v1_01_TrypLysC_2MC_2Mods_TMT_IAA_20ppm_0.9Da	493.49	0.16	3.182	0.52	33/90	sp|P78527|PRKDC_HUMAN	2	K.GPESESEDHRASGEVR.T	500	515	1	PRKDC
1555	7.26	1936	486.922	486.922	3	1524	432067	m13387_APEX2_v1_01_TrypLysC_2MC_2Mods_TMT_IAA_20ppm_0.9Da	486.921	0.82	2.551	0.469	27/44	sp|Q9Y4F5|C170B_HUMAN	4	R.ADSPAGPESSRR.S	709	720	1	CEP170B
1556	7.26	1942	566.767	566.767	2	1524	432067	m13387_APEX2_v1_01_TrypLysC_2MC_2Mods_TMT_IAA_20ppm_0.9Da	566.766	0.98	2.184	0.569	10/14	sp|Q00341|VIGLN_HUMAN	2	K.DCDPGSPR.R	939	946	0	HDLBP
1577	7.31	2031	405.875	405.875	3	1545	432067	m13387_APEX2_v1_01_TrypLysC_2MC_2Mods_TMT_IAA_20ppm_0.9Da	405.875	-0.3	2.543	0.506	17/32	sp|P62633-6|CNBP_HUMAN	6	R.CGESGHLAR.E	163	171	0	CNBP
1596	7.35	2108	543.791	543.791	2	1566	432067	m13387_APEX2_v1_01_TrypLysC_2MC_2Mods_TMT_IAA_20ppm_0.9Da	543.791	0.98	1.65	0.338	13/16	sp|O75592|MYCB2_HUMAN	3	R.AESPGPGSR.L	2772	2780	0	MYCBP2
1599	7.35	2122	434.226	434.226	3	1566	432067	m13387_APEX2_v1_01_TrypLysC_2MC_2Mods_TMT_IAA_20ppm_0.9Da	434.226	0.28	2.85	0.428	21/32	sp|Q9Y263|PLAP_HUMAN	1	K.HGECAQTIR.L	260	268	0	PLAA
1603	7.36	2140	410.565	410.565	3	1566	432067	m13387_APEX2_v1_01_TrypLysC_2MC_2Mods_TMT_IAA_20ppm_0.9Da	410.565	0.15	2.125	0.211	15/28	sp|Q8N1I0-3|DOCK4_HUMAN	3	K.ENRPISER.F	229	236	1	DOCK4
1609	7.38	2166	529.278	529.278	2	1587	432067	m13387_APEX2_v1_01_TrypLysC_2MC_2Mods_TMT_IAA_20ppm_0.9Da	529.277	0.42	1.903	0.162	9/12	sp|P23588|IF4B_HUMAN	7	R.EPSNPER.L	129	135	0	EIF4B
1610	7.38	2172	416.464	416.464	4	1587	432067	m13387_APEX2_v1_01_TrypLysC_2MC_2Mods_TMT_IAA_20ppm_0.9Da	416.464	0.42	3.736	0.405	32/66	sp|Q13501|SQSTM_HUMAN	5	R.DHRPPCAQEAPR.N	108	119	1	SQSTM1
1613	7.38	2187	582.315	582.315	2	1587	432067	m13387_APEX2_v1_01_TrypLysC_2MC_2Mods_TMT_IAA_20ppm_0.9Da	582.315	1	2.054	0.226	14/16	sp|P15924|DESP_HUMAN_contaminant	1	K.ATGSEVSQR.K	1435	1443	0	DSP
1620	7.39	2222	740.352	740.352	2	1587	432067	m13387_APEX2_v1_01_TrypLysC_2MC_2Mods_TMT_IAA_20ppm_0.9Da	740.351	1.76	1.251	0.346	11/18	sp|Q13617-2|CUL2_HUMAN	2	K.DTPQEM*EQTR.S	679	688	0	CUL2
1637	7.43	2301	556.283	556.283	2	1608	432067	m13387_APEX2_v1_01_TrypLysC_2MC_2Mods_TMT_IAA_20ppm_0.9Da	556.283	0.89	2.021	0.316	11/12	sp|Q14152|EIF3A_HUMAN	1	K.SAYEEQR.I	712	718	0	EIF3A
1640	7.44	2315	601.821	601.82	2	1608	432067	m13387_APEX2_v1_01_TrypLysC_2MC_2Mods_TMT_IAA_20ppm_0.9Da	601.82	0.96	2.369	0.277	15/18	sp|P20290|BTF3_HUMAN	0	R.TGAPAQADSR.G	4	13	0	BTF3
1641	7.44	2320	571.289	571.289	2	1608	432067	m13387_APEX2_v1_01_TrypLysC_2MC_2Mods_TMT_IAA_20ppm_0.9Da	571.288	1.84	1.258	0.032	10/12	sp|P08670|VIME_HUMAN	3	K.QESTEYR.R	314	320	0	VIM
1654	7.46	2379	449.251	449.251	3	1629	432067	m13387_APEX2_v1_01_TrypLysC_2MC_2Mods_TMT_IAA_20ppm_0.9Da	449.251	0.09	2.735	0.2	19/32	sp|O95613|PCNT_HUMAN	1	K.AQSQEEIRR.L	461	469	1	PCNT
1674	7.5	2471	538.918	538.918	3	1650	432067	m13387_APEX2_v1_01_TrypLysC_2MC_2Mods_TMT_IAA_20ppm_0.9Da	538.917	0.4	2.943	0.568	25/44	sp|Q9Y6A5|TACC3_HUMAN	0	K.AETPHGAEEECR.H	226	237	0	TACC3
1678	7.51	2490	578.302	578.301	2	1650	432067	m13387_APEX2_v1_01_TrypLysC_2MC_2Mods_TMT_IAA_20ppm_0.9Da	578.301	0.19	2.161	0.436	15/16	sp|Q9NQS1|AVEN_HUMAN	0	K.DNPSPGPSR.D	258	266	0	AVEN
1697	7.55	2585	530.588	530.589	3	1671	432067	m13387_APEX2_v1_01_TrypLysC_2MC_2Mods_TMT_IAA_20ppm_0.9Da	530.588	-0.26	2.602	0.488	22/36	sp|P23588|IF4B_HUMAN	3	R.DDYSRDDYRR.D	314	323	2	EIF4B
1698	7.55	2591	684.325	684.325	2	1671	432067	m13387_APEX2_v1_01_TrypLysC_2MC_2Mods_TMT_IAA_20ppm_0.9Da	684.325	0.04	2.3	0.378	14/18	sp|Q15154|PCM1_HUMAN	5	K.TEAESNSNMR.C	1532	1541	0	PCM1
1707	7.57	2632	490.922	491.257	3	1671	432067	m13387_APEX2_v1_01_TrypLysC_2MC_2Mods_TMT_IAA_20ppm_0.9Da	490.921	0.6	2.02	0.296	19/44	sp|O75962|TRIO_HUMAN	3	R.RPPGADAEGSER.E	2393	2404	1	TRIO
1708	7.57	2637	596.809	596.809	2	1671	432067	m13387_APEX2_v1_01_TrypLysC_2MC_2Mods_TMT_IAA_20ppm_0.9Da	596.81	-0.19	2.035	0.348	14/18	sp|Q0JRZ9|FCHO2_HUMAN	2	K.SENGGSGSLR.A	745	754	0	FCHO2
1714	7.59	2663	714.331	714.331	2	1692	432067	m13387_APEX2_v1_01_TrypLysC_2MC_2Mods_TMT_IAA_20ppm_0.9Da	714.33	1.42	3.039	0.594	17/20	sp|Q0VDG4|SCRN3_HUMAN	3	K.YGQGGNCTEGR.M	137	147	0	SCRN3
1715	7.59	2668	416.538	416.538	3	1692	432067	m13387_APEX2_v1_01_TrypLysC_2MC_2Mods_TMT_IAA_20ppm_0.9Da	416.538	-0.01	1.841	0.515	15/32	sp|Q14152|EIF3A_HUMAN	2	R.GMDDDRGPR.R	961	969	1	EIF3A
1718	7.59	2683	454.239	454.239	3	1692	432067	m13387_APEX2_v1_01_TrypLysC_2MC_2Mods_TMT_IAA_20ppm_0.9Da	454.239	-0.12	2.112	0.205	17/32	sp|P08107|HSP71_HUMAN	2	K.AEDEVQRER.V	527	535	1	HSPA1A
1722	7.6	2701	439.557	439.557	3	1692	432067	m13387_APEX2_v1_01_TrypLysC_2MC_2Mods_TMT_IAA_20ppm_0.9Da	439.557	-0.16	1.851	0.397	15/32	sp|Q14247-2|SRC8_HUMAN	3	K.HCSQVDSVR.G	111	119	0	CTTN
1724	7.6	2710	665.85	665.85	2	1692	432067	m13387_APEX2_v1_01_TrypLysC_2MC_2Mods_TMT_IAA_20ppm_0.9Da	665.849	1.32	2.049	0.101	14/18	sp|Q99426|TBCB_HUMAN	3	R.AQQEAEAAQR.L	139	148	0	TBCB
1725	7.6	2714	553.271	553.271	3	1692	432067	m13387_APEX2_v1_01_TrypLysC_2MC_2Mods_TMT_IAA_20ppm_0.9Da	553.271	0.97	3.813	0.634	28/60	sp|O14641|DVL2_HUMAN	1	R.GGEASGTSDGGPPPSR.G	634	649	0	DVL2
1736	7.63	2761	524.94	524.939	3	1713	432067	m13387_APEX2_v1_01_TrypLysC_2MC_2Mods_TMT_IAA_20ppm_0.9Da	524.939	0.42	3.034	0.49	29/56	sp|P55072|TERA_HUMAN	0	K.ARGGNIGDGGGAADR.V	585	599	1	VCP
1738	7.63	2771	527.948	527.947	3	1713	432067	m13387_APEX2_v1_01_TrypLysC_2MC_2Mods_TMT_IAA_20ppm_0.9Da	527.948	-0.05	2.063	0.249	18/36	sp|Q9Y2U8|MAN1_HUMAN	0	K.LREEEQQQHR.S	46	55	1	LEMD3
1741	7.64	2785	666.342	666.34	2	1713	432067	m13387_APEX2_v1_01_TrypLysC_2MC_2Mods_TMT_IAA_20ppm_0.9Da	666.341	0.77	2.278	0.445	15/20	sp|O95817|BAG3_HUMAN	0	K.ETPSSANGPSR.E	61	71	0	BAG3
1756	7.67	2852	588.813	588.813	2	1734	432067	m13387_APEX2_v1_01_TrypLysC_2MC_2Mods_TMT_IAA_20ppm_0.9Da	588.812	1.01	2.844	0.347	15/16	sp|P42566|EPS15_HUMAN	2	R.QVDTGNTGR.V	25	33	0	EPS15
1779	7.72	2958	418.196	418.196	4	1755	432067	m13387_APEX2_v1_01_TrypLysC_2MC_2Mods_TMT_IAA_20ppm_0.9Da	418.196	0.18	1.89	0.463	23/60	sp|Q13085-4|ACACA_HUMAN	5	R.HM*EMYADRESR.G	2141	2151	1	ACACA
1798	7.75	3044	488.275	488.275	2	1776	432067	m13387_APEX2_v1_01_TrypLysC_2MC_2Mods_TMT_IAA_20ppm_0.9Da	488.275	-0.01	1.957	0.219	10/12	sp|Q96AE4-2|FUBP1_HUMAN	6	R.GGEQISR.I	118	124	0	FUBP1
1810	7.77	3104	563.274	563.274	2	1776	432067	m13387_APEX2_v1_01_TrypLysC_2MC_2Mods_TMT_IAA_20ppm_0.9Da	563.274	0.73	1.637	0.318	12/14	sp|P21333|FLNA_HUMAN	3	R.VTGDDSM*R.M	1952	1959	0	FLNA
1827	7.81	3186	686.856	686.855	2	1797	432067	m13387_APEX2_v1_01_TrypLysC_2MC_2Mods_TMT_IAA_20ppm_0.9Da	686.855	2.17	2.264	0.284	17/20	sp|O15021|MAST4_HUMAN	7	K.SPSQPAANTDR.R	2360	2370	0	MAST4
1832	7.82	3212	478.898	478.898	3	1797	432067	m13387_APEX2_v1_01_TrypLysC_2MC_2Mods_TMT_IAA_20ppm_0.9Da	478.898	0.38	2.63	0.689	19/36	sp|Q9Y490|TLN1_HUMAN	1	K.HTSALCNSCR.L	1501	1510	0	TLN1
1837	7.83	3235	663.829	663.829	2	1797	432067	m13387_APEX2_v1_01_TrypLysC_2MC_2Mods_TMT_IAA_20ppm_0.9Da	663.828	1.25	2.75	0.615	14/16	sp|Q9NP61|ARFG3_HUMAN	3	R.QSQADYETR.A	436	444	0	ARFGAP3
1845	7.84	3275	507.283	507.283	2	1818	432067	m13387_APEX2_v1_01_TrypLysC_2MC_2Mods_TMT_IAA_20ppm_0.9Da	507.283	0.03	2.118	0.144	11/12	sp|O76003|GLRX3_HUMAN	0	K.GTPQEPR.C	152	158	0	GLRX3
1851	7.85	3301	609.95	609.95	3	1818	432067	m13387_APEX2_v1_01_TrypLysC_2MC_2Mods_TMT_IAA_20ppm_0.9Da	609.95	0.62	4.154	0.379	29/52	sp|O95677|EYA4_HUMAN	7	K.TCTESDVSQSQNSR.S	15	28	0	EYA4
1861	7.87	3342	535.793	535.793	2	1839	432067	m13387_APEX2_v1_01_TrypLysC_2MC_2Mods_TMT_IAA_20ppm_0.9Da	535.793	0.39	2.506	0.296	15/16	sp|Q8WWM7-3|ATX2L_HUMAN	12	K.ASEPAGGPR.R	167	175	0	ATXN2L
1864	7.87	3355	433.888	433.888	3	1839	432067	m13387_APEX2_v1_01_TrypLysC_2MC_2Mods_TMT_IAA_20ppm_0.9Da	433.888	-0.01	2.969	0.553	21/36	sp|Q7Z460|CLAP1_HUMAN	8	K.GIHDADSEAR.I	494	503	0	CLASP1
1888	7.92	3460	569.788	569.789	2	1860	432067	m13387_APEX2_v1_01_TrypLysC_2MC_2Mods_TMT_IAA_20ppm_0.9Da	569.788	0.53	2.412	0.391	13/14	sp|P31948|STIP1_HUMAN	3	K.EAADGYQR.C	463	470	0	STIP1
1903	7.95	3532	609.32	609.32	2	1881	432067	m13387_APEX2_v1_01_TrypLysC_2MC_2Mods_TMT_IAA_20ppm_0.9Da	609.32	0.77	2.373	0.353	16/18	sp|Q66PJ3-2|AR6P4_HUMAN	3	K.ASTAPGAEER.S	169	178	0	ARL6IP4
1904	7.95	3540	538.602	538.602	3	1881	432067	m13387_APEX2_v1_01_TrypLysC_2MC_2Mods_TMT_IAA_20ppm_0.9Da	538.602	0.35	3.891	0.558	29/44	sp|P14923|PLAK_HUMAN_contaminant	1	R.HPEAEM*AQNSVR.L	466	477	0	JUP
1927	7.99	3643	614.81	614.81	2	1902	432067	m13387_APEX2_v1_01_TrypLysC_2MC_2Mods_TMT_IAA_20ppm_0.9Da	614.81	0.91	2.231	0.422	16/20	sp|Q2VPK5|CTU2_HUMAN	3	R.DGPAAGDSGPR.C	377	387	0	CTU2
1933	8.01	3668	559.312	559.312	2	1902	432067	m13387_APEX2_v1_01_TrypLysC_2MC_2Mods_TMT_IAA_20ppm_0.9Da	559.312	0.28	1.765	0.139	10/12	sp|Q5JRA6|MIA3_HUMAN	3	K.EQQSLQR.F	932	938	0	MIA3
1955	8.05	3765	581.307	581.307	2	1923	432067	m13387_APEX2_v1_01_TrypLysC_2MC_2Mods_TMT_IAA_20ppm_0.9Da	581.307	0.59	1.728	0.158	11/16	sp|P51153|RAB13_HUMAN	0	K.ENASAGVER.L	108	116	0	RAB13
1974	8.08	3861	474.769	474.77	2	1944	432067	m13387_APEX2_v1_01_TrypLysC_2MC_2Mods_TMT_IAA_20ppm_0.9Da	474.769	0.29	1.648	0.036	10/12	sp|O14974|MYPT1_HUMAN	7	K.DTAGVTR.S	463	469	0	PPP1R12A
1979	8.09	3885	678.347	678.348	2	1944	432067	m13387_APEX2_v1_01_TrypLysC_2MC_2Mods_TMT_IAA_20ppm_0.9Da	678.347	0.31	2.712	0.221	21/26	sp|Q9BQ61|CS043_HUMAN	3	R.EAPGPAGGGGGGSR.W	14	27	0	C19orf43
1987	8.11	3921	496.575	496.575	3	1965	432067	m13387_APEX2_v1_01_TrypLysC_2MC_2Mods_TMT_IAA_20ppm_0.9Da	496.575	-0.05	1.691	0.417	18/36	sp|P02533|K1C14_HUMAN_contaminant	6	K.NHEEEM*NALR.G	252	261	0	KRT14
1990	8.11	3938	605.804	605.804	2	1965	432067	m13387_APEX2_v1_01_TrypLysC_2MC_2Mods_TMT_IAA_20ppm_0.9Da	605.804	-0.52	1.83	0.267	12/16	sp|P61626|LYSC_HUMAN	1	R.ATNYNAGDR.S	60	68	0	LYZ
1998	8.12	3972	607.962	607.962	3	1965	432067	m13387_APEX2_v1_01_TrypLysC_2MC_2Mods_TMT_IAA_20ppm_0.9Da	607.961	0.79	3.6	0.443	25/44	sp|Q9BXJ9|NAA15_HUMAN	0	K.EHEADTANM*SDK.E	579	590	0	NAA15
2001	8.13	3984	572.817	572.818	2	1965	432067	m13387_APEX2_v1_01_TrypLysC_2MC_2Mods_TMT_IAA_20ppm_0.9Da	572.817	0.33	2.502	0.143	12/12	sp|Q8N3F8|MILK1_HUMAN	2	K.QQNLEQR.Q	748	754	0	MICALL1
2012	8.15	4026	523.793	523.793	2	1986	432067	m13387_APEX2_v1_01_TrypLysC_2MC_2Mods_TMT_IAA_20ppm_0.9Da	523.793	0.26	1.781	0.172	12/12	sp|Q9UPN3|MACF1_HUMAN	10	K.GSQLQER.W	1249	1255	0	MACF1
2023	8.17	4076	720.874	720.874	2	1986	432067	m13387_APEX2_v1_01_TrypLysC_2MC_2Mods_TMT_IAA_20ppm_0.9Da	720.873	1.24	2.917	0.597	20/22	sp|P51148-2|RAB5C_HUMAN	1	K.NEPQNATGAPGR.N	218	229	0	RAB5C
2030	8.18	4108	496.587	496.587	3	2007	432067	m13387_APEX2_v1_01_TrypLysC_2MC_2Mods_TMT_IAA_20ppm_0.9Da	496.587	0.1	3.862	0.461	25/36	sp|P35579|MYH9_HUMAN	0	K.THEAQIQEM*R.Q	1182	1191	0	MYH9
2034	8.19	4128	596.796	596.795	2	2007	432067	m13387_APEX2_v1_01_TrypLysC_2MC_2Mods_TMT_IAA_20ppm_0.9Da	596.795	0.66	1.605	0.261	12/14	sp|Q13085-4|ACACA_HUMAN	3	K.ENDPSVM*R.S	785	792	0	ACACA
2051	8.22	4214	511.932	511.932	3	2028	432067	m13387_APEX2_v1_01_TrypLysC_2MC_2Mods_TMT_IAA_20ppm_0.9Da	511.932	0.26	2.14	0.298	22/48	sp|P55196-5|AFAD_HUMAN	9	R.SSDGRPDSGGTLR.I	238	250	1	MLLT4
2054	8.22	4232	458.892	458.892	3	2028	432067	m13387_APEX2_v1_01_TrypLysC_2MC_2Mods_TMT_IAA_20ppm_0.9Da	458.891	0.41	2.239	0.468	16/36	sp|P38159|RBMX_HUMAN	5	R.GYSDRDGYGR.D	259	268	1	RBMX
2058	8.23	4253	621.836	621.836	2	2028	432067	m13387_APEX2_v1_01_TrypLysC_2MC_2Mods_TMT_IAA_20ppm_0.9Da	621.836	0.67	2.404	0.355	15/18	sp|Q9Y490|TLN1_HUMAN	1	R.SAQPASAEPR.Q	625	634	0	TLN1
2059	8.23	4255	514.788	514.788	2	2028	432067	m13387_APEX2_v1_01_TrypLysC_2MC_2Mods_TMT_IAA_20ppm_0.9Da	514.788	0.21	1.76	0.29	12/14	sp|Q9BRR8|GPTC1_HUMAN	0	K.EGQGVGPR.V	167	174	0	GPATCH1
2079	8.26	4341	548.285	548.285	2	2049	432067	m13387_APEX2_v1_01_TrypLysC_2MC_2Mods_TMT_IAA_20ppm_0.9Da	548.285	-0.08	1.714	0.086	13/14	sp|Q9HD40|SPCS_HUMAN	3	R.ESFAAGER.L	4	11	0	SEPSECS
2094	8.29	4381	579.826	579.825	2	2070	432067	m13387_APEX2_v1_01_TrypLysC_2MC_2Mods_TMT_IAA_20ppm_0.9Da	579.825	0.85	2.212	0.129	11/12	sp|Q8N8S7|ENAH_HUMAN	1	R.QLQEQQR.Q	146	152	0	ENAH
2101	8.3	4398	605.977	606.312	3	2070	432067	m13387_APEX2_v1_01_TrypLysC_2MC_2Mods_TMT_IAA_20ppm_0.9Da	605.976	0.78	6.016	0.619	38/56	sp|Q14980|NUMA1_HUMAN	6	K.AVQAQGGESQQEAQR.L	1574	1588	0	NUMA1
2104	8.3	4406	576.304	576.304	2	2070	432067	m13387_APEX2_v1_01_TrypLysC_2MC_2Mods_TMT_IAA_20ppm_0.9Da	576.304	-0.23	1.849	0.255	12/14	sp|Q6PGP7|TTC37_HUMAN	0	K.EAANAYQR.A	998	1005	0	TTC37
2105	8.3	4409	543.606	543.939	3	2070	432067	m13387_APEX2_v1_01_TrypLysC_2MC_2Mods_TMT_IAA_20ppm_0.9Da	543.605	0.78	3.333	0.518	24/44	sp|P35222|CTNB1_HUMAN	1	R.HQEAEM*AQNAVR.L	475	486	0	CTNNB1
2113	8.32	4425	630.326	630.325	2	2091	432067	m13387_APEX2_v1_01_TrypLysC_2MC_2Mods_TMT_IAA_20ppm_0.9Da	630.325	0.95	2.368	0.568	17/18	sp|Q6PKG0|LARP1_HUMAN	3	K.ETESAPGSPR.A	514	523	0	LARP1
2125	8.34	4464	748.841	748.84	2	2091	432067	m13387_APEX2_v1_01_TrypLysC_2MC_2Mods_TMT_IAA_20ppm_0.9Da	748.84	1.37	1.946	0.437	15/20	sp|Q04637-9|IF4G1_HUMAN	12	K.EM*DEAATAEER.G	874	884	0	EIF4G1
2126	8.34	4466	651.328	651.327	2	2091	432067	m13387_APEX2_v1_01_TrypLysC_2MC_2Mods_TMT_IAA_20ppm_0.9Da	651.327	0.76	2.137	0.315	12/14	sp|P06753-5|TPM3_HUMAN	5	K.EEHLCTQR.M	229	236	0	TPM3
2134	8.35	4483	538.262	538.262	3	2112	432067	m13387_APEX2_v1_01_TrypLysC_2MC_2Mods_TMT_IAA_20ppm_0.9Da	538.261	1.52	3.583	0.699	30/48	sp|O14545|TRAD1_HUMAN	1	R.AVCEADQSHGGPR.S	265	277	0	TRAFD1
2135	8.36	4485	603.302	603.302	2	2112	432067	m13387_APEX2_v1_01_TrypLysC_2MC_2Mods_TMT_IAA_20ppm_0.9Da	603.302	1.21	2.192	0.373	12/14	sp|Q9UBC2-2|EP15R_HUMAN	5	K.SQEDDLNR.A	493	500	0	EPS15L1
2137	8.36	4490	588.302	588.636	3	2112	432067	m13387_APEX2_v1_01_TrypLysC_2MC_2Mods_TMT_IAA_20ppm_0.9Da	588.301	1.79	3.018	0.445	26/48	sp|Q15032|R3HD1_HUMAN	5	K.RLQDEDASSTQQR.R	314	326	1	R3HDM1
2140	8.36	4499	472.931	472.93	3	2112	432067	m13387_APEX2_v1_01_TrypLysC_2MC_2Mods_TMT_IAA_20ppm_0.9Da	472.93	0.96	2.096	0.258	18/32	sp|Q6Y7W6-3|PERQ2_HUMAN	5	K.RREEEELAR.R	800	808	2	GIGYF2
2142	8.37	4505	661.341	661.341	2	2112	432067	m13387_APEX2_v1_01_TrypLysC_2MC_2Mods_TMT_IAA_20ppm_0.9Da	661.34	1.29	1.958	0.383	10/18	sp|Q8IYB3|SRRM1_HUMAN	4	K.M*AAADSVQQR.R	473	482	0	SRRM1
2158	8.39	4546	466.262	466.262	2	2133	432067	m13387_APEX2_v1_01_TrypLysC_2MC_2Mods_TMT_IAA_20ppm_0.9Da	466.262	0.92	1.85	0.101	11/12	sp|P15104|GLNA_HUMAN	0	K.GGLDNAR.R	292	298	0	GLUL
2159	8.39	4550	516.599	516.599	3	2133	432067	m13387_APEX2_v1_01_TrypLysC_2MC_2Mods_TMT_IAA_20ppm_0.9Da	516.598	1.15	2.996	0.289	21/40	sp|Q01484|ANK2_HUMAN	8	K.VRDTTQEPCGR.L	1417	1427	1	ANK2
2165	8.4	4568	568.299	568.3	2	2133	432067	m13387_APEX2_v1_01_TrypLysC_2MC_2Mods_TMT_IAA_20ppm_0.9Da	568.299	1.07	2.719	0.261	16/16	sp|Q15154|PCM1_HUMAN	7	R.SIGSDSQGR.A	116	124	0	PCM1
2168	8.41	4575	704.369	704.369	2	2133	432067	m13387_APEX2_v1_01_TrypLysC_2MC_2Mods_TMT_IAA_20ppm_0.9Da	704.367	1.61	3.027	0.533	17/22	sp|Q8NFC6|BD1L1_HUMAN	0	K.AGPATTTSSETR.Q	1535	1546	0	BOD1L1
2176	8.43	4588	470.571	470.571	3	2154	432067	m13387_APEX2_v1_01_TrypLysC_2MC_2Mods_TMT_IAA_20ppm_0.9Da	470.571	-0.04	2.791	0.4	23/32	sp|Q8WWM7-3|ATX2L_HUMAN	10	K.DNSEEFRQR.E	284	292	1	ATXN2L
2177	8.43	4591	991.826	992.16	3	2154	432067	m13387_APEX2_v1_01_TrypLysC_2MC_2Mods_TMT_IAA_20ppm_0.9Da	991.824	1.77	8.549	0.749	39/104	sp|Q9UHD9|UBQL2_HUMAN	0	K.SQNRPQGQSTQPSNAAGTNTTSASTPR.S	104	130	1	UBQLN2
2180	8.43	4597	433.2	433.201	3	2154	432067	m13387_APEX2_v1_01_TrypLysC_2MC_2Mods_TMT_IAA_20ppm_0.9Da	433.2	-0.09	2.831	0.44	22/28	sp|Q13085-4|ACACA_HUMAN	5	R.HM*EMYADR.E	2141	2148	0	ACACA
2185	8.44	4614	577.289	577.623	3	2154	432067	m13387_APEX2_v1_01_TrypLysC_2MC_2Mods_TMT_IAA_20ppm_0.9Da	577.288	1.68	2.922	0.507	25/48	sp|Q96R06|SPAG5_HUMAN	1	K.ESHEM*GQALQQAR.N	489	501	0	SPAG5
2187	8.44	4619	590.796	590.796	2	2154	432067	m13387_APEX2_v1_01_TrypLysC_2MC_2Mods_TMT_IAA_20ppm_0.9Da	590.795	1.14	2.139	0.261	14/14	sp|B5ME19|EIFCL_HUMAN	2	K.GTTEEVCR.I	495	502	0	EIF3CL
2191	8.45	4631	612.28	612.281	2	2154	432067	m13387_APEX2_v1_01_TrypLysC_2MC_2Mods_TMT_IAA_20ppm_0.9Da	612.28	0.73	1.391	0.421	12/18	sp|Q6P2E9|EDC4_HUMAN	1	K.DDGDAAMGSR.L	928	937	0	EDC4
2197	8.46	4644	457.911	457.911	3	2175	432067	m13387_APEX2_v1_01_TrypLysC_2MC_2Mods_TMT_IAA_20ppm_0.9Da	457.911	-0.2	2.586	0.491	17/36	sp|Q01433|AMPD2_HUMAN	6	K.EGPEGNDIRR.T	823	832	1	AMPD2
2200	8.47	4655	587.293	587.293	2	2175	432067	m13387_APEX2_v1_01_TrypLysC_2MC_2Mods_TMT_IAA_20ppm_0.9Da	587.292	0.92	1.327	0.255	12/14	sp|P20073|ANXA7_HUMAN	2	R.ATM*EAYSR.M	378	385	0	ANXA7
2214	8.5	4707	546.28	546.281	3	2175	432067	m13387_APEX2_v1_01_TrypLysC_2MC_2Mods_TMT_IAA_20ppm_0.9Da	546.28	0.98	2.296	0.249	19/40	sp|Q13546|RIPK1_HUMAN	1	R.QNVAYNREEER.R	401	411	1	RIPK1
2221	8.51	4736	597.803	597.803	2	2196	432067	m13387_APEX2_v1_01_TrypLysC_2MC_2Mods_TMT_IAA_20ppm_0.9Da	597.803	0.21	1.714	0.275	11/14	sp|P58107|EPIPL_HUMAN	1	R.DATM*EVQR.G	2640	2647	0	EPPK1
2228	8.52	4765	648.349	648.349	2	2196	432067	m13387_APEX2_v1_01_TrypLysC_2MC_2Mods_TMT_IAA_20ppm_0.9Da	648.349	0.34	2.519	0.52	16/18	sp|P56192|SYMC_HUMAN	2	K.QPQPSPAEGR.A	205	214	0	MARS
2234	8.53	4785	747.871	747.872	2	2196	432067	m13387_APEX2_v1_01_TrypLysC_2MC_2Mods_TMT_IAA_20ppm_0.9Da	747.871	0.69	2.967	0.437	20/22	sp|Q9ULT8|HECD1_HUMAN	2	R.SSSDNNTNTLGR.N	1569	1580	0	HECTD1
2243	8.55	4814	639.327	639.328	2	2217	432067	m13387_APEX2_v1_01_TrypLysC_2MC_2Mods_TMT_IAA_20ppm_0.9Da	639.327	0.51	2.204	0.354	17/18	sp|P20073|ANXA7_HUMAN	2	K.AMQGAGTQER.V	269	278	0	ANXA7
2247	8.56	4827	636.349	636.35	2	2217	432067	m13387_APEX2_v1_01_TrypLysC_2MC_2Mods_TMT_IAA_20ppm_0.9Da	636.349	0.26	2.252	0.428	13/16	sp|Q14676|MDC1_HUMAN	4	R.VQGETQPQR.L	153	161	0	MDC1
2251	8.57	4845	682.852	682.853	2	2217	432067	m13387_APEX2_v1_01_TrypLysC_2MC_2Mods_TMT_IAA_20ppm_0.9Da	682.852	0.38	3.111	0.581	19/22	sp|P52799|EFNB2_HUMAN	0	K.VGQDASSAGSTR.N	164	175	0	EFNB2
2252	8.57	4848	613.82	613.82	2	2217	432067	m13387_APEX2_v1_01_TrypLysC_2MC_2Mods_TMT_IAA_20ppm_0.9Da	613.82	0.13	1.451	0.482	10/20	sp|Q9P1Z2|CACO1_HUMAN	4	R.GDPGSSPAGPR.E	558	568	0	CALCOCO1
2261	8.59	4879	590.817	590.816	2	2238	432067	m13387_APEX2_v1_01_TrypLysC_2MC_2Mods_TMT_IAA_20ppm_0.9Da	590.817	-0.25	2.739	0.466	16/16	sp|P08238|HS90B_HUMAN	1	R.ADHGEPIGR.G	169	177	0	HSP90AB1
2276	8.62	4940	766.382	766.381	2	2238	432067	m13387_APEX2_v1_01_TrypLysC_2MC_2Mods_TMT_IAA_20ppm_0.9Da	766.381	0.58	2.117	0.528	15/24	sp|Q9Y2D5-4|AKAP2_HUMAN	5	R.TAEPSPGQDGTSR.A	151	163	0	AKAP2
2283	8.64	4969	558.303	558.637	3	2259	432067	m13387_APEX2_v1_01_TrypLysC_2MC_2Mods_TMT_IAA_20ppm_0.9Da	558.302	0.13	4.007	0.287	25/48	sp|Q86UK7|ZN598_HUMAN	3	R.ASVAAQQQEEARR.S	351	363	1	ZNF598
2284	8.64	4975	578.32	578.32	2	2259	432067	m13387_APEX2_v1_01_TrypLysC_2MC_2Mods_TMT_IAA_20ppm_0.9Da	578.32	0.12	2.185	0.129	13/16	sp|Q641Q2|FA21A_HUMAN	13	R.SAQAAPEPR.F	1314	1322	0	FAM21A
2286	8.65	4983	580.815	580.815	2	2259	432067	m13387_APEX2_v1_01_TrypLysC_2MC_2Mods_TMT_IAA_20ppm_0.9Da	580.815	0.67	1.683	0.19	10/14	sp|Q92995|UBP13_HUMAN	1	R.ATNNNLER.A	752	759	0	USP13
2312	8.7	5101	428.556	428.556	3	2278	432067	m13387_APEX2_v1_01_TrypLysC_2MC_2Mods_TMT_IAA_20ppm_0.9Da	428.556	-0.02	2.875	0.43	23/36	sp|O75122|CLAP2_HUMAN	9	K.GIHDADAEAR.V	262	271	0	CLASP2
2314	8.7	5111	516.288	516.288	2	2278	432067	m13387_APEX2_v1_01_TrypLysC_2MC_2Mods_TMT_IAA_20ppm_0.9Da	516.288	0.51	1.7	0.22	11/12	sp|P49792|RBP2_HUMAN	0	R.NEPTVSR.C	1428	1434	0	RANBP2
2321	8.72	5144	459.22	459.219	3	2299	432067	m13387_APEX2_v1_01_TrypLysC_2MC_2Mods_TMT_IAA_20ppm_0.9Da	459.219	0.82	1.761	0.42	18/32	sp|P23588|IF4B_HUMAN	3	R.DYDRGYDSR.I	265	273	1	EIF4B
2328	8.73	5178	675.001	675.001	3	2299	432067	m13387_APEX2_v1_01_TrypLysC_2MC_2Mods_TMT_IAA_20ppm_0.9Da	675.001	0.45	5.31	0.706	36/64	sp|Q7Z6Z7|HUWE1_HUMAN	3	R.QQQAATSESSQSEASVR.R	3788	3804	0	HUWE1
2331	8.74	5194	697.333	697.333	2	2299	432067	m13387_APEX2_v1_01_TrypLysC_2MC_2Mods_TMT_IAA_20ppm_0.9Da	697.333	0.97	2.609	0.575	15/18	sp|Q9Y450-2|HBS1L_HUMAN	0	R.DSCESQPSVR.L	234	243	0	HBS1L
2342	8.76	5249	544.799	544.799	2	2320	432067	m13387_APEX2_v1_01_TrypLysC_2MC_2Mods_TMT_IAA_20ppm_0.9Da	544.798	0.73	2.721	0.403	15/16	sp|P51610-4|HCFC1_HUMAN	3	R.SSVGAGEPR.M	1245	1253	0	HCFC1
2343	8.76	5254	402.221	402.221	3	2320	432067	m13387_APEX2_v1_01_TrypLysC_2MC_2Mods_TMT_IAA_20ppm_0.9Da	402.221	-0.17	2.082	0.218	16/28	sp|O43776|SYNC_HUMAN	5	K.EAEDSLRR.E	84	91	1	NARS
2345	8.77	5265	478.555	478.555	3	2320	432067	m13387_APEX2_v1_01_TrypLysC_2MC_2Mods_TMT_IAA_20ppm_0.9Da	478.555	0.13	1.463	0.441	17/32	sp|P23588|IF4B_HUMAN	3	R.DDYSRDDYR.R	314	322	1	EIF4B
2351	8.77	5298	577.942	577.942	3	2320	432067	m13387_APEX2_v1_01_TrypLysC_2MC_2Mods_TMT_IAA_20ppm_0.9Da	577.942	1.18	2.295	0.652	20/44	sp|Q9UNE7|CHIP_HUMAN	1	K.M*QQHEQALADCR.R	73	84	0	STUB1
2385	8.84	5466	486.911	486.911	3	2362	432067	m13387_APEX2_v1_01_TrypLysC_2MC_2Mods_TMT_IAA_20ppm_0.9Da	486.911	0.14	2.729	0.392	21/32	sp|Q9BWF3|RBM4_HUMAN	1	R.YEREQYADR.A	350	358	1	RBM4
2386	8.84	5472	603.813	603.813	2	2362	432067	m13387_APEX2_v1_01_TrypLysC_2MC_2Mods_TMT_IAA_20ppm_0.9Da	603.812	2.05	1.782	0.244	10/16	sp|Q9UQ35|SRRM2_HUMAN	1	R.SDTSSPEVR.Q	1069	1077	0	SRRM2
2389	8.85	5486	724.372	724.372	2	2362	432067	m13387_APEX2_v1_01_TrypLysC_2MC_2Mods_TMT_IAA_20ppm_0.9Da	724.371	1.31	3.309	0.502	18/20	sp|O75146|HIP1R_HUMAN	0	R.SSQEQGELQGR.L	591	601	0	HIP1R
2390	8.85	5491	647.826	647.826	2	2362	432067	m13387_APEX2_v1_01_TrypLysC_2MC_2Mods_TMT_IAA_20ppm_0.9Da	647.825	1.47	1.61	0.323	13/18	sp|Q12923-4|PTN13_HUMAN	3	R.EGSLSSQDSR.T	1241	1250	0	PTPN13
2392	8.85	5500	573.807	573.807	2	2362	432067	m13387_APEX2_v1_01_TrypLysC_2MC_2Mods_TMT_IAA_20ppm_0.9Da	573.807	0.1	2.101	0.114	14/14	sp|Q15154|PCM1_HUMAN	3	K.NQLDTNGR.R	1242	1249	0	PCM1
2395	8.86	5515	673.337	673.337	2	2362	432067	m13387_APEX2_v1_01_TrypLysC_2MC_2Mods_TMT_IAA_20ppm_0.9Da	673.337	0.98	2.245	0.404	13/24	sp|P55072|TERA_HUMAN	0	R.GGNIGDGGGAADR.V	587	599	0	VCP
2405	8.88	5562	789.89	789.89	2	2383	432067	m13387_APEX2_v1_01_TrypLysC_2MC_2Mods_TMT_IAA_20ppm_0.9Da	789.889	0.91	3.745	0.565	19/22	sp|Q9UJU6|DBNL_HUMAN	2	R.YQEQGGEASPQR.T	224	235	0	DBNL
2406	8.88	5568	811.389	811.64	4	2383	432067	m13387_APEX2_v1_01_TrypLysC_2MC_2Mods_TMT_IAA_20ppm_0.9Da	811.388	1.45	3.952	0.66	35/138	sp|P67809|YBOX1_HUMAN	1	R.EDGNEEDKENQGDETQGQQPPQRR.Y	257	280	2	YBX1
2407	8.89	5572	524.783	524.783	2	2383	432067	m13387_APEX2_v1_01_TrypLysC_2MC_2Mods_TMT_IAA_20ppm_0.9Da	524.783	0.37	1.552	0.16	9/12	sp|Q86X55|CARM1_HUMAN	3	K.SNNLTDR.I	228	234	0	CARM1
2412	8.89	5598	562.775	562.775	2	2383	432067	m13387_APEX2_v1_01_TrypLysC_2MC_2Mods_TMT_IAA_20ppm_0.9Da	562.775	0.03	1.365	0.109	9/12	sp|P51648-2|AL3A2_HUMAN	4	K.ESPDYER.I	275	281	0	ALDH3A2
2417	8.9	5624	610.328	610.328	2	2383	432067	m13387_APEX2_v1_01_TrypLysC_2MC_2Mods_TMT_IAA_20ppm_0.9Da	610.328	0.01	2.219	0.247	12/14	sp|P27816-4|MAP4_HUMAN	6	K.STIQEQER.H	387	394	0	MAP4
2427	8.92	5674	493.262	493.262	3	2404	432067	m13387_APEX2_v1_01_TrypLysC_2MC_2Mods_TMT_IAA_20ppm_0.9Da	493.262	0.78	2.144	0.43	18/36	sp|Q14152|EIF3A_HUMAN	1	R.RGPEEDRFSR.R	970	979	2	EIF3A
2428	8.92	5680	598.834	598.833	2	2404	432067	m13387_APEX2_v1_01_TrypLysC_2MC_2Mods_TMT_IAA_20ppm_0.9Da	598.833	1.2	2.596	0.283	14/16	sp|Q9UNZ2-5|NSF1C_HUMAN	5	K.EHGAVAVER.V	130	138	0	NSFL1C
2429	8.93	5686	511.913	511.913	3	2404	432067	m13387_APEX2_v1_01_TrypLysC_2MC_2Mods_TMT_IAA_20ppm_0.9Da	511.913	0.65	2.767	0.539	27/52	sp|O96013|PAK4_HUMAN	0	R.FAGHSEAGGGSGDR.R	138	151	0	PAK4
2432	8.93	5701	588.627	588.96	3	2404	432067	m13387_APEX2_v1_01_TrypLysC_2MC_2Mods_TMT_IAA_20ppm_0.9Da	588.627	0.75	2.893	0.39	23/52	sp|Q15751|HERC1_HUMAN	0	K.ENRGNEGTCVGVSR.W	2081	2094	1	HERC1
2442	8.95	5751	459.564	459.564	3	2425	432067	m13387_APEX2_v1_01_TrypLysC_2MC_2Mods_TMT_IAA_20ppm_0.9Da	459.563	0.41	3.49	0.461	25/36	sp|Q7Z6E9|RBBP6_HUMAN	2	R.EDYVGGQSHR.S	881	890	0	RBBP6
2445	8.95	5769	574.318	574.318	2	2425	432067	m13387_APEX2_v1_01_TrypLysC_2MC_2Mods_TMT_IAA_20ppm_0.9Da	574.317	0.91	2.649	0.258	13/14	sp|Q5T4S7-2|UBR4_HUMAN	4	K.QLESSQAR.K	1387	1394	0	UBR4
2447	8.96	5779	748.046	748.046	3	2425	432067	m13387_APEX2_v1_01_TrypLysC_2MC_2Mods_TMT_IAA_20ppm_0.9Da	748.045	0.95	3.401	0.67	25/64	sp|P23588|IF4B_HUMAN	3	R.STPKEDDSSASTSQSTR.A	340	356	1	EIF4B
2454	8.97	5816	681.858	681.858	2	2425	432067	m13387_APEX2_v1_01_TrypLysC_2MC_2Mods_TMT_IAA_20ppm_0.9Da	681.857	1.36	2.234	0.462	16/20	sp|Q8N8S7|ENAH_HUMAN	1	K.ASSTSTPEPTR.K	484	494	0	ENAH
2464	8.99	5865	522.757	522.757	4	2440	432067	m13387_APEX2_v1_01_TrypLysC_2MC_2Mods_TMT_IAA_20ppm_0.9Da	522.757	0.23	2.933	0.624	36/108	sp|Q4KMP7|TB10B_HUMAN	1	K.ADGPPGPHDGGDRPSAEAR.Q	785	803	1	TBC1D10B
2468	9	5886	437.557	437.558	3	2440	432067	m13387_APEX2_v1_01_TrypLysC_2MC_2Mods_TMT_IAA_20ppm_0.9Da	437.557	0.51	2.795	0.555	18/32	sp|P35527|K1C9_HUMAN_contaminant	1	K.STM*QELNSR.L	155	163	0	KRT9
2472	9	5903	649.832	649.831	2	2440	432067	m13387_APEX2_v1_01_TrypLysC_2MC_2Mods_TMT_IAA_20ppm_0.9Da	649.831	1.68	2.068	0.435	14/20	sp|Q9C0E8|LNP_HUMAN	4	K.DSSAPGGPPER.T	200	210	0	LNP
2488	9.03	5974	735.371	735.706	3	2461	432067	m13387_APEX2_v1_01_TrypLysC_2MC_2Mods_TMT_IAA_20ppm_0.9Da	735.37	2	4.135	0.6	29/64	sp|Q9Y2W1|TR150_HUMAN	0	K.DSRPSQAAGDNQGDEAK.E	186	202	1	THRAP3
2506	9.07	6060	626.81	626.81	2	2482	432067	m13387_APEX2_v1_01_TrypLysC_2MC_2Mods_TMT_IAA_20ppm_0.9Da	626.81	1.25	2.291	0.372	15/16	sp|P68363|TBA1B_HUMAN	24	K.EDAANNYAR.G	97	105	0	TUBA1B
2507	9.08	6065	807.365	807.365	3	2482	432067	m13387_APEX2_v1_01_TrypLysC_2MC_2Mods_TMT_IAA_20ppm_0.9Da	807.363	2.26	5.108	0.741	35/84	sp|Q9UNF1|MAGD2_HUMAN	4	K.HLDGEEDGSSDQSQASGTTGGR.R	182	203	0	MAGED2
2512	9.08	6092	551.807	551.806	2	2482	432067	m13387_APEX2_v1_01_TrypLysC_2MC_2Mods_TMT_IAA_20ppm_0.9Da	551.806	1.18	1.948	0.174	11/14	sp|P46013|KI67_HUMAN	1	K.TPVASDQR.R	588	595	0	MKI67
2513	9.08	6098	746.381	746.38	2	2482	432067	m13387_APEX2_v1_01_TrypLysC_2MC_2Mods_TMT_IAA_20ppm_0.9Da	746.379	2.78	3.228	0.518	16/18	sp|Q13813-2|SPTN1_HUMAN	3	R.EANQQQQFNR.N	676	685	0	SPTAN1
2527	9.11	6167	679.374	679.375	2	2503	432067	m13387_APEX2_v1_01_TrypLysC_2MC_2Mods_TMT_IAA_20ppm_0.9Da	679.373	1.26	2.826	0.41	15/16	sp|Q9UPQ9|TNR6B_HUMAN	3	R.QQQEQQLAR.M	1307	1315	0	TNRC6B
2532	9.12	6195	607.839	607.84	2	2503	432067	m13387_APEX2_v1_01_TrypLysC_2MC_2Mods_TMT_IAA_20ppm_0.9Da	607.838	2.07	2.817	0.478	17/18	sp|O95817|BAG3_HUMAN	1	R.TEAAAAAPQR.S	124	133	0	BAG3
2537	9.13	6219	611.309	611.31	2	2503	432067	m13387_APEX2_v1_01_TrypLysC_2MC_2Mods_TMT_IAA_20ppm_0.9Da	611.308	1.66	1.664	0.448	12/16	sp|Q92616|GCN1L_HUMAN	0	K.EDAGGM*IQR.L	1372	1380	0	GCN1L1
2540	9.13	6236	788.369	788.37	2	2503	432067	m13387_APEX2_v1_01_TrypLysC_2MC_2Mods_TMT_IAA_20ppm_0.9Da	788.367	2.34	1.661	0.303	13/22	sp|Q6XZF7|DNMBP_HUMAN	3	R.CPSDPDSTSQPR.S	1434	1445	0	DNMBP
2546	9.14	6264	622.278	622.279	2	2524	432067	m13387_APEX2_v1_01_TrypLysC_2MC_2Mods_TMT_IAA_20ppm_0.9Da	622.277	2.07	1.851	0.622	11/14	sp|P61978-2|HNRPK_HUMAN	5	R.DYDDM*SPR.R	279	286	0	HNRNPK
2548	9.15	6275	496.783	496.783	2	2524	432067	m13387_APEX2_v1_01_TrypLysC_2MC_2Mods_TMT_IAA_20ppm_0.9Da	496.782	0.43	1.756	0.09	10/12	sp|P17987|TCPA_HUMAN	4	R.STGETIR.S	12	18	0	TCP1
2551	9.15	6290	527.605	527.605	3	2524	432067	m13387_APEX2_v1_01_TrypLysC_2MC_2Mods_TMT_IAA_20ppm_0.9Da	527.604	1.39	2.699	0.407	25/44	sp|Q9UJY4|GGA2_HUMAN	0	K.SNHPEDLQAANR.L	201	212	0	GGA2
2558	9.16	6328	567.31	567.311	2	2524	432067	m13387_APEX2_v1_01_TrypLysC_2MC_2Mods_TMT_IAA_20ppm_0.9Da	567.309	0.9	1.705	0.164	12/14	sp|P45974|UBP5_HUMAN	1	R.ATNNSLER.A	747	754	0	USP5
2561	9.17	6343	588.288	588.289	2	2524	432067	m13387_APEX2_v1_01_TrypLysC_2MC_2Mods_TMT_IAA_20ppm_0.9Da	588.287	1.4	1.865	0.268	11/14	sp|P48147|PPCE_HUMAN	0	R.EGCDPVNR.L	253	260	0	PREP
2570	9.18	6388	493.247	493.247	3	2545	432067	m13387_APEX2_v1_01_TrypLysC_2MC_2Mods_TMT_IAA_20ppm_0.9Da	493.247	0.28	2.524	0.289	19/32	sp|Q9UNE7|CHIP_HUMAN	4	R.ERELEECQR.N	174	182	1	STUB1
2575	9.19	6415	523.296	523.295	2	2545	432067	m13387_APEX2_v1_01_TrypLysC_2MC_2Mods_TMT_IAA_20ppm_0.9Da	523.296	-0.06	2.008	0.22	12/14	sp|Q4V328|GRAP1_HUMAN	4	K.ESSAVPAR.S	680	687	0	GRIPAP1
2578	9.19	6430	508.29	508.29	2	2545	432067	m13387_APEX2_v1_01_TrypLysC_2MC_2Mods_TMT_IAA_20ppm_0.9Da	508.29	0.2	1.762	0.241	11/12	sp|P22314|UBA1_HUMAN	5	R.AEVSQPR.L	128	134	0	UBA1
2582	9.2	6451	704.866	704.866	2	2545	432067	m13387_APEX2_v1_01_TrypLysC_2MC_2Mods_TMT_IAA_20ppm_0.9Da	704.865	1.21	3.568	0.515	17/20	sp|Q06787|FMR1_HUMAN	4	K.TLQNTSSEGSR.L	594	604	0	FMR1
2591	9.22	6496	409.905	409.905	3	2566	432067	m13387_APEX2_v1_01_TrypLysC_2MC_2Mods_TMT_IAA_20ppm_0.9Da	409.905	-0.26	2.541	0.219	22/28	sp|P46013|KI67_HUMAN	1	K.IREQEPAR.R	115	122	1	MKI67
2599	9.23	6540	448.25	448.25	3	2566	432067	m13387_APEX2_v1_01_TrypLysC_2MC_2Mods_TMT_IAA_20ppm_0.9Da	448.25	-0.63	2.074	0.116	15/24	sp|P05783|K1C18_HUMAN_contaminant	2	K.NHEEEVK.G	216	222	0	KRT18
2632	9.29	6704	509.772	509.772	2	2608	432067	m13387_APEX2_v1_01_TrypLysC_2MC_2Mods_TMT_IAA_20ppm_0.9Da	509.772	0.26	1.65	0.092	12/12	sp|P05165|PCCA_HUMAN	2	K.DAEEAVR.I	201	207	0	PCCA
2640	9.3	6745	630.841	630.841	2	2608	432067	m13387_APEX2_v1_01_TrypLysC_2MC_2Mods_TMT_IAA_20ppm_0.9Da	630.841	-0.53	2.258	0.323	12/16	sp|Q86VP1|TAXB1_HUMAN	4	K.AEEQVQATR.Q	359	367	0	TAX1BP1
2651	9.32	6797	567.801	567.801	2	2629	432067	m13387_APEX2_v1_01_TrypLysC_2MC_2Mods_TMT_IAA_20ppm_0.9Da	567.801	0.02	2.909	0.311	14/14	sp|P08670|VIME_HUMAN	6	K.GTNESLER.Q	335	342	0	VIM
2652	9.32	6802	420.568	420.568	3	2629	432067	m13387_APEX2_v1_01_TrypLysC_2MC_2Mods_TMT_IAA_20ppm_0.9Da	420.568	0.03	2.892	0.297	21/32	sp|P11940|PABP1_HUMAN	8	K.EREAELGAR.A	178	186	1	PABPC1
2665	9.34	6867	545.78	545.779	2	2629	432067	m13387_APEX2_v1_01_TrypLysC_2MC_2Mods_TMT_IAA_20ppm_0.9Da	545.779	0.54	1.8	0.367	9/12	sp|Q99497|PARK7_HUMAN	2	K.DPVQCSR.D	42	48	0	PARK7
2666	9.34	6872	583.289	583.289	2	2629	432067	m13387_APEX2_v1_01_TrypLysC_2MC_2Mods_TMT_IAA_20ppm_0.9Da	583.29	-0.51	1.623	0.003	11/12	sp|P06753-2|TPM3_HUMAN	5	R.EM*DEQIR.L	156	162	0	TPM3
2672	9.35	6902	540.78	540.78	2	2650	432067	m13387_APEX2_v1_01_TrypLysC_2MC_2Mods_TMT_IAA_20ppm_0.9Da	540.78	0.51	1.855	0.107	9/12	sp|Q04637-9|IF4G1_HUMAN	18	R.ETGEPYR.L	313	319	0	EIF4G1
2673	9.35	6906	756.699	757.032	3	2650	432067	m13387_APEX2_v1_01_TrypLysC_2MC_2Mods_TMT_IAA_20ppm_0.9Da	756.698	0.83	3.708	0.598	25/72	sp|Q9ULL1|PKHG1_HUMAN	0	R.DNPATGQQNADEGSERPPR.A	70	88	1	PLEKHG1
2678	9.37	6935	721.348	721.682	3	2650	432067	m13387_APEX2_v1_01_TrypLysC_2MC_2Mods_TMT_IAA_20ppm_0.9Da	721.346	2.56	3.512	0.514	21/60	sp|Q13427|PPIG_HUMAN	3	R.ERECNPPNSQPASYQR.R	307	322	1	PPIG
2682	9.38	6955	760.898	760.898	2	2650	432067	m13387_APEX2_v1_01_TrypLysC_2MC_2Mods_TMT_IAA_20ppm_0.9Da	760.897	0.98	3.799	0.523	18/22	sp|Q14980|NUMA1_HUMAN	5	R.DSAQTSVTQAQR.E	632	643	0	NUMA1
2688	9.39	6986	689.86	689.861	2	2650	432067	m13387_APEX2_v1_01_TrypLysC_2MC_2Mods_TMT_IAA_20ppm_0.9Da	689.86	0.78	2.43	0.352	16/18	sp|Q9H9A5-6|CNO10_HUMAN	5	K.SNQTTTDNLR.Q	135	144	0	CNOT10
2695	9.4	7022	601.642	601.977	3	2671	432067	m13387_APEX2_v1_01_TrypLysC_2MC_2Mods_TMT_IAA_20ppm_0.9Da	601.642	0.52	3.36	0.408	23/40	sp|O95757|HS74L_HUMAN	3	K.M*QVDQEEGHQK.C	529	539	0	HSPA4L
2696	9.4	7029	552.796	552.796	2	2671	432067	m13387_APEX2_v1_01_TrypLysC_2MC_2Mods_TMT_IAA_20ppm_0.9Da	552.796	0.81	2.057	0.316	12/14	sp|P19338|NUCL_HUMAN	1	K.QGTEIDGR.S	450	457	0	NCL
2707	9.43	7083	667.315	667.316	2	2671	432067	m13387_APEX2_v1_01_TrypLysC_2MC_2Mods_TMT_IAA_20ppm_0.9Da	667.315	0.68	2.42	0.489	12/16	sp|P43243|MATR3_HUMAN	3	R.SQESGYYDR.M	208	216	0	MATR3
2718	9.44	7142	590.28	590.28	3	2692	432067	m13387_APEX2_v1_01_TrypLysC_2MC_2Mods_TMT_IAA_20ppm_0.9Da	590.279	0.59	4.159	0.702	27/48	sp|P60981|DEST_HUMAN	1	K.HECQANGPEDLNR.A	133	145	0	DSTN
2721	9.45	7158	633.331	633.331	2	2692	432067	m13387_APEX2_v1_01_TrypLysC_2MC_2Mods_TMT_IAA_20ppm_0.9Da	633.33	1.11	1.995	0.202	14/16	sp|O14974|MYPT1_HUMAN	6	K.ETQTDSISR.Y	881	889	0	PPP1R12A
2722	9.45	7164	514.256	514.257	3	2692	432067	m13387_APEX2_v1_01_TrypLysC_2MC_2Mods_TMT_IAA_20ppm_0.9Da	514.257	-0.36	3.464	0.692	25/40	sp|Q9H3S7|PTN23_HUMAN	1	R.ELQDAQEHDAR.G	1197	1207	0	PTPN23
2726	9.46	7183	608.828	608.828	2	2692	432067	m13387_APEX2_v1_01_TrypLysC_2MC_2Mods_TMT_IAA_20ppm_0.9Da	608.828	0.39	1.792	0.208	12/14	sp|Q99959|PKP2_HUMAN	1	K.VQNEDVQR.A	406	413	0	PKP2
2727	9.46	7192	548.268	548.269	2	2692	432067	m13387_APEX2_v1_01_TrypLysC_2MC_2Mods_TMT_IAA_20ppm_0.9Da	548.269	-0.41	1.69	0.192	9/12	sp|O95613|PCNT_HUMAN	1	K.SDLCESR.Q	2611	2617	0	PCNT
2736	9.47	7233	423.552	423.552	3	2713	432067	m13387_APEX2_v1_01_TrypLysC_2MC_2Mods_TMT_IAA_20ppm_0.9Da	423.553	-0.56	2.176	0.362	18/28	sp|Q9NYF8|BCLF1_HUMAN	7	K.RFTDEESR.V	339	346	1	BCLAF1
2740	9.48	7253	427.203	427.202	3	2713	432067	m13387_APEX2_v1_01_TrypLysC_2MC_2Mods_TMT_IAA_20ppm_0.9Da	427.203	-0.66	1.795	0.491	17/28	sp|P55072|TERA_HUMAN	0	R.DHFEEAM*R.F	734	741	0	VCP
2744	9.49	7274	650.323	650.322	3	2713	432067	m13387_APEX2_v1_01_TrypLysC_2MC_2Mods_TMT_IAA_20ppm_0.9Da	650.322	0.77	2.821	0.448	24/56	sp|Q13315|ATM_HUMAN	0	K.QSSQLDEDRTEAANR.I	2590	2604	1	ATM
2746	9.49	7284	704.838	704.838	2	2713	432067	m13387_APEX2_v1_01_TrypLysC_2MC_2Mods_TMT_IAA_20ppm_0.9Da	704.838	0.28	2.612	0.633	16/22	sp|Q96PV7|F193B_HUMAN	5	K.VGSCAEAGEGSR.G	763	774	0	FAM193B
2757	9.51	7339	627.32	627.32	2	2734	432067	m13387_APEX2_v1_01_TrypLysC_2MC_2Mods_TMT_IAA_20ppm_0.9Da	627.32	0.25	2.063	0.213	12/18	sp|Q7Z417|NUFP2_HUMAN	0	K.YETGPGGTSR.G	282	291	0	NUFIP2
2767	9.54	7392	655.315	655.314	2	2734	432067	m13387_APEX2_v1_01_TrypLysC_2MC_2Mods_TMT_IAA_20ppm_0.9Da	655.315	0.17	2.026	0.391	11/16	sp|Q08188|TGM3_HUMAN_contaminant	1	K.YPEGSDQER.Q	442	450	0	TGM3
2770	9.54	7406	709.849	709.849	2	2734	432067	m13387_APEX2_v1_01_TrypLysC_2MC_2Mods_TMT_IAA_20ppm_0.9Da	709.848	0.97	2.5	0.252	15/20	sp|O75808|CAN15_HUMAN	2	K.GSCQEEAGPVR.T	99	109	0	CAPN15
2777	9.56	7443	690.325	690.325	2	2755	432067	m13387_APEX2_v1_01_TrypLysC_2MC_2Mods_TMT_IAA_20ppm_0.9Da	690.325	0.41	2.554	0.419	13/16	sp|Q9ULV4-3|COR1C_HUMAN	4	K.DTICNQDER.I	506	514	0	CORO1C
2778	9.56	7450	405.233	405.233	3	2755	432067	m13387_APEX2_v1_01_TrypLysC_2MC_2Mods_TMT_IAA_20ppm_0.9Da	405.233	-0.95	2.244	0.26	16/32	sp|P46783|RS10_HUMAN	2	K.GLEGERPAR.L	108	116	1	RPS10
2779	9.56	7455	546.796	546.796	2	2755	432067	m13387_APEX2_v1_01_TrypLysC_2MC_2Mods_TMT_IAA_20ppm_0.9Da	546.796	-0.17	2.232	0.314	14/16	sp|Q32MZ4|LRRF1_HUMAN	2	K.STGDGTLGR.A	290	298	0	LRRFIP1
2798	9.61	7551	598.317	598.317	2	2776	432067	m13387_APEX2_v1_01_TrypLysC_2MC_2Mods_TMT_IAA_20ppm_0.9Da	598.317	0.03	1.712	0.29	10/12	sp|Q13085-4|ACACA_HUMAN	3	K.EEVDRYR.I	766	772	1	ACACA
2799	9.61	7558	497.578	497.578	3	2776	432067	m13387_APEX2_v1_01_TrypLysC_2MC_2Mods_TMT_IAA_20ppm_0.9Da	497.578	-0.16	2.917	0.301	30/44	sp|Q8N5M9|JAGN1_HUMAN	0	R.AAGTDGSDFQHR.E	9	20	0	JAGN1
2820	9.65	7665	726.324	726.324	2	2797	432067	m13387_APEX2_v1_01_TrypLysC_2MC_2Mods_TMT_IAA_20ppm_0.9Da	726.323	0.47	2.954	0.759	16/18	sp|P31689|DNJA1_HUMAN	1	K.GAVECCPNCR.G	145	154	0	DNAJA1
2831	9.67	7714	525.293	525.293	2	2797	432067	m13387_APEX2_v1_01_TrypLysC_2MC_2Mods_TMT_IAA_20ppm_0.9Da	525.293	0.17	2.139	0.131	10/12	sp|P46379-3|BAG6_HUMAN	15	K.TLDSQTR.T	23	29	0	BAG6
2836	9.69	7732	751.842	751.842	2	2797	432067	m13387_APEX2_v1_01_TrypLysC_2MC_2Mods_TMT_IAA_20ppm_0.9Da	751.841	0.68	1.493	0.303	13/14	sp|Q93008|USP9X_HUMAN	3	K.M*DDDEEM*K.N	1910	1917	0	USP9X
2841	9.7	7752	493.919	493.919	3	2818	432067	m13387_APEX2_v1_01_TrypLysC_2MC_2Mods_TMT_IAA_20ppm_0.9Da	493.919	0.26	1.995	0.394	16/36	sp|P30825|CTR1_HUMAN	1	K.VVDCSREETR.L	18	27	1	SLC7A1
2844	9.7	7766	591.825	591.825	2	2818	432067	m13387_APEX2_v1_01_TrypLysC_2MC_2Mods_TMT_IAA_20ppm_0.9Da	591.825	0.08	2.036	0.211	13/14	sp|P14618-2|KPYM_HUMAN	5	K.IENHEGVR.R	271	278	0	PKM
2847	9.7	7778	638.346	638.346	2	2818	432067	m13387_APEX2_v1_01_TrypLysC_2MC_2Mods_TMT_IAA_20ppm_0.9Da	638.346	0.09	2.196	0.384	14/16	sp|O95816|BAG2_HUMAN	1	K.TLQQNAESR.F	201	209	0	BAG2
2853	9.71	7804	742.863	742.863	2	2818	432067	m13387_APEX2_v1_01_TrypLysC_2MC_2Mods_TMT_IAA_20ppm_0.9Da	742.863	0.28	2.247	0.466	18/24	sp|Q9NVI7|ATD3A_HUMAN	3	K.AEGPGRGDEPSPS.-	622	634	1	ATAD3A
2862	9.74	7842	536.593	536.593	3	2839	432067	m13387_APEX2_v1_01_TrypLysC_2MC_2Mods_TMT_IAA_20ppm_0.9Da	536.593	0.02	3.695	0.503	24/40	sp|P63010-2|AP2B1_HUMAN	8	K.DDREAQSICER.V	233	243	1	AP2B1
2866	9.74	7862	609.818	609.818	2	2839	432067	m13387_APEX2_v1_01_TrypLysC_2MC_2Mods_TMT_IAA_20ppm_0.9Da	609.817	0.2	2.293	0.349	13/16	sp|Q01082|SPTB2_HUMAN	2	R.DTGNIGQER.V	1746	1754	0	SPTBN1
2867	9.74	7869	458.908	458.908	3	2839	432067	m13387_APEX2_v1_01_TrypLysC_2MC_2Mods_TMT_IAA_20ppm_0.9Da	458.908	-0.01	2.907	0.382	19/24	sp|P13645|K1C10_HUMAN_contaminant	19	K.NHEEEMK.D	286	292	0	KRT10
2873	9.75	7897	563.289	563.289	3	2839	432067	m13387_APEX2_v1_01_TrypLysC_2MC_2Mods_TMT_IAA_20ppm_0.9Da	563.289	-0.02	4.315	0.454	29/40	sp|P46821|MAP1B_HUMAN	0	K.HSPTEDEESAK.A	969	979	0	MAP1B
2883	9.77	7941	527.262	527.262	2	2860	432067	m13387_APEX2_v1_01_TrypLysC_2MC_2Mods_TMT_IAA_20ppm_0.9Da	527.262	0.23	1.553	0.244	10/12	sp|Q14204|DYHC1_HUMAN	0	K.QDGDSFR.M	684	690	0	DYNC1H1
2884	9.77	7947	578.942	578.942	3	2860	432067	m13387_APEX2_v1_01_TrypLysC_2MC_2Mods_TMT_IAA_20ppm_0.9Da	578.942	0.21	2.607	0.532	28/52	sp|Q14847-2|LASP1_HUMAN	3	R.MGPSGGEGM*EPERR.D	131	144	1	LASP1
2888	9.77	7967	715.384	715.384	2	2860	432067	m13387_APEX2_v1_01_TrypLysC_2MC_2Mods_TMT_IAA_20ppm_0.9Da	715.383	0.72	2.807	0.42	15/20	sp|Q9BUT9|F195A_HUMAN	2	R.TGPTQQQVEGR.L	17	27	0	FAM195A
2889	9.77	7973	697.871	697.871	2	2860	432067	m13387_APEX2_v1_01_TrypLysC_2MC_2Mods_TMT_IAA_20ppm_0.9Da	697.871	-0.14	1.96	0.287	11/16	sp|Q5JSZ5|PRC2B_HUMAN	2	R.AGEQGEAM*K.Q	1522	1530	0	PRRC2B
2892	9.78	7986	822.429	822.429	2	2860	432067	m13387_APEX2_v1_01_TrypLysC_2MC_2Mods_TMT_IAA_20ppm_0.9Da	822.428	0.69	2.656	0.264	17/24	sp|P13645|K1C10_HUMAN_contaminant	1	K.SSSSGSVGESSSK.G	568	580	0	KRT10
2909	9.81	8064	583.297	583.298	3	2881	432067	m13387_APEX2_v1_01_TrypLysC_2MC_2Mods_TMT_IAA_20ppm_0.9Da	583.297	0.41	3.91	0.571	28/52	sp|P78318|IGBP1_HUMAN	0	K.SAVESGQADDERVR.E	177	190	1	IGBP1
2923	9.83	8134	713.691	713.691	3	2900	432067	m13387_APEX2_v1_01_TrypLysC_2MC_2Mods_TMT_IAA_20ppm_0.9Da	713.69	0.89	3.973	0.509	33/64	sp|P23588|IF4B_HUMAN	2	R.SQSSDTEQQSPTSGGGK.V	495	511	0	EIF4B
2927	9.84	8154	731.402	731.402	2	2900	432067	m13387_APEX2_v1_01_TrypLysC_2MC_2Mods_TMT_IAA_20ppm_0.9Da	731.401	1.08	2.931	0.471	14/16	sp|P20810-6|ICAL_HUMAN	21	R.SAEQQPSEK.S	170	178	0	CAST
2932	9.85	8181	545.943	545.942	3	2900	432067	m13387_APEX2_v1_01_TrypLysC_2MC_2Mods_TMT_IAA_20ppm_0.9Da	545.943	-0.09	3.251	0.393	23/44	sp|Q86UP2|KTN1_HUMAN	2	K.QTEDSLASERDR.L	618	629	1	KTN1
2957	9.9	8310	498.788	498.788	2	2921	432067	m13387_APEX2_v1_01_TrypLysC_2MC_2Mods_TMT_IAA_20ppm_0.9Da	498.787	0.24	1.628	0.111	9/12	sp|Q9UHD8|SEPT9_HUMAN	6	K.TPEPAPR.R	142	148	0	SEPT9
2964	9.91	8343	595.322	595.323	2	2942	432067	m13387_APEX2_v1_01_TrypLysC_2MC_2Mods_TMT_IAA_20ppm_0.9Da	595.322	-0.13	2.921	0.345	14/14	sp|P67775|PP2AA_HUMAN	3	K.ESNVQEVR.C	42	49	0	PPP2CA
2969	9.92	8367	784.394	784.729	3	2942	432067	m13387_APEX2_v1_01_TrypLysC_2MC_2Mods_TMT_IAA_20ppm_0.9Da	784.394	0.26	4.493	0.647	34/64	sp|P35749-2|MYH11_HUMAN	5	K.ERNTDQASM*PDNTAAQK.V	371	387	1	MYH11
2979	9.94	8419	529.608	530.276	3	2942	432067	m13387_APEX2_v1_01_TrypLysC_2MC_2Mods_TMT_IAA_20ppm_0.9Da	529.608	-0.07	2.406	0.291	25/48	sp|P46939-2|UTRO_HUMAN	1	K.QQAAQGDDAGLQR.Q	1047	1059	0	UTRN
2985	9.95	8448	539.29	539.29	2	2963	432067	m13387_APEX2_v1_01_TrypLysC_2MC_2Mods_TMT_IAA_20ppm_0.9Da	539.29	-0.3	2.156	0.218	12/12	sp|P05783|K1C18_HUMAN_contaminant	2	R.SLETENR.R	100	106	0	KRT18
2987	9.95	8460	743.895	743.894	2	2963	432067	m13387_APEX2_v1_01_TrypLysC_2MC_2Mods_TMT_IAA_20ppm_0.9Da	743.894	0.72	3.685	0.576	21/24	sp|P27708|PYR1_HUMAN	1	K.EATAGNPGGQTVR.E	359	371	0	CAD
2989	9.95	8472	647.817	647.817	2	2963	432067	m13387_APEX2_v1_01_TrypLysC_2MC_2Mods_TMT_IAA_20ppm_0.9Da	647.817	1.1	1.429	0.295	10/18	sp|P98179|RBM3_HUMAN	0	R.AM*NGESLDGR.Q	66	75	0	RBM3
2995	9.96	8504	515.795	515.795	2	2963	432067	m13387_APEX2_v1_01_TrypLysC_2MC_2Mods_TMT_IAA_20ppm_0.9Da	515.796	-0.49	2.079	0.259	10/12	sp|P35579|MYH9_HUMAN	1	K.QLAAENR.L	861	867	0	MYH9
3006	9.98	8559	589.322	589.323	2	2984	432067	m13387_APEX2_v1_01_TrypLysC_2MC_2Mods_TMT_IAA_20ppm_0.9Da	589.322	-0.17	2.541	0.333	13/16	sp|P78527|PRKDC_HUMAN	2	R.TQEGSLSAR.W	2620	2628	0	PRKDC
3007	9.98	8566	424.24	424.24	3	2984	432067	m13387_APEX2_v1_01_TrypLysC_2MC_2Mods_TMT_IAA_20ppm_0.9Da	424.24	-0.89	2.174	0.284	16/32	sp|P23588|IF4B_HUMAN	8	R.AAREPNIDR.S	79	87	1	EIF4B
3009	9.99	8576	530.595	530.596	3	2984	432067	m13387_APEX2_v1_01_TrypLysC_2MC_2Mods_TMT_IAA_20ppm_0.9Da	530.595	-0.34	3.66	0.51	29/52	sp|P55884-2|EIF3B_HUMAN	2	R.AQAVSEDAGGNEGR.A	121	134	0	EIF3B
3010	9.99	8580	612.808	612.808	2	2984	432067	m13387_APEX2_v1_01_TrypLysC_2MC_2Mods_TMT_IAA_20ppm_0.9Da	612.808	-0.44	1.6	0.515	13/14	sp|P05787|K2C8_HUMAN_contaminant	3	K.TEISEM*NR.N	305	312	0	KRT8
3013	9.99	8595	688.346	688.347	3	2984	432067	m13387_APEX2_v1_01_TrypLysC_2MC_2Mods_TMT_IAA_20ppm_0.9Da	688.346	0.26	2.732	0.405	22/56	sp|P41227|NAA10_HUMAN	1	K.GNSPPSSGEACREEK.G	184	198	1	NAA10
3029	10.02	8665	543.951	543.951	3	3005	432067	m13387_APEX2_v1_01_TrypLysC_2MC_2Mods_TMT_IAA_20ppm_0.9Da	543.951	-0.45	3.03	0.482	20/44	sp|Q8N357|S35F6_HUMAN	1	R.GRPLAEESEQER.L	347	358	1	SLC35F6
3031	10.02	8675	641.851	641.851	2	3005	432067	m13387_APEX2_v1_01_TrypLysC_2MC_2Mods_TMT_IAA_20ppm_0.9Da	641.851	-0.05	2.279	0.259	16/20	sp|Q7Z6Z7|HUWE1_HUMAN	3	K.ADGTATAPPPR.S	707	717	0	HUWE1
3032	10.02	8681	699.862	699.863	2	3005	432067	m13387_APEX2_v1_01_TrypLysC_2MC_2Mods_TMT_IAA_20ppm_0.9Da	699.862	-0.48	2.295	0.492	19/22	sp|P11274|BCR_HUMAN	2	R.AAQAPDGASEPR.A	80	91	0	BCR
3035	10.03	8692	646.827	646.827	2	3005	432067	m13387_APEX2_v1_01_TrypLysC_2MC_2Mods_TMT_IAA_20ppm_0.9Da	646.827	-0.14	1.366	0.188	13/16	sp|P31948|STIP1_HUMAN	4	K.EGLQNM*EAR.L	110	118	0	STIP1
3039	10.03	8712	583.787	583.787	2	3005	432067	m13387_APEX2_v1_01_TrypLysC_2MC_2Mods_TMT_IAA_20ppm_0.9Da	583.787	-0.21	1.201	0.082	13/14	sp|P52907|CAZA1_HUMAN	0	R.ESCDSALR.A	122	129	0	CAPZA1
3048	10.05	8748	508.787	508.787	2	3026	432067	m13387_APEX2_v1_01_TrypLysC_2MC_2Mods_TMT_IAA_20ppm_0.9Da	508.788	-0.92	1.965	0.321	11/12	sp|Q9Y6I3-1|EPN1_HUMAN	9	K.DQGVNVR.E	229	235	0	EPN1
3053	10.05	8773	559.311	559.311	2	3026	432067	m13387_APEX2_v1_01_TrypLysC_2MC_2Mods_TMT_IAA_20ppm_0.9Da	559.312	-0.94	1.713	0.217	13/14	sp|P15924|DESP_HUMAN_contaminant	1	K.QALEASNR.I	1790	1797	0	DSP
3056	10.06	8788	551.314	551.313	2	3026	432067	m13387_APEX2_v1_01_TrypLysC_2MC_2Mods_TMT_IAA_20ppm_0.9Da	551.314	-1.33	2.038	0.009	13/14	sp|Q6P2E9|EDC4_HUMAN	1	R.ALAEGQQR.G	1008	1015	0	EDC4
3059	10.06	8805	632.346	632.345	2	3026	432067	m13387_APEX2_v1_01_TrypLysC_2MC_2Mods_TMT_IAA_20ppm_0.9Da	632.345	0.46	1.665	0.154	11/12	sp|Q7Z6E9|RBBP6_HUMAN	2	K.ESEPSEK.I	1366	1372	0	RBBP6
3070	10.08	8857	467.926	467.926	3	3047	432067	m13387_APEX2_v1_01_TrypLysC_2MC_2Mods_TMT_IAA_20ppm_0.9Da	467.926	-0.61	3.833	0.194	23/32	sp|Q9NZM3|ITSN2_HUMAN	4	K.NREQEEIVR.L	475	483	1	ITSN2
3080	10.09	8910	570.814	570.814	2	3047	432067	m13387_APEX2_v1_01_TrypLysC_2MC_2Mods_TMT_IAA_20ppm_0.9Da	570.814	-0.53	1.596	0.41	13/16	sp|Q8N3F8|MILK1_HUMAN	0	K.PSEGTPAPR.K	358	366	0	MICALL1
3090	10.11	8959	699.812	699.811	2	3068	432067	m13387_APEX2_v1_01_TrypLysC_2MC_2Mods_TMT_IAA_20ppm_0.9Da	699.812	0.29	1.55	0.416	12/16	sp|Q00610|CLH1_HUMAN	1	R.ESNCYDPER.V	750	758	0	CLTC
3091	10.11	8964	594.644	594.644	3	3068	432067	m13387_APEX2_v1_01_TrypLysC_2MC_2Mods_TMT_IAA_20ppm_0.9Da	594.644	-0.08	3.279	0.521	30/48	sp|O14737|PDCD5_HUMAN	2	K.HGDPGDAAQQEAK.H	21	33	0	PDCD5
3096	10.12	8991	558.63	558.63	3	3068	432067	m13387_APEX2_v1_01_TrypLysC_2MC_2Mods_TMT_IAA_20ppm_0.9Da	558.63	-0.42	3.868	0.501	20/44	sp|Q15149|PLEC_HUMAN	8	R.LRAETEQGEQQR.Q	1855	1866	1	PLEC
3101	10.12	9020	682.313	682.313	2	3068	432067	m13387_APEX2_v1_01_TrypLysC_2MC_2Mods_TMT_IAA_20ppm_0.9Da	682.313	-0.32	2.703	0.455	13/16	sp|Q9UPQ9|TNR6B_HUMAN	2	K.NDSWDNNNR.S	470	478	0	TNRC6B
3112	10.14	9075	614.648	614.982	3	3089	432067	m13387_APEX2_v1_01_TrypLysC_2MC_2Mods_TMT_IAA_20ppm_0.9Da	614.648	0.26	4.235	0.498	32/56	sp|P16989|YBOX3_HUMAN	2	K.ENQQATSGPNQPSVR.R	312	326	0	YBX3
3114	10.14	9086	421.24	421.24	3	3089	432067	m13387_APEX2_v1_01_TrypLysC_2MC_2Mods_TMT_IAA_20ppm_0.9Da	421.24	-1.04	3.207	0.287	23/32	sp|Q08378|GOGA3_HUMAN	2	K.RTAEAELSR.L	895	903	1	GOLGA3
3116	10.14	9097	606.83	606.831	2	3089	432067	m13387_APEX2_v1_01_TrypLysC_2MC_2Mods_TMT_IAA_20ppm_0.9Da	606.83	0.02	2.284	0.298	14/16	sp|O14936|CSKP_HUMAN	9	R.NPPSDAVQR.A	400	408	0	CASK
3135	10.17	9195	552.814	552.814	2	3110	432067	m13387_APEX2_v1_01_TrypLysC_2MC_2Mods_TMT_IAA_20ppm_0.9Da	552.814	0.16	1.611	0.065	10/14	##sp|Q9UGK8|SRGEF_HUMAN	9	K.SNELGTVR.S	247	254	0	##SERGEF
3139	10.18	9219	745.71	746.044	3	3110	432067	m13387_APEX2_v1_01_TrypLysC_2MC_2Mods_TMT_IAA_20ppm_0.9Da	745.71	0.58	3.814	0.553	27/64	sp|P46013|KI67_HUMAN	1	R.TSGETTQTHTEPTGDSK.S	2504	2520	0	MKI67
3142	10.18	9232	653.338	653.672	3	3110	432067	m13387_APEX2_v1_01_TrypLysC_2MC_2Mods_TMT_IAA_20ppm_0.9Da	653.337	0.16	2.55	0.389	21/52	sp|P53621-2|COPA_HUMAN	1	K.DADSQNPDAPEGKR.S	399	412	1	COPA
3154	10.2	9293	425.24	425.24	3	3131	432067	m13387_APEX2_v1_01_TrypLysC_2MC_2Mods_TMT_IAA_20ppm_0.9Da	425.24	-0.31	2.418	0.228	18/32	sp|O15371|EIF3D_HUMAN	3	K.PRDSSVEVR.S	157	165	1	EIF3D
3158	10.21	9315	596.795	596.795	2	3131	432067	m13387_APEX2_v1_01_TrypLysC_2MC_2Mods_TMT_IAA_20ppm_0.9Da	596.795	0.28	1.611	0.148	11/14	sp|Q13085-4|ACACA_HUMAN	3	K.ENDPSVM*R.S	785	792	0	ACACA
3161	10.21	9331	574.308	574.308	2	3131	432067	m13387_APEX2_v1_01_TrypLysC_2MC_2Mods_TMT_IAA_20ppm_0.9Da	574.308	-1.08	2.008	0.258	13/14	sp|Q9HAV4|XPO5_HUMAN	0	R.AQQGEVMR.L	441	448	0	XPO5
3163	10.22	9342	681.365	681.365	2	3131	432067	m13387_APEX2_v1_01_TrypLysC_2MC_2Mods_TMT_IAA_20ppm_0.9Da	681.365	0.46	2.65	0.248	15/16	sp|O60566-3|BUB1B_HUMAN	2	K.EIQTTQQER.T	469	477	0	BUB1B
3177	10.24	9415	695.86	695.86	2	3152	432067	m13387_APEX2_v1_01_TrypLysC_2MC_2Mods_TMT_IAA_20ppm_0.9Da	695.86	0.43	3.554	0.451	17/18	sp|Q9UBC2-2|EP15R_HUMAN	5	K.STQDEINQAR.S	535	544	0	EPS15L1
3184	10.25	9452	638.838	638.838	2	3152	432067	m13387_APEX2_v1_01_TrypLysC_2MC_2Mods_TMT_IAA_20ppm_0.9Da	638.838	0.06	2.692	0.402	15/16	sp|Q9P2E9|RRBP1_HUMAN	3	R.AENSQLTER.I	948	956	0	RRBP1
3187	10.25	9469	622.817	622.817	2	3152	432067	m13387_APEX2_v1_01_TrypLysC_2MC_2Mods_TMT_IAA_20ppm_0.9Da	622.816	0.67	1.447	0.109	11/14	sp|P13647|K2C5_HUMAN_contaminant	2	K.HEISEMNR.M	384	391	0	KRT5
3195	10.26	9508	594.83	594.83	2	3173	432067	m13387_APEX2_v1_01_TrypLysC_2MC_2Mods_TMT_IAA_20ppm_0.9Da	594.83	0.06	2.59	0.409	15/16	sp|Q04323-2|UBXN1_HUMAN	3	R.QGQELSAAR.Q	127	135	0	UBXN1
3201	10.27	9542	692.3	692.3	3	3173	432067	m13387_APEX2_v1_01_TrypLysC_2MC_2Mods_TMT_IAA_20ppm_0.9Da	692.3	0.37	5.112	0.798	32/68	sp|Q05086|UBE3A_HUMAN	2	K.AACSAAAM*EEDSEASSSR.I	196	213	0	UBE3A
3217	10.3	9623	434.232	434.231	3	3194	432067	m13387_APEX2_v1_01_TrypLysC_2MC_2Mods_TMT_IAA_20ppm_0.9Da	434.232	-0.52	1.99	0.516	17/32	sp|Q14152|EIF3A_HUMAN	1	R.NADDDRIPR.R	1122	1130	1	EIF3A
3237	10.34	9725	596.795	596.795	2	3215	432067	m13387_APEX2_v1_01_TrypLysC_2MC_2Mods_TMT_IAA_20ppm_0.9Da	596.795	0.4	2.323	0.517	15/16	sp|P07900-2|HS90A_HUMAN	1	R.TDTGEPMGR.G	296	304	0	HSP90AA1
3240	10.34	9742	617.335	617.335	2	3215	432067	m13387_APEX2_v1_01_TrypLysC_2MC_2Mods_TMT_IAA_20ppm_0.9Da	617.335	-0.24	2.615	0.141	13/14	sp|Q8N1N4|K2C78_HUMAN_contaminant	1	R.TQETQEIR.T	109	116	0	KRT78
3244	10.35	9763	611.283	611.283	2	3215	432067	m13387_APEX2_v1_01_TrypLysC_2MC_2Mods_TMT_IAA_20ppm_0.9Da	611.283	0.39	2.658	0.664	14/14	sp|P38159|RBMX_HUMAN	4	R.YDDYSSSR.D	310	317	0	RBMX
3248	10.35	9785	647.852	647.852	2	3215	432067	m13387_APEX2_v1_01_TrypLysC_2MC_2Mods_TMT_IAA_20ppm_0.9Da	647.851	0.46	2.271	0.469	17/20	sp|Q7Z2K6|ERMP1_HUMAN	1	R.EGAAAAPPPER.E	21	31	0	ERMP1
3262	10.38	9858	673.833	673.832	2	3236	432067	m13387_APEX2_v1_01_TrypLysC_2MC_2Mods_TMT_IAA_20ppm_0.9Da	673.832	0.74	2.605	0.541	13/18	sp|Q7Z6Z7|HUWE1_HUMAN	4	K.TPTEAPADCR.A	11	20	0	HUWE1
3267	10.38	9884	799.341	799.341	2	3236	432067	m13387_APEX2_v1_01_TrypLysC_2MC_2Mods_TMT_IAA_20ppm_0.9Da	799.34	1.42	3.317	0.756	20/22	sp|Q9NRX4|PHP14_HUMAN	1	K.QGCDCECLGGGR.I	67	78	0	PHPT1
3279	10.41	9946	424.225	424.225	3	3257	432067	m13387_APEX2_v1_01_TrypLysC_2MC_2Mods_TMT_IAA_20ppm_0.9Da	424.224	0.45	2.204	0.383	16/32	sp|O00763|ACACB_HUMAN	4	K.EGVEVTDHR.F	1531	1539	0	ACACB
3283	10.41	9968	588.333	588.333	2	3257	432067	m13387_APEX2_v1_01_TrypLysC_2MC_2Mods_TMT_IAA_20ppm_0.9Da	588.333	0.58	2.414	0.288	14/14	sp|Q9P2E9|RRBP1_HUMAN	3	K.TTQEQLAR.E	1376	1383	0	RRBP1
3286	10.42	9983	601.323	601.323	2	3257	432067	m13387_APEX2_v1_01_TrypLysC_2MC_2Mods_TMT_IAA_20ppm_0.9Da	601.322	0.57	2.372	0.358	14/14	sp|Q13148|TADBP_HUMAN	4	K.QSQDEPLR.S	182	189	0	TARDBP
3291	10.42	10010	845.348	845.349	2	3257	432067	m13387_APEX2_v1_01_TrypLysC_2MC_2Mods_TMT_IAA_20ppm_0.9Da	845.347	1.36	2.179	0.967	16/20	sp|P21333|FLNA_HUMAN	3	K.M*DCQECPEGYR.V	2474	2484	0	FLNA
3293	10.43	10021	797.044	797.044	3	3257	432067	m13387_APEX2_v1_01_TrypLysC_2MC_2Mods_TMT_IAA_20ppm_0.9Da	797.042	1.97	3.582	0.418	24/64	sp|Q5VT06|CE350_HUMAN	0	K.RQTDSSSSDMQACSQDK.A	954	970	1	CEP350
3301	10.45	10060	450.888	450.888	3	3278	432067	m13387_APEX2_v1_01_TrypLysC_2MC_2Mods_TMT_IAA_20ppm_0.9Da	450.888	0.14	3.741	0.674	21/32	sp|Q7Z739|YTHD3_HUMAN	6	K.SYSEDDIHR.S	423	431	0	YTHDF3
3307	10.46	10093	479.78	479.78	2	3278	432067	m13387_APEX2_v1_01_TrypLysC_2MC_2Mods_TMT_IAA_20ppm_0.9Da	479.78	0.05	2.012	0.199	12/12	sp|P23588|IF4B_HUMAN	3	K.PVDTAAR.E	366	372	0	EIF4B
3313	10.47	10124	829.377	829.376	2	3278	432067	m13387_APEX2_v1_01_TrypLysC_2MC_2Mods_TMT_IAA_20ppm_0.9Da	829.376	1.47	1.84	0.61	18/26	sp|P31942|HNRH3_HUMAN	4	R.DGM*DNQGGYGSVGR.M	288	301	0	HNRNPH3
3314	10.47	10130	650.35	650.35	3	3278	432067	m13387_APEX2_v1_01_TrypLysC_2MC_2Mods_TMT_IAA_20ppm_0.9Da	650.35	0.98	3.244	0.517	22/52	sp|Q12774|ARHG5_HUMAN	2	K.RTQPGSSEEAEATK.A	1330	1343	1	ARHGEF5
3321	10.48	10164	471.242	471.243	3	3299	432067	m13387_APEX2_v1_01_TrypLysC_2MC_2Mods_TMT_IAA_20ppm_0.9Da	471.242	0.04	2.229	0.446	18/40	sp|O00571|DDX3X_HUMAN	3	R.GRSDYDGIGSR.G	100	110	1	DDX3X
3325	10.49	10189	563.273	563.273	2	3299	432067	m13387_APEX2_v1_01_TrypLysC_2MC_2Mods_TMT_IAA_20ppm_0.9Da	563.272	0.59	1.512	0.312	11/12	sp|Q8WWM7-3|ATX2L_HUMAN	10	K.DNSEEFR.Q	284	290	0	ATXN2L
3327	10.49	10198	446.56	446.56	3	3299	432067	m13387_APEX2_v1_01_TrypLysC_2MC_2Mods_TMT_IAA_20ppm_0.9Da	446.56	0.51	2.694	0.4	21/32	sp|O00763|ACACB_HUMAN	4	R.ARDEFAEDR.I	1479	1487	1	ACACB
3330	10.49	10214	559.576	559.576	3	3299	432067	m13387_APEX2_v1_01_TrypLysC_2MC_2Mods_TMT_IAA_20ppm_0.9Da	559.576	0.1	2.63	0.796	24/44	sp|Q12986|NFX1_HUMAN	2	K.LCHEGDCGPCSR.T	644	655	0	NFX1
3344	10.51	10285	492.258	492.258	3	3320	432067	m13387_APEX2_v1_01_TrypLysC_2MC_2Mods_TMT_IAA_20ppm_0.9Da	492.258	0.01	3.237	0.459	27/44	sp|Q8ND04-2|SMG8_HUMAN	2	R.HQDPGDPGPGIR.T	82	93	0	SMG8
3346	10.52	10296	664.006	664.341	3	3320	432067	m13387_APEX2_v1_01_TrypLysC_2MC_2Mods_TMT_IAA_20ppm_0.9Da	664.006	0.52	2.523	0.359	27/60	sp|Q9Y2H6|FND3A_HUMAN	1	R.TEPPASTNRDTVESTR.T	1148	1163	1	FNDC3A
3353	10.53	10334	731.384	731.384	2	3320	432067	m13387_APEX2_v1_01_TrypLysC_2MC_2Mods_TMT_IAA_20ppm_0.9Da	731.383	0.98	1.532	0.267	12/18	sp|Q7Z6E9|RBBP6_HUMAN	2	K.ESENAPGDGK.G	920	929	0	RBBP6
3363	10.54	10384	585.309	585.31	2	3341	432067	m13387_APEX2_v1_01_TrypLysC_2MC_2Mods_TMT_IAA_20ppm_0.9Da	585.309	0.37	1.762	0.251	12/16	sp|Q6PKG0|LARP1_HUMAN	0	K.GEPGPNDVR.G	37	45	0	LARP1
3364	10.55	10391	614.62	614.621	3	3341	432067	m13387_APEX2_v1_01_TrypLysC_2MC_2Mods_TMT_IAA_20ppm_0.9Da	614.62	0.29	3.409	0.463	24/56	sp|P48634|PRC2A_HUMAN	3	R.ERSDSGGSSSEPFDR.H	757	771	1	PRRC2A
3368	10.55	10411	712.854	712.855	2	3341	432067	m13387_APEX2_v1_01_TrypLysC_2MC_2Mods_TMT_IAA_20ppm_0.9Da	712.854	1.08	3.438	0.537	18/22	sp|A7E2V4-2|ZSWM8_HUMAN	9	R.EGATSCSASGIR.A	1436	1447	0	ZSWIM8
3369	10.55	10416	604.811	604.811	2	3341	432067	m13387_APEX2_v1_01_TrypLysC_2MC_2Mods_TMT_IAA_20ppm_0.9Da	604.811	0.67	1.281	0.083	13/14	sp|P26639-2|SYTC_HUMAN	3	K.ADM*ETLQR.I	322	329	0	TARS
3388	10.58	10517	523.601	523.601	3	3362	432067	m13387_APEX2_v1_01_TrypLysC_2MC_2Mods_TMT_IAA_20ppm_0.9Da	523.6	0.29	2.498	0.478	27/48	sp|Q7L576|CYFP1_HUMAN	2	K.SGDGEGTPVEHVR.C	1228	1240	0	CYFIP1
3389	10.58	10524	558.538	558.789	4	3362	432067	m13387_APEX2_v1_01_TrypLysC_2MC_2Mods_TMT_IAA_20ppm_0.9Da	558.538	0.18	3.333	0.428	33/90	sp|P78559-2|MAP1A_HUMAN	3	K.AEGEREEEGRAEAPDK.S	1912	1927	2	MAP1A
3391	10.59	10534	572.812	572.812	2	3362	432067	m13387_APEX2_v1_01_TrypLysC_2MC_2Mods_TMT_IAA_20ppm_0.9Da	572.812	0.06	2.853	0.332	15/16	sp|Q14160-3|SCRIB_HUMAN	3	R.VSEEGPAAR.A	763	771	0	SCRIB
3405	10.61	10603	593.988	593.988	3	3383	432067	m13387_APEX2_v1_01_TrypLysC_2MC_2Mods_TMT_IAA_20ppm_0.9Da	593.988	0.06	2.571	0.376	20/40	sp|Q14789-2|GOGB1_HUMAN	3	R.NTVETEREESK.I	313	323	1	GOLGB1
3407	10.61	10615	674.33	674.33	3	3383	432067	m13387_APEX2_v1_01_TrypLysC_2MC_2Mods_TMT_IAA_20ppm_0.9Da	674.329	0.96	3.494	0.658	29/72	sp|O75122|CLAP2_HUMAN	7	K.RAQTGSGGADPTTDVSGQS.-	1276	1294	1	CLASP2
3408	10.61	10621	690.344	690.343	2	3383	432067	m13387_APEX2_v1_01_TrypLysC_2MC_2Mods_TMT_IAA_20ppm_0.9Da	690.343	1.02	2.331	0.403	13/16	sp|Q14152|EIF3A_HUMAN	1	K.NLTQDEM*QR.M	309	317	0	EIF3A
3416	10.62	10664	703.823	703.823	2	3383	432067	m13387_APEX2_v1_01_TrypLysC_2MC_2Mods_TMT_IAA_20ppm_0.9Da	703.823	0.54	3.357	0.513	16/18	sp|P38159|RBMX_HUMAN	4	R.DSYESYGNSR.S	283	292	0	RBMX
3427	10.64	10719	554.302	554.302	3	3404	432067	m13387_APEX2_v1_01_TrypLysC_2MC_2Mods_TMT_IAA_20ppm_0.9Da	554.302	0.41	3.321	0.361	25/36	sp|P18206|VINC_HUMAN	2	K.REVENSEDPK.F	769	778	1	VCL
3430	10.64	10736	745.883	745.883	2	3404	432067	m13387_APEX2_v1_01_TrypLysC_2MC_2Mods_TMT_IAA_20ppm_0.9Da	745.883	0.89	3.393	0.504	17/18	sp|P15924|DESP_HUMAN_contaminant	2	K.NQCTQVVQER.E	1803	1812	0	DSP
3434	10.65	10757	501.93	501.93	3	3404	432067	m13387_APEX2_v1_01_TrypLysC_2MC_2Mods_TMT_IAA_20ppm_0.9Da	501.93	0.22	3.955	0.507	26/36	sp|Q93008|USP9X_HUMAN	4	R.YSHVQEVQER.L	648	657	0	USP9X
3457	10.68	10878	574.809	574.809	2	3425	432067	m13387_APEX2_v1_01_TrypLysC_2MC_2Mods_TMT_IAA_20ppm_0.9Da	574.809	0.14	1.772	0.179	13/16	sp|P33992|MCM5_HUMAN	1	K.SDASPSSIR.S	130	138	0	MCM5
3460	10.69	10893	789.9	789.9	2	3425	432067	m13387_APEX2_v1_01_TrypLysC_2MC_2Mods_TMT_IAA_20ppm_0.9Da	789.9	0.97	2.006	0.379	13/24	sp|Q5JTV8|TOIP1_HUMAN	3	K.SELGNQSPSTSSR.Q	309	321	0	TOR1AIP1
3463	10.69	10908	699.83	699.829	2	3425	432067	m13387_APEX2_v1_01_TrypLysC_2MC_2Mods_TMT_IAA_20ppm_0.9Da	699.83	0.7	2.287	0.374	10/18	sp|P98170|XIAP_HUMAN	0	R.NPSM*ADYEAR.I	259	268	0	XIAP
3469	10.7	10940	461.294	461.294	3	3446	432067	m13387_APEX2_v1_01_TrypLysC_2MC_2Mods_TMT_IAA_20ppm_0.9Da	461.294	-0.29	2.649	0.433	19/28	sp|P84098|RL19_HUMAN	3	R.KPVTVHSR.A	53	60	1	RPL19
3473	10.71	10960	607.955	608.289	3	3446	432067	m13387_APEX2_v1_01_TrypLysC_2MC_2Mods_TMT_IAA_20ppm_0.9Da	607.955	-1.16	3.543	0.283	21/40	sp|P21266|GSTM3_HUMAN	0	K.HNMCGETEEEK.I	88	98	0	GSTM3
3489	10.73	11044	527.616	527.616	3	3467	432067	m13387_APEX2_v1_01_TrypLysC_2MC_2Mods_TMT_IAA_20ppm_0.9Da	527.616	0.28	3.543	0.448	30/44	sp|Q15154|PCM1_HUMAN	7	R.DSQPPAVPDNRR.Q	355	366	1	PCM1
3494	10.73	11071	827.931	827.931	2	3467	432067	m13387_APEX2_v1_01_TrypLysC_2MC_2Mods_TMT_IAA_20ppm_0.9Da	827.93	0.84	3.209	0.432	18/20	sp|P07910|HNRPC_HUMAN	9	K.SEEEQSSSSVK.K	233	243	0	HNRNPC
3495	10.74	11076	569.619	569.619	3	3467	432067	m13387_APEX2_v1_01_TrypLysC_2MC_2Mods_TMT_IAA_20ppm_0.9Da	569.619	0.69	3.153	0.314	19/40	sp|P46013|KI67_HUMAN	1	R.GHTEESMTNDK.T	1599	1609	0	MKI67
3510	10.76	11153	582.299	582.299	2	3488	432067	m13387_APEX2_v1_01_TrypLysC_2MC_2Mods_TMT_IAA_20ppm_0.9Da	582.298	0.93	2.884	0.45	13/14	sp|Q13085-4|ACACA_HUMAN	5	K.SPEYPEGR.D	1705	1712	0	ACACA
3514	10.77	11176	775.384	775.384	2	3488	432067	m13387_APEX2_v1_01_TrypLysC_2MC_2Mods_TMT_IAA_20ppm_0.9Da	775.383	1.67	3.421	0.565	19/20	sp|Q15154|PCM1_HUMAN	4	R.TVNSNCEINNR.S	577	587	0	PCM1
3515	10.77	11181	596.795	596.795	2	3488	432067	m13387_APEX2_v1_01_TrypLysC_2MC_2Mods_TMT_IAA_20ppm_0.9Da	596.795	0.09	1.66	0.302	10/14	sp|Q13085-4|ACACA_HUMAN	3	K.ENDPSVM*R.S	785	792	0	ACACA
3539	10.8	11306	492.612	492.612	3	3509	432067	m13387_APEX2_v1_01_TrypLysC_2MC_2Mods_TMT_IAA_20ppm_0.9Da	492.612	0.61	2.459	0.157	18/28	sp|Q92973|TNPO1_HUMAN	5	R.NIRDNEEK.D	811	818	1	TNPO1
3543	10.81	11327	521.597	521.597	3	3509	432067	m13387_APEX2_v1_01_TrypLysC_2MC_2Mods_TMT_IAA_20ppm_0.9Da	521.597	0.7	2.459	0.621	18/44	sp|Q15436|SC23A_HUMAN	3	R.YIDTEHGGSQAR.F	705	716	0	SEC23A
3552	10.82	11371	605.971	606.305	3	3530	432067	m13387_APEX2_v1_01_TrypLysC_2MC_2Mods_TMT_IAA_20ppm_0.9Da	605.97	1.34	3.253	0.432	22/44	sp|Q9Y6A5|TACC3_HUMAN	1	K.AETPHGAEEECK.A	214	225	0	TACC3
3556	10.83	11393	650.347	650.348	2	3530	432067	m13387_APEX2_v1_01_TrypLysC_2MC_2Mods_TMT_IAA_20ppm_0.9Da	650.346	1.46	3.022	0.474	17/18	sp|O15027-5|SC16A_HUMAN	5	K.DAQGQPGLER.A	869	878	0	SEC16A
3558	10.83	11403	725.374	725.375	2	3530	432067	m13387_APEX2_v1_01_TrypLysC_2MC_2Mods_TMT_IAA_20ppm_0.9Da	725.373	1.68	2.975	0.172	15/18	sp|P15924|DESP_HUMAN_contaminant	2	R.ETQSQLETER.S	1923	1932	0	DSP
3559	10.83	11409	910.42	910.754	3	3530	432067	m13387_APEX2_v1_01_TrypLysC_2MC_2Mods_TMT_IAA_20ppm_0.9Da	910.418	2.08	7.224	0.767	38/84	sp|Q9UPQ9|TNR6B_HUMAN	1	K.DTESSSENTTDNNSASNPGSEK.S	207	228	0	TNRC6B
3562	10.84	11425	729.681	729.681	3	3530	432067	m13387_APEX2_v1_01_TrypLysC_2MC_2Mods_TMT_IAA_20ppm_0.9Da	729.679	2.36	3.803	0.706	32/68	sp|Q5JSZ5|PRC2B_HUMAN	1	R.NSSTGDGAPSSACTSDSK.D	234	251	0	PRRC2B
3566	10.84	11445	586.975	586.975	3	3530	432067	m13387_APEX2_v1_01_TrypLysC_2MC_2Mods_TMT_IAA_20ppm_0.9Da	586.974	0.85	2.786	0.404	23/60	sp|Q6W2J9|BCOR_HUMAN	4	K.APEGGEGAQPVPGHAR.K	396	411	0	BCOR
3573	10.85	11480	463.583	463.583	3	3551	432067	m13387_APEX2_v1_01_TrypLysC_2MC_2Mods_TMT_IAA_20ppm_0.9Da	463.583	0.76	2.597	0.291	20/36	sp|O43707|ACTN4_HUMAN	4	K.STLPDADRER.E	575	584	1	ACTN4
3575	10.86	11492	501.283	501.283	2	3551	432067	m13387_APEX2_v1_01_TrypLysC_2MC_2Mods_TMT_IAA_20ppm_0.9Da	501.283	0.77	1.93	0.191	12/14	sp|P48634|PRC2A_HUMAN	3	K.GDGIGPTR.Q	620	627	0	PRRC2A
3597	10.89	11608	548.97	548.97	3	3572	432067	m13387_APEX2_v1_01_TrypLysC_2MC_2Mods_TMT_IAA_20ppm_0.9Da	548.97	0.61	1.976	0.374	22/36	sp|Q9H788|SH24A_HUMAN	2	K.AEQEAEEPRK.T	106	115	1	SH2D4A
3598	10.89	11612	442.231	442.482	4	3572	432067	m13387_APEX2_v1_01_TrypLysC_2MC_2Mods_TMT_IAA_20ppm_0.9Da	442.231	0.35	2.863	0.24	29/60	sp|Q14152|EIF3A_HUMAN	1	K.REEELREYQER.V	837	847	2	EIF3A
3600	10.89	11624	539.962	539.961	3	3572	432067	m13387_APEX2_v1_01_TrypLysC_2MC_2Mods_TMT_IAA_20ppm_0.9Da	539.961	0.46	1.96	0.436	23/52	sp|Q15417|CNN3_HUMAN	3	K.GASQAGM*LAPGTRR.D	213	226	1	CNN3
3619	10.92	11719	624.326	624.326	2	3593	432067	m13387_APEX2_v1_01_TrypLysC_2MC_2Mods_TMT_IAA_20ppm_0.9Da	624.325	0.91	2.081	0.199	15/18	sp|P53992|SC24C_HUMAN	2	R.EGGAEESAIR.V	537	546	0	SEC24C
3624	10.92	11747	634.844	634.845	2	3593	432067	m13387_APEX2_v1_01_TrypLysC_2MC_2Mods_TMT_IAA_20ppm_0.9Da	634.843	1.08	2.351	0.482	14/16	sp|P0CG48|UBC_HUMAN	25	K.EGIPPDQQR.L	34	42	0	UBC
3636	10.94	11807	488.785	488.785	2	3614	432067	m13387_APEX2_v1_01_TrypLysC_2MC_2Mods_TMT_IAA_20ppm_0.9Da	488.785	0.72	2.12	0.205	11/12	sp|P21333|FLNA_HUMAN	14	K.DGTVTVR.Y	1825	1831	0	FLNA
3644	10.95	11850	723.035	723.035	3	3614	432067	m13387_APEX2_v1_01_TrypLysC_2MC_2Mods_TMT_IAA_20ppm_0.9Da	723.034	1.15	5.993	0.617	35/56	sp|Q8WXH0-2|SYNE2_HUMAN	2	K.QREENSSEASDVETK.L	3215	3229	1	SYNE2
3663	10.99	11948	860.639	860.89	4	3635	432067	m13387_APEX2_v1_01_TrypLysC_2MC_2Mods_TMT_IAA_20ppm_0.9Da	860.638	1.48	6.582	0.758	69/204	sp|P14866|HNRPL_HUMAN	0	K.TDNAGDQHGGGGGGGGGAGAAGGGGGGENYDDPHK.T	63	97	0	HNRNPL
3665	10.99	11959	652.821	652.821	2	3635	432067	m13387_APEX2_v1_01_TrypLysC_2MC_2Mods_TMT_IAA_20ppm_0.9Da	652.82	1.36	2.985	0.656	13/14	sp|O14974|MYPT1_HUMAN	7	R.TYDETYQR.Y	761	768	0	PPP1R12A
3671	11	11989	673.842	673.842	2	3635	432067	m13387_APEX2_v1_01_TrypLysC_2MC_2Mods_TMT_IAA_20ppm_0.9Da	673.841	1.25	1.997	0.23	13/16	sp|Q00341|VIGLN_HUMAN	2	K.ELQAEQEDR.A	1040	1048	0	HDLBP
3689	11.03	12086	461.252	461.252	3	3656	432067	m13387_APEX2_v1_01_TrypLysC_2MC_2Mods_TMT_IAA_20ppm_0.9Da	461.251	1.16	2.769	0.416	20/32	sp|Q15075|EEA1_HUMAN	0	K.IQHEELNNR.I	825	833	0	EEA1
3700	11.05	12140	569.287	569.287	3	3677	432067	m13387_APEX2_v1_01_TrypLysC_2MC_2Mods_TMT_IAA_20ppm_0.9Da	569.287	0.96	3.414	0.539	23/48	sp|Q9UGP4|LIMD1_HUMAN	1	K.GAGNNPEFEETRR.V	34	46	1	LIMD1
3703	11.05	12156	509.585	509.585	3	3677	432067	m13387_APEX2_v1_01_TrypLysC_2MC_2Mods_TMT_IAA_20ppm_0.9Da	509.585	0.62	2.791	0.496	22/44	sp|O00571|DDX3X_HUMAN	3	R.SDYDGIGSRGDR.S	102	113	1	DDX3X
3705	11.05	12166	629.309	629.309	2	3677	432067	m13387_APEX2_v1_01_TrypLysC_2MC_2Mods_TMT_IAA_20ppm_0.9Da	629.308	1.3	2.475	0.519	13/14	sp|P62633-6|CNBP_HUMAN	6	K.TSEVNCYR.C	155	162	0	CNBP
3707	11.06	12177	493.285	493.285	2	3677	432067	m13387_APEX2_v1_01_TrypLysC_2MC_2Mods_TMT_IAA_20ppm_0.9Da	493.285	0.67	1.653	0.133	14/14	sp|P21333|FLNA_HUMAN	13	R.AGGPGLER.A	2243	2250	0	FLNA
3710	11.06	12192	610.976	611.311	3	3677	432067	m13387_APEX2_v1_01_TrypLysC_2MC_2Mods_TMT_IAA_20ppm_0.9Da	610.976	0.88	2.629	0.271	19/40	sp|O14974|MYPT1_HUMAN	6	K.ESETSREDEYK.Q	745	755	1	PPP1R12A
3721	11.08	12246	476.908	476.909	3	3698	432067	m13387_APEX2_v1_01_TrypLysC_2MC_2Mods_TMT_IAA_20ppm_0.9Da	476.908	0.31	2.381	0.404	20/36	sp|O43491|E41L2_HUMAN	9	R.EQHPDMSVTR.V	981	990	0	EPB41L2
3735	11.1	12317	464.564	464.564	3	3698	432067	m13387_APEX2_v1_01_TrypLysC_2MC_2Mods_TMT_IAA_20ppm_0.9Da	464.563	0.66	2.504	0.468	18/36	sp|Q9Y490|TLN1_HUMAN	1	R.EGTETFADHR.E	2007	2016	0	TLN1
3744	11.11	12364	535.257	535.257	3	3719	432067	m13387_APEX2_v1_01_TrypLysC_2MC_2Mods_TMT_IAA_20ppm_0.9Da	535.257	0.64	2.934	0.521	23/40	sp|Q93008|USP9X_HUMAN	2	R.DHEDYDPQTVR.L	633	643	0	USP9X
3745	11.12	12371	725.862	725.863	2	3719	432067	m13387_APEX2_v1_01_TrypLysC_2MC_2Mods_TMT_IAA_20ppm_0.9Da	725.861	1.27	3.227	0.469	16/18	sp|P22626|ROA2_HUMAN	1	R.QEMQEVQSSR.S	191	200	0	HNRNPA2B1
3748	11.12	12385	563.783	563.783	2	3719	432067	m13387_APEX2_v1_01_TrypLysC_2MC_2Mods_TMT_IAA_20ppm_0.9Da	563.783	0.68	1.403	0.375	11/12	sp|O00763|ACACB_HUMAN	2	K.EEVDSYR.I	872	878	0	ACACB
3750	11.12	12397	531.785	531.786	2	3719	432067	m13387_APEX2_v1_01_TrypLysC_2MC_2Mods_TMT_IAA_20ppm_0.9Da	531.785	0.3	1.586	0.176	11/12	sp|Q8TEQ6|GEMI5_HUMAN	2	R.LTEEGER.M	1345	1351	0	GEMIN5
3763	11.14	12462	568.649	568.984	3	3740	432067	m13387_APEX2_v1_01_TrypLysC_2MC_2Mods_TMT_IAA_20ppm_0.9Da	568.649	0.43	3.989	0.265	24/40	sp|Q7Z6E9|RBBP6_HUMAN	2	K.SREPTGVEENK.T	960	970	1	RBBP6
3764	11.14	12466	819.395	819.395	2	3740	432067	m13387_APEX2_v1_01_TrypLysC_2MC_2Mods_TMT_IAA_20ppm_0.9Da	819.394	1.28	3.199	0.744	21/26	sp|Q02790|FKBP4_HUMAN	0	K.SNTAGSQSQVETEA.-	446	459	0	FKBP4
3765	11.14	12471	421.561	421.561	3	3740	432067	m13387_APEX2_v1_01_TrypLysC_2MC_2Mods_TMT_IAA_20ppm_0.9Da	421.561	0.54	1.625	0.487	17/32	sp|P16615|AT2A2_HUMAN	5	K.HTDPVPDPR.A	190	198	0	ATP2A2
3767	11.14	12483	665.995	665.995	3	3740	432067	m13387_APEX2_v1_01_TrypLysC_2MC_2Mods_TMT_IAA_20ppm_0.9Da	665.994	1.24	2.414	0.4	25/68	sp|Q6PKG0|LARP1_HUMAN	0	K.GEPGPNDVRGGEPDGSAR.R	37	54	1	LARP1
3786	11.17	12580	463.942	463.942	3	3761	432067	m13387_APEX2_v1_01_TrypLysC_2MC_2Mods_TMT_IAA_20ppm_0.9Da	463.942	0.65	2.306	0.051	18/24	sp|Q06124|PTN11_HUMAN	1	R.RIEEEQK.S	532	538	1	PTPN11
3787	11.17	12586	531.293	531.294	2	3761	432067	m13387_APEX2_v1_01_TrypLysC_2MC_2Mods_TMT_IAA_20ppm_0.9Da	531.293	0.73	2.273	0.176	14/14	sp|Q9BRP8|WIBG_HUMAN	1	K.GEAEALSR.T	104	111	0	WIBG
3789	11.17	12596	746.403	746.904	2	3761	432067	m13387_APEX2_v1_01_TrypLysC_2MC_2Mods_TMT_IAA_20ppm_0.9Da	746.402	1.11	3.442	0.413	17/20	sp|Q6P2Q9|PRP8_HUMAN	0	K.EQSQLTATQTR.T	2035	2045	0	PRPF8
3793	11.18	12618	836.436	836.436	2	3761	432067	m13387_APEX2_v1_01_TrypLysC_2MC_2Mods_TMT_IAA_20ppm_0.9Da	836.434	1.82	3.876	0.595	25/32	sp|P21333|FLNA_HUMAN	2	R.AGQSAAGAAPGGGVDTR.D	8	24	0	FLNA
3795	11.18	12628	751.868	751.868	2	3761	432067	m13387_APEX2_v1_01_TrypLysC_2MC_2Mods_TMT_IAA_20ppm_0.9Da	751.868	0.84	2.124	0.508	16/22	sp|Q63HN8-4|RN213_HUMAN	2	K.VPGGEQEDAESR.Y	3078	3089	0	RNF213
3805	11.2	12676	596.283	596.617	3	3782	432067	m13387_APEX2_v1_01_TrypLysC_2MC_2Mods_TMT_IAA_20ppm_0.9Da	596.282	1.44	2.249	0.398	20/52	sp|Q92945|FUBP2_HUMAN	1	R.DQGGFGDRNEYGSR.I	307	320	1	KHSRP
3806	11.2	12682	659.817	659.817	2	3782	432067	m13387_APEX2_v1_01_TrypLysC_2MC_2Mods_TMT_IAA_20ppm_0.9Da	659.817	1.31	2.111	0.389	10/16	sp|P13797|PLST_HUMAN	6	K.ALENDPDCR.H	136	144	0	PLS3
3807	11.2	12688	494.602	494.603	3	3782	432067	m13387_APEX2_v1_01_TrypLysC_2MC_2Mods_TMT_IAA_20ppm_0.9Da	494.602	1.04	2.857	0.32	18/36	sp|P17844|DDX5_HUMAN	5	R.TAQEVETYRR.S	69	78	1	DDX5
3814	11.21	12726	615.267	615.267	2	3782	432067	m13387_APEX2_v1_01_TrypLysC_2MC_2Mods_TMT_IAA_20ppm_0.9Da	615.266	1.61	1.789	0.577	11/12	sp|P52594-4|AGFG1_HUMAN	4	K.CFDCDQR.G	14	20	0	AGFG1
3816	11.21	12735	579.82	579.821	2	3782	432067	m13387_APEX2_v1_01_TrypLysC_2MC_2Mods_TMT_IAA_20ppm_0.9Da	579.819	1.23	2.105	0.268	15/16	sp|O15294|OGT1_HUMAN	3	K.AATGEEVPR.T	817	825	0	OGT
3825	11.23	12780	508.291	508.291	2	3803	432067	m13387_APEX2_v1_01_TrypLysC_2MC_2Mods_TMT_IAA_20ppm_0.9Da	508.29	0.63	2.13	0.085	14/14	sp|P21333|FLNA_HUMAN	2	K.AEGPGLSR.T	877	884	0	FLNA
3826	11.23	12786	454.572	454.572	3	3803	432067	m13387_APEX2_v1_01_TrypLysC_2MC_2Mods_TMT_IAA_20ppm_0.9Da	454.572	0.54	3.249	0.509	24/32	sp|O95573|ACSL3_HUMAN	0	K.THYQADIER.M	707	715	0	ACSL3
3828	11.23	12798	555.277	555.277	2	3803	432067	m13387_APEX2_v1_01_TrypLysC_2MC_2Mods_TMT_IAA_20ppm_0.9Da	555.277	1	2.355	0.445	13/14	sp|P21333|FLNA_HUMAN	3	R.VTGDDSMR.M	1952	1959	0	FLNA
3831	11.24	12813	679.866	679.866	2	3803	432067	m13387_APEX2_v1_01_TrypLysC_2MC_2Mods_TMT_IAA_20ppm_0.9Da	679.865	1.21	2.65	0.446	16/18	sp|P35520-2|CBS_HUMAN	3	K.AAQELQEGQR.C	360	369	0	CBS
3838	11.25	12851	756.338	756.339	2	3803	432067	m13387_APEX2_v1_01_TrypLysC_2MC_2Mods_TMT_IAA_20ppm_0.9Da	756.337	1.26	1.793	0.599	14/20	sp|P14923|PLAK_HUMAN_contaminant	8	K.GIM*EEDEACGR.Q	41	51	0	JUP
3848	11.27	12898	781.346	781.346	2	3824	432067	m13387_APEX2_v1_01_TrypLysC_2MC_2Mods_TMT_IAA_20ppm_0.9Da	781.345	1.13	1.297	0.662	15/18	sp|P04264|K2C1_HUMAN_contaminant	1	K.NM*QDM*VEDYR.N	258	267	0	KRT1
3851	11.27	12917	641.359	641.36	2	3824	432067	m13387_APEX2_v1_01_TrypLysC_2MC_2Mods_TMT_IAA_20ppm_0.9Da	641.359	0.08	1.652	0.116	12/16	sp|Q15843|NEDD8_HUMAN	4	K.EGIPPQQQR.L	34	42	0	NEDD8
3867	11.29	12991	665.014	665.348	3	3845	432067	m13387_APEX2_v1_01_TrypLysC_2MC_2Mods_TMT_IAA_20ppm_0.9Da	665.013	1.35	3.91	0.53	26/52	sp|Q9UHB6|LIMA1_HUMAN	5	R.STPAEDDSRDSQVK.S	336	349	1	LIMA1
3869	11.3	13000	402.536	402.537	3	3845	432067	m13387_APEX2_v1_01_TrypLysC_2MC_2Mods_TMT_IAA_20ppm_0.9Da	402.536	0.75	1.679	0.314	17/24	sp|Q12756-2|KIF1A_HUMAN	3	K.EEHCVFR.S	547	553	0	KIF1A
3870	11.3	13005	784.383	784.382	2	3845	432067	m13387_APEX2_v1_01_TrypLysC_2MC_2Mods_TMT_IAA_20ppm_0.9Da	784.381	2	2.414	0.281	14/20	sp|Q96EA4|SPDLY_HUMAN	2	K.GSQTEFEQQER.L	308	318	0	SPDL1
3876	11.31	13035	672.842	672.843	2	3845	432067	m13387_APEX2_v1_01_TrypLysC_2MC_2Mods_TMT_IAA_20ppm_0.9Da	672.841	1.21	1.772	0.414	9/18	sp|O15530|PDPK1_HUMAN	5	R.YQSHPDAAVQ.-	547	556	0	PDPK1
3877	11.31	13040	740.024	740.693	3	3845	432067	m13387_APEX2_v1_01_TrypLysC_2MC_2Mods_TMT_IAA_20ppm_0.9Da	740.023	1.24	5.153	0.623	36/68	sp|Q9P2E9|RRBP1_HUMAN	3	R.DAQDVQASQAEADQQQTR.L	971	988	0	RRBP1
3888	11.33	13094	516.306	516.307	2	3866	432067	m13387_APEX2_v1_01_TrypLysC_2MC_2Mods_TMT_IAA_20ppm_0.9Da	516.306	0.6	2.146	0.132	11/12	sp|Q8N257|H2B3B_HUMAN	0	R.EVQTAVR.L	94	100	0	HIST3H2BB
3889	11.33	13098	502.284	502.284	3	3866	432067	m13387_APEX2_v1_01_TrypLysC_2MC_2Mods_TMT_IAA_20ppm_0.9Da	502.284	0.41	3.203	0.176	17/28	sp|Q8N9Q2|SR1IP_HUMAN	0	K.RINEEEEK.K	69	76	1	SREK1IP1
3890	11.33	13105	727.335	727.336	2	3866	432067	m13387_APEX2_v1_01_TrypLysC_2MC_2Mods_TMT_IAA_20ppm_0.9Da	727.334	1.38	2.407	0.309	16/18	sp|P13639|EF2_HUMAN	0	K.EGALCEENM*R.G	689	698	0	EEF2
3891	11.33	13109	719.695	720.029	3	3866	432067	m13387_APEX2_v1_01_TrypLysC_2MC_2Mods_TMT_IAA_20ppm_0.9Da	719.694	1.36	4.429	0.48	34/64	sp|P49792|RBP2_HUMAN	8	K.SNNSETSSVAQSGSESK.V	2555	2571	0	RANBP2
3899	11.34	13150	765.398	765.397	2	3866	432067	m13387_APEX2_v1_01_TrypLysC_2MC_2Mods_TMT_IAA_20ppm_0.9Da	765.397	0.86	3.389	0.485	19/22	sp|Q8N0X7|SPG20_HUMAN	0	R.ENQEGAANVNVR.G	637	648	0	SPG20
3907	11.35	13190	567.802	567.802	2	3887	432067	m13387_APEX2_v1_01_TrypLysC_2MC_2Mods_TMT_IAA_20ppm_0.9Da	567.801	1.04	2.152	0.215	13/14	sp|P55072|TERA_HUMAN	0	R.SVSDNDIR.K	746	753	0	VCP
3908	11.36	13196	594.997	595.332	3	3887	432067	m13387_APEX2_v1_01_TrypLysC_2MC_2Mods_TMT_IAA_20ppm_0.9Da	594.997	0.9	3.712	0.492	27/44	sp|Q15154|PCM1_HUMAN	3	R.HSAQTEEPVQAK.V	1334	1345	0	PCM1
3913	11.36	13222	497.624	497.625	3	3887	432067	m13387_APEX2_v1_01_TrypLysC_2MC_2Mods_TMT_IAA_20ppm_0.9Da	497.624	0.57	2.279	0.347	17/28	sp|P13647|K2C5_HUMAN_contaminant	6	R.TEEREQIK.T	166	173	1	KRT5
3929	11.38	13302	631.331	631.331	3	3906	432067	m13387_APEX2_v1_01_TrypLysC_2MC_2Mods_TMT_IAA_20ppm_0.9Da	631.33	1.14	3.631	0.376	24/44	sp|P35579|MYH9_HUMAN	1	R.DLQGRDEQSEEK.K	1572	1583	1	MYH9
3930	11.39	13308	414.197	414.198	4	3906	432067	m13387_APEX2_v1_01_TrypLysC_2MC_2Mods_TMT_IAA_20ppm_0.9Da	414.197	0.22	3.558	0.461	31/60	sp|Q13085-4|ACACA_HUMAN	5	R.HMEMYADRESR.G	2141	2151	1	ACACA
3933	11.39	13323	573.82	573.82	2	3906	432067	m13387_APEX2_v1_01_TrypLysC_2MC_2Mods_TMT_IAA_20ppm_0.9Da	573.819	0.62	1.692	0.013	11/14	sp|Q92878-2|RAD50_HUMAN	4	K.VAQETDVR.A	78	85	0	RAD50
3934	11.39	13329	602.631	602.631	3	3906	432067	m13387_APEX2_v1_01_TrypLysC_2MC_2Mods_TMT_IAA_20ppm_0.9Da	602.63	1.7	3.772	0.496	26/44	sp|Q9BXJ9|NAA15_HUMAN	0	K.EHEADTANMSDK.E	579	590	0	NAA15
3937	11.39	13344	425.568	425.569	3	3906	432067	m13387_APEX2_v1_01_TrypLysC_2MC_2Mods_TMT_IAA_20ppm_0.9Da	425.568	0.52	2.82	0.321	19/28	sp|Q14204|DYHC1_HUMAN	0	R.LVEDEERR.W	2837	2844	1	DYNC1H1
3938	11.39	13351	761.357	761.858	2	3906	432067	m13387_APEX2_v1_01_TrypLysC_2MC_2Mods_TMT_IAA_20ppm_0.9Da	761.356	1.6	1.73	0.242	12/20	sp|O75844|FACE1_HUMAN	0	K.DIQEDSGM*EPR.N	293	303	0	ZMPSTE24
3950	11.42	13405	544.933	544.933	3	3927	432067	m13387_APEX2_v1_01_TrypLysC_2MC_2Mods_TMT_IAA_20ppm_0.9Da	544.932	0.92	2.792	0.53	19/40	sp|O43747-2|AP1G1_HUMAN	12	R.SSFREEDNTYR.C	36	46	1	AP1G1
3953	11.42	13420	621.836	621.837	2	3927	432067	m13387_APEX2_v1_01_TrypLysC_2MC_2Mods_TMT_IAA_20ppm_0.9Da	621.836	1.22	2.781	0.289	18/18	sp|P13639|EF2_HUMAN	0	K.GEGQLGPAER.A	240	249	0	EEF2
3963	11.44	13465	615.344	615.344	2	3948	432067	m13387_APEX2_v1_01_TrypLysC_2MC_2Mods_TMT_IAA_20ppm_0.9Da	615.344	0.58	2.511	0.258	13/14	sp|P62714|PP2AB_HUMAN	1	K.QLNENQVR.T	22	29	0	PPP2CB
3974	11.45	13513	491.256	491.591	3	3959	432067	m13387_APEX2_v1_01_TrypLysC_2MC_2Mods_TMT_IAA_20ppm_0.9Da	491.256	0.75	3.315	0.511	22/36	sp|P35579|MYH9_HUMAN	0	K.THEAQIQEMR.Q	1182	1191	0	MYH9
3976	11.45	13523	627.855	627.854	2	3959	432067	m13387_APEX2_v1_01_TrypLysC_2MC_2Mods_TMT_IAA_20ppm_0.9Da	627.854	1.44	2.736	0.566	15/18	sp|Q13428-4|TCOF_HUMAN	5	K.ASEAQPPVAR.T	1120	1129	0	TCOF1
3977	11.45	13528	646.334	646.334	3	3959	432067	m13387_APEX2_v1_01_TrypLysC_2MC_2Mods_TMT_IAA_20ppm_0.9Da	646.334	0.38	2.941	0.462	24/44	sp|Q16543|CDC37_HUMAN	1	K.TEEDSEEVREQK.H	136	147	1	CDC37
3983	11.46	13556	617.649	617.649	3	3959	432067	m13387_APEX2_v1_01_TrypLysC_2MC_2Mods_TMT_IAA_20ppm_0.9Da	617.649	0.85	4.359	0.476	27/52	sp|Q13428-4|TCOF_HUMAN	10	K.GM*GTVEGGDQSNPK.S	1460	1473	0	TCOF1
3999	11.49	13628	778.35	778.35	2	3972	432067	m13387_APEX2_v1_01_TrypLysC_2MC_2Mods_TMT_IAA_20ppm_0.9Da	778.348	1.5	3.679	0.647	16/20	sp|Q96F07|CYFP2_HUMAN	7	K.DCPGTAEEYER.A	426	436	0	CYFIP2
4015	11.52	13706	596.823	596.822	2	3991	432067	m13387_APEX2_v1_01_TrypLysC_2MC_2Mods_TMT_IAA_20ppm_0.9Da	596.822	1.48	2.465	0.277	12/16	sp|Q9UM00|TMCO1_HUMAN	4	K.ETITESAGR.Q	55	63	0	TMCO1
4017	11.52	13716	776.359	776.86	2	3991	432067	m13387_APEX2_v1_01_TrypLysC_2MC_2Mods_TMT_IAA_20ppm_0.9Da	776.358	0.78	2.945	0.165	17/20	sp|Q15942|ZYX_HUMAN	4	K.CNTCGEPITDR.M	444	454	0	ZYX
4024	11.53	13751	548.286	548.286	2	4012	432067	m13387_APEX2_v1_01_TrypLysC_2MC_2Mods_TMT_IAA_20ppm_0.9Da	548.285	1.29	2.474	0.175	11/12	sp|Q9NR09|BIRC6_HUMAN	0	R.EYDGNIR.Q	4726	4732	0	BIRC6
4026	11.53	13762	676.879	676.878	2	4012	432067	m13387_APEX2_v1_01_TrypLysC_2MC_2Mods_TMT_IAA_20ppm_0.9Da	676.878	1.12	2.251	0.374	14/16	sp|P55196-5|AFAD_HUMAN	9	R.ELQPQQQPR.T	1479	1487	0	MLLT4
4028	11.53	13772	603.287	603.621	3	4012	432067	m13387_APEX2_v1_01_TrypLysC_2MC_2Mods_TMT_IAA_20ppm_0.9Da	603.286	0.99	3.244	0.51	24/52	sp|Q15154|PCM1_HUMAN	3	R.SDGSENLCTPQQSR.T	869	882	0	PCM1
4039	11.55	13824	508.782	508.782	2	4021	432067	m13387_APEX2_v1_01_TrypLysC_2MC_2Mods_TMT_IAA_20ppm_0.9Da	508.782	0.24	1.839	0.208	10/12	sp|P22234-2|PUR6_HUMAN	3	K.GPDETLR.I	312	318	0	PAICS
4040	11.55	13830	490.602	490.602	3	4021	432067	m13387_APEX2_v1_01_TrypLysC_2MC_2Mods_TMT_IAA_20ppm_0.9Da	490.602	0.8	3.205	0.393	21/36	sp|Q9Y520-7|PRC2C_HUMAN	7	K.QPSPEEIRER.E	500	509	1	PRRC2C
4046	11.56	13863	715.36	715.36	2	4021	432067	m13387_APEX2_v1_01_TrypLysC_2MC_2Mods_TMT_IAA_20ppm_0.9Da	715.36	1.16	3.129	0.562	17/20	sp|Q13283|G3BP1_HUMAN	1	R.EAGEQGDIEPR.R	321	331	0	G3BP1
4054	11.57	13898	588.798	588.798	2	4038	432067	m13387_APEX2_v1_01_TrypLysC_2MC_2Mods_TMT_IAA_20ppm_0.9Da	588.798	0.94	2.133	0.245	11/14	sp|Q13085-4|ACACA_HUMAN	3	K.ENDPSVMR.S	785	792	0	ACACA
4058	11.57	13918	444.897	444.897	3	4038	432067	m13387_APEX2_v1_01_TrypLysC_2MC_2Mods_TMT_IAA_20ppm_0.9Da	444.896	0.38	3.475	0.626	21/32	sp|Q5JSH3|WDR44_HUMAN	3	K.HLAEEYGER.A	441	449	0	WDR44
4059	11.58	13924	509.791	509.791	2	4038	432067	m13387_APEX2_v1_01_TrypLysC_2MC_2Mods_TMT_IAA_20ppm_0.9Da	509.79	0.74	2.061	0.19	12/12	sp|O75534-3|CSDE1_HUMAN	5	K.EVATDVR.L	255	261	0	CSDE1
4068	11.59	13966	609.973	609.973	3	4053	432067	m13387_APEX2_v1_01_TrypLysC_2MC_2Mods_TMT_IAA_20ppm_0.9Da	609.973	1.04	3.41	0.482	26/52	sp|P31946|1433B_HUMAN	3	K.AVTEQGHELSNEER.N	30	43	0	YWHAB
4069	11.59	13971	716.392	716.393	2	4053	432067	m13387_APEX2_v1_01_TrypLysC_2MC_2Mods_TMT_IAA_20ppm_0.9Da	716.391	1.26	2.994	0.441	16/18	sp|Q14847-2|LASP1_HUMAN	2	K.QQSELQSQVR.Y	76	85	0	LASP1
4084	11.61	14038	806.898	806.898	2	4066	432067	m13387_APEX2_v1_01_TrypLysC_2MC_2Mods_TMT_IAA_20ppm_0.9Da	806.897	1.28	3.34	0.556	20/24	sp|Q96IZ0|PAWR_HUMAN	0	K.STTSVSEEDVSSR.Y	228	240	0	PAWR
4092	11.63	14071	641.31	641.644	3	4083	432067	m13387_APEX2_v1_01_TrypLysC_2MC_2Mods_TMT_IAA_20ppm_0.9Da	641.31	0.96	2.328	0.424	24/48	sp|P02769|ALBU_BOVIN_contaminant	0	K.TCVADESHAGCEK.S	76	88	0	ALB
4093	11.63	14075	554.288	554.789	2	4083	432067	m13387_APEX2_v1_01_TrypLysC_2MC_2Mods_TMT_IAA_20ppm_0.9Da	554.287	1.08	2.059	0.207	11/12	sp|P55036|PSMD4_HUMAN	3	R.VSMEEQR.Q	222	228	0	PSMD4
4109	11.66	14145	695.363	695.363	2	4099	432067	m13387_APEX2_v1_01_TrypLysC_2MC_2Mods_TMT_IAA_20ppm_0.9Da	695.362	1	2.648	0.46	15/18	sp|Q5VT06|CE350_HUMAN	0	K.AEQEALESQR.Q	1387	1396	0	CEP350
4113	11.66	14162	405.905	405.905	3	4099	432067	m13387_APEX2_v1_01_TrypLysC_2MC_2Mods_TMT_IAA_20ppm_0.9Da	405.905	0.19	2.999	0.284	23/28	sp|Q13049|TRI32_HUMAN	0	R.RVQDELAR.S	194	201	1	TRIM32
4118	11.67	14184	611.318	611.317	2	4099	432067	m13387_APEX2_v1_01_TrypLysC_2MC_2Mods_TMT_IAA_20ppm_0.9Da	611.317	0.42	2.36	0.459	15/18	sp|P41250|SYG_HUMAN	0	K.VDDSSGSIGR.R	647	656	0	GARS
4123	11.68	14203	833.869	833.869	2	4099	432067	m13387_APEX2_v1_01_TrypLysC_2MC_2Mods_TMT_IAA_20ppm_0.9Da	833.868	1.31	1.902	0.694	13/22	sp|P98179|RBM3_HUMAN	0	R.YSGGNYRDNYDN.-	146	157	1	RBM3
4136	11.7	14261	641.31	641.31	3	4125	432067	m13387_APEX2_v1_01_TrypLysC_2MC_2Mods_TMT_IAA_20ppm_0.9Da	641.31	0.15	3.595	0.635	28/48	sp|P02769|ALBU_BOVIN_contaminant	0	K.TCVADESHAGCEK.S	76	88	0	ALB
4137	11.7	14266	621.329	621.832	2	4125	432067	m13387_APEX2_v1_01_TrypLysC_2MC_2Mods_TMT_IAA_20ppm_0.9Da	621.329	0.46	2.317	0.339	13/16	sp|O14654|IRS4_HUMAN	0	R.CSEPPPVAR.L	1065	1073	0	IRS4
4139	11.71	14277	594.333	594.333	2	4125	432067	m13387_APEX2_v1_01_TrypLysC_2MC_2Mods_TMT_IAA_20ppm_0.9Da	594.333	0.6	2.092	0.328	14/16	sp|Q13813-2|SPTN1_HUMAN	3	K.EPIAASTNR.G	804	812	0	SPTAN1
4141	11.71	14287	687.886	687.885	2	4125	432067	m13387_APEX2_v1_01_TrypLysC_2MC_2Mods_TMT_IAA_20ppm_0.9Da	687.885	0.92	2.574	0.23	14/14	sp|Q14974|IMB1_HUMAN	4	K.EEPSNNVK.L	184	191	0	KPNB1
4148	11.72	14315	608.828	608.828	2	4134	432067	m13387_APEX2_v1_01_TrypLysC_2MC_2Mods_TMT_IAA_20ppm_0.9Da	608.828	0.74	2.946	0.28	15/18	sp|Q08J23|NSUN2_HUMAN	2	R.GAEQLAEGGR.M	306	315	0	NSUN2
4157	11.73	14357	809.428	809.427	2	4147	432067	m13387_APEX2_v1_01_TrypLysC_2MC_2Mods_TMT_IAA_20ppm_0.9Da	809.428	0.38	2.9	0.551	21/22	sp|Q8WXH0-2|SYNE2_HUMAN	2	K.DAPGTGEEAQGK.V	287	298	0	SYNE2
4169	11.75	14413	505.612	505.946	3	4154	432067	m13387_APEX2_v1_01_TrypLysC_2MC_2Mods_TMT_IAA_20ppm_0.9Da	505.612	0.51	2.142	0.138	18/32	sp|O75153|CLU_HUMAN	1	K.TQLGEDHEK.T	1178	1186	0	CLUH
4184	11.78	14481	557.807	557.807	2	4174	432067	m13387_APEX2_v1_01_TrypLysC_2MC_2Mods_TMT_IAA_20ppm_0.9Da	557.806	0.7	1.881	0.206	12/14	sp|P07741|APT_HUMAN	3	K.DALEPGQR.V	115	122	0	APRT
4187	11.78	14497	612.347	612.348	2	4174	432067	m13387_APEX2_v1_01_TrypLysC_2MC_2Mods_TMT_IAA_20ppm_0.9Da	612.348	-1.27	1.698	0.086	9/12	sp|Q8WWM7-3|ATX2L_HUMAN	8	K.TESVSDK.E	600	606	0	ATXN2L
4188	11.78	14502	491.244	491.244	3	4174	432067	m13387_APEX2_v1_01_TrypLysC_2MC_2Mods_TMT_IAA_20ppm_0.9Da	491.244	1.05	3.258	0.617	20/36	sp|P02533|K1C14_HUMAN_contaminant	6	K.NHEEEMNALR.G	252	261	0	KRT14
4201	11.8	14563	679.35	679.852	2	4183	432067	m13387_APEX2_v1_01_TrypLysC_2MC_2Mods_TMT_IAA_20ppm_0.9Da	679.349	1.24	2.304	0.34	16/20	sp|P81605|DCD_HUMAN_contaminant	2	K.ENAGEDPGLAR.Q	24	34	0	DCD
4204	11.81	14580	438.601	438.601	3	4183	432067	m13387_APEX2_v1_01_TrypLysC_2MC_2Mods_TMT_IAA_20ppm_0.9Da	438.601	0.34	1.79	0.378	13/28	sp|P84098|RL19_HUMAN	3	K.GRHMGIGK.R	73	80	1	RPL19
4205	11.81	14587	698.856	699.357	2	4183	432067	m13387_APEX2_v1_01_TrypLysC_2MC_2Mods_TMT_IAA_20ppm_0.9Da	698.855	1.23	1.825	0.251	12/14	sp|Q14671-3|PUM1_HUMAN	7	K.EEGDVM*DK.T	271	278	0	PUM1
4207	11.81	14597	549.642	549.977	3	4183	432067	m13387_APEX2_v1_01_TrypLysC_2MC_2Mods_TMT_IAA_20ppm_0.9Da	549.642	0.47	2.588	0.155	17/32	sp|O43432-3|IF4G3_HUMAN	4	K.IEEQEEQRK.V	1011	1019	1	EIF4G3
4219	11.83	14656	435.898	435.898	3	4200	432067	m13387_APEX2_v1_01_TrypLysC_2MC_2Mods_TMT_IAA_20ppm_0.9Da	435.898	0.35	2.737	0.167	16/28	sp|Q04323-2|UBXN1_HUMAN	3	R.LQEDEMRR.A	138	145	1	UBXN1
4220	11.83	14663	450.266	450.266	3	4200	432067	m13387_APEX2_v1_01_TrypLysC_2MC_2Mods_TMT_IAA_20ppm_0.9Da	450.266	0.35	2.464	0.064	18/24	sp|Q99816|TS101_HUMAN	2	K.RTEEDLK.K	258	264	1	TSG101
4221	11.84	14669	549.642	549.642	3	4200	432067	m13387_APEX2_v1_01_TrypLysC_2MC_2Mods_TMT_IAA_20ppm_0.9Da	549.642	0.47	2.347	0.246	20/32	sp|O43432-3|IF4G3_HUMAN	4	K.IEEQEEQRK.V	1011	1019	1	EIF4G3
4230	11.85	14713	733.385	733.385	2	4217	432067	m13387_APEX2_v1_01_TrypLysC_2MC_2Mods_TMT_IAA_20ppm_0.9Da	733.384	1.19	1.943	0.433	14/16	sp|P21333|FLNA_HUMAN	3	R.DAEM*PATEK.D	25	33	0	FLNA
4231	11.85	14719	508.288	508.623	3	4217	432067	m13387_APEX2_v1_01_TrypLysC_2MC_2Mods_TMT_IAA_20ppm_0.9Da	508.287	0.91	1.849	0.379	22/44	sp|Q15654|TRIP6_HUMAN	0	K.VAQPVRGCGPPR.R	174	185	1	TRIP6
4233	11.85	14730	643.798	643.799	2	4217	432067	m13387_APEX2_v1_01_TrypLysC_2MC_2Mods_TMT_IAA_20ppm_0.9Da	643.798	0.87	1.796	0.206	11/16	sp|Q01082|SPTB2_HUMAN	3	R.AFEDEM*SGR.S	682	690	0	SPTBN1
4234	11.85	14735	436.237	436.238	3	4217	432067	m13387_APEX2_v1_01_TrypLysC_2MC_2Mods_TMT_IAA_20ppm_0.9Da	436.237	0.64	2.265	0.215	17/28	sp|Q9H4B7|TBB1_HUMAN	12	K.IREEYPDR.I	155	162	1	TUBB1
4235	11.85	14740	687.366	687.366	2	4217	432067	m13387_APEX2_v1_01_TrypLysC_2MC_2Mods_TMT_IAA_20ppm_0.9Da	687.365	1.61	2.7	0.457	17/18	sp|Q13492|PICAL_HUMAN	7	K.QAALEEEQAR.L	325	334	0	PICALM
4237	11.86	14750	511.594	511.594	3	4217	432067	m13387_APEX2_v1_01_TrypLysC_2MC_2Mods_TMT_IAA_20ppm_0.9Da	511.593	0.6	2.909	0.247	21/36	sp|Q6Y7W6-3|PERQ2_HUMAN	4	K.WAREEEEAQR.R	871	880	1	GIGYF2
4256	11.88	14841	510.613	510.613	3	4226	432067	m13387_APEX2_v1_01_TrypLysC_2MC_2Mods_TMT_IAA_20ppm_0.9Da	510.613	1.04	2.904	0.024	23/40	sp|O15294|OGT1_HUMAN	2	K.REQGNIEEAVR.L	338	348	1	OGT
4294	11.94	14950	732.41	732.41	2	4268	432067	m13387_APEX2_v1_01_TrypLysC_2MC_2Mods_TMT_IAA_20ppm_0.9Da	732.409	0.95	3.007	0.331	14/16	sp|Q9Y520-7|PRC2C_HUMAN	7	R.ESSEAQVQK.F	867	875	0	PRRC2C
4297	11.94	14955	760.382	760.382	2	4268	432067	m13387_APEX2_v1_01_TrypLysC_2MC_2Mods_TMT_IAA_20ppm_0.9Da	760.381	1.05	3.372	0.494	23/24	sp|P62195|PRS8_HUMAN	2	R.LEGGSGGDSEVQR.T	259	271	0	PSMC5
4298	11.94	14958	778.855	778.856	2	4268	432067	m13387_APEX2_v1_01_TrypLysC_2MC_2Mods_TMT_IAA_20ppm_0.9Da	778.855	0.53	3.017	0.461	21/24	sp|P48634|PRC2A_HUMAN	3	R.SDSGGSSSEPFDR.H	759	771	0	PRRC2A
4302	11.95	14971	901.453	901.452	2	4268	432067	m13387_APEX2_v1_01_TrypLysC_2MC_2Mods_TMT_IAA_20ppm_0.9Da	901.452	1.12	3.403	0.465	20/24	sp|P53621-2|COPA_HUMAN	1	K.DADSQNPDAPEGK.R	399	411	0	COPA
4313	11.97	15000	531.295	531.295	3	4289	432067	m13387_APEX2_v1_01_TrypLysC_2MC_2Mods_TMT_IAA_20ppm_0.9Da	531.295	0.99	2.199	0.165	18/32	sp|P55196-5|AFAD_HUMAN	9	R.SQEELREDK.A	1274	1282	1	MLLT4
4333	11.99	15039	629.296	629.296	2	4308	432067	m13387_APEX2_v1_01_TrypLysC_2MC_2Mods_TMT_IAA_20ppm_0.9Da	629.295	1.3	2.966	0.782	16/20	sp|Q15366-2|PCBP2_HUMAN	10	R.LSSETGGM*GSS.-	356	366	0	PCBP2
4336	12	15045	598.289	598.288	3	4308	432067	m13387_APEX2_v1_01_TrypLysC_2MC_2Mods_TMT_IAA_20ppm_0.9Da	598.288	1.43	3.403	0.679	31/48	sp|Q16527|CSRP2_HUMAN	2	R.TVYHAEEVQCDGR.S	16	28	0	CSRP2
4341	12.01	15059	720.851	720.851	2	4308	432067	m13387_APEX2_v1_01_TrypLysC_2MC_2Mods_TMT_IAA_20ppm_0.9Da	720.849	1.7	3.665	0.62	20/24	sp|Q13151|ROA0_HUMAN	0	K.EDIYSGGGGGGSR.S	177	189	0	HNRNPA0
4342	12.01	15062	705.33	705.33	2	4308	432067	m13387_APEX2_v1_01_TrypLysC_2MC_2Mods_TMT_IAA_20ppm_0.9Da	705.328	1.67	2.431	0.509	12/18	sp|O75369-8|FLNB_HUMAN	0	R.ADDTDSQSWR.S	1464	1473	0	FLNB
4344	12.01	15069	783.886	783.886	2	4308	432067	m13387_APEX2_v1_01_TrypLysC_2MC_2Mods_TMT_IAA_20ppm_0.9Da	783.885	1.44	1.569	0.421	12/22	sp|Q8TCT9-2|HM13_HUMAN	3	K.NASDM*PETITSR.D	62	73	0	HM13
4356	12.03	15098	440.757	440.757	4	4329	432067	m13387_APEX2_v1_01_TrypLysC_2MC_2Mods_TMT_IAA_20ppm_0.9Da	440.757	0.45	2.482	0.288	29/54	sp|Q9BYJ9|YTHD1_HUMAN	1	K.RQEEEEVVRK.E	542	551	2	YTHDF1
4360	12.04	15109	740.899	740.899	2	4329	432067	m13387_APEX2_v1_01_TrypLysC_2MC_2Mods_TMT_IAA_20ppm_0.9Da	740.898	1.46	2.967	0.347	16/16	sp|Q9Y520-7|PRC2C_HUMAN	7	K.ETDEVSNTK.S	368	376	0	PRRC2C
4372	12.06	15139	589.806	589.806	2	4350	432067	m13387_APEX2_v1_01_TrypLysC_2MC_2Mods_TMT_IAA_20ppm_0.9Da	589.805	0.94	2.517	0.459	14/14	sp|P58107|EPIPL_HUMAN	1	R.DATMEVQR.G	2640	2647	0	EPPK1
4373	12.06	15140	511.609	511.609	3	4350	432067	m13387_APEX2_v1_01_TrypLysC_2MC_2Mods_TMT_IAA_20ppm_0.9Da	511.608	0.76	2.568	0.203	20/28	sp|P11142|HSP7C_HUMAN	5	K.EEFEHQQK.E	590	597	0	HSPA8
4374	12.06	15144	499.764	499.764	4	4350	432067	m13387_APEX2_v1_01_TrypLysC_2MC_2Mods_TMT_IAA_20ppm_0.9Da	499.764	0.98	3.675	0.472	34/66	sp|Q04637-9|IF4G1_HUMAN	11	K.EAEMEEHREHIK.V	1015	1026	1	EIF4G1
4377	12.06	15151	532.632	532.632	3	4350	432067	m13387_APEX2_v1_01_TrypLysC_2MC_2Mods_TMT_IAA_20ppm_0.9Da	532.631	0.72	2.141	0.319	15/32	sp|P08107|HSP71_HUMAN	3	K.YKAEDEVQR.E	525	533	1	HSPA1A
4380	12.07	15161	506.284	506.284	3	4350	432067	m13387_APEX2_v1_01_TrypLysC_2MC_2Mods_TMT_IAA_20ppm_0.9Da	506.284	0.53	2.197	0.33	19/32	sp|Q14204|DYHC1_HUMAN	1	K.AERPDVDEK.R	3719	3727	1	DYNC1H1
4384	12.07	15171	614.66	614.66	3	4350	432067	m13387_APEX2_v1_01_TrypLysC_2MC_2Mods_TMT_IAA_20ppm_0.9Da	614.66	1.09	2.837	0.508	21/44	sp|Q02952|AKA12_HUMAN	2	K.TEAEPTHVNEEK.L	1346	1357	0	AKAP12
4401	12.09	15209	513.937	513.937	3	4371	432067	m13387_APEX2_v1_01_TrypLysC_2MC_2Mods_TMT_IAA_20ppm_0.9Da	513.937	0.45	2.956	0.552	27/44	sp|Q01082|SPTB2_HUMAN	2	R.ALVADSHPESER.I	1657	1668	0	SPTBN1
4405	12.1	15221	776.905	776.905	2	4371	432067	m13387_APEX2_v1_01_TrypLysC_2MC_2Mods_TMT_IAA_20ppm_0.9Da	776.904	1	2.513	0.394	17/18	sp|O43390-2|HNRPR_HUMAN	7	K.ADGYNQPDSK.R	578	587	0	HNRNPR
4423	12.13	15259	682.346	682.347	2	4392	432067	m13387_APEX2_v1_01_TrypLysC_2MC_2Mods_TMT_IAA_20ppm_0.9Da	682.346	1.25	2.008	0.347	13/16	sp|Q9ULT8|HECD1_HUMAN	1	K.QDCSQLVER.I	934	942	0	HECTD1
4425	12.13	15266	712.872	712.871	2	4392	432067	m13387_APEX2_v1_01_TrypLysC_2MC_2Mods_TMT_IAA_20ppm_0.9Da	712.87	2.05	2.199	0.444	12/20	sp|Q15154|PCM1_HUMAN	7	R.DSQPPAVPDNR.R	355	365	0	PCM1
4432	12.14	15278	458.954	458.954	3	4413	432067	m13387_APEX2_v1_01_TrypLysC_2MC_2Mods_TMT_IAA_20ppm_0.9Da	458.954	0.68	2.505	0.082	19/28	sp|P08107|HSP71_HUMAN	3	K.RNSTIPTK.Q	416	423	1	HSPA1A
4438	12.15	15298	642.355	642.688	3	4413	432067	m13387_APEX2_v1_01_TrypLysC_2MC_2Mods_TMT_IAA_20ppm_0.9Da	642.355	1.27	2.405	0.329	20/48	sp|P60174|TPIS_HUMAN	3	K.TATPQQAQEVHEK.L	213	225	0	TPI1
4439	12.15	15301	740.843	740.844	2	4413	432067	m13387_APEX2_v1_01_TrypLysC_2MC_2Mods_TMT_IAA_20ppm_0.9Da	740.843	0.67	3.041	0.487	18/20	sp|Q04637-9|IF4G1_HUMAN	12	K.EMDEAATAEER.G	874	884	0	EIF4G1
4453	12.17	15330	476.236	476.236	3	4430	432067	m13387_APEX2_v1_01_TrypLysC_2MC_2Mods_TMT_IAA_20ppm_0.9Da	476.235	0.47	2.788	0.498	20/36	sp|P21333|FLNA_HUMAN	2	R.DAPQDFHPDR.V	665	674	0	FLNA
4455	12.17	15333	620.336	620.336	2	4430	432067	m13387_APEX2_v1_01_TrypLysC_2MC_2Mods_TMT_IAA_20ppm_0.9Da	620.336	0.7	1.192	0.192	11/16	sp|O75534-3|CSDE1_HUMAN	4	K.NQNDPLPGR.I	293	301	0	CSDE1
4480	12.2	15400	502.584	502.584	3	4451	432067	m13387_APEX2_v1_01_TrypLysC_2MC_2Mods_TMT_IAA_20ppm_0.9Da	502.584	0.55	2.438	0.147	18/36	sp|Q5JSZ5|PRC2B_HUMAN	0	R.EFARPEDCPR.A	1114	1123	1	PRRC2B
4482	12.21	15406	485.593	485.928	3	4451	432067	m13387_APEX2_v1_01_TrypLysC_2MC_2Mods_TMT_IAA_20ppm_0.9Da	485.593	0.47	2.687	0.178	19/32	sp|P23588|IF4B_HUMAN	2	R.RGDDSFGDK.Y	215	223	1	EIF4B
4499	12.23	15438	760.4	760.4	2	4472	432067	m13387_APEX2_v1_01_TrypLysC_2MC_2Mods_TMT_IAA_20ppm_0.9Da	760.399	1.14	3.13	0.454	18/20	sp|Q92900|RENT1_HUMAN	1	K.ESQTQDNITVR.W	322	332	0	UPF1
4501	12.23	15443	641.988	641.988	3	4472	432067	m13387_APEX2_v1_01_TrypLysC_2MC_2Mods_TMT_IAA_20ppm_0.9Da	641.988	0.85	2.289	0.301	20/48	sp|P12763|FETUA_BOVIN_contaminant	1	K.CDSSPDSAEDVRK.L	132	144	1	AHSG
4505	12.24	15455	587.325	587.326	2	4472	432067	m13387_APEX2_v1_01_TrypLysC_2MC_2Mods_TMT_IAA_20ppm_0.9Da	587.325	0.84	2.028	0.141	13/16	sp|P55265-4|DSRAD_HUMAN	6	K.QEAADAALR.V	825	833	0	ADAR
4516	12.25	15484	457.579	457.579	3	4493	432067	m13387_APEX2_v1_01_TrypLysC_2MC_2Mods_TMT_IAA_20ppm_0.9Da	457.579	0.72	2.318	0.488	17/36	sp|P08238|HS90B_HUMAN	0	K.LGIHEDSTNR.R	439	448	0	HSP90AB1
4518	12.26	15494	427.869	427.869	3	4493	432067	m13387_APEX2_v1_01_TrypLysC_2MC_2Mods_TMT_IAA_20ppm_0.9Da	427.869	-0.02	2.755	0.662	23/28	sp|Q13085-4|ACACA_HUMAN	5	R.HMEMYADR.E	2141	2148	0	ACACA
4523	12.26	15507	623.336	623.337	2	4493	432067	m13387_APEX2_v1_01_TrypLysC_2MC_2Mods_TMT_IAA_20ppm_0.9Da	623.335	1.16	2.49	0.229	15/18	sp|Q15645|PCH2_HUMAN	0	R.AGTEPSDAIR.V	266	275	0	TRIP13
4524	12.26	15511	599.799	600.301	2	4493	432067	m13387_APEX2_v1_01_TrypLysC_2MC_2Mods_TMT_IAA_20ppm_0.9Da	599.799	1.11	2.381	0.26	14/16	sp|O00571|DDX3X_HUMAN	3	R.SDYDGIGSR.G	102	110	0	DDX3X
4534	12.28	15541	603.976	603.977	3	4514	432067	m13387_APEX2_v1_01_TrypLysC_2MC_2Mods_TMT_IAA_20ppm_0.9Da	603.976	0.2	2.92	0.49	23/56	sp|P55196-5|AFAD_HUMAN	10	R.LDSDRVSSASSTAER.G	554	568	1	MLLT4
4538	12.28	15557	659.873	660.374	2	4514	432067	m13387_APEX2_v1_01_TrypLysC_2MC_2Mods_TMT_IAA_20ppm_0.9Da	659.872	0.97	2.304	0.06	12/12	sp|Q92734|TFG_HUMAN	2	K.NQDEINK.N	173	179	0	TFG
4546	12.3	15588	607.32	607.655	3	4529	432067	m13387_APEX2_v1_01_TrypLysC_2MC_2Mods_TMT_IAA_20ppm_0.9Da	607.319	0.72	3.112	0.443	23/48	sp|P30419|NMT1_HUMAN	2	K.GSETDSAQDQPVK.M	68	80	0	NMT1
4547	12.3	15593	732.85	732.85	2	4529	432067	m13387_APEX2_v1_01_TrypLysC_2MC_2Mods_TMT_IAA_20ppm_0.9Da	732.849	0.79	3.491	0.638	20/24	sp|P35527|K1C9_HUMAN_contaminant	1	R.FSSSSGYGGGSSR.V	47	59	0	KRT9
4548	12.3	15598	756.384	756.385	2	4529	432067	m13387_APEX2_v1_01_TrypLysC_2MC_2Mods_TMT_IAA_20ppm_0.9Da	756.384	1.24	2.647	0.373	14/14	sp|Q9UHB6-4|LIMA1_HUMAN	5	R.ETCVECQK.T	389	396	0	LIMA1
4551	12.3	15609	580.81	580.809	2	4529	432067	m13387_APEX2_v1_01_TrypLysC_2MC_2Mods_TMT_IAA_20ppm_0.9Da	580.809	1.37	1.487	0.24	11/16	sp|Q7Z2K8|GRIN1_HUMAN	0	K.DLEAAGAER.S	767	775	0	GPRIN1
4561	12.32	15646	802.411	802.411	2	4529	432067	m13387_APEX2_v1_01_TrypLysC_2MC_2Mods_TMT_IAA_20ppm_0.9Da	802.41	0.94	2.605	0.46	14/24	sp|Q96RT7|GCP6_HUMAN	3	R.AALEEGSSQPTER.L	1012	1024	0	TUBGCP6
4565	12.33	15664	587.292	587.293	3	4544	432067	m13387_APEX2_v1_01_TrypLysC_2MC_2Mods_TMT_IAA_20ppm_0.9Da	587.291	1.62	3.051	0.548	24/56	sp|P78371|TCPB_HUMAN	1	R.AAHSEGNTTAGLDMR.E	467	481	0	CCT2
4567	12.33	15674	565.306	565.64	3	4544	432067	m13387_APEX2_v1_01_TrypLysC_2MC_2Mods_TMT_IAA_20ppm_0.9Da	565.305	0.66	2.793	0.316	22/44	sp|O75175|CNOT3_HUMAN	3	R.STDSEVSQSPAK.N	291	302	0	CNOT3
4576	12.34	15714	573.61	573.944	3	4563	432067	m13387_APEX2_v1_01_TrypLysC_2MC_2Mods_TMT_IAA_20ppm_0.9Da	573.61	0.55	4.15	0.47	25/52	sp|Q14847-2|LASP1_HUMAN	3	R.MGPSGGEGMEPERR.D	131	144	1	LASP1
4578	12.34	15725	544.817	544.817	2	4563	432067	m13387_APEX2_v1_01_TrypLysC_2MC_2Mods_TMT_IAA_20ppm_0.9Da	544.817	0.91	1.744	0.176	9/12	sp|Q8N0X7|SPG20_HUMAN	0	K.ETLQNVR.T	83	89	0	SPG20
4581	12.35	15740	753.358	753.858	2	4563	432067	m13387_APEX2_v1_01_TrypLysC_2MC_2Mods_TMT_IAA_20ppm_0.9Da	753.357	0.97	3.026	0.525	17/22	sp|Q13347|EIF3I_HUMAN	0	K.SYSSGGEDGYVR.I	299	310	0	EIF3I
4590	12.36	15782	761.901	761.9	2	4574	432067	m13387_APEX2_v1_01_TrypLysC_2MC_2Mods_TMT_IAA_20ppm_0.9Da	761.9	1.02	3.175	0.466	20/20	sp|Q13813-2|SPTN1_HUMAN	3	R.GACAGSEDAVK.A	1625	1635	0	SPTAN1
4591	12.37	15787	487.621	487.621	3	4574	432067	m13387_APEX2_v1_01_TrypLysC_2MC_2Mods_TMT_IAA_20ppm_0.9Da	487.621	0.62	3.848	0.4	24/32	sp|Q13310-3|PABP4_HUMAN	5	K.EREAELGAK.A	178	186	1	PABPC4
4594	12.37	15803	553.952	553.951	3	4574	432067	m13387_APEX2_v1_01_TrypLysC_2MC_2Mods_TMT_IAA_20ppm_0.9Da	553.952	0.36	3.242	0.346	22/36	sp|Q9UG63|ABCF2_HUMAN	3	R.LAHEDAECEK.L	179	188	0	ABCF2
4605	12.39	15852	562.301	562.301	2	4589	432067	m13387_APEX2_v1_01_TrypLysC_2MC_2Mods_TMT_IAA_20ppm_0.9Da	562.301	0.84	2.047	0.181	12/12	sp|Q9Y262|EIF3L_HUMAN	5	K.QDLAYER.Q	32	38	0	EIF3L
4606	12.39	15859	711.349	711.349	2	4589	432067	m13387_APEX2_v1_01_TrypLysC_2MC_2Mods_TMT_IAA_20ppm_0.9Da	711.348	1.24	2.751	0.578	18/20	sp|Q96SZ5|AEDO_HUMAN	0	K.EASSSACDLPR.E	233	243	0	ADO
4610	12.39	15877	740.37	740.369	2	4604	432067	m13387_APEX2_v1_01_TrypLysC_2MC_2Mods_TMT_IAA_20ppm_0.9Da	740.369	1.09	2.645	0.396	17/20	sp|Q6P2E9|EDC4_HUMAN	1	R.ETCSTLAESPR.N	836	846	0	EDC4
4613	12.4	15894	779.063	779.062	3	4604	432067	m13387_APEX2_v1_01_TrypLysC_2MC_2Mods_TMT_IAA_20ppm_0.9Da	779.062	0.9	5.418	0.59	37/64	sp|P35749-2|MYH11_HUMAN	5	K.ERNTDQASMPDNTAAQK.V	371	387	1	MYH11
4621	12.41	15931	592.827	592.827	2	4609	432067	m13387_APEX2_v1_01_TrypLysC_2MC_2Mods_TMT_IAA_20ppm_0.9Da	592.827	0.14	1.981	0.103	10/14	sp|Q9Y520-7|PRC2C_HUMAN	7	K.QPSPEEIR.E	500	507	0	PRRC2C
4632	12.43	15986	625.356	625.356	2	4620	432067	m13387_APEX2_v1_01_TrypLysC_2MC_2Mods_TMT_IAA_20ppm_0.9Da	625.356	1.2	2.266	0.148	12/12	sp|P11142|HSP7C_HUMAN	5	K.ATVEDEK.L	551	557	0	HSPA8
4636	12.43	16008	544.951	544.951	3	4620	432067	m13387_APEX2_v1_01_TrypLysC_2MC_2Mods_TMT_IAA_20ppm_0.9Da	544.951	0.54	3.574	0.451	22/44	sp|P62269|RS18_HUMAN	0	K.RAGELTEDEVER.V	55	66	1	RPS18
4640	12.44	16029	704.35	704.684	3	4620	432067	m13387_APEX2_v1_01_TrypLysC_2MC_2Mods_TMT_IAA_20ppm_0.9Da	704.349	1.34	2.498	0.414	22/52	sp|Q8WWM7-3|ATX2L_HUMAN	10	R.IAM*ENDDGRTEEEK.H	313	326	1	ATXN2L
4642	12.44	16040	900.93	900.93	2	4620	432067	m13387_APEX2_v1_01_TrypLysC_2MC_2Mods_TMT_IAA_20ppm_0.9Da	900.929	1.52	3.878	0.619	22/22	sp|P53582|MAP11_HUMAN	2	R.VCETDGCSSEAK.L	8	19	0	METAP1
4659	12.47	16122	629.852	629.852	2	4631	432067	m13387_APEX2_v1_01_TrypLysC_2MC_2Mods_TMT_IAA_20ppm_0.9Da	629.851	1.1	2.254	0.2	13/14	sp|Q9BRP8|WIBG_HUMAN	1	R.QVEELQQR.I	163	170	0	WIBG
4666	12.48	16157	508.606	508.606	3	4631	432067	m13387_APEX2_v1_01_TrypLysC_2MC_2Mods_TMT_IAA_20ppm_0.9Da	508.605	0.54	2.371	0.42	25/48	sp|P23588|IF4B_HUMAN	2	K.VAPAQPSEEGPGR.K	512	524	0	EIF4B
4676	12.49	16204	652.386	652.386	2	4652	432067	m13387_APEX2_v1_01_TrypLysC_2MC_2Mods_TMT_IAA_20ppm_0.9Da	652.385	1.25	3.319	0.385	14/14	sp|O43390-2|HNRPR_HUMAN	9	K.EAAQEAVK.L	217	224	0	HNRNPR
4680	12.5	16222	555.293	555.294	2	4652	432067	m13387_APEX2_v1_01_TrypLysC_2MC_2Mods_TMT_IAA_20ppm_0.9Da	555.293	0.41	1.835	0.146	11/12	sp|Q07157|ZO1_HUMAN	4	K.NEEYGLR.L	195	201	0	TJP1
4681	12.5	16228	716.353	716.688	3	4652	432067	m13387_APEX2_v1_01_TrypLysC_2MC_2Mods_TMT_IAA_20ppm_0.9Da	716.352	1.29	4.098	0.559	31/52	sp|P67809|YBOX1_HUMAN	2	R.NYQQNYQNSESGEK.N	157	170	0	YBX1
4695	12.53	16296	582.797	582.796	2	4673	432067	m13387_APEX2_v1_01_TrypLysC_2MC_2Mods_TMT_IAA_20ppm_0.9Da	582.796	0.89	2.22	0.118	13/14	sp|Q01082|SPTB2_HUMAN	2	K.SAATWDER.F	2065	2072	0	SPTBN1
4696	12.53	16302	476.301	476.301	3	4673	432067	m13387_APEX2_v1_01_TrypLysC_2MC_2Mods_TMT_IAA_20ppm_0.9Da	476.301	0.38	2.216	0.323	17/28	sp|P51114|FXR1_HUMAN	10	R.LRPVNQNK.T	112	119	1	FXR1
4700	12.53	16323	448.935	448.935	3	4673	432067	m13387_APEX2_v1_01_TrypLysC_2MC_2Mods_TMT_IAA_20ppm_0.9Da	448.934	0.65	2.131	0.159	15/24	sp|Q7Z6E9|RBBP6_HUMAN	2	R.EERDLPK.K	1517	1523	1	RBBP6
4704	12.54	16345	604.989	605.322	3	4673	432067	m13387_APEX2_v1_01_TrypLysC_2MC_2Mods_TMT_IAA_20ppm_0.9Da	604.988	1.04	3.06	0.495	23/44	sp|P62736|ACTA_HUMAN	23	K.DSYVGDEAQSKR.G	53	64	1	ACTA2
4720	12.56	16422	708.86	708.86	2	4694	432067	m13387_APEX2_v1_01_TrypLysC_2MC_2Mods_TMT_IAA_20ppm_0.9Da	708.859	1.07	2.31	0.477	14/18	sp|Q15003|CND2_HUMAN	4	K.APLQQCAEDR.Q	304	313	0	NCAPH
4724	12.57	16443	656.01	656.01	3	4694	432067	m13387_APEX2_v1_01_TrypLysC_2MC_2Mods_TMT_IAA_20ppm_0.9Da	656.009	1.02	2.599	0.402	19/48	sp|Q7Z401-2|MYCPP_HUMAN	2	R.RGDTSTEDIQEEK.D	961	973	1	DENND4A
4725	12.57	16449	667.883	667.883	2	4694	432067	m13387_APEX2_v1_01_TrypLysC_2MC_2Mods_TMT_IAA_20ppm_0.9Da	667.882	1.15	2.071	0.16	12/14	sp|P23528|COF1_HUMAN	6	K.SSTPEEVK.K	23	30	0	CFL1
4738	12.59	16510	534.63	534.63	3	4715	432067	m13387_APEX2_v1_01_TrypLysC_2MC_2Mods_TMT_IAA_20ppm_0.9Da	534.63	1.22	3.291	0.353	25/52	sp|Q15417|CNN3_HUMAN	3	K.GASQAGMLAPGTRR.D	213	226	1	CNN3
4745	12.6	16547	571.29	571.291	3	4715	432067	m13387_APEX2_v1_01_TrypLysC_2MC_2Mods_TMT_IAA_20ppm_0.9Da	571.29	0.17	4.484	0.524	35/56	sp|Q9C0C2|TB182_HUMAN	1	K.DLAEVGEGGGHSQAR.E	1237	1251	0	TNKS1BP1
4764	12.62	16642	774.895	774.895	2	4736	432067	m13387_APEX2_v1_01_TrypLysC_2MC_2Mods_TMT_IAA_20ppm_0.9Da	774.894	1.34	3.215	0.609	19/22	sp|O14545|TRAD1_HUMAN	0	K.LSNSDSQDIQGR.N	486	497	0	TRAFD1
4780	12.65	16722	421.871	421.871	3	4757	432067	m13387_APEX2_v1_01_TrypLysC_2MC_2Mods_TMT_IAA_20ppm_0.9Da	421.871	0.43	1.534	0.116	18/28	sp|P55072|TERA_HUMAN	0	R.DHFEEAMR.F	734	741	0	VCP
4786	12.65	16754	660.852	660.852	2	4757	432067	m13387_APEX2_v1_01_TrypLysC_2MC_2Mods_TMT_IAA_20ppm_0.9Da	660.851	1.29	3.349	0.536	19/20	sp|P20073|ANXA7_HUMAN	2	K.GAGTDDSTLVR.I	431	441	0	ANXA7
4789	12.66	16770	686.325	686.325	2	4757	432067	m13387_APEX2_v1_01_TrypLysC_2MC_2Mods_TMT_IAA_20ppm_0.9Da	686.324	0.74	1.48	0.381	13/18	sp|O14964|HGS_HUMAN	2	K.ESDAM*FAAER.A	147	156	0	HGS
4805	12.68	16850	551.309	551.309	2	4778	432067	m13387_APEX2_v1_01_TrypLysC_2MC_2Mods_TMT_IAA_20ppm_0.9Da	551.309	0.35	1.769	0.445	13/14	sp|Q66PJ3|AR6P4_HUMAN	10	K.VVDPETGR.T	310	317	0	ARL6IP4
4808	12.68	16866	407.926	407.926	3	4778	432067	m13387_APEX2_v1_01_TrypLysC_2MC_2Mods_TMT_IAA_20ppm_0.9Da	407.926	0.44	2.902	0.317	18/32	sp|Q14152|EIF3A_HUMAN	1	R.RVPPPALSR.D	1329	1337	1	EIF3A
4810	12.69	16876	487.796	487.796	2	4778	432067	m13387_APEX2_v1_01_TrypLysC_2MC_2Mods_TMT_IAA_20ppm_0.9Da	487.795	0.66	1.93	0.108	9/12	sp|O15020|SPTN2_HUMAN	1	R.DLTGALR.L	672	678	0	SPTBN2
4822	12.7	16933	644	644.334	3	4799	432067	m13387_APEX2_v1_01_TrypLysC_2MC_2Mods_TMT_IAA_20ppm_0.9Da	644	0.8	4.04	0.459	26/48	sp|O14964|HGS_HUMAN	4	K.NCGQTVHDEVANK.Q	74	86	0	HGS
4824	12.71	16944	508.649	508.648	5	4799	432067	m13387_APEX2_v1_01_TrypLysC_2MC_2Mods_TMT_IAA_20ppm_0.9Da	508.649	0.5	3.727	0.524	46/152	sp|Q13085-4|ACACA_HUMAN	5	K.RVSALNSVHCEHVEDEGESR.Y	1797	1816	1	ACACA
4828	12.71	16966	577.307	577.307	2	4799	432067	m13387_APEX2_v1_01_TrypLysC_2MC_2Mods_TMT_IAA_20ppm_0.9Da	577.306	0.82	2.003	0.451	12/14	sp|P32119|PRDX2_HUMAN	0	K.TDEGIAYR.G	120	127	0	PRDX2
4832	12.71	16987	761.38	761.379	2	4799	432067	m13387_APEX2_v1_01_TrypLysC_2MC_2Mods_TMT_IAA_20ppm_0.9Da	761.378	1.68	2.586	0.45	15/22	sp|Q92616|GCN1L_HUMAN	0	K.NAPNDASYDAVR.Q	1305	1316	0	GCN1L1
4844	12.73	17044	587.041	587.042	4	4820	432067	m13387_APEX2_v1_01_TrypLysC_2MC_2Mods_TMT_IAA_20ppm_0.9Da	587.041	0.38	2.908	0.494	32/108	sp|P18124|RL7_HUMAN	1	K.TTHFVEGGDAGNREDQINR.L	224	242	1	RPL7
4852	12.74	17086	730.904	730.905	2	4820	432067	m13387_APEX2_v1_01_TrypLysC_2MC_2Mods_TMT_IAA_20ppm_0.9Da	730.903	1.4	2.419	0.192	15/16	sp|Q9UNN5|FAF1_HUMAN	4	K.EENAEPVSK.L	567	575	0	FAF1
4854	12.75	17096	558.317	558.317	2	4820	432067	m13387_APEX2_v1_01_TrypLysC_2MC_2Mods_TMT_IAA_20ppm_0.9Da	558.317	0.34	1.307	0.078	12/14	sp|P53350|PLK1_HUMAN	0	K.ALTEPEAR.Y	147	154	0	PLK1
4872	12.77	17185	602.331	602.332	2	4841	432067	m13387_APEX2_v1_01_TrypLysC_2MC_2Mods_TMT_IAA_20ppm_0.9Da	602.33	1.68	2.412	0.228	14/14	sp|O75116|ROCK2_HUMAN	1	K.DVQEQLSR.L	998	1005	0	ROCK2
4884	12.79	17243	546.288	546.288	2	4862	432067	m13387_APEX2_v1_01_TrypLysC_2MC_2Mods_TMT_IAA_20ppm_0.9Da	546.288	0.73	2.379	0.365	13/14	sp|P11498|PYC_HUMAN	0	R.EGPEGFAR.A	548	555	0	PC
4905	12.82	17346	566.283	566.618	3	4883	432067	m13387_APEX2_v1_01_TrypLysC_2MC_2Mods_TMT_IAA_20ppm_0.9Da	566.283	0.82	3.841	0.509	29/40	sp|P07900-2|HS90A_HUMAN	6	K.EDQTEYLEERR.I	314	324	1	HSP90AA1
4909	12.82	17368	731.362	731.696	3	4883	432067	m13387_APEX2_v1_01_TrypLysC_2MC_2Mods_TMT_IAA_20ppm_0.9Da	731.361	1.44	3.271	0.643	30/72	sp|P22629|SAV_STRAV_contaminant	0	R.NAHSATTWSGQYVGGAEAR.I	109	127	0
4913	12.83	17390	908.479	908.479	2	4883	432067	m13387_APEX2_v1_01_TrypLysC_2MC_2Mods_TMT_IAA_20ppm_0.9Da	908.478	0.81	4.232	0.411	22/22	sp|Q9Y520-7|PRC2C_HUMAN	8	K.DAQQVEPEGQEK.P	2132	2143	0	PRRC2C
4916	12.83	17405	738.902	738.901	2	4883	432067	m13387_APEX2_v1_01_TrypLysC_2MC_2Mods_TMT_IAA_20ppm_0.9Da	738.901	1.37	3.231	0.383	16/16	sp|P26373|RL13_HUMAN	2	K.EAAEQDVEK.K	201	209	0	RPL13
4929	12.85	17467	639.671	640.005	3	4904	432067	m13387_APEX2_v1_01_TrypLysC_2MC_2Mods_TMT_IAA_20ppm_0.9Da	639.67	1.06	3.306	0.208	21/52	sp|P46013|KI67_HUMAN	1	K.SPQSDPADTPTNTK.Q	1861	1874	0	MKI67
4931	12.86	17478	597.334	597.334	2	4904	432067	m13387_APEX2_v1_01_TrypLysC_2MC_2Mods_TMT_IAA_20ppm_0.9Da	597.334	0.64	1.739	0.211	11/12	sp|Q05639|EF1A2_HUMAN	4	K.EAAEMGK.G	45	51	0	EEF1A2
4935	12.86	17500	580.827	580.827	2	4904	432067	m13387_APEX2_v1_01_TrypLysC_2MC_2Mods_TMT_IAA_20ppm_0.9Da	580.827	-0.22	1.995	0.126	12/14	sp|Q6WCQ1-2|MPRIP_HUMAN	5	K.EGLTVQER.L	1019	1026	0	MPRIP
4938	12.86	17515	982.444	982.444	2	4904	432067	m13387_APEX2_v1_01_TrypLysC_2MC_2Mods_TMT_IAA_20ppm_0.9Da	982.443	1.32	2.436	0.494	17/22	sp|Q00839|HNRPU_HUMAN	2	K.TCNCETEDYGEK.F	388	399	0	HNRNPU
4947	12.88	17558	524.796	524.796	2	4925	432067	m13387_APEX2_v1_01_TrypLysC_2MC_2Mods_TMT_IAA_20ppm_0.9Da	524.795	0.95	2.458	0.212	12/12	sp|Q13162|PRDX4_HUMAN	2	R.SVDETLR.L	224	230	0	PRDX4
4949	12.88	17568	563.291	563.291	2	4925	432067	m13387_APEX2_v1_01_TrypLysC_2MC_2Mods_TMT_IAA_20ppm_0.9Da	563.29	0.74	1.618	0.223	13/14	sp|P19338|NUCL_HUMAN	1	K.ESFDGSVR.A	590	597	0	NCL
4957	12.89	17611	821.379	821.881	2	4925	432067	m13387_APEX2_v1_01_TrypLysC_2MC_2Mods_TMT_IAA_20ppm_0.9Da	821.378	0.99	3.239	0.637	21/26	sp|P31942|HNRH3_HUMAN	4	R.DGMDNQGGYGSVGR.M	288	301	0	HNRNPH3
4968	12.92	17664	586.828	586.828	2	4946	432067	m13387_APEX2_v1_01_TrypLysC_2MC_2Mods_TMT_IAA_20ppm_0.9Da	586.827	1.77	2.062	0.092	15/16	sp|O14654|IRS4_HUMAN	0	K.LETADAPAR.L	100	108	0	IRS4
4974	12.92	17697	769.062	769.396	3	4946	432067	m13387_APEX2_v1_01_TrypLysC_2MC_2Mods_TMT_IAA_20ppm_0.9Da	769.061	2.13	5.67	0.31	32/56	sp|P35580-4|MYH10_HUMAN	4	K.NSLQEQQEEEEEARK.N	1377	1391	1	MYH10
4978	12.93	17717	728.874	728.874	2	4946	432067	m13387_APEX2_v1_01_TrypLysC_2MC_2Mods_TMT_IAA_20ppm_0.9Da	728.873	1.29	1.483	0.414	10/14	sp|Q93084-5|AT2A3_HUMAN	15	K.EYEPEM*GK.V	121	128	0	ATP2A3
4982	12.94	17739	718.887	718.886	2	4946	432067	m13387_APEX2_v1_01_TrypLysC_2MC_2Mods_TMT_IAA_20ppm_0.9Da	718.885	2.12	2.039	0.195	13/16	sp|P13797|PLST_HUMAN	4	K.SGNLTEDDK.H	574	582	0	PLS3
4989	12.95	17772	634.844	634.844	2	4967	432067	m13387_APEX2_v1_01_TrypLysC_2MC_2Mods_TMT_IAA_20ppm_0.9Da	634.843	1.07	2.314	0.517	14/16	sp|P0CG48|UBC_HUMAN	25	K.EGIPPDQQR.L	34	42	0	UBC
4990	12.95	17777	528.972	528.972	3	4967	432067	m13387_APEX2_v1_01_TrypLysC_2MC_2Mods_TMT_IAA_20ppm_0.9Da	528.971	0.98	2.082	0.274	17/32	sp|Q9Y520-7|PRC2C_HUMAN	7	K.EPIERPEEK.P	960	968	1	PRRC2C
4993	12.96	17795	626.331	626.331	2	4967	432067	m13387_APEX2_v1_01_TrypLysC_2MC_2Mods_TMT_IAA_20ppm_0.9Da	626.33	1.03	2.402	0.41	12/14	sp|Q13085-4|ACACA_HUMAN	4	K.QVNYEVDR.R	1376	1383	0	ACACA
4997	12.96	17816	639.82	640.321	2	4967	432067	m13387_APEX2_v1_01_TrypLysC_2MC_2Mods_TMT_IAA_20ppm_0.9Da	639.819	0.64	1.84	0.127	14/18	sp|P98179|RBM3_HUMAN	0	R.AMNGESLDGR.Q	66	75	0	RBM3
5010	12.98	17879	837.351	837.85	2	4988	432067	m13387_APEX2_v1_01_TrypLysC_2MC_2Mods_TMT_IAA_20ppm_0.9Da	837.35	1.11	3.124	0.666	16/20	sp|P21333|FLNA_HUMAN	3	K.MDCQECPEGYR.V	2474	2484	0	FLNA
5057	13.06	18097	620.652	620.987	3	5031	432067	m13387_APEX2_v1_01_TrypLysC_2MC_2Mods_TMT_IAA_20ppm_0.9Da	620.652	0.84	4.025	0.504	29/48	sp|O43432-3|IF4G3_HUMAN	4	K.DLLDNQSQEEQRR.E	1165	1177	1	EIF4G3
5059	13.06	18102	862.419	862.419	2	5031	432067	m13387_APEX2_v1_01_TrypLysC_2MC_2Mods_TMT_IAA_20ppm_0.9Da	862.418	0.86	3.773	0.467	24/28	sp|Q5JSZ5|PRC2B_HUMAN	2	K.SSQGDSGVDLSAESR.E	1666	1680	0	PRRC2B
5074	13.08	18160	435.287	435.287	3	5052	432067	m13387_APEX2_v1_01_TrypLysC_2MC_2Mods_TMT_IAA_20ppm_0.9Da	435.287	0.24	2.458	0.365	14/24	sp|Q01082|SPTB2_HUMAN	2	K.RLTVQTK.F	1460	1466	1	SPTBN1
5077	13.09	18172	716.884	716.885	2	5052	432067	m13387_APEX2_v1_01_TrypLysC_2MC_2Mods_TMT_IAA_20ppm_0.9Da	716.883	1.17	2.681	0.382	16/18	sp|Q01082|SPTB2_HUMAN	2	R.DQNTVETLQR.M	1835	1844	0	SPTBN1
5080	13.09	18185	775.41	775.408	2	5052	432067	m13387_APEX2_v1_01_TrypLysC_2MC_2Mods_TMT_IAA_20ppm_0.9Da	775.409	0.7	3.044	0.365	16/16	sp|O95793|STAU1_HUMAN	4	R.ESEEENLNK.S	175	183	0	STAU1
5089	13.11	18225	569.309	569.309	2	5073	432067	m13387_APEX2_v1_01_TrypLysC_2MC_2Mods_TMT_IAA_20ppm_0.9Da	569.309	0.78	2.27	0.31	13/14	sp|P04083|ANXA1_HUMAN	0	R.ALYEAGER.R	205	212	0	ANXA1
5093	13.11	18246	572.83	572.83	2	5073	432067	m13387_APEX2_v1_01_TrypLysC_2MC_2Mods_TMT_IAA_20ppm_0.9Da	572.83	0.62	1.905	0.224	12/12	sp|Q6Y7W6-3|PERQ2_HUMAN	6	R.QQEEILR.R	785	791	0	GIGYF2
5096	13.11	18259	819.901	819.902	2	5073	432067	m13387_APEX2_v1_01_TrypLysC_2MC_2Mods_TMT_IAA_20ppm_0.9Da	819.9	2.07	3.058	0.48	16/22	sp|O60716|CTND1_HUMAN	17	K.SLDNNYSTPNER.G	899	910	0	CTNND1
5097	13.12	18264	689.386	689.387	2	5073	432067	m13387_APEX2_v1_01_TrypLysC_2MC_2Mods_TMT_IAA_20ppm_0.9Da	689.385	1.5	2.073	0.108	13/14	sp|Q9NYF8|BCLF1_HUMAN	6	R.NTEEEGLK.Y	430	437	0	BCLAF1
5119	13.16	18360	584.315	584.315	2	5107	432067	m13387_APEX2_v1_01_TrypLysC_2MC_2Mods_TMT_IAA_20ppm_0.9Da	584.314	1.71	2.108	0.19	11/12	sp|Q02878|RL6_HUMAN	0	K.YEITEQR.K	240	246	0	RPL6
5123	13.16	18381	707.821	707.821	2	5107	432067	m13387_APEX2_v1_01_TrypLysC_2MC_2Mods_TMT_IAA_20ppm_0.9Da	707.82	1.41	1.943	0.781	12/18	sp|Q9H0L4|CSTFT_HUMAN	0	R.GMETCAMETR.G	437	446	0	CSTF2T
5140	13.18	18463	577.665	577.665	3	5118	432067	m13387_APEX2_v1_01_TrypLysC_2MC_2Mods_TMT_IAA_20ppm_0.9Da	577.665	0.64	3.784	0.238	26/36	sp|P15924|DESP_HUMAN_contaminant	1	R.RVEEDIQQQK.A	1425	1434	1	DSP
5143	13.19	18478	727.716	728.05	3	5118	432067	m13387_APEX2_v1_01_TrypLysC_2MC_2Mods_TMT_IAA_20ppm_0.9Da	727.715	0.62	3.355	0.271	21/44	sp|Q9NQX3-2|GEPH_HUMAN	5	K.GVQCEEEEEEKK.D	209	220	1	GPHN
5209	13.29	18810	415.608	415.608	3	5192	432067	m13387_APEX2_v1_01_TrypLysC_2MC_2Mods_TMT_IAA_20ppm_0.9Da	415.608	0.27	2.478	0.01	21/24	sp|Q8NCA5|FA98A_HUMAN	3	K.RSVLSPK.T	255	261	1	FAM98A
5251	13.35	19030	449.919	449.919	3	5228	432067	m13387_APEX2_v1_01_TrypLysC_2MC_2Mods_TMT_IAA_20ppm_0.9Da	449.919	0.57	2.732	0.177	20/32	sp|P55072|TERA_HUMAN	0	R.ESIESEIRR.E	701	709	1	VCP
5288	13.41	19209	629.336	629.336	2	5280	432067	m13387_APEX2_v1_01_TrypLysC_2MC_2Mods_TMT_IAA_20ppm_0.9Da	629.335	0.99	2.446	0.411	15/18	sp|O14654|IRS4_HUMAN	0	K.DAEIPEGAAR.G	675	684	0	IRS4
5289	13.41	19213	790.13	790.13	4	5280	432067	m13387_APEX2_v1_01_TrypLysC_2MC_2Mods_TMT_IAA_20ppm_0.9Da	790.129	1.27	5.649	0.618	42/126	sp|P78318|IGBP1_HUMAN	0	K.AAQQQEEQEEKEEEDDEQTLHR.A	296	317	1	IGBP1
5397	13.66	19426	655.872	655.872	2	5393	432067	m13387_APEX2_v1_01_TrypLysC_2MC_2Mods_TMT_IAA_20ppm_0.9Da	655.871	1.54	2.451	0.272	12/12	sp|Q0JRZ9|FCHO2_HUMAN	5	K.YGEEQVK.S	104	110	0	FCHO2
5436	13.78	19439	572.963	572.963	3	5434	432067	m13387_APEX2_v1_01_TrypLysC_2MC_2Mods_TMT_IAA_20ppm_0.9Da	572.962	1.42	3.78	0.526	19/44	sp|P35579|MYH9_HUMAN	1	K.RQLEEAEEEAQR.A	1877	1888	1	MYH9
5443	13.8	19441	607.341	607.342	2	5441	432067	m13387_APEX2_v1_01_TrypLysC_2MC_2Mods_TMT_IAA_20ppm_0.9Da	607.341	1.33	2.325	0.332	12/16	sp|P45974|UBP5_HUMAN	1	K.EVQDGIAPR.M	407	415	0	USP5
5461	13.84	19449	825.75	826.084	3	5454	432067	m13387_APEX2_v1_01_TrypLysC_2MC_2Mods_TMT_IAA_20ppm_0.9Da	825.748	2.45	4.582	0.641	30/64	sp|Q7KZF4|SND1_HUMAN	0	R.ANNPEQNRLSECEEQAK.A	141	157	1	SND1
5472	13.86	19453	509.791	509.79	2	5468	432067	m13387_APEX2_v1_01_TrypLysC_2MC_2Mods_TMT_IAA_20ppm_0.9Da	509.79	0.94	2.472	0.145	12/12	sp|P32119|PRDX2_HUMAN	0	R.SVDEALR.L	151	157	0	PRDX2
5486	13.9	19458	804.877	805.38	2	5482	432067	m13387_APEX2_v1_01_TrypLysC_2MC_2Mods_TMT_IAA_20ppm_0.9Da	804.876	1.21	4.107	0.631	22/24	sp|P35998|PRS7_HUMAN	1	R.FDDGAGGDNEVQR.T	285	297	0	PSMC2
5488	13.9	19460	622.37	622.369	2	5482	432067	m13387_APEX2_v1_01_TrypLysC_2MC_2Mods_TMT_IAA_20ppm_0.9Da	622.369	1.62	1.871	0.286	9/12	sp|P46821|MAP1B_HUMAN	2	K.EEPSPVK.A	611	617	0	MAP1B
5501	13.94	19464	654.842	654.842	2	5493	432067	m13387_APEX2_v1_01_TrypLysC_2MC_2Mods_TMT_IAA_20ppm_0.9Da	654.841	1.89	2.397	0.408	14/16	sp|O95678|K2C75_HUMAN_contaminant	5	K.AQYEDIANR.S	325	333	0	KRT75
5504	13.94	19465	719.337	719.839	2	5500	432067	m13387_APEX2_v1_01_TrypLysC_2MC_2Mods_TMT_IAA_20ppm_0.9Da	719.337	0.74	3.511	0.536	17/18	sp|P13639|EF2_HUMAN	0	K.EGALCEENMR.G	689	698	0	EEF2
5568	14.13	19486	638.83	638.829	2	5566	432067	m13387_APEX2_v1_01_TrypLysC_2MC_2Mods_TMT_IAA_20ppm_0.9Da	638.83	0.45	2.454	0.338	15/16	sp|P31948|STIP1_HUMAN	4	K.EGLQNMEAR.L	110	118	0	STIP1
5613	14.22	19504	571.823	571.822	2	5607	432067	m13387_APEX2_v1_01_TrypLysC_2MC_2Mods_TMT_IAA_20ppm_0.9Da	571.822	0.96	3.169	0.321	15/16	sp|P16615|AT2A2_HUMAN	8	K.GAPEGVIDR.C	515	523	0	ATP2A2
5616	14.23	19505	618.983	619.317	3	5612	432067	m13387_APEX2_v1_01_TrypLysC_2MC_2Mods_TMT_IAA_20ppm_0.9Da	618.983	0.92	3.423	0.395	27/48	sp|P49792|RBP2_HUMAN	0	K.EIDTDSTSQGESK.I	2824	2836	0	RANBP2
5681	14.39	19530	583.672	583.673	3	5674	432067	m13387_APEX2_v1_01_TrypLysC_2MC_2Mods_TMT_IAA_20ppm_0.9Da	583.671	0.93	2.999	0.295	22/32	sp|O75886|STAM2_HUMAN	1	K.NKEDEDIAK.A	164	172	1	STAM2
5689	14.4	19532	638.88	639.381	2	5677	432067	m13387_APEX2_v1_01_TrypLysC_2MC_2Mods_TMT_IAA_20ppm_0.9Da	638.879	0.73	2.724	0.292	12/12	sp|P02769|ALBU_BOVIN_contaminant	0	K.ATEEQLK.T	562	568	0	ALB
5696	14.41	19535	568.301	568.301	2	5688	432067	m13387_APEX2_v1_01_TrypLysC_2MC_2Mods_TMT_IAA_20ppm_0.9Da	568.301	0.89	2.453	0.386	10/14	sp|Q15691|MARE1_HUMAN	0	K.DYDPVAAR.Q	123	130	0	MAPRE1
5697	14.41	19536	640.968	640.969	3	5688	432067	m13387_APEX2_v1_01_TrypLysC_2MC_2Mods_TMT_IAA_20ppm_0.9Da	640.968	0.93	3.266	0.739	30/60	sp|P11142|HSP7C_HUMAN	4	K.STAGDTHLGGEDFDNR.M	221	236	0	HSPA8
5772	14.57	19565	791.414	791.414	2	5762	432067	m13387_APEX2_v1_01_TrypLysC_2MC_2Mods_TMT_IAA_20ppm_0.9Da	791.413	0.92	1.954	0.307	17/18	sp|O14980|XPO1_HUMAN	2	K.TSSDPTCVEK.E	113	122	0	XPO1
5790	14.61	19572	616.346	616.347	2	5786	432067	m13387_APEX2_v1_01_TrypLysC_2MC_2Mods_TMT_IAA_20ppm_0.9Da	616.346	0.8	2.68	0.067	14/14	sp|P15311|EZRI_HUMAN	1	R.ELSEQIQR.A	364	371	0	EZR
5800	14.62	19576	627.639	627.974	3	5794	432067	m13387_APEX2_v1_01_TrypLysC_2MC_2Mods_TMT_IAA_20ppm_0.9Da	627.639	0.4	3.305	0.68	29/52	sp|Q9H910|HN1L_HUMAN	4	K.EQEPMPTVDSHEPR.L	153	166	0	HN1L
5805	14.65	19577	640.969	641.303	3	5803	432067	m13387_APEX2_v1_01_TrypLysC_2MC_2Mods_TMT_IAA_20ppm_0.9Da	640.968	1.29	2.491	0.598	27/60	sp|P11142|HSP7C_HUMAN	4	K.STAGDTHLGGEDFDNR.M	221	236	0	HSPA8
5810	14.66	19579	626.313	626.313	2	5804	432067	m13387_APEX2_v1_01_TrypLysC_2MC_2Mods_TMT_IAA_20ppm_0.9Da	626.312	0.87	2.116	0.273	11/14	sp|Q14204|DYHC1_HUMAN	0	R.VDNEFDQR.L	4256	4263	0	DYNC1H1
5838	14.73	19589	709.662	709.661	3	5835	432067	m13387_APEX2_v1_01_TrypLysC_2MC_2Mods_TMT_IAA_20ppm_0.9Da	709.661	1.46	3.349	0.791	36/76	sp|P67809|YBOX1_HUMAN	1	K.AADPPAENSSAPEAEQGGAE.-	305	324	0	YBX1
5850	14.76	19593	668.857	668.857	2	5848	432067	m13387_APEX2_v1_01_TrypLysC_2MC_2Mods_TMT_IAA_20ppm_0.9Da	668.857	0.56	2.57	0.406	14/16	sp|P35908|K22E_HUMAN_contaminant	12	K.AQYEEIAQR.S	354	362	0	KRT2
5851	14.76	19594	748.405	748.741	3	5848	432067	m13387_APEX2_v1_01_TrypLysC_2MC_2Mods_TMT_IAA_20ppm_0.9Da	748.406	-0.69	4.738	0.535	37/72	sp|P29966|MARCS_HUMAN	0	K.GEAAAERPGEAAVASSPSK.A	12	30	1	MARCKS
5858	14.78	19596	748.405	748.74	3	5854	432067	m13387_APEX2_v1_01_TrypLysC_2MC_2Mods_TMT_IAA_20ppm_0.9Da	748.406	-0.69	4.537	0.562	34/72	sp|P29966|MARCS_HUMAN	0	K.GEAAAERPGEAAVASSPSK.A	12	30	1	MARCKS
5865	14.8	19598	723.892	723.891	2	5861	432067	m13387_APEX2_v1_01_TrypLysC_2MC_2Mods_TMT_IAA_20ppm_0.9Da	723.891	1.33	4.125	0.558	19/20	sp|Q9Y520-7|PRC2C_HUMAN	7	R.QQSEISAAVER.A	453	463	0	PRRC2C
5896	14.88	19609	672.378	672.378	2	5890	432067	m13387_APEX2_v1_01_TrypLysC_2MC_2Mods_TMT_IAA_20ppm_0.9Da	672.378	0.71	1.62	0.231	11/16	sp|Q5TDH0-3|DDI2_HUMAN	4	R.VLVEQQQDR.A	174	182	0	DDI2
5898	14.88	19611	685.586	685.585	4	5890	432067	m13387_APEX2_v1_01_TrypLysC_2MC_2Mods_TMT_IAA_20ppm_0.9Da	685.585	0.74	3.953	0.431	40/132	sp|P22629|SAV_STRAV_contaminant	0	K.NNYRNAHSATTWSGQYVGGAEAR.I	105	127	1
5903	14.89	19612	613.806	613.806	2	5895	432067	m13387_APEX2_v1_01_TrypLysC_2MC_2Mods_TMT_IAA_20ppm_0.9Da	613.805	1.13	1.513	0.228	10/14	sp|O14654|IRS4_HUMAN	0	R.ALCADEYR.A	330	337	0	IRS4
5906	14.9	19613	685.585	686.088	4	5902	432067	m13387_APEX2_v1_01_TrypLysC_2MC_2Mods_TMT_IAA_20ppm_0.9Da	685.585	0.38	3.449	0.36	40/132	sp|P22629|SAV_STRAV_contaminant	0	K.NNYRNAHSATTWSGQYVGGAEAR.I	105	127	1
5918	14.92	19618	682.017	682.352	3	5911	432067	m13387_APEX2_v1_01_TrypLysC_2MC_2Mods_TMT_IAA_20ppm_0.9Da	682.016	0.9	3.23	0.521	30/60	sp|P48634|PRC2A_HUMAN	3	R.DGGGRGPDELEGPDSK.L	209	224	1	PRRC2A
5925	14.94	19620	703.401	703.401	2	5921	432067	m13387_APEX2_v1_01_TrypLysC_2MC_2Mods_TMT_IAA_20ppm_0.9Da	703.401	1.09	2.678	0.442	14/14	sp|Q7Z6Z7|HUWE1_HUMAN	3	K.QLAEEETK.I	2696	2703	0	HUWE1
5932	14.96	19622	552.317	552.317	2	5930	432067	m13387_APEX2_v1_01_TrypLysC_2MC_2Mods_TMT_IAA_20ppm_0.9Da	552.317	0.99	2.535	0	12/12	sp|B5ME19|EIFCL_HUMAN	7	K.IQEESLR.T	784	790	0	EIF3CL
5952	15.03	19628	673.346	673.346	3	5946	432067	m13387_APEX2_v1_01_TrypLysC_2MC_2Mods_TMT_IAA_20ppm_0.9Da	673.347	-0.69	2.698	0.594	27/76	sp|O14654|IRS4_HUMAN	0	R.GDNQAGGAAAAAAAPEPPPR.S	1199	1218	0	IRS4
5957	15.04	19630	625.833	625.833	2	5951	432067	m13387_APEX2_v1_01_TrypLysC_2MC_2Mods_TMT_IAA_20ppm_0.9Da	625.833	1.32	2.176	0.333	10/14	sp|Q07157|ZO1_HUMAN	3	R.DLEQPTYR.Y	1053	1060	0	TJP1
5958	15.04	19631	773.348	773.348	2	5951	432067	m13387_APEX2_v1_01_TrypLysC_2MC_2Mods_TMT_IAA_20ppm_0.9Da	773.347	0.41	1.282	0.192	10/18	sp|P04264|K2C1_HUMAN_contaminant	1	K.NM*QDMVEDYR.N	258	267	0	KRT1
5967	15.05	19634	440.281	440.281	3	5961	432067	m13387_APEX2_v1_01_TrypLysC_2MC_2Mods_TMT_IAA_20ppm_0.9Da	440.281	0.53	1.108	0.121	18/24	sp|P68431|H31_HUMAN	5	K.RVTIM*PK.D	117	123	1	HIST1H3A
5977	15.07	19639	715.374	715.374	2	5969	432067	m13387_APEX2_v1_01_TrypLysC_2MC_2Mods_TMT_IAA_20ppm_0.9Da	715.374	0.98	3.005	0.557	14/14	sp|P46821|MAP1B_HUMAN	0	R.DAYCSEVK.A	1225	1232	0	MAP1B
5985	15.09	19641	698.398	698.901	2	5981	432067	m13387_APEX2_v1_01_TrypLysC_2MC_2Mods_TMT_IAA_20ppm_0.9Da	698.398	0.85	2.592	0.294	14/14	sp|P04075-2|ALDOA_HUMAN	4	K.AAQEEYVK.R	377	384	0	ALDOA
5993	15.1	19644	797.905	797.905	2	5991	432067	m13387_APEX2_v1_01_TrypLysC_2MC_2Mods_TMT_IAA_20ppm_0.9Da	797.905	0.78	3.641	0.609	19/20	sp|P13645|K1C10_HUMAN_contaminant	1	R.SQYEQLAEQNR.K	323	333	0	KRT10
5998	15.11	19646	828.929	828.928	2	5992	432067	m13387_APEX2_v1_01_TrypLysC_2MC_2Mods_TMT_IAA_20ppm_0.9Da	828.928	1.48	3.726	0.526	20/20	sp|P62736|ACTA_HUMAN	23	K.DSYVGDEAQSK.R	53	63	0	ACTA2
6001	15.12	19649	457.276	457.275	3	5992	432067	m13387_APEX2_v1_01_TrypLysC_2MC_2Mods_TMT_IAA_20ppm_0.9Da	457.275	0.82	2.859	0.481	22/36	sp|Q07020|RL18_HUMAN	6	R.TNRPPLSLSR.M	56	65	1	RPL18
6014	15.14	19654	889.443	889.442	2	6008	432067	m13387_APEX2_v1_01_TrypLysC_2MC_2Mods_TMT_IAA_20ppm_0.9Da	889.442	0.67	3.955	0.499	20/26	sp|P63104|1433Z_HUMAN	6	K.SVTEQGAELSNEER.N	28	41	0	YWHAZ
6022	15.16	19657	480.591	480.59	3	6018	432067	m13387_APEX2_v1_01_TrypLysC_2MC_2Mods_TMT_IAA_20ppm_0.9Da	480.591	-0.02	2.744	0.351	19/24	sp|Q14847-2|LASP1_HUMAN	3	K.YHEEFEK.S	122	128	0	LASP1
6034	15.18	19661	601.34	601.34	2	6026	432067	m13387_APEX2_v1_01_TrypLysC_2MC_2Mods_TMT_IAA_20ppm_0.9Da	601.341	-0.32	2.048	0.094	12/14	sp|P48668|K2C6C_HUMAN_contaminant	5	K.QEIAEINR.M	379	386	0	KRT6C
6044	15.2	19666	571.318	571.318	3	6038	432067	m13387_APEX2_v1_01_TrypLysC_2MC_2Mods_TMT_IAA_20ppm_0.9Da	571.317	0.74	3.074	0.439	29/44	sp|Q8IWC1|MA7D3_HUMAN	3	K.EAVGGQAEDHLK.L	640	651	0	MAP7D3
6054	15.23	19669	737.398	737.398	2	6051	432067	m13387_APEX2_v1_01_TrypLysC_2MC_2Mods_TMT_IAA_20ppm_0.9Da	737.397	1.24	2.792	0.179	16/18	sp|A6NMY6|AXA2L_HUMAN_contaminant	15	R.TNQELQEINR.V	136	145	0	ANXA2P2
6071	15.26	19675	639.372	639.872	2	6061	432067	m13387_APEX2_v1_01_TrypLysC_2MC_2Mods_TMT_IAA_20ppm_0.9Da	639.371	0.56	2.423	0.152	12/12	sp|P35579|MYH9_HUMAN	0	K.TLEEEAK.T	1175	1181	0	MYH9
6093	15.3	19686	500.668	500.667	3	6078	432067	m13387_APEX2_v1_01_TrypLysC_2MC_2Mods_TMT_IAA_20ppm_0.9Da	500.667	0.87	3.223	0.442	20/28	sp|P35527|K1C9_HUMAN_contaminant	1	K.KGPAAIQK.N	192	199	1	KRT9
6099	15.31	19687	687.384	687.384	2	6089	432067	m13387_APEX2_v1_01_TrypLysC_2MC_2Mods_TMT_IAA_20ppm_0.9Da	687.383	0.77	2.619	0.299	15/18	sp|Q9P2E9|RRBP1_HUMAN	3	R.EQEITAVQAR.M	752	761	0	RRBP1
6100	15.31	19688	417.917	417.918	3	6089	432067	m13387_APEX2_v1_01_TrypLysC_2MC_2Mods_TMT_IAA_20ppm_0.9Da	417.917	0.62	3.421	0.437	17/28	sp|Q96RQ3|MCCA_HUMAN	3	R.RLNISYTR.N	544	551	1	MCCC1
6102	15.31	19690	817.932	817.932	2	6089	432067	m13387_APEX2_v1_01_TrypLysC_2MC_2Mods_TMT_IAA_20ppm_0.9Da	817.931	1.09	3.676	0.603	18/24	sp|P08779|K1C16_HUMAN_contaminant	2	K.EVASNSELVQSSR.S	318	330	0	KRT16
6125	15.36	19698	473.295	473.295	3	6121	432067	m13387_APEX2_v1_01_TrypLysC_2MC_2Mods_TMT_IAA_20ppm_0.9Da	473.295	0.3	2.715	0.44	19/28	sp|P18206|VINC_HUMAN	3	K.RALIQCAK.D	1013	1020	1	VCL
6134	15.37	19702	646.868	647.37	2	6124	432067	m13387_APEX2_v1_01_TrypLysC_2MC_2Mods_TMT_IAA_20ppm_0.9Da	646.868	0.36	2.513	0.194	12/12	sp|P11142|HSP7C_HUMAN	8	R.MVQEAEK.Y	518	524	0	HSPA8
6143	15.39	19706	684.377	684.378	2	6133	432067	m13387_APEX2_v1_01_TrypLysC_2MC_2Mods_TMT_IAA_20ppm_0.9Da	684.378	-0.74	2.336	0.374	13/18	tr|B1AN89|B1AN89_HUMAN	0	R.GPVQQPLEDR.I	29	38	0	EIF4G3
6166	15.42	19719	692.363	692.363	2	6142	432067	m13387_APEX2_v1_01_TrypLysC_2MC_2Mods_TMT_IAA_20ppm_0.9Da	692.361	2.55	1.802	0.286	12/14	sp|Q5T6F2|UBAP2_HUMAN	3	K.NDSDFEAK.V	49	56	0	UBAP2
6175	15.43	19721	569.309	569.309	2	6157	432067	m13387_APEX2_v1_01_TrypLysC_2MC_2Mods_TMT_IAA_20ppm_0.9Da	569.309	0.52	2.387	0.391	14/14	sp|P46821|MAP1B_HUMAN	0	K.AEADAYIR.E	980	987	0	MAP1B
6180	15.44	19725	490.617	490.617	3	6157	432067	m13387_APEX2_v1_01_TrypLysC_2MC_2Mods_TMT_IAA_20ppm_0.9Da	490.617	0.54	2.513	0.174	20/28	sp|O14980|XPO1_HUMAN	0	K.EHDQLIEK.R	332	339	0	XPO1
6184	15.44	19728	552.955	553.289	3	6157	432067	m13387_APEX2_v1_01_TrypLysC_2MC_2Mods_TMT_IAA_20ppm_0.9Da	552.954	1.19	2.28	0.266	20/40	sp|P62736|ACTA_HUMAN	23	K.DSYVGDEAQSK.R	53	63	0	ACTA2
6192	15.46	19729	624.344	624.344	2	6174	432067	m13387_APEX2_v1_01_TrypLysC_2MC_2Mods_TMT_IAA_20ppm_0.9Da	624.343	1.23	2.836	0.155	15/16	sp|P61313|RL15_HUMAN	3	R.SLQSVAEER.A	97	105	0	RPL15
6195	15.46	19732	655.854	655.853	2	6174	432067	m13387_APEX2_v1_01_TrypLysC_2MC_2Mods_TMT_IAA_20ppm_0.9Da	655.853	1.24	2.4	0.284	12/12	sp|P46821|MAP1B_HUMAN	0	K.EDFGQEK.K	1470	1476	0	MAP1B
6203	15.47	19734	746.385	746.386	2	6191	432067	m13387_APEX2_v1_01_TrypLysC_2MC_2Mods_TMT_IAA_20ppm_0.9Da	746.384	1.59	3.923	0.579	23/26	sp|P13645|K1C10_HUMAN_contaminant	1	R.SLLEGEGSSGGGGR.G	451	464	0	KRT10
6207	15.48	19738	642.635	642.969	3	6191	432067	m13387_APEX2_v1_01_TrypLysC_2MC_2Mods_TMT_IAA_20ppm_0.9Da	642.634	1.8	2.419	0.446	18/52	sp|Q15056|IF4H_HUMAN	1	R.GSNMDFREPTEEER.A	192	205	1	EIF4H
6220	15.5	19743	651.865	651.865	2	6213	432067	m13387_APEX2_v1_01_TrypLysC_2MC_2Mods_TMT_IAA_20ppm_0.9Da	651.864	1.54	2.797	0.421	15/16	sp|O75347|TBCA_HUMAN	3	K.QAEILQESR.M	53	61	0	TBCA
6252	15.55	19756	635.637	635.971	3	6245	432067	m13387_APEX2_v1_01_TrypLysC_2MC_2Mods_TMT_IAA_20ppm_0.9Da	635.636	1.25	3.029	0.649	30/60	sp|P17066|HSP76_HUMAN	5	K.ATAGDTHLGGEDFDNR.L	223	238	0	HSPA6
6298	15.63	19776	555.32	555.32	3	6287	432067	m13387_APEX2_v1_01_TrypLysC_2MC_2Mods_TMT_IAA_20ppm_0.9Da	555.319	1.33	3.067	0.22	21/40	sp|P22629|SAV_STRAV_contaminant	0	K.STLVGHDTFTK.V	146	156	0
6332	15.68	19790	737.388	737.388	2	6326	432067	m13387_APEX2_v1_01_TrypLysC_2MC_2Mods_TMT_IAA_20ppm_0.9Da	737.387	1.51	2.501	0.311	15/16	sp|P04264|K2C1_HUMAN_contaminant	1	K.DVDGAYM*TK.V	290	298	0	KRT1
6341	15.69	19795	695.896	695.896	2	6331	432067	m13387_APEX2_v1_01_TrypLysC_2MC_2Mods_TMT_IAA_20ppm_0.9Da	695.895	1.15	2.451	0.275	13/14	sp|P46821|MAP1B_HUMAN	2	K.EETPEVTK.V	563	570	0	MAP1B
6350	15.71	19798	770.871	770.871	2	6338	432067	m13387_APEX2_v1_01_TrypLysC_2MC_2Mods_TMT_IAA_20ppm_0.9Da	770.87	1.32	2.495	0.519	16/18	sp|P07900-2|HS90A_HUMAN	7	K.EDQTEYLEER.R	314	323	0	HSP90AA1
6359	15.72	19803	704.358	704.359	2	6349	432067	m13387_APEX2_v1_01_TrypLysC_2MC_2Mods_TMT_IAA_20ppm_0.9Da	704.357	1.67	2.709	0.454	16/18	sp|P45974|UBP5_HUMAN	1	R.SSENPNEVFR.F	453	462	0	USP5
6361	15.72	19804	587.665	587.665	3	6349	432067	m13387_APEX2_v1_01_TrypLysC_2MC_2Mods_TMT_IAA_20ppm_0.9Da	587.665	0.83	2.437	0.283	20/40	sp|Q15154|PCM1_HUMAN	3	K.KLPEEEVESSR.T	1198	1208	1	PCM1
6368	15.74	19806	770.871	771.373	2	6356	432067	m13387_APEX2_v1_01_TrypLysC_2MC_2Mods_TMT_IAA_20ppm_0.9Da	770.87	1.36	3.208	0.509	17/18	sp|P07900-2|HS90A_HUMAN	7	K.EDQTEYLEER.R	314	323	0	HSP90AA1
6370	15.74	19808	712.373	712.373	2	6356	432067	m13387_APEX2_v1_01_TrypLysC_2MC_2Mods_TMT_IAA_20ppm_0.9Da	712.373	0.91	2.324	0.566	15/18	sp|P13647|K2C5_HUMAN_contaminant	3	K.YEELQQTAGR.H	365	374	0	KRT5
6398	15.78	19820	557.791	557.791	2	6388	432067	m13387_APEX2_v1_01_TrypLysC_2MC_2Mods_TMT_IAA_20ppm_0.9Da	557.79	1.03	2.179	0.127	11/12	sp|Q00610|CLH1_HUMAN	4	R.AYEFAER.C	1095	1101	0	CLTC
6399	15.78	19821	731.362	731.696	3	6388	432067	m13387_APEX2_v1_01_TrypLysC_2MC_2Mods_TMT_IAA_20ppm_0.9Da	731.361	1.68	6.052	0.601	40/72	sp|P22629|SAV_STRAV_contaminant	0	R.NAHSATTWSGQYVGGAEAR.I	109	127	0
6405	15.79	19823	616.369	616.369	2	6397	432067	m13387_APEX2_v1_01_TrypLysC_2MC_2Mods_TMT_IAA_20ppm_0.9Da	616.369	1.17	2.274	0.208	12/12	sp|Q14247-2|SRC8_HUMAN	3	K.ELETGPK.A	73	79	0	CTTN
6430	15.83	19834	565.823	565.823	2	6416	432067	m13387_APEX2_v1_01_TrypLysC_2MC_2Mods_TMT_IAA_20ppm_0.9Da	565.822	1.53	2.099	0.261	12/14	sp|Q92734|TFG_HUMAN	4	K.AQLGEDIR.R	15	22	0	TFG
6442	15.85	19840	524.301	524.635	3	6432	432067	m13387_APEX2_v1_01_TrypLysC_2MC_2Mods_TMT_IAA_20ppm_0.9Da	524.3	1.96	2.872	0.075	21/36	sp|Q7Z6E9|RBBP6_HUMAN	2	K.HAGTEVELEK.S	1750	1759	0	RBBP6
6493	15.94	19860	668.352	668.351	2	6485	432067	m13387_APEX2_v1_01_TrypLysC_2MC_2Mods_TMT_IAA_20ppm_0.9Da	668.351	0.78	2.304	0.318	13/18	sp|Q99816|TS101_HUMAN	2	R.DGTISEDTIR.A	218	227	0	TSG101
6501	15.96	19864	487.961	487.961	3	6495	432067	m13387_APEX2_v1_01_TrypLysC_2MC_2Mods_TMT_IAA_20ppm_0.9Da	487.961	1.02	2.42	0.109	20/28	sp|Q8WUM4-2|PDC6I_HUMAN	1	K.TERDELLK.D	705	712	1	PDCD6IP
6506	15.96	19865	581.32	581.32	2	6498	432067	m13387_APEX2_v1_01_TrypLysC_2MC_2Mods_TMT_IAA_20ppm_0.9Da	581.319	1.2	2.354	0.248	13/14	sp|Q9NSB2|KRT84_HUMAN_contaminant	14	R.LLEGEESR.L	468	475	0	KRT84
6518	15.99	19870	694.912	695.414	2	6514	432067	m13387_APEX2_v1_01_TrypLysC_2MC_2Mods_TMT_IAA_20ppm_0.9Da	694.911	0.99	2.321	0.223	14/14	sp|Q14204|DYHC1_HUMAN	0	K.QQEVIADK.Q	3267	3274	0	DYNC1H1
6520	15.99	19872	625.844	625.843	2	6514	432067	m13387_APEX2_v1_01_TrypLysC_2MC_2Mods_TMT_IAA_20ppm_0.9Da	625.843	0.86	1.223	0.345	10/16	sp|P40227|TCPZ_HUMAN	2	K.SETDTSLIR.G	200	208	0	CCT6A
6555	16.04	19886	623.875	623.875	2	6545	432067	m13387_APEX2_v1_01_TrypLysC_2MC_2Mods_TMT_IAA_20ppm_0.9Da	623.874	1.05	2.361	0.171	12/12	sp|Q02790|FKBP4_HUMAN	1	K.QDEGVLK.V	29	35	0	FKBP4
6557	16.04	19888	589.335	589.335	2	6545	432067	m13387_APEX2_v1_01_TrypLysC_2MC_2Mods_TMT_IAA_20ppm_0.9Da	589.335	0.77	2.42	0.277	13/14	sp|P26639-2|SYTC_HUMAN	3	R.TISETIER.L	733	740	0	TARS
6575	16.07	19895	682.368	682.87	2	6567	432067	m13387_APEX2_v1_01_TrypLysC_2MC_2Mods_TMT_IAA_20ppm_0.9Da	682.367	1.09	3.334	0.535	16/18	sp|P00338-3|LDHA_HUMAN	2	K.VTLTSEEEAR.L	335	344	0	LDHA
6587	16.09	19900	761.922	761.922	2	6583	432067	m13387_APEX2_v1_01_TrypLysC_2MC_2Mods_TMT_IAA_20ppm_0.9Da	761.922	0.52	3.044	0.347	16/18	sp|P50990|TCPQ_HUMAN	2	K.ETEGDVTSVK.D	226	235	0	CCT8
6590	16.09	19903	1096.54	1097.04	2	6583	432067	m13387_APEX2_v1_01_TrypLysC_2MC_2Mods_TMT_IAA_20ppm_0.9Da	1096.54	0.35	6.265	0.706	27/36	sp|P22629|SAV_STRAV_contaminant	0	R.NAHSATTWSGQYVGGAEAR.I	109	127	0
6606	16.12	19911	733.899	733.899	2	6586	432067	m13387_APEX2_v1_01_TrypLysC_2MC_2Mods_TMT_IAA_20ppm_0.9Da	733.898	1.62	2.051	0.097	12/14	sp|O60716|CTND1_HUMAN	8	K.EQEAQFEK.L	18	25	0	CTNND1
6615	16.13	19913	830.969	830.969	2	6601	432067	m13387_APEX2_v1_01_TrypLysC_2MC_2Mods_TMT_IAA_20ppm_0.9Da	830.967	1.93	2.563	0.301	17/18	sp|Q8WUM4-2|PDC6I_HUMAN	1	K.EREGLENDLK.S	570	579	1	PDCD6IP
6618	16.13	19916	515.343	515.343	3	6601	432067	m13387_APEX2_v1_01_TrypLysC_2MC_2Mods_TMT_IAA_20ppm_0.9Da	515.343	0.51	1.985	0.244	15/28	sp|Q15417|CNN3_HUMAN	9	K.LQPGSVKK.V	65	72	1	CNN3
6621	16.14	19918	491.989	491.989	3	6601	432067	m13387_APEX2_v1_01_TrypLysC_2MC_2Mods_TMT_IAA_20ppm_0.9Da	491.989	0.81	2.021	0.174	18/32	sp|P60228|EIF3E_HUMAN	2	K.RTTVVAQLK.Q	74	82	1	EIF3E
6622	16.14	19919	545.669	545.669	3	6601	432067	m13387_APEX2_v1_01_TrypLysC_2MC_2Mods_TMT_IAA_20ppm_0.9Da	545.669	-0.7	2.624	0.085	20/32	sp|P84098|RL19_HUMAN	2	K.RILMEHIHK.L	136	144	1	RPL19
6636	16.16	19925	579.325	579.659	3	6614	432067	m13387_APEX2_v1_01_TrypLysC_2MC_2Mods_TMT_IAA_20ppm_0.9Da	579.325	0.77	2.753	0.239	25/40	sp|P04264|K2C1_HUMAN_contaminant	1	K.SDQSRLDSELK.N	247	257	1	KRT1
6651	16.18	19930	641.359	641.861	2	6629	432067	m13387_APEX2_v1_01_TrypLysC_2MC_2Mods_TMT_IAA_20ppm_0.9Da	641.358	0.7	2.579	0.204	12/12	sp|P55072|TERA_HUMAN	0	K.AFEEAEK.N	289	295	0	VCP
6652	16.18	19931	583.007	583.341	3	6629	432067	m13387_APEX2_v1_01_TrypLysC_2MC_2Mods_TMT_IAA_20ppm_0.9Da	583.006	1.39	3.397	0.498	22/44	sp|P04075-2|ALDOA_HUMAN	3	K.RALANSLACQGK.Y	385	396	1	ALDOA
6672	16.22	19940	694.374	694.374	2	6650	432067	m13387_APEX2_v1_01_TrypLysC_2MC_2Mods_TMT_IAA_20ppm_0.9Da	694.373	1.52	3.103	0.507	15/20	sp|Q15366-2|PCBP2_HUMAN	11	K.IANPVEGSTDR.Q	324	334	0	PCBP2
6673	16.22	19941	464.615	464.95	3	6650	432067	m13387_APEX2_v1_01_TrypLysC_2MC_2Mods_TMT_IAA_20ppm_0.9Da	464.615	0.5	3.358	0.357	18/24	sp|O95864|FADS2_HUMAN	5	K.WNHLVHK.F	193	199	0	FADS2
6693	16.26	19950	631.844	631.844	2	6671	432067	m13387_APEX2_v1_01_TrypLysC_2MC_2Mods_TMT_IAA_20ppm_0.9Da	631.843	1.07	2.401	0.384	14/16	sp|P04264|K2C1_HUMAN_contaminant	1	R.TLLEGEESR.M	484	492	0	KRT1
6697	16.26	19954	608.35	608.349	2	6671	432067	m13387_APEX2_v1_01_TrypLysC_2MC_2Mods_TMT_IAA_20ppm_0.9Da	608.348	1.96	2.659	0.33	16/16	sp|P84098|RL19_HUMAN	2	K.LLADQAEAR.R	154	162	0	RPL19
6699	16.26	19956	759.384	759.384	2	6671	432067	m13387_APEX2_v1_01_TrypLysC_2MC_2Mods_TMT_IAA_20ppm_0.9Da	759.383	1.54	3.526	0.541	18/20	sp|P57721|PCBP3_HUMAN	22	R.INISEGNCPER.I	79	89	0	PCBP3
6704	16.27	19959	701.874	701.874	2	6671	432067	m13387_APEX2_v1_01_TrypLysC_2MC_2Mods_TMT_IAA_20ppm_0.9Da	701.872	2.03	3.004	0.309	14/16	sp|O14654|IRS4_HUMAN	0	R.LLQEEEQER.R	1074	1082	0	IRS4
6714	16.28	19960	637.868	637.867	2	6692	432067	m13387_APEX2_v1_01_TrypLysC_2MC_2Mods_TMT_IAA_20ppm_0.9Da	637.867	1.51	2.191	0.42	15/18	sp|P00761|TRYP_PIG_contaminant	0	K.LSSPATLNSR.V	98	107	0
6716	16.29	19962	434.95	434.949	3	6692	432067	m13387_APEX2_v1_01_TrypLysC_2MC_2Mods_TMT_IAA_20ppm_0.9Da	434.949	0.76	2.714	0.068	17/24	sp|P68431|H31_HUMAN	5	K.RVTIMPK.D	117	123	1	HIST1H3A
6723	16.3	19964	611.836	611.836	2	6713	432067	m13387_APEX2_v1_01_TrypLysC_2MC_2Mods_TMT_IAA_20ppm_0.9Da	611.835	0.99	2.753	0.22	14/14	sp|P13645|K1C10_HUMAN_contaminant	1	K.YENEVALR.Q	238	245	0	KRT10
6773	16.38	19986	545.632	545.966	3	6760	432067	m13387_APEX2_v1_01_TrypLysC_2MC_2Mods_TMT_IAA_20ppm_0.9Da	545.631	0.64	3.06	0.384	22/36	sp|P35908|K22E_HUMAN_contaminant	1	K.EEAEALYHSK.Y	365	374	0	KRT2
6819	16.46	20006	783.392	783.393	2	6812	432067	m13387_APEX2_v1_01_TrypLysC_2MC_2Mods_TMT_IAA_20ppm_0.9Da	783.392	0.91	3.683	0.541	20/22	sp|P50995|ANX11_HUMAN	1	R.DAQELYAAGENR.L	360	371	0	ANXA11
6907	16.68	20037	684.875	684.875	2	6903	432067	m13387_APEX2_v1_01_TrypLysC_2MC_2Mods_TMT_IAA_20ppm_0.9Da	684.874	1.51	2.518	0.132	12/12	sp|P04264|K2C1_HUMAN_contaminant	32	K.YEDEINK.R	270	276	0	KRT1
6960	16.88	20053	559.307	559.307	2	6953	432067	m13387_APEX2_v1_01_TrypLysC_2MC_2Mods_TMT_IAA_20ppm_0.9Da	559.306	0.8	2.006	0.124	11/12	sp|P15924|DESP_HUMAN_contaminant	2	R.LEDELNR.A	1832	1838	0	DSP
7019	17.04	20073	703.402	703.403	2	7015	432067	m13387_APEX2_v1_01_TrypLysC_2MC_2Mods_TMT_IAA_20ppm_0.9Da	703.401	2.62	2.939	0.421	16/16	sp|P08107|HSP71_HUMAN	2	K.SAVEDEGLK.G	551	559	0	HSPA1A
7224	17.74	20134	674.891	674.891	2	7222	432067	m13387_APEX2_v1_01_TrypLysC_2MC_2Mods_TMT_IAA_20ppm_0.9Da	674.89	1.09	2.942	0.256	14/14	sp|P46821|MAP1B_HUMAN	0	K.AEEVDVTK.D	845	852	0	MAP1B
7227	17.75	20135	629.355	629.354	2	7223	432067	m13387_APEX2_v1_01_TrypLysC_2MC_2Mods_TMT_IAA_20ppm_0.9Da	629.354	1.64	2.334	0.337	12/16	sp|Q04637-9|IF4G1_HUMAN	11	R.ALPSEELNR.Q	1444	1452	0	EIF4G1
7272	17.92	20147	629.354	629.856	2	7270	432067	m13387_APEX2_v1_01_TrypLysC_2MC_2Mods_TMT_IAA_20ppm_0.9Da	629.354	1.22	2.463	0.281	12/16	sp|Q04637-9|IF4G1_HUMAN	11	R.ALPSEELNR.Q	1444	1452	0	EIF4G1
7314	18.02	20162	561.311	561.311	2	7308	432067	m13387_APEX2_v1_01_TrypLysC_2MC_2Mods_TMT_IAA_20ppm_0.9Da	561.311	0.35	1.826	0.201	10/14	sp|Q14739|LBR_HUMAN	2	K.FADGEVVR.G	6	13	0	LBR
7371	18.23	20178	562.302	562.302	2	7369	432067	m13387_APEX2_v1_01_TrypLysC_2MC_2Mods_TMT_IAA_20ppm_0.9Da	562.301	1.22	1.914	0.347	10/14	sp|Q06830|PRDX1_HUMAN	0	K.ADEGISFR.G	121	128	0	PRDX1
7374	18.23	20179	696.904	696.905	2	7370	432067	m13387_APEX2_v1_01_TrypLysC_2MC_2Mods_TMT_IAA_20ppm_0.9Da	696.903	2.22	2.926	0.069	14/14	sp|P20810-6|ICAL_HUMAN	19	K.EESTEVLK.A	337	344	0	CAST
7390	18.28	20184	673.879	673.878	2	7386	432067	m13387_APEX2_v1_01_TrypLysC_2MC_2Mods_TMT_IAA_20ppm_0.9Da	673.877	1.62	3.207	0.444	17/20	sp|O95721|SNP29_HUMAN	0	K.VGVASSEELAR.Q	73	83	0	SNAP29
7398	18.3	20187	671.863	671.863	2	7394	432067	m13387_APEX2_v1_01_TrypLysC_2MC_2Mods_TMT_IAA_20ppm_0.9Da	671.862	1.5	2.863	0.486	17/18	sp|Q13085-4|ACACA_HUMAN	4	K.EEGIGPENLR.G	1826	1835	0	ACACA
7401	18.31	20188	549.026	549.36	3	7397	432067	m13387_APEX2_v1_01_TrypLysC_2MC_2Mods_TMT_IAA_20ppm_0.9Da	549.025	1.09	2.403	0.325	19/32	sp|P09874|PARP1_HUMAN	0	K.KLTVNPGTK.S	654	662	1	PARP1
7415	18.34	20193	724.4	724.401	2	7411	432067	m13387_APEX2_v1_01_TrypLysC_2MC_2Mods_TMT_IAA_20ppm_0.9Da	724.398	2.51	1.994	0.447	14/20	sp|P37802|TAGL2_HUMAN	0	K.NVIGLQM*GTNR.G	172	182	0	TAGLN2
7428	18.38	20198	646.38	646.379	2	7421	432067	m13387_APEX2_v1_01_TrypLysC_2MC_2Mods_TMT_IAA_20ppm_0.9Da	646.379	1.18	2.158	0.247	12/12	sp|P22314|UBA1_HUMAN	0	K.EVLTEDK.C	437	443	0	UBA1
7510	18.55	20231	571.79	572.292	2	7501	432067	m13387_APEX2_v1_01_TrypLysC_2MC_2Mods_TMT_IAA_20ppm_0.9Da	571.789	1.2	1.578	0.107	10/12	sp|P35527|K1C9_HUMAN_contaminant	2	R.M*TLDDFR.I	234	240	0	KRT9
8262	21.16	20450	559.298	559.298	2	8260	432067	m13387_APEX2_v1_01_TrypLysC_2MC_2Mods_TMT_IAA_20ppm_0.9Da	559.297	1.42	1.143	0.201	9/12	sp|O43765|SGTA_HUMAN	1	K.EMPQDLR.S	70	76	0	SGTA
8547	22.19	20531	518.785	518.785	2	8543	432067	m13387_APEX2_v1_01_TrypLysC_2MC_2Mods_TMT_IAA_20ppm_0.9Da	518.785	0.86	1.46	0.06	12/12	sp|P13645|K1C10_HUMAN_contaminant	43	R.LAADDFR.L	229	235	0	KRT10
8568	22.27	20537	518.786	519.288	2	8562	432067	m13387_APEX2_v1_01_TrypLysC_2MC_2Mods_TMT_IAA_20ppm_0.9Da	518.785	1.59	2.093	0.223	10/12	sp|P13645|K1C10_HUMAN_contaminant	43	R.LAADDFR.L	229	235	0	KRT10
9136	24.32	20699	849.911	850.413	2	9131	432067	m13387_APEX2_v1_01_TrypLysC_2MC_2Mods_TMT_IAA_20ppm_0.9Da	849.91	1.44	4.3	0.617	19/26	sp|P05165|PCCA_HUMAN	2	R.LSSQEAASSFGDDR.L	244	257	0	PCCA
9386	25.19	20770	668.37	668.37	2	9378	432067	m13387_APEX2_v1_01_TrypLysC_2MC_2Mods_TMT_IAA_20ppm_0.9Da	668.369	1.4	3.012	0.456	17/18	sp|P05165|PCCA_HUMAN	2	K.VTEDTSSVLR.S	654	663	0	PCCA
9471	25.46	20797	729.368	729.368	2	9469	432067	m13387_APEX2_v1_01_TrypLysC_2MC_2Mods_TMT_IAA_20ppm_0.9Da	729.366	2.55	1.644	0.415	12/18	sp|P63010-2|AP2B1_HUMAN	9	K.DCEDPNPLIR.A	94	103	0	AP2B1
9650	26.03	20852	656	656	3	9644	432067	m13387_APEX2_v1_01_TrypLysC_2MC_2Mods_TMT_IAA_20ppm_0.9Da	655.999	1.17	3.298	0.519	26/52	sp|Q96RQ3|MCCA_HUMAN	4	R.SEQEFQEQLESARR.E	220	233	1	MCCC1
9706	26.22	20868	717.353	717.353	2	9702	432067	m13387_APEX2_v1_01_TrypLysC_2MC_2Mods_TMT_IAA_20ppm_0.9Da	717.351	1.49	2.541	0.633	20/24	sp|P08107|HSP71_HUMAN	2	K.GGSGSGPTIEEVD.-	629	641	0	HSPA1A
9901	26.91	20924	717.352	717.854	2	9899	432067	m13387_APEX2_v1_01_TrypLysC_2MC_2Mods_TMT_IAA_20ppm_0.9Da	717.351	1.22	2.461	0.5	19/24	sp|P08107|HSP71_HUMAN	2	K.GGSGSGPTIEEVD.-	629	641	0	HSPA1A
10001	27.27	135	655.999	656.334	3	9999	432067	m13387_APEX2_v1_01_TrypLysC_2MC_2Mods_TMT_IAA_20ppm_0.9Da	655.999	0.56	2.534	0.376	19/52	sp|Q96RQ3|MCCA_HUMAN	4	R.SEQEFQEQLESARR.E	220	233	1	MCCC1
10035	27.38	148	762.428	762.428	2	10028	432067	m13387_APEX2_v1_01_TrypLysC_2MC_2Mods_TMT_IAA_20ppm_0.9Da	762.427	1.66	3.072	0.467	16/16	sp|P04264|K2C1_HUMAN_contaminant	1	K.AQYEDIAQK.S	356	364	0	KRT1
10187	27.93	195	762.428	762.93	2	10181	432067	m13387_APEX2_v1_01_TrypLysC_2MC_2Mods_TMT_IAA_20ppm_0.9Da	762.427	1.12	3.252	0.481	16/16	sp|P04264|K2C1_HUMAN_contaminant	1	K.AQYEDIAQK.S	356	364	0	KRT1
11000	30.87	450	795.407	795.408	2	10995	432067	m13387_APEX2_v1_01_TrypLysC_2MC_2Mods_TMT_IAA_20ppm_0.9Da	795.406	1.37	2.625	0.563	18/22	sp|P11498|PYC_HUMAN	0	R.GTPLDTEVPM*ER.V	819	830	0	PC
11464	32.7	585	693.881	693.881	2	11462	432067	m13387_APEX2_v1_01_TrypLysC_2MC_2Mods_TMT_IAA_20ppm_0.9Da	693.881	0.61	2.594	0.402	16/20	sp|P35527|K1C9_HUMAN_contaminant	2	R.QGVDADINGLR.Q	251	261	0	KRT9
11501	32.88	594	795.407	795.407	2	11499	432067	m13387_APEX2_v1_01_TrypLysC_2MC_2Mods_TMT_IAA_20ppm_0.9Da	795.406	1.36	2.595	0.546	20/22	sp|P11498|PYC_HUMAN	0	R.GTPLDTEVPM*ER.V	819	830	0	PC
11715	33.64	661	693.882	694.383	2	11711	432067	m13387_APEX2_v1_01_TrypLysC_2MC_2Mods_TMT_IAA_20ppm_0.9Da	693.881	1.32	2.753	0.326	18/20	sp|P35527|K1C9_HUMAN_contaminant	2	R.QGVDADINGLR.Q	251	261	0	KRT9
11872	34.19	711	795.407	796.408	2	11868	432067	m13387_APEX2_v1_01_TrypLysC_2MC_2Mods_TMT_IAA_20ppm_0.9Da	795.406	1	1.767	0.402	15/22	sp|P11498|PYC_HUMAN	0	R.GTPLDTEVPM*ER.V	819	830	0	PC
11908	34.34	721	555.32	555.32	3	11905	432067	m13387_APEX2_v1_01_TrypLysC_2MC_2Mods_TMT_IAA_20ppm_0.9Da	555.319	1.66	2.837	0.484	20/40	sp|P22629|SAV_STRAV_contaminant	0	K.STLVGHDTFTK.V	146	156	0
12088	34.98	781	795.406	795.407	2	12080	432067	m13387_APEX2_v1_01_TrypLysC_2MC_2Mods_TMT_IAA_20ppm_0.9Da	795.406	0.6	2.454	0.522	17/22	sp|P11498|PYC_HUMAN	0	R.GTPLDTEVPM*ER.V	819	830	0	PC
12260	35.68	832	671.347	671.681	3	12257	432067	m13387_APEX2_v1_01_TrypLysC_2MC_2Mods_TMT_IAA_20ppm_0.9Da	671.346	1	3.944	0.44	27/72	sp|P16989|YBOX3_HUMAN	2	K.GAEAANVTGPDGVPVEGSR.Y	151	169	0	YBX3
12380	36.17	865	832.476	832.978	2	12378	432067	m13387_APEX2_v1_01_TrypLysC_2MC_2Mods_TMT_IAA_20ppm_0.9Da	832.475	1.66	4.724	0.542	20/20	sp|P22629|SAV_STRAV_contaminant	0	K.STLVGHDTFTK.V	146	156	0
12409	36.26	876	693.881	693.881	2	12405	432067	m13387_APEX2_v1_01_TrypLysC_2MC_2Mods_TMT_IAA_20ppm_0.9Da	693.881	0.99	1.957	0.37	17/20	sp|P35527|K1C9_HUMAN_contaminant	2	R.QGVDADINGLR.Q	251	261	0	KRT9
12439	36.35	886	555.319	555.319	3	12435	432067	m13387_APEX2_v1_01_TrypLysC_2MC_2Mods_TMT_IAA_20ppm_0.9Da	555.319	0.93	2.894	0.408	23/40	sp|P22629|SAV_STRAV_contaminant	0	K.STLVGHDTFTK.V	146	156	0
12556	36.77	926	637.004	637.337	3	12554	432067	m13387_APEX2_v1_01_TrypLysC_2MC_2Mods_TMT_IAA_20ppm_0.9Da	637.003	1.26	2.985	0.397	25/52	sp|Q01844-5|EWS_HUMAN	7	K.GDATVSYEDPPTAK.A	416	429	0	EWSR1
12636	37.07	953	832.476	833.479	2	12632	432067	m13387_APEX2_v1_01_TrypLysC_2MC_2Mods_TMT_IAA_20ppm_0.9Da	832.475	1.25	3.668	0.495	19/20	sp|P22629|SAV_STRAV_contaminant	0	K.STLVGHDTFTK.V	146	156	0
12647	37.12	956	637.004	637.004	3	12644	432067	m13387_APEX2_v1_01_TrypLysC_2MC_2Mods_TMT_IAA_20ppm_0.9Da	637.003	0.59	2.519	0.479	28/52	sp|Q01844-5|EWS_HUMAN	7	K.GDATVSYEDPPTAK.A	416	429	0	EWSR1
12741	37.52	982	779.052	779.386	3	12738	432067	m13387_APEX2_v1_01_TrypLysC_2MC_2Mods_TMT_IAA_20ppm_0.9Da	779.051	0.15	6.068	0.675	42/76	sp|P57721|PCBP3_HUMAN	20	R.ESTGAQVQVAGDM*LPNSTER.A	157	176	0	PCBP3
12746	37.53	983	779.052	779.052	3	12744	432067	m13387_APEX2_v1_01_TrypLysC_2MC_2Mods_TMT_IAA_20ppm_0.9Da	779.051	1.23	5.697	0.634	39/76	sp|P57721|PCBP3_HUMAN	20	R.ESTGAQVQVAGDM*LPNSTER.A	157	176	0	PCBP3
12840	37.89	1012	618.844	618.844	2	12836	432067	m13387_APEX2_v1_01_TrypLysC_2MC_2Mods_TMT_IAA_20ppm_0.9Da	618.843	1.13	2.252	0.265	13/16	sp|P11498|PYC_HUMAN	2	K.ADEAYLIGR.G	80	88	0	PC
12912	38.19	1033	697.373	697.707	3	12910	432067	m13387_APEX2_v1_01_TrypLysC_2MC_2Mods_TMT_IAA_20ppm_0.9Da	697.372	0.68	3.718	0.333	27/56	sp|P78527|PRKDC_HUMAN	2	R.AQEPESGLSEETQVK.C	4091	4105	0	PRKDC
12951	38.36	1044	832.476	832.475	2	12947	432067	m13387_APEX2_v1_01_TrypLysC_2MC_2Mods_TMT_IAA_20ppm_0.9Da	832.475	1.38	3.921	0.507	20/20	sp|P22629|SAV_STRAV_contaminant	0	K.STLVGHDTFTK.V	146	156	0
12979	38.45	1053	697.372	697.706	3	12975	432067	m13387_APEX2_v1_01_TrypLysC_2MC_2Mods_TMT_IAA_20ppm_0.9Da	697.372	0.14	3.627	0.336	22/56	sp|P78527|PRKDC_HUMAN	2	R.AQEPESGLSEETQVK.C	4091	4105	0	PRKDC
13337	39.9	1159	618.843	618.844	2	13335	432067	m13387_APEX2_v1_01_TrypLysC_2MC_2Mods_TMT_IAA_20ppm_0.9Da	618.843	0.73	2.316	0.273	14/16	sp|P11498|PYC_HUMAN	2	K.ADEAYLIGR.G	80	88	0	PC
13370	40.05	1168	832.475	832.976	2	13368	432067	m13387_APEX2_v1_01_TrypLysC_2MC_2Mods_TMT_IAA_20ppm_0.9Da	832.475	1.09	4.383	0.527	20/20	sp|P22629|SAV_STRAV_contaminant	0	K.STLVGHDTFTK.V	146	156	0
13440	40.36	1186	832.475	832.475	2	13438	432067	m13387_APEX2_v1_01_TrypLysC_2MC_2Mods_TMT_IAA_20ppm_0.9Da	832.475	0.79	3.392	0.46	20/20	sp|P22629|SAV_STRAV_contaminant	0	K.STLVGHDTFTK.V	146	156	0
13677	41.36	1253	694.382	695.052	3	13675	432067	m13387_APEX2_v1_01_TrypLysC_2MC_2Mods_TMT_IAA_20ppm_0.9Da	694.381	1.39	3.945	0.553	33/68	sp|P29966|MARCS_HUMAN	0	K.GEPAAAAAPEAGASPVEK.E	88	105	0	MARCKS
13684	41.38	1256	694.381	694.715	3	13682	432067	m13387_APEX2_v1_01_TrypLysC_2MC_2Mods_TMT_IAA_20ppm_0.9Da	694.381	0.79	4.171	0.597	36/68	sp|P29966|MARCS_HUMAN	0	K.GEPAAAAAPEAGASPVEK.E	88	105	0	MARCKS
13709	41.48	1264	618.843	619.346	2	13706	432067	m13387_APEX2_v1_01_TrypLysC_2MC_2Mods_TMT_IAA_20ppm_0.9Da	618.843	0.64	2.364	0.328	13/16	sp|P11498|PYC_HUMAN	2	K.ADEAYLIGR.G	80	88	0	PC
13757	41.65	1279	618.843	619.847	2	13753	432067	m13387_APEX2_v1_01_TrypLysC_2MC_2Mods_TMT_IAA_20ppm_0.9Da	618.843	0.64	1.442	0.22	11/16	sp|P11498|PYC_HUMAN	2	K.ADEAYLIGR.G	80	88	0	PC
13827	41.94	1299	618.843	618.844	2	13825	432067	m13387_APEX2_v1_01_TrypLysC_2MC_2Mods_TMT_IAA_20ppm_0.9Da	618.843	0.84	2.269	0.272	13/16	sp|P11498|PYC_HUMAN	2	K.ADEAYLIGR.G	80	88	0	PC
13934	42.36	1331	555.319	555.319	3	13932	432067	m13387_APEX2_v1_01_TrypLysC_2MC_2Mods_TMT_IAA_20ppm_0.9Da	555.319	0.57	2.653	0.31	21/40	sp|P22629|SAV_STRAV_contaminant	0	K.STLVGHDTFTK.V	146	156	0
14081	42.98	1373	796.451	796.451	2	14077	432067	m13387_APEX2_v1_01_TrypLysC_2MC_2Mods_TMT_IAA_20ppm_0.9Da	796.451	0.21	2.987	0.37	18/18	sp|Q9UNZ2-5|NSF1C_HUMAN	4	K.ELADESQTLK.E	349	358	0	NSFL1C
14222	43.58	1414	536.34	536.34	2	14220	432067	m13387_APEX2_v1_01_TrypLysC_2MC_2Mods_TMT_IAA_20ppm_0.9Da	536.34	0.58	1.661	0.221	12/14	sp|P00761|TRYP_PIG_contaminant	0	R.VATVSLPR.S	108	115	0
14235	43.63	1417	692.373	692.373	3	14233	432067	m13387_APEX2_v1_01_TrypLysC_2MC_2Mods_TMT_IAA_20ppm_0.9Da	692.372	1.05	3.611	0.511	28/56	sp|Q96HJ9-2|CG055_HUMAN	3	K.VEQLGAEGNVEESQK.V	206	220	0	C7orf55
14294	43.94	1430	828.416	828.416	2	14292	432067	m13387_APEX2_v1_01_TrypLysC_2MC_2Mods_TMT_IAA_20ppm_0.9Da	828.415	1.11	3.04	0.544	19/24	sp|O15027-5|SC16A_HUMAN	5	R.TVPDSEAPPGWDR.A	1880	1892	0	SEC16A
14365	44.23	1451	602.721	602.721	3	14363	432067	m13387_APEX2_v1_01_TrypLysC_2MC_2Mods_TMT_IAA_20ppm_0.9Da	602.72	1.05	2.78	0.475	24/40	sp|P48634|PRC2A_HUMAN	2	K.KPPTGPLPPSK.E	1196	1206	1	PRRC2A
14396	44.37	1459	555.319	555.319	3	14394	432067	m13387_APEX2_v1_01_TrypLysC_2MC_2Mods_TMT_IAA_20ppm_0.9Da	555.319	0.5	2.413	0.453	22/40	sp|P22629|SAV_STRAV_contaminant	0	K.STLVGHDTFTK.V	146	156	0
14473	44.66	1485	837.92	837.921	2	14467	432067	m13387_APEX2_v1_01_TrypLysC_2MC_2Mods_TMT_IAA_20ppm_0.9Da	837.92	0.53	4.044	0.687	21/24	sp|P22314|UBA1_HUMAN	2	K.DNPGVVTCLDEAR.H	227	239	0	UBA1
14508	44.77	1499	688.041	688.041	3	14502	432067	m13387_APEX2_v1_01_TrypLysC_2MC_2Mods_TMT_IAA_20ppm_0.9Da	688.04	0.8	4.644	0.471	31/60	sp|O95613|PCNT_HUMAN	0	K.GSAVDASVQEESPVTK.E	43	58	0	PCNT
14530	44.83	1509	730.072	730.071	3	14525	432067	m13387_APEX2_v1_01_TrypLysC_2MC_2Mods_TMT_IAA_20ppm_0.9Da	730.071	1.33	4.09	0.409	26/56	sp|P35579|MYH9_HUMAN	0	K.QTLENERGELANEVK.V	1220	1234	1	MYH9
14541	44.86	1513	710.365	710.7	3	14535	432067	m13387_APEX2_v1_01_TrypLysC_2MC_2Mods_TMT_IAA_20ppm_0.9Da	710.365	0.57	3.758	0.542	33/56	sp|P23921|RIR1_HUMAN	3	K.EQGPYETYEGSPVSK.G	549	563	0	RRM1
14544	44.86	1514	810.426	810.425	2	14540	432067	m13387_APEX2_v1_01_TrypLysC_2MC_2Mods_TMT_IAA_20ppm_0.9Da	810.426	0.89	3.727	0.581	21/24	sp|P13645|K1C10_HUMAN_contaminant	1	K.QSLEASLAETEGR.Y	387	399	0	KRT10
14570	44.94	1522	685.002	685.67	3	14566	432067	m13387_APEX2_v1_01_TrypLysC_2MC_2Mods_TMT_IAA_20ppm_0.9Da	685.001	1.7	2.19	0.45	21/48	sp|Q9UJU6-3|DBNL_HUMAN	6	R.AEEDVEPECIM*EK.V	119	131	0	DBNL
14583	45	1525	730.071	730.406	3	14579	432067	m13387_APEX2_v1_01_TrypLysC_2MC_2Mods_TMT_IAA_20ppm_0.9Da	730.071	0.73	4.296	0.407	30/56	sp|P35579|MYH9_HUMAN	0	K.QTLENERGELANEVK.V	1220	1234	1	MYH9
14597	45.04	1530	818.428	818.429	2	14593	432067	m13387_APEX2_v1_01_TrypLysC_2MC_2Mods_TMT_IAA_20ppm_0.9Da	818.428	1.13	3.106	0.332	17/18	sp|Q13310-3|PABP4_HUMAN	7	K.NLDDTIDDEK.L	300	309	0	PABPC4
14600	45.04	1532	826.921	826.921	2	14593	432067	m13387_APEX2_v1_01_TrypLysC_2MC_2Mods_TMT_IAA_20ppm_0.9Da	826.92	1.46	3.784	0.553	21/24	sp|P23396-2|RS3_HUMAN	10	R.ELAEDGYSGVEVR.V	28	40	0	RPS3
14601	45.05	1533	780.416	780.416	2	14593	432067	m13387_APEX2_v1_01_TrypLysC_2MC_2Mods_TMT_IAA_20ppm_0.9Da	780.415	0.97	3.024	0.487	17/22	sp|P78371|TCPB_HUMAN	3	R.GATQQILDEAER.S	377	388	0	CCT2
14629	45.11	1544	748.894	748.894	2	14625	432067	m13387_APEX2_v1_01_TrypLysC_2MC_2Mods_TMT_IAA_20ppm_0.9Da	748.893	1.19	2.296	0.545	16/20	sp|Q13085-4|ACACA_HUMAN	4	K.VEVGTEVTDYR.F	1447	1457	0	ACACA
14675	45.23	1564	685.001	685.001	3	14671	432067	m13387_APEX2_v1_01_TrypLysC_2MC_2Mods_TMT_IAA_20ppm_0.9Da	685.001	1.03	3.541	0.543	23/48	sp|Q9UJU6-3|DBNL_HUMAN	6	R.AEEDVEPECIM*EK.V	119	131	0	DBNL
14707	45.35	1575	734.071	734.739	3	14704	432067	m13387_APEX2_v1_01_TrypLysC_2MC_2Mods_TMT_IAA_20ppm_0.9Da	734.07	1.29	2.725	0.17	24/48	sp|Q14677-3|EPN4_HUMAN	2	K.GEFKDEEETVTTK.H	248	260	1	CLINT1
14724	45.42	1581	826.921	827.422	2	14720	432067	m13387_APEX2_v1_01_TrypLysC_2MC_2Mods_TMT_IAA_20ppm_0.9Da	826.92	0.88	3.963	0.553	21/24	sp|P23396-2|RS3_HUMAN	10	R.ELAEDGYSGVEVR.V	28	40	0	RPS3
14731	45.43	1584	592.638	592.972	3	14728	432067	m13387_APEX2_v1_01_TrypLysC_2MC_2Mods_TMT_IAA_20ppm_0.9Da	592.637	1.07	3.373	0.391	32/48	sp|P42566|EPS15_HUMAN	3	R.TSEVQDLQDEVQR.E	367	379	0	EPS15
14753	45.52	1590	758.357	758.356	3	14751	432067	m13387_APEX2_v1_01_TrypLysC_2MC_2Mods_TMT_IAA_20ppm_0.9Da	758.356	1.84	3.102	0.639	22/64	sp|P55060|XPO2_HUMAN	3	R.AADEEAFEDNSEEYIRR.D	356	372	1	CSE1L
14776	45.58	1599	536.34	536.34	2	14770	432067	m13387_APEX2_v1_01_TrypLysC_2MC_2Mods_TMT_IAA_20ppm_0.9Da	536.34	0.52	2.208	0.246	14/14	sp|P00761|TRYP_PIG_contaminant	0	R.VATVSLPR.S	108	115	0
14793	45.62	1606	734.071	734.071	3	14787	432067	m13387_APEX2_v1_01_TrypLysC_2MC_2Mods_TMT_IAA_20ppm_0.9Da	734.07	1.15	2.029	0.355	26/48	sp|Q14677-3|EPN4_HUMAN	2	K.GEFKDEEETVTTK.H	248	260	1	CLINT1
14817	45.7	1613	787.051	787.385	3	14813	432067	m13387_APEX2_v1_01_TrypLysC_2MC_2Mods_TMT_IAA_20ppm_0.9Da	787.05	1.03	4.507	0.641	29/72	sp|P52888|THOP1_HUMAN	5	K.VDQALHTQTDADPAEEYAR.L	560	578	0	THOP1
14822	45.71	1615	787.051	787.051	3	14816	432067	m13387_APEX2_v1_01_TrypLysC_2MC_2Mods_TMT_IAA_20ppm_0.9Da	787.05	1.17	4.021	0.662	29/72	sp|P52888|THOP1_HUMAN	5	K.VDQALHTQTDADPAEEYAR.L	560	578	0	THOP1
14835	45.74	1622	735.074	735.409	3	14827	432067	m13387_APEX2_v1_01_TrypLysC_2MC_2Mods_TMT_IAA_20ppm_0.9Da	735.074	1.06	3.676	0.244	28/48	sp|Q8NC51|PAIRB_HUMAN	3	K.ENEVEEVKEEGPK.E	274	286	1	SERBP1
14840	45.75	1624	758.356	758.69	3	14832	432067	m13387_APEX2_v1_01_TrypLysC_2MC_2Mods_TMT_IAA_20ppm_0.9Da	758.356	0.62	4.304	0.609	28/64	sp|P55060|XPO2_HUMAN	3	R.AADEEAFEDNSEEYIRR.D	356	372	1	CSE1L
14849	45.78	1627	735.074	735.074	3	14843	432067	m13387_APEX2_v1_01_TrypLysC_2MC_2Mods_TMT_IAA_20ppm_0.9Da	735.074	1.14	3.734	0.308	26/48	sp|Q8NC51|PAIRB_HUMAN	3	K.ENEVEEVKEEGPK.E	274	286	1	SERBP1
14855	45.8	1630	771.429	771.429	2	14853	432067	m13387_APEX2_v1_01_TrypLysC_2MC_2Mods_TMT_IAA_20ppm_0.9Da	771.428	1.06	2.788	0.468	20/24	sp|P21333|FLNA_HUMAN	2	K.VEPGLGADNSVVR.F	1020	1032	0	FLNA
14876	45.86	1638	612.332	612.667	3	14872	432067	m13387_APEX2_v1_01_TrypLysC_2MC_2Mods_TMT_IAA_20ppm_0.9Da	612.331	0.71	2.746	0.255	22/44	sp|Q07866-9|KLC1_HUMAN	16	K.SEQSVAQLEEEK.K	134	145	0	KLC1
14882	45.87	1641	795.406	795.406	2	14875	432067	m13387_APEX2_v1_01_TrypLysC_2MC_2Mods_TMT_IAA_20ppm_0.9Da	795.406	0.8	2.438	0.473	13/22	sp|P11498|PYC_HUMAN	0	R.GTPLDTEVPM*ER.V	819	830	0	PC
14900	45.9	1650	810.426	810.426	2	14892	432067	m13387_APEX2_v1_01_TrypLysC_2MC_2Mods_TMT_IAA_20ppm_0.9Da	810.426	1.04	3.808	0.437	21/24	sp|P13645|K1C10_HUMAN_contaminant	1	K.QSLEASLAETEGR.Y	387	399	0	KRT10
14919	45.96	1656	810.427	810.928	2	14913	432067	m13387_APEX2_v1_01_TrypLysC_2MC_2Mods_TMT_IAA_20ppm_0.9Da	810.426	1.31	4.057	0.478	21/24	sp|P13645|K1C10_HUMAN_contaminant	1	K.QSLEASLAETEGR.Y	387	399	0	KRT10
14920	45.96	1657	601.669	601.669	3	14913	432067	m13387_APEX2_v1_01_TrypLysC_2MC_2Mods_TMT_IAA_20ppm_0.9Da	601.668	1.68	2.89	0.26	21/44	sp|Q9Y3I0|RTCB_HUMAN	1	R.TNLDESDVQPVK.E	129	140	0	RTCB
14959	46.07	1672	597.042	597.042	3	14957	432067	m13387_APEX2_v1_01_TrypLysC_2MC_2Mods_TMT_IAA_20ppm_0.9Da	597.042	0.6	3.372	0.46	22/48	sp|Q96D71|REPS1_HUMAN	6	K.GTTPLAPPPKPVR.R	692	704	1	REPS1
14962	46.08	1673	597.042	597.377	3	14958	432067	m13387_APEX2_v1_01_TrypLysC_2MC_2Mods_TMT_IAA_20ppm_0.9Da	597.042	0.95	3.22	0.361	23/48	sp|Q96D71|REPS1_HUMAN	6	K.GTTPLAPPPKPVR.R	692	704	1	REPS1
14975	46.12	1677	597.042	597.377	3	14971	432067	m13387_APEX2_v1_01_TrypLysC_2MC_2Mods_TMT_IAA_20ppm_0.9Da	597.042	1.24	3.86	0.441	24/48	sp|Q96D71|REPS1_HUMAN	6	K.GTTPLAPPPKPVR.R	692	704	1	REPS1
15002	46.17	1690	975.027	975.026	2	14997	432067	m13387_APEX2_v1_01_TrypLysC_2MC_2Mods_TMT_IAA_20ppm_0.9Da	975.028	-0.8	3.846	0.587	22/26	sp|Q13501|SQSTM_HUMAN	2	R.LTPVSPESSSTEEK.S	268	281	0	SQSTM1
15019	46.21	1696	678.737	678.737	3	15012	432067	m13387_APEX2_v1_01_TrypLysC_2MC_2Mods_TMT_IAA_20ppm_0.9Da	678.737	1.24	3.303	0.318	23/44	sp|Q01085-2|TIAR_HUMAN	12	K.VNWATTPSSQKK.D	97	108	1	TIAL1
15045	46.26	1707	730.386	730.386	3	15039	432067	m13387_APEX2_v1_01_TrypLysC_2MC_2Mods_TMT_IAA_20ppm_0.9Da	730.384	2.74	3.479	0.437	28/72	sp|P50570-4|DYN2_HUMAN	6	K.RIEGSGDQVDTLELSGGAR.I	343	361	1	DNM2
15068	46.3	1719	831.972	832.977	2	15060	432067	m13387_APEX2_v1_01_TrypLysC_2MC_2Mods_TMT_IAA_20ppm_0.9Da	831.969	3.09	2.315	0.399	11/20	sp|P07814|SYEP_HUMAN	0	K.LTVAENEAETK.L	1390	1400	0	EPRS
15090	46.35	1729	564.314	564.315	3	15083	432067	m13387_APEX2_v1_01_TrypLysC_2MC_2Mods_TMT_IAA_20ppm_0.9Da	564.314	0.91	2.59	0.307	20/40	sp|Q01082|SPTB2_HUMAN	2	R.EIGQSVDEVEK.L	2044	2054	0	SPTBN1
15110	46.39	1738	928.784	929.118	3	15102	432067	m13387_APEX2_v1_01_TrypLysC_2MC_2Mods_TMT_IAA_20ppm_0.9Da	928.781	2.29	3.792	0.474	43/84	sp|Q02952|AKA12_HUMAN	2	K.NEDFAAHPGEDAVPTGPDCQAK.S	1461	1482	0	AKAP12
15118	46.4	1742	729.384	729.383	3	15109	432067	m13387_APEX2_v1_01_TrypLysC_2MC_2Mods_TMT_IAA_20ppm_0.9Da	729.383	0.98	3.532	0.483	26/56	sp|P78559-2|MAP1A_HUMAN	3	R.YSAQTDITDDSLDRK.S	1273	1287	1	MAP1A
15122	46.41	1744	811.458	811.457	2	15116	432067	m13387_APEX2_v1_01_TrypLysC_2MC_2Mods_TMT_IAA_20ppm_0.9Da	811.456	1.85	2.85	0.443	19/20	sp|Q9UNN5|FAF1_HUMAN	2	K.TGDVEDSTVLK.S	147	157	0	FAF1
15147	46.46	1758	832.474	832.476	2	15131	432067	m13387_APEX2_v1_01_TrypLysC_2MC_2Mods_TMT_IAA_20ppm_0.9Da	832.475	-0.11	3.05	0.359	15/20	sp|P22629|SAV_STRAV_contaminant	0	K.STLVGHDTFTK.V	146	156	0
15162	46.48	1764	635.051	635.052	3	15153	432067	m13387_APEX2_v1_01_TrypLysC_2MC_2Mods_TMT_IAA_20ppm_0.9Da	635.05	1.36	3.213	0.33	21/40	sp|Q13492|PICAL_HUMAN	10	K.KLTGGSNWQPK.V	571	581	1	PICALM
15167	46.49	1768	731.42	731.756	3	15153	432067	m13387_APEX2_v1_01_TrypLysC_2MC_2Mods_TMT_IAA_20ppm_0.9Da	731.417	2.85	3.339	0.181	22/48	sp|Q07866-9|KLC1_HUMAN	16	K.SEQSVAQLEEEKK.H	134	146	1	KLC1
15179	46.52	1772	949.445	949.947	2	15175	432067	m13387_APEX2_v1_01_TrypLysC_2MC_2Mods_TMT_IAA_20ppm_0.9Da	949.444	1.38	3.788	0.607	22/28	sp|Q01804|OTUD4_HUMAN	2	K.DCGSVSTVDEFPEAR.G	901	915	0	OTUD4
15196	46.55	1780	696.904	696.904	2	15190	432067	m13387_APEX2_v1_01_TrypLysC_2MC_2Mods_TMT_IAA_20ppm_0.9Da	696.903	1.22	2.312	0.262	13/14	sp|O95613|PCNT_HUMAN	1	R.SSEIEELK.A	1711	1718	0	PCNT
15203	46.57	1784	724.764	725.097	3	15195	432067	m13387_APEX2_v1_01_TrypLysC_2MC_2Mods_TMT_IAA_20ppm_0.9Da	724.763	0.72	4.504	0.534	28/68	sp|P27816|MAP4_HUMAN	12	K.KTTTLSGTAPAAGVVPSR.V	871	888	1	MAP4
15215	46.59	1789	784.386	784.887	2	15207	432067	m13387_APEX2_v1_01_TrypLysC_2MC_2Mods_TMT_IAA_20ppm_0.9Da	784.385	1.84	1.938	0.379	13/20	sp|P61158|ARP3_HUMAN	2	K.DYEEIGPSICR.H	399	409	0	ACTR3
15222	46.6	1792	735.074	735.075	3	15212	432067	m13387_APEX2_v1_01_TrypLysC_2MC_2Mods_TMT_IAA_20ppm_0.9Da	735.074	1.27	2.562	0.289	23/48	sp|Q8NC51|PAIRB_HUMAN	3	K.ENEVEEVKEEGPK.E	274	286	1	SERBP1
15233	46.62	1796	852.746	852.746	3	15226	432067	m13387_APEX2_v1_01_TrypLysC_2MC_2Mods_TMT_IAA_20ppm_0.9Da	852.745	1.22	6.286	0.569	36/72	sp|Q9P2E9|RRBP1_HUMAN	3	K.LREAEETQSTLQAECDQYR.S	1114	1132	1	RRBP1
15234	46.63	1797	724.764	725.432	3	15226	432067	m13387_APEX2_v1_01_TrypLysC_2MC_2Mods_TMT_IAA_20ppm_0.9Da	724.763	1.63	3.738	0.508	30/68	sp|P27816|MAP4_HUMAN	12	K.KTTTLSGTAPAAGVVPSR.V	871	888	1	MAP4
15244	46.65	1800	811.429	811.43	2	15238	432067	m13387_APEX2_v1_01_TrypLysC_2MC_2Mods_TMT_IAA_20ppm_0.9Da	811.427	1.45	3.294	0.502	17/18	sp|Q86UE4|LYRIC_HUMAN	2	K.EVDEGAWETK.I	186	195	0	MTDH
15270	46.7	1814	744.716	744.716	3	15262	432067	m13387_APEX2_v1_01_TrypLysC_2MC_2Mods_TMT_IAA_20ppm_0.9Da	744.715	1.11	3.471	0.442	26/64	sp|P30876|RPB2_HUMAN	2	K.TVTLPENEDELESTNRR.Y	870	886	1	POLR2B
15292	46.76	1825	792.415	792.414	2	15274	432067	m13387_APEX2_v1_01_TrypLysC_2MC_2Mods_TMT_IAA_20ppm_0.9Da	792.414	1.04	2.89	0.493	14/16	sp|O75347|TBCA_HUMAN	4	K.DLEEAEEYK.E	87	95	0	TBCA
15295	46.76	1826	905.445	905.445	2	15281	432067	m13387_APEX2_v1_01_TrypLysC_2MC_2Mods_TMT_IAA_20ppm_0.9Da	905.444	0.54	3.35	0.593	22/24	sp|Q96RQ3|MCCA_HUMAN	4	R.SEQEFQEQLESAR.R	220	232	0	MCCC1
15308	46.8	1831	615.001	615.001	3	15304	432067	m13387_APEX2_v1_01_TrypLysC_2MC_2Mods_TMT_IAA_20ppm_0.9Da	615.001	1.32	3.919	0.488	29/52	sp|P49327|FAS_HUMAN	0	K.EDGLAQQQTQLNLR.S	2207	2220	0	FASN
15313	46.82	1833	766.441	766.441	2	15311	432067	m13387_APEX2_v1_01_TrypLysC_2MC_2Mods_TMT_IAA_20ppm_0.9Da	766.44	0.99	3.408	0.406	18/18	sp|Q9P2E9|RRBP1_HUMAN	3	K.VGAAEEELQK.S	1160	1169	0	RRBP1
15314	46.82	1834	852.746	853.415	3	15311	432067	m13387_APEX2_v1_01_TrypLysC_2MC_2Mods_TMT_IAA_20ppm_0.9Da	852.745	0.96	4.772	0.576	32/72	sp|Q9P2E9|RRBP1_HUMAN	3	K.LREAEETQSTLQAECDQYR.S	1114	1132	1	RRBP1
15318	46.83	1835	744.716	745.385	3	15312	432067	m13387_APEX2_v1_01_TrypLysC_2MC_2Mods_TMT_IAA_20ppm_0.9Da	744.715	0.65	3.154	0.274	21/64	sp|P30876|RPB2_HUMAN	2	K.TVTLPENEDELESTNRR.Y	870	886	1	POLR2B
15335	46.85	1845	623.679	623.679	3	15324	432067	m13387_APEX2_v1_01_TrypLysC_2MC_2Mods_TMT_IAA_20ppm_0.9Da	623.678	1.32	2.925	0.32	21/36	sp|O43432-3|IF4G3_HUMAN	4	K.DKADDDVFEK.K	854	863	1	EIF4G3
15368	46.91	1860	682.879	683.38	2	15362	432067	m13387_APEX2_v1_01_TrypLysC_2MC_2Mods_TMT_IAA_20ppm_0.9Da	682.878	1.42	2.011	0.025	11/14	sp|P68363|TBA1B_HUMAN	6	R.EDMAALEK.D	423	430	0	TUBA1B
15422	47.04	1883	797.404	797.404	2	15419	432067	m13387_APEX2_v1_01_TrypLysC_2MC_2Mods_TMT_IAA_20ppm_0.9Da	797.403	0.73	3.038	0.287	16/20	sp|P35580-4|MYH10_HUMAN	4	K.QEVM*ISDLEER.L	1063	1073	0	MYH10
15495	47.25	1911	580.717	580.717	3	15491	432067	m13387_APEX2_v1_01_TrypLysC_2MC_2Mods_TMT_IAA_20ppm_0.9Da	580.717	0.35	2.433	0.343	18/36	sp|Q9Y520-7|PRC2C_HUMAN	7	R.TGPIKPQAIK.T	2883	2892	1	PRRC2C
15496	47.25	1912	738.682	739.016	3	15491	432067	m13387_APEX2_v1_01_TrypLysC_2MC_2Mods_TMT_IAA_20ppm_0.9Da	738.681	1.37	3.216	0.657	28/72	sp|Q8NE71|ABCF1_HUMAN	3	K.AANAAENDFSVSQAEMSSR.Q	276	294	0	ABCF1
15502	47.27	1915	863.805	863.805	3	15499	432067	m13387_APEX2_v1_01_TrypLysC_2MC_2Mods_TMT_IAA_20ppm_0.9Da	863.804	0.67	4.857	0.508	31/68	sp|Q13428-4|TCOF_HUMAN	9	K.GSLGSQGAKDEPEEELQK.G	1442	1459	1	TCOF1
15507	47.28	1917	914.553	915.054	2	15499	432067	m13387_APEX2_v1_01_TrypLysC_2MC_2Mods_TMT_IAA_20ppm_0.9Da	914.552	0.5	2.071	0.364	15/18	sp|P37802|TAGL2_HUMAN	0	K.KIQASTM*AFK.Q	79	88	1	TAGLN2
15516	47.3	1922	668.415	668.415	3	15509	432067	m13387_APEX2_v1_01_TrypLysC_2MC_2Mods_TMT_IAA_20ppm_0.9Da	668.415	0.09	3.754	0.425	32/48	sp|P49023-3|PAXI_HUMAN	6	K.KPIAGQVVTAM*GK.T	377	389	1	PXN
15526	47.31	1926	863.805	864.14	3	15514	432067	m13387_APEX2_v1_01_TrypLysC_2MC_2Mods_TMT_IAA_20ppm_0.9Da	863.804	0.86	4.833	0.424	33/68	sp|Q13428-4|TCOF_HUMAN	9	K.GSLGSQGAKDEPEEELQK.G	1442	1459	1	TCOF1
15527	47.32	1927	550.292	550.627	3	15514	432067	m13387_APEX2_v1_01_TrypLysC_2MC_2Mods_TMT_IAA_20ppm_0.9Da	550.291	1.32	2.684	0.18	20/32	sp|P20073|ANXA7_HUMAN	2	K.QMFAQM*YQK.T	456	464	0	ANXA7
15533	47.33	1930	734.644	734.895	4	15530	432067	m13387_APEX2_v1_01_TrypLysC_2MC_2Mods_TMT_IAA_20ppm_0.9Da	734.644	1.23	4.282	0.5	41/126	sp|Q9UQ35|SRRM2_HUMAN	6	K.EETPGQRPAVTETHQLAELNEK.K	109	130	1	SRRM2
15548	47.37	1935	734.644	735.146	4	15544	432067	m13387_APEX2_v1_01_TrypLysC_2MC_2Mods_TMT_IAA_20ppm_0.9Da	734.644	1.15	3.932	0.475	35/126	sp|Q9UQ35|SRRM2_HUMAN	6	K.EETPGQRPAVTETHQLAELNEK.K	109	130	1	SRRM2
15558	47.38	1940	751.906	751.905	2	15550	432067	m13387_APEX2_v1_01_TrypLysC_2MC_2Mods_TMT_IAA_20ppm_0.9Da	751.904	1.78	3.194	0.486	18/20	sp|O75122|CLAP2_HUMAN	8	R.QTEDVAEVLNR.C	651	661	0	CLASP2
15563	47.39	1943	890.984	890.983	2	15557	432067	m13387_APEX2_v1_01_TrypLysC_2MC_2Mods_TMT_IAA_20ppm_0.9Da	890.983	1.77	3.659	0.434	20/22	sp|P19338|NUCL_HUMAN	1	K.GLSEDTTEETLK.E	578	589	0	NCL
15594	47.47	1955	792.433	792.433	2	15586	432067	m13387_APEX2_v1_01_TrypLysC_2MC_2Mods_TMT_IAA_20ppm_0.9Da	792.432	0.76	3.13	0.402	16/16	sp|P12956|XRCC6_HUMAN	3	K.VEYSEEELK.T	557	565	0	XRCC6
15595	47.47	1956	853.086	853.419	3	15586	432067	m13387_APEX2_v1_01_TrypLysC_2MC_2Mods_TMT_IAA_20ppm_0.9Da	853.085	1.07	3.19	0.572	26/76	sp|P55072|TERA_HUMAN	0	R.QTNPSAM*EVEEDDPVPEIRR.D	714	733	1	VCP
15599	47.48	1957	661.345	661.679	3	15593	432067	m13387_APEX2_v1_01_TrypLysC_2MC_2Mods_TMT_IAA_20ppm_0.9Da	661.343	2.1	2.93	0.233	24/48	sp|Q93008|USP9X_HUMAN	1	K.IIEDCSNSEETVK.L	2289	2301	0	USP9X
15603	47.49	1960	714.06	714.059	3	15598	432067	m13387_APEX2_v1_01_TrypLysC_2MC_2Mods_TMT_IAA_20ppm_0.9Da	714.06	0.57	2.87	0.312	24/56	sp|O15372|EIF3H_HUMAN	1	R.QSRGEPPLPEEDLSK.L	289	303	1	EIF3H
15638	47.57	1974	714.06	714.395	3	15631	432067	m13387_APEX2_v1_01_TrypLysC_2MC_2Mods_TMT_IAA_20ppm_0.9Da	714.06	0.74	3.016	0.425	23/56	sp|O15372|EIF3H_HUMAN	1	R.QSRGEPPLPEEDLSK.L	289	303	1	EIF3H
15645	47.59	1976	536.34	536.34	2	15643	432067	m13387_APEX2_v1_01_TrypLysC_2MC_2Mods_TMT_IAA_20ppm_0.9Da	536.34	0.49	2.189	0.275	14/14	sp|P00761|TRYP_PIG_contaminant	0	R.VATVSLPR.S	108	115	0
15652	47.61	1979	580.717	580.716	3	15649	432067	m13387_APEX2_v1_01_TrypLysC_2MC_2Mods_TMT_IAA_20ppm_0.9Da	580.717	0.66	2.914	0.421	21/36	sp|Q9Y520-7|PRC2C_HUMAN	7	R.TGPIKPQAIK.T	2883	2892	1	PRRC2C
15656	47.62	1980	737.93	737.929	2	15650	432067	m13387_APEX2_v1_01_TrypLysC_2MC_2Mods_TMT_IAA_20ppm_0.9Da	737.929	0.67	2.586	0.384	16/18	sp|P04183|KITH_HUMAN	0	K.EVEVIGGADK.Y	171	180	0	TK1
15660	47.62	1983	765.351	765.351	2	15650	432067	m13387_APEX2_v1_01_TrypLysC_2MC_2Mods_TMT_IAA_20ppm_0.9Da	765.35	1.22	2.675	0.71	15/18	sp|P04264|K2C1_HUMAN_contaminant	1	K.NMQDMVEDYR.N	258	267	0	KRT1
15662	47.63	1984	696.87	697.372	2	15650	432067	m13387_APEX2_v1_01_TrypLysC_2MC_2Mods_TMT_IAA_20ppm_0.9Da	696.87	0.8	2.343	0.447	15/18	sp|Q92616|GCN1L_HUMAN	0	K.ALADENEFVR.D	1785	1794	0	GCN1L1
15682	47.67	1993	607	606.999	3	15680	432067	m13387_APEX2_v1_01_TrypLysC_2MC_2Mods_TMT_IAA_20ppm_0.9Da	607	0.58	3.051	0.381	21/40	sp|P35580-4|MYH10_HUMAN	4	R.ELEAELEDERK.Q	1631	1641	1	MYH10
15690	47.68	1996	740.383	740.383	2	15686	432067	m13387_APEX2_v1_01_TrypLysC_2MC_2Mods_TMT_IAA_20ppm_0.9Da	740.382	1.18	2.193	0.373	14/18	sp|P51991|ROA3_HUMAN	1	K.IETIEVM*EDR.Q	152	161	0	HNRNPA3
15704	47.71	2002	580.717	581.052	3	15697	432067	m13387_APEX2_v1_01_TrypLysC_2MC_2Mods_TMT_IAA_20ppm_0.9Da	580.717	0.82	2.434	0.461	20/36	sp|Q9Y520-7|PRC2C_HUMAN	7	R.TGPIKPQAIK.T	2883	2892	1	PRRC2C
15718	47.74	2008	819.462	819.963	2	15714	432067	m13387_APEX2_v1_01_TrypLysC_2MC_2Mods_TMT_IAA_20ppm_0.9Da	819.461	0.95	2.578	0.529	17/20	sp|P42566|EPS15_HUMAN	3	K.SEDEPPALPPK.I	764	774	0	EPS15
15726	47.75	2012	795.911	795.911	2	15722	432067	m13387_APEX2_v1_01_TrypLysC_2MC_2Mods_TMT_IAA_20ppm_0.9Da	795.912	-1.66	3.527	0.549	20/24	sp|P13798|ACPH_HUMAN	4	K.ALDVSASDDEIAR.L	181	193	0	APEH
15759	47.83	2026	620.661	620.661	3	15751	432067	m13387_APEX2_v1_01_TrypLysC_2MC_2Mods_TMT_IAA_20ppm_0.9Da	620.66	0.6	3.544	0.434	27/56	sp|P13489|RINI_HUMAN	3	K.ELTVSNNDINEAGVR.V	174	188	0	RNH1
15762	47.84	2028	617.381	617.38	3	15758	432067	m13387_APEX2_v1_01_TrypLysC_2MC_2Mods_TMT_IAA_20ppm_0.9Da	617.38	0.96	2.479	0.438	18/52	sp|Q14318-2|FKBP8_HUMAN	6	K.TLVPGPPGSSRPVK.G	106	119	1	FKBP8
15765	47.84	2029	602.328	602.328	3	15761	432067	m13387_APEX2_v1_01_TrypLysC_2MC_2Mods_TMT_IAA_20ppm_0.9Da	602.328	0.82	2.937	0.256	22/40	sp|Q15008|PSMD6_HUMAN	5	K.RLDEELEDAEK.N	83	93	1	PSMD6
15771	47.86	2032	952.484	952.484	2	15767	432067	m13387_APEX2_v1_01_TrypLysC_2MC_2Mods_TMT_IAA_20ppm_0.9Da	952.484	0.69	2.863	0.502	16/28	sp|P61247|RS3A_HUMAN	3	K.VERADGYEPPVQESV.-	250	264	1	RPS3A
15781	47.88	2037	801.39	801.725	3	15770	432067	m13387_APEX2_v1_01_TrypLysC_2MC_2Mods_TMT_IAA_20ppm_0.9Da	801.389	1.49	4.39	0.567	31/72	sp|Q9BZF1|OSBL8_HUMAN	4	R.ANNLHSGDNFQLNDSEIER.Q	300	318	0	OSBPL8
15798	47.92	2043	617.381	617.715	3	15791	432067	m13387_APEX2_v1_01_TrypLysC_2MC_2Mods_TMT_IAA_20ppm_0.9Da	617.38	1.54	2.812	0.448	23/52	sp|Q14318-2|FKBP8_HUMAN	6	K.TLVPGPPGSSRPVK.G	106	119	1	FKBP8
15815	47.97	2049	740.383	740.884	2	15811	432067	m13387_APEX2_v1_01_TrypLysC_2MC_2Mods_TMT_IAA_20ppm_0.9Da	740.382	1.22	2.682	0.457	13/18	sp|P51991|ROA3_HUMAN	1	K.IETIEVM*EDR.Q	152	161	0	HNRNPA3
15824	47.99	2054	617.381	617.715	3	15817	432067	m13387_APEX2_v1_01_TrypLysC_2MC_2Mods_TMT_IAA_20ppm_0.9Da	617.38	1.41	2.796	0.457	23/52	sp|Q14318-2|FKBP8_HUMAN	6	K.TLVPGPPGSSRPVK.G	106	119	1	FKBP8
15858	48.08	2067	764.913	764.914	2	15852	432067	m13387_APEX2_v1_01_TrypLysC_2MC_2Mods_TMT_IAA_20ppm_0.9Da	764.912	1.3	2.564	0.509	16/22	sp|Q5TAX3|TUT4_HUMAN	2	R.VLTDGELAPNDR.C	1282	1293	0	ZCCHC11
15880	48.15	2075	795.407	795.407	2	15876	432067	m13387_APEX2_v1_01_TrypLysC_2MC_2Mods_TMT_IAA_20ppm_0.9Da	795.406	2.16	2.423	0.551	14/22	sp|P11498|PYC_HUMAN	0	R.GTPLDTEVPM*ER.V	819	830	0	PC
15890	48.17	2080	858.408	859.413	2	15886	432067	m13387_APEX2_v1_01_TrypLysC_2MC_2Mods_TMT_IAA_20ppm_0.9Da	858.407	0.87	2.13	0.49	15/22	sp|A5YKK6|CNOT1_HUMAN	5	K.EIDDEANSYFQR.I	843	854	0	CNOT1
15906	48.2	2088	732.712	732.711	3	15889	432067	m13387_APEX2_v1_01_TrypLysC_2MC_2Mods_TMT_IAA_20ppm_0.9Da	732.711	1.35	4.119	0.427	23/52	sp|P35579|MYH9_HUMAN	0	K.NSFREQLEEEEEAK.H	1339	1352	1	MYH9
15926	48.24	2097	800.061	800.061	3	15912	432067	m13387_APEX2_v1_01_TrypLysC_2MC_2Mods_TMT_IAA_20ppm_0.9Da	800.06	0.82	3.516	0.529	34/68	sp|O60271|JIP4_HUMAN	6	R.ETDYPAGEDLSESGQVDK.A	803	820	0	SPAG9
15934	48.26	2101	579.699	579.698	3	15929	432067	m13387_APEX2_v1_01_TrypLysC_2MC_2Mods_TMT_IAA_20ppm_0.9Da	579.698	1.29	2.304	0.273	19/44	sp|A6NHR9|SMHD1_HUMAN	3	K.IKPPTPAVSNVR.S	1495	1506	1	SMCHD1
15962	48.38	2109	555.319	555.654	3	15960	432067	m13387_APEX2_v1_01_TrypLysC_2MC_2Mods_TMT_IAA_20ppm_0.9Da	555.319	1.17	2.538	0.147	21/40	sp|P22629|SAV_STRAV_contaminant	0	K.STLVGHDTFTK.V	146	156	0
15988	48.44	2120	594.629	594.628	3	15980	432067	m13387_APEX2_v1_01_TrypLysC_2MC_2Mods_TMT_IAA_20ppm_0.9Da	594.628	1.94	2.157	0.548	20/48	sp|Q99832|TCPH_HUMAN	5	R.CQVFEETQIGGER.Y	345	357	0	CCT7
15989	48.44	2121	622.4	622.4	3	15980	432067	m13387_APEX2_v1_01_TrypLysC_2MC_2Mods_TMT_IAA_20ppm_0.9Da	622.399	0.93	3.047	0.292	21/40	sp|Q9H6U6-8|BCAS3_HUMAN	6	K.VKPPPQISPSK.S	563	573	1	BCAS3
16025	48.51	2138	723.395	723.394	2	16021	432067	m13387_APEX2_v1_01_TrypLysC_2MC_2Mods_TMT_IAA_20ppm_0.9Da	723.394	1.56	2.778	0.249	14/18	sp|P56192|SYMC_HUMAN	5	K.LENDQIESLR.Q	805	814	0	MARS
16026	48.51	2139	728.064	728.064	3	16021	432067	m13387_APEX2_v1_01_TrypLysC_2MC_2Mods_TMT_IAA_20ppm_0.9Da	728.063	1.49	3.848	0.457	26/56	sp|Q13813-2|SPTN1_HUMAN	3	R.LIQSHPESAEDLQEK.C	1299	1313	0	SPTAN1
16037	48.53	2144	826.763	827.432	3	16029	432067	m13387_APEX2_v1_01_TrypLysC_2MC_2Mods_TMT_IAA_20ppm_0.9Da	826.761	1.54	3.579	0.508	31/68	sp|Q9UHB6-4|LIMA1_HUMAN	6	K.ENVPPGPEVCITHQEGEK.I	307	324	0	LIMA1
16106	48.66	2175	710.901	710.9	2	16098	432067	m13387_APEX2_v1_01_TrypLysC_2MC_2Mods_TMT_IAA_20ppm_0.9Da	710.9	0.99	2.225	0.178	14/14	sp|P67936-2|TPM4_HUMAN	2	K.TIDDLEEK.L	252	259	0	TPM4
16113	48.67	2179	981.497	981.999	2	16105	432067	m13387_APEX2_v1_01_TrypLysC_2MC_2Mods_TMT_IAA_20ppm_0.9Da	981.496	0.27	3.598	0.447	21/24	sp|P78527|PRKDC_HUMAN	2	K.QDWVDGEPTEAEK.D	2979	2991	0	PRKDC
16134	48.71	2189	767.941	767.942	2	16128	432067	m13387_APEX2_v1_01_TrypLysC_2MC_2Mods_TMT_IAA_20ppm_0.9Da	767.94	1.88	2.917	0.326	16/16	sp|Q14258|TRI25_HUMAN	0	K.EEIEQSLTK.R	293	301	0	TRIM25
16144	48.74	2194	684.344	684.343	2	16138	432067	m13387_APEX2_v1_01_TrypLysC_2MC_2Mods_TMT_IAA_20ppm_0.9Da	684.343	0.46	1.981	0.45	13/16	sp|P13639|EF2_HUMAN	0	K.YEWDVAEAR.K	639	647	0	EEF2
16208	48.85	2226	796.452	796.451	2	16200	432067	m13387_APEX2_v1_01_TrypLysC_2MC_2Mods_TMT_IAA_20ppm_0.9Da	796.451	1	2.559	0.404	18/20	sp|P13667|PDIA4_HUMAN	0	K.VDATAETDLAK.R	235	245	0	PDIA4
16209	48.85	2227	496.982	496.982	3	16200	432067	m13387_APEX2_v1_01_TrypLysC_2MC_2Mods_TMT_IAA_20ppm_0.9Da	496.982	0.38	2.562	0.271	17/32	sp|Q15366-2|PCBP2_HUMAN	12	K.GVTIPYRPK.P	177	185	1	PCBP2
16240	48.92	2240	703.893	703.893	2	16236	432067	m13387_APEX2_v1_01_TrypLysC_2MC_2Mods_TMT_IAA_20ppm_0.9Da	703.893	1.12	2.143	0.295	14/14	sp|P06753-5|TPM3_HUMAN	5	K.TIDDLEDK.L	216	223	0	TPM3
16245	48.92	2244	639.38	639.38	3	16236	432067	m13387_APEX2_v1_01_TrypLysC_2MC_2Mods_TMT_IAA_20ppm_0.9Da	639.378	1.76	2.95	0.305	24/48	sp|O15270|SPTC2_HUMAN	1	K.SFGASGGYIGGKK.E	380	392	1	SPTLC2
16291	49.02	2263	592.009	592.01	3	16289	432067	m13387_APEX2_v1_01_TrypLysC_2MC_2Mods_TMT_IAA_20ppm_0.9Da	592.009	1.31	3.303	0.101	24/40	sp|Q13137-4|CACO2_HUMAN	4	K.ERLEGENDLLK.R	353	363	1	CALCOCO2
16304	49.05	2269	537.3	537.3	3	16301	432067	m13387_APEX2_v1_01_TrypLysC_2MC_2Mods_TMT_IAA_20ppm_0.9Da	537.299	1.07	2.923	0.175	22/32	sp|P07900-2|HS90A_HUMAN	5	K.YIDQEELNK.T	406	414	0	HSP90AA1
16317	49.08	2275	891.968	892.469	2	16313	432067	m13387_APEX2_v1_01_TrypLysC_2MC_2Mods_TMT_IAA_20ppm_0.9Da	891.967	1.12	2.784	0.53	20/26	sp|Q93052|LPP_HUMAN	0	K.EPIMPAPGQEETVR.I	541	554	0	LPP
16332	49.11	2282	596.646	596.646	3	16327	432067	m13387_APEX2_v1_01_TrypLysC_2MC_2Mods_TMT_IAA_20ppm_0.9Da	596.646	0.46	2.519	0.417	20/40	sp|O00571|DDX3X_HUMAN	3	R.HTM*M*FSATFPK.E	377	387	0	DDX3X
16336	49.12	2285	678.343	678.342	3	16327	432067	m13387_APEX2_v1_01_TrypLysC_2MC_2Mods_TMT_IAA_20ppm_0.9Da	678.342	0.81	3.701	0.427	29/52	sp|P46821|MAP1B_HUMAN	0	R.TPEEGGYSYDISEK.T	1949	1962	0	MAP1B
16346	49.13	2290	694.355	694.355	3	16330	432067	m13387_APEX2_v1_01_TrypLysC_2MC_2Mods_TMT_IAA_20ppm_0.9Da	694.354	1.41	3.732	0.353	26/52	sp|P35580-4|MYH10_HUMAN	4	R.IAECSSQLAEEEEK.A	1039	1052	0	MYH10
16347	49.13	2291	613.304	613.304	3	16330	432067	m13387_APEX2_v1_01_TrypLysC_2MC_2Mods_TMT_IAA_20ppm_0.9Da	613.303	1.32	2.71	0.376	21/52	sp|Q9UPN3|MACF1_HUMAN	9	R.DIMEIEGEPAPDHR.H	4067	4080	0	MACF1
16377	49.21	2304	700.354	700.355	3	16375	432067	m13387_APEX2_v1_01_TrypLysC_2MC_2Mods_TMT_IAA_20ppm_0.9Da	700.353	1.3	2.424	0.453	24/60	sp|Q9H3K6|BOLA2_HUMAN	4	R.DLEAEHVEVEDTTLNR.C	15	30	0	BOLA2
16380	49.21	2306	681.898	681.898	2	16376	432067	m13387_APEX2_v1_01_TrypLysC_2MC_2Mods_TMT_IAA_20ppm_0.9Da	681.898	0.98	2.413	0.113	14/14	sp|P06733|ENOA_HUMAN	1	R.IEEELGSK.A	413	420	0	ENO1
16387	49.22	2309	656.333	656.333	3	16379	432067	m13387_APEX2_v1_01_TrypLysC_2MC_2Mods_TMT_IAA_20ppm_0.9Da	656.332	1.44	3.037	0.298	25/52	sp|P78559-2|MAP1A_HUMAN	3	R.GREDVALEQDTYWR.E	1685	1698	1	MAP1A
16393	49.24	2311	724.691	724.691	3	16391	432067	m13387_APEX2_v1_01_TrypLysC_2MC_2Mods_TMT_IAA_20ppm_0.9Da	724.689	1.86	2.196	0.332	25/52	sp|P15924|DESP_HUMAN_contaminant	2	R.ETQTECEWTVDTSK.L	1952	1965	0	DSP
16401	49.25	2316	844.163	844.163	4	16391	432067	m13387_APEX2_v1_01_TrypLysC_2MC_2Mods_TMT_IAA_20ppm_0.9Da	844.163	0.92	3.965	0.528	45/186	sp|P29966|MARCS_HUMAN	0	K.EAPAEGEAAEPGSPTAAEGEAASAASSTSSPK.A	106	137	0	MARCKS
16404	49.26	2317	746.387	746.387	2	16392	432067	m13387_APEX2_v1_01_TrypLysC_2MC_2Mods_TMT_IAA_20ppm_0.9Da	746.386	1.75	2.253	0.245	14/20	sp|P04083|ANXA1_HUMAN	1	K.TPAQFDADELR.A	114	124	0	ANXA1
16405	49.26	2318	724.69	725.026	3	16392	432067	m13387_APEX2_v1_01_TrypLysC_2MC_2Mods_TMT_IAA_20ppm_0.9Da	724.689	1.73	2.219	0.428	20/52	sp|P15924|DESP_HUMAN_contaminant	2	R.ETQTECEWTVDTSK.L	1952	1965	0	DSP
16411	49.27	2321	817.737	817.736	3	16403	432067	m13387_APEX2_v1_01_TrypLysC_2MC_2Mods_TMT_IAA_20ppm_0.9Da	817.736	1.11	3.142	0.38	24/64	sp|P46013|KI67_HUMAN	1	K.ELFQTPDHTEESTTDDK.T	2081	2097	0	MKI67
16437	49.33	2332	844.163	844.665	4	16429	432067	m13387_APEX2_v1_01_TrypLysC_2MC_2Mods_TMT_IAA_20ppm_0.9Da	844.163	1.02	2.972	0.402	38/186	sp|P29966|MARCS_HUMAN	0	K.EAPAEGEAAEPGSPTAAEGEAASAASSTSSPK.A	106	137	0	MARCKS
16446	49.35	2335	783.433	783.433	2	16444	432067	m13387_APEX2_v1_01_TrypLysC_2MC_2Mods_TMT_IAA_20ppm_0.9Da	783.432	0.65	2.951	0.331	15/16	sp|O43242|PSMD3_HUMAN	0	R.EQQDLEFAK.E	515	523	0	PSMD3
16458	49.38	2341	710.026	710.027	3	16453	432067	m13387_APEX2_v1_01_TrypLysC_2MC_2Mods_TMT_IAA_20ppm_0.9Da	710.025	1.55	3.632	0.493	26/52	sp|Q9H3S7|PTN23_HUMAN	1	K.NYGENPEAYNEELK.K	33	46	0	PTPN23
16478	49.42	2350	695.914	696.416	2	16468	432067	m13387_APEX2_v1_01_TrypLysC_2MC_2Mods_TMT_IAA_20ppm_0.9Da	695.913	1.14	2.312	0.115	13/14	sp|P23381|SYWC_HUMAN	1	K.EVTDEIVK.E	451	458	0	WARS
16496	49.46	2357	836.959	837.46	2	16494	432067	m13387_APEX2_v1_01_TrypLysC_2MC_2Mods_TMT_IAA_20ppm_0.9Da	836.957	1.97	3.841	0.474	19/22	sp|O95613|PCNT_HUMAN	1	R.ALQSQLEEEQLR.H	2664	2675	0	PCNT
16501	49.47	2359	824.934	824.933	2	16495	432067	m13387_APEX2_v1_01_TrypLysC_2MC_2Mods_TMT_IAA_20ppm_0.9Da	824.933	1.29	2.434	0.21	15/16	sp|P20073|ANXA7_HUMAN	2	K.QM*FAQMYQK.T	456	464	0	ANXA7
16534	49.55	2375	668.422	668.755	3	16529	432067	m13387_APEX2_v1_01_TrypLysC_2MC_2Mods_TMT_IAA_20ppm_0.9Da	668.42	1.64	4.24	0.572	28/48	sp|Q9H307|PININ_HUMAN	0	K.KPALQSSVVATSK.E	109	121	1	PNN
16545	49.57	2381	696.68	696.68	3	16532	432067	m13387_APEX2_v1_01_TrypLysC_2MC_2Mods_TMT_IAA_20ppm_0.9Da	696.679	1.25	3.142	0.423	23/64	sp|Q9C0D5|TANC1_HUMAN	0	K.ADNEPSCSPAAQELLTR.L	125	141	0	TANC1
16560	49.61	2388	525.644	525.644	3	16557	432067	m13387_APEX2_v1_01_TrypLysC_2MC_2Mods_TMT_IAA_20ppm_0.9Da	525.643	0.77	2.046	0.261	18/32	sp|Q9H6S0|YTDC2_HUMAN	2	K.DIRIDEEVK.I	38	46	1	YTHDC2
16573	49.64	2393	696.68	696.68	3	16568	432067	m13387_APEX2_v1_01_TrypLysC_2MC_2Mods_TMT_IAA_20ppm_0.9Da	696.679	1.59	2.959	0.499	26/64	sp|Q9C0D5|TANC1_HUMAN	0	K.ADNEPSCSPAAQELLTR.L	125	141	0	TANC1
16594	49.69	2403	681.898	682.399	2	16586	432067	m13387_APEX2_v1_01_TrypLysC_2MC_2Mods_TMT_IAA_20ppm_0.9Da	681.898	0.51	1.704	0.093	13/14	sp|P06733|ENOA_HUMAN	1	R.IEEELGSK.A	413	420	0	ENO1
16616	49.75	2412	598.327	598.327	2	16612	432067	m13387_APEX2_v1_01_TrypLysC_2MC_2Mods_TMT_IAA_20ppm_0.9Da	598.326	0.49	1.938	0.125	13/14	sp|P50995|ANX11_HUMAN	2	K.FNAVLCSR.S	379	386	0	ANXA11
16636	49.78	2423	908.788	908.788	3	16624	432067	m13387_APEX2_v1_01_TrypLysC_2MC_2Mods_TMT_IAA_20ppm_0.9Da	908.787	1.52	4.622	0.613	34/84	sp|Q86UP2|KTN1_HUMAN	5	K.AAGDTTVIENSDVSPETESSEK.E	1300	1321	0	KTN1
16655	49.82	2431	830.94	830.939	2	16643	432067	m13387_APEX2_v1_01_TrypLysC_2MC_2Mods_TMT_IAA_20ppm_0.9Da	830.939	1.97	3.556	0.571	20/24	sp|Q9NTJ3|SMC4_HUMAN	2	R.DTLVADNLDQATR.V	714	726	0	SMC4
16666	49.85	2436	800.713	800.714	3	16663	432067	m13387_APEX2_v1_01_TrypLysC_2MC_2Mods_TMT_IAA_20ppm_0.9Da	800.712	0.79	4.8	0.741	35/76	sp|Q14247-2|SRC8_HUMAN	5	R.GPVSGTEPEPVYSM*EAADYR.E	398	417	0	CTTN
16672	49.86	2438	746.42	746.42	2	16664	432067	m13387_APEX2_v1_01_TrypLysC_2MC_2Mods_TMT_IAA_20ppm_0.9Da	746.419	1.35	2.521	0.148	16/16	sp|O43432-3|IF4G3_HUMAN	4	K.AEEELSIDK.V	537	545	0	EIF4G3
16713	49.94	2455	798.358	798.359	2	16707	432067	m13387_APEX2_v1_01_TrypLysC_2MC_2Mods_TMT_IAA_20ppm_0.9Da	798.357	1.59	2.487	0.793	15/20	sp|Q15417|CNN3_HUMAN	2	R.DYQYSDQGIDY.-	319	329	0	CNN3
16729	49.98	2463	770.438	770.439	2	16721	432067	m13387_APEX2_v1_01_TrypLysC_2MC_2Mods_TMT_IAA_20ppm_0.9Da	770.437	1.68	2.357	0.314	16/16	sp|P42694|HELZ_HUMAN	2	K.VYEATIEEK.T	554	562	0	HELZ
16738	49.99	2469	830.94	831.441	2	16728	432067	m13387_APEX2_v1_01_TrypLysC_2MC_2Mods_TMT_IAA_20ppm_0.9Da	830.939	1.43	3.517	0.471	18/24	sp|Q9NTJ3|SMC4_HUMAN	2	R.DTLVADNLDQATR.V	714	726	0	SMC4
16747	50.01	2473	700.883	701.384	2	16733	432067	m13387_APEX2_v1_01_TrypLysC_2MC_2Mods_TMT_IAA_20ppm_0.9Da	700.883	0.52	1.836	0.133	12/18	sp|Q86VP6|CAND1_HUMAN	1	K.TLEDPDLNVR.R	1014	1023	0	CAND1
16749	50.02	2475	722.056	722.057	3	16733	432067	m13387_APEX2_v1_01_TrypLysC_2MC_2Mods_TMT_IAA_20ppm_0.9Da	722.055	1.58	3.129	0.506	22/60	sp|P52907|CAZA1_HUMAN	0	K.DVQDSLTVSNEAQTAK.E	211	226	0	CAPZA1
16754	50.03	2477	830.94	830.941	2	16746	432067	m13387_APEX2_v1_01_TrypLysC_2MC_2Mods_TMT_IAA_20ppm_0.9Da	830.939	1.52	3.295	0.443	20/24	sp|Q9NTJ3|SMC4_HUMAN	2	R.DTLVADNLDQATR.V	714	726	0	SMC4
16780	50.08	2491	717.416	717.416	2	16768	432067	m13387_APEX2_v1_01_TrypLysC_2MC_2Mods_TMT_IAA_20ppm_0.9Da	717.416	0.27	2.4	0.399	14/16	sp|Q8TEQ6|GEMI5_HUMAN	0	K.DLIVSGDEK.G	123	131	0	GEMIN5
16789	50.1	2495	750.938	750.938	2	16779	432067	m13387_APEX2_v1_01_TrypLysC_2MC_2Mods_TMT_IAA_20ppm_0.9Da	750.937	0.36	2.159	0.386	15/16	sp|Q03001|DYST_HUMAN	7	K.EEIEPLQGK.Q	5330	5338	0	DST
16795	50.1	2498	835.475	835.475	2	16779	432067	m13387_APEX2_v1_01_TrypLysC_2MC_2Mods_TMT_IAA_20ppm_0.9Da	835.474	1.18	2.478	0.471	18/20	sp|Q14839-2|CHD4_HUMAN	2	K.VVVEPPEGEEK.V	1635	1645	0	CHD4
16800	50.12	2502	812.734	813.068	3	16788	432067	m13387_APEX2_v1_01_TrypLysC_2MC_2Mods_TMT_IAA_20ppm_0.9Da	812.734	0.23	4.652	0.584	31/76	sp|Q96HC4|PDLI5_HUMAN	1	R.QPTVTSVCSETSQELAEGQR.R	206	225	0	PDLIM5
16820	50.16	2511	795.406	795.405	2	16810	432067	m13387_APEX2_v1_01_TrypLysC_2MC_2Mods_TMT_IAA_20ppm_0.9Da	795.406	0.35	2.392	0.434	15/22	sp|P11498|PYC_HUMAN	0	R.GTPLDTEVPM*ER.V	819	830	0	PC
16831	50.19	2517	600.959	600.958	3	16819	432067	m13387_APEX2_v1_01_TrypLysC_2MC_2Mods_TMT_IAA_20ppm_0.9Da	600.958	0.43	3.762	0.557	30/48	sp|O00763|ACACB_HUMAN	9	K.EASFEYLQNEGER.L	1555	1567	0	ACACB
16842	50.21	2523	847.955	847.954	2	16830	432067	m13387_APEX2_v1_01_TrypLysC_2MC_2Mods_TMT_IAA_20ppm_0.9Da	847.954	1.01	3.313	0.506	20/20	sp|O00763|ACACB_HUMAN	6	R.ITSENPDEGFK.P	653	663	0	ACACB
16848	50.22	2527	830.939	831.441	2	16830	432067	m13387_APEX2_v1_01_TrypLysC_2MC_2Mods_TMT_IAA_20ppm_0.9Da	830.939	0.67	1.784	0.158	14/24	sp|Q9NTJ3|SMC4_HUMAN	2	R.DTLVADNLDQATR.V	714	726	0	SMC4
16849	50.23	2528	722.055	722.389	3	16830	432067	m13387_APEX2_v1_01_TrypLysC_2MC_2Mods_TMT_IAA_20ppm_0.9Da	722.055	0.44	3.288	0.386	19/60	sp|P52907|CAZA1_HUMAN	0	K.DVQDSLTVSNEAQTAK.E	211	226	0	CAPZA1
16863	50.26	2534	621.335	621.335	3	16841	432067	m13387_APEX2_v1_01_TrypLysC_2MC_2Mods_TMT_IAA_20ppm_0.9Da	621.335	0.05	2.12	0.312	20/48	sp|Q14BN4|SLMAP_HUMAN	8	K.DDLQGAQSEIEAK.Q	484	496	0	SLMAP
16877	50.29	2540	830.939	831.441	2	16856	432067	m13387_APEX2_v1_01_TrypLysC_2MC_2Mods_TMT_IAA_20ppm_0.9Da	830.939	0.31	2.084	0.291	12/24	sp|Q9NTJ3|SMC4_HUMAN	2	R.DTLVADNLDQATR.V	714	726	0	SMC4
16881	50.3	2542	779.941	780.441	2	16856	432067	m13387_APEX2_v1_01_TrypLysC_2MC_2Mods_TMT_IAA_20ppm_0.9Da	779.94	1.14	2.447	0.205	13/16	sp|P05023|AT1A1_HUMAN	3	K.EQPLDEELK.D	527	535	0	ATP1A1
16904	50.35	2552	713.726	714.06	3	16886	432067	m13387_APEX2_v1_01_TrypLysC_2MC_2Mods_TMT_IAA_20ppm_0.9Da	713.725	1.3	3.966	0.487	30/60	sp|Q6FI81|CPIN1_HUMAN	4	K.ELQREPLTPEEVQSVR.E	129	144	1	CIAPIN1
16908	50.36	2556	622.373	622.372	3	16886	432067	m13387_APEX2_v1_01_TrypLysC_2MC_2Mods_TMT_IAA_20ppm_0.9Da	622.372	1.14	3.406	0.311	29/44	sp|Q07020|RL18_HUMAN	5	R.RTNSTFNQVVLK.R	38	49	1	RPL18
16910	50.36	2557	746.083	746.084	3	16886	432067	m13387_APEX2_v1_01_TrypLysC_2MC_2Mods_TMT_IAA_20ppm_0.9Da	746.082	1.19	4.372	0.469	25/48	sp|O75886|STAM2_HUMAN	1	K.KSEPEPVYIDEDK.M	284	296	1	STAM2
16929	50.4	2564	504.348	504.682	3	16920	432067	m13387_APEX2_v1_01_TrypLysC_2MC_2Mods_TMT_IAA_20ppm_0.9Da	504.348	0.5	2.26	0.29	17/28	sp|O75369-8|FLNB_HUMAN	9	K.LKPGAPLK.P	242	249	1	FLNB
16958	50.46	2579	744.399	744.399	2	16952	432067	m13387_APEX2_v1_01_TrypLysC_2MC_2Mods_TMT_IAA_20ppm_0.9Da	744.399	0.69	2.706	0.23	17/20	sp|Q07157|ZO1_HUMAN	3	K.EGLEEGDQILR.V	459	469	0	TJP1
16963	50.47	2583	796.067	796.402	3	16952	432067	m13387_APEX2_v1_01_TrypLysC_2MC_2Mods_TMT_IAA_20ppm_0.9Da	796.066	0.94	5.089	0.659	33/76	sp|Q15654|TRIP6_HUMAN	1	R.GGEHGPQVPLSQPPEDELDR.L	239	258	0	TRIP6
16973	50.49	2587	775.93	775.931	2	16968	432067	m13387_APEX2_v1_01_TrypLysC_2MC_2Mods_TMT_IAA_20ppm_0.9Da	775.929	2.01	2.476	0.337	16/16	sp|O94979-8|SC31A_HUMAN	14	K.EIVESCDLK.N	639	647	0	SEC31A
16978	50.5	2589	650.386	650.385	3	16971	432067	m13387_APEX2_v1_01_TrypLysC_2MC_2Mods_TMT_IAA_20ppm_0.9Da	650.385	1.09	2.493	0.292	23/52	sp|P42566|EPS15_HUMAN	3	K.IGTPTRPCPLPPGK.R	775	788	1	EPS15
17065	50.67	2628	774.931	775.433	2	17053	432067	m13387_APEX2_v1_01_TrypLysC_2MC_2Mods_TMT_IAA_20ppm_0.9Da	774.93	1.41	2.692	0.157	15/18	sp|Q8WXX5|DNJC9_HUMAN	0	K.GSEEELADIK.Q	122	131	0	DNAJC9
17092	50.73	2642	770.412	770.413	2	17082	432067	m13387_APEX2_v1_01_TrypLysC_2MC_2Mods_TMT_IAA_20ppm_0.9Da	770.411	1.6	2.392	0.235	17/20	sp|P53396|ACLY_HUMAN	3	K.FICTTSAIQNR.F	18	28	0	ACLY
17118	50.78	2655	671.69	672.025	3	17107	432067	m13387_APEX2_v1_01_TrypLysC_2MC_2Mods_TMT_IAA_20ppm_0.9Da	671.69	1.27	3.014	0.403	24/48	sp|O00443|P3C2A_HUMAN	1	K.VDNVEVLDHEEEK.N	281	293	0	PIK3C2A
17131	50.8	2660	622.315	622.648	3	17123	432067	m13387_APEX2_v1_01_TrypLysC_2MC_2Mods_TMT_IAA_20ppm_0.9Da	622.314	0.78	4.161	0.461	28/48	sp|Q6Y7W6-3|PERQ2_HUMAN	3	K.EVESPYEVHDYIR.A	1184	1196	0	GIGYF2
17149	50.84	2667	696.904	697.405	2	17141	432067	m13387_APEX2_v1_01_TrypLysC_2MC_2Mods_TMT_IAA_20ppm_0.9Da	696.903	1.07	2	0.093	13/14	sp|Q86VP1|TAXB1_HUMAN	4	K.ETELDSLK.D	249	256	0	TAX1BP1
17150	50.84	2669	490.952	490.951	3	17141	432067	m13387_APEX2_v1_01_TrypLysC_2MC_2Mods_TMT_IAA_20ppm_0.9Da	490.951	0.64	2.554	0.427	19/32	sp|P37802|TAGL2_HUMAN	0	K.IQASTM*AFK.Q	80	88	0	TAGLN2
17202	50.95	2693	504.97	505.304	3	17191	432067	m13387_APEX2_v1_01_TrypLysC_2MC_2Mods_TMT_IAA_20ppm_0.9Da	504.969	0.49	2.728	0.392	21/36	sp|Q14315|FLNC_HUMAN	11	K.HIPGSPFTAK.I	1936	1945	0	FLNC
17242	51.03	2711	650.386	651.054	3	17238	432067	m13387_APEX2_v1_01_TrypLysC_2MC_2Mods_TMT_IAA_20ppm_0.9Da	650.385	0.84	3.277	0.32	23/52	sp|P42566|EPS15_HUMAN	3	K.IGTPTRPCPLPPGK.R	775	788	1	EPS15
17243	51.03	2712	655.754	655.754	3	17238	432067	m13387_APEX2_v1_01_TrypLysC_2MC_2Mods_TMT_IAA_20ppm_0.9Da	655.754	0.84	2.359	0.451	22/44	sp|O95793|STAU1_HUMAN	3	K.VPQAQPTKPALK.S	356	367	1	STAU1
17250	51.05	2715	789.936	789.935	2	17248	432067	m13387_APEX2_v1_01_TrypLysC_2MC_2Mods_TMT_IAA_20ppm_0.9Da	789.935	1.3	2.281	0.073	14/18	sp|Q13131-2|AAPK1_HUMAN	1	R.SIDDEITEAK.S	491	500	0	PRKAA1
17321	51.21	2744	788.946	788.947	2	17309	432067	m13387_APEX2_v1_01_TrypLysC_2MC_2Mods_TMT_IAA_20ppm_0.9Da	788.945	1.33	3.29	0.407	18/18	sp|Q04637-9|IF4G1_HUMAN	10	K.AALSEEELEK.K	1242	1251	0	EIF4G1
17324	51.22	2745	564.64	564.974	3	17320	432067	m13387_APEX2_v1_01_TrypLysC_2MC_2Mods_TMT_IAA_20ppm_0.9Da	564.639	0.38	2.091	0.381	18/40	sp|P50990|TCPQ_HUMAN	3	K.GEENLMDAQVK.A	271	281	0	CCT8
17330	51.23	2748	710.409	710.41	2	17323	432067	m13387_APEX2_v1_01_TrypLysC_2MC_2Mods_TMT_IAA_20ppm_0.9Da	710.408	1.04	2.122	0.249	15/16	sp|Q14204|DYHC1_HUMAN	0	K.EVDGLDVSK.E	532	540	0	DYNC1H1
17333	51.24	2750	750.367	750.367	2	17323	432067	m13387_APEX2_v1_01_TrypLysC_2MC_2Mods_TMT_IAA_20ppm_0.9Da	750.366	0.89	2.295	0.46	13/18	sp|P08670|VIME_HUMAN	1	R.LGDLYEEEM*R.E	146	155	0	VIM
17336	51.24	2752	781.446	781.445	2	17323	432067	m13387_APEX2_v1_01_TrypLysC_2MC_2Mods_TMT_IAA_20ppm_0.9Da	781.446	0.12	2.869	0.206	16/16	sp|O75410-2|TACC1_HUMAN	13	K.NQEIEELTK.I	796	804	0	TACC1
17408	51.42	2784	837.449	837.45	2	17399	432067	m13387_APEX2_v1_01_TrypLysC_2MC_2Mods_TMT_IAA_20ppm_0.9Da	837.449	0.47	2.905	0.447	19/24	sp|P26641|EF1G_HUMAN	1	K.LDPGSEETQTLVR.E	402	414	0	EEF1G
17467	51.55	2812	730.374	730.374	2	17459	432067	m13387_APEX2_v1_01_TrypLysC_2MC_2Mods_TMT_IAA_20ppm_0.9Da	730.373	1.78	2.771	0.506	14/18	sp|P18206|VINC_HUMAN	2	R.WIDNPTVDDR.G	503	512	0	VCL
17512	51.63	2831	666.333	666.667	3	17505	432067	m13387_APEX2_v1_01_TrypLysC_2MC_2Mods_TMT_IAA_20ppm_0.9Da	666.332	0.94	4.092	0.567	28/52	sp|P11498|PYC_HUMAN	2	R.VVHSYEELEENYTR.A	206	219	0	PC
17520	51.65	2834	643.88	643.879	2	17510	432067	m13387_APEX2_v1_01_TrypLysC_2MC_2Mods_TMT_IAA_20ppm_0.9Da	643.879	1.19	1.445	0.192	10/16	sp|P22626|ROA2_HUMAN	0	K.TLETVPLER.K	4	12	0	HNRNPA2B1
17557	51.73	2850	826.076	826.409	3	17541	432067	m13387_APEX2_v1_01_TrypLysC_2MC_2Mods_TMT_IAA_20ppm_0.9Da	826.074	1.41	5.172	0.565	34/72	sp|Q9BTE3|MCMBP_HUMAN	1	K.YRDVAECGPQQELDLNSPR.N	102	120	1	MCMBP
17561	51.74	2853	894.471	894.472	2	17541	432067	m13387_APEX2_v1_01_TrypLysC_2MC_2Mods_TMT_IAA_20ppm_0.9Da	894.471	0.76	3.371	0.552	22/28	sp|P27708|PYR1_HUMAN	1	R.VLGTSPEAIDSAENR.F	1034	1048	0	CAD
17568	51.76	2857	795.407	795.907	2	17552	432067	m13387_APEX2_v1_01_TrypLysC_2MC_2Mods_TMT_IAA_20ppm_0.9Da	795.406	1.33	2.459	0.22	11/22	sp|P11498|PYC_HUMAN	0	R.GTPLDTEVPM*ER.V	819	830	0	PC
17605	51.83	2875	826.075	826.41	3	17591	432067	m13387_APEX2_v1_01_TrypLysC_2MC_2Mods_TMT_IAA_20ppm_0.9Da	826.074	1.24	5.223	0.573	33/72	sp|Q9BTE3|MCMBP_HUMAN	1	K.YRDVAECGPQQELDLNSPR.N	102	120	1	MCMBP
17608	51.84	2876	719.428	719.427	3	17598	432067	m13387_APEX2_v1_01_TrypLysC_2MC_2Mods_TMT_IAA_20ppm_0.9Da	719.428	0.55	2.491	0.278	24/52	sp|Q01518|CAP1_HUMAN	1	K.PFSAPKPQTSPSPK.R	299	312	1	CAP1
17612	51.85	2878	654.73	654.73	3	17607	432067	m13387_APEX2_v1_01_TrypLysC_2MC_2Mods_TMT_IAA_20ppm_0.9Da	654.73	1.5	3.855	0.405	25/40	sp|Q16637|SMN_HUMAN	4	K.KNTAASLQQWK.V	83	93	1	SMN1
17629	51.88	2885	575.994	575.993	3	17620	432067	m13387_APEX2_v1_01_TrypLysC_2MC_2Mods_TMT_IAA_20ppm_0.9Da	575.993	1.02	1.931	0.28	19/40	sp|P18206|VINC_HUMAN	2	R.VM*LVNSM*NTVK.E	189	199	0	VCL
17642	51.9	2892	732.725	733.059	3	17627	432067	m13387_APEX2_v1_01_TrypLysC_2MC_2Mods_TMT_IAA_20ppm_0.9Da	732.724	1.66	3.384	0.476	29/64	sp|Q9UHB6-4|LIMA1_HUMAN	5	K.NENEEILERPAQLANAR.E	470	486	1	LIMA1
17661	51.94	2901	624.403	624.403	3	17652	432067	m13387_APEX2_v1_01_TrypLysC_2MC_2Mods_TMT_IAA_20ppm_0.9Da	624.403	0.57	3.071	0.411	25/44	sp|Q07157|ZO1_HUMAN	3	R.ISKPGAVSTPVK.H	346	357	1	TJP1
17703	52.04	2918	515.684	515.683	3	17697	432067	m13387_APEX2_v1_01_TrypLysC_2MC_2Mods_TMT_IAA_20ppm_0.9Da	515.683	1.26	2.702	0.092	21/28	sp|Q8WWK9|CKAP2_HUMAN	3	K.KLSATIPK.A	207	214	1	CKAP2
17736	52.11	2934	709.358	709.358	3	17729	432067	m13387_APEX2_v1_01_TrypLysC_2MC_2Mods_TMT_IAA_20ppm_0.9Da	709.357	1.52	4.267	0.604	30/64	sp|Q92900|RENT1_HUMAN	1	K.SQIDVALSQDSTYQGER.A	1100	1116	0	UPF1
17753	52.15	2941	812.455	812.456	2	17746	432067	m13387_APEX2_v1_01_TrypLysC_2MC_2Mods_TMT_IAA_20ppm_0.9Da	812.453	1.72	3.514	0.585	20/20	sp|P11586|C1TC_HUMAN	2	K.VVGDVAYDEAK.E	252	262	0	MTHFD1
17779	52.2	2952	732.725	733.06	3	17767	432067	m13387_APEX2_v1_01_TrypLysC_2MC_2Mods_TMT_IAA_20ppm_0.9Da	732.724	0.95	3.037	0.439	23/64	sp|Q9UHB6-4|LIMA1_HUMAN	5	K.NENEEILERPAQLANAR.E	470	486	1	LIMA1
17786	52.23	2955	724.425	724.424	2	17784	432067	m13387_APEX2_v1_01_TrypLysC_2MC_2Mods_TMT_IAA_20ppm_0.9Da	724.424	1.07	2.012	0.373	14/16	sp|Q9UNF1|MAGD2_HUMAN	0	K.ALEVSEDVK.V	48	56	0	MAGED2
17797	52.25	2961	895.951	896.953	2	17792	432067	m13387_APEX2_v1_01_TrypLysC_2MC_2Mods_TMT_IAA_20ppm_0.9Da	895.951	-0.39	2.05	0.315	17/24	sp|P12814-4|ACTN1_HUMAN	10	R.ELPPDQAEYCIAR.M	889	901	0	ACTN1
17818	52.3	2969	626.996	627.33	3	17813	432067	m13387_APEX2_v1_01_TrypLysC_2MC_2Mods_TMT_IAA_20ppm_0.9Da	626.995	1.37	2.725	0.353	23/52	sp|Q5SW79|CE170_HUMAN	3	R.LGEASDSELADADK.A	1108	1121	0	CEP170
17834	52.33	2979	487.315	487.816	4	17824	432067	m13387_APEX2_v1_01_TrypLysC_2MC_2Mods_TMT_IAA_20ppm_0.9Da	487.315	0.38	3.256	0.271	32/66	sp|P16402|H13_HUMAN	2	K.ERSGVSLAALKK.A	54	65	2	HIST1H1D
17841	52.34	2980	998.994	999.493	2	17829	432067	m13387_APEX2_v1_01_TrypLysC_2MC_2Mods_TMT_IAA_20ppm_0.9Da	998.994	-0.47	4.965	0.737	23/26	sp|P11498|PYC_HUMAN	2	R.VVHSYEELEENYTR.A	206	219	0	PC
17865	52.39	2991	655.018	655.018	3	17858	432067	m13387_APEX2_v1_01_TrypLysC_2MC_2Mods_TMT_IAA_20ppm_0.9Da	655.018	0.32	2.336	0.288	22/48	sp|O15397|IPO8_HUMAN	1	R.ETENDDVTNVIQK.M	553	565	0	IPO8
17870	52.4	2994	681.706	682.04	3	17863	432067	m13387_APEX2_v1_01_TrypLysC_2MC_2Mods_TMT_IAA_20ppm_0.9Da	681.706	0.34	2.164	0.359	24/60	sp|Q16352|AINX_HUMAN	0	R.SQALLERDGLAEEVQR.L	162	177	1	INA
17882	52.42	3000	895.952	896.454	2	17876	432067	m13387_APEX2_v1_01_TrypLysC_2MC_2Mods_TMT_IAA_20ppm_0.9Da	895.951	1.29	2.986	0.515	20/24	sp|P12814-4|ACTN1_HUMAN	10	R.ELPPDQAEYCIAR.M	889	901	0	ACTN1
17883	52.43	3001	795.406	795.407	2	17876	432067	m13387_APEX2_v1_01_TrypLysC_2MC_2Mods_TMT_IAA_20ppm_0.9Da	795.406	0.67	2.525	0.379	16/22	sp|P11498|PYC_HUMAN	0	R.GTPLDTEVPM*ER.V	819	830	0	PC
17891	52.45	3003	850.444	850.444	2	17879	432067	m13387_APEX2_v1_01_TrypLysC_2MC_2Mods_TMT_IAA_20ppm_0.9Da	850.443	0.61	3.061	0.37	17/20	sp|Q13596-3|SNX1_HUMAN	4	K.EDSSSAEFLEK.R	227	237	0	SNX1
17916	52.5	3016	655.019	655.353	3	17908	432067	m13387_APEX2_v1_01_TrypLysC_2MC_2Mods_TMT_IAA_20ppm_0.9Da	655.018	1.29	2.301	0.307	20/48	sp|O15397|IPO8_HUMAN	1	R.ETENDDVTNVIQK.M	553	565	0	IPO8
17935	52.54	3023	681.707	682.04	3	17930	432067	m13387_APEX2_v1_01_TrypLysC_2MC_2Mods_TMT_IAA_20ppm_0.9Da	681.706	1.51	2.93	0.411	21/60	sp|Q16352|AINX_HUMAN	0	R.SQALLERDGLAEEVQR.L	162	177	1	INA
17961	52.59	3035	939.997	940.499	2	17947	432067	m13387_APEX2_v1_01_TrypLysC_2MC_2Mods_TMT_IAA_20ppm_0.9Da	939.996	1.1	3.315	0.452	18/26	sp|Q92804|RBP56_HUMAN	5	K.GEATVSFDDPPSAK.A	284	297	0	TAF15
17964	52.6	3036	837.478	837.478	2	17952	432067	m13387_APEX2_v1_01_TrypLysC_2MC_2Mods_TMT_IAA_20ppm_0.9Da	837.477	0.68	3.219	0.321	18/20	sp|Q9Y5B9|SP16H_HUMAN	0	K.ELAAQLNEEAK.R	480	490	0	SUPT16H
17975	52.63	3041	861.442	861.943	2	17963	432067	m13387_APEX2_v1_01_TrypLysC_2MC_2Mods_TMT_IAA_20ppm_0.9Da	861.441	1.13	3.876	0.513	22/26	sp|Q16513|PKN2_HUMAN	4	R.ASSLGEIDESSELR.V	581	594	0	PKN2
17978	52.63	3043	703.025	703.025	3	17963	432067	m13387_APEX2_v1_01_TrypLysC_2MC_2Mods_TMT_IAA_20ppm_0.9Da	703.025	0.78	3.748	0.547	27/60	sp|Q7KZF4|SND1_HUMAN	0	R.EADGSETPEPFAAEAK.F	234	249	0	SND1
17990	52.66	3050	511.277	511.277	3	17981	432067	m13387_APEX2_v1_01_TrypLysC_2MC_2Mods_TMT_IAA_20ppm_0.9Da	511.277	0.15	2.124	0.531	20/40	sp|Q13813-2|SPTN1_HUMAN	3	K.VLETAEDIQER.R	8	18	0	SPTAN1
18019	52.73	3066	691.041	691.04	3	18002	432067	m13387_APEX2_v1_01_TrypLysC_2MC_2Mods_TMT_IAA_20ppm_0.9Da	691.041	0.85	2.527	0.314	21/52	sp|Q6WCQ1-2|MPRIP_HUMAN	3	R.ESHLLNDEDLTQAK.P	30	43	0	MPRIP
18033	52.76	3072	909.997	909.997	2	18013	432067	m13387_APEX2_v1_01_TrypLysC_2MC_2Mods_TMT_IAA_20ppm_0.9Da	909.996	1.43	3.552	0.29	19/22	sp|Q9NSK0-3|KLC4_HUMAN	9	R.SEQAVAQLEEEK.K	151	162	0	KLC4
18055	52.81	3084	471.819	471.819	2	18046	432067	m13387_APEX2_v1_01_TrypLysC_2MC_2Mods_TMT_IAA_20ppm_0.9Da	471.819	0.37	1.45	0.08	9/12	sp|Q96I24|FUBP3_HUMAN	1	K.VGLVIGR.G	174	180	0	FUBP3
18056	52.81	3085	703.025	703.36	3	18046	432067	m13387_APEX2_v1_01_TrypLysC_2MC_2Mods_TMT_IAA_20ppm_0.9Da	703.025	0.53	4.468	0.533	30/60	sp|Q7KZF4|SND1_HUMAN	0	R.EADGSETPEPFAAEAK.F	234	249	0	SND1
18058	52.81	3086	574.682	574.682	3	18046	432067	m13387_APEX2_v1_01_TrypLysC_2MC_2Mods_TMT_IAA_20ppm_0.9Da	574.682	0.63	3.363	0.411	22/40	sp|Q06830|PRDX1_HUMAN	0	K.RTIAQDYGVLK.A	110	120	1	PRDX1
18065	52.82	3087	645.39	645.391	2	18051	432067	m13387_APEX2_v1_01_TrypLysC_2MC_2Mods_TMT_IAA_20ppm_0.9Da	645.389	1.49	2.037	0.034	12/12	sp|P62913|RL11_HUMAN	3	K.AEEILEK.G	79	85	0	RPL11
18072	52.84	3091	810.093	810.761	3	18064	432067	m13387_APEX2_v1_01_TrypLysC_2MC_2Mods_TMT_IAA_20ppm_0.9Da	810.092	1.77	2.917	0.233	30/76	sp|O43823|AKAP8_HUMAN	0	R.VAPAPAAADAEVEQTDAESK.D	667	686	0	AKAP8
18091	52.88	3099	909.999	910	2	18081	432067	m13387_APEX2_v1_01_TrypLysC_2MC_2Mods_TMT_IAA_20ppm_0.9Da	909.996	3.28	3.332	0.352	21/22	sp|Q9NSK0-3|KLC4_HUMAN	9	R.SEQAVAQLEEEK.K	151	162	0	KLC4
18107	52.92	3107	828.395	828.729	3	18102	432067	m13387_APEX2_v1_01_TrypLysC_2MC_2Mods_TMT_IAA_20ppm_0.9Da	828.394	1.05	3.394	0.665	26/76	sp|P41252|SYIC_HUMAN	1	K.EEEGTGVVHQAPYFGAEDYR.V	315	334	0	IARS
18115	52.94	3112	1011	1011	2	18102	432067	m13387_APEX2_v1_01_TrypLysC_2MC_2Mods_TMT_IAA_20ppm_0.9Da	1011	0.39	4.473	0.698	23/34	sp|Q9UPN3|MACF1_HUMAN	9	K.AGNELLESSAGDDASSLR.S	6286	6303	0	MACF1
18119	52.95	3113	621.867	621.867	2	18105	432067	m13387_APEX2_v1_01_TrypLysC_2MC_2Mods_TMT_IAA_20ppm_0.9Da	621.866	1.14	2.105	0.406	12/12	sp|O60506|HNRPQ_HUMAN	4	K.AFSQFGK.L	357	363	0	SYNCRIP
18120	52.96	3114	874.966	875.469	2	18105	432067	m13387_APEX2_v1_01_TrypLysC_2MC_2Mods_TMT_IAA_20ppm_0.9Da	874.965	1.68	3.062	0.439	21/26	sp|P34932|HSP74_HUMAN	0	K.ELSTTLNADEAVTR.G	361	374	0	HSPA4
18121	52.96	3115	642.333	642.333	3	18105	432067	m13387_APEX2_v1_01_TrypLysC_2MC_2Mods_TMT_IAA_20ppm_0.9Da	642.332	1.62	3.502	0.529	25/56	sp|Q27J81|INF2_HUMAN	1	K.VSASVAEVQEQYTER.L	854	868	0	INF2
18125	52.97	3117	775.912	775.912	2	18105	432067	m13387_APEX2_v1_01_TrypLysC_2MC_2Mods_TMT_IAA_20ppm_0.9Da	775.91	1.73	2.317	0.355	12/16	sp|P07951|TPM2_HUMAN	9	K.CGDLEEELK.I	190	198	0	TPM2
18130	52.98	3119	753.916	753.917	2	18105	432067	m13387_APEX2_v1_01_TrypLysC_2MC_2Mods_TMT_IAA_20ppm_0.9Da	753.916	1.05	2.633	0.446	15/16	sp|P35579|MYH9_HUMAN	1	R.ALEEAMEQK.A	1484	1492	0	MYH9
18156	53.04	3132	828.395	828.395	3	18146	432067	m13387_APEX2_v1_01_TrypLysC_2MC_2Mods_TMT_IAA_20ppm_0.9Da	828.394	1.21	3.34	0.705	28/76	sp|P41252|SYIC_HUMAN	1	K.EEEGTGVVHQAPYFGAEDYR.V	315	334	0	IARS
18168	53.07	3137	490.968	490.967	3	18153	432067	m13387_APEX2_v1_01_TrypLysC_2MC_2Mods_TMT_IAA_20ppm_0.9Da	490.967	1.05	2.788	0.364	18/32	sp|P11498|PYC_HUMAN	0	R.AGTHILCIK.D	733	741	0	PC
18171	53.07	3140	602.344	602.343	2	18153	432067	m13387_APEX2_v1_01_TrypLysC_2MC_2Mods_TMT_IAA_20ppm_0.9Da	602.343	1.29	2.683	0.226	14/14	sp|Q8WUM4-2|PDC6I_HUMAN	1	R.EILDESLR.L	454	461	0	PDCD6IP
18191	53.12	3148	583.646	583.981	3	18182	432067	m13387_APEX2_v1_01_TrypLysC_2MC_2Mods_TMT_IAA_20ppm_0.9Da	583.646	0.92	2.998	0.429	26/52	sp|P34932|HSP74_HUMAN	0	K.ELSTTLNADEAVTR.G	361	374	0	HSPA4
18192	53.12	3149	713.887	713.888	2	18182	432067	m13387_APEX2_v1_01_TrypLysC_2MC_2Mods_TMT_IAA_20ppm_0.9Da	713.886	1.35	1.852	0.222	12/14	sp|Q14204|DYHC1_HUMAN	0	R.EGEEVMFK.T	1680	1687	0	DYNC1H1
18215	53.18	3160	566.327	566.328	2	18205	432067	m13387_APEX2_v1_01_TrypLysC_2MC_2Mods_TMT_IAA_20ppm_0.9Da	566.327	0.39	1.811	0.167	11/14	sp|P12236|ADT3_HUMAN	2	K.GAWSNVLR.G	273	280	0	SLC25A6
18230	53.21	3169	634.683	634.684	3	18214	432067	m13387_APEX2_v1_01_TrypLysC_2MC_2Mods_TMT_IAA_20ppm_0.9Da	634.683	1.24	3.678	0.473	26/48	sp|Q14789-2|GOGB1_HUMAN	1	K.DQLIQEAAAENNK.L	2500	2512	0	GOLGB1
18231	53.21	3170	434.277	434.611	3	18214	432067	m13387_APEX2_v1_01_TrypLysC_2MC_2Mods_TMT_IAA_20ppm_0.9Da	434.276	0.82	2.189	0.32	19/24	sp|P13693|TCTP_HUMAN	6	K.HILANFK.N	124	130	0	TPT1
18237	53.22	3171	839.969	840.47	2	18227	432067	m13387_APEX2_v1_01_TrypLysC_2MC_2Mods_TMT_IAA_20ppm_0.9Da	839.967	2.03	3.217	0.479	19/20	sp|P08779|K1C16_HUMAN_contaminant	4	K.ASLENSLEETK.G	355	365	0	KRT16
18238	53.23	3172	864.736	865.405	3	18227	432067	m13387_APEX2_v1_01_TrypLysC_2MC_2Mods_TMT_IAA_20ppm_0.9Da	864.735	1.73	4.152	0.571	33/72	sp|Q15181|IPYR_HUMAN	1	K.HTGCCGDNDPIDVCEIGSK.V	110	128	0	PPA1
18242	53.24	3174	787.409	787.912	2	18227	432067	m13387_APEX2_v1_01_TrypLysC_2MC_2Mods_TMT_IAA_20ppm_0.9Da	787.408	1.39	2.778	0.391	14/22	sp|P11498|PYC_HUMAN	0	R.GTPLDTEVPMER.V	819	830	0	PC
18259	53.28	3181	634.683	634.684	3	18247	432067	m13387_APEX2_v1_01_TrypLysC_2MC_2Mods_TMT_IAA_20ppm_0.9Da	634.683	1.27	3.181	0.395	23/48	sp|Q14789-2|GOGB1_HUMAN	1	K.DQLIQEAAAENNK.L	2500	2512	0	GOLGB1
18282	53.34	3195	637.417	637.417	2	18263	432067	m13387_APEX2_v1_01_TrypLysC_2MC_2Mods_TMT_IAA_20ppm_0.9Da	637.416	1.53	1.157	0.08	11/14	sp|O95714|HERC2_HUMAN	0	R.GILISQGK.E	4389	4396	0	HERC2
18300	53.39	3202	580.864	580.864	2	18287	432067	m13387_APEX2_v1_01_TrypLysC_2MC_2Mods_TMT_IAA_20ppm_0.9Da	580.864	1.19	1.579	0.239	11/16	sp|O43426|SYNJ1_HUMAN	7	R.ALLTTGSLR.V	495	503	0	SYNJ1
18302	53.39	3203	856.413	856.915	2	18287	432067	m13387_APEX2_v1_01_TrypLysC_2MC_2Mods_TMT_IAA_20ppm_0.9Da	856.412	1.52	2.977	0.578	14/26	sp|P49588|SYAC_HUMAN	0	K.VGAEDADGIDMAYR.V	283	296	0	AARS
18310	53.41	3207	856.413	856.413	2	18294	432067	m13387_APEX2_v1_01_TrypLysC_2MC_2Mods_TMT_IAA_20ppm_0.9Da	856.412	1.61	2.86	0.695	19/26	sp|P49588|SYAC_HUMAN	0	K.VGAEDADGIDMAYR.V	283	296	0	AARS
18330	53.46	3217	874.967	874.967	2	18322	432067	m13387_APEX2_v1_01_TrypLysC_2MC_2Mods_TMT_IAA_20ppm_0.9Da	874.965	1.97	2.791	0.422	19/26	sp|P34932|HSP74_HUMAN	0	K.ELSTTLNADEAVTR.G	361	374	0	HSPA4
18382	53.57	3242	833.958	833.958	2	18369	432067	m13387_APEX2_v1_01_TrypLysC_2MC_2Mods_TMT_IAA_20ppm_0.9Da	833.956	1.92	2.143	0.331	13/18	sp|Q17RS7|GEN_HUMAN	0	K.GDQLLQEDYK.V	740	749	0	GEN1
18388	53.58	3244	583.832	583.832	2	18372	432067	m13387_APEX2_v1_01_TrypLysC_2MC_2Mods_TMT_IAA_20ppm_0.9Da	583.831	1.24	1.669	0.091	12/14	sp|O14964|HGS_HUMAN	2	R.VQFGVMTR.K	171	178	0	HGS
18411	53.63	3258	576.554	576.805	4	18387	432067	m13387_APEX2_v1_01_TrypLysC_2MC_2Mods_TMT_IAA_20ppm_0.9Da	576.553	0.57	3.983	0.585	30/84	sp|Q96RQ3|MCCA_HUMAN	1	R.HTPLVEFEEEESDKR.E	708	722	1	MCCC1
18439	53.68	3271	557.292	557.292	2	18423	432067	m13387_APEX2_v1_01_TrypLysC_2MC_2Mods_TMT_IAA_20ppm_0.9Da	557.291	1.11	1.943	0.358	11/14	sp|Q13085-4|ACACA_HUMAN	3	R.MGGMVSFR.T	1270	1277	0	ACACA
18457	53.72	3279	576.014	576.349	3	18452	432067	m13387_APEX2_v1_01_TrypLysC_2MC_2Mods_TMT_IAA_20ppm_0.9Da	576.014	0.82	2.407	0.187	19/44	sp|Q13085-4|ACACA_HUMAN	5	K.SVHSSVPLLNSK.D	1942	1953	0	ACACA
18468	53.75	3283	766.901	766.901	2	18462	432067	m13387_APEX2_v1_01_TrypLysC_2MC_2Mods_TMT_IAA_20ppm_0.9Da	766.901	0.81	2.895	0.352	17/20	sp|B5ME19|EIFCL_HUMAN	2	K.DEAQVCAIIER.V	476	486	0	EIF3CL
18479	53.77	3287	504.661	504.661	3	18475	432067	m13387_APEX2_v1_01_TrypLysC_2MC_2Mods_TMT_IAA_20ppm_0.9Da	504.661	0.24	1.964	0.391	18/36	sp|P61978-2|HNRPK_HUMAN	5	R.VVLIGGKPDR.V	192	201	1	HNRNPK
18482	53.78	3288	650.911	650.91	2	18478	432067	m13387_APEX2_v1_01_TrypLysC_2MC_2Mods_TMT_IAA_20ppm_0.9Da	650.911	1.03	2.053	0.144	12/12	sp|P13693|TCTP_HUMAN	6	K.HILANFK.N	124	130	0	TPT1
18500	53.81	3296	432.933	433.267	3	18494	432067	m13387_APEX2_v1_01_TrypLysC_2MC_2Mods_TMT_IAA_20ppm_0.9Da	432.933	0.35	2.753	0.27	22/32	sp|P0CG48|UBC_HUMAN	23	K.ESTLHLVLR.L	64	72	0	UBC
18533	53.89	3311	662.841	662.841	2	18529	432067	m13387_APEX2_v1_01_TrypLysC_2MC_2Mods_TMT_IAA_20ppm_0.9Da	662.84	1.34	2.519	0.365	13/14	sp|P09496|CLCA_HUMAN	6	K.ELEEWYAR.Q	142	149	0	CLTA
18564	53.96	3325	710.892	711.394	2	18560	432067	m13387_APEX2_v1_01_TrypLysC_2MC_2Mods_TMT_IAA_20ppm_0.9Da	710.892	1.14	1.878	0.208	14/14	sp|P27816|MAP4_HUMAN	6	K.DMELPTEK.E	305	312	0	MAP4
18565	53.96	3326	769.365	769.365	3	18560	432067	m13387_APEX2_v1_01_TrypLysC_2MC_2Mods_TMT_IAA_20ppm_0.9Da	769.364	1.77	3.285	0.561	30/72	sp|Q15654|TRIP6_HUMAN	0	R.CSVCGGAIMPEPGQEETVR.I	399	417	0	TRIP6
18569	53.97	3327	638.382	638.382	2	18563	432067	m13387_APEX2_v1_01_TrypLysC_2MC_2Mods_TMT_IAA_20ppm_0.9Da	638.382	1.05	1.554	0.006	11/12	sp|P47897|SYQ_HUMAN	3	K.LEADLEK.K	181	187	0	QARS
18577	53.99	3330	668.03	668.365	3	18573	432067	m13387_APEX2_v1_01_TrypLysC_2MC_2Mods_TMT_IAA_20ppm_0.9Da	668.03	0.97	2.733	0.319	25/52	sp|Q13409|DC1I2_HUMAN	18	K.EAVAPVQEESDLEK.K	42	55	0	DYNC1I2
18586	54.03	3332	710.892	710.893	2	18582	432067	m13387_APEX2_v1_01_TrypLysC_2MC_2Mods_TMT_IAA_20ppm_0.9Da	710.892	0.34	2.19	0.279	13/14	sp|P27816|MAP4_HUMAN	6	K.DMELPTEK.E	305	312	0	MAP4
18587	54.03	3333	450.296	450.296	3	18582	432067	m13387_APEX2_v1_01_TrypLysC_2MC_2Mods_TMT_IAA_20ppm_0.9Da	450.295	0.46	1.844	0.453	19/28	sp|Q5SW79|CE170_HUMAN	9	K.IPPLVHSK.T	1368	1375	0	CEP170
18616	54.11	3344	687.899	687.899	2	18614	432067	m13387_APEX2_v1_01_TrypLysC_2MC_2Mods_TMT_IAA_20ppm_0.9Da	687.898	2.49	1.645	0.16	12/14	sp|O00763|ACACB_HUMAN	2	R.LELDDPSK.V	961	968	0	ACACB
18617	54.11	3345	680.74	681.075	3	18614	432067	m13387_APEX2_v1_01_TrypLysC_2MC_2Mods_TMT_IAA_20ppm_0.9Da	680.74	1.11	2.473	0.443	24/52	sp|Q93052|LPP_HUMAN	1	K.RM*VIPNQPPLTATK.K	163	176	1	LPP
18619	54.11	3347	846.942	846.942	2	18614	432067	m13387_APEX2_v1_01_TrypLysC_2MC_2Mods_TMT_IAA_20ppm_0.9Da	846.941	1.22	4.27	0.632	23/26	sp|Q8IZH2|XRN1_HUMAN	3	K.YLNEAAGVAAEEAR.N	369	382	0	XRN1
18657	54.23	3362	607.899	607.898	2	18648	432067	m13387_APEX2_v1_01_TrypLysC_2MC_2Mods_TMT_IAA_20ppm_0.9Da	607.897	2.3	1.297	0.069	11/12	sp|Q96CW1|AP2M1_HUMAN	4	K.PSLLAQK.I	313	319	0	AP2M1
18662	54.25	3364	789.921	789.922	2	18660	432067	m13387_APEX2_v1_01_TrypLysC_2MC_2Mods_TMT_IAA_20ppm_0.9Da	789.92	1.68	2.589	0.379	15/20	sp|Q14789-2|GOGB1_HUMAN	1	R.IVGDYQQLEER.H	2481	2491	0	GOLGB1
18702	54.34	3382	666.893	666.893	2	18696	432067	m13387_APEX2_v1_01_TrypLysC_2MC_2Mods_TMT_IAA_20ppm_0.9Da	666.892	0.99	2.07	0.337	13/14	sp|Q92841|DDX17_HUMAN	6	R.GLDVEDVK.F	481	488	0	DDX17
18708	54.37	3384	613.634	613.635	3	18705	432067	m13387_APEX2_v1_01_TrypLysC_2MC_2Mods_TMT_IAA_20ppm_0.9Da	613.634	0.71	2.845	0.53	24/48	sp|P05165|PCCA_HUMAN	2	R.IAWDDEETRDGFR.L	231	243	1	PCCA
18818	54.61	3429	683.369	683.704	3	18811	432067	m13387_APEX2_v1_01_TrypLysC_2MC_2Mods_TMT_IAA_20ppm_0.9Da	683.369	1.4	2.788	0.368	23/56	sp|Q7Z6Z7|HUWE1_HUMAN	3	K.GNDTPLALESTNTEK.E	1719	1733	0	HUWE1
18835	54.64	3438	515.676	515.676	3	18827	432067	m13387_APEX2_v1_01_TrypLysC_2MC_2Mods_TMT_IAA_20ppm_0.9Da	515.676	0.67	2.286	0.335	19/28	sp|Q9Y520-7|PRC2C_HUMAN	7	K.AKPGFLPK.G	1331	1338	1	PRRC2C
18837	54.64	3440	683.369	683.704	3	18827	432067	m13387_APEX2_v1_01_TrypLysC_2MC_2Mods_TMT_IAA_20ppm_0.9Da	683.369	1.37	3.131	0.408	25/56	sp|Q7Z6Z7|HUWE1_HUMAN	3	K.GNDTPLALESTNTEK.E	1719	1733	0	HUWE1
18847	54.67	3444	683.369	683.703	3	18842	432067	m13387_APEX2_v1_01_TrypLysC_2MC_2Mods_TMT_IAA_20ppm_0.9Da	683.369	0.99	3.613	0.366	23/56	sp|Q7Z6Z7|HUWE1_HUMAN	3	K.GNDTPLALESTNTEK.E	1719	1733	0	HUWE1
18861	54.7	3451	852.953	853.456	2	18845	432067	m13387_APEX2_v1_01_TrypLysC_2MC_2Mods_TMT_IAA_20ppm_0.9Da	852.952	1.35	2.973	0.39	23/26	sp|Q92598|HS105_HUMAN	8	K.DISTTLNADEAVAR.G	361	374	0	HSPH1
18864	54.71	3452	852.953	852.953	2	18860	432067	m13387_APEX2_v1_01_TrypLysC_2MC_2Mods_TMT_IAA_20ppm_0.9Da	852.952	1.4	3.249	0.46	24/26	sp|Q92598|HS105_HUMAN	8	K.DISTTLNADEAVAR.G	361	374	0	HSPH1
18916	54.81	3477	716.398	716.398	2	18908	432067	m13387_APEX2_v1_01_TrypLysC_2MC_2Mods_TMT_IAA_20ppm_0.9Da	716.401	-3.43	2.825	0.483	16/20	sp|P37802|TAGL2_HUMAN	0	K.NVIGLQMGTNR.G	172	182	0	TAGLN2
18927	54.83	3483	779.941	779.941	2	18915	432067	m13387_APEX2_v1_01_TrypLysC_2MC_2Mods_TMT_IAA_20ppm_0.9Da	779.94	1.58	2.012	0.33	14/18	sp|O95149|SPN1_HUMAN	2	K.LPEEEGLGEK.T	212	221	0	SNUPN
18933	54.85	3486	1066.49	1067	2	18915	432067	m13387_APEX2_v1_01_TrypLysC_2MC_2Mods_TMT_IAA_20ppm_0.9Da	1066.49	0.5	4.088	0.573	20/28	sp|P50395|GDIB_HUMAN	4	R.TDDYLDQPCYETINR.I	194	208	0	GDI2
18936	54.85	3487	920.492	920.994	2	18924	432067	m13387_APEX2_v1_01_TrypLysC_2MC_2Mods_TMT_IAA_20ppm_0.9Da	920.491	1.42	4.799	0.648	22/22	sp|P13645|K1C10_HUMAN_contaminant	1	R.ALEESNYELEGK.I	166	177	0	KRT10
18942	54.87	3492	628.005	628.005	3	18924	432067	m13387_APEX2_v1_01_TrypLysC_2MC_2Mods_TMT_IAA_20ppm_0.9Da	628.004	1.06	3.477	0.49	24/52	sp|Q14674|ESPL1_HUMAN	1	R.LAQPLHACLVQCSR.E	120	133	0	ESPL1
18951	54.88	3496	759.917	760.418	2	18935	432067	m13387_APEX2_v1_01_TrypLysC_2MC_2Mods_TMT_IAA_20ppm_0.9Da	759.916	1.44	1.663	0.225	14/16	sp|P18206|VINC_HUMAN	2	K.IAELCDDPK.E	418	426	0	VCL
18997	54.99	3516	601.851	601.852	2	18979	432067	m13387_APEX2_v1_01_TrypLysC_2MC_2Mods_TMT_IAA_20ppm_0.9Da	601.851	0.85	2.106	0.18	12/14	sp|P04264|K2C1_HUMAN_contaminant	3	K.IEISELNR.V	396	403	0	KRT1
18998	54.99	3517	677.033	677.701	3	18979	432067	m13387_APEX2_v1_01_TrypLysC_2MC_2Mods_TMT_IAA_20ppm_0.9Da	677.033	-0.03	3.695	0.226	26/56	sp|Q7Z4V5|HDGR2_HUMAN	2	K.LAGEELAGEEAPQEK.A	575	589	0	HDGFRP2
19007	55.01	3521	555.314	555.314	3	18996	432067	m13387_APEX2_v1_01_TrypLysC_2MC_2Mods_TMT_IAA_20ppm_0.9Da	555.314	0.73	3.855	0.486	28/52	sp|P21333|FLNA_HUMAN	3	K.AGNNMLLVGVHGPR.T	2585	2598	0	FLNA
19009	55.01	3522	432.291	432.292	3	18996	432067	m13387_APEX2_v1_01_TrypLysC_2MC_2Mods_TMT_IAA_20ppm_0.9Da	432.292	-1.09	1.964	0.302	15/24	sp|O75592|MYCB2_HUMAN	3	K.INHIVLK.D	4444	4450	0	MYCBP2
19019	55.03	3527	731.415	731.415	2	19005	432067	m13387_APEX2_v1_01_TrypLysC_2MC_2Mods_TMT_IAA_20ppm_0.9Da	731.414	1.27	2.057	0.122	13/14	sp|Q9UN86|G3BP2_HUMAN	1	K.NLEELEEK.S	217	224	0	G3BP2
19050	55.08	3544	516.968	516.968	3	19031	432067	m13387_APEX2_v1_01_TrypLysC_2MC_2Mods_TMT_IAA_20ppm_0.9Da	516.968	0.53	2.237	0.305	16/36	sp|O60566-3|BUB1B_HUMAN	2	R.EAELLTSAEK.R	443	452	0	BUB1B
19073	55.13	3555	512.794	512.794	2	19057	432067	m13387_APEX2_v1_01_TrypLysC_2MC_2Mods_TMT_IAA_20ppm_0.9Da	512.794	0.23	1.897	0.262	11/12	sp|O14556|G3PT_HUMAN	3	K.LTGMAFR.V	300	306	0	GAPDHS
19076	55.13	3558	662.836	662.836	4	19057	432067	m13387_APEX2_v1_01_TrypLysC_2MC_2Mods_TMT_IAA_20ppm_0.9Da	662.833	4.57	3.954	0.654	33/102	sp|Q96RQ3|MCCA_HUMAN	1	R.HTPLVEFEEEESDKRESE.-	708	725	2	MCCC1
19085	55.15	3562	652.649	652.65	3	19072	432067	m13387_APEX2_v1_01_TrypLysC_2MC_2Mods_TMT_IAA_20ppm_0.9Da	652.649	1.25	4.789	0.641	35/68	sp|Q13148|TADBP_HUMAN	1	R.FGGNPGGFGNQGGFGNSR.G	276	293	0	TARDBP
19110	55.19	3573	978.47	978.972	2	19104	432067	m13387_APEX2_v1_01_TrypLysC_2MC_2Mods_TMT_IAA_20ppm_0.9Da	978.469	0.91	4.632	0.613	30/34	sp|Q13148|TADBP_HUMAN	1	R.FGGNPGGFGNQGGFGNSR.G	276	293	0	TARDBP
19115	55.21	3575	617.362	617.362	2	19109	432067	m13387_APEX2_v1_01_TrypLysC_2MC_2Mods_TMT_IAA_20ppm_0.9Da	617.361	0.55	1.783	0.209	13/16	sp|Q15434|RBMS2_HUMAN	6	K.PFGQVISTR.I	157	165	0	RBMS2
19169	55.34	3600	438.948	438.948	3	19162	432067	m13387_APEX2_v1_01_TrypLysC_2MC_2Mods_TMT_IAA_20ppm_0.9Da	438.948	0.11	2.713	0.09	20/24	sp|Q9H8M7|F188A_HUMAN	0	R.FHALIQK.R	149	155	0	FAM188A
19177	55.35	3603	883.442	884.11	3	19172	432067	m13387_APEX2_v1_01_TrypLysC_2MC_2Mods_TMT_IAA_20ppm_0.9Da	883.441	1.2	4.215	0.509	29/68	sp|Q96RQ3|MCCA_HUMAN	1	R.HTPLVEFEEEESDKRESE.-	708	725	2	MCCC1
19195	55.4	3611	666.332	666.665	3	19191	432067	m13387_APEX2_v1_01_TrypLysC_2MC_2Mods_TMT_IAA_20ppm_0.9Da	666.332	-0.08	2.581	0.474	19/52	sp|P11498|PYC_HUMAN	2	R.VVHSYEELEENYTR.A	206	219	0	PC
19204	55.41	3614	797.884	797.884	2	19199	432067	m13387_APEX2_v1_01_TrypLysC_2MC_2Mods_TMT_IAA_20ppm_0.9Da	797.883	1.1	3.418	0.52	19/22	sp|P50990|TCPQ_HUMAN	2	R.GSTDNLMDDIER.A	379	390	0	CCT8
19223	55.48	3621	772.929	772.928	2	19217	432067	m13387_APEX2_v1_01_TrypLysC_2MC_2Mods_TMT_IAA_20ppm_0.9Da	772.928	1.2	3.617	0.457	19/20	sp|Q6Y7W6-3|PERQ2_HUMAN	4	K.SLLEIQQEEAR.Q	1022	1032	0	GIGYF2
19250	55.55	3634	666.333	666.668	3	19247	432067	m13387_APEX2_v1_01_TrypLysC_2MC_2Mods_TMT_IAA_20ppm_0.9Da	666.332	0.89	3.559	0.582	26/52	sp|P11498|PYC_HUMAN	2	R.VVHSYEELEENYTR.A	206	219	0	PC
19260	55.58	3638	721.056	721.725	3	19256	432067	m13387_APEX2_v1_01_TrypLysC_2MC_2Mods_TMT_IAA_20ppm_0.9Da	721.055	1.26	2.865	0.293	28/56	sp|Q9UBB4|ATX10_HUMAN	2	R.NLTEDNSQNQDLIAK.M	424	438	0	ATXN10
19265	55.58	3640	721.056	721.39	3	19259	432067	m13387_APEX2_v1_01_TrypLysC_2MC_2Mods_TMT_IAA_20ppm_0.9Da	721.055	1.19	3.32	0.528	32/56	sp|Q9UBB4|ATX10_HUMAN	2	R.NLTEDNSQNQDLIAK.M	424	438	0	ATXN10
19292	55.65	3652	533.306	533.307	2	19290	432067	m13387_APEX2_v1_01_TrypLysC_2MC_2Mods_TMT_IAA_20ppm_0.9Da	533.306	1.21	1.939	0.187	13/14	sp|P31483|TIA1_HUMAN	6	K.AAFAPFGR.I	124	131	0	TIA1
19307	55.69	3658	451.261	451.262	3	19297	432067	m13387_APEX2_v1_01_TrypLysC_2MC_2Mods_TMT_IAA_20ppm_0.9Da	451.261	0.46	2.336	0.294	20/32	sp|Q13200|PSMD2_HUMAN	3	K.FSRFPEALR.L	259	267	1	PSMD2
19321	55.73	3664	842.43	842.43	3	19316	432067	m13387_APEX2_v1_01_TrypLysC_2MC_2Mods_TMT_IAA_20ppm_0.9Da	842.434	-5.11	3.691	0.535	23/72	sp|P50995|ANX11_HUMAN	1	R.DAQELYAAGENRLGTDESK.F	360	378	1	ANXA11
19388	55.89	3694	666.917	667.419	2	19377	432067	m13387_APEX2_v1_01_TrypLysC_2MC_2Mods_TMT_IAA_20ppm_0.9Da	666.916	1.24	2.192	0.198	13/16	sp|P04264|K2C1_HUMAN_contaminant	1	R.SLVNLGGSK.S	66	74	0	KRT1
19395	55.9	3698	523.836	523.836	4	19384	432067	m13387_APEX2_v1_01_TrypLysC_2MC_2Mods_TMT_IAA_20ppm_0.9Da	523.836	0.54	2.677	0.504	28/78	sp|Q9NTK5|OLA1_HUMAN	3	K.KGGDGIKPPPIIGR.F	5	18	2	OLA1
19415	55.95	3705	773.068	773.403	3	19411	432067	m13387_APEX2_v1_01_TrypLysC_2MC_2Mods_TMT_IAA_20ppm_0.9Da	773.066	2.09	4.082	0.496	29/72	sp|P46736|BRCC3_HUMAN	3	K.DRVEISPEQLSAASTEAER.L	88	106	1	BRCC3
19428	55.99	3710	634.673	634.673	3	19425	432067	m13387_APEX2_v1_01_TrypLysC_2MC_2Mods_TMT_IAA_20ppm_0.9Da	634.672	1.54	3.361	0.592	20/48	sp|P30519|HMOX2_HUMAN	2	R.ETLEDGFPVHDGK.G	247	259	0	HMOX2
19459	56.08	3721	645.414	645.414	2	19451	432067	m13387_APEX2_v1_01_TrypLysC_2MC_2Mods_TMT_IAA_20ppm_0.9Da	645.413	1.11	2.435	0.241	14/16	sp|P35908|K22E_HUMAN_contaminant	1	R.SLVGLGGTK.S	62	70	0	KRT2
19493	56.16	3737	779.915	780.165	4	19484	432067	m13387_APEX2_v1_01_TrypLysC_2MC_2Mods_TMT_IAA_20ppm_0.9Da	779.914	1.33	5.186	0.508	45/126	sp|P42566|EPS15_HUMAN	3	K.QRTSEVQDLQDEVQRENTNLQK.L	365	386	2	EPS15
19529	56.24	3754	853.468	853.468	2	19513	432067	m13387_APEX2_v1_01_TrypLysC_2MC_2Mods_TMT_IAA_20ppm_0.9Da	853.467	1.65	3.04	0.496	20/20	sp|P49792|RBP2_HUMAN	0	K.VELVTGEEDEK.V	2023	2033	0	RANBP2
19533	56.25	3756	862.938	862.937	2	19513	432067	m13387_APEX2_v1_01_TrypLysC_2MC_2Mods_TMT_IAA_20ppm_0.9Da	862.936	1.82	3.642	0.628	19/26	sp|P34932|HSP74_HUMAN	0	R.AGGIETIANEYSDR.C	20	33	0	HSPA4
19536	56.26	3757	568.367	568.701	3	19528	432067	m13387_APEX2_v1_01_TrypLysC_2MC_2Mods_TMT_IAA_20ppm_0.9Da	568.367	0.24	3.596	0.38	21/32	sp|Q9UBC2-2|EP15R_HUMAN	4	K.VKPVLMNSK.L	150	158	1	EPS15L1
19551	56.29	3766	779.915	780.164	4	19535	432067	m13387_APEX2_v1_01_TrypLysC_2MC_2Mods_TMT_IAA_20ppm_0.9Da	779.914	1.33	4.603	0.526	41/126	sp|P42566|EPS15_HUMAN	3	K.QRTSEVQDLQDEVQRENTNLQK.L	365	386	2	EPS15
19554	56.3	3767	563.318	563.82	2	19542	432067	m13387_APEX2_v1_01_TrypLysC_2MC_2Mods_TMT_IAA_20ppm_0.9Da	563.318	0.23	2.254	0.193	11/14	sp|P30626|SORCN_HUMAN	3	K.ALTTMGFR.L	128	135	0	SRI
19564	56.32	3772	489.034	489.285	4	19553	432067	m13387_APEX2_v1_01_TrypLysC_2MC_2Mods_TMT_IAA_20ppm_0.9Da	489.033	1.32	2.43	0.411	28/72	sp|P53582|MAP11_HUMAN	2	K.LFHTAPNVPHYAK.N	299	311	0	METAP1
19595	56.38	3789	455.605	455.605	3	19575	432067	m13387_APEX2_v1_01_TrypLysC_2MC_2Mods_TMT_IAA_20ppm_0.9Da	455.605	0.75	2.365	0.518	21/36	sp|Q14161|GIT2_HUMAN	3	R.LQPFPAHIGR.S	541	550	0	GIT2
19603	56.4	3793	613.635	613.635	3	19586	432067	m13387_APEX2_v1_01_TrypLysC_2MC_2Mods_TMT_IAA_20ppm_0.9Da	613.634	1.12	2.998	0.398	22/48	sp|P05165|PCCA_HUMAN	2	R.IAWDDEETRDGFR.L	231	243	1	PCCA
19605	56.41	3795	580.385	580.384	3	19586	432067	m13387_APEX2_v1_01_TrypLysC_2MC_2Mods_TMT_IAA_20ppm_0.9Da	580.385	0.75	2.07	0.267	21/36	sp|Q5T4S7-2|UBR4_HUMAN	3	K.LIKPPAPTSK.K	4023	4032	1	UBR4
19613	56.42	3798	777.916	777.916	2	19601	432067	m13387_APEX2_v1_01_TrypLysC_2MC_2Mods_TMT_IAA_20ppm_0.9Da	777.914	1.8	2.638	0.164	15/20	sp|Q9UHR4|BI2L1_HUMAN	0	K.EIEYVETVTSR.Q	160	170	0	BAIAP2L1
19653	56.5	3817	596.39	596.891	2	19635	432067	m13387_APEX2_v1_01_TrypLysC_2MC_2Mods_TMT_IAA_20ppm_0.9Da	596.389	1.96	1.708	0.1	9/12	sp|Q96K76|UBP47_HUMAN	2	R.LLSVSSK.T	773	779	0	USP47
19658	56.51	3820	728.915	729.416	2	19635	432067	m13387_APEX2_v1_01_TrypLysC_2MC_2Mods_TMT_IAA_20ppm_0.9Da	728.914	1.22	2.26	0.044	13/18	sp|Q6XZF7|DNMBP_HUMAN	1	K.LITEQELPER.R	595	604	0	DNMBP
19730	56.66	3856	853.468	853.969	2	19717	432067	m13387_APEX2_v1_01_TrypLysC_2MC_2Mods_TMT_IAA_20ppm_0.9Da	853.467	1.53	3.555	0.499	20/20	sp|P49792|RBP2_HUMAN	0	K.VELVTGEEDEK.V	2023	2033	0	RANBP2
19736	56.67	3858	675.912	676.414	2	19728	432067	m13387_APEX2_v1_01_TrypLysC_2MC_2Mods_TMT_IAA_20ppm_0.9Da	675.911	1.67	1.861	0.269	13/16	sp|Q9UK32|KS6A6_HUMAN	12	K.VLGQGSFGK.V	78	86	0	RPS6KA6
19745	56.7	3863	679.882	679.882	2	19735	432067	m13387_APEX2_v1_01_TrypLysC_2MC_2Mods_TMT_IAA_20ppm_0.9Da	679.877	5.97	2.293	0.37	13/18	sp|Q9UPN3|MACF1_HUMAN	9	R.VDEIDAAIQR.S	5663	5672	0	MACF1
19761	56.73	3873	496.291	496.625	3	19744	432067	m13387_APEX2_v1_01_TrypLysC_2MC_2Mods_TMT_IAA_20ppm_0.9Da	496.291	0.98	2.308	0.223	21/32	sp|Q9NZM3|ITSN2_HUMAN	4	K.GWFPASHVK.L	1105	1113	0	ITSN2
19774	56.75	3878	675.912	675.912	2	19768	432067	m13387_APEX2_v1_01_TrypLysC_2MC_2Mods_TMT_IAA_20ppm_0.9Da	675.911	1.52	2.124	0.405	13/16	sp|Q9UK32|KS6A6_HUMAN	12	K.VLGQGSFGK.V	78	86	0	RPS6KA6
19796	56.79	3890	652.394	652.394	2	19789	432067	m13387_APEX2_v1_01_TrypLysC_2MC_2Mods_TMT_IAA_20ppm_0.9Da	652.392	1.83	1.584	0.02	10/12	sp|Q03001-8|DYST_HUMAN	0	K.PWLTNSK.M	5018	5024	0	DST
19814	56.82	3898	617.709	617.709	3	19803	432067	m13387_APEX2_v1_01_TrypLysC_2MC_2Mods_TMT_IAA_20ppm_0.9Da	617.708	1.05	2.611	0.319	21/48	sp|A5YKK6|CNOT1_HUMAN	4	K.TVTVTRPTGVSFK.K	1051	1063	1	CNOT1
19832	56.85	3905	522.598	522.599	3	19819	432067	m13387_APEX2_v1_01_TrypLysC_2MC_2Mods_TMT_IAA_20ppm_0.9Da	522.598	0.54	2.377	0.467	21/36	sp|P55209|NP1L1_HUMAN	27	K.FYEEVHDLER.K	95	104	0	NAP1L1
19836	56.86	3907	639.897	639.898	2	19819	432067	m13387_APEX2_v1_01_TrypLysC_2MC_2Mods_TMT_IAA_20ppm_0.9Da	639.896	1.58	1.868	0.067	11/12	sp|P50851|LRBA_HUMAN	4	R.LLSQTMK.D	1883	1889	0	LRBA
19842	56.88	3909	660.386	660.386	2	19830	432067	m13387_APEX2_v1_01_TrypLysC_2MC_2Mods_TMT_IAA_20ppm_0.9Da	660.385	1.51	2.416	0.442	14/16	sp|O95373|IPO7_HUMAN	0	K.AIFQTIQNR.N	964	972	0	IPO7
19856	56.9	3915	731.383	731.384	2	19846	432067	m13387_APEX2_v1_01_TrypLysC_2MC_2Mods_TMT_IAA_20ppm_0.9Da	731.382	1.51	2.797	0.468	19/20	sp|P46013|KI67_HUMAN	1	K.ADVEGELLACR.N	1276	1286	0	MKI67
19871	56.94	3922	766.952	767.454	2	19861	432067	m13387_APEX2_v1_01_TrypLysC_2MC_2Mods_TMT_IAA_20ppm_0.9Da	766.95	1.45	3.139	0.229	15/16	sp|Q9UHB6-4|LIMA1_HUMAN	5	K.ELSVEEQIK.R	740	748	0	LIMA1
19876	56.96	3925	525.83	525.83	2	19861	432067	m13387_APEX2_v1_01_TrypLysC_2MC_2Mods_TMT_IAA_20ppm_0.9Da	525.829	0.93	1.414	0.199	11/12	sp|Q8TEQ6|GEMI5_HUMAN	0	R.TSVFLVR.V	34	40	0	GEMIN5
19877	56.96	3926	678.664	678.999	3	19861	432067	m13387_APEX2_v1_01_TrypLysC_2MC_2Mods_TMT_IAA_20ppm_0.9Da	678.662	1.87	4.53	0.654	26/60	sp|Q86UE4|LYRIC_HUMAN	0	R.SWQDELAQQAEEGSAR.L	5	20	0	MTDH
19889	56.98	3932	718.921	718.92	2	19870	432067	m13387_APEX2_v1_01_TrypLysC_2MC_2Mods_TMT_IAA_20ppm_0.9Da	718.92	1.33	1.613	0.099	12/16	sp|P46013|KI67_HUMAN	2	K.AFMGTPVQK.L	1189	1197	0	MKI67
19904	57.02	3940	640.394	640.394	2	19894	432067	m13387_APEX2_v1_01_TrypLysC_2MC_2Mods_TMT_IAA_20ppm_0.9Da	640.392	1.85	2.475	0.425	16/16	sp|P23588|IF4B_HUMAN	3	R.AASIFGGAK.P	357	365	0	EIF4B
19936	57.09	3955	651.915	651.915	2	19924	432067	m13387_APEX2_v1_01_TrypLysC_2MC_2Mods_TMT_IAA_20ppm_0.9Da	651.915	1.1	1.613	0.198	11/14	sp|P40429|RL13A_HUMAN	2	R.M*VVPAALK.V	118	125	0	RPL13A
19955	57.14	3964	662.833	663.084	4	19947	432067	m13387_APEX2_v1_01_TrypLysC_2MC_2Mods_TMT_IAA_20ppm_0.9Da	662.833	1.16	4.778	0.629	41/102	sp|Q96RQ3|MCCA_HUMAN	1	R.HTPLVEFEEEESDKRESE.-	708	725	2	MCCC1
20021	57.32	3989	765.442	765.442	2	20017	432067	m13387_APEX2_v1_01_TrypLysC_2MC_2Mods_TMT_IAA_20ppm_0.9Da	765.44	1.41	2.583	0.449	17/20	sp|Q9Y2J2|E41L3_HUMAN	4	K.VVQETVLVEER.R	851	861	0	EPB41L3
20031	57.35	3993	766.901	766.901	2	20028	432067	m13387_APEX2_v1_01_TrypLysC_2MC_2Mods_TMT_IAA_20ppm_0.9Da	766.901	-0.08	2.921	0.297	16/18	sp|Q13042|CDC16_HUMAN	4	K.LCNEEQELLR.F	193	202	0	CDC16
20040	57.38	3996	744.745	745.081	3	20035	432067	m13387_APEX2_v1_01_TrypLysC_2MC_2Mods_TMT_IAA_20ppm_0.9Da	744.745	0.21	3.88	0.516	24/48	sp|P07900-2|HS90A_HUMAN	6	K.EGLELPEDEEEKK.K	669	681	1	HSP90AA1
20044	57.38	3997	744.745	745.081	3	20038	432067	m13387_APEX2_v1_01_TrypLysC_2MC_2Mods_TMT_IAA_20ppm_0.9Da	744.745	0.21	3.37	0.401	23/48	sp|P07900-2|HS90A_HUMAN	6	K.EGLELPEDEEEKK.K	669	681	1	HSP90AA1
20047	57.39	3998	530.34	530.341	2	20043	432067	m13387_APEX2_v1_01_TrypLysC_2MC_2Mods_TMT_IAA_20ppm_0.9Da	530.34	1.04	2.124	0.275	12/12	sp|Q96SZ5|AEDO_HUMAN	0	K.SLLTQLR.A	56	62	0	ADO
20060	57.43	4003	544.027	544.027	3	20055	432067	m13387_APEX2_v1_01_TrypLysC_2MC_2Mods_TMT_IAA_20ppm_0.9Da	544.027	1.04	2.491	0.313	22/32	sp|Q15942|ZYX_HUMAN	2	K.KFGPVVAPK.P	25	33	1	ZYX
20064	57.43	4004	547.019	547.019	3	20058	432067	m13387_APEX2_v1_01_TrypLysC_2MC_2Mods_TMT_IAA_20ppm_0.9Da	547.019	0.49	2.465	0.48	21/40	sp|Q9Y263|PLAP_HUMAN	1	K.GKPANQLLALR.T	651	661	1	PLAA
20079	57.48	4009	547.019	547.019	3	20075	432067	m13387_APEX2_v1_01_TrypLysC_2MC_2Mods_TMT_IAA_20ppm_0.9Da	547.019	0.62	2.381	0.419	18/40	sp|Q9Y263|PLAP_HUMAN	1	K.GKPANQLLALR.T	651	661	1	PLAA
20089	57.5	4014	735.915	735.916	2	20085	432067	m13387_APEX2_v1_01_TrypLysC_2MC_2Mods_TMT_IAA_20ppm_0.9Da	735.914	1.55	1.424	0.148	12/14	sp|O95486|SC24A_HUMAN	0	R.IFAM*CQVK.N	924	931	0	SEC24A
20107	57.57	4020	518.658	518.992	3	20105	432067	m13387_APEX2_v1_01_TrypLysC_2MC_2Mods_TMT_IAA_20ppm_0.9Da	518.657	0.81	2.779	0.321	22/36	sp|Q02543|RL18A_HUMAN	3	R.IFAPNHVVAK.S	32	41	0	RPL18A
20116	57.59	4025	593.374	593.374	3	20109	432067	m13387_APEX2_v1_01_TrypLysC_2MC_2Mods_TMT_IAA_20ppm_0.9Da	593.373	1.17	2.91	0.383	18/44	sp|P51116|FXR2_HUMAN	1	R.LRPVNPNPLATK.G	122	133	1	FXR2
20120	57.59	4027	575.818	575.818	2	20114	432067	m13387_APEX2_v1_01_TrypLysC_2MC_2Mods_TMT_IAA_20ppm_0.9Da	575.817	0.52	2.126	0.097	11/12	sp|Q15185|TEBP_HUMAN	2	R.SILCCLR.K	72	78	0	PTGES3
20128	57.61	4030	548.699	548.7	3	20124	432067	m13387_APEX2_v1_01_TrypLysC_2MC_2Mods_TMT_IAA_20ppm_0.9Da	548.699	1.39	3.374	0.373	24/32	sp|Q93052|LPP_HUMAN	8	K.KFAPVVAPK.P	44	52	1	LPP
20139	57.64	4034	646.394	646.393	2	20137	432067	m13387_APEX2_v1_01_TrypLysC_2MC_2Mods_TMT_IAA_20ppm_0.9Da	646.392	1.82	2.433	0.415	13/14	sp|Q13642-4|FHL1_HUMAN	3	K.NPITGFGK.G	255	262	0	FHL1
20144	57.66	4036	587.403	587.403	2	20142	432067	m13387_APEX2_v1_01_TrypLysC_2MC_2Mods_TMT_IAA_20ppm_0.9Da	587.402	1.1	2.312	0.255	12/12	sp|Q9H3K6|BOLA2_HUMAN	4	R.VLVVSAK.F	37	43	0	BOLA2
20176	57.72	4050	543.356	543.356	3	20170	432067	m13387_APEX2_v1_01_TrypLysC_2MC_2Mods_TMT_IAA_20ppm_0.9Da	543.355	1.35	2.591	0.069	19/28	sp|P17655|CAN2_HUMAN	1	K.KPPPNLFK.I	219	226	1	CAPN2
20184	57.73	4054	498.998	498.998	3	20175	432067	m13387_APEX2_v1_01_TrypLysC_2MC_2Mods_TMT_IAA_20ppm_0.9Da	498.997	0.9	2.002	0.458	16/32	sp|P62736|ACTA_HUMAN	10	K.IKIIAPPER.K	329	337	1	ACTA2
20196	57.75	4060	571.877	571.877	2	20182	432067	m13387_APEX2_v1_01_TrypLysC_2MC_2Mods_TMT_IAA_20ppm_0.9Da	571.877	1.01	2.669	0.294	16/16	sp|P07195|LDHB_HUMAN	3	K.IVVVTAGVR.Q	92	100	0	LDHB
20197	57.75	4061	809.929	809.928	2	20182	432067	m13387_APEX2_v1_01_TrypLysC_2MC_2Mods_TMT_IAA_20ppm_0.9Da	809.928	1.22	4.067	0.559	21/24	sp|P08727|K1C19_HUMAN_contaminant	2	K.AALEDTLAETEAR.F	318	330	0	KRT19
20198	57.75	4062	669.414	669.414	2	20182	432067	m13387_APEX2_v1_01_TrypLysC_2MC_2Mods_TMT_IAA_20ppm_0.9Da	669.413	1.21	2.669	0.418	14/14	sp|Q9UPN3|MACF1_HUMAN	9	R.FVTISGQK.V	3941	3948	0	MACF1
20215	57.79	4069	598.377	598.878	2	20211	432067	m13387_APEX2_v1_01_TrypLysC_2MC_2Mods_TMT_IAA_20ppm_0.9Da	598.376	0.92	2.025	0.203	12/12	sp|P27797|CALR_HUMAN	1	K.FVLSSGK.F	49	55	0	CALR
20216	57.79	4070	526.352	526.352	3	20211	432067	m13387_APEX2_v1_01_TrypLysC_2MC_2Mods_TMT_IAA_20ppm_0.9Da	526.351	1.12	2.953	0.315	17/24	sp|Q9Y4E8|UBP15_HUMAN	3	K.KPYIQLK.D	402	408	1	USP15
20223	57.8	4073	773.721	773.72	3	20214	432067	m13387_APEX2_v1_01_TrypLysC_2MC_2Mods_TMT_IAA_20ppm_0.9Da	773.72	1.07	4.3	0.601	28/76	sp|P57721|PCBP3_HUMAN	20	R.ESTGAQVQVAGDMLPNSTER.A	157	176	0	PCBP3
20225	57.81	4074	740.399	740.902	2	20214	432067	m13387_APEX2_v1_01_TrypLysC_2MC_2Mods_TMT_IAA_20ppm_0.9Da	740.398	1.33	2.259	0.296	13/18	sp|O95793|STAU1_HUMAN	3	K.EPEYTLLTER.G	302	311	0	STAU1
20229	57.81	4075	662.379	662.88	2	20221	432067	m13387_APEX2_v1_01_TrypLysC_2MC_2Mods_TMT_IAA_20ppm_0.9Da	662.378	1.1	1.13	0.068	11/14	sp|P55795|HNRH2_HUMAN	18	R.GLPFGCSK.E	117	124	0	HNRNPH2
20230	57.81	4077	676.396	676.396	2	20221	432067	m13387_APEX2_v1_01_TrypLysC_2MC_2Mods_TMT_IAA_20ppm_0.9Da	676.396	0.67	1.995	0.336	14/14	sp|O43432-3|IF4G3_HUMAN	4	R.ALMTAVCK.A	1471	1478	0	EIF4G3
20234	57.82	4078	624.867	624.867	2	20228	432067	m13387_APEX2_v1_01_TrypLysC_2MC_2Mods_TMT_IAA_20ppm_0.9Da	624.867	0.89	1.853	0.094	11/14	sp|Q7Z6Z7|HUWE1_HUMAN	4	R.TNIFQIQR.S	3298	3305	0	HUWE1
20240	57.83	4082	517.665	517.664	3	20233	432067	m13387_APEX2_v1_01_TrypLysC_2MC_2Mods_TMT_IAA_20ppm_0.9Da	517.664	0.95	3.22	0.395	21/36	sp|Q15154|PCM1_HUMAN	7	R.QAALLALQHK.A	300	309	0	PCM1
20245	57.84	4084	454.621	454.621	3	20238	432067	m13387_APEX2_v1_01_TrypLysC_2MC_2Mods_TMT_IAA_20ppm_0.9Da	454.62	1.23	2.423	0.59	21/36	sp|Q96KQ4|ASPP1_HUMAN	2	K.LTPIVHSPLR.Y	675	684	0	PPP1R13B
20246	57.84	4085	436.593	436.927	3	20238	432067	m13387_APEX2_v1_01_TrypLysC_2MC_2Mods_TMT_IAA_20ppm_0.9Da	436.593	0.98	2.641	0.381	19/32	sp|P30626|SORCN_HUMAN	4	K.LRALTDSFR.R	166	174	1	SRI
20255	57.86	4088	459.972	459.972	3	20250	432067	m13387_APEX2_v1_01_TrypLysC_2MC_2Mods_TMT_IAA_20ppm_0.9Da	459.971	1.73	1.935	0.25	14/28	sp|Q12789|TF3C1_HUMAN	1	K.VVNLHPLK.K	522	529	0	GTF3C1
20256	57.86	4089	611.385	611.384	2	20250	432067	m13387_APEX2_v1_01_TrypLysC_2MC_2Mods_TMT_IAA_20ppm_0.9Da	611.384	1.18	2.163	0.281	11/12	sp|P42166|LAP2A_HUMAN	0	K.LASTPFK.G	668	674	0	TMPO
20262	57.87	4091	901.966	902.466	2	20250	432067	m13387_APEX2_v1_01_TrypLysC_2MC_2Mods_TMT_IAA_20ppm_0.9Da	901.965	0.18	2.883	0.374	21/24	sp|Q10567|AP1B1_HUMAN	3	K.DIPNENEAQFQIR.D	852	864	0	AP1B1
20266	57.88	4093	604.706	605.375	3	20253	432067	m13387_APEX2_v1_01_TrypLysC_2MC_2Mods_TMT_IAA_20ppm_0.9Da	604.706	0.77	2.877	0.376	20/36	sp|P37802|TAGL2_HUMAN	0	K.KIQASTMAFK.Q	79	88	1	TAGLN2
20270	57.89	4094	625.402	625.402	2	20264	432067	m13387_APEX2_v1_01_TrypLysC_2MC_2Mods_TMT_IAA_20ppm_0.9Da	625.401	1.37	2.178	0.41	12/12	sp|Q06124|PTN11_HUMAN	2	R.VIVMTTK.E	352	358	0	PTPN11
20277	57.91	4097	467.299	467.299	3	20274	432067	m13387_APEX2_v1_01_TrypLysC_2MC_2Mods_TMT_IAA_20ppm_0.9Da	467.299	0.19	2.232	0.072	15/24	sp|P08243|ASNS_HUMAN	2	K.EILWRPK.E	461	467	1	ASNS
20286	57.93	4100	704.37	704.871	2	20282	432067	m13387_APEX2_v1_01_TrypLysC_2MC_2Mods_TMT_IAA_20ppm_0.9Da	704.369	1.24	2.571	0.297	15/18	sp|P19338|NUCL_HUMAN	1	K.EVFEDAAEIR.L	411	420	0	NCL
20290	57.94	4103	482.294	482.294	3	20285	432067	m13387_APEX2_v1_01_TrypLysC_2MC_2Mods_TMT_IAA_20ppm_0.9Da	482.294	0.61	2.322	0.293	19/32	sp|Q16850|CP51A_HUMAN	1	K.SGLNIAHFK.Q	161	169	0	CYP51A1
20297	57.95	4106	479.65	479.65	3	20288	432067	m13387_APEX2_v1_01_TrypLysC_2MC_2Mods_TMT_IAA_20ppm_0.9Da	479.65	0.38	2.099	0.171	19/28	sp|P41091|IF2G_HUMAN	3	K.HILILQNK.I	184	191	0	EIF2S3
20303	57.96	4109	802.452	803.455	2	20295	432067	m13387_APEX2_v1_01_TrypLysC_2MC_2Mods_TMT_IAA_20ppm_0.9Da	802.451	2.03	2.098	0.235	17/18	sp|Q99816|TS101_HUMAN	2	R.LDQEVAEVDK.N	277	286	0	TSG101
20319	57.98	4118	509.314	509.314	3	20305	432067	m13387_APEX2_v1_01_TrypLysC_2MC_2Mods_TMT_IAA_20ppm_0.9Da	509.313	0.68	2.193	0.3	23/32	sp|Q8NBU5|ATAD1_HUMAN	1	R.FHINQPALK.Q	255	263	0	ATAD1
20325	57.99	4120	479.65	479.65	3	20316	432067	m13387_APEX2_v1_01_TrypLysC_2MC_2Mods_TMT_IAA_20ppm_0.9Da	479.65	0.35	2.733	0.293	21/28	sp|P41091|IF2G_HUMAN	3	K.HILILQNK.I	184	191	0	EIF2S3
20330	58	4125	587.351	587.351	2	20316	432067	m13387_APEX2_v1_01_TrypLysC_2MC_2Mods_TMT_IAA_20ppm_0.9Da	587.351	0.72	2.105	0.264	15/16	sp|Q9BTM1-2|H2AJ_HUMAN	18	R.AGLQFPVGR.V	22	30	0	H2AFJ
20340	58.01	4129	520.355	520.355	3	20323	432067	m13387_APEX2_v1_01_TrypLysC_2MC_2Mods_TMT_IAA_20ppm_0.9Da	520.355	0.68	2.529	0.087	17/28	sp|Q9UMZ2|SYNRG_HUMAN	6	R.LLSSVKPK.T	152	159	1	SYNRG
20346	58.03	4131	655.399	655.399	2	20338	432067	m13387_APEX2_v1_01_TrypLysC_2MC_2Mods_TMT_IAA_20ppm_0.9Da	655.398	1.35	2.4	0.426	16/16	sp|Q8WUM4-2|PDC6I_HUMAN	1	K.GSLFGGSVK.L	102	110	0	PDCD6IP
20355	58.04	4135	417.957	417.957	3	20345	432067	m13387_APEX2_v1_01_TrypLysC_2MC_2Mods_TMT_IAA_20ppm_0.9Da	417.957	0.71	1.615	0.48	17/24	sp|O75147|OBSL1_HUMAN	6	R.LILHAVK.H	681	687	0	OBSL1
20362	58.05	4140	627.891	627.891	2	20354	432067	m13387_APEX2_v1_01_TrypLysC_2MC_2Mods_TMT_IAA_20ppm_0.9Da	627.89	1.55	1.795	0.323	13/20	sp|Q05639|EF1A2_HUMAN	2	K.IGGIGTVPVGR.V	256	266	0	EEF1A2
20363	58.06	4141	460.644	460.978	3	20354	432067	m13387_APEX2_v1_01_TrypLysC_2MC_2Mods_TMT_IAA_20ppm_0.9Da	460.643	1.68	2.919	0.452	21/28	sp|Q9BTE3|MCMBP_HUMAN	2	R.IHVILAQK.L	307	314	0	MCMBP
20365	58.06	4143	669.387	669.889	2	20354	432067	m13387_APEX2_v1_01_TrypLysC_2MC_2Mods_TMT_IAA_20ppm_0.9Da	669.386	1.51	1.419	0.172	11/14	sp|P52597|HNRPF_HUMAN	0	R.GLPFGCTK.E	117	124	0	HNRNPF
20383	58.09	4151	622.893	622.892	2	20359	432067	m13387_APEX2_v1_01_TrypLysC_2MC_2Mods_TMT_IAA_20ppm_0.9Da	622.892	0.96	1.446	0.119	11/12	sp|Q92499|DDX1_HUMAN	0	K.FLPNAPK.A	282	288	0	DDX1
20395	58.12	4157	662.833	663.085	4	20380	432067	m13387_APEX2_v1_01_TrypLysC_2MC_2Mods_TMT_IAA_20ppm_0.9Da	662.833	0.77	4.174	0.582	35/102	sp|Q96RQ3|MCCA_HUMAN	1	R.HTPLVEFEEEESDKRESE.-	708	725	2	MCCC1
20396	58.12	4158	593.338	593.338	2	20380	432067	m13387_APEX2_v1_01_TrypLysC_2MC_2Mods_TMT_IAA_20ppm_0.9Da	593.337	1.04	1.776	0.102	12/14	sp|Q06787|FMR1_HUMAN	12	K.LDVPEDLR.Q	131	138	0	FMR1
20407	58.14	4162	630.919	630.919	2	20393	432067	m13387_APEX2_v1_01_TrypLysC_2MC_2Mods_TMT_IAA_20ppm_0.9Da	630.918	1.7	2.285	0.061	12/12	sp|P46940|IQGA1_HUMAN	1	R.TILLNTK.R	1383	1389	0	IQGAP1
20408	58.14	4163	487.96	487.96	3	20393	432067	m13387_APEX2_v1_01_TrypLysC_2MC_2Mods_TMT_IAA_20ppm_0.9Da	487.96	0.73	3.719	0.412	23/32	sp|O00763|ACACB_HUMAN	9	K.MHLYLGAAK.V	1520	1528	0	ACACB
20422	58.17	4172	765.391	765.391	2	20415	432067	m13387_APEX2_v1_01_TrypLysC_2MC_2Mods_TMT_IAA_20ppm_0.9Da	765.39	1.1	2.167	0.321	13/22	sp|Q14203|DCTN1_HUMAN	7	K.VTFSCAAGFGQR.H	1248	1259	0	DCTN1
20425	58.18	4174	598.368	598.87	2	20415	432067	m13387_APEX2_v1_01_TrypLysC_2MC_2Mods_TMT_IAA_20ppm_0.9Da	598.367	1.94	1.305	0.222	9/12	sp|Q63HN8-4|RN213_HUMAN	2	K.MVFAAAK.A	3011	3017	0	RNF213
20435	58.2	4176	442.94	443.275	3	20416	432067	m13387_APEX2_v1_01_TrypLysC_2MC_2Mods_TMT_IAA_20ppm_0.9Da	442.94	0.81	3.444	0.316	24/40	sp|P11586|C1TC_HUMAN	1	K.GALALAQAVQR.A	794	804	0	MTHFD1
20436	58.2	4177	650.885	650.885	2	20416	432067	m13387_APEX2_v1_01_TrypLysC_2MC_2Mods_TMT_IAA_20ppm_0.9Da	650.884	1.64	1.946	0.305	14/16	sp|P62269|RS18_HUMAN	0	R.VITIMQNPR.Q	67	75	0	RPS18
20437	58.2	4178	493.832	493.833	2	20416	432067	m13387_APEX2_v1_01_TrypLysC_2MC_2Mods_TMT_IAA_20ppm_0.9Da	493.832	0.94	1.554	0.087	11/12	sp|Q9BPX3|CND3_HUMAN	1	K.LVVALSR.T	27	33	0	NCAPG
20438	58.2	4179	615.365	615.366	2	20416	432067	m13387_APEX2_v1_01_TrypLysC_2MC_2Mods_TMT_IAA_20ppm_0.9Da	615.364	1.59	1.736	0.172	13/16	sp|Q6PJG6|BRAT1_HUMAN	1	R.ATWAVPTVR.S	112	120	0	BRAT1
20448	58.22	4184	574.298	574.298	3	20433	432067	m13387_APEX2_v1_01_TrypLysC_2MC_2Mods_TMT_IAA_20ppm_0.9Da	574.298	0.78	2.392	0.266	19/36	sp|Q13200|PSMD2_HUMAN	2	K.EWQELDDAEK.V	169	178	0	PSMD2
20454	58.23	4187	726.721	727.054	3	20433	432067	m13387_APEX2_v1_01_TrypLysC_2MC_2Mods_TMT_IAA_20ppm_0.9Da	726.72	1.22	4.651	0.493	31/52	sp|P31944|CASPE_HUMAN_contaminant	1	K.RDPTAEQFQEELEK.F	54	67	1	CASP14
20463	58.25	4190	540.314	540.314	2	20444	432067	m13387_APEX2_v1_01_TrypLysC_2MC_2Mods_TMT_IAA_20ppm_0.9Da	540.314	0.98	2.035	0.326	11/14	sp|P08727|K1C19_HUMAN_contaminant	2	R.FGPGVAFR.A	25	32	0	KRT19
20474	58.27	4195	752.059	752.059	3	20459	432067	m13387_APEX2_v1_01_TrypLysC_2MC_2Mods_TMT_IAA_20ppm_0.9Da	752.058	0.96	4.155	0.472	28/60	sp|Q9BVS4|RIOK2_HUMAN	2	K.GQVVENNSVTEFSEEK.N	405	420	0	RIOK2
20478	58.27	4198	511.814	511.814	2	20459	432067	m13387_APEX2_v1_01_TrypLysC_2MC_2Mods_TMT_IAA_20ppm_0.9Da	511.813	0.43	2.04	0.197	12/12	sp|Q15005|SPCS2_HUMAN	3	K.LTFISGR.T	174	180	0	SPCS2
20484	58.29	4199	507.337	507.337	2	20472	432067	m13387_APEX2_v1_01_TrypLysC_2MC_2Mods_TMT_IAA_20ppm_0.9Da	507.337	0.54	2.287	0.034	13/14	sp|P07741|APT_HUMAN	5	R.AAIGLLAR.H	41	48	0	APRT
20492	58.3	4203	881.442	881.442	2	20472	432067	m13387_APEX2_v1_01_TrypLysC_2MC_2Mods_TMT_IAA_20ppm_0.9Da	881.439	3.31	3.138	0.506	20/24	sp|Q8WUM4-2|PDC6I_HUMAN	1	R.LLDEEEATDNDLR.A	462	474	0	PDCD6IP
20499	58.32	4206	661.862	661.862	2	20483	432067	m13387_APEX2_v1_01_TrypLysC_2MC_2Mods_TMT_IAA_20ppm_0.9Da	661.861	0.73	2.529	0.275	15/16	sp|Q9NQI0|DDX4_HUMAN	8	K.YLVLDEADR.M	442	450	0	DDX4
20509	58.34	4213	738.413	738.915	2	20498	432067	m13387_APEX2_v1_01_TrypLysC_2MC_2Mods_TMT_IAA_20ppm_0.9Da	738.412	1.25	2.45	0.362	16/22	sp|Q99543|DNJC2_HUMAN	1	K.AVNLFPAGTNSR.W	465	476	0	DNAJC2
20513	58.35	4216	710.067	710.319	4	20498	432067	m13387_APEX2_v1_01_TrypLysC_2MC_2Mods_TMT_IAA_20ppm_0.9Da	710.067	0.36	3.868	0.46	41/126	sp|O14964|HGS_HUMAN	2	K.ESDAM*FAAERAPDWVDAEECHR.C	147	168	1	HGS
20516	58.35	4217	718.908	718.908	2	20498	432067	m13387_APEX2_v1_01_TrypLysC_2MC_2Mods_TMT_IAA_20ppm_0.9Da	718.907	1.55	2.368	0.344	13/20	sp|O14578-4|CTRO_HUMAN	3	K.LAANSSLFTQR.N	832	842	0	CIT
20531	58.38	4226	632.395	632.396	2	20505	432067	m13387_APEX2_v1_01_TrypLysC_2MC_2Mods_TMT_IAA_20ppm_0.9Da	632.395	0.55	1.81	0.066	12/12	sp|Q6Y7W6-3|PERQ2_HUMAN	3	K.LFQGVNK.A	1145	1151	0	GIGYF2
20538	58.4	4231	790.893	791.395	2	20505	432067	m13387_APEX2_v1_01_TrypLysC_2MC_2Mods_TMT_IAA_20ppm_0.9Da	790.893	-0.34	2.373	0.455	16/24	sp|O43432-3|IF4G3_HUMAN	7	K.DITEEIMSGGGSR.N	160	172	0	EIF4G3
20550	58.42	4236	461.027	461.277	4	20526	432067	m13387_APEX2_v1_01_TrypLysC_2MC_2Mods_TMT_IAA_20ppm_0.9Da	461.026	0.69	2.877	0.301	36/66	sp|P46060|RAGP1_HUMAN	0	K.ILAAALTECHRK.S	161	172	1	RANGAP1
20554	58.42	4239	485.014	485.265	4	20526	432067	m13387_APEX2_v1_01_TrypLysC_2MC_2Mods_TMT_IAA_20ppm_0.9Da	485.014	-0.19	2.676	0.577	36/84	sp|P26641|EF1G_HUMAN	1	R.VLSAPPHFHFGQTNR.T	31	45	0	EEF1G
20570	58.45	4245	565.663	565.663	3	20547	432067	m13387_APEX2_v1_01_TrypLysC_2MC_2Mods_TMT_IAA_20ppm_0.9Da	565.663	-0.27	2.001	0.441	20/52	sp|P08107|HSP71_HUMAN	2	K.AQIHDLVLVGGSTR.I	329	342	0	HSPA1A
20578	58.46	4251	629.888	629.888	2	20547	432067	m13387_APEX2_v1_01_TrypLysC_2MC_2Mods_TMT_IAA_20ppm_0.9Da	629.888	0.62	1.813	0.198	12/18	sp|Q13049|TRI32_HUMAN	1	K.LLASSINGVR.C	51	60	0	TRIM32
20592	58.49	4258	710.067	710.318	4	20568	432067	m13387_APEX2_v1_01_TrypLysC_2MC_2Mods_TMT_IAA_20ppm_0.9Da	710.067	0.18	4.947	0.712	46/126	sp|O14964|HGS_HUMAN	2	K.ESDAM*FAAERAPDWVDAEECHR.C	147	168	1	HGS
20594	58.49	4260	503.622	503.623	3	20568	432067	m13387_APEX2_v1_01_TrypLysC_2MC_2Mods_TMT_IAA_20ppm_0.9Da	503.623	-0.42	3.177	0.221	19/36	sp|Q9ULT8|HECD1_HUMAN	1	K.LREGQNFIFR.H	1057	1066	1	HECTD1
20599	58.5	4263	734.677	735.01	3	20568	432067	m13387_APEX2_v1_01_TrypLysC_2MC_2Mods_TMT_IAA_20ppm_0.9Da	734.678	-0.5	3.879	0.616	31/68	sp|P46109|CRKL_HUMAN	0	R.DSSTCPGDYVLSVSENSR.V	40	57	0	CRKL
20601	58.5	4264	586.372	586.372	2	20568	432067	m13387_APEX2_v1_01_TrypLysC_2MC_2Mods_TMT_IAA_20ppm_0.9Da	586.372	0.08	1.391	0.098	11/14	sp|O94964-2|SOGA1_HUMAN	4	R.VLLSNLQR.C	596	603	0	SOGA1
20612	58.52	4268	469.302	469.302	3	20589	432067	m13387_APEX2_v1_01_TrypLysC_2MC_2Mods_TMT_IAA_20ppm_0.9Da	469.303	-0.86	2.224	0.258	16/28	sp|P55072|TERA_HUMAN	2	R.KGDIFLVR.G	148	155	1	VCP
20615	58.52	4271	592.97	592.97	3	20589	432067	m13387_APEX2_v1_01_TrypLysC_2MC_2Mods_TMT_IAA_20ppm_0.9Da	592.97	-0.16	3.502	0.54	26/52	sp|P11498|PYC_HUMAN	1	R.AEAEAQAEELSFPR.S	929	942	0	PC
20664	58.59	4296	653.337	653.338	2	20631	432067	m13387_APEX2_v1_01_TrypLysC_2MC_2Mods_TMT_IAA_20ppm_0.9Da	653.337	0.34	1.887	0.264	13/16	sp|P08670|VIME_HUMAN	1	R.DNLAEDIMR.L	176	184	0	VIM
20665	58.59	4297	427.243	427.243	3	20631	432067	m13387_APEX2_v1_01_TrypLysC_2MC_2Mods_TMT_IAA_20ppm_0.9Da	427.243	-0.53	1.949	0.323	17/28	sp|Q14240-2|IF4A2_HUMAN	14	R.VFDMLNRR.Y	164	171	1	EIF4A2
20704	58.66	4313	512.946	512.946	3	20699	432067	m13387_APEX2_v1_01_TrypLysC_2MC_2Mods_TMT_IAA_20ppm_0.9Da	512.945	0.08	2.206	0.271	22/36	sp|O60427|FADS1_HUMAN	12	K.ELTDEFRELR.A	107	116	1	FADS1
20711	58.67	4316	773.865	773.865	2	20707	432067	m13387_APEX2_v1_01_TrypLysC_2MC_2Mods_TMT_IAA_20ppm_0.9Da	773.865	0.35	2.739	0.481	17/20	sp|P46109|CRKL_HUMAN	0	K.IFDPQNPDENE.-	293	303	0	CRKL
20727	58.71	4323	668.869	669.372	2	20723	432067	m13387_APEX2_v1_01_TrypLysC_2MC_2Mods_TMT_IAA_20ppm_0.9Da	668.869	0	2.563	0.457	14/16	sp|P28482|MK01_HUMAN	1	K.ELIFEETAR.F	345	353	0	MAPK1
20774	58.93	4337	773.865	773.864	2	20772	432067	m13387_APEX2_v1_01_TrypLysC_2MC_2Mods_TMT_IAA_20ppm_0.9Da	773.865	0.18	2.657	0.496	16/20	sp|P46109|CRKL_HUMAN	0	K.IFDPQNPDENE.-	293	303	0	CRKL
20833	59.21	4353	574.826	574.826	2	20831	432067	m13387_APEX2_v1_01_TrypLysC_2MC_2Mods_TMT_IAA_20ppm_0.9Da	574.826	-0.39	1.932	0.265	12/14	sp|P61247|RS3A_HUMAN	6	K.APAMFNIR.N	35	42	0	RPS3A
20961	59.76	4386	572.397	572.396	2	20959	432067	m13387_APEX2_v1_01_TrypLysC_2MC_2Mods_TMT_IAA_20ppm_0.9Da	572.397	-0.19	2.29	0.14	12/12	sp|P15880|RS2_HUMAN	5	R.GAIILAK.L	153	159	0	RPS2
21117	60.52	4422	592.97	593.305	3	21115	432067	m13387_APEX2_v1_01_TrypLysC_2MC_2Mods_TMT_IAA_20ppm_0.9Da	592.97	-0.23	4.089	0.575	28/52	sp|P11498|PYC_HUMAN	1	R.AEAEAQAEELSFPR.S	929	942	0	PC
21192	60.79	4448	662.916	662.916	2	21188	432067	m13387_APEX2_v1_01_TrypLysC_2MC_2Mods_TMT_IAA_20ppm_0.9Da	662.916	0.44	1.786	0.307	12/14	sp|Q02878|RL6_HUMAN	0	K.FVIATSTK.I	193	200	0	RPL6
21245	61.03	4463	743.387	743.387	3	21242	432067	m13387_APEX2_v1_01_TrypLysC_2MC_2Mods_TMT_IAA_20ppm_0.9Da	743.387	-0.61	3.389	0.497	32/64	sp|P06753-5|TPM3_HUMAN	10	K.IQVLQQQADDAEERAER.L	14	30	1	TPM3
21264	61.14	4467	779.931	779.931	2	21262	432067	m13387_APEX2_v1_01_TrypLysC_2MC_2Mods_TMT_IAA_20ppm_0.9Da	779.931	0.71	2.986	0.409	17/22	sp|P55072|TERA_HUMAN	0	R.WALSQSNPSALR.E	454	465	0	VCP
21267	61.15	4468	565.388	565.389	2	21263	432067	m13387_APEX2_v1_01_TrypLysC_2MC_2Mods_TMT_IAA_20ppm_0.9Da	565.389	-1.04	1.549	0.058	12/12	sp|P18206|VINC_HUMAN	2	R.ILGAVAK.V	824	830	0	VCL
21285	61.23	4472	625.659	625.993	3	21283	432067	m13387_APEX2_v1_01_TrypLysC_2MC_2Mods_TMT_IAA_20ppm_0.9Da	625.659	-0.14	3.167	0.373	24/44	sp|P07900-2|HS90A_HUMAN	6	K.EGLELPEDEEEK.K	669	680	0	HSP90AA1
21342	61.5	4484	662.916	663.417	2	21340	432067	m13387_APEX2_v1_01_TrypLysC_2MC_2Mods_TMT_IAA_20ppm_0.9Da	662.916	-0.17	1.696	0.125	12/14	sp|Q02878|RL6_HUMAN	0	K.FVIATSTK.I	193	200	0	RPL6
21360	61.6	4488	625.66	625.66	3	21358	432067	m13387_APEX2_v1_01_TrypLysC_2MC_2Mods_TMT_IAA_20ppm_0.9Da	625.659	0.38	2.744	0.337	20/44	sp|P07900-2|HS90A_HUMAN	6	K.EGLELPEDEEEK.K	669	680	0	HSP90AA1
21376	61.69	4491	614.905	614.905	2	21374	432067	m13387_APEX2_v1_01_TrypLysC_2MC_2Mods_TMT_IAA_20ppm_0.9Da	614.905	0.08	1.782	0.008	12/12	sp|Q8WWM7-3|ATX2L_HUMAN	8	K.PLLSVNK.S	671	677	0	ATXN2L
21400	61.77	4500	537.347	537.348	2	21394	432067	m13387_APEX2_v1_01_TrypLysC_2MC_2Mods_TMT_IAA_20ppm_0.9Da	537.348	-1.14	2.251	0.106	14/14	sp|P12268|IMDH2_HUMAN	2	R.LVGIISSR.D	154	161	0	IMPDH2
21438	61.94	4510	675.414	675.413	2	21436	432067	m13387_APEX2_v1_01_TrypLysC_2MC_2Mods_TMT_IAA_20ppm_0.9Da	675.413	0.41	2.56	0.343	14/14	sp|Q14974|IMB1_HUMAN	4	K.TLATWATK.E	860	867	0	KPNB1
21513	62.3	4528	691.71	691.71	3	21507	432067	m13387_APEX2_v1_01_TrypLysC_2MC_2Mods_TMT_IAA_20ppm_0.9Da	691.71	-0.09	3.342	0.363	29/56	sp|Q9UHD9|UBQL2_HUMAN	2	R.QLIM*ANPQM*QQLIQR.N	203	217	0	UBQLN2
21623	62.73	4562	777.72	777.72	3	21619	432067	m13387_APEX2_v1_01_TrypLysC_2MC_2Mods_TMT_IAA_20ppm_0.9Da	777.72	0.14	3.821	0.694	36/80	sp|P02533|K1C14_HUMAN_contaminant	1	R.GQVGGDVNVEM*DAAPGVDLSR.I	262	282	0	KRT14
21646	62.85	4567	1037.06	1037.56	2	21644	432067	m13387_APEX2_v1_01_TrypLysC_2MC_2Mods_TMT_IAA_20ppm_0.9Da	1037.06	0.46	3.753	0.42	23/28	sp|Q9UHD9|UBQL2_HUMAN	2	R.QLIM*ANPQM*QQLIQR.N	203	217	0	UBQLN2
21673	62.99	4573	613.984	613.984	3	21671	432067	m13387_APEX2_v1_01_TrypLysC_2MC_2Mods_TMT_IAA_20ppm_0.9Da	613.984	0.24	2.483	0.173	25/44	sp|Q13310-3|PABP4_HUMAN	5	K.NFGEEVDDESLK.E	197	208	0	PABPC4
21784	63.6	4594	625.66	625.994	3	21780	432067	m13387_APEX2_v1_01_TrypLysC_2MC_2Mods_TMT_IAA_20ppm_0.9Da	625.659	0.26	3.305	0.428	24/44	sp|P07900-2|HS90A_HUMAN	6	K.EGLELPEDEEEK.K	669	680	0	HSP90AA1
21797	63.68	4596	639.376	639.71	3	21794	432067	m13387_APEX2_v1_01_TrypLysC_2MC_2Mods_TMT_IAA_20ppm_0.9Da	639.377	-1.19	3.425	0.554	23/52	sp|Q9UDY2-7|ZO2_HUMAN	3	K.GYPPPVAAKPTFGR.S	1065	1078	1	TJP2
21807	63.73	4599	614.905	614.904	2	21804	432067	m13387_APEX2_v1_01_TrypLysC_2MC_2Mods_TMT_IAA_20ppm_0.9Da	614.905	-0.59	1.713	0.069	11/12	sp|Q8WWM7-3|ATX2L_HUMAN	8	K.PLLSVNK.S	671	677	0	ATXN2L
21846	63.86	4612	909.986	909.986	2	21844	432067	m13387_APEX2_v1_01_TrypLysC_2MC_2Mods_TMT_IAA_20ppm_0.9Da	909.986	0.02	4.125	0.548	20/20	sp|Q9Y520-7|PRC2C_HUMAN	7	K.QQVADEDEIWK.Q	438	448	0	PRRC2C
21860	63.93	4617	639.376	639.376	3	21855	432067	m13387_APEX2_v1_01_TrypLysC_2MC_2Mods_TMT_IAA_20ppm_0.9Da	639.377	-0.47	2.867	0.508	23/52	sp|Q9UDY2-7|ZO2_HUMAN	3	K.GYPPPVAAKPTFGR.S	1065	1078	1	TJP2
21870	63.97	4620	1037.06	1038.06	2	21868	432067	m13387_APEX2_v1_01_TrypLysC_2MC_2Mods_TMT_IAA_20ppm_0.9Da	1037.06	-0.27	2.245	0.39	18/28	sp|Q9UHD9|UBQL2_HUMAN	2	R.QLIM*ANPQM*QQLIQR.N	203	217	0	UBQLN2
21898	64.08	4628	675.414	675.414	2	21894	432067	m13387_APEX2_v1_01_TrypLysC_2MC_2Mods_TMT_IAA_20ppm_0.9Da	675.413	1.33	2.391	0.328	14/14	sp|Q14974|IMB1_HUMAN	4	K.TLATWATK.E	860	867	0	KPNB1
21933	64.26	4636	604.378	604.378	2	21930	432067	m13387_APEX2_v1_01_TrypLysC_2MC_2Mods_TMT_IAA_20ppm_0.9Da	604.378	-0.33	1.279	0.061	10/12	sp|P49327|FAS_HUMAN	0	K.LMSAISK.T	1872	1878	0	FASN
21945	64.3	4640	691.71	691.71	3	21942	432067	m13387_APEX2_v1_01_TrypLysC_2MC_2Mods_TMT_IAA_20ppm_0.9Da	691.71	0.06	3.505	0.501	32/56	sp|Q9UHD9|UBQL2_HUMAN	2	R.QLIM*ANPQM*QQLIQR.N	203	217	0	UBQLN2
21954	64.35	4641	625.659	626.329	3	21952	432067	m13387_APEX2_v1_01_TrypLysC_2MC_2Mods_TMT_IAA_20ppm_0.9Da	625.659	-0.29	2.356	0.184	22/44	sp|P07900-2|HS90A_HUMAN	6	K.EGLELPEDEEEK.K	669	680	0	HSP90AA1
21995	64.53	4653	693.706	694.039	3	21993	432067	m13387_APEX2_v1_01_TrypLysC_2MC_2Mods_TMT_IAA_20ppm_0.9Da	693.705	0.99	2.358	0.515	22/60	sp|Q9UNZ2-5|NSF1C_HUMAN	4	R.LGAAPEEESAYVAGEK.R	159	174	0	NSFL1C
22026	64.64	4663	804.419	804.419	2	22024	432067	m13387_APEX2_v1_01_TrypLysC_2MC_2Mods_TMT_IAA_20ppm_0.9Da	804.42	-1.03	2.213	0.322	17/22	sp|P11586|C1TC_HUMAN	1	K.TDTESELDLISR.L	761	772	0	MTHFD1
22080	64.81	4685	633.342	633.341	3	22074	432067	m13387_APEX2_v1_01_TrypLysC_2MC_2Mods_TMT_IAA_20ppm_0.9Da	633.341	0.56	3.34	0.416	30/44	sp|P13639|EF2_HUMAN	0	K.DLEEDHACIPIK.K	560	571	0	EEF2
22157	65	4715	727.864	727.864	2	22151	432067	m13387_APEX2_v1_01_TrypLysC_2MC_2Mods_TMT_IAA_20ppm_0.9Da	727.864	-0.08	1.608	0.444	11/20	sp|P28288|ABCD3_HUMAN	3	K.QITEDTVEFGS.-	649	659	0	ABCD3
22362	65.65	4791	506.839	506.84	2	22360	432067	m13387_APEX2_v1_01_TrypLysC_2MC_2Mods_TMT_IAA_20ppm_0.9Da	506.839	-0.34	1.648	0.281	9/12	sp|P15880|RS2_HUMAN	5	K.LSIVPVR.R	160	166	0	RPS2
22452	65.96	4822	625.659	625.659	3	22448	432067	m13387_APEX2_v1_01_TrypLysC_2MC_2Mods_TMT_IAA_20ppm_0.9Da	625.659	-0.59	2.513	0.254	24/44	sp|P07900-2|HS90A_HUMAN	6	K.EGLELPEDEEEK.K	669	680	0	HSP90AA1
22488	66.08	4835	679.38	679.38	2	22482	432067	m13387_APEX2_v1_01_TrypLysC_2MC_2Mods_TMT_IAA_20ppm_0.9Da	679.38	0.68	2.719	0.368	16/18	sp|P14735|IDE_HUMAN	1	K.EALDDVTLPR.L	702	711	0	IDE
22490	66.09	4837	830.089	830.757	3	22482	432067	m13387_APEX2_v1_01_TrypLysC_2MC_2Mods_TMT_IAA_20ppm_0.9Da	830.089	0.3	3.257	0.17	27/72	sp|P46821|MAP1B_HUMAN	0	R.ASVSPM*DEPVPDSESPIEK.V	1375	1393	0	MAP1B
22548	66.26	4858	582.329	582.329	3	22544	432067	m13387_APEX2_v1_01_TrypLysC_2MC_2Mods_TMT_IAA_20ppm_0.9Da	582.329	-0.14	2.837	0.239	22/44	sp|O76003|GLRX3_HUMAN	0	K.LEAEGVPEVSEK.Y	68	79	0	GLRX3
22554	66.28	4860	604.378	604.378	2	22550	432067	m13387_APEX2_v1_01_TrypLysC_2MC_2Mods_TMT_IAA_20ppm_0.9Da	604.378	0.21	2.086	0.275	11/12	sp|P49327|FAS_HUMAN	0	K.LMSAISK.T	1872	1878	0	FASN
22622	66.51	4884	714.716	715.051	3	22616	432067	m13387_APEX2_v1_01_TrypLysC_2MC_2Mods_TMT_IAA_20ppm_0.9Da	714.716	0.49	4.22	0.493	29/56	sp|Q9UPN3|MACF1_HUMAN	10	K.EQYSTSLAQSEAELK.Q	3861	3875	0	MACF1
22634	66.55	4889	616.316	616.651	3	22628	432067	m13387_APEX2_v1_01_TrypLysC_2MC_2Mods_TMT_IAA_20ppm_0.9Da	616.316	0.15	3.589	0.524	30/56	sp|O95486|SC24A_HUMAN	0	R.VDNLSDEGALNISDR.T	949	963	0	SEC24A
22652	66.62	4895	735.923	735.924	2	22648	432067	m13387_APEX2_v1_01_TrypLysC_2MC_2Mods_TMT_IAA_20ppm_0.9Da	735.923	0.36	1.813	0.021	12/16	sp|P37802|TAGL2_HUMAN	0	K.IQASTM*AFK.Q	80	88	0	TAGLN2
22653	66.62	4896	846.416	846.415	3	22648	432067	m13387_APEX2_v1_01_TrypLysC_2MC_2Mods_TMT_IAA_20ppm_0.9Da	846.416	0.09	2.93	0.302	24/72	sp|Q02952|AKA12_HUMAN	2	K.GESSASSPEEPEEITCLEK.G	563	581	0	AKAP12
22692	66.71	4913	846.415	846.75	3	22690	432067	m13387_APEX2_v1_01_TrypLysC_2MC_2Mods_TMT_IAA_20ppm_0.9Da	846.416	-0.49	4.485	0.453	25/72	sp|Q02952|AKA12_HUMAN	2	K.GESSASSPEEPEEITCLEK.G	563	581	0	AKAP12
22711	66.79	4920	638.007	638.006	3	22709	432067	m13387_APEX2_v1_01_TrypLysC_2MC_2Mods_TMT_IAA_20ppm_0.9Da	638.007	-0.43	2.748	0.367	23/48	sp|P15924|DESP_HUMAN_contaminant	2	K.TGSQYDIQDAIDK.G	2524	2536	0	DSP
22714	66.79	4921	923.97	924.472	2	22710	432067	m13387_APEX2_v1_01_TrypLysC_2MC_2Mods_TMT_IAA_20ppm_0.9Da	923.971	-0.61	5.146	0.605	25/28	sp|O95486|SC24A_HUMAN	0	R.VDNLSDEGALNISDR.T	949	963	0	SEC24A
22753	66.91	4936	794.472	794.472	2	22745	432067	m13387_APEX2_v1_01_TrypLysC_2MC_2Mods_TMT_IAA_20ppm_0.9Da	794.472	0.51	2.627	0.165	15/16	sp|P54136|SYRC_HUMAN	2	R.LLQQEEEIK.S	12	20	0	RARS
22758	66.92	4938	694.354	694.689	3	22752	432067	m13387_APEX2_v1_01_TrypLysC_2MC_2Mods_TMT_IAA_20ppm_0.9Da	694.354	-0.47	2.653	0.538	23/52	sp|O75369-8|FLNB_HUMAN	10	K.VDIQTEDLEDGTCK.V	2076	2089	0	FLNB
22793	67.02	4953	649.045	649.379	3	22791	432067	m13387_APEX2_v1_01_TrypLysC_2MC_2Mods_TMT_IAA_20ppm_0.9Da	649.044	0.7	2.855	0.373	25/68	sp|Q9P270|SLAI2_HUMAN	2	R.SGLPRPSAPSAGGIPVPR.S	534	551	1	SLAIN2
22811	67.07	4962	730.727	730.728	3	22807	432067	m13387_APEX2_v1_01_TrypLysC_2MC_2Mods_TMT_IAA_20ppm_0.9Da	730.727	-0.01	3.012	0.343	26/56	sp|Q8WUM4-2|PDC6I_HUMAN	1	R.LLDEEEATDNDLRAK.F	462	476	1	PDCD6IP
22864	67.21	4985	517.655	517.654	3	22861	432067	m13387_APEX2_v1_01_TrypLysC_2MC_2Mods_TMT_IAA_20ppm_0.9Da	517.655	-0.01	2.184	0.274	21/32	sp|Q96RQ3|MCCA_HUMAN	4	R.RIGYPVM*IK.A	197	205	1	MCCC1
22889	67.27	4996	730.727	731.395	3	22883	432067	m13387_APEX2_v1_01_TrypLysC_2MC_2Mods_TMT_IAA_20ppm_0.9Da	730.727	0.29	3.336	0.311	27/56	sp|Q8WUM4-2|PDC6I_HUMAN	1	R.LLDEEEATDNDLRAK.F	462	476	1	PDCD6IP
22905	67.31	5005	703.415	703.916	2	22896	432067	m13387_APEX2_v1_01_TrypLysC_2MC_2Mods_TMT_IAA_20ppm_0.9Da	703.414	1.25	2.306	0.301	15/16	sp|Q6Y7W6-3|PERQ2_HUMAN	4	K.LSGWGNVSK.P	1007	1015	0	GIGYF2
22922	67.35	5013	867.429	867.762	3	22908	432067	m13387_APEX2_v1_01_TrypLysC_2MC_2Mods_TMT_IAA_20ppm_0.9Da	867.427	1.87	5.954	0.527	37/80	sp|Q96EK5|KBP_HUMAN	0	K.ISATEDTPEAEGEVPELYHQR.K	286	306	0	KIAA1279
22955	67.44	5025	867.428	867.761	3	22949	432067	m13387_APEX2_v1_01_TrypLysC_2MC_2Mods_TMT_IAA_20ppm_0.9Da	867.427	1.12	6.383	0.554	41/80	sp|Q96EK5|KBP_HUMAN	0	K.ISATEDTPEAEGEVPELYHQR.K	286	306	0	KIAA1279
22987	67.51	5038	881.439	882.107	3	22980	432067	m13387_APEX2_v1_01_TrypLysC_2MC_2Mods_TMT_IAA_20ppm_0.9Da	881.438	1.05	3.527	0.345	20/76	sp|Q8NE71|ABCF1_HUMAN	3	K.QQPPEPEWIGDGESTSPSDK.V	7	26	0	ABCF1
23013	67.57	5051	691.71	692.045	3	23006	432067	m13387_APEX2_v1_01_TrypLysC_2MC_2Mods_TMT_IAA_20ppm_0.9Da	691.71	0.01	3.648	0.371	23/56	sp|Q9UHD9|UBQL2_HUMAN	2	R.QLIM*ANPQM*QQLIQR.N	203	217	0	UBQLN2
23024	67.6	5057	881.438	882.106	3	23011	432067	m13387_APEX2_v1_01_TrypLysC_2MC_2Mods_TMT_IAA_20ppm_0.9Da	881.438	0.57	3.132	0.274	21/76	sp|Q8NE71|ABCF1_HUMAN	3	K.QQPPEPEWIGDGESTSPSDK.V	7	26	0	ABCF1
23054	67.67	5069	785.394	785.393	2	23048	432067	m13387_APEX2_v1_01_TrypLysC_2MC_2Mods_TMT_IAA_20ppm_0.9Da	785.393	1.08	1.734	0.391	12/22	sp|P42566|EPS15_HUMAN	1	K.DM*DGFVSGLEVR.E	238	249	0	EPS15
23099	67.78	5091	625.66	625.995	3	23084	432067	m13387_APEX2_v1_01_TrypLysC_2MC_2Mods_TMT_IAA_20ppm_0.9Da	625.659	0.85	2.557	0.242	21/44	sp|P07900-2|HS90A_HUMAN	6	K.EGLELPEDEEEK.K	669	680	0	HSP90AA1
23114	67.82	5098	704.679	704.679	3	23105	432067	m13387_APEX2_v1_01_TrypLysC_2MC_2Mods_TMT_IAA_20ppm_0.9Da	704.68	-0.15	2.779	0.338	19/48	sp|Q5H9R7-5|PP6R3_HUMAN	11	K.ELM*DEEDVLQECK.A	26	38	0	PPP6R3
23158	67.93	5120	692.39	692.724	3	23141	432067	m13387_APEX2_v1_01_TrypLysC_2MC_2Mods_TMT_IAA_20ppm_0.9Da	692.389	1.68	4.386	0.571	30/52	sp|Q7Z6E9|RBBP6_HUMAN	4	K.KPLGPPPPSYTCFR.C	150	163	1	RBBP6
23180	67.99	5131	1024.01	1024.52	2	23170	432067	m13387_APEX2_v1_01_TrypLysC_2MC_2Mods_TMT_IAA_20ppm_0.9Da	1024.01	-0.68	3.159	0.508	17/30	sp|Q9Y5T5|UBP16_HUMAN	3	K.TVPIDDSSETLEPVCR.H	10	25	0	USP16
23198	68.03	5138	761.423	761.422	2	23190	432067	m13387_APEX2_v1_01_TrypLysC_2MC_2Mods_TMT_IAA_20ppm_0.9Da	761.423	0.65	1.93	0.153	11/16	sp|P46020|KPB1_HUMAN	4	R.FGTM*TYLSK.A	1197	1205	0	PHKA1
23220	68.1	5150	937.986	937.987	2	23204	432067	m13387_APEX2_v1_01_TrypLysC_2MC_2Mods_TMT_IAA_20ppm_0.9Da	937.985	1.05	3.026	0.421	17/22	sp|P07900-2|HS90A_HUMAN	6	K.EGLELPEDEEEK.K	669	680	0	HSP90AA1
23227	68.12	5153	785.394	785.895	2	23205	432067	m13387_APEX2_v1_01_TrypLysC_2MC_2Mods_TMT_IAA_20ppm_0.9Da	785.393	2.16	2.173	0.359	13/22	sp|P42566|EPS15_HUMAN	1	K.DM*DGFVSGLEVR.E	238	249	0	EPS15
23248	68.16	5163	598.986	599.32	3	23233	432067	m13387_APEX2_v1_01_TrypLysC_2MC_2Mods_TMT_IAA_20ppm_0.9Da	598.986	0.63	2.937	0.453	20/48	sp|O43670-4|ZN207_HUMAN	5	K.LIHPDEDISLEER.R	379	391	0	ZNF207
23251	68.17	5166	835.767	835.766	3	23233	432067	m13387_APEX2_v1_01_TrypLysC_2MC_2Mods_TMT_IAA_20ppm_0.9Da	835.766	1.23	4.405	0.474	28/76	sp|Q03001|DYST_HUMAN	7	K.AGNDLIESSAGEEASNLQNK.L	6440	6459	0	DST
23281	68.25	5180	837.439	837.44	3	23276	432067	m13387_APEX2_v1_01_TrypLysC_2MC_2Mods_TMT_IAA_20ppm_0.9Da	837.439	0.36	3.495	0.342	27/72	sp|Q92667|AKAP1_HUMAN	2	K.SSSSQVVGPVQEEEYVAEK.L	248	266	0	AKAP1
23291	68.27	5185	837.439	837.774	3	23286	432067	m13387_APEX2_v1_01_TrypLysC_2MC_2Mods_TMT_IAA_20ppm_0.9Da	837.439	0.38	3.244	0.366	26/72	sp|Q92667|AKAP1_HUMAN	2	K.SSSSQVVGPVQEEEYVAEK.L	248	266	0	AKAP1
23298	68.29	5188	762.91	763.412	2	23286	432067	m13387_APEX2_v1_01_TrypLysC_2MC_2Mods_TMT_IAA_20ppm_0.9Da	762.909	0.82	2.322	0.286	13/20	sp|P17844|DDX5_HUMAN	4	R.TTYLVLDEADR.M	242	252	0	DDX5
23312	68.33	5195	645.859	645.859	2	23302	432067	m13387_APEX2_v1_01_TrypLysC_2MC_2Mods_TMT_IAA_20ppm_0.9Da	645.859	0.98	1.861	0.264	14/16	sp|P50995|ANX11_HUMAN	2	R.SETDLLDIR.S	462	470	0	ANXA11
23313	68.33	5196	716.369	716.703	3	23302	432067	m13387_APEX2_v1_01_TrypLysC_2MC_2Mods_TMT_IAA_20ppm_0.9Da	716.368	1.08	3.249	0.512	25/52	sp|Q96RQ3|MCCA_HUMAN	1	R.HTPLVEFEEEESDK.R	708	721	0	MCCC1
23326	68.35	5203	876.461	876.462	2	23302	432067	m13387_APEX2_v1_01_TrypLysC_2MC_2Mods_TMT_IAA_20ppm_0.9Da	876.46	0.58	2.396	0.312	17/20	sp|Q7KZF4|SND1_HUMAN	0	R.EVEVEVESMDK.A	593	603	0	SND1
23330	68.36	5205	677.68	677.679	3	23311	432067	m13387_APEX2_v1_01_TrypLysC_2MC_2Mods_TMT_IAA_20ppm_0.9Da	677.679	1.3	3.73	0.542	26/48	sp|A5YKK6|CNOT1_HUMAN	2	K.LFQSVAQCCM*GQK.Q	2352	2364	0	CNOT1
23333	68.37	5207	705.024	705.693	3	23311	432067	m13387_APEX2_v1_01_TrypLysC_2MC_2Mods_TMT_IAA_20ppm_0.9Da	705.022	2.53	3.367	0.537	25/56	sp|O75534-3|CSDE1_HUMAN	4	K.EAEDGIIAYDDCGVK.L	468	482	0	CSDE1
23343	68.4	5212	705.024	705.358	3	23328	432067	m13387_APEX2_v1_01_TrypLysC_2MC_2Mods_TMT_IAA_20ppm_0.9Da	705.022	2.65	4.196	0.42	28/56	sp|O75534-3|CSDE1_HUMAN	4	K.EAEDGIIAYDDCGVK.L	468	482	0	CSDE1
23345	68.4	5214	713.057	713.057	3	23328	432067	m13387_APEX2_v1_01_TrypLysC_2MC_2Mods_TMT_IAA_20ppm_0.9Da	713.056	1.65	2.669	0.291	27/52	sp|Q15424-3|SAFB1_HUMAN	3	K.ELPEQLQEHAIEDK.E	173	186	0	SAFB
23353	68.41	5217	713.057	713.391	3	23341	432067	m13387_APEX2_v1_01_TrypLysC_2MC_2Mods_TMT_IAA_20ppm_0.9Da	713.056	1.6	3.378	0.356	27/52	sp|Q15424-3|SAFB1_HUMAN	3	K.ELPEQLQEHAIEDK.E	173	186	0	SAFB
23371	68.46	5225	604.379	604.379	2	23359	432067	m13387_APEX2_v1_01_TrypLysC_2MC_2Mods_TMT_IAA_20ppm_0.9Da	604.378	1.24	1.412	0.209	10/12	sp|P49327|FAS_HUMAN	0	K.LMSAISK.T	1872	1878	0	FASN
23414	68.57	5245	908.107	908.441	3	23392	432067	m13387_APEX2_v1_01_TrypLysC_2MC_2Mods_TMT_IAA_20ppm_0.9Da	908.106	1	6.554	0.681	38/72	sp|O76071|CIAO1_HUMAN	0	K.NQDDFECVTTLEGHENEVK.S	91	109	0	CIAO1
23431	68.6	5255	916.996	917.497	2	23403	432067	m13387_APEX2_v1_01_TrypLysC_2MC_2Mods_TMT_IAA_20ppm_0.9Da	916.994	2.64	4.675	0.415	21/26	sp|Q15019-2|SEPT2_HUMAN	11	R.TVQIEASTVEIEER.G	113	126	0	SEPT2
23432	68.61	5256	908.108	908.444	3	23403	432067	m13387_APEX2_v1_01_TrypLysC_2MC_2Mods_TMT_IAA_20ppm_0.9Da	908.106	2.74	6.048	0.637	36/72	sp|O76071|CIAO1_HUMAN	0	K.NQDDFECVTTLEGHENEVK.S	91	109	0	CIAO1
23452	68.67	5267	736.404	736.404	2	23437	432067	m13387_APEX2_v1_01_TrypLysC_2MC_2Mods_TMT_IAA_20ppm_0.9Da	736.401	3.03	1.824	0.567	14/22	sp|P55072|TERA_HUMAN	0	R.EVDIGIPDATGR.L	366	377	0	VCP
23466	68.7	5274	956.029	956.028	2	23450	432067	m13387_APEX2_v1_01_TrypLysC_2MC_2Mods_TMT_IAA_20ppm_0.9Da	956.027	1.51	3.487	0.585	21/26	sp|Q8N5F7|NKAP_HUMAN	0	K.AEEPSDLIGPEAPK.T	284	297	0	NKAP
23488	68.75	5285	956.029	956.531	2	23472	432067	m13387_APEX2_v1_01_TrypLysC_2MC_2Mods_TMT_IAA_20ppm_0.9Da	956.027	1.84	4.379	0.512	22/26	sp|Q8N5F7|NKAP_HUMAN	0	K.AEEPSDLIGPEAPK.T	284	297	0	NKAP
23493	68.77	5288	766.123	766.458	3	23472	432067	m13387_APEX2_v1_01_TrypLysC_2MC_2Mods_TMT_IAA_20ppm_0.9Da	766.121	2.58	3.029	0.309	24/60	sp|P07737|PROF1_HUMAN	1	R.TKSTGGAPTFNVTVTK.T	90	105	1	PFN1
23497	68.78	5290	923.506	923.507	2	23472	432067	m13387_APEX2_v1_01_TrypLysC_2MC_2Mods_TMT_IAA_20ppm_0.9Da	923.504	2.76	3.254	0.283	16/22	sp|O75116|ROCK2_HUMAN	1	K.EQEFPVEPVGEK.S	1241	1252	0	ROCK2
23500	68.79	5292	950.03	950.03	2	23472	432067	m13387_APEX2_v1_01_TrypLysC_2MC_2Mods_TMT_IAA_20ppm_0.9Da	950.027	2.7	1.95	0.411	17/24	sp|P78559-2|MAP1A_HUMAN	3	K.ELVPEVPEEQGSK.D	594	606	0	MAP1A
23501	68.79	5293	1172.07	1173.08	2	23472	432067	m13387_APEX2_v1_01_TrypLysC_2MC_2Mods_TMT_IAA_20ppm_0.9Da	1172.07	4.53	4.061	0.729	20/38	sp|Q9Y262|EIF3L_HUMAN	3	R.QLEVYTSGGDPESVAGEYGR.H	243	262	0	EIF3L
23505	68.8	5294	600.346	600.346	2	23485	432067	m13387_APEX2_v1_01_TrypLysC_2MC_2Mods_TMT_IAA_20ppm_0.9Da	600.345	1.35	1.936	0.253	13/14	sp|P48147|PPCE_HUMAN	0	K.ELPDVLER.V	163	170	0	PREP
23552	68.91	5318	802.465	802.466	2	23544	432067	m13387_APEX2_v1_01_TrypLysC_2MC_2Mods_TMT_IAA_20ppm_0.9Da	802.464	1.1	2.953	0.462	19/24	sp|Q14204|DYHC1_HUMAN	0	R.LGGSPFGPAGTGK.T	1900	1912	0	DYNC1H1
23557	68.92	5322	458.296	458.296	3	23544	432067	m13387_APEX2_v1_01_TrypLysC_2MC_2Mods_TMT_IAA_20ppm_0.9Da	458.295	0.95	1.783	0.371	17/28	sp|Q07157|ZO1_HUMAN	4	R.LASHIFVK.E	202	209	0	TJP1
23562	68.93	5326	448.292	448.293	3	23544	432067	m13387_APEX2_v1_01_TrypLysC_2MC_2Mods_TMT_IAA_20ppm_0.9Da	448.292	0.57	1.574	0.217	15/28	sp|Q5T5Y3-3|CAMP1_HUMAN	2	K.AAFLHVVK.K	924	931	0	CAMSAP1
23586	68.99	5336	919.485	919.988	2	23551	432067	m13387_APEX2_v1_01_TrypLysC_2MC_2Mods_TMT_IAA_20ppm_0.9Da	919.483	2.63	4.339	0.514	22/24	sp|Q7Z460|CLAP1_HUMAN	10	K.EGAGAVDEEDFIK.A	292	304	0	CLASP1
23599	69.02	5342	781.717	782.051	3	23572	432067	m13387_APEX2_v1_01_TrypLysC_2MC_2Mods_TMT_IAA_20ppm_0.9Da	781.715	2.43	5.911	0.717	39/76	sp|Q9Y262|EIF3L_HUMAN	3	R.QLEVYTSGGDPESVAGEYGR.H	243	262	0	EIF3L
23622	69.09	5353	660.902	660.901	2	23593	432067	m13387_APEX2_v1_01_TrypLysC_2MC_2Mods_TMT_IAA_20ppm_0.9Da	660.902	0.83	2.21	0.277	13/14	sp|P61254|RL26_HUMAN	9	K.IMSSPLSK.E	29	36	0	RPL26
23634	69.11	5360	730.729	731.063	3	23614	432067	m13387_APEX2_v1_01_TrypLysC_2MC_2Mods_TMT_IAA_20ppm_0.9Da	730.727	2.62	4.042	0.381	31/56	sp|Q8WUM4-2|PDC6I_HUMAN	1	R.LLDEEEATDNDLRAK.F	462	476	1	PDCD6IP
23640	69.12	5364	640.336	640.67	3	23614	432067	m13387_APEX2_v1_01_TrypLysC_2MC_2Mods_TMT_IAA_20ppm_0.9Da	640.336	1.01	2.774	0.435	22/60	sp|Q9UPN3|MACF1_HUMAN	10	R.AELVAISSSEDEGNLR.F	572	587	0	MACF1
23648	69.14	5367	730.727	731.061	3	23631	432067	m13387_APEX2_v1_01_TrypLysC_2MC_2Mods_TMT_IAA_20ppm_0.9Da	730.727	1.09	4.543	0.307	31/56	sp|Q8WUM4-2|PDC6I_HUMAN	1	R.LLDEEEATDNDLRAK.F	462	476	1	PDCD6IP
23672	69.2	5380	496.283	496.533	4	23646	432067	m13387_APEX2_v1_01_TrypLysC_2MC_2Mods_TMT_IAA_20ppm_0.9Da	496.282	1.36	1.65	0.365	31/72	sp|Q02790|FKBP4_HUMAN	0	R.LASHLNLAM*CHLK.L	319	331	0	FKBP4
23681	69.22	5384	701.892	701.892	2	23663	432067	m13387_APEX2_v1_01_TrypLysC_2MC_2Mods_TMT_IAA_20ppm_0.9Da	701.891	2.15	2.453	0.343	18/20	sp|Q13813-2|SPTN1_HUMAN	3	K.DVTGAEALLER.H	1370	1380	0	SPTAN1
23701	69.26	5395	730.065	730.064	3	23680	432067	m13387_APEX2_v1_01_TrypLysC_2MC_2Mods_TMT_IAA_20ppm_0.9Da	730.063	2.01	4.107	0.392	28/60	sp|Q9UKA4|AKA11_HUMAN	0	K.ESLPVSGEESQLTPEK.S	969	984	0	AKAP11
23722	69.31	5406	755.054	755.055	3	23708	432067	m13387_APEX2_v1_01_TrypLysC_2MC_2Mods_TMT_IAA_20ppm_0.9Da	755.052	3.38	3.614	0.59	28/76	sp|Q12756-2|KIF1A_HUMAN	3	R.VAVQAISADEEAPDYGSGVR.Q	986	1005	0	KIF1A
23766	69.41	5425	788.948	788.948	2	23760	432067	m13387_APEX2_v1_01_TrypLysC_2MC_2Mods_TMT_IAA_20ppm_0.9Da	788.945	3.18	2.482	0.328	16/18	sp|P54578|UBP14_HUMAN	3	K.LEAIEDDSVK.E	215	224	0	USP14
23806	69.52	5446	563.016	563.016	3	23795	432067	m13387_APEX2_v1_01_TrypLysC_2MC_2Mods_TMT_IAA_20ppm_0.9Da	563.015	2.12	2.448	0.383	21/40	sp|P11498|PYC_HUMAN	2	R.FIGPSPEVVRK.M	138	148	1	PC
23829	69.58	5456	775.12	775.455	3	23820	432067	m13387_APEX2_v1_01_TrypLysC_2MC_2Mods_TMT_IAA_20ppm_0.9Da	775.119	1.82	2.547	0.519	23/56	sp|P62910|RL32_HUMAN	2	K.GQILM*PNIGYGSNKK.T	51	65	1	RPL32
23834	69.6	5458	691.711	692.046	3	23827	432067	m13387_APEX2_v1_01_TrypLysC_2MC_2Mods_TMT_IAA_20ppm_0.9Da	691.71	2.23	4.898	0.433	27/56	sp|Q9UHD9|UBQL2_HUMAN	2	R.QLIM*ANPQM*QQLIQR.N	203	217	0	UBQLN2
23837	69.6	5460	587.714	588.048	3	23827	432067	m13387_APEX2_v1_01_TrypLysC_2MC_2Mods_TMT_IAA_20ppm_0.9Da	587.713	2.33	2.57	0.393	20/32	sp|Q9NTJ5|SAC1_HUMAN	3	K.YKPLPQISK.V	272	280	1	SACM1L
23857	69.66	5470	752.398	752.397	2	23842	432067	m13387_APEX2_v1_01_TrypLysC_2MC_2Mods_TMT_IAA_20ppm_0.9Da	752.396	2.24	2.406	0.357	16/20	sp|P11274|BCR_HUMAN	2	R.SVGDIEQELER.C	27	37	0	BCR
23871	69.68	5478	569	569	3	23864	432067	m13387_APEX2_v1_01_TrypLysC_2MC_2Mods_TMT_IAA_20ppm_0.9Da	568.999	1.82	3.198	0.552	23/40	sp|P11498|PYC_HUMAN	0	K.IAPYVAHNFSK.L	590	600	0	PC
23914	69.79	5497	578.315	578.315	3	23902	432067	m13387_APEX2_v1_01_TrypLysC_2MC_2Mods_TMT_IAA_20ppm_0.9Da	578.314	1.94	2.482	0.273	25/52	sp|Q9UPY3|DICER_HUMAN	1	K.SNAETATDLVVLDR.Y	232	245	0	DICER1
23929	69.82	5505	762.807	762.808	3	23920	432067	m13387_APEX2_v1_01_TrypLysC_2MC_2Mods_TMT_IAA_20ppm_0.9Da	762.805	2.23	3.567	0.521	29/60	sp|Q7Z6E9|RBBP6_HUMAN	2	K.STQPISSVGKPASVIK.N	1335	1350	1	RBBP6
23936	69.84	5508	725.876	725.876	2	23932	432067	m13387_APEX2_v1_01_TrypLysC_2MC_2Mods_TMT_IAA_20ppm_0.9Da	725.874	2.18	3.007	0.531	15/20	sp|Q04637-9|IF4G1_HUMAN	14	K.DITEEIMSGAR.T	198	208	0	EIF4G1
23940	69.85	5510	854.12	854.121	3	23935	432067	m13387_APEX2_v1_01_TrypLysC_2MC_2Mods_TMT_IAA_20ppm_0.9Da	854.119	1.97	4.064	0.533	29/76	sp|P20700|LMNB1_HUMAN	1	R.SLETENSALQLQVTEREEVR.G	52	71	1	LMNB1
23947	69.87	5514	773.049	773.048	3	23935	432067	m13387_APEX2_v1_01_TrypLysC_2MC_2Mods_TMT_IAA_20ppm_0.9Da	773.048	1.56	3.609	0.452	27/80	sp|P08779|K1C16_HUMAN_contaminant	2	R.GQTGGDVNVEMDAAPGVDLSR.I	264	284	0	KRT16
23960	69.91	5521	1159.07	1159.57	2	23938	432067	m13387_APEX2_v1_01_TrypLysC_2MC_2Mods_TMT_IAA_20ppm_0.9Da	1159.07	3.29	3.979	0.729	21/40	sp|P08779|K1C16_HUMAN_contaminant	2	R.GQTGGDVNVEMDAAPGVDLSR.I	264	284	0	KRT16
23961	69.91	5522	854.12	854.119	3	23938	432067	m13387_APEX2_v1_01_TrypLysC_2MC_2Mods_TMT_IAA_20ppm_0.9Da	854.119	1.57	4.046	0.545	29/76	sp|P20700|LMNB1_HUMAN	1	R.SLETENSALQLQVTEREEVR.G	52	71	1	LMNB1
23977	69.95	5529	591.314	591.315	3	23964	432067	m13387_APEX2_v1_01_TrypLysC_2MC_2Mods_TMT_IAA_20ppm_0.9Da	591.314	0.62	1.93	0.027	18/40	sp|O00571|DDX3X_HUMAN	3	R.HTM*MFSATFPK.E	377	387	0	DDX3X
24000	70.01	5539	648.691	648.692	3	23995	432067	m13387_APEX2_v1_01_TrypLysC_2MC_2Mods_TMT_IAA_20ppm_0.9Da	648.691	0.9	2.35	0.274	24/48	sp|O75044|SRGP2_HUMAN	5	K.SEIEVISEPPEEK.V	799	811	0	SRGAP2
24032	70.09	5553	587.334	587.334	3	24023	432067	m13387_APEX2_v1_01_TrypLysC_2MC_2Mods_TMT_IAA_20ppm_0.9Da	587.333	1.55	2.352	0.272	21/44	sp|P08779|K1C16_HUMAN_contaminant	11	R.ALEEANADLEVK.I	137	148	0	KRT16
24048	70.12	5560	821.989	821.989	2	24030	432067	m13387_APEX2_v1_01_TrypLysC_2MC_2Mods_TMT_IAA_20ppm_0.9Da	821.988	1.3	2.059	0.422	16/20	sp|P78559-2|MAP1A_HUMAN	3	R.VLFPGNAPQNK.I	265	275	0	MAP1A
24052	70.13	5563	600.41	600.41	2	24030	432067	m13387_APEX2_v1_01_TrypLysC_2MC_2Mods_TMT_IAA_20ppm_0.9Da	600.41	0.28	1.574	0.277	9/12	sp|P51610-4|HCFC1_HUMAN	3	K.IITAVPK.I	814	820	0	HCFC1
24070	70.17	5573	731.048	731.048	3	24056	432067	m13387_APEX2_v1_01_TrypLysC_2MC_2Mods_TMT_IAA_20ppm_0.9Da	731.048	0.42	3.254	0.324	25/56	sp|Q15678|PTN14_HUMAN	0	K.EETALFHTDDIENAK.Y	275	289	0	PTPN14
24075	70.18	5575	956.995	956.996	2	24069	432067	m13387_APEX2_v1_01_TrypLysC_2MC_2Mods_TMT_IAA_20ppm_0.9Da	956.994	1.1	3.169	0.418	19/26	sp|Q9NP64|NO40_HUMAN	3	K.DLDPNNVIIEQEER.R	97	110	0	ZCCHC17
24115	70.29	5595	744.421	744.42	2	24107	432067	m13387_APEX2_v1_01_TrypLysC_2MC_2Mods_TMT_IAA_20ppm_0.9Da	744.42	1.01	1.474	0.097	10/14	sp|Q9Y263|PLAP_HUMAN	3	K.TM*NIYFPK.K	530	537	0	PLAA
24131	70.34	5604	875.945	876.447	2	24114	432067	m13387_APEX2_v1_01_TrypLysC_2MC_2Mods_TMT_IAA_20ppm_0.9Da	875.944	1.5	3.069	0.331	18/24	sp|Q8IXW5|RPAP2_HUMAN	1	R.ESQNSLDESLPFR.G	425	437	0	RPAP2
24149	70.38	5613	1098.49	1098.83	3	24125	432067	m13387_APEX2_v1_01_TrypLysC_2MC_2Mods_TMT_IAA_20ppm_0.9Da	1098.49	1.62	5.42	0.775	34/108	sp|Q9H000|MKRN2_HUMAN	2	R.SGLDDVEASSSYSNEQQLCPYAAAGECR.F	153	180	0	MKRN2
24160	70.42	5619	562.382	562.382	3	24153	432067	m13387_APEX2_v1_01_TrypLysC_2MC_2Mods_TMT_IAA_20ppm_0.9Da	562.381	0.66	3.627	0.279	23/32	sp|P42566|EPS15_HUMAN	1	K.VKPVLLNSK.L	151	159	1	EPS15
24175	70.46	5627	1098.49	1098.83	3	24153	432067	m13387_APEX2_v1_01_TrypLysC_2MC_2Mods_TMT_IAA_20ppm_0.9Da	1098.49	1.32	5.378	0.741	36/108	sp|Q9H000|MKRN2_HUMAN	2	R.SGLDDVEASSSYSNEQQLCPYAAAGECR.F	153	180	0	MKRN2
24213	70.55	5646	776.731	777.399	3	24192	432067	m13387_APEX2_v1_01_TrypLysC_2MC_2Mods_TMT_IAA_20ppm_0.9Da	776.73	0.83	3.164	0.453	22/60	sp|P53365|ARFP2_HUMAN	2	K.SPELQEEFGYNAETQK.L	175	190	0	ARFIP2
24220	70.57	5649	1019	1019	2	24192	432067	m13387_APEX2_v1_01_TrypLysC_2MC_2Mods_TMT_IAA_20ppm_0.9Da	1019	1.31	3.857	0.584	22/24	sp|Q9UJU6-3|DBNL_HUMAN	6	R.AEEDVEPECIMEK.V	119	131	0	DBNL
24221	70.57	5650	1175.59	1175.93	3	24192	432067	m13387_APEX2_v1_01_TrypLysC_2MC_2Mods_TMT_IAA_20ppm_0.9Da	1175.59	0.78	6.342	0.655	42/112	sp|P49792|RBP2_HUMAN	0	R.ERTDVIQGDDVADATSEVEVSSTSETTPK.A	2478	2506	1	RANBP2
24225	70.58	5651	725.891	725.891	2	24207	432067	m13387_APEX2_v1_01_TrypLysC_2MC_2Mods_TMT_IAA_20ppm_0.9Da	725.891	1.23	2.1	0	16/18	sp|Q95604|1C17_HUMAN	1	K.DYIALNEDLR.S	146	155	0	HLA-C
24234	70.6	5655	902.487	902.488	2	24224	432067	m13387_APEX2_v1_01_TrypLysC_2MC_2Mods_TMT_IAA_20ppm_0.9Da	902.486	1.35	2.817	0.276	16/24	sp|P18031|PTN1_HUMAN	1	R.QLELENLTTQETR.E	157	169	0	PTPN1
24235	70.61	5656	617.721	617.721	3	24224	432067	m13387_APEX2_v1_01_TrypLysC_2MC_2Mods_TMT_IAA_20ppm_0.9Da	617.72	1.22	2.855	0.421	23/48	sp|P31689|DNJA1_HUMAN	2	R.TIVITSHPGQIVK.H	284	296	0	DNAJA1
24245	70.63	5661	1175.59	1175.92	3	24224	432067	m13387_APEX2_v1_01_TrypLysC_2MC_2Mods_TMT_IAA_20ppm_0.9Da	1175.59	0.65	5.52	0.699	37/112	sp|P49792|RBP2_HUMAN	0	R.ERTDVIQGDDVADATSEVEVSSTSETTPK.A	2478	2506	1	RANBP2
24249	70.64	5663	776.732	776.734	3	24224	432067	m13387_APEX2_v1_01_TrypLysC_2MC_2Mods_TMT_IAA_20ppm_0.9Da	776.73	2.84	3.482	0.533	25/60	sp|P53365|ARFP2_HUMAN	2	K.SPELQEEFGYNAETQK.L	175	190	0	ARFIP2
24268	70.7	5673	968.013	968.513	2	24233	432067	m13387_APEX2_v1_01_TrypLysC_2MC_2Mods_TMT_IAA_20ppm_0.9Da	968.011	2.15	3.169	0.446	22/24	sp|P27816|MAP4_HUMAN	2	K.CSLPAEEDSVLEK.L	635	647	0	MAP4
24308	70.78	5694	902.509	903.009	2	24286	432067	m13387_APEX2_v1_01_TrypLysC_2MC_2Mods_TMT_IAA_20ppm_0.9Da	902.509	0.42	4.633	0.491	21/22	sp|Q04695|K1C17_HUMAN_contaminant	2	R.ALEEANTELEVK.I	104	115	0	KRT17
24324	70.82	5704	628.37	628.37	3	24307	432067	m13387_APEX2_v1_01_TrypLysC_2MC_2Mods_TMT_IAA_20ppm_0.9Da	628.369	0.85	3.108	0.366	28/52	sp|Q13085-4|ACACA_HUMAN	3	K.RPGAALDPGCVLAK.M	841	854	1	ACACA
24344	70.87	5713	896.464	896.464	2	24322	432067	m13387_APEX2_v1_01_TrypLysC_2MC_2Mods_TMT_IAA_20ppm_0.9Da	896.462	1.55	3.01	0.467	20/26	sp|P27816|MAP4_HUMAN	5	R.EAQTLDSQIQETSI.-	1139	1152	0	MAP4
24348	70.88	5716	829.452	829.954	2	24322	432067	m13387_APEX2_v1_01_TrypLysC_2MC_2Mods_TMT_IAA_20ppm_0.9Da	829.452	0.85	2.296	0.148	14/22	sp|Q14008-3|CKAP5_HUMAN	2	R.IEDLEEGQQVIR.S	1655	1666	0	CKAP5
24359	70.91	5721	746.729	747.065	3	24322	432067	m13387_APEX2_v1_01_TrypLysC_2MC_2Mods_TMT_IAA_20ppm_0.9Da	746.728	1.92	2.798	0.256	24/56	sp|Q9BRP8|WIBG_HUMAN	1	K.EGYVPQEEVPVYENK.Y	34	48	0	WIBG
24379	70.95	5730	951.488	951.488	2	24343	432067	m13387_APEX2_v1_01_TrypLysC_2MC_2Mods_TMT_IAA_20ppm_0.9Da	951.486	1.58	3.423	0.39	20/28	sp|Q9BTE6-3|AASD1_HUMAN	4	R.ELSLDDPEVEQVSGR.G	346	360	0	AARSD1
24387	70.97	5735	775.206	775.458	4	24364	432067	m13387_APEX2_v1_01_TrypLysC_2MC_2Mods_TMT_IAA_20ppm_0.9Da	775.205	1.68	5.547	0.584	50/126	sp|O95793|STAU1_HUMAN	2	K.TKPIVKPQTSPEYGQGINPISR.L	269	290	2	STAU1
24391	70.98	5737	943.484	943.986	2	24364	432067	m13387_APEX2_v1_01_TrypLysC_2MC_2Mods_TMT_IAA_20ppm_0.9Da	943.483	1.69	3.244	0.607	22/22	sp|P55884-2|EIF3B_HUMAN	2	K.ITNDFYPEEDGK.T	217	228	0	EIF3B
24395	70.99	5739	1005.03	1005.53	2	24364	432067	m13387_APEX2_v1_01_TrypLysC_2MC_2Mods_TMT_IAA_20ppm_0.9Da	1005.03	1.3	3.224	0.47	18/24	sp|O43852-3|CALU_HUMAN	7	K.DIVVQETM*EDIDK.N	198	210	0	CALU
24399	71	5740	614.343	614.343	2	24381	432067	m13387_APEX2_v1_01_TrypLysC_2MC_2Mods_TMT_IAA_20ppm_0.9Da	614.343	0.85	1.612	0.498	13/18	sp|O60506-3|HNRPQ_HUMAN	3	K.GVEAGPDLLQ.-	553	562	0	SYNCRIP
24413	71.03	5749	468.643	468.643	3	24381	432067	m13387_APEX2_v1_01_TrypLysC_2MC_2Mods_TMT_IAA_20ppm_0.9Da	468.643	-0.18	1.947	0.241	17/32	sp|P09960|LKHA4_HUMAN	1	R.APLPLGHIK.R	511	519	0	LTA4H
24420	71.05	5752	636.908	636.908	2	24398	432067	m13387_APEX2_v1_01_TrypLysC_2MC_2Mods_TMT_IAA_20ppm_0.9Da	636.908	0.64	1.645	0.318	13/14	sp|Q15942|ZYX_HUMAN	2	K.FGPVVAPK.P	26	33	0	ZYX
24421	71.05	5753	458.295	458.295	3	24398	432067	m13387_APEX2_v1_01_TrypLysC_2MC_2Mods_TMT_IAA_20ppm_0.9Da	458.295	0.02	2.131	0.232	14/28	sp|Q07157|ZO1_HUMAN	4	R.LASHIFVK.E	202	209	0	TJP1
24449	71.12	5768	793.489	793.991	2	24419	432067	m13387_APEX2_v1_01_TrypLysC_2MC_2Mods_TMT_IAA_20ppm_0.9Da	793.488	1.25	1.68	0.095	14/20	sp|P30626|SORCN_HUMAN	3	R.LSPQAVNSIAK.R	136	146	0	SRI
24471	71.19	5781	968.972	969.471	2	24440	432067	m13387_APEX2_v1_01_TrypLysC_2MC_2Mods_TMT_IAA_20ppm_0.9Da	968.971	1.04	2.093	0.454	13/36	sp|P13645|K1C10_HUMAN_contaminant	1	K.GSLGGGFSSGGFSGGSFSR.G	41	59	0	KRT10
24478	71.2	5785	810.45	810.449	2	24459	432067	m13387_APEX2_v1_01_TrypLysC_2MC_2Mods_TMT_IAA_20ppm_0.9Da	810.448	2.06	3.111	0.429	19/20	sp|P81605|DCD_HUMAN_contaminant	2	K.DAVEDLESVGK.G	67	77	0	DCD
24492	71.23	5791	722.897	722.897	2	24474	432067	m13387_APEX2_v1_01_TrypLysC_2MC_2Mods_TMT_IAA_20ppm_0.9Da	722.896	1.52	3.003	0.455	14/18	sp|P46939-2|UTRO_HUMAN	2	R.IIADLEEEQR.N	3271	3280	0	UTRN
24499	71.24	5796	830.43	830.431	2	24474	432067	m13387_APEX2_v1_01_TrypLysC_2MC_2Mods_TMT_IAA_20ppm_0.9Da	830.431	-0.48	2.268	0.349	13/20	sp|P42166|LAP2A_HUMAN	0	K.VIEEEWQQVDR.Q	501	511	0	TMPO
24515	71.28	5805	872.187	872.437	4	24491	432067	m13387_APEX2_v1_01_TrypLysC_2MC_2Mods_TMT_IAA_20ppm_0.9Da	872.186	1.19	5.128	0.565	54/156	sp|O75832|PSD10_HUMAN	2	K.ASTNIQDTEGNTPLHLACDEERVEEAK.L	163	189	1	PSMD10
24523	71.29	5808	966.516	966.515	2	24491	432067	m13387_APEX2_v1_01_TrypLysC_2MC_2Mods_TMT_IAA_20ppm_0.9Da	966.515	1.02	3.603	0.48	25/30	sp|P46013|KI67_HUMAN	0	K.ESADGLQGETQLLVSR.K	275	290	0	MKI67
24537	71.33	5815	753.136	753.136	3	24508	432067	m13387_APEX2_v1_01_TrypLysC_2MC_2Mods_TMT_IAA_20ppm_0.9Da	753.133	3.23	3.702	0.467	26/64	sp|Q13428-4|TCOF_HUMAN	10	K.GTISAPGKVVTAAAQAK.Q	804	820	1	TCOF1
24545	71.35	5820	787.438	787.438	2	24508	432067	m13387_APEX2_v1_01_TrypLysC_2MC_2Mods_TMT_IAA_20ppm_0.9Da	787.437	1.95	2.166	0.3	13/20	sp|Q13177|PAK2_HUMAN	0	R.MSSTIFSTGGK.D	18	28	0	PAK2
24551	71.36	5822	599.38	599.38	2	24529	432067	m13387_APEX2_v1_01_TrypLysC_2MC_2Mods_TMT_IAA_20ppm_0.9Da	599.379	0.72	1.84	0.296	14/16	sp|P04040|CATA_HUMAN	0	K.LNVITVGPR.G	39	47	0	CAT
24565	71.39	5829	576.378	576.379	3	24550	432067	m13387_APEX2_v1_01_TrypLysC_2MC_2Mods_TMT_IAA_20ppm_0.9Da	576.378	0.55	2.588	0.333	21/36	sp|Q15942|ZYX_HUMAN	2	K.FGPVVAPKPK.V	26	35	1	ZYX
24570	71.39	5833	587.981	587.981	3	24550	432067	m13387_APEX2_v1_01_TrypLysC_2MC_2Mods_TMT_IAA_20ppm_0.9Da	587.98	2.17	2.581	0.404	20/40	sp|P08107|HSP71_HUMAN	3	K.NALESYAFNM*K.S	540	550	0	HSPA1A
24573	71.4	5835	793.412	793.747	3	24550	432067	m13387_APEX2_v1_01_TrypLysC_2MC_2Mods_TMT_IAA_20ppm_0.9Da	793.411	0.95	4.83	0.615	33/76	sp|P53992|SC24C_HUMAN	2	R.LPPEEASPYVVDHGESGPLR.C	405	424	0	SEC24C
24606	71.47	5848	512.614	512.614	3	24598	432067	m13387_APEX2_v1_01_TrypLysC_2MC_2Mods_TMT_IAA_20ppm_0.9Da	512.614	0.84	2.231	0.466	17/36	sp|Q5T4S7-2|UBR4_HUMAN	3	K.ELLEYDLQQR.E	3827	3836	0	UBR4
24608	71.48	5849	793.411	793.411	3	24598	432067	m13387_APEX2_v1_01_TrypLysC_2MC_2Mods_TMT_IAA_20ppm_0.9Da	793.411	0.33	4.209	0.562	37/76	sp|P53992|SC24C_HUMAN	2	R.LPPEEASPYVVDHGESGPLR.C	405	424	0	SEC24C
24609	71.48	5850	649.035	649.035	3	24598	432067	m13387_APEX2_v1_01_TrypLysC_2MC_2Mods_TMT_IAA_20ppm_0.9Da	649.035	0.39	2.879	0.431	21/48	sp|P49321-3|NASP_HUMAN	3	K.EVSEEQPVVTLEK.Q	278	290	0	NASP
24622	71.52	5856	770.437	770.938	2	24603	432067	m13387_APEX2_v1_01_TrypLysC_2MC_2Mods_TMT_IAA_20ppm_0.9Da	770.437	0.2	1.612	0.056	12/16	sp|O75116|ROCK2_HUMAN	1	K.IYESIEEAK.S	721	729	0	ROCK2
24626	71.53	5858	882.97	882.97	2	24603	432067	m13387_APEX2_v1_01_TrypLysC_2MC_2Mods_TMT_IAA_20ppm_0.9Da	882.97	0.23	3.743	0.523	21/26	sp|P07814|SYEP_HUMAN	0	K.SLYDEVAAQGEVVR.K	825	838	0	EPRS
24634	71.54	5863	722.896	722.896	2	24616	432067	m13387_APEX2_v1_01_TrypLysC_2MC_2Mods_TMT_IAA_20ppm_0.9Da	722.896	0.21	2.955	0.392	16/18	sp|P46939-2|UTRO_HUMAN	2	R.IIADLEEEQR.N	3271	3280	0	UTRN
24646	71.57	5868	668.424	668.423	2	24638	432067	m13387_APEX2_v1_01_TrypLysC_2MC_2Mods_TMT_IAA_20ppm_0.9Da	668.424	-0.22	1.968	0.439	13/14	sp|Q9UBQ0-2|VPS29_HUMAN	2	K.VVTVGQFK.I	78	85	0	VPS29
24664	71.61	5878	691.71	691.71	3	24654	432067	m13387_APEX2_v1_01_TrypLysC_2MC_2Mods_TMT_IAA_20ppm_0.9Da	691.71	0.06	3.204	0.527	30/56	sp|Q9UHD9|UBQL2_HUMAN	2	R.QLIM*ANPQM*QQLIQR.N	203	217	0	UBQLN2
24677	71.64	5885	511.951	512.285	3	24663	432067	m13387_APEX2_v1_01_TrypLysC_2MC_2Mods_TMT_IAA_20ppm_0.9Da	511.952	-0.69	1.91	0.271	18/28	sp|O14639|ABLM1_HUMAN	5	K.QWHLGCFK.C	245	252	0	ABLIM1
24687	71.67	5889	594.638	594.637	3	24684	432067	m13387_APEX2_v1_01_TrypLysC_2MC_2Mods_TMT_IAA_20ppm_0.9Da	594.638	-0.62	3.237	0.545	23/48	sp|P47974|TISD_HUMAN	3	R.TFHTIGFCPYGPR.C	199	211	0	ZFP36L2
24696	71.69	5893	694.923	694.924	2	24692	432067	m13387_APEX2_v1_01_TrypLysC_2MC_2Mods_TMT_IAA_20ppm_0.9Da	694.924	-0.41	2.263	0.332	14/14	sp|Q6PKG0|LARP1_HUMAN	4	K.VVEIVDEK.V	466	473	0	LARP1
24697	71.7	5894	606.732	607.067	3	24692	432067	m13387_APEX2_v1_01_TrypLysC_2MC_2Mods_TMT_IAA_20ppm_0.9Da	606.732	-0.15	2.425	0.315	22/40	sp|Q14258|TRI25_HUMAN	0	K.KPPPVPALPSK.L	392	402	1	TRIM25
24701	71.7	5897	610.346	610.345	3	24692	432067	m13387_APEX2_v1_01_TrypLysC_2MC_2Mods_TMT_IAA_20ppm_0.9Da	610.346	-0.08	2.276	0.372	26/52	sp|Q07866-9|KLC1_HUMAN	20	R.TLHNLVIQYASQGR.Y	215	228	0	KLC1
24767	71.86	5925	781.905	782.407	2	24756	432067	m13387_APEX2_v1_01_TrypLysC_2MC_2Mods_TMT_IAA_20ppm_0.9Da	781.906	-0.85	2.379	0.221	13/20	sp|O95359|TACC2_HUMAN	21	K.TIAQMIEDEQR.E	2792	2802	0	TACC2
24771	71.87	5926	795.381	795.38	3	24765	432067	m13387_APEX2_v1_01_TrypLysC_2MC_2Mods_TMT_IAA_20ppm_0.9Da	795.381	-0.15	3.585	0.611	29/76	sp|Q14247-2|SRC8_HUMAN	5	R.GPVSGTEPEPVYSMEAADYR.E	398	417	0	CTTN
24780	71.89	5930	737.943	737.942	2	24770	432067	m13387_APEX2_v1_01_TrypLysC_2MC_2Mods_TMT_IAA_20ppm_0.9Da	737.943	-0.04	2.292	0.198	16/18	sp|Q9Y3F4|STRAP_HUMAN	1	K.GAVWGATLNK.D	60	69	0	STRAP
24781	71.89	5931	795.381	795.714	3	24770	432067	m13387_APEX2_v1_01_TrypLysC_2MC_2Mods_TMT_IAA_20ppm_0.9Da	795.381	-0.04	4.823	0.598	31/76	sp|Q14247-2|SRC8_HUMAN	5	R.GPVSGTEPEPVYSMEAADYR.E	398	417	0	CTTN
24797	71.94	5937	742.369	742.369	2	24789	432067	m13387_APEX2_v1_01_TrypLysC_2MC_2Mods_TMT_IAA_20ppm_0.9Da	742.369	0.26	1.81	0.179	14/18	sp|P08670|VIME_HUMAN	1	R.LGDLYEEEMR.E	146	155	0	VIM
24845	72.05	5960	468.642	468.977	3	24834	432067	m13387_APEX2_v1_01_TrypLysC_2MC_2Mods_TMT_IAA_20ppm_0.9Da	468.643	-0.72	2.066	0.289	17/32	sp|P09960|LKHA4_HUMAN	1	R.APLPLGHIK.R	511	519	0	LTA4H
24881	72.15	5976	710.086	710.086	3	24878	432067	m13387_APEX2_v1_01_TrypLysC_2MC_2Mods_TMT_IAA_20ppm_0.9Da	710.086	0.02	2.261	0.365	21/48	sp|Q92995|UBP13_HUMAN	1	K.LKPM*YGPGYTGLK.N	327	339	1	USP13
24891	72.18	5979	719.937	719.937	2	24887	432067	m13387_APEX2_v1_01_TrypLysC_2MC_2Mods_TMT_IAA_20ppm_0.9Da	719.937	0.19	1.652	0.323	17/18	sp|P27708|PYR1_HUMAN	1	R.FLSSAAAVSK.E	1110	1119	0	CAD
24895	72.19	5982	770.069	770.738	3	24887	432067	m13387_APEX2_v1_01_TrypLysC_2MC_2Mods_TMT_IAA_20ppm_0.9Da	770.069	-0.41	2.325	0.376	26/72	sp|Q13263|TIF1B_HUMAN	2	K.EEDGSLSLDGADSTGVVAK.L	677	695	0	TRIM28
24928	72.27	5997	867.459	867.459	2	24921	432067	m13387_APEX2_v1_01_TrypLysC_2MC_2Mods_TMT_IAA_20ppm_0.9Da	867.46	-0.65	3.324	0.475	21/26	sp|Q8WU90|ZC3HF_HUMAN	1	R.DVDETGITVASLER.F	341	354	0	ZC3H15
24948	72.31	6006	679.445	679.444	2	24940	432067	m13387_APEX2_v1_01_TrypLysC_2MC_2Mods_TMT_IAA_20ppm_0.9Da	679.445	-0.12	1.679	0.273	12/16	sp|P06733|ENOA_HUMAN	1	K.TIAPALVSK.K	72	80	0	ENO1
24957	72.33	6010	727.926	727.926	2	24947	432067	m13387_APEX2_v1_01_TrypLysC_2MC_2Mods_TMT_IAA_20ppm_0.9Da	727.926	0.19	2.745	0.382	13/16	sp|P37802|TAGL2_HUMAN	0	K.IQASTMAFK.Q	80	88	0	TAGLN2
24966	72.34	6014	645.403	645.402	2	24956	432067	m13387_APEX2_v1_01_TrypLysC_2MC_2Mods_TMT_IAA_20ppm_0.9Da	645.403	-0.14	2.092	0.229	12/12	sp|P46778|RL21_HUMAN	0	K.GTWVQLK.R	123	129	0	RPL21
24974	72.36	6018	710.678	711.011	3	24965	432067	m13387_APEX2_v1_01_TrypLysC_2MC_2Mods_TMT_IAA_20ppm_0.9Da	710.678	-0.24	3.68	0.474	29/68	sp|Q9Y3F4|STRAP_HUMAN	3	R.FSPDGELYASGSEDGTLR.L	273	290	0	STRAP
24981	72.38	6022	832.939	832.939	2	24965	432067	m13387_APEX2_v1_01_TrypLysC_2MC_2Mods_TMT_IAA_20ppm_0.9Da	832.938	0.46	2.471	0.304	14/22	sp|P04843|RPN1_HUMAN	1	K.NIEIDSPYEISR.A	380	391	0	RPN1
25001	72.43	6032	688.381	688.382	3	24998	432067	m13387_APEX2_v1_01_TrypLysC_2MC_2Mods_TMT_IAA_20ppm_0.9Da	688.381	0.47	2.478	0.233	23/56	sp|Q8IYB3|SRRM1_HUMAN	5	K.EPSVQEATSTSDILK.V	232	246	0	SRRM1
25013	72.45	6037	688.381	689.05	3	25008	432067	m13387_APEX2_v1_01_TrypLysC_2MC_2Mods_TMT_IAA_20ppm_0.9Da	688.381	0.42	2.498	0.252	25/56	sp|Q8IYB3|SRRM1_HUMAN	5	K.EPSVQEATSTSDILK.V	232	246	0	SRRM1
25014	72.46	6038	968.97	969.472	2	25008	432067	m13387_APEX2_v1_01_TrypLysC_2MC_2Mods_TMT_IAA_20ppm_0.9Da	968.971	-1	4.54	0.667	27/36	sp|P13645|K1C10_HUMAN_contaminant	1	K.GSLGGGFSSGGFSGGSFSR.G	41	59	0	KRT10
25022	72.47	6041	770.069	770.405	3	25011	432067	m13387_APEX2_v1_01_TrypLysC_2MC_2Mods_TMT_IAA_20ppm_0.9Da	770.069	0.42	3.163	0.543	32/72	sp|Q13263|TIF1B_HUMAN	2	K.EEDGSLSLDGADSTGVVAK.L	677	695	0	TRIM28
25034	72.5	6045	760.425	760.425	2	25030	432067	m13387_APEX2_v1_01_TrypLysC_2MC_2Mods_TMT_IAA_20ppm_0.9Da	760.424	1.76	2.746	0.201	13/14	sp|Q14008-3|CKAP5_HUMAN	2	K.ELEEEWVK.L	213	220	0	CKAP5
25043	72.52	6050	575.373	575.875	2	25033	432067	m13387_APEX2_v1_01_TrypLysC_2MC_2Mods_TMT_IAA_20ppm_0.9Da	575.373	-0.24	1.752	0.266	11/12	sp|Q96QD8|S38A2_HUMAN	1	K.AFGLVGK.L	141	147	0	SLC38A2
25044	72.52	6051	507.977	507.976	3	25033	432067	m13387_APEX2_v1_01_TrypLysC_2MC_2Mods_TMT_IAA_20ppm_0.9Da	507.977	-0.14	2.47	0.325	19/32	sp|Q8WU79|SMAP2_HUMAN	2	R.SLDINAFRK.E	127	135	1	SMAP2
25054	72.54	6056	671.372	671.371	2	25042	432067	m13387_APEX2_v1_01_TrypLysC_2MC_2Mods_TMT_IAA_20ppm_0.9Da	671.372	-0.02	1.332	0.303	12/18	sp|Q9NZW5|MPP6_HUMAN	1	R.FGTTVPFTSR.K	366	375	0	MPP6
25057	72.54	6059	694.909	695.41	2	25042	432067	m13387_APEX2_v1_01_TrypLysC_2MC_2Mods_TMT_IAA_20ppm_0.9Da	694.909	0.55	2.05	0.376	12/20	sp|Q7Z2W4|ZCCHV_HUMAN	3	K.TVFSPTLPAAR.S	375	385	0	ZC3HAV1
25071	72.58	6066	575.373	575.372	2	25053	432067	m13387_APEX2_v1_01_TrypLysC_2MC_2Mods_TMT_IAA_20ppm_0.9Da	575.373	-0.09	1.82	0.262	12/12	sp|Q96QD8|S38A2_HUMAN	1	K.AFGLVGK.L	141	147	0	SLC38A2
25072	72.58	6067	571.326	571.326	3	25053	432067	m13387_APEX2_v1_01_TrypLysC_2MC_2Mods_TMT_IAA_20ppm_0.9Da	571.326	0.2	2.816	0.392	30/44	sp|Q09666|AHNK_HUMAN	1	K.GEGPEVDVNLPK.A	1141	1152	0	AHNAK
25090	72.61	6076	760.425	760.425	2	25070	432067	m13387_APEX2_v1_01_TrypLysC_2MC_2Mods_TMT_IAA_20ppm_0.9Da	760.424	1.24	2.574	0.16	14/14	sp|Q14008-3|CKAP5_HUMAN	2	K.ELEEEWVK.L	213	220	0	CKAP5
25116	72.68	6089	821.1	821.101	3	25107	432067	m13387_APEX2_v1_01_TrypLysC_2MC_2Mods_TMT_IAA_20ppm_0.9Da	821.099	1.01	4.257	0.485	27/72	sp|Q9Y520-7|PRC2C_HUMAN	6	K.LPGQDESTAGTSEQNDILK.V	199	217	0	PRRC2C
25122	72.69	6094	682.423	682.423	2	25107	432067	m13387_APEX2_v1_01_TrypLysC_2MC_2Mods_TMT_IAA_20ppm_0.9Da	682.423	0.15	1.734	0.058	14/16	sp|Q10567|AP1B1_HUMAN	4	K.VIASMTVGK.D	37	45	0	AP1B1
25145	72.74	6104	625.596	625.847	4	25135	432067	m13387_APEX2_v1_01_TrypLysC_2MC_2Mods_TMT_IAA_20ppm_0.9Da	625.596	0.17	2.988	0.387	31/96	sp|P37802|TAGL2_HUMAN	0	K.DVGRPQPGRENFQNWLK.D	41	57	2	TAGLN2
25146	72.74	6105	560.509	560.709	5	25135	432067	m13387_APEX2_v1_01_TrypLysC_2MC_2Mods_TMT_IAA_20ppm_0.9Da	560.509	0.15	2.752	0.374	48/160	sp|Q96EP5|DAZP1_HUMAN	2	K.FKDPNCVGTVLASRPHTLDGR.N	58	78	2	DAZAP1
25162	72.78	6114	643.916	643.915	2	25157	432067	m13387_APEX2_v1_01_TrypLysC_2MC_2Mods_TMT_IAA_20ppm_0.9Da	643.915	0.76	1.616	0.155	12/14	sp|Q93052|LPP_HUMAN	8	K.FAPVVAPK.P	45	52	0	LPP
25197	72.85	6130	510.976	510.977	3	25186	432067	m13387_APEX2_v1_01_TrypLysC_2MC_2Mods_TMT_IAA_20ppm_0.9Da	510.976	0.34	2.673	0.105	20/32	sp|Q15811|ITSN1_HUMAN	14	K.EQEDIVVLK.A	464	472	0	ITSN1
25199	72.85	6132	628.899	629.401	2	25186	432067	m13387_APEX2_v1_01_TrypLysC_2MC_2Mods_TMT_IAA_20ppm_0.9Da	628.898	1.3	1.486	0.44	13/20	sp|P19367-3|HXK1_HUMAN	4	K.GAALITAVGVR.L	904	914	0	HK1
25223	72.91	6144	720.931	720.93	2	25195	432067	m13387_APEX2_v1_01_TrypLysC_2MC_2Mods_TMT_IAA_20ppm_0.9Da	720.93	1.33	2.34	0.41	14/20	sp|Q7L2E3-2|DHX30_HUMAN	3	K.AIFQQPPVGVR.K	743	753	0	DHX30
25226	72.92	6146	787.064	787.732	3	25195	432067	m13387_APEX2_v1_01_TrypLysC_2MC_2Mods_TMT_IAA_20ppm_0.9Da	787.064	0.6	2.725	0.388	27/80	sp|Q04695|K1C17_HUMAN_contaminant	5	R.GQVGGEINVEM*DAAPGVDLSR.I	231	251	0	KRT17
25241	72.96	6152	720.931	720.931	2	25216	432067	m13387_APEX2_v1_01_TrypLysC_2MC_2Mods_TMT_IAA_20ppm_0.9Da	720.93	1.37	2.209	0.365	14/20	sp|Q7L2E3-2|DHX30_HUMAN	3	K.AIFQQPPVGVR.K	743	753	0	DHX30
25243	72.96	6153	787.064	787.397	3	25216	432067	m13387_APEX2_v1_01_TrypLysC_2MC_2Mods_TMT_IAA_20ppm_0.9Da	787.064	0.43	2.743	0.371	25/80	sp|Q04695|K1C17_HUMAN_contaminant	5	R.GQVGGEINVEM*DAAPGVDLSR.I	231	251	0	KRT17
25246	72.97	6155	832.783	832.784	3	25216	432067	m13387_APEX2_v1_01_TrypLysC_2MC_2Mods_TMT_IAA_20ppm_0.9Da	832.782	1.36	3.431	0.47	27/56	sp|Q9NP64|NO40_HUMAN	3	K.YSLIPDEEEEKEEAK.S	155	169	1	ZCCHC17
25259	73	6162	725.068	725.067	3	25237	432067	m13387_APEX2_v1_01_TrypLysC_2MC_2Mods_TMT_IAA_20ppm_0.9Da	725.067	0.97	4.272	0.477	26/56	sp|P51572-2|BAP31_HUMAN	4	K.LDVGNAEVKLEEENR.S	235	249	1	BCAP31
25262	73.01	6165	787.063	787.396	3	25237	432067	m13387_APEX2_v1_01_TrypLysC_2MC_2Mods_TMT_IAA_20ppm_0.9Da	787.064	-0.64	2.984	0.34	26/80	sp|Q04695|K1C17_HUMAN_contaminant	5	R.GQVGGEINVEM*DAAPGVDLSR.I	231	251	0	KRT17
25272	73.03	6168	635.419	635.419	2	25252	432067	m13387_APEX2_v1_01_TrypLysC_2MC_2Mods_TMT_IAA_20ppm_0.9Da	635.418	0.77	2.235	0.182	14/14	sp|P62906|RL10A_HUMAN	0	R.ILGPGLNK.A	123	130	0	RPL10A
25285	73.06	6176	923.99	923.991	2	25252	432067	m13387_APEX2_v1_01_TrypLysC_2MC_2Mods_TMT_IAA_20ppm_0.9Da	923.989	1.47	3.469	0.558	22/26	sp|Q8WXH0-2|SYNE2_HUMAN	3	K.EQSLNVSQDLDTIR.S	4972	4985	0	SYNE2
25297	73.1	6182	700.698	700.698	3	25271	432067	m13387_APEX2_v1_01_TrypLysC_2MC_2Mods_TMT_IAA_20ppm_0.9Da	700.697	1.62	3.81	0.452	24/56	sp|Q99996-6|AKAP9_HUMAN	4	R.LQELEAEQQQIQEER.E	1971	1985	0	AKAP9
25300	73.1	6183	731.398	731.398	2	25271	432067	m13387_APEX2_v1_01_TrypLysC_2MC_2Mods_TMT_IAA_20ppm_0.9Da	731.397	0.86	1.851	0.376	14/18	sp|Q15650|TRIP4_HUMAN	1	K.LINNCLICGR.I	180	189	0	TRIP4
25305	73.11	6185	1058.2	1058.54	3	25271	432067	m13387_APEX2_v1_01_TrypLysC_2MC_2Mods_TMT_IAA_20ppm_0.9Da	1058.2	0.19	4.025	0.58	26/104	sp|Q7Z434|MAVS_HUMAN	1	K.QGAESDQAEPIICSSGAEAPANSLPSK.V	271	297	0	MAVS
25306	73.12	6186	944.83	945.497	3	25271	432067	m13387_APEX2_v1_01_TrypLysC_2MC_2Mods_TMT_IAA_20ppm_0.9Da	944.829	1.03	3.432	0.418	24/76	sp|P42566|EPS15_HUMAN	3	R.TSEVQDLQDEVQRENTNLQK.L	367	386	1	EPS15
25328	73.16	6198	905.481	905.481	2	25290	432067	m13387_APEX2_v1_01_TrypLysC_2MC_2Mods_TMT_IAA_20ppm_0.9Da	905.48	1.44	2.634	0.155	17/20	sp|Q9NP64|NO40_HUMAN	3	K.YSLIPDEEEEK.E	155	165	0	ZCCHC17
25332	73.18	6200	944.831	945.165	3	25309	432067	m13387_APEX2_v1_01_TrypLysC_2MC_2Mods_TMT_IAA_20ppm_0.9Da	944.829	1.72	5.181	0.437	30/76	sp|P42566|EPS15_HUMAN	3	R.TSEVQDLQDEVQRENTNLQK.L	367	386	1	EPS15
25342	73.2	6204	683.43	683.429	2	25330	432067	m13387_APEX2_v1_01_TrypLysC_2MC_2Mods_TMT_IAA_20ppm_0.9Da	683.429	1.03	1.829	0.035	14/14	sp|Q9UPN3|MACF1_HUMAN	9	K.TSQIFLAK.H	1487	1494	0	MACF1
25343	73.2	6205	855.775	856.11	3	25330	432067	m13387_APEX2_v1_01_TrypLysC_2MC_2Mods_TMT_IAA_20ppm_0.9Da	855.774	1.39	5.38	0.568	30/72	sp|P31943|HNRH1_HUMAN	14	R.EGRPSGEAFVELESEDEVK.L	50	68	1	HNRNPH1
25365	73.26	6216	968.972	969.473	2	25341	432067	m13387_APEX2_v1_01_TrypLysC_2MC_2Mods_TMT_IAA_20ppm_0.9Da	968.971	1.16	3.494	0.614	21/36	sp|P13645|K1C10_HUMAN_contaminant	1	K.GSLGGGFSSGGFSGGSFSR.G	41	59	0	KRT10
25370	73.28	6220	703.676	704.01	3	25341	432067	m13387_APEX2_v1_01_TrypLysC_2MC_2Mods_TMT_IAA_20ppm_0.9Da	703.676	0.88	3.671	0.545	30/60	sp|Q8IUD2|RB6I2_HUMAN	5	R.TGEPCVAELTEENFQR.L	254	269	0	ERC1
25383	73.3	6227	867.979	867.978	2	25358	432067	m13387_APEX2_v1_01_TrypLysC_2MC_2Mods_TMT_IAA_20ppm_0.9Da	867.98	-1.48	2.478	0.187	19/22	sp|P11388-4|TOP2A_HUMAN	3	K.SVVSDLEADDVK.G	1455	1466	0	TOP2A
25387	73.31	6228	808.466	808.466	2	25373	432067	m13387_APEX2_v1_01_TrypLysC_2MC_2Mods_TMT_IAA_20ppm_0.9Da	808.464	2.59	2.157	0.336	12/20	sp|P29144|TPP2_HUMAN	1	K.IPASWTNPSGK.Y	99	109	0	TPP2
25394	73.33	6232	723.927	723.928	2	25373	432067	m13387_APEX2_v1_01_TrypLysC_2MC_2Mods_TMT_IAA_20ppm_0.9Da	723.926	1.34	1.999	0.141	12/14	sp|P28066|PSA5_HUMAN	1	K.EELEEVIK.D	232	239	0	PSMA5
25412	73.37	6242	715.88	715.881	2	25386	432067	m13387_APEX2_v1_01_TrypLysC_2MC_2Mods_TMT_IAA_20ppm_0.9Da	715.879	1.67	2.155	0.228	14/18	sp|Q92616|GCN1L_HUMAN	0	K.ALCDPLEEVR.E	2013	2022	0	GCN1L1
25443	73.45	6256	679.365	679.7	3	25428	432067	m13387_APEX2_v1_01_TrypLysC_2MC_2Mods_TMT_IAA_20ppm_0.9Da	679.365	0.69	3.432	0.565	27/60	sp|Q8WUM4-2|PDC6I_HUMAN	1	K.M*VPVSVQQSLAAYNQR.K	363	378	0	PDCD6IP
25448	73.46	6259	496.688	497.023	3	25428	432067	m13387_APEX2_v1_01_TrypLysC_2MC_2Mods_TMT_IAA_20ppm_0.9Da	496.688	0.74	1.883	0.061	17/24	sp|Q9UHD9|UBQL2_HUMAN	0	K.IIKVTVK.T	32	38	1	UBQLN2
25454	73.47	6261	924.481	924.816	3	25428	432067	m13387_APEX2_v1_01_TrypLysC_2MC_2Mods_TMT_IAA_20ppm_0.9Da	924.48	1.69	6.574	0.712	49/84	sp|P21333|FLNA_HUMAN	3	R.SAGQGEVLVYVEDPAGHQEEAK.V	310	331	0	FLNA
25462	73.49	6267	589.859	589.859	2	25441	432067	m13387_APEX2_v1_01_TrypLysC_2MC_2Mods_TMT_IAA_20ppm_0.9Da	589.858	1.21	1.779	0.064	12/14	sp|Q9NP73|ALG13_HUMAN	3	R.ALSLIYNR.D	305	312	0	ALG13
25475	73.52	6273	924.481	925.149	3	25441	432067	m13387_APEX2_v1_01_TrypLysC_2MC_2Mods_TMT_IAA_20ppm_0.9Da	924.48	1.53	6.66	0.672	47/84	sp|P21333|FLNA_HUMAN	3	R.SAGQGEVLVYVEDPAGHQEEAK.V	310	331	0	FLNA
25495	73.57	6283	532.794	533.045	4	25479	432067	m13387_APEX2_v1_01_TrypLysC_2MC_2Mods_TMT_IAA_20ppm_0.9Da	532.794	0.98	3.876	0.594	30/78	sp|P11142|HSP7C_HUMAN	10	K.HWPFM*VVNDAGRPK.V	89	102	1	HSPA8
25517	73.62	6294	652.923	652.922	2	25509	432067	m13387_APEX2_v1_01_TrypLysC_2MC_2Mods_TMT_IAA_20ppm_0.9Da	652.922	0.79	1.841	0.183	12/14	sp|P35080-2|PROF2_HUMAN	2	R.ALVIVM*GK.E	109	116	0	PFN2
25528	73.65	6300	598.377	598.377	2	25516	432067	m13387_APEX2_v1_01_TrypLysC_2MC_2Mods_TMT_IAA_20ppm_0.9Da	598.376	1.2	1.41	0.06	11/12	sp|Q09666|AHNK_HUMAN	0	K.FSVSGLK.A	3482	3488	0	AHNAK
25529	73.65	6301	691.711	691.711	3	25516	432067	m13387_APEX2_v1_01_TrypLysC_2MC_2Mods_TMT_IAA_20ppm_0.9Da	691.71	1.15	3.601	0.453	34/56	sp|Q9UHD9|UBQL2_HUMAN	2	R.QLIM*ANPQM*QQLIQR.N	203	217	0	UBQLN2
25530	73.65	6302	693.613	694.114	4	25516	432067	m13387_APEX2_v1_01_TrypLysC_2MC_2Mods_TMT_IAA_20ppm_0.9Da	693.612	1.19	3.376	0.376	45/126	sp|P21333|FLNA_HUMAN	3	R.SAGQGEVLVYVEDPAGHQEEAK.V	310	331	0	FLNA
25540	73.67	6307	829.949	829.949	2	25516	432067	m13387_APEX2_v1_01_TrypLysC_2MC_2Mods_TMT_IAA_20ppm_0.9Da	829.949	0.27	3.697	0.37	19/24	sp|Q32MZ4-4|LRRF1_HUMAN	0	R.LTAEDDALNQIAR.E	19	31	0	LRRFIP1
25541	73.67	6308	1037.06	1037.56	2	25516	432067	m13387_APEX2_v1_01_TrypLysC_2MC_2Mods_TMT_IAA_20ppm_0.9Da	1037.06	1.82	2.351	0.459	18/28	sp|Q9UHD9|UBQL2_HUMAN	2	R.QLIM*ANPQM*QQLIQR.N	203	217	0	UBQLN2
25549	73.7	6311	607.916	607.916	2	25527	432067	m13387_APEX2_v1_01_TrypLysC_2MC_2Mods_TMT_IAA_20ppm_0.9Da	607.915	0.8	1.955	0.091	10/12	sp|O75477|ERLN1_HUMAN	4	K.LLIAAQK.Q	193	199	0	ERLIN1
25561	73.73	6318	523.317	523.317	3	25548	432067	m13387_APEX2_v1_01_TrypLysC_2MC_2Mods_TMT_IAA_20ppm_0.9Da	523.317	0.8	2.95	0.401	24/40	sp|P13010|XRCC5_HUMAN	0	R.LGGHGPSFPLK.G	185	195	0	XRCC5
25570	73.74	6322	1005.02	1005.52	2	25548	432067	m13387_APEX2_v1_01_TrypLysC_2MC_2Mods_TMT_IAA_20ppm_0.9Da	1005.02	0.77	4.017	0.445	25/32	sp|Q63HN8-4|RN213_HUMAN	2	K.ETSELGGSDVSILDTTR.L	3567	3583	0	RNF213
25578	73.76	6327	719.464	719.966	2	25559	432067	m13387_APEX2_v1_01_TrypLysC_2MC_2Mods_TMT_IAA_20ppm_0.9Da	719.463	0.66	2.266	0.485	14/20	sp|P54819|KAD2_HUMAN	8	R.AVLLGPPGAGK.G	18	28	0	AK2
25599	73.8	6337	832.783	832.449	3	25574	432067	m13387_APEX2_v1_01_TrypLysC_2MC_2Mods_TMT_IAA_20ppm_0.9Da	832.782	0.4	2.925	0.49	22/56	sp|Q9NP64|NO40_HUMAN	3	K.YSLIPDEEEEKEEAK.S	155	169	1	ZCCHC17
25605	73.82	6340	693.612	693.612	4	25595	432067	m13387_APEX2_v1_01_TrypLysC_2MC_2Mods_TMT_IAA_20ppm_0.9Da	693.612	0.8	4.581	0.617	49/126	sp|P21333|FLNA_HUMAN	3	R.SAGQGEVLVYVEDPAGHQEEAK.V	310	331	0	FLNA
25617	73.84	6346	978.52	978.857	3	25595	432067	m13387_APEX2_v1_01_TrypLysC_2MC_2Mods_TMT_IAA_20ppm_0.9Da	978.52	-0.41	3.56	0.391	29/92	sp|Q9UNF1|MAGD2_HUMAN	3	R.EAPATQASSTTQLTDTQVLAAENK.S	77	100	0	MAGED2
25625	73.87	6351	667.886	667.885	2	25602	432067	m13387_APEX2_v1_01_TrypLysC_2MC_2Mods_TMT_IAA_20ppm_0.9Da	667.885	0.79	2.52	0.34	16/18	sp|P05023|AT1A1_HUMAN	3	K.TSATWLALSR.I	414	423	0	ATP1A1
25641	73.9	6359	829.949	829.948	2	25632	432067	m13387_APEX2_v1_01_TrypLysC_2MC_2Mods_TMT_IAA_20ppm_0.9Da	829.949	-0.34	2.727	0.283	14/24	sp|Q32MZ4-4|LRRF1_HUMAN	0	R.LTAEDDALNQIAR.E	19	31	0	LRRFIP1
25655	73.93	6365	463.522	463.521	4	25637	432067	m13387_APEX2_v1_01_TrypLysC_2MC_2Mods_TMT_IAA_20ppm_0.9Da	463.521	0.3	2.396	0.439	18/60	sp|P07900-2|HS90A_HUMAN	2	R.RAPFDLFENRK.K	468	478	2	HSP90AA1
25661	73.94	6368	674.853	674.853	2	25637	432067	m13387_APEX2_v1_01_TrypLysC_2MC_2Mods_TMT_IAA_20ppm_0.9Da	674.853	0.7	1.801	0.225	11/18	sp|P62937|PPIA_HUMAN	1	K.ITIADCGQLE.-	156	165	0	PPIA
25662	73.94	6369	652.398	652.398	2	25637	432067	m13387_APEX2_v1_01_TrypLysC_2MC_2Mods_TMT_IAA_20ppm_0.9Da	652.397	0.77	2.091	0.13	10/12	sp|P61221|ABCE1_HUMAN	3	K.ILEDDLK.A	159	165	0	ABCE1
25669	73.96	6371	413.285	413.284	3	25637	432067	m13387_APEX2_v1_01_TrypLysC_2MC_2Mods_TMT_IAA_20ppm_0.9Da	413.285	-0.22	1.737	0.313	14/24	sp|P14868|SYDC_HUMAN	2	K.LLGHLVK.E	375	381	0	DARS
25675	73.97	6375	853.117	853.45	3	25652	432067	m13387_APEX2_v1_01_TrypLysC_2MC_2Mods_TMT_IAA_20ppm_0.9Da	853.115	2.49	3.78	0.541	27/64	sp|Q16204|CCDC6_HUMAN	0	K.AELEQHLEQEQEFQVNK.L	157	173	0	CCDC6
25680	73.99	6378	632.905	632.905	2	25652	432067	m13387_APEX2_v1_01_TrypLysC_2MC_2Mods_TMT_IAA_20ppm_0.9Da	632.905	0.14	1.875	0.168	10/12	sp|Q6P2Q9|PRP8_HUMAN	0	R.TGQLFLK.I	1814	1820	0	PRPF8
25685	74	6381	783.899	783.899	2	25652	432067	m13387_APEX2_v1_01_TrypLysC_2MC_2Mods_TMT_IAA_20ppm_0.9Da	783.898	1.2	2.214	0.554	17/22	sp|Q15654|TRIP6_HUMAN	0	R.IQELSATVTTDC.-	465	476	0	TRIP6
25691	74.01	6383	629.9	629.9	2	25673	432067	m13387_APEX2_v1_01_TrypLysC_2MC_2Mods_TMT_IAA_20ppm_0.9Da	629.9	0.8	1.766	0.312	12/14	sp|O15027-5|SC16A_HUMAN	5	R.AFPGPLAK.D	1318	1325	0	SEC16A
25692	74.01	6384	853.117	853.118	3	25673	432067	m13387_APEX2_v1_01_TrypLysC_2MC_2Mods_TMT_IAA_20ppm_0.9Da	853.115	2.87	3.9	0.567	24/64	sp|Q16204|CCDC6_HUMAN	0	K.AELEQHLEQEQEFQVNK.L	157	173	0	CCDC6
25693	74.01	6385	463.522	463.522	4	25673	432067	m13387_APEX2_v1_01_TrypLysC_2MC_2Mods_TMT_IAA_20ppm_0.9Da	463.521	0.36	2.611	0.467	21/60	sp|P07900-2|HS90A_HUMAN	2	R.RAPFDLFENRK.K	468	478	2	HSP90AA1
25695	74.02	6386	752.045	752.045	3	25673	432067	m13387_APEX2_v1_01_TrypLysC_2MC_2Mods_TMT_IAA_20ppm_0.9Da	752.044	1.23	3.62	0.462	23/64	sp|Q96QZ7|MAGI1_HUMAN	9	K.APQATQEQDFYTVELER.G	1141	1157	0	MAGI1
25700	74.03	6389	732.401	732.903	2	25673	432067	m13387_APEX2_v1_01_TrypLysC_2MC_2Mods_TMT_IAA_20ppm_0.9Da	732.401	0.73	1.936	0.224	11/18	sp|Q92841|DDX17_HUMAN	5	R.LTPYEVDELR.R	144	153	0	DDX17
25709	74.05	6393	811.381	811.716	3	25690	432067	m13387_APEX2_v1_01_TrypLysC_2MC_2Mods_TMT_IAA_20ppm_0.9Da	811.379	1.74	4.619	0.701	36/72	sp|P08670|VIME_HUMAN	2	R.EM*EENFAVEAANYQDTIGR.L	346	364	0	VIM
25711	74.05	6396	561.864	561.864	2	25690	432067	m13387_APEX2_v1_01_TrypLysC_2MC_2Mods_TMT_IAA_20ppm_0.9Da	561.863	0.69	2.231	0.119	13/14	sp|P05198|IF2A_HUMAN	2	K.INLIAPPR.Y	227	234	0	EIF2S1
25716	74.06	6399	636.885	636.886	2	25690	432067	m13387_APEX2_v1_01_TrypLysC_2MC_2Mods_TMT_IAA_20ppm_0.9Da	636.885	0.79	1.626	0.245	12/16	sp|P22102|PUR2_HUMAN	1	R.AIAFLQQPR.S	425	433	0	GART
25729	74.09	6403	615.403	615.403	2	25707	432067	m13387_APEX2_v1_01_TrypLysC_2MC_2Mods_TMT_IAA_20ppm_0.9Da	615.403	0.84	1.881	0.039	11/12	sp|Q9UHR4|BI2L1_HUMAN	0	R.NLINLGK.N	29	35	0	BAIAP2L1
25730	74.09	6404	717.687	717.688	3	25707	432067	m13387_APEX2_v1_01_TrypLysC_2MC_2Mods_TMT_IAA_20ppm_0.9Da	717.686	1.56	2.744	0.201	23/52	sp|P49792|RBP2_HUMAN	12	K.EQLLDCEGEDGWNK.L	136	149	0	RANBP2
25732	74.1	6406	587.402	587.402	2	25707	432067	m13387_APEX2_v1_01_TrypLysC_2MC_2Mods_TMT_IAA_20ppm_0.9Da	587.402	0.44	1.238	0.114	10/12	sp|Q9UKF6|CPSF3_HUMAN	1	R.VSGILVK.R	481	487	0	CPSF3
25733	74.1	6407	554.998	554.998	3	25707	432067	m13387_APEX2_v1_01_TrypLysC_2MC_2Mods_TMT_IAA_20ppm_0.9Da	554.997	0.9	2.264	0.286	17/36	sp|P21359|NF1_HUMAN	3	K.RLVFIDCPGK.L	1705	1714	1	NF1
25736	74.1	6408	521.68	521.68	3	25707	432067	m13387_APEX2_v1_01_TrypLysC_2MC_2Mods_TMT_IAA_20ppm_0.9Da	521.679	0.48	2.129	0.217	17/28	sp|O14744|ANM5_HUMAN	5	K.KGFPVLSK.M	241	248	1	PRMT5
25739	74.11	6410	723.014	723.015	3	25707	432067	m13387_APEX2_v1_01_TrypLysC_2MC_2Mods_TMT_IAA_20ppm_0.9Da	723.014	1.03	2.872	0.514	23/56	sp|O14654|IRS4_HUMAN	0	R.EADSSSDYVNMDFTK.R	914	928	0	IRS4
25749	74.13	6414	481.634	481.634	3	25728	432067	m13387_APEX2_v1_01_TrypLysC_2MC_2Mods_TMT_IAA_20ppm_0.9Da	481.634	0.28	2.396	0.236	25/32	sp|Q12906-7|ILF3_HUMAN	6	R.LAAFGQLHK.V	324	332	0	ILF3
25757	74.14	6418	611.403	611.904	2	25747	432067	m13387_APEX2_v1_01_TrypLysC_2MC_2Mods_TMT_IAA_20ppm_0.9Da	611.402	0.53	2.461	0.033	12/12	sp|P04075-2|ALDOA_HUMAN	7	K.VLAAVYK.A	263	269	0	ALDOA
25792	74.23	6437	755.391	755.392	3	25771	432067	m13387_APEX2_v1_01_TrypLysC_2MC_2Mods_TMT_IAA_20ppm_0.9Da	755.391	0.76	2.16	0.406	20/56	sp|Q6ZNB6|NFXL1_HUMAN	1	K.CLLLCHPGPCPPCPK.M	269	283	0	NFXL1
25807	74.28	6444	472.638	472.638	3	25790	432067	m13387_APEX2_v1_01_TrypLysC_2MC_2Mods_TMT_IAA_20ppm_0.9Da	472.638	0.15	1.893	0.202	18/32	sp|P49327|FAS_HUMAN	0	K.GLVQALQTK.V	1143	1151	0	FASN
25824	74.31	6454	702.922	702.921	2	25805	432067	m13387_APEX2_v1_01_TrypLysC_2MC_2Mods_TMT_IAA_20ppm_0.9Da	702.921	1.4	1.419	0.026	12/14	sp|Q9NZM3|ITSN2_HUMAN	4	K.TELEVLDK.Q	521	528	0	ITSN2
25832	74.33	6457	669.414	669.414	2	25822	432067	m13387_APEX2_v1_01_TrypLysC_2MC_2Mods_TMT_IAA_20ppm_0.9Da	669.413	1.03	2.273	0.325	13/14	sp|Q9Y6Y8|S23IP_HUMAN	2	K.QGFISSLK.S	872	879	0	SEC23IP
25842	74.35	6462	896.986	896.986	2	25822	432067	m13387_APEX2_v1_01_TrypLysC_2MC_2Mods_TMT_IAA_20ppm_0.9Da	896.986	0.67	2.562	0.498	14/26	sp|O60684|IMA7_HUMAN	4	K.EPSPPIDEVINTPR.V	111	124	0	KPNA6
25853	74.39	6467	571.877	571.877	2	25831	432067	m13387_APEX2_v1_01_TrypLysC_2MC_2Mods_TMT_IAA_20ppm_0.9Da	571.877	0.77	2.327	0.124	14/16	sp|P00338-3|LDHA_HUMAN	6	K.LVIITAGAR.Q	120	128	0	LDHA
25854	74.39	6468	634.387	634.387	2	25831	432067	m13387_APEX2_v1_01_TrypLysC_2MC_2Mods_TMT_IAA_20ppm_0.9Da	634.387	0.63	1.69	0.191	10/12	sp|P35527|K1C9_HUMAN_contaminant	17	R.LASYLDK.V	164	170	0	KRT9
25859	74.4	6472	714.878	714.878	2	25831	432067	m13387_APEX2_v1_01_TrypLysC_2MC_2Mods_TMT_IAA_20ppm_0.9Da	714.877	0.69	2.254	0.277	13/18	tr|J3KNL6|J3KNL6_HUMAN	0	R.SVFWASSPYR.R	23	32	0	SEC16A
25869	74.42	6475	612.703	612.703	3	25852	432067	m13387_APEX2_v1_01_TrypLysC_2MC_2Mods_TMT_IAA_20ppm_0.9Da	612.703	0.4	1.948	0.263	20/44	sp|Q9NU22|MDN1_HUMAN	1	K.LICQHIVPGNVK.S	1009	1020	0	MDN1
25870	74.42	6476	816.937	817.438	2	25852	432067	m13387_APEX2_v1_01_TrypLysC_2MC_2Mods_TMT_IAA_20ppm_0.9Da	816.936	1.15	1.563	0.254	15/16	sp|P20073|ANXA7_HUMAN	2	K.QMFAQMYQK.T	456	464	0	ANXA7
25882	74.45	6482	593.696	593.696	3	25867	432067	m13387_APEX2_v1_01_TrypLysC_2MC_2Mods_TMT_IAA_20ppm_0.9Da	593.695	0.48	2.625	0.333	25/44	sp|Q9Y520-7|PRC2C_HUMAN	12	R.RMPPPANLPSLK.A	55	66	1	PRRC2C
25890	74.46	6489	612.703	613.037	3	25867	432067	m13387_APEX2_v1_01_TrypLysC_2MC_2Mods_TMT_IAA_20ppm_0.9Da	612.703	0.52	2.611	0.38	21/44	sp|Q9NU22|MDN1_HUMAN	1	K.LICQHIVPGNVK.S	1009	1020	0	MDN1
25903	74.49	6493	512.323	512.323	3	25880	432067	m13387_APEX2_v1_01_TrypLysC_2MC_2Mods_TMT_IAA_20ppm_0.9Da	512.323	0.21	3.465	0.275	27/32	sp|Q96RQ3|MCCA_HUMAN	4	R.RIGYPVMIK.A	197	205	1	MCCC1
25910	74.5	6497	424.613	424.613	3	25901	432067	m13387_APEX2_v1_01_TrypLysC_2MC_2Mods_TMT_IAA_20ppm_0.9Da	424.613	0.5	2.466	0.119	19/24	sp|O95864|FADS2_HUMAN	5	K.FVIGHLK.G	200	206	0	FADS2
25930	74.54	6508	641.882	641.882	2	25908	432067	m13387_APEX2_v1_01_TrypLysC_2MC_2Mods_TMT_IAA_20ppm_0.9Da	641.882	0.5	2.119	0.376	12/14	sp|Q01085-2|TIAR_HUMAN	4	K.SAFAPFGK.I	132	139	0	TIAL1
25938	74.56	6512	855.775	855.774	3	25929	432067	m13387_APEX2_v1_01_TrypLysC_2MC_2Mods_TMT_IAA_20ppm_0.9Da	855.774	1.31	5.694	0.634	32/72	sp|P31943|HNRH1_HUMAN	14	R.EGRPSGEAFVELESEDEVK.L	50	68	1	HNRNPH1
25944	74.57	6515	731.916	731.916	2	25929	432067	m13387_APEX2_v1_01_TrypLysC_2MC_2Mods_TMT_IAA_20ppm_0.9Da	731.916	0.58	2.223	0.328	14/14	sp|P63244|GBLP_HUMAN	11	K.VWNLANCK.L	176	183	0	GNB2L1
25946	74.58	6516	752.405	752.404	2	25929	432067	m13387_APEX2_v1_01_TrypLysC_2MC_2Mods_TMT_IAA_20ppm_0.9Da	752.405	0.11	1.315	0.217	11/16	sp|Q06210|GFPT1_HUMAN	1	K.GNFSSFMQK.E	337	345	0	GFPT1
25947	74.58	6517	866.991	866.992	2	25929	432067	m13387_APEX2_v1_01_TrypLysC_2MC_2Mods_TMT_IAA_20ppm_0.9Da	866.99	1.01	2.469	0.255	14/20	sp|O75822|EIF3J_HUMAN	2	K.LQEESDLELAK.E	123	133	0	EIF3J
25960	74.61	6524	748.396	748.897	2	25936	432067	m13387_APEX2_v1_01_TrypLysC_2MC_2Mods_TMT_IAA_20ppm_0.9Da	748.396	0.7	1.834	0.112	14/18	sp|P41252|SYIC_HUMAN	2	K.LESDYEILER.F	269	278	0	IARS
25961	74.62	6525	523.321	523.321	2	25936	432067	m13387_APEX2_v1_01_TrypLysC_2MC_2Mods_TMT_IAA_20ppm_0.9Da	523.321	0.02	1.77	0.097	10/12	sp|Q04760|LGUL_HUMAN	1	K.IAWALSR.K	89	95	0	GLO1
25970	74.63	6529	1216.57	1217.07	2	25936	432067	m13387_APEX2_v1_01_TrypLysC_2MC_2Mods_TMT_IAA_20ppm_0.9Da	1216.57	0.56	3.237	0.693	21/36	sp|P08670|VIME_HUMAN	2	R.EM*EENFAVEAANYQDTIGR.L	346	364	0	VIM
25987	74.67	6539	688.73	688.731	3	25972	432067	m13387_APEX2_v1_01_TrypLysC_2MC_2Mods_TMT_IAA_20ppm_0.9Da	688.73	0.72	2.707	0.07	25/48	sp|Q13813-2|SPTN1_HUMAN	3	K.LIQEQHPEEELIK.T	215	227	0	SPTAN1
26004	74.71	6546	669.414	669.414	2	25996	432067	m13387_APEX2_v1_01_TrypLysC_2MC_2Mods_TMT_IAA_20ppm_0.9Da	669.413	1.05	1.951	0.26	11/14	sp|Q9Y6Y8|S23IP_HUMAN	2	K.QGFISSLK.S	872	879	0	SEC23IP
26015	74.73	6551	863.493	863.493	2	26003	432067	m13387_APEX2_v1_01_TrypLysC_2MC_2Mods_TMT_IAA_20ppm_0.9Da	863.493	-0.56	2.246	0.372	17/22	sp|Q09666|AHNK_HUMAN	1	K.AEGPEVDVNLPK.A	764	775	0	AHNAK
26026	74.76	6556	832.783	833.452	3	26017	432067	m13387_APEX2_v1_01_TrypLysC_2MC_2Mods_TMT_IAA_20ppm_0.9Da	832.782	1.35	3.693	0.464	24/56	sp|Q9NP64|NO40_HUMAN	3	K.YSLIPDEEEEKEEAK.S	155	169	1	ZCCHC17
26063	74.85	6574	658.085	658.085	3	26046	432067	m13387_APEX2_v1_01_TrypLysC_2MC_2Mods_TMT_IAA_20ppm_0.9Da	658.085	0.38	2.386	0.362	18/48	sp|Q02878|RL6_HUMAN	5	K.VLATVTKPVGGDK.N	88	100	1	RPL6
26075	74.88	6579	675.408	675.743	3	26070	432067	m13387_APEX2_v1_01_TrypLysC_2MC_2Mods_TMT_IAA_20ppm_0.9Da	675.408	0.04	2.326	0.325	22/52	sp|Q93052|LPP_HUMAN	1	K.RMVIPNQPPLTATK.K	163	176	1	LPP
26079	74.89	6582	486.062	486.062	4	26070	432067	m13387_APEX2_v1_01_TrypLysC_2MC_2Mods_TMT_IAA_20ppm_0.9Da	486.062	-0.41	2.127	0.441	23/60	sp|Q9Y617|SERC_HUMAN	1	K.KFGTINIVHPK.L	117	127	1	PSAT1
26095	74.92	6589	855.775	856.446	3	26088	432067	m13387_APEX2_v1_01_TrypLysC_2MC_2Mods_TMT_IAA_20ppm_0.9Da	855.774	0.92	2.81	0.416	20/72	sp|P31943|HNRH1_HUMAN	14	R.EGRPSGEAFVELESEDEVK.L	50	68	1	HNRNPH1
26110	74.96	6598	916.516	916.517	2	26088	432067	m13387_APEX2_v1_01_TrypLysC_2MC_2Mods_TMT_IAA_20ppm_0.9Da	916.516	0.71	2.169	0.281	14/24	sp|P08240|SRPR_HUMAN	1	K.VM*GTFSTVTSTVK.Q	374	386	0	SRPR
26123	74.99	6604	832.783	833.45	3	26114	432067	m13387_APEX2_v1_01_TrypLysC_2MC_2Mods_TMT_IAA_20ppm_0.9Da	832.782	0.6	3.673	0.434	25/56	sp|Q9NP64|NO40_HUMAN	3	K.YSLIPDEEEEKEEAK.S	155	169	1	ZCCHC17
26129	75	6606	628.892	628.892	2	26121	432067	m13387_APEX2_v1_01_TrypLysC_2MC_2Mods_TMT_IAA_20ppm_0.9Da	628.892	0.27	1.829	0.246	10/12	sp|Q00341|VIGLN_HUMAN	2	K.TLPWGPK.R	1261	1267	0	HDLBP
26134	75.01	6609	610.396	610.396	2	26128	432067	m13387_APEX2_v1_01_TrypLysC_2MC_2Mods_TMT_IAA_20ppm_0.9Da	610.396	-0.57	1.222	0.141	10/12	sp|A6NMY6|AXA2L_HUMAN_contaminant	13	K.LM*VALAK.G	170	176	0	ANXA2P2
26144	75.03	6615	933.477	933.978	2	26128	432067	m13387_APEX2_v1_01_TrypLysC_2MC_2Mods_TMT_IAA_20ppm_0.9Da	933.476	0.98	2.644	0.556	17/30	sp|O00273|DFFA_HUMAN	1	K.AAFGEEVDAVDTGISR.E	214	229	0	DFFA
26169	75.09	6627	736.415	736.414	3	26164	432067	m13387_APEX2_v1_01_TrypLysC_2MC_2Mods_TMT_IAA_20ppm_0.9Da	736.414	0.55	2.948	0.454	22/64	sp|Q8N3R9|MPP5_HUMAN	1	K.RPIILIGPQNCGQNELR.Q	480	496	1	MPP5
26174	75.1	6631	933.476	933.475	2	26164	432067	m13387_APEX2_v1_01_TrypLysC_2MC_2Mods_TMT_IAA_20ppm_0.9Da	933.476	-0.22	3.217	0.508	17/30	sp|O00273|DFFA_HUMAN	1	K.AAFGEEVDAVDTGISR.E	214	229	0	DFFA
26183	75.12	6635	889.474	889.974	2	26164	432067	m13387_APEX2_v1_01_TrypLysC_2MC_2Mods_TMT_IAA_20ppm_0.9Da	889.472	1.5	2.017	0.087	14/20	sp|Q12906-7|ILF3_HUMAN	13	K.AVSDWIDEQEK.G	44	54	0	ILF3
26198	75.15	6643	688.73	689.063	3	26186	432067	m13387_APEX2_v1_01_TrypLysC_2MC_2Mods_TMT_IAA_20ppm_0.9Da	688.73	0.35	3.114	0.204	24/48	sp|Q13813-2|SPTN1_HUMAN	3	K.LIQEQHPEEELIK.T	215	227	0	SPTAN1
26211	75.18	6649	678.414	678.414	2	26191	432067	m13387_APEX2_v1_01_TrypLysC_2MC_2Mods_TMT_IAA_20ppm_0.9Da	678.414	0.01	1.596	0.237	13/18	sp|Q7Z333-4|SETX_HUMAN	2	K.LISPQNLSVR.N	1328	1337	0	SETX
26212	75.18	6650	717.033	717.031	3	26191	432067	m13387_APEX2_v1_01_TrypLysC_2MC_2Mods_TMT_IAA_20ppm_0.9Da	717.032	0.66	4.537	0.513	34/64	sp|P35579|MYH9_HUMAN	0	K.TELEDTLDSTAAQQELR.S	1146	1162	0	MYH9
26223	75.2	6655	600.003	600.003	3	26210	432067	m13387_APEX2_v1_01_TrypLysC_2MC_2Mods_TMT_IAA_20ppm_0.9Da	600.003	0.49	2.197	0.438	21/48	sp|P16615|AT2A2_HUMAN	8	K.NM*LFSGTNIAAGK.A	206	218	0	ATP2A2
26229	75.21	6658	569.675	569.675	3	26210	432067	m13387_APEX2_v1_01_TrypLysC_2MC_2Mods_TMT_IAA_20ppm_0.9Da	569.674	0.5	3.465	0.549	21/28	sp|P08238|HS90B_HUMAN	0	K.KFYEAFSK.N	428	435	1	HSP90AB1
26238	75.23	6663	860.447	860.783	3	26221	432067	m13387_APEX2_v1_01_TrypLysC_2MC_2Mods_TMT_IAA_20ppm_0.9Da	860.446	1.14	4.5	0.523	28/72	sp|P55795|HNRH2_HUMAN	0	R.EGRPSGEAFVELESEEEVK.L	50	68	1	HNRNPH2
26250	75.26	6669	996.793	997.126	3	26221	432067	m13387_APEX2_v1_01_TrypLysC_2MC_2Mods_TMT_IAA_20ppm_0.9Da	996.793	0.68	4.559	0.101	33/84	sp|P63167|DYL1_HUMAN	3	K.NADM*SEEMQQDSVECATQALEK.Y	10	31	0	DYNLL1
26278	75.32	6681	579.354	579.354	2	26262	432067	m13387_APEX2_v1_01_TrypLysC_2MC_2Mods_TMT_IAA_20ppm_0.9Da	579.353	0.46	1.687	0.118	10/14	sp|P17812|PYRG1_HUMAN	1	K.IQAIAWAR.N	382	389	0	CTPS1
26279	75.33	6682	493.303	493.303	3	26262	432067	m13387_APEX2_v1_01_TrypLysC_2MC_2Mods_TMT_IAA_20ppm_0.9Da	493.303	0.4	2.974	0.394	19/28	sp|P53992|SC24C_HUMAN	2	K.VLHFYNVK.S	555	562	0	SEC24C
26293	75.35	6689	996.794	997.129	3	26262	432067	m13387_APEX2_v1_01_TrypLysC_2MC_2Mods_TMT_IAA_20ppm_0.9Da	996.793	0.88	4.62	0.055	31/84	sp|P63167|DYL1_HUMAN	3	K.NADM*SEEMQQDSVECATQALEK.Y	10	31	0	DYNLL1
26299	75.37	6691	603.364	603.364	2	26277	432067	m13387_APEX2_v1_01_TrypLysC_2MC_2Mods_TMT_IAA_20ppm_0.9Da	603.364	0.4	1.776	0.151	13/16	sp|Q96EK5|KBP_HUMAN	0	K.FQAALALSR.V	13	21	0	KIAA1279
26300	75.37	6693	682.369	682.37	3	26277	432067	m13387_APEX2_v1_01_TrypLysC_2MC_2Mods_TMT_IAA_20ppm_0.9Da	682.369	0.4	3.994	0.598	30/52	sp|P35527|K1C9_HUMAN_contaminant	1	K.VQALEEANNDLENK.I	171	184	0	KRT9
26336	75.45	6713	640.002	640.336	3	26317	432067	m13387_APEX2_v1_01_TrypLysC_2MC_2Mods_TMT_IAA_20ppm_0.9Da	640.002	0.61	2.558	0.379	21/52	sp|P08670|VIME_HUMAN	1	R.VEVERDNLAEDIMR.L	171	184	1	VIM
26338	75.46	6714	728.37	728.704	3	26317	432067	m13387_APEX2_v1_01_TrypLysC_2MC_2Mods_TMT_IAA_20ppm_0.9Da	728.369	0.45	3.934	0.413	35/64	sp|O75694|NU155_HUMAN	2	K.HGEPEEDIVGLQAFQER.L	952	968	0	NUP155
26343	75.47	6716	996.794	997.462	3	26317	432067	m13387_APEX2_v1_01_TrypLysC_2MC_2Mods_TMT_IAA_20ppm_0.9Da	996.793	1.13	3.528	0.041	29/84	sp|P63167|DYL1_HUMAN	3	K.NADM*SEEMQQDSVECATQALEK.Y	10	31	0	DYNLL1
26360	75.51	6725	522.342	522.342	2	26345	432067	m13387_APEX2_v1_01_TrypLysC_2MC_2Mods_TMT_IAA_20ppm_0.9Da	522.342	-0.01	1.694	0.175	10/12	sp|P07814|SYEP_HUMAN	0	R.LLSVNIR.V	1334	1340	0	EPRS
26383	75.56	6736	732.385	732.384	2	26371	432067	m13387_APEX2_v1_01_TrypLysC_2MC_2Mods_TMT_IAA_20ppm_0.9Da	732.384	0.93	2.403	0.385	13/18	sp|P51991|ROA3_HUMAN	1	K.IETIEVMEDR.Q	152	161	0	HNRNPA3
26384	75.56	6737	785.134	785.468	3	26371	432067	m13387_APEX2_v1_01_TrypLysC_2MC_2Mods_TMT_IAA_20ppm_0.9Da	785.133	1.12	4.239	0.631	33/64	sp|Q15942|ZYX_HUMAN	4	K.SSTKPAAGGTAPLPPWK.S	185	201	1	ZYX
26388	75.57	6739	628.892	628.892	2	26371	432067	m13387_APEX2_v1_01_TrypLysC_2MC_2Mods_TMT_IAA_20ppm_0.9Da	628.892	0.39	1.678	0.009	9/12	sp|Q00341|VIGLN_HUMAN	2	K.TLPWGPK.R	1261	1267	0	HDLBP
26400	75.6	6746	707.956	707.955	2	26382	432067	m13387_APEX2_v1_01_TrypLysC_2MC_2Mods_TMT_IAA_20ppm_0.9Da	707.955	1.36	2.759	0.398	16/16	sp|Q8TD19|NEK9_HUMAN	0	K.VTLLNAPTK.R	319	327	0	NEK9
26401	75.61	6747	898.808	899.141	3	26382	432067	m13387_APEX2_v1_01_TrypLysC_2MC_2Mods_TMT_IAA_20ppm_0.9Da	898.807	0.84	4.986	0.555	31/64	sp|Q96A49|SYAP1_HUMAN	0	K.KQEETAVLEEDSADWEK.E	302	318	1	SYAP1
26417	75.63	6754	898.808	898.808	3	26408	432067	m13387_APEX2_v1_01_TrypLysC_2MC_2Mods_TMT_IAA_20ppm_0.9Da	898.807	0.99	5.339	0.615	31/64	sp|Q96A49|SYAP1_HUMAN	0	K.KQEETAVLEEDSADWEK.E	302	318	1	SYAP1
26431	75.67	6762	836.77	836.77	3	26415	432067	m13387_APEX2_v1_01_TrypLysC_2MC_2Mods_TMT_IAA_20ppm_0.9Da	836.768	2.36	5.079	0.542	32/72	sp|Q01082|SPTB2_HUMAN	2	R.TQTAIASEDMPNTLTEAEK.L	1081	1099	0	SPTBN1
26440	75.69	6766	629.42	629.42	2	26430	432067	m13387_APEX2_v1_01_TrypLysC_2MC_2Mods_TMT_IAA_20ppm_0.9Da	629.418	2.24	2.203	0.287	14/14	sp|O95714|HERC2_HUMAN	0	R.LVAALQGK.K	4294	4301	0	HERC2
26449	75.71	6770	855.49	855.491	2	26439	432067	m13387_APEX2_v1_01_TrypLysC_2MC_2Mods_TMT_IAA_20ppm_0.9Da	855.488	1.9	1.953	0.148	14/20	sp|P18206|VINC_HUMAN	2	R.VM*LVNSMNTVK.E	189	199	0	VCL
26453	75.72	6773	696.716	696.717	3	26439	432067	m13387_APEX2_v1_01_TrypLysC_2MC_2Mods_TMT_IAA_20ppm_0.9Da	696.715	1.81	4.056	0.555	26/48	sp|P55072|TERA_HUMAN	0	R.KYEMFAQTLQQSR.G	754	766	1	VCP
26463	75.74	6777	691.711	691.711	3	26448	432067	m13387_APEX2_v1_01_TrypLysC_2MC_2Mods_TMT_IAA_20ppm_0.9Da	691.71	1.43	3.522	0.391	30/56	sp|Q9UHD9|UBQL2_HUMAN	2	R.QLIM*ANPQM*QQLIQR.N	203	217	0	UBQLN2
26468	75.75	6779	726.718	727.053	3	26461	432067	m13387_APEX2_v1_01_TrypLysC_2MC_2Mods_TMT_IAA_20ppm_0.9Da	726.717	1.48	4.225	0.626	27/60	sp|Q96RQ3|MCCA_HUMAN	4	R.IVRSEQEFQEQLESAR.R	217	232	1	MCCC1
26485	75.79	6786	780.95	780.95	2	26479	432067	m13387_APEX2_v1_01_TrypLysC_2MC_2Mods_TMT_IAA_20ppm_0.9Da	780.948	2.59	2.192	0.238	14/16	sp|Q15813|TBCE_HUMAN	1	R.EIELENDLK.S	502	510	0	TBCE
26490	75.8	6788	715.745	716.078	3	26484	432067	m13387_APEX2_v1_01_TrypLysC_2MC_2Mods_TMT_IAA_20ppm_0.9Da	715.743	2.24	2.39	0.398	24/56	sp|P47897|SYQ_HUMAN	2	K.TPGYVVTPHTM*NLLK.Q	240	254	0	QARS
26509	75.86	6796	505.31	505.311	3	26500	432067	m13387_APEX2_v1_01_TrypLysC_2MC_2Mods_TMT_IAA_20ppm_0.9Da	505.31	1.1	2.427	0.487	20/28	sp|O60502|NCOAT_HUMAN	2	K.RILEFYSK.L	886	893	1	MGEA5
26523	75.88	6804	919.782	920.452	3	26514	432067	m13387_APEX2_v1_01_TrypLysC_2MC_2Mods_TMT_IAA_20ppm_0.9Da	919.781	1.14	5.593	0.619	36/76	sp|P46821|MAP1B_HUMAN	2	K.IAELEEEQSQGSTTNSDWM*K.N	328	347	0	MAP1B
26542	75.93	6815	919.782	920.116	3	26535	432067	m13387_APEX2_v1_01_TrypLysC_2MC_2Mods_TMT_IAA_20ppm_0.9Da	919.781	0.98	5.641	0.667	35/76	sp|P46821|MAP1B_HUMAN	2	K.IAELEEEQSQGSTTNSDWM*K.N	328	347	0	MAP1B
26556	75.96	6819	787.423	787.423	2	26550	432067	m13387_APEX2_v1_01_TrypLysC_2MC_2Mods_TMT_IAA_20ppm_0.9Da	787.423	0.45	3.523	0.552	22/24	sp|P05787|K2C8_HUMAN_contaminant	2	R.ASLEAAIADAEQR.G	329	341	0	KRT8
26561	75.98	6822	836.768	837.103	3	26555	432067	m13387_APEX2_v1_01_TrypLysC_2MC_2Mods_TMT_IAA_20ppm_0.9Da	836.768	-0.24	3.778	0.449	31/72	sp|Q01082|SPTB2_HUMAN	2	R.TQTAIASEDMPNTLTEAEK.L	1081	1099	0	SPTBN1
26596	76.04	6840	464.643	464.643	3	26587	432067	m13387_APEX2_v1_01_TrypLysC_2MC_2Mods_TMT_IAA_20ppm_0.9Da	464.643	0.13	2.524	0.216	22/32	sp|P08195-4|4F2_HUMAN	7	K.GLVLGPIHK.N	289	297	0	SLC3A2
26599	76.05	6842	919.783	920.453	3	26587	432067	m13387_APEX2_v1_01_TrypLysC_2MC_2Mods_TMT_IAA_20ppm_0.9Da	919.781	1.54	5.956	0.665	34/76	sp|P46821|MAP1B_HUMAN	2	K.IAELEEEQSQGSTTNSDWM*K.N	328	347	0	MAP1B
26608	76.06	6844	780.949	780.948	2	26592	432067	m13387_APEX2_v1_01_TrypLysC_2MC_2Mods_TMT_IAA_20ppm_0.9Da	780.948	1.47	2.277	0.212	15/16	sp|Q15813|TBCE_HUMAN	1	R.EIELENDLK.S	502	510	0	TBCE
26618	76.09	6850	765.464	765.464	2	26607	432067	m13387_APEX2_v1_01_TrypLysC_2MC_2Mods_TMT_IAA_20ppm_0.9Da	765.463	0.9	2.812	0.359	15/16	sp|O14974|MYPT1_HUMAN	6	K.ETLIIEPEK.N	321	329	0	PPP1R12A
26630	76.13	6856	932.528	933.028	2	26612	432067	m13387_APEX2_v1_01_TrypLysC_2MC_2Mods_TMT_IAA_20ppm_0.9Da	932.527	0.84	3.283	0.352	16/22	sp|P46821|MAP1B_HUMAN	0	K.ETEPVEAYVIQK.E	869	880	0	MAP1B
26633	76.14	6857	588.392	588.393	2	26629	432067	m13387_APEX2_v1_01_TrypLysC_2MC_2Mods_TMT_IAA_20ppm_0.9Da	588.392	0.87	1.643	0	10/12	sp|Q9C0A0|CNTP4_HUMAN	3	R.LISISGK.V	518	524	0	CNTNAP4
26634	76.14	6858	520.673	520.673	3	26629	432067	m13387_APEX2_v1_01_TrypLysC_2MC_2Mods_TMT_IAA_20ppm_0.9Da	520.673	0.53	3.251	0.431	19/36	sp|P29692-2|EF1D_HUMAN	9	K.LVPVGYGIRK.L	599	608	1	EEF1D
26647	76.17	6864	622.021	622.021	3	26632	432067	m13387_APEX2_v1_01_TrypLysC_2MC_2Mods_TMT_IAA_20ppm_0.9Da	622.02	0.91	2.934	0.299	23/44	sp|P46821|MAP1B_HUMAN	0	K.ETEPVEAYVIQK.E	869	880	0	MAP1B
26657	76.19	6869	811.934	812.436	2	26645	432067	m13387_APEX2_v1_01_TrypLysC_2MC_2Mods_TMT_IAA_20ppm_0.9Da	811.933	0.79	3.183	0.499	18/24	sp|Q15056|IF4H_HUMAN	1	K.EALTYDGALLGDR.S	97	109	0	EIF4H
26671	76.21	6878	478.646	478.646	3	26645	432067	m13387_APEX2_v1_01_TrypLysC_2MC_2Mods_TMT_IAA_20ppm_0.9Da	478.646	0.19	3.075	0.257	19/28	sp|Q9P258|RCC2_HUMAN	0	R.RVAIFIEK.T	311	318	1	RCC2
26675	76.22	6879	919.782	920.116	3	26645	432067	m13387_APEX2_v1_01_TrypLysC_2MC_2Mods_TMT_IAA_20ppm_0.9Da	919.781	0.89	6.444	0.734	38/76	sp|P46821|MAP1B_HUMAN	2	K.IAELEEEQSQGSTTNSDWM*K.N	328	347	0	MAP1B
26679	76.23	6881	705.414	705.414	2	26656	432067	m13387_APEX2_v1_01_TrypLysC_2MC_2Mods_TMT_IAA_20ppm_0.9Da	705.413	1.22	1.78	0.211	14/16	sp|P12955|PEPD_HUMAN	2	K.AFTPFSGPK.-	485	493	0	PEPD
26712	76.31	6896	617.38	617.38	2	26690	432067	m13387_APEX2_v1_01_TrypLysC_2MC_2Mods_TMT_IAA_20ppm_0.9Da	617.379	0.79	1.605	0.212	12/14	sp|P46939-2|UTRO_HUMAN	1	R.LYILQQAR.R	2364	2371	0	UTRN
26713	76.31	6897	573.695	574.029	3	26690	432067	m13387_APEX2_v1_01_TrypLysC_2MC_2Mods_TMT_IAA_20ppm_0.9Da	573.694	0.77	3.347	0.454	19/36	sp|P50995|ANX11_HUMAN	1	K.QRQQILLSFK.T	234	243	1	ANXA11
26715	76.31	6898	734.883	734.884	2	26690	432067	m13387_APEX2_v1_01_TrypLysC_2MC_2Mods_TMT_IAA_20ppm_0.9Da	734.882	1.2	1.607	0.201	14/20	sp|O75223|GGCT_HUMAN	4	R.NPSAAFFCVAR.L	35	45	0	GGCT
26731	76.35	6908	774.442	774.442	2	26711	432067	m13387_APEX2_v1_01_TrypLysC_2MC_2Mods_TMT_IAA_20ppm_0.9Da	774.441	1.2	2.065	0.384	12/24	sp|P50851|LRBA_HUMAN	4	R.VGVGTSFGLPQTR.R	2183	2195	0	LRBA
26737	76.36	6911	854.46	854.461	2	26711	432067	m13387_APEX2_v1_01_TrypLysC_2MC_2Mods_TMT_IAA_20ppm_0.9Da	854.459	0.71	2.803	0.517	19/24	sp|P48147|PPCE_HUMAN	0	R.VLYVQDSLEGEAR.V	99	111	0	PREP
26743	76.37	6914	992.16	992.495	3	26711	432067	m13387_APEX2_v1_01_TrypLysC_2MC_2Mods_TMT_IAA_20ppm_0.9Da	992.158	1.68	4.768	0.605	32/96	sp|Q9UPN3|MACF1_HUMAN	9	R.EVEEELATSGGQSPTGEQIPQFQQR.Q	5580	5604	0	MACF1
26744	76.38	6915	769.988	770.49	2	26711	432067	m13387_APEX2_v1_01_TrypLysC_2MC_2Mods_TMT_IAA_20ppm_0.9Da	769.987	0.99	2.347	0.296	17/22	sp|Q9Y265|RUVB1_HUMAN	2	R.AVLLAGPPGTGK.T	65	76	0	RUVBL1
26750	76.4	6917	643.879	643.88	2	26728	432067	m13387_APEX2_v1_01_TrypLysC_2MC_2Mods_TMT_IAA_20ppm_0.9Da	643.879	0.65	1.786	0.455	13/14	sp|Q9UII4|HERC5_HUMAN	0	K.VFSFGSGK.D	317	324	0	HERC5
26763	76.43	6924	942.997	942.996	2	26728	432067	m13387_APEX2_v1_01_TrypLysC_2MC_2Mods_TMT_IAA_20ppm_0.9Da	942.996	0.8	2.824	0.355	13/22	sp|Q9UL15-2|BAG5_HUMAN	1	K.YLDLEEEADTTK.A	296	307	0	BAG5
26767	76.44	6925	617.9	617.9	2	26749	432067	m13387_APEX2_v1_01_TrypLysC_2MC_2Mods_TMT_IAA_20ppm_0.9Da	617.9	0.52	2.368	0.167	12/12	sp|P63241-2|IF5A1_HUMAN	8	K.NGFVVLK.G	58	64	0	EIF5A
26773	76.45	6930	686.378	686.713	3	26749	432067	m13387_APEX2_v1_01_TrypLysC_2MC_2Mods_TMT_IAA_20ppm_0.9Da	686.378	0.53	2.615	0.269	30/56	sp|Q9UHD9|UBQL2_HUMAN	2	R.QLIMANPQM*QQLIQR.N	203	217	0	UBQLN2
26774	76.45	6931	668.383	668.383	2	26749	432067	m13387_APEX2_v1_01_TrypLysC_2MC_2Mods_TMT_IAA_20ppm_0.9Da	668.383	1.09	1.688	0.377	12/18	sp|Q92609-2|TBCD5_HUMAN	2	K.VSNSLINFGR.K	457	466	0	TBC1D5
26789	76.48	6937	788.086	788.421	3	26766	432067	m13387_APEX2_v1_01_TrypLysC_2MC_2Mods_TMT_IAA_20ppm_0.9Da	788.085	1.48	2.686	0.372	21/68	sp|O95425|SVIL_HUMAN	1	K.ELAEQGEPDSSTLSLAEK.L	801	818	0	SVIL
26804	76.51	6945	885.76	886.095	3	26766	432067	m13387_APEX2_v1_01_TrypLysC_2MC_2Mods_TMT_IAA_20ppm_0.9Da	885.758	1.22	4.167	0.548	29/72	sp|P62258|1433E_HUMAN	1	R.DNLTLWTSDM*QGDGEEQNK.E	226	244	0	YWHAE
26809	76.52	6947	568.811	568.811	2	26787	432067	m13387_APEX2_v1_01_TrypLysC_2MC_2Mods_TMT_IAA_20ppm_0.9Da	568.811	0.33	1.653	0.038	10/12	sp|Q01082|SPTB2_HUMAN	2	R.IDDIFER.S	1541	1547	0	SPTBN1
26810	76.53	6948	663.083	663.083	3	26787	432067	m13387_APEX2_v1_01_TrypLysC_2MC_2Mods_TMT_IAA_20ppm_0.9Da	663.083	0.59	3.837	0.698	27/48	sp|P49023-3|PAXI_HUMAN	6	K.KPIAGQVVTAMGK.T	377	389	1	PXN
26811	76.53	6949	706.069	706.319	4	26787	432067	m13387_APEX2_v1_01_TrypLysC_2MC_2Mods_TMT_IAA_20ppm_0.9Da	706.068	0.63	4.956	0.678	44/126	sp|O14964|HGS_HUMAN	2	K.ESDAMFAAERAPDWVDAEECHR.C	147	168	1	HGS
26814	76.53	6951	703.716	704.05	3	26787	432067	m13387_APEX2_v1_01_TrypLysC_2MC_2Mods_TMT_IAA_20ppm_0.9Da	703.715	0.63	3.88	0.498	28/52	sp|P14866|HNRPL_HUMAN	3	R.AITHLNNNFM*FGQK.L	435	448	0	HNRNPL
26851	76.61	6970	687.929	687.93	2	26829	432067	m13387_APEX2_v1_01_TrypLysC_2MC_2Mods_TMT_IAA_20ppm_0.9Da	687.929	0.46	2.389	0.341	14/16	sp|O15027-5|SC16A_HUMAN	5	R.FGPGGQLIK.V	1276	1284	0	SEC16A
26852	76.61	6971	518.658	518.658	3	26829	432067	m13387_APEX2_v1_01_TrypLysC_2MC_2Mods_TMT_IAA_20ppm_0.9Da	518.658	0.31	3.039	0.3	24/32	sp|O00299|CLIC1_HUMAN	0	K.LHIVQVVCK.K	184	192	0	CLIC1
26859	76.62	6976	700.421	700.421	2	26829	432067	m13387_APEX2_v1_01_TrypLysC_2MC_2Mods_TMT_IAA_20ppm_0.9Da	700.421	0.32	2.043	0.353	12/14	sp|O94855-2|SC24D_HUMAN	3	R.VGFITYNK.V	486	493	0	SEC24D
26879	76.67	6985	764.708	765.041	3	26850	432067	m13387_APEX2_v1_01_TrypLysC_2MC_2Mods_TMT_IAA_20ppm_0.9Da	764.707	1.2	3.485	0.564	23/56	sp|P07900-2|HS90A_HUMAN	2	R.NPDDITNEEYGEFYK.S	422	436	0	HSP90AA1
26881	76.67	6987	716.427	716.428	2	26850	432067	m13387_APEX2_v1_01_TrypLysC_2MC_2Mods_TMT_IAA_20ppm_0.9Da	716.427	0.14	1.933	0.097	13/16	sp|P35580-4|MYH10_HUMAN	8	R.ALEEALEAK.E	1522	1530	0	MYH10
26894	76.7	6993	518.658	518.659	3	26871	432067	m13387_APEX2_v1_01_TrypLysC_2MC_2Mods_TMT_IAA_20ppm_0.9Da	518.658	0.39	3.006	0.34	25/32	sp|O00299|CLIC1_HUMAN	0	K.LHIVQVVCK.K	184	192	0	CLIC1
26904	76.72	6998	885.76	886.095	3	26871	432067	m13387_APEX2_v1_01_TrypLysC_2MC_2Mods_TMT_IAA_20ppm_0.9Da	885.758	1.18	3.415	0.501	31/72	sp|P62258|1433E_HUMAN	1	R.DNLTLWTSDM*QGDGEEQNK.E	226	244	0	YWHAE
26908	76.73	6999	602.408	602.408	2	26892	432067	m13387_APEX2_v1_01_TrypLysC_2MC_2Mods_TMT_IAA_20ppm_0.9Da	602.408	0.77	2.043	0.111	12/12	sp|P06748|NPM_HUMAN	3	K.VTLATLK.M	74	80	0	NPM1
26929	76.78	7009	1023.05	1023.55	2	26907	432067	m13387_APEX2_v1_01_TrypLysC_2MC_2Mods_TMT_IAA_20ppm_0.9Da	1023.05	1.38	4.407	0.534	24/26	sp|P35527|K1C9_HUMAN_contaminant	1	K.VQALEEANNDLENK.I	171	184	0	KRT9
26930	76.78	7011	793.415	793.75	3	26907	432067	m13387_APEX2_v1_01_TrypLysC_2MC_2Mods_TMT_IAA_20ppm_0.9Da	793.414	0.55	3.068	0.435	23/72	sp|Q02952|AKA12_HUMAN	2	R.EVIAEEEPPTVTEPLPENR.E	940	958	0	AKAP12
26934	76.79	7012	572.397	572.397	2	26928	432067	m13387_APEX2_v1_01_TrypLysC_2MC_2Mods_TMT_IAA_20ppm_0.9Da	572.397	0.87	1.999	0.39	12/12	sp|P40429|RL13A_HUMAN	2	R.LAAIVAK.Q	19	25	0	RPL13A
26935	76.79	7013	695.691	696.024	3	26928	432067	m13387_APEX2_v1_01_TrypLysC_2MC_2Mods_TMT_IAA_20ppm_0.9Da	695.69	1.22	2.686	0.362	22/64	sp|Q9UBB4|ATX10_HUMAN	2	K.LASEEPPDDEEALATIR.L	289	305	0	ATXN10
26947	76.82	7019	611.375	611.376	2	26933	432067	m13387_APEX2_v1_01_TrypLysC_2MC_2Mods_TMT_IAA_20ppm_0.9Da	611.375	0.62	1.601	0.096	10/12	sp|P39023|RL3_HUMAN	1	K.AFMGPLK.K	387	393	0	RPL3
26949	76.82	7021	562.304	562.304	4	26933	432067	m13387_APEX2_v1_01_TrypLysC_2MC_2Mods_TMT_IAA_20ppm_0.9Da	562.304	0.69	2.61	0.409	28/84	sp|Q13085-4|ACACA_HUMAN	4	R.MRNFDLTAIPCANHK.M	1423	1437	1	ACACA
26952	76.83	7024	725.738	725.738	3	26933	432067	m13387_APEX2_v1_01_TrypLysC_2MC_2Mods_TMT_IAA_20ppm_0.9Da	725.737	1.57	3.298	0.433	24/60	sp|Q00610|CLH1_HUMAN	1	K.VSQPIEGHAASFAQFK.M	190	205	0	CLTC
26957	76.83	7027	895.158	895.491	3	26933	432067	m13387_APEX2_v1_01_TrypLysC_2MC_2Mods_TMT_IAA_20ppm_0.9Da	895.156	1.64	4.881	0.462	29/64	sp|Q9UHD9|UBQL2_HUMAN	2	K.EKEEFAVPENSSVQQFK.E	42	58	1	UBQLN2
26958	76.84	7028	793.415	793.415	3	26933	432067	m13387_APEX2_v1_01_TrypLysC_2MC_2Mods_TMT_IAA_20ppm_0.9Da	793.414	0.48	3.414	0.448	27/72	sp|Q02952|AKA12_HUMAN	2	R.EVIAEEEPPTVTEPLPENR.E	940	958	0	AKAP12
26981	76.89	7038	695.691	696.025	3	26965	432067	m13387_APEX2_v1_01_TrypLysC_2MC_2Mods_TMT_IAA_20ppm_0.9Da	695.69	1.14	3.081	0.502	22/64	sp|Q9UBB4|ATX10_HUMAN	2	K.LASEEPPDDEEALATIR.L	289	305	0	ATXN10
26982	76.89	7039	706.362	706.696	3	26965	432067	m13387_APEX2_v1_01_TrypLysC_2MC_2Mods_TMT_IAA_20ppm_0.9Da	706.361	1.13	2.76	0.44	24/52	sp|P46821|MAP1B_HUMAN	0	K.TPEDGDYSYEIIEK.T	1932	1945	0	MAP1B
26983	76.89	7040	516.661	516.661	3	26965	432067	m13387_APEX2_v1_01_TrypLysC_2MC_2Mods_TMT_IAA_20ppm_0.9Da	516.661	0.41	2.917	0.266	21/32	sp|Q9NS87|KIF15_HUMAN	4	K.LRAENVFLK.E	1373	1381	1	KIF15
27003	76.93	7048	650.391	650.391	2	26987	432067	m13387_APEX2_v1_01_TrypLysC_2MC_2Mods_TMT_IAA_20ppm_0.9Da	650.391	0.7	1.892	0.227	10/12	sp|P53041|PPP5_HUMAN	2	K.VTISFM*K.E	186	192	0	PPP5C
27004	76.94	7049	460.279	460.279	3	26987	432067	m13387_APEX2_v1_01_TrypLysC_2MC_2Mods_TMT_IAA_20ppm_0.9Da	460.28	-0.71	2.621	0.33	17/28	sp|Q9HD20|AT131_HUMAN	1	R.FHFASALK.R	624	631	0	ATP13A1
27015	76.96	7055	860.973	860.972	2	26987	432067	m13387_APEX2_v1_01_TrypLysC_2MC_2Mods_TMT_IAA_20ppm_0.9Da	860.972	1.06	2.838	0.376	20/20	sp|Q14789-2|GOGB1_HUMAN	1	K.DSLSEEVQDLK.H	1755	1765	0	GOLGB1
27023	76.98	7059	748.385	748.888	4	27002	432067	m13387_APEX2_v1_01_TrypLysC_2MC_2Mods_TMT_IAA_20ppm_0.9Da	748.384	1.26	3.596	0.511	38/138	sp|P35527|K1C9_HUMAN_contaminant	2	K.EEM*SQLTGQNSGDVNVEINVAPGK.D	294	317	0	KRT9
27031	77	7063	608.408	608.407	2	27021	432067	m13387_APEX2_v1_01_TrypLysC_2MC_2Mods_TMT_IAA_20ppm_0.9Da	608.408	0.47	1.602	0.055	9/12	##sp|Q8WZ42-12|TITIN_HUMAN	11	K.VTIPISK.T	8628	8634	0	##TTN
27035	77	7067	633.732	633.732	3	27021	432067	m13387_APEX2_v1_01_TrypLysC_2MC_2Mods_TMT_IAA_20ppm_0.9Da	633.731	0.88	3.615	0.481	24/56	sp|O00571|DDX3X_HUMAN	3	R.SGKSPILVATAVAAR.G	489	503	1	DDX3X
27048	77.03	7071	569.335	569.335	2	27030	432067	m13387_APEX2_v1_01_TrypLysC_2MC_2Mods_TMT_IAA_20ppm_0.9Da	569.335	1.03	2.093	0.266	12/12	sp|Q16555|DPYL2_HUMAN	1	K.VFNLYPR.K	391	397	0	DPYSL2
27049	77.03	7072	508.307	508.307	3	27030	432067	m13387_APEX2_v1_01_TrypLysC_2MC_2Mods_TMT_IAA_20ppm_0.9Da	508.307	0.3	2.708	0.236	23/44	sp|O14980|XPO1_HUMAN	0	K.AVGHPFVIQLGR.I	701	712	0	XPO1
27052	77.03	7074	801.504	801.504	2	27030	432067	m13387_APEX2_v1_01_TrypLysC_2MC_2Mods_TMT_IAA_20ppm_0.9Da	801.503	1.32	3.178	0.448	18/18	sp|P42766|RL35_HUMAN	1	R.VLTVINQTQK.E	57	66	0	RPL35
27063	77.06	7079	902.487	902.486	2	27030	432067	m13387_APEX2_v1_01_TrypLysC_2MC_2Mods_TMT_IAA_20ppm_0.9Da	902.486	0.8	3.409	0.309	21/26	sp|P78527|PRKDC_HUMAN	2	K.NLSSNEAISLEEIR.I	839	852	0	PRKDC
27068	77.07	7081	832.783	833.116	3	27047	432067	m13387_APEX2_v1_01_TrypLysC_2MC_2Mods_TMT_IAA_20ppm_0.9Da	832.782	1.21	3.167	0.377	26/56	sp|Q9NP64|NO40_HUMAN	3	K.YSLIPDEEEEKEEAK.S	155	169	1	ZCCHC17
27073	77.09	7084	1082.05	1082.56	2	27047	432067	m13387_APEX2_v1_01_TrypLysC_2MC_2Mods_TMT_IAA_20ppm_0.9Da	1082.05	1.75	4.601	0.644	23/32	sp|P35580-4|MYH10_HUMAN	4	K.TELEDTLDTTAAQQELR.T	1184	1200	0	MYH10
27074	77.09	7085	420.266	420.266	3	27047	432067	m13387_APEX2_v1_01_TrypLysC_2MC_2Mods_TMT_IAA_20ppm_0.9Da	420.266	0.38	1.758	0.304	20/28	sp|Q6UW02|CP20A_HUMAN	1	K.IDRFIIPR.E	353	360	1	CYP20A1
27077	77.1	7086	895.16	895.493	3	27047	432067	m13387_APEX2_v1_01_TrypLysC_2MC_2Mods_TMT_IAA_20ppm_0.9Da	895.156	3.53	3.769	0.278	28/64	sp|Q9UHD9|UBQL2_HUMAN	2	K.EKEEFAVPENSSVQQFK.E	42	58	1	UBQLN2
27082	77.11	7089	677.403	677.402	2	27066	432067	m13387_APEX2_v1_01_TrypLysC_2MC_2Mods_TMT_IAA_20ppm_0.9Da	677.402	1.12	2.338	0.3	14/14	sp|P09936|UCHL1_HUMAN	1	R.FSAVALCK.A	214	221	0	UCHL1
27084	77.12	7091	818.094	818.094	3	27066	432067	m13387_APEX2_v1_01_TrypLysC_2MC_2Mods_TMT_IAA_20ppm_0.9Da	818.093	1.69	2.703	0.33	27/64	sp|O43432-3|IF4G3_HUMAN	5	R.VLEEDESIRTCLSEDAK.E	457	473	1	EIF4G3
27088	77.13	7092	754.012	754.345	3	27066	432067	m13387_APEX2_v1_01_TrypLysC_2MC_2Mods_TMT_IAA_20ppm_0.9Da	754.011	1.35	3.667	0.603	27/64	sp|Q9UPN3|MACF1_HUMAN	10	K.DCDVQGLEHDMEEINAR.W	5308	5324	0	MACF1
27089	77.13	7093	525.298	525.633	3	27066	432067	m13387_APEX2_v1_01_TrypLysC_2MC_2Mods_TMT_IAA_20ppm_0.9Da	525.298	0.15	2.631	0.324	23/44	sp|O15020|SPTN2_HUMAN	1	R.LAQAHGFQGFLR.D	1168	1179	0	SPTBN2
27105	77.17	7102	668.397	668.398	2	27081	432067	m13387_APEX2_v1_01_TrypLysC_2MC_2Mods_TMT_IAA_20ppm_0.9Da	668.397	1.18	1.849	0.278	10/12	sp|O94979-8|SC31A_HUMAN	13	K.LVACWTK.A	701	707	0	SEC31A
27111	77.18	7105	628.921	628.922	2	27081	432067	m13387_APEX2_v1_01_TrypLysC_2MC_2Mods_TMT_IAA_20ppm_0.9Da	628.921	1.16	1.865	0.001	10/12	sp|O75694|NU155_HUMAN	2	K.IITPLNK.D	472	478	0	NUP155
27121	77.21	7109	938.492	938.827	3	27081	432067	m13387_APEX2_v1_01_TrypLysC_2MC_2Mods_TMT_IAA_20ppm_0.9Da	938.491	0.97	3.748	0.374	32/84	sp|Q13813-2|SPTN1_HUMAN	2	R.ENLLEEQGSIALRQEQIDNQTR.I	1033	1054	1	SPTAN1
27125	77.22	7111	587.335	587.334	3	27102	432067	m13387_APEX2_v1_01_TrypLysC_2MC_2Mods_TMT_IAA_20ppm_0.9Da	587.335	0.45	2.953	0.343	21/44	sp|P21333|FLNA_HUMAN	3	K.FNGTHIPGSPFK.I	2406	2417	0	FLNA
27127	77.22	7113	763.421	763.42	2	27102	432067	m13387_APEX2_v1_01_TrypLysC_2MC_2Mods_TMT_IAA_20ppm_0.9Da	763.42	1.19	3.357	0.534	19/20	sp|Q00610|CLH1_HUMAN	2	K.LLYNNVSNFGR.L	1216	1226	0	CLTC
27138	77.24	7118	636.427	636.426	2	27102	432067	m13387_APEX2_v1_01_TrypLysC_2MC_2Mods_TMT_IAA_20ppm_0.9Da	636.426	1.04	2.46	0.121	14/14	sp|P22314|UBA1_HUMAN	5	K.NIILGGVK.A	90	97	0	UBA1
27145	77.25	7121	637.416	637.416	2	27123	432067	m13387_APEX2_v1_01_TrypLysC_2MC_2Mods_TMT_IAA_20ppm_0.9Da	637.416	0.97	2.103	0.027	14/14	sp|A0MZ66-3|SHOT1_HUMAN	6	K.GILGTLNK.S	451	458	0	KIAA1598
27166	77.3	7133	466.646	466.646	3	27144	432067	m13387_APEX2_v1_01_TrypLysC_2MC_2Mods_TMT_IAA_20ppm_0.9Da	466.646	-0.15	2.944	0.283	19/28	sp|Q14643|ITPR1_HUMAN	13	K.RLPALLEK.N	137	144	1	ITPR1
27175	77.33	7139	938.492	938.492	3	27144	432067	m13387_APEX2_v1_01_TrypLysC_2MC_2Mods_TMT_IAA_20ppm_0.9Da	938.491	0.62	3.897	0.466	31/84	sp|Q13813-2|SPTN1_HUMAN	2	R.ENLLEEQGSIALRQEQIDNQTR.I	1033	1054	1	SPTAN1
27194	77.37	7150	802.915	803.414	2	27165	432067	m13387_APEX2_v1_01_TrypLysC_2MC_2Mods_TMT_IAA_20ppm_0.9Da	802.914	0.72	2.461	0.205	17/24	sp|Q15388|TOM20_HUMAN	0	R.IVSAQSLAEDDVE.-	133	145	0	TOMM20
27195	77.38	7151	737.891	737.891	2	27165	432067	m13387_APEX2_v1_01_TrypLysC_2MC_2Mods_TMT_IAA_20ppm_0.9Da	737.891	0.21	2.338	0.322	16/18	sp|Q9H2G2|SLK_HUMAN	1	R.EAAIWELEER.H	1005	1014	0	SLK
27200	77.39	7153	647.929	647.928	2	27165	432067	m13387_APEX2_v1_01_TrypLysC_2MC_2Mods_TMT_IAA_20ppm_0.9Da	647.929	0.49	1.586	0.217	11/14	sp|Q9Y2U8|MAN1_HUMAN	0	K.PLPPLTAK.S	293	300	0	LEMD3
27204	77.4	7155	877.467	877.466	2	27165	432067	m13387_APEX2_v1_01_TrypLysC_2MC_2Mods_TMT_IAA_20ppm_0.9Da	877.467	0.68	3.152	0.376	18/20	sp|P49792|RBP2_HUMAN	0	K.SGEEDEEILFK.E	2925	2935	0	RANBP2
27210	77.41	7159	689.899	689.898	2	27186	432067	m13387_APEX2_v1_01_TrypLysC_2MC_2Mods_TMT_IAA_20ppm_0.9Da	689.898	0.53	2.194	0.454	16/20	sp|Q7KZF4|SND1_HUMAN	0	R.LGTLSPAFSTR.V	777	787	0	SND1
27230	77.47	7169	492.981	492.982	3	27207	432067	m13387_APEX2_v1_01_TrypLysC_2MC_2Mods_TMT_IAA_20ppm_0.9Da	492.982	-0.3	3.304	0.438	20/32	sp|P15924|DESP_HUMAN_contaminant	2	K.RGLVGIEFK.E	2318	2326	1	DSP
27234	77.48	7171	514.326	514.326	3	27207	432067	m13387_APEX2_v1_01_TrypLysC_2MC_2Mods_TMT_IAA_20ppm_0.9Da	514.325	0.67	1.68	0.175	18/32	sp|Q9NTZ6|RBM12_HUMAN	0	R.FIQVHPITK.K	499	507	0	RBM12
27246	77.51	7177	775.431	775.432	2	27207	432067	m13387_APEX2_v1_01_TrypLysC_2MC_2Mods_TMT_IAA_20ppm_0.9Da	775.43	0.48	2.046	0.115	15/22	sp|Q14151|SAFB2_HUMAN	0	R.NLWVSGLSSTTR.A	408	419	0	SAFB2
27251	77.52	7179	1084.56	1084.56	2	27228	432067	m13387_APEX2_v1_01_TrypLysC_2MC_2Mods_TMT_IAA_20ppm_0.9Da	1084.56	1.03	4.678	0.542	22/30	sp|P52597|HNRPF_HUMAN	0	R.QSGEAFVELGSEDDVK.M	53	68	0	HNRNPF
27259	77.54	7182	581.843	581.843	2	27249	432067	m13387_APEX2_v1_01_TrypLysC_2MC_2Mods_TMT_IAA_20ppm_0.9Da	581.843	0.56	2.042	0.439	13/16	sp|P05165|PCCA_HUMAN	2	K.SFGLPSIGR.L	408	416	0	PCCA
27263	77.55	7187	660.878	660.878	2	27249	432067	m13387_APEX2_v1_01_TrypLysC_2MC_2Mods_TMT_IAA_20ppm_0.9Da	660.877	0.67	2.154	0.313	14/20	sp|O75367|H2AY_HUMAN	3	K.SIAFPSIGSGR.N	308	318	0	H2AFY
27285	77.59	7198	769.4	769.401	3	27258	432067	m13387_APEX2_v1_01_TrypLysC_2MC_2Mods_TMT_IAA_20ppm_0.9Da	769.399	1.01	3.644	0.569	25/76	sp|Q8N5S9-2|KKCC1_HUMAN	3	R.VAAIDVTHLEEADGGPEPTR.N	20	39	0	CAMKK1
27304	77.63	7205	759.927	759.926	2	27290	432067	m13387_APEX2_v1_01_TrypLysC_2MC_2Mods_TMT_IAA_20ppm_0.9Da	759.928	-1.03	2.258	0.288	14/22	sp|O43426|SYNJ1_HUMAN	2	R.SSPNPFITGLTR.T	1391	1402	0	SYNJ1
27305	77.64	7206	939.124	939.792	3	27290	432067	m13387_APEX2_v1_01_TrypLysC_2MC_2Mods_TMT_IAA_20ppm_0.9Da	939.123	1.45	3.609	0.559	24/84	sp|P26641|EF1G_HUMAN	1	K.AAAPAPEEEMDECEQALAAEPK.A	254	275	0	EEF1G
27311	77.65	7208	573.846	573.845	2	27303	432067	m13387_APEX2_v1_01_TrypLysC_2MC_2Mods_TMT_IAA_20ppm_0.9Da	573.845	0.43	2.133	0.091	13/14	sp|O14980|XPO1_HUMAN	0	K.LISGWVSR.S	758	765	0	XPO1
27316	77.66	7212	777.06	777.06	3	27303	432067	m13387_APEX2_v1_01_TrypLysC_2MC_2Mods_TMT_IAA_20ppm_0.9Da	777.06	-0.24	3.509	0.463	23/72	sp|Q9UPU5|UBP24_HUMAN	1	R.TAECETSEADNILLAGHLR.L	1553	1571	0	USP24
27335	77.71	7219	820.484	820.485	2	27321	432067	m13387_APEX2_v1_01_TrypLysC_2MC_2Mods_TMT_IAA_20ppm_0.9Da	820.484	0.52	3.025	0.493	17/22	sp|Q14204|DYHC1_HUMAN	0	K.PLVLCGPPGSGK.T	2590	2601	0	DYNC1H1
27337	77.71	7221	662.916	662.916	2	27321	432067	m13387_APEX2_v1_01_TrypLysC_2MC_2Mods_TMT_IAA_20ppm_0.9Da	662.916	0.26	2.071	0.442	14/14	sp|Q8N7R7|CCYL1_HUMAN	7	R.ASTIFLSK.S	87	94	0	CCNYL1
27349	77.74	7227	759.928	759.929	2	27334	432067	m13387_APEX2_v1_01_TrypLysC_2MC_2Mods_TMT_IAA_20ppm_0.9Da	759.928	1.16	2.297	0.348	15/22	sp|O43426|SYNJ1_HUMAN	2	R.SSPNPFITGLTR.T	1391	1402	0	SYNJ1
27358	77.76	7231	939.123	939.456	3	27334	432067	m13387_APEX2_v1_01_TrypLysC_2MC_2Mods_TMT_IAA_20ppm_0.9Da	939.123	0.72	4.352	0.603	26/84	sp|P26641|EF1G_HUMAN	1	K.AAAPAPEEEMDECEQALAAEPK.A	254	275	0	EEF1G
27385	77.82	7246	643.927	644.428	2	27375	432067	m13387_APEX2_v1_01_TrypLysC_2MC_2Mods_TMT_IAA_20ppm_0.9Da	643.926	0.72	1.975	0.059	9/14	sp|Q9HCE1|MOV10_HUMAN	2	K.LLLAPSSK.K	809	816	0	MOV10
27389	77.83	7249	810.79	811.124	3	27375	432067	m13387_APEX2_v1_01_TrypLysC_2MC_2Mods_TMT_IAA_20ppm_0.9Da	810.788	1.62	4.807	0.608	27/72	sp|Q04637-9|IF4G1_HUMAN	10	K.ITKPGSIDSNNQLFAPGGR.L	1079	1097	1	EIF4G1
27400	77.86	7254	659.429	659.429	2	27384	432067	m13387_APEX2_v1_01_TrypLysC_2MC_2Mods_TMT_IAA_20ppm_0.9Da	659.429	0.71	1.938	0.362	16/16	sp|Q9NU22|MDN1_HUMAN	0	K.TSLVGALAK.A	1760	1768	0	MDN1
27408	77.88	7258	859.477	859.811	3	27384	432067	m13387_APEX2_v1_01_TrypLysC_2MC_2Mods_TMT_IAA_20ppm_0.9Da	859.478	-2.23	2.963	0.327	23/56	sp|P35579|MYH9_HUMAN	0	K.KLEEEQIILEDQNCK.L	975	989	1	MYH9
27427	77.94	7268	931.021	931.02	2	27412	432067	m13387_APEX2_v1_01_TrypLysC_2MC_2Mods_TMT_IAA_20ppm_0.9Da	931.02	1.49	4.026	0.486	21/22	sp|Q9BSJ8-2|ESYT1_HUMAN	1	R.QLLDDEEQLTAK.T	107	118	0	ESYT1
27462	78.03	7285	648.892	648.892	2	27458	432067	m13387_APEX2_v1_01_TrypLysC_2MC_2Mods_TMT_IAA_20ppm_0.9Da	648.891	1.24	1.743	0.129	10/12	sp|Q8NB49|AT11C_HUMAN	4	R.TLCVAFK.E	598	604	0	ATP11C
27478	78.06	7294	909.518	909.519	2	27458	432067	m13387_APEX2_v1_01_TrypLysC_2MC_2Mods_TMT_IAA_20ppm_0.9Da	909.517	1.16	3.613	0.334	19/22	sp|Q9C0C9|UBE2O_HUMAN	1	K.TLDNVAIVEEEK.M	867	878	0	UBE2O
27483	78.08	7296	859.48	859.814	3	27461	432067	m13387_APEX2_v1_01_TrypLysC_2MC_2Mods_TMT_IAA_20ppm_0.9Da	859.478	1.98	4.114	0.507	24/56	sp|P35579|MYH9_HUMAN	0	K.KLEEEQIILEDQNCK.L	975	989	1	MYH9
27509	78.14	7309	909.518	910.019	2	27491	432067	m13387_APEX2_v1_01_TrypLysC_2MC_2Mods_TMT_IAA_20ppm_0.9Da	909.517	0.96	3.61	0.372	21/22	sp|Q9C0C9|UBE2O_HUMAN	1	K.TLDNVAIVEEEK.M	867	878	0	UBE2O
27513	78.15	7311	1059.04	1059.54	2	27491	432067	m13387_APEX2_v1_01_TrypLysC_2MC_2Mods_TMT_IAA_20ppm_0.9Da	1059.04	1.33	2.864	0.474	18/26	sp|P46821|MAP1B_HUMAN	0	K.TPEDGDYSYEIIEK.T	1932	1945	0	MAP1B
27519	78.16	7314	606.021	606.021	3	27508	432067	m13387_APEX2_v1_01_TrypLysC_2MC_2Mods_TMT_IAA_20ppm_0.9Da	606.02	0.54	2.611	0.294	26/48	sp|Q13085-4|ACACA_HUMAN	5	R.GSVLEPEGTVEIK.F	2152	2164	0	ACACA
27521	78.17	7316	638.905	638.905	2	27508	432067	m13387_APEX2_v1_01_TrypLysC_2MC_2Mods_TMT_IAA_20ppm_0.9Da	638.905	0.39	2.245	0.255	14/14	sp|P11940|PABP1_HUMAN	6	K.FGPALSVK.V	214	221	0	PABPC1
27531	78.18	7319	658.872	658.871	2	27517	432067	m13387_APEX2_v1_01_TrypLysC_2MC_2Mods_TMT_IAA_20ppm_0.9Da	658.871	0.92	1.387	0.321	10/18	sp|Q9C0D5|TANC1_HUMAN	1	R.GVPPLFCAAR.Q	1112	1121	0	TANC1
27532	78.19	7320	691.71	692.044	3	27517	432067	m13387_APEX2_v1_01_TrypLysC_2MC_2Mods_TMT_IAA_20ppm_0.9Da	691.71	0.91	3.341	0.396	28/56	sp|Q9UHD9|UBQL2_HUMAN	2	R.QLIM*ANPQM*QQLIQR.N	203	217	0	UBQLN2
27552	78.23	7329	610.345	610.345	2	27530	432067	m13387_APEX2_v1_01_TrypLysC_2MC_2Mods_TMT_IAA_20ppm_0.9Da	610.345	-0.12	1.408	0.273	11/14	sp|P35606|COPB2_HUMAN	1	R.VWCVASLR.G	274	281	0	COPB2
27572	78.27	7342	734.072	734.072	3	27551	432067	m13387_APEX2_v1_01_TrypLysC_2MC_2Mods_TMT_IAA_20ppm_0.9Da	734.071	0.83	2.646	0.366	25/56	sp|Q92625|ANS1A_HUMAN	1	K.M*LLNAHPNLLSCNTK.K	200	214	0	ANKS1A
27579	78.29	7344	503.989	504.322	3	27551	432067	m13387_APEX2_v1_01_TrypLysC_2MC_2Mods_TMT_IAA_20ppm_0.9Da	503.989	-0.36	2.345	0.302	20/36	sp|Q08379|GOGA2_HUMAN	1	R.LAHLLASAQK.E	768	777	0	GOLGA2
27590	78.32	7350	773.971	774.473	2	27568	432067	m13387_APEX2_v1_01_TrypLysC_2MC_2Mods_TMT_IAA_20ppm_0.9Da	773.972	-0.29	2.748	0.331	15/16	sp|Q02790|FKBP4_HUMAN	1	K.VLQLYPNNK.A	379	387	0	FKBP4
27620	78.39	7366	922.028	922.027	2	27596	432067	m13387_APEX2_v1_01_TrypLysC_2MC_2Mods_TMT_IAA_20ppm_0.9Da	922.027	0.83	3.098	0.422	18/22	sp|Q71RC2-4|LARP4_HUMAN	7	R.EIPETTPIEEVK.G	211	222	0	LARP4
27622	78.39	7367	826.701	826.7	4	27596	432067	m13387_APEX2_v1_01_TrypLysC_2MC_2Mods_TMT_IAA_20ppm_0.9Da	826.7	0.36	3.45	0.358	38/174	sp|P46108|CRK_HUMAN	2	R.VSHYIINSSGPRPPVPPSPAQPPPGVSPSR.L	57	86	1	CRK
27633	78.42	7373	893.995	893.994	2	27596	432067	m13387_APEX2_v1_01_TrypLysC_2MC_2Mods_TMT_IAA_20ppm_0.9Da	893.996	-0.57	2.667	0.304	17/20	sp|P08195-4|4F2_HUMAN	8	K.EVELNELEPEK.Q	143	153	0	SLC3A2
27637	78.43	7374	1153.57	1153.57	2	27617	432067	m13387_APEX2_v1_01_TrypLysC_2MC_2Mods_TMT_IAA_20ppm_0.9Da	1153.57	0.81	4.599	0.574	27/28	sp|P08238|HS90B_HUMAN	0	R.NPDDITQEEYGEFYK.S	292	306	0	HSP90AB1
27638	78.43	7375	675.41	675.41	3	27617	432067	m13387_APEX2_v1_01_TrypLysC_2MC_2Mods_TMT_IAA_20ppm_0.9Da	675.41	0.45	2.728	0.241	24/44	sp|Q9NZM3|ITSN2_HUMAN	3	R.SGIFPSNYVKPK.D	1026	1037	1	ITSN2
27641	78.44	7377	893.996	893.996	2	27617	432067	m13387_APEX2_v1_01_TrypLysC_2MC_2Mods_TMT_IAA_20ppm_0.9Da	893.996	0.53	2.621	0.38	15/20	sp|P08195-4|4F2_HUMAN	8	K.EVELNELEPEK.Q	143	153	0	SLC3A2
27643	78.44	7378	901.481	901.814	3	27617	432067	m13387_APEX2_v1_01_TrypLysC_2MC_2Mods_TMT_IAA_20ppm_0.9Da	901.48	1.01	5.38	0.521	34/72	sp|Q96QK1|VPS35_HUMAN	0	K.IREDLPNLESSEETEQINK.H	750	768	1	VPS35
27663	78.49	7389	930.479	930.479	3	27636	432067	m13387_APEX2_v1_01_TrypLysC_2MC_2Mods_TMT_IAA_20ppm_0.9Da	930.475	3.53	4.495	0.583	31/96	sp|P10809|CH60_HUMAN	4	K.LVQDVANNTNEEAGDGTTTATVLAR.S	97	121	0	HSPD1
27667	78.5	7391	740.057	740.391	3	27636	432067	m13387_APEX2_v1_01_TrypLysC_2MC_2Mods_TMT_IAA_20ppm_0.9Da	740.057	-0.13	2.983	0.35	21/64	sp|Q9H0D6|XRN2_HUMAN	2	R.AALEEVYPDLTPEETRR.N	660	676	1	XRN2
27674	78.52	7394	1023.05	1023.05	2	27636	432067	m13387_APEX2_v1_01_TrypLysC_2MC_2Mods_TMT_IAA_20ppm_0.9Da	1023.05	-1.35	3.113	0.515	18/26	sp|P35527|K1C9_HUMAN_contaminant	1	K.VQALEEANNDLENK.I	171	184	0	KRT9
27712	78.61	7414	1158.08	1158.08	2	27678	432067	m13387_APEX2_v1_01_TrypLysC_2MC_2Mods_TMT_IAA_20ppm_0.9Da	1158.08	1.44	3.559	0.736	25/40	sp|P02533|K1C14_HUMAN_contaminant	1	R.GQVGGDVNVEMDAAPGVDLSR.I	262	282	0	KRT14
27713	78.61	7415	957.12	957.119	3	27678	432067	m13387_APEX2_v1_01_TrypLysC_2MC_2Mods_TMT_IAA_20ppm_0.9Da	957.119	0.68	4.348	0.636	28/88	sp|Q12874|SF3A3_HUMAN	1	K.ARENPSEEAQNLVEFTDEEGYGR.Y	116	138	1	SF3A3
27717	78.62	7416	728.446	728.446	2	27699	432067	m13387_APEX2_v1_01_TrypLysC_2MC_2Mods_TMT_IAA_20ppm_0.9Da	728.445	0.97	2.708	0.422	16/16	sp|Q86VP1|TAXB1_HUMAN	4	R.TFLLTTSSK.E	338	346	0	TAX1BP1
27719	78.63	7418	808.962	808.962	2	27699	432067	m13387_APEX2_v1_01_TrypLysC_2MC_2Mods_TMT_IAA_20ppm_0.9Da	808.961	0.89	2.292	0.297	17/18	sp|P54727|RD23B_HUMAN	1	K.IDIDPEETVK.A	15	24	0	RAD23B
27722	78.63	7420	587.861	587.861	2	27699	432067	m13387_APEX2_v1_01_TrypLysC_2MC_2Mods_TMT_IAA_20ppm_0.9Da	587.861	0.14	2.359	0.482	15/16	sp|Q6S8J3|POTEE_HUMAN	29	R.AVFPSIVGR.P	729	737	0	POTEE
27728	78.64	7424	912.459	913.463	3	27699	432067	m13387_APEX2_v1_01_TrypLysC_2MC_2Mods_TMT_IAA_20ppm_0.9Da	912.458	1.36	3.017	0.411	29/76	sp|P21333|FLNA_HUMAN	3	K.VHSPSGALEECYVTEIDQDK.Y	2368	2387	0	FLNA
27778	78.76	7448	699.912	699.912	2	27758	432067	m13387_APEX2_v1_01_TrypLysC_2MC_2Mods_TMT_IAA_20ppm_0.9Da	699.911	1.48	1.843	0.203	9/14	sp|Q08752|PPID_HUMAN	0	K.NIGNTFFK.S	228	235	0	PPID
27788	78.78	7453	957.12	957.787	3	27758	432067	m13387_APEX2_v1_01_TrypLysC_2MC_2Mods_TMT_IAA_20ppm_0.9Da	957.119	0.26	4.366	0.611	30/88	sp|Q12874|SF3A3_HUMAN	1	K.ARENPSEEAQNLVEFTDEEGYGR.Y	116	138	1	SF3A3
27813	78.83	7467	811.46	811.963	2	27792	432067	m13387_APEX2_v1_01_TrypLysC_2MC_2Mods_TMT_IAA_20ppm_0.9Da	811.46	-0.14	1.917	0.203	16/18	sp|Q13332|PTPRS_HUMAN	26	R.FISANLPCNK.F	1697	1706	0	PTPRS
27814	78.83	7468	644.935	644.934	2	27792	432067	m13387_APEX2_v1_01_TrypLysC_2MC_2Mods_TMT_IAA_20ppm_0.9Da	644.934	1.16	1.758	0.106	12/14	sp|Q7Z2Z2|ETUD1_HUMAN	1	K.IVTSLGLK.I	319	326	0	EFTUD1
27823	78.86	7472	939.122	939.121	3	27792	432067	m13387_APEX2_v1_01_TrypLysC_2MC_2Mods_TMT_IAA_20ppm_0.9Da	939.123	-0.86	2.913	0.405	21/84	sp|P26641|EF1G_HUMAN	1	K.AAAPAPEEEMDECEQALAAEPK.A	254	275	0	EEF1G
27828	78.87	7474	647.388	647.722	3	27805	432067	m13387_APEX2_v1_01_TrypLysC_2MC_2Mods_TMT_IAA_20ppm_0.9Da	647.388	0.53	3.836	0.396	23/56	sp|P21333|FLNA_HUMAN	2	K.VRAWGPGLEGGVVGK.S	579	593	1	FLNA
27836	78.88	7480	644.933	644.933	2	27805	432067	m13387_APEX2_v1_01_TrypLysC_2MC_2Mods_TMT_IAA_20ppm_0.9Da	644.934	-0.71	1.685	0.064	12/14	sp|Q7Z2Z2|ETUD1_HUMAN	1	K.IVTSLGLK.I	319	326	0	EFTUD1
27855	78.92	7489	521.992	521.993	3	27826	432067	m13387_APEX2_v1_01_TrypLysC_2MC_2Mods_TMT_IAA_20ppm_0.9Da	521.992	0.4	3.338	0.21	22/32	sp|P36507|MP2K2_HUMAN	2	K.RLEAFLTQK.A	53	61	1	MAP2K2
27868	78.96	7495	517.977	517.977	3	27847	432067	m13387_APEX2_v1_01_TrypLysC_2MC_2Mods_TMT_IAA_20ppm_0.9Da	517.977	-0.28	2.994	0.509	24/40	sp|O95801|TTC4_HUMAN	1	K.STLLQVLQHQR.Y	344	354	0	TTC4
27874	78.97	7498	777.943	778.445	2	27847	432067	m13387_APEX2_v1_01_TrypLysC_2MC_2Mods_TMT_IAA_20ppm_0.9Da	777.943	0.42	1.52	0.228	11/16	sp|P62424|RL7A_HUMAN	1	K.M*GVPYCIIK.G	177	185	0	RPL7A
27886	78.99	7503	630.388	630.388	2	27866	432067	m13387_APEX2_v1_01_TrypLysC_2MC_2Mods_TMT_IAA_20ppm_0.9Da	630.387	0.66	2.205	0.437	13/16	sp|Q13310-3|PABP4_HUMAN	13	K.PLYVALAQR.K	362	370	0	PABPC4
27894	79.01	7508	658.44	658.44	2	27866	432067	m13387_APEX2_v1_01_TrypLysC_2MC_2Mods_TMT_IAA_20ppm_0.9Da	658.439	0.66	1.971	0.109	10/14	sp|P12004|PCNA_HUMAN	0	R.LVQGSILK.K	6	13	0	PCNA
27895	79.01	7509	761.911	761.911	2	27866	432067	m13387_APEX2_v1_01_TrypLysC_2MC_2Mods_TMT_IAA_20ppm_0.9Da	761.91	1.3	1.728	0.214	10/14	sp|Q01081|U2AF1_HUMAN	7	K.VNCSFYFK.I	16	23	0	U2AF1
27898	79.01	7510	695.431	695.431	2	27866	432067	m13387_APEX2_v1_01_TrypLysC_2MC_2Mods_TMT_IAA_20ppm_0.9Da	695.431	0.8	1.795	0.107	11/14	sp|P22314|UBA1_HUMAN	0	K.SIPICTLK.N	628	635	0	UBA1
27910	79.04	7518	603.387	603.387	2	27885	432067	m13387_APEX2_v1_01_TrypLysC_2MC_2Mods_TMT_IAA_20ppm_0.9Da	603.387	0.66	1.614	0.094	10/12	sp|O14744|ANM5_HUMAN	5	K.GFPVLSK.M	242	248	0	PRMT5
27923	79.07	7523	783.904	783.904	2	27885	432067	m13387_APEX2_v1_01_TrypLysC_2MC_2Mods_TMT_IAA_20ppm_0.9Da	783.904	0.55	2.273	0.266	11/20	sp|Q9UPU5|UBP24_HUMAN	1	K.EFDYLPPVDSR.S	1673	1683	0	USP24
27930	79.1	7528	593.402	593.402	2	27906	432067	m13387_APEX2_v1_01_TrypLysC_2MC_2Mods_TMT_IAA_20ppm_0.9Da	593.402	0.32	1.952	0.334	10/12	sp|Q5TAX3|TUT4_HUMAN	3	K.GPSLLLK.D	163	169	0	ZCCHC11
27949	79.15	7537	719.419	719.418	2	27927	432067	m13387_APEX2_v1_01_TrypLysC_2MC_2Mods_TMT_IAA_20ppm_0.9Da	719.418	0.91	2.319	0.348	12/16	sp|P14618-2|KPYM_HUMAN	3	R.VNFAMNVGK.A	490	498	0	PKM
27950	79.15	7538	633.131	633.381	4	27927	432067	m13387_APEX2_v1_01_TrypLysC_2MC_2Mods_TMT_IAA_20ppm_0.9Da	633.131	-0.39	2.803	0.373	28/96	sp|P07947|YES_HUMAN	1	K.LTTVCPTVKPQTQGLAK.D	251	267	1	YES1
27958	79.17	7541	622.921	622.921	2	27948	432067	m13387_APEX2_v1_01_TrypLysC_2MC_2Mods_TMT_IAA_20ppm_0.9Da	622.921	0.34	1.633	0.003	9/12	##sp|Q15386|UBE3C_HUMAN	1	K.VLNTIVK.F	475	481	0	##UBE3C
27959	79.17	7542	691.71	692.045	3	27948	432067	m13387_APEX2_v1_01_TrypLysC_2MC_2Mods_TMT_IAA_20ppm_0.9Da	691.71	0.59	3.019	0.295	32/56	sp|Q9UHD9|UBQL2_HUMAN	2	R.QLIM*ANPQM*QQLIQR.N	203	217	0	UBQLN2
27960	79.18	7543	761.911	761.911	2	27948	432067	m13387_APEX2_v1_01_TrypLysC_2MC_2Mods_TMT_IAA_20ppm_0.9Da	761.91	0.92	1.746	0.268	12/14	sp|Q01081|U2AF1_HUMAN	7	K.VNCSFYFK.I	16	23	0	U2AF1
27980	79.22	7552	902.98	903.484	2	27970	432067	m13387_APEX2_v1_01_TrypLysC_2MC_2Mods_TMT_IAA_20ppm_0.9Da	902.978	2.58	3.522	0.502	17/28	sp|P25705|ATPA_HUMAN	7	R.ILGADTSVDLEETGR.V	59	73	0	ATP5A1
27981	79.23	7553	748.426	748.761	3	27970	432067	m13387_APEX2_v1_01_TrypLysC_2MC_2Mods_TMT_IAA_20ppm_0.9Da	748.426	1.02	3.188	0.395	27/60	sp|Q13085-4|ACACA_HUMAN	5	K.QGPLHGM*LINTPYVTK.D	1602	1617	0	ACACA
28034	79.33	7581	484.322	484.656	3	28012	432067	m13387_APEX2_v1_01_TrypLysC_2MC_2Mods_TMT_IAA_20ppm_0.9Da	484.322	0.29	2.328	0.497	18/36	sp|Q6P3X3|TTC27_HUMAN	0	R.ALGLAHVAIK.C	764	773	0	TTC27
28061	79.4	7595	890.131	890.466	3	28048	432067	m13387_APEX2_v1_01_TrypLysC_2MC_2Mods_TMT_IAA_20ppm_0.9Da	890.129	2.3	3.946	0.426	37/92	sp|P13645|K1C10_HUMAN_contaminant	1	R.ISSSKGSLGGGFSSGGFSGGSFSR.G	36	59	1	KRT10
28067	79.42	7598	730.431	730.681	4	28059	432067	m13387_APEX2_v1_01_TrypLysC_2MC_2Mods_TMT_IAA_20ppm_0.9Da	730.428	3.1	3.167	0.527	38/132	sp|Q7Z434|MAVS_HUMAN	1	K.LPTSSKPPGAVPSNALTNPAPSK.L	326	348	1	MAVS
28068	79.42	7599	647.912	647.911	2	28059	432067	m13387_APEX2_v1_01_TrypLysC_2MC_2Mods_TMT_IAA_20ppm_0.9Da	647.91	1.98	2.238	0.326	14/14	sp|P22234-2|PUR6_HUMAN	3	R.IATGSFLK.R	110	117	0	PAICS
28071	79.42	7602	528.362	528.361	2	28059	432067	m13387_APEX2_v1_01_TrypLysC_2MC_2Mods_TMT_IAA_20ppm_0.9Da	528.361	2.02	2.169	0.288	11/12	sp|Q00610|CLH1_HUMAN	1	K.NLILVVR.G	831	837	0	CLTC
28073	79.43	7603	638.385	638.385	2	28059	432067	m13387_APEX2_v1_01_TrypLysC_2MC_2Mods_TMT_IAA_20ppm_0.9Da	638.385	1.01	1.967	0.203	12/18	sp|Q9HCD6-2|TANC2_HUMAN	2	R.GAVPLFSTVR.Q	1067	1076	0	TANC2
28074	79.43	7604	695.929	695.929	2	28059	432067	m13387_APEX2_v1_01_TrypLysC_2MC_2Mods_TMT_IAA_20ppm_0.9Da	695.927	3.94	1.997	0.202	11/14	sp|P21359|NF1_HUMAN	7	K.NLLFNPSK.P	355	362	0	NF1
28076	79.43	7605	877.466	877.465	2	28059	432067	m13387_APEX2_v1_01_TrypLysC_2MC_2Mods_TMT_IAA_20ppm_0.9Da	877.467	-1.06	2.244	0.312	15/20	sp|P49792|RBP2_HUMAN	0	K.SGEEDEEILFK.E	2925	2935	0	RANBP2
28085	79.45	7608	687.704	687.705	3	28064	432067	m13387_APEX2_v1_01_TrypLysC_2MC_2Mods_TMT_IAA_20ppm_0.9Da	687.703	1.91	2.945	0.343	21/52	sp|P56192|SYMC_HUMAN	3	K.ALEEGLTPQEICDK.Y	322	335	0	MARS
28104	79.49	7618	672.711	673.044	3	28083	432067	m13387_APEX2_v1_01_TrypLysC_2MC_2Mods_TMT_IAA_20ppm_0.9Da	672.709	2.71	4.763	0.608	33/48	sp|Q9UBQ0-2|VPS29_HUMAN	2	K.IQHILCTGNLCTK.E	35	47	0	VPS29
28111	79.49	7625	782.925	783.428	2	28083	432067	m13387_APEX2_v1_01_TrypLysC_2MC_2Mods_TMT_IAA_20ppm_0.9Da	782.923	2.98	2.171	0.182	17/22	sp|P11498|PYC_HUMAN	0	K.PTACTMLVSSLR.D	749	760	0	PC
28126	79.52	7630	608.906	608.906	2	28102	432067	m13387_APEX2_v1_01_TrypLysC_2MC_2Mods_TMT_IAA_20ppm_0.9Da	608.905	1.57	1.904	0.104	12/12	sp|Q96F07|CYFP2_HUMAN	7	R.GLQLLSK.W	396	402	0	CYFIP2
28136	79.55	7635	524.841	524.841	2	28123	432067	m13387_APEX2_v1_01_TrypLysC_2MC_2Mods_TMT_IAA_20ppm_0.9Da	524.839	2.36	1.915	0.239	11/12	sp|P48643|TCPE_HUMAN	4	R.AVTIFIR.G	382	388	0	CCT5
28139	79.55	7637	536.359	536.359	2	28123	432067	m13387_APEX2_v1_01_TrypLysC_2MC_2Mods_TMT_IAA_20ppm_0.9Da	536.358	2.08	1.743	0	11/12	sp|Q13057-2|COASY_HUMAN	0	R.ILLTNIR.T	114	120	0	COASY
28153	79.57	7643	691.711	692.046	3	28132	432067	m13387_APEX2_v1_01_TrypLysC_2MC_2Mods_TMT_IAA_20ppm_0.9Da	691.71	2.37	2.876	0.268	30/56	sp|Q9UHD9|UBQL2_HUMAN	2	R.QLIM*ANPQM*QQLIQR.N	203	217	0	UBQLN2
28174	79.62	7653	695.947	696.448	2	28149	432067	m13387_APEX2_v1_01_TrypLysC_2MC_2Mods_TMT_IAA_20ppm_0.9Da	695.945	2.74	2.038	0.184	13/16	sp|Q9UDY8|MALT1_HUMAN	2	K.AVLAGQFVK.L	137	145	0	MALT1
28187	79.64	7658	708.914	708.913	2	28179	432067	m13387_APEX2_v1_01_TrypLysC_2MC_2Mods_TMT_IAA_20ppm_0.9Da	708.912	2.68	2.471	0.522	15/20	sp|P62249|RS16_HUMAN	3	K.GPLQSVQVFGR.K	5	15	0	RPS16
28192	79.65	7660	517.833	517.833	2	28184	432067	m13387_APEX2_v1_01_TrypLysC_2MC_2Mods_TMT_IAA_20ppm_0.9Da	517.832	2.4	1.456	0.128	11/12	sp|Q15382|RHEB_HUMAN	1	K.IAILGYR.S	9	15	0	RHEB
28193	79.65	7661	730.43	730.681	4	28184	432067	m13387_APEX2_v1_01_TrypLysC_2MC_2Mods_TMT_IAA_20ppm_0.9Da	730.428	2.76	3.772	0.552	44/132	sp|Q7Z434|MAVS_HUMAN	1	K.LPTSSKPPGAVPSNALTNPAPSK.L	326	348	1	MAVS
28199	79.67	7664	677.072	677.072	3	28191	432067	m13387_APEX2_v1_01_TrypLysC_2MC_2Mods_TMT_IAA_20ppm_0.9Da	677.07	2	3.285	0.448	21/52	sp|P23921|RIR1_HUMAN	3	R.TRPAANPIQFTLNK.E	741	754	1	RRM1
28213	79.7	7670	728.424	728.424	2	28209	432067	m13387_APEX2_v1_01_TrypLysC_2MC_2Mods_TMT_IAA_20ppm_0.9Da	728.422	2.96	2.486	0.295	14/14	sp|O14730|RIOK3_HUMAN	2	R.NVSQFFQK.G	445	452	0	RIOK3
28219	79.72	7672	507.636	507.636	3	28215	432067	m13387_APEX2_v1_01_TrypLysC_2MC_2Mods_TMT_IAA_20ppm_0.9Da	507.635	2.21	2.483	0.442	21/40	sp|P78371|TCPB_HUMAN	3	K.IHPQTIIAGWR.E	121	131	0	CCT2
28220	79.72	7674	429.285	429.286	3	28215	432067	m13387_APEX2_v1_01_TrypLysC_2MC_2Mods_TMT_IAA_20ppm_0.9Da	429.285	1.67	2.122	0.224	18/24	sp|Q7L2E3-2|DHX30_HUMAN	3	R.FIHGLIK.Q	1002	1008	0	DHX30
28225	79.74	7675	674.427	674.427	2	28223	432067	m13387_APEX2_v1_01_TrypLysC_2MC_2Mods_TMT_IAA_20ppm_0.9Da	674.425	2.41	2.578	0.441	16/16	sp|P63010-2|AP2B1_HUMAN	7	K.VIAAMTVGK.D	37	45	0	AP2B1
28226	79.74	7676	696.371	696.371	3	28223	432067	m13387_APEX2_v1_01_TrypLysC_2MC_2Mods_TMT_IAA_20ppm_0.9Da	696.369	2.33	4.385	0.634	33/60	sp|Q9UBC2-2|EP15R_HUMAN	5	R.LQQEETQLEQSIQAGR.V	508	523	0	EPS15L1
28250	79.79	7688	759.44	759.941	2	28240	432067	m13387_APEX2_v1_01_TrypLysC_2MC_2Mods_TMT_IAA_20ppm_0.9Da	759.437	3.14	2.819	0.361	17/22	sp|Q08211|DHX9_HUMAN	0	K.LAAQSCALSLVR.Q	237	248	0	DHX9
28258	79.8	7691	595.86	595.86	2	28254	432067	m13387_APEX2_v1_01_TrypLysC_2MC_2Mods_TMT_IAA_20ppm_0.9Da	595.858	2.18	1.917	0.287	13/16	sp|Q9Y6C9|MTCH2_HUMAN	1	R.GLFTGLTPR.L	69	77	0	MTCH2
28268	79.83	7696	632.411	632.411	2	28264	432067	m13387_APEX2_v1_01_TrypLysC_2MC_2Mods_TMT_IAA_20ppm_0.9Da	632.409	2.13	1.538	0.117	9/12	sp|P50995|ANX11_HUMAN	1	K.TILALM*K.T	265	271	0	ANXA11
28271	79.83	7699	659.386	659.385	2	28264	432067	m13387_APEX2_v1_01_TrypLysC_2MC_2Mods_TMT_IAA_20ppm_0.9Da	659.384	2.61	1.286	0.09	11/12	sp|Q5JRA6|MIA3_HUMAN	3	R.TFGYFPK.D	93	99	0	MIA3
28277	79.84	7700	542.857	542.857	2	28267	432067	m13387_APEX2_v1_01_TrypLysC_2MC_2Mods_TMT_IAA_20ppm_0.9Da	542.856	2.84	1.981	0.077	12/14	sp|Q8N6M0|OTU6B_HUMAN	0	K.LAQILAAR.Q	138	145	0	OTUD6B
28286	79.87	7704	1044.05	1044.55	2	28283	432067	m13387_APEX2_v1_01_TrypLysC_2MC_2Mods_TMT_IAA_20ppm_0.9Da	1044.05	2.08	5.885	0.724	24/30	sp|Q9UBC2-2|EP15R_HUMAN	5	R.LQQEETQLEQSIQAGR.V	508	523	0	EPS15L1
28291	79.88	7706	730.432	730.432	3	28284	432067	m13387_APEX2_v1_01_TrypLysC_2MC_2Mods_TMT_IAA_20ppm_0.9Da	730.432	0.69	3.237	0.353	24/52	sp|P04264|K2C1_HUMAN_contaminant	5	K.VRFLEQQNQVLQTK.W	198	211	1	KRT1
28299	79.9	7710	659.386	659.888	2	28289	432067	m13387_APEX2_v1_01_TrypLysC_2MC_2Mods_TMT_IAA_20ppm_0.9Da	659.384	2.44	1.458	0.108	10/12	sp|Q5JRA6|MIA3_HUMAN	3	R.TFGYFPK.D	93	99	0	MIA3
28316	79.94	7716	663.755	664.09	3	28312	432067	m13387_APEX2_v1_01_TrypLysC_2MC_2Mods_TMT_IAA_20ppm_0.9Da	663.754	2.54	3.309	0.294	20/40	sp|Q12906-7|ILF3_HUMAN	6	R.LNQLKPGLQYK.L	409	419	1	ILF3
28345	80.06	7725	515.846	515.846	2	28343	432067	m13387_APEX2_v1_01_TrypLysC_2MC_2Mods_TMT_IAA_20ppm_0.9Da	515.845	2.24	1.302	0.217	11/12	sp|P78527|PRKDC_HUMAN	2	K.LLSITVR.N	669	675	0	PRKDC
28361	80.09	7734	640.671	641.007	3	28354	432067	m13387_APEX2_v1_01_TrypLysC_2MC_2Mods_TMT_IAA_20ppm_0.9Da	640.67	2.6	2.908	0.461	24/52	sp|Q8IVM0-2|CCD50_HUMAN	1	K.LQEEELLATQVDM*R.A	358	371	0	CCDC50
28368	80.11	7737	640.672	641.007	3	28359	432067	m13387_APEX2_v1_01_TrypLysC_2MC_2Mods_TMT_IAA_20ppm_0.9Da	640.67	2.83	2.752	0.335	29/52	sp|Q8IVM0-2|CCD50_HUMAN	1	K.LQEEELLATQVDM*R.A	358	371	0	CCDC50
28374	80.12	7739	796.424	796.424	2	28366	432067	m13387_APEX2_v1_01_TrypLysC_2MC_2Mods_TMT_IAA_20ppm_0.9Da	796.421	3.68	1.833	0.312	13/16	sp|Q99832|TCPH_HUMAN	5	R.YNFFTGCPK.A	358	366	0	CCT7
28377	80.13	7741	710.925	711.426	2	28366	432067	m13387_APEX2_v1_01_TrypLysC_2MC_2Mods_TMT_IAA_20ppm_0.9Da	710.923	3.1	1.84	0.15	12/14	sp|Q8IWZ3-6|ANKH1_HUMAN	7	K.QLFACVPK.T	1961	1968	0	ANKHD1
28393	80.2	7745	691.712	692.045	3	28390	432067	m13387_APEX2_v1_01_TrypLysC_2MC_2Mods_TMT_IAA_20ppm_0.9Da	691.71	2.63	3.988	0.429	30/56	sp|Q9UHD9|UBQL2_HUMAN	2	R.QLIM*ANPQM*QQLIQR.N	203	217	0	UBQLN2
28405	80.23	7751	829.676	830.178	4	28402	432067	m13387_APEX2_v1_01_TrypLysC_2MC_2Mods_TMT_IAA_20ppm_0.9Da	829.674	3.15	5.119	0.501	45/156	sp|Q6P2H3|CEP85_HUMAN	4	R.SQVQSLEQEVAQEEGTSQALREEAQRR.D	595	621	2	CEP85
28417	80.27	7755	748.427	748.761	3	28414	432067	m13387_APEX2_v1_01_TrypLysC_2MC_2Mods_TMT_IAA_20ppm_0.9Da	748.426	2.4	4.172	0.518	29/60	sp|Q13085-4|ACACA_HUMAN	5	K.QGPLHGM*LINTPYVTK.D	1602	1617	0	ACACA
28432	80.31	7763	593.902	593.902	2	28422	432067	m13387_APEX2_v1_01_TrypLysC_2MC_2Mods_TMT_IAA_20ppm_0.9Da	593.9	3.8	1.652	0.135	11/12	sp|Q92667|AKAP1_HUMAN	1	K.ALNLIGK.K	667	673	0	AKAP1
28456	80.39	7771	636.919	636.919	2	28454	432067	m13387_APEX2_v1_01_TrypLysC_2MC_2Mods_TMT_IAA_20ppm_0.9Da	636.918	1.87	1.77	0.174	10/14	sp|O15021|MAST4_HUMAN	7	K.LSSGLLPK.L	974	981	0	MAST4
28459	80.4	7772	640.672	641.005	3	28455	432067	m13387_APEX2_v1_01_TrypLysC_2MC_2Mods_TMT_IAA_20ppm_0.9Da	640.67	2.87	3.08	0.442	25/52	sp|Q8IVM0-2|CCD50_HUMAN	1	K.LQEEELLATQVDM*R.A	358	371	0	CCDC50
28473	80.43	7780	558.672	558.672	3	28468	432067	m13387_APEX2_v1_01_TrypLysC_2MC_2Mods_TMT_IAA_20ppm_0.9Da	558.672	0.92	2.704	0.551	24/52	sp|Q9Y3I0|RTCB_HUMAN	1	K.QIGNVAALPGIVHR.S	68	81	0	RTCB
28479	80.44	7784	696.936	696.936	2	28468	432067	m13387_APEX2_v1_01_TrypLysC_2MC_2Mods_TMT_IAA_20ppm_0.9Da	696.934	2.89	2.254	0.382	16/16	sp|Q99460|PSMD1_HUMAN	2	R.QFAALVASK.V	58	66	0	PSMD1
28497	80.5	7789	680.934	680.934	2	28495	432067	m13387_APEX2_v1_01_TrypLysC_2MC_2Mods_TMT_IAA_20ppm_0.9Da	680.932	2.9	2.264	0.446	16/16	sp|Q13428-4|TCOF_HUMAN	10	K.TVANLLSGK.S	147	155	0	TCOF1
28505	80.52	7794	815.456	815.457	2	28496	432067	m13387_APEX2_v1_01_TrypLysC_2MC_2Mods_TMT_IAA_20ppm_0.9Da	815.454	2.69	2.865	0.53	18/24	sp|P78559-2|MAP1A_HUMAN	3	K.ALGLEESLVQEGR.A	1620	1632	0	MAP1A
28518	80.56	7799	627.388	627.388	2	28516	432067	m13387_APEX2_v1_01_TrypLysC_2MC_2Mods_TMT_IAA_20ppm_0.9Da	627.387	2.48	1.19	0.09	12/12	sp|P41252|SYIC_HUMAN	2	R.FPGAYLK.G	279	285	0	IARS
28535	80.61	7806	815.456	815.457	2	28533	432067	m13387_APEX2_v1_01_TrypLysC_2MC_2Mods_TMT_IAA_20ppm_0.9Da	815.454	2.53	3.125	0.533	18/24	sp|P78559-2|MAP1A_HUMAN	3	K.ALGLEESLVQEGR.A	1620	1632	0	MAP1A
28543	80.63	7810	642.043	642.043	3	28534	432067	m13387_APEX2_v1_01_TrypLysC_2MC_2Mods_TMT_IAA_20ppm_0.9Da	642.041	2.56	3.313	0.336	23/48	sp|Q00610|CLH1_HUMAN	4	R.VVGAMQLYSVDRK.V	177	189	1	CLTC
28552	80.66	7814	696.936	697.438	2	28548	432067	m13387_APEX2_v1_01_TrypLysC_2MC_2Mods_TMT_IAA_20ppm_0.9Da	696.934	3.02	2.685	0.457	16/16	sp|Q99460|PSMD1_HUMAN	2	R.QFAALVASK.V	58	66	0	PSMD1
28557	80.66	7815	629.901	629.901	2	28549	432067	m13387_APEX2_v1_01_TrypLysC_2MC_2Mods_TMT_IAA_20ppm_0.9Da	629.9	2.15	2.163	0.236	12/12	sp|O15027-5|SC16A_HUMAN	5	R.TVWLPGK.S	1388	1394	0	SEC16A
28568	80.69	7820	512.995	513.33	3	28561	432067	m13387_APEX2_v1_01_TrypLysC_2MC_2Mods_TMT_IAA_20ppm_0.9Da	512.994	1.95	2.843	0.474	21/36	sp|Q8WU90|ZC3HF_HUMAN	1	R.HALPPGFVLK.K	209	218	0	ZC3H15
28580	80.71	7824	730.434	730.768	3	28578	432067	m13387_APEX2_v1_01_TrypLysC_2MC_2Mods_TMT_IAA_20ppm_0.9Da	730.432	2.96	3.915	0.499	24/52	sp|P04264|K2C1_HUMAN_contaminant	5	K.VRFLEQQNQVLQTK.W	198	211	1	KRT1
28593	80.74	7829	637.928	637.927	2	28585	432067	m13387_APEX2_v1_01_TrypLysC_2MC_2Mods_TMT_IAA_20ppm_0.9Da	637.926	2.64	2.429	0.212	13/14	sp|P62280|RS11_HUMAN	1	R.ILSGVVTK.M	72	79	0	RPS11
28620	80.8	7843	586.375	586.374	3	28617	432067	m13387_APEX2_v1_01_TrypLysC_2MC_2Mods_TMT_IAA_20ppm_0.9Da	586.373	2.44	2.69	0.466	24/44	sp|Q7Z417|NUFP2_HUMAN	0	K.RTSPQVLGSILK.S	570	581	1	NUFIP2
28630	80.82	7848	765.924	766.424	2	28618	432067	m13387_APEX2_v1_01_TrypLysC_2MC_2Mods_TMT_IAA_20ppm_0.9Da	765.921	2.84	1.982	0.235	10/16	sp|Q9UHR4|BI2L1_HUMAN	0	R.GWFPSSYTK.L	390	398	0	BAIAP2L1
28638	80.84	7852	642.043	642.377	3	28629	432067	m13387_APEX2_v1_01_TrypLysC_2MC_2Mods_TMT_IAA_20ppm_0.9Da	642.041	2.72	3.84	0.426	27/48	sp|Q00610|CLH1_HUMAN	4	R.VVGAMQLYSVDRK.V	177	189	1	CLTC
28644	80.85	7854	767.905	767.904	2	28636	432067	m13387_APEX2_v1_01_TrypLysC_2MC_2Mods_TMT_IAA_20ppm_0.9Da	767.901	4.5	1.801	0.467	12/20	sp|Q8IYS1|P20D2_HUMAN	0	K.LQEEQFVNAVE.-	426	436	0	PM20D2
28660	80.88	7863	565.338	565.338	3	28654	432067	m13387_APEX2_v1_01_TrypLysC_2MC_2Mods_TMT_IAA_20ppm_0.9Da	565.337	2.05	2.215	0.486	20/44	sp|Q08211|DHX9_HUMAN	0	R.YQILPLHSQIPR.E	681	692	0	DHX9
28676	80.91	7871	657.411	657.411	2	28664	432067	m13387_APEX2_v1_01_TrypLysC_2MC_2Mods_TMT_IAA_20ppm_0.9Da	657.409	2.88	1.998	0.255	14/16	sp|Q86UK7|ZN598_HUMAN	3	R.NLQLIQSIR.D	757	765	0	ZNF598
28677	80.91	7872	1155.24	1156.25	3	28664	432067	m13387_APEX2_v1_01_TrypLysC_2MC_2Mods_TMT_IAA_20ppm_0.9Da	1155.24	1.65	4.97	0.544	34/108	sp|Q93008|USP9X_HUMAN	1	K.LEGDNVNPESQLIQQSEQSESETAGSTK.Y	1835	1862	0	USP9X
28680	80.92	7873	622.923	622.923	2	28664	432067	m13387_APEX2_v1_01_TrypLysC_2MC_2Mods_TMT_IAA_20ppm_0.9Da	622.921	3.32	1.721	0.239	13/14	sp|Q9UNM6-2|PSD13_HUMAN	2	K.ALSVGLVK.G	316	323	0	PSMD13
28689	80.94	7878	866.685	866.936	4	28682	432067	m13387_APEX2_v1_01_TrypLysC_2MC_2Mods_TMT_IAA_20ppm_0.9Da	866.682	2.72	3.31	0.412	42/162	sp|Q93008|USP9X_HUMAN	1	K.LEGDNVNPESQLIQQSEQSESETAGSTK.Y	1835	1862	0	USP9X
28715	80.99	7890	866.685	866.685	4	28704	432067	m13387_APEX2_v1_01_TrypLysC_2MC_2Mods_TMT_IAA_20ppm_0.9Da	866.682	3.37	4.469	0.575	40/162	sp|Q93008|USP9X_HUMAN	1	K.LEGDNVNPESQLIQQSEQSESETAGSTK.Y	1835	1862	0	USP9X
28721	81.01	7893	715.639	715.639	4	28713	432067	m13387_APEX2_v1_01_TrypLysC_2MC_2Mods_TMT_IAA_20ppm_0.9Da	715.637	2.99	3.854	0.522	32/126	sp|P04406|G3P_HUMAN	2	K.RVIISAPSADAPM*FVM*GVNHEK.Y	118	139	1	GAPDH
28736	81.05	7899	765.924	765.924	2	28726	432067	m13387_APEX2_v1_01_TrypLysC_2MC_2Mods_TMT_IAA_20ppm_0.9Da	765.921	3.13	1.969	0.186	13/16	sp|Q9UHR4|BI2L1_HUMAN	0	R.GWFPSSYTK.L	390	398	0	BAIAP2L1
28741	81.06	7902	697.929	697.929	2	28735	432067	m13387_APEX2_v1_01_TrypLysC_2MC_2Mods_TMT_IAA_20ppm_0.9Da	697.928	2.54	1.725	0.326	11/14	sp|Q96RQ3|MCCA_HUMAN	4	R.IGYPVM*IK.A	198	205	0	MCCC1
28747	81.07	7905	539.017	539.35	3	28740	432067	m13387_APEX2_v1_01_TrypLysC_2MC_2Mods_TMT_IAA_20ppm_0.9Da	539.015	2.73	2.784	0.182	21/36	sp|P23396-2|RS3_HUMAN	9	R.IRELTAVVQK.R	66	75	1	RPS3
28751	81.08	7906	684.36	684.361	2	28745	432067	m13387_APEX2_v1_01_TrypLysC_2MC_2Mods_TMT_IAA_20ppm_0.9Da	684.358	3.2	1.741	0.203	11/16	sp|Q9NU22|MDN1_HUMAN	0	K.IFGCQNPFR.Q	1864	1872	0	MDN1
28752	81.08	7907	617.005	617.005	3	28745	432067	m13387_APEX2_v1_01_TrypLysC_2MC_2Mods_TMT_IAA_20ppm_0.9Da	617.003	2.7	2.538	0.299	23/44	sp|P33981|TTK_HUMAN	5	K.NEDLTDELSLNK.I	29	40	0	TTK
28778	81.14	7917	638.907	638.907	2	28776	432067	m13387_APEX2_v1_01_TrypLysC_2MC_2Mods_TMT_IAA_20ppm_0.9Da	638.905	2.55	1.438	0.158	12/12	sp|Q8TCJ2|STT3B_HUMAN	0	R.VTNIFPK.Q	787	793	0	STT3B
28794	81.17	7924	622.922	622.923	2	28788	432067	m13387_APEX2_v1_01_TrypLysC_2MC_2Mods_TMT_IAA_20ppm_0.9Da	622.921	2.77	2.511	0.325	13/14	sp|Q9UNM6-2|PSD13_HUMAN	2	K.ALSVGLVK.G	316	323	0	PSMD13
28795	81.18	7925	539.017	539.351	3	28788	432067	m13387_APEX2_v1_01_TrypLysC_2MC_2Mods_TMT_IAA_20ppm_0.9Da	539.015	2.82	2.655	0.286	19/36	sp|P23396-2|RS3_HUMAN	9	R.IRELTAVVQK.R	66	75	1	RPS3
28803	81.19	7928	654.891	654.891	2	28793	432067	m13387_APEX2_v1_01_TrypLysC_2MC_2Mods_TMT_IAA_20ppm_0.9Da	654.889	2.96	1.405	0.029	11/12	sp|P08243|ASNS_HUMAN	2	K.FPFNTPK.T	505	511	0	ASNS
28811	81.21	7932	748.428	748.764	3	28802	432067	m13387_APEX2_v1_01_TrypLysC_2MC_2Mods_TMT_IAA_20ppm_0.9Da	748.426	3.7	3.246	0.376	23/60	sp|Q13085-4|ACACA_HUMAN	5	K.QGPLHGM*LINTPYVTK.D	1602	1617	0	ACACA
28830	81.25	7942	1155.24	1156.25	3	28825	432067	m13387_APEX2_v1_01_TrypLysC_2MC_2Mods_TMT_IAA_20ppm_0.9Da	1155.24	1.75	5.186	0.592	35/108	sp|Q93008|USP9X_HUMAN	1	K.LEGDNVNPESQLIQQSEQSESETAGSTK.Y	1835	1862	0	USP9X
28836	81.26	7944	593.404	593.403	2	28828	432067	m13387_APEX2_v1_01_TrypLysC_2MC_2Mods_TMT_IAA_20ppm_0.9Da	593.402	2.59	1.151	0.223	10/12	sp|Q9NX07|TSAP1_HUMAN	1	R.LSVAIPK.A	170	176	0	TRNAU1AP
28854	81.3	7954	718.95	718.95	2	28842	432067	m13387_APEX2_v1_01_TrypLysC_2MC_2Mods_TMT_IAA_20ppm_0.9Da	718.947	3	2.889	0.423	16/16	sp|P42694|HELZ_HUMAN	2	K.TFTLAQAVK.H	675	683	0	HELZ
28868	81.33	7962	774.922	774.922	2	28842	432067	m13387_APEX2_v1_01_TrypLysC_2MC_2Mods_TMT_IAA_20ppm_0.9Da	774.92	2.72	2.004	0.293	14/16	sp|Q16643-3|DREB_HUMAN	4	K.VMYGFCSVK.D	63	71	0	DBN1
28893	81.39	7974	767.047	767.047	3	28887	432067	m13387_APEX2_v1_01_TrypLysC_2MC_2Mods_TMT_IAA_20ppm_0.9Da	767.045	3.33	4.92	0.695	35/60	sp|P55072|TERA_HUMAN	2	R.EAVCIVLSDDTCSDEK.I	66	81	0	VCP
28897	81.4	7976	833.752	834.087	3	28892	432067	m13387_APEX2_v1_01_TrypLysC_2MC_2Mods_TMT_IAA_20ppm_0.9Da	833.75	2.62	4.673	0.495	30/72	sp|Q15691|MARE1_HUMAN	0	R.NIELICQENEGENDPVLQR.I	223	241	0	MAPRE1
28899	81.4	7978	590.349	590.35	3	28892	432067	m13387_APEX2_v1_01_TrypLysC_2MC_2Mods_TMT_IAA_20ppm_0.9Da	590.347	3	2.702	0.391	19/52	sp|Q9Y4K4|M4K5_HUMAN	0	R.LLTHTFVAQPGLSR.A	271	284	0	MAP4K5
28911	81.43	7982	622.922	623.424	2	28907	432067	m13387_APEX2_v1_01_TrypLysC_2MC_2Mods_TMT_IAA_20ppm_0.9Da	622.921	2.48	1.543	0.054	12/14	sp|Q9UNM6-2|PSD13_HUMAN	2	K.ALSVGLVK.G	316	323	0	PSMD13
28912	81.43	7983	701.928	701.928	2	28907	432067	m13387_APEX2_v1_01_TrypLysC_2MC_2Mods_TMT_IAA_20ppm_0.9Da	701.927	2.52	2.552	0.439	14/16	sp|Q9Y4D8|HECD4_HUMAN	6	R.SVLGTGWPK.D	705	713	0	HECTD4
28917	81.44	7985	603.999	603.999	3	28910	432067	m13387_APEX2_v1_01_TrypLysC_2MC_2Mods_TMT_IAA_20ppm_0.9Da	603.997	3.57	2.349	0.373	22/44	sp|P11586|C1TC_HUMAN	1	K.QGFGNLPICM*AK.T	855	866	0	MTHFD1
28926	81.46	7989	808.994	808.994	2	28920	432067	m13387_APEX2_v1_01_TrypLysC_2MC_2Mods_TMT_IAA_20ppm_0.9Da	808.992	2.22	3.038	0	20/22	sp|Q8NB90|SPAT5_HUMAN	2	R.GVLLYGPPGTGK.T	389	400	0	SPATA5
28942	81.49	7996	697.93	698.932	2	28928	432067	m13387_APEX2_v1_01_TrypLysC_2MC_2Mods_TMT_IAA_20ppm_0.9Da	697.928	2.89	1.401	0.14	12/14	sp|Q96RQ3|MCCA_HUMAN	4	R.IGYPVM*IK.A	198	205	0	MCCC1
28961	81.54	8004	608.409	608.409	2	28957	432067	m13387_APEX2_v1_01_TrypLysC_2MC_2Mods_TMT_IAA_20ppm_0.9Da	608.408	2.64	1.935	0.066	11/12	sp|Q9C0C9|UBE2O_HUMAN	1	K.SIPLSIK.N	515	521	0	UBE2O
28981	81.59	8013	678.899	678.9	2	28975	432067	m13387_APEX2_v1_01_TrypLysC_2MC_2Mods_TMT_IAA_20ppm_0.9Da	678.897	2.94	1.578	0.228	13/18	sp|O60684|IMA7_HUMAN	3	K.VSPCLPVLSR.L	250	259	0	KPNA6
29020	81.68	8030	700.457	700.959	2	29012	432067	m13387_APEX2_v1_01_TrypLysC_2MC_2Mods_TMT_IAA_20ppm_0.9Da	700.455	2.88	1.652	0.115	11/14	sp|P63010-2|AP2B1_HUMAN	8	R.NINLIVQK.R	305	312	0	AP2B1
29029	81.7	8033	611.404	611.906	2	29027	432067	m13387_APEX2_v1_01_TrypLysC_2MC_2Mods_TMT_IAA_20ppm_0.9Da	611.402	2.5	1.557	0.088	10/12	sp|Q9HD20|AT131_HUMAN	1	R.VLALGYK.E	685	691	0	ATP13A1
29042	81.73	8041	745.473	745.473	2	29033	432067	m13387_APEX2_v1_01_TrypLysC_2MC_2Mods_TMT_IAA_20ppm_0.9Da	745.471	2.54	2.391	0.391	17/20	sp|Q9Y4G6|TLN2_HUMAN	3	K.SIAAATSALVK.S	2352	2362	0	TLN2
29048	81.75	8043	795.954	796.457	2	29040	432067	m13387_APEX2_v1_01_TrypLysC_2MC_2Mods_TMT_IAA_20ppm_0.9Da	795.953	1.62	2.568	0.326	16/18	sp|Q9NTJ3|SMC4_HUMAN	2	K.EVDDLTAELK.S	954	963	0	SMC4
29053	81.76	8046	700.455	700.958	2	29047	432067	m13387_APEX2_v1_01_TrypLysC_2MC_2Mods_TMT_IAA_20ppm_0.9Da	700.455	0	2.375	0.107	12/14	sp|P63010-2|AP2B1_HUMAN	8	R.NINLIVQK.R	305	312	0	AP2B1
29062	81.78	8050	700.456	700.957	2	29052	432067	m13387_APEX2_v1_01_TrypLysC_2MC_2Mods_TMT_IAA_20ppm_0.9Da	700.455	0.04	2.433	0.143	13/14	sp|P63010-2|AP2B1_HUMAN	8	R.NINLIVQK.R	305	312	0	AP2B1
29111	81.89	8075	567.643	567.978	3	29106	432067	m13387_APEX2_v1_01_TrypLysC_2MC_2Mods_TMT_IAA_20ppm_0.9Da	567.644	-0.58	2.511	0.367	19/40	sp|Q15386|UBE3C_HUMAN	0	K.SGFNPNQGFFK.T	783	793	0	UBE3C
29121	81.92	8081	647.91	647.911	2	29106	432067	m13387_APEX2_v1_01_TrypLysC_2MC_2Mods_TMT_IAA_20ppm_0.9Da	647.91	-0.46	1.766	0.074	11/12	sp|P22681|CBL_HUMAN	0	K.QTISLFK.E	128	134	0	CBL
29123	81.92	8082	548.642	548.978	3	29106	432067	m13387_APEX2_v1_01_TrypLysC_2MC_2Mods_TMT_IAA_20ppm_0.9Da	548.642	0.92	2.127	0.451	27/56	sp|Q9UQ35|SRRM2_HUMAN	0	R.IPAASAAAMNLASAR.T	2232	2246	0	SRRM2
29141	81.97	8092	682.919	682.919	2	29128	432067	m13387_APEX2_v1_01_TrypLysC_2MC_2Mods_TMT_IAA_20ppm_0.9Da	682.919	-0.29	2.877	0.379	17/18	sp|Q14160-3|SCRIB_HUMAN	2	R.GLGFSIAGGK.G	871	880	0	SCRIB
29184	82.05	8112	747.459	747.959	2	29165	432067	m13387_APEX2_v1_01_TrypLysC_2MC_2Mods_TMT_IAA_20ppm_0.9Da	747.458	0.44	2.204	0.378	16/16	sp|P50747|BPL1_HUMAN	0	K.TVQNLVFSK.A	266	274	0	HLCS
29189	82.06	8113	717.444	717.444	2	29165	432067	m13387_APEX2_v1_01_TrypLysC_2MC_2Mods_TMT_IAA_20ppm_0.9Da	717.444	0.01	1.712	0.23	13/16	sp|Q7Z434|MAVS_HUMAN	1	K.VPTSMVLTK.V	363	371	0	MAVS
29192	82.07	8114	594.41	594.41	2	29178	432067	m13387_APEX2_v1_01_TrypLysC_2MC_2Mods_TMT_IAA_20ppm_0.9Da	594.41	-0.1	1.953	0.196	12/12	sp|Q02750|MP2K1_HUMAN	0	K.VSIAVIK.G	169	175	0	MAP2K1
29193	82.07	8115	571.617	571.951	3	29178	432067	m13387_APEX2_v1_01_TrypLysC_2MC_2Mods_TMT_IAA_20ppm_0.9Da	571.617	-0.3	2.123	0.374	20/48	sp|Q07866-9|KLC1_HUMAN	19	K.FEAAETLEEAAM*R.S	480	492	0	KLC1
29195	82.08	8116	686.88	686.879	2	29178	432067	m13387_APEX2_v1_01_TrypLysC_2MC_2Mods_TMT_IAA_20ppm_0.9Da	686.88	0.21	1.456	0.273	10/18	sp|Q15276|RABE1_HUMAN	2	K.LTDINQLPET.-	853	862	0	RABEP1
29213	82.11	8124	657.941	657.942	2	29198	432067	m13387_APEX2_v1_01_TrypLysC_2MC_2Mods_TMT_IAA_20ppm_0.9Da	657.942	-0.6	1.589	0.072	11/14	sp|Q29RF7|PDS5A_HUMAN	0	R.IISVTPVK.N	1204	1211	0	PDS5A
29254	82.19	8145	721.392	721.726	3	29240	432067	m13387_APEX2_v1_01_TrypLysC_2MC_2Mods_TMT_IAA_20ppm_0.9Da	721.392	-0.22	3.443	0.279	25/52	sp|Q04206|TF65_HUMAN	10	R.CIHSFQNLGIQCVK.K	109	122	0	RELA
29258	82.2	8147	494.638	494.638	3	29249	432067	m13387_APEX2_v1_01_TrypLysC_2MC_2Mods_TMT_IAA_20ppm_0.9Da	494.638	-0.7	3.192	0.383	27/44	sp|Q8NCA5|FA98A_HUMAN	3	K.TTISVAHLLAAR.Q	262	273	0	FAM98A
29264	82.21	8150	770.384	770.384	3	29249	432067	m13387_APEX2_v1_01_TrypLysC_2MC_2Mods_TMT_IAA_20ppm_0.9Da	770.383	1.39	2.868	0.364	23/52	sp|P51991|ROA3_HUMAN	1	K.EDTEEYNLRDYFEK.Y	135	148	1	HNRNPA3
29274	82.24	8155	744.951	744.95	2	29256	432067	m13387_APEX2_v1_01_TrypLysC_2MC_2Mods_TMT_IAA_20ppm_0.9Da	744.951	0.47	1.839	0.041	14/14	sp|P05787|K2C8_HUMAN_contaminant	7	K.WSLLQQQK.T	123	130	0	KRT8
29279	82.25	8158	812.076	812.075	3	29256	432067	m13387_APEX2_v1_01_TrypLysC_2MC_2Mods_TMT_IAA_20ppm_0.9Da	812.077	-1.43	3.569	0.518	19/60	sp|Q8IVM0-2|CCD50_HUMAN	1	K.DLEQQDCEIAQEIQEK.L	79	94	0	CCDC50
29282	82.25	8161	703.917	703.917	2	29256	432067	m13387_APEX2_v1_01_TrypLysC_2MC_2Mods_TMT_IAA_20ppm_0.9Da	703.917	0.14	1.706	0.049	11/14	sp|Q9NVH2|INT7_HUMAN	3	K.IALNCMVK.L	411	418	0	INTS7
29296	82.29	8167	873.64	874.241	5	29273	432067	m13387_APEX2_v1_01_TrypLysC_2MC_2Mods_TMT_IAA_20ppm_0.9Da	873.64	0.71	3.572	0.529	57/272	sp|Q9Y520-7|PRC2C_HUMAN	7	K.ATEEPEDVRSEAALDQEQITAAYSVEHNQLEAHPK.A	827	861	1	PRRC2C
29297	82.29	8168	740.451	740.451	2	29273	432067	m13387_APEX2_v1_01_TrypLysC_2MC_2Mods_TMT_IAA_20ppm_0.9Da	740.45	0.39	1.957	0.195	14/16	sp|O75881|CP7B1_HUMAN	0	K.AFSISQLQK.N	122	130	0	CYP7B1
29304	82.31	8170	751.425	751.426	2	29288	432067	m13387_APEX2_v1_01_TrypLysC_2MC_2Mods_TMT_IAA_20ppm_0.9Da	751.425	0.49	3.103	0.341	16/20	sp|O94964-2|SOGA1_HUMAN	4	K.LVEEEANLLSR.R	452	462	0	SOGA1
29305	82.31	8171	691.71	692.045	3	29288	432067	m13387_APEX2_v1_01_TrypLysC_2MC_2Mods_TMT_IAA_20ppm_0.9Da	691.71	0.25	3.612	0.453	32/56	sp|Q9UHD9|UBQL2_HUMAN	2	R.QLIM*ANPQM*QQLIQR.N	203	217	0	UBQLN2
29315	82.33	8176	595.4	595.399	2	29303	432067	m13387_APEX2_v1_01_TrypLysC_2MC_2Mods_TMT_IAA_20ppm_0.9Da	595.4	0.45	1.952	0.082	12/12	sp|Q9NSV4|DIAP3_HUMAN	7	R.SLSLLAK.A	269	275	0	DIAPH3
29318	82.33	8179	822.459	822.96	2	29303	432067	m13387_APEX2_v1_01_TrypLysC_2MC_2Mods_TMT_IAA_20ppm_0.9Da	822.459	0.48	2.145	0.477	15/28	sp|Q9UQ35|SRRM2_HUMAN	0	R.IPAASAAAMNLASAR.T	2232	2246	0	SRRM2
29321	82.34	8182	789.745	790.078	3	29303	432067	m13387_APEX2_v1_01_TrypLysC_2MC_2Mods_TMT_IAA_20ppm_0.9Da	789.743	1.68	2.631	0.375	23/64	sp|Q96CS3|FAF2_HUMAN	0	K.LECLPPEPSPDDPESVK.I	347	363	0	FAF2
29328	82.36	8183	654.919	655.42	2	29314	432067	m13387_APEX2_v1_01_TrypLysC_2MC_2Mods_TMT_IAA_20ppm_0.9Da	654.918	0.69	1.349	0.066	9/12	sp|Q04864|REL_HUMAN	1	K.TTLLFQK.L	296	302	0	REL
29345	82.39	8192	789.46	789.462	2	29327	432067	m13387_APEX2_v1_01_TrypLysC_2MC_2Mods_TMT_IAA_20ppm_0.9Da	789.46	0.55	1.824	0.151	13/18	sp|Q9UKA4|AKA11_HUMAN	0	R.MFPVPSSQVK.T	1395	1404	0	AKAP11
29346	82.39	8193	567.662	567.996	3	29327	432067	m13387_APEX2_v1_01_TrypLysC_2MC_2Mods_TMT_IAA_20ppm_0.9Da	567.662	0.14	2.941	0.459	24/44	sp|Q6PKG0|LARP1_HUMAN	2	K.ILIVTQTPHYMR.R	643	654	0	LARP1
29348	82.4	8194	464.292	464.293	3	29327	432067	m13387_APEX2_v1_01_TrypLysC_2MC_2Mods_TMT_IAA_20ppm_0.9Da	464.292	0.09	2.468	0.608	17/28	sp|P49792|RBP2_HUMAN	0	K.HVVFGFVK.D	3186	3193	0	RANBP2
29353	82.41	8196	945.546	945.545	2	29327	432067	m13387_APEX2_v1_01_TrypLysC_2MC_2Mods_TMT_IAA_20ppm_0.9Da	945.546	-0.35	3.975	0.577	22/24	sp|Q9UPQ9|TNR6B_HUMAN	2	R.VLSNTGWGQTQIK.Q	617	629	0	TNRC6B
29357	82.42	8198	510.992	511.326	3	29327	432067	m13387_APEX2_v1_01_TrypLysC_2MC_2Mods_TMT_IAA_20ppm_0.9Da	510.992	-0.12	1.915	0.408	20/40	sp|Q8TCU4|ALMS1_HUMAN	4	K.VSAVSVLAAQK.T	933	943	0	ALMS1
29361	82.43	8201	627.985	627.985	3	29342	432067	m13387_APEX2_v1_01_TrypLysC_2MC_2Mods_TMT_IAA_20ppm_0.9Da	627.985	0.47	2.882	0.412	20/40	sp|Q9Y3S2|ZN330_HUMAN	3	R.AFCYFCNSVQK.L	53	63	0	ZNF330
29363	82.44	8203	657.359	657.694	3	29342	432067	m13387_APEX2_v1_01_TrypLysC_2MC_2Mods_TMT_IAA_20ppm_0.9Da	657.36	-0.28	2.979	0.454	24/60	sp|Q92574|TSC1_HUMAN	1	R.ELSEITTAEAEPVVPR.G	485	500	0	TSC1
29374	82.46	8207	583.002	583.002	3	29359	432067	m13387_APEX2_v1_01_TrypLysC_2MC_2Mods_TMT_IAA_20ppm_0.9Da	583.001	0.62	2.429	0.288	22/44	sp|P12081|SYHC_HUMAN	7	K.ASAELIEEEVAK.L	26	37	0	HARS
29377	82.47	8209	777.393	777.394	2	29359	432067	m13387_APEX2_v1_01_TrypLysC_2MC_2Mods_TMT_IAA_20ppm_0.9Da	777.392	1.83	2.085	0.227	13/24	sp|Q9UPQ9|TNR6B_HUMAN	2	K.GMPFGMGLGNTSR.S	393	405	0	TNRC6B
29381	82.48	8211	523.305	523.306	3	29359	432067	m13387_APEX2_v1_01_TrypLysC_2MC_2Mods_TMT_IAA_20ppm_0.9Da	523.305	-0.22	3.189	0.563	27/44	sp|Q8TEQ6|GEMI5_HUMAN	0	R.SLLPLSTSLDHR.S	847	858	0	GEMIN5
29397	82.52	8218	587.861	587.861	2	29387	432067	m13387_APEX2_v1_01_TrypLysC_2MC_2Mods_TMT_IAA_20ppm_0.9Da	587.861	0.64	2.261	0.263	13/14	sp|Q13625-3|ASPP2_HUMAN	4	R.NLLGLYPR.I	1118	1125	0	TP53BP2
29402	82.53	8222	589.698	589.698	3	29387	432067	m13387_APEX2_v1_01_TrypLysC_2MC_2Mods_TMT_IAA_20ppm_0.9Da	589.697	0.49	2.138	0.205	18/32	sp|P08133|ANXA6_HUMAN	4	K.NKPLFFADK.L	599	607	1	ANXA6
29449	82.64	8244	660.919	660.919	2	29437	432067	m13387_APEX2_v1_01_TrypLysC_2MC_2Mods_TMT_IAA_20ppm_0.9Da	660.918	0.83	1.741	0.279	13/14	sp|Q16850|CP51A_HUMAN	1	R.LTTPVFGK.G	134	141	0	CYP51A1
29485	82.73	8263	649.898	649.899	2	29465	432067	m13387_APEX2_v1_01_TrypLysC_2MC_2Mods_TMT_IAA_20ppm_0.9Da	649.897	0.61	1.505	0.343	12/12	sp|P78527|PRKDC_HUMAN	2	K.FIQTFGK.E	3632	3638	0	PRKDC
29486	82.73	8264	587.713	587.713	3	29465	432067	m13387_APEX2_v1_01_TrypLysC_2MC_2Mods_TMT_IAA_20ppm_0.9Da	587.713	0.24	2.849	0.243	20/32	sp|P62424|RL7A_HUMAN	1	K.KVVNPLFEK.R	26	34	1	RPL7A
29487	82.73	8265	501.84	502.091	4	29465	432067	m13387_APEX2_v1_01_TrypLysC_2MC_2Mods_TMT_IAA_20ppm_0.9Da	501.84	0.19	2.687	0.376	23/48	sp|P35241-5|RADI_HUMAN	5	K.KFVIKPIDK.K	254	262	2	RDX
29494	82.74	8271	607.875	607.876	2	29465	432067	m13387_APEX2_v1_01_TrypLysC_2MC_2Mods_TMT_IAA_20ppm_0.9Da	607.875	0.84	2.056	0.225	13/16	sp|Q7L2E3-2|DHX30_HUMAN	3	K.NLLNSVIGR.A	83	91	0	DHX30
29507	82.77	8276	420.941	420.941	3	29484	432067	m13387_APEX2_v1_01_TrypLysC_2MC_2Mods_TMT_IAA_20ppm_0.9Da	420.941	-0.02	2.635	0.087	16/24	sp|P11498|PYC_HUMAN	1	R.LFLQGPK.I	1037	1043	0	PC
29528	82.81	8288	617.9	617.9	2	29505	432067	m13387_APEX2_v1_01_TrypLysC_2MC_2Mods_TMT_IAA_20ppm_0.9Da	617.9	0.68	1.585	0.387	12/12	sp|P42858|HD_HUMAN	0	K.AFIANLK.S	254	260	0	HTT
29532	82.82	8292	711.94	711.94	2	29505	432067	m13387_APEX2_v1_01_TrypLysC_2MC_2Mods_TMT_IAA_20ppm_0.9Da	711.94	0.53	2.444	0.39	13/14	sp|Q8N1F7|NUP93_HUMAN	2	R.LTLSQFQK.Q	435	442	0	NUP93
29550	82.86	8299	626.408	626.407	2	29524	432067	m13387_APEX2_v1_01_TrypLysC_2MC_2Mods_TMT_IAA_20ppm_0.9Da	626.408	0.22	2.212	0.327	11/12	sp|P55265-4|DSRAD_HUMAN	5	R.VLYSLAK.K	218	224	0	ADAR
29554	82.87	8301	680.384	680.385	2	29524	432067	m13387_APEX2_v1_01_TrypLysC_2MC_2Mods_TMT_IAA_20ppm_0.9Da	680.385	-0.64	1.679	0.326	12/16	sp|Q9Y4E8|UBP15_HUMAN	7	K.AAYVLFYQR.Q	924	932	0	USP15
29560	82.88	8306	467.262	467.262	3	29524	432067	m13387_APEX2_v1_01_TrypLysC_2MC_2Mods_TMT_IAA_20ppm_0.9Da	467.262	-0.61	2.176	0.378	14/36	sp|Q9BRR8|GPTC1_HUMAN	0	R.LPPVFCPNAR.Q	834	843	0	GPATCH1
29588	82.94	8318	698.035	698.035	3	29566	432067	m13387_APEX2_v1_01_TrypLysC_2MC_2Mods_TMT_IAA_20ppm_0.9Da	698.034	0.31	2.498	0.472	23/52	sp|O76003|GLRX3_HUMAN	0	K.ELEASEELDTICPK.A	218	231	0	GLRX3
29610	83	8328	646.921	646.92	2	29604	432067	m13387_APEX2_v1_01_TrypLysC_2MC_2Mods_TMT_IAA_20ppm_0.9Da	646.921	-0.18	2.021	0.221	12/12	sp|Q7Z6Z7|HUWE1_HUMAN	4	R.FLVVTQK.A	1241	1247	0	HUWE1
29630	83.04	8337	658.411	658.411	2	29620	432067	m13387_APEX2_v1_01_TrypLysC_2MC_2Mods_TMT_IAA_20ppm_0.9Da	658.411	0.5	2.007	0.269	11/12	sp|P78527|PRKDC_HUMAN	2	R.SPNLWLK.D	1203	1209	0	PRKDC
29643	83.07	8344	682.399	682.399	2	29629	432067	m13387_APEX2_v1_01_TrypLysC_2MC_2Mods_TMT_IAA_20ppm_0.9Da	682.398	0.3	1.573	0.142	12/18	sp|Q9BTE6-3|AASD1_HUMAN	5	R.TNLIFLSGNR.V	410	419	0	AARSD1
29657	83.1	8351	792.423	792.423	2	29651	432067	m13387_APEX2_v1_01_TrypLysC_2MC_2Mods_TMT_IAA_20ppm_0.9Da	792.423	0.13	2.018	0.244	16/22	sp|Q15424-3|SAFB1_HUMAN	5	R.NFWVSGLSSTTR.A	407	418	0	SAFB
29664	83.12	8354	663.449	663.449	2	29656	432067	m13387_APEX2_v1_01_TrypLysC_2MC_2Mods_TMT_IAA_20ppm_0.9Da	663.45	-0.37	2.153	0	11/14	sp|P46940|IQGA1_HUMAN	4	R.QILAPVVK.E	1070	1077	0	IQGAP1
29669	83.13	8356	592.412	592.413	2	29663	432067	m13387_APEX2_v1_01_TrypLysC_2MC_2Mods_TMT_IAA_20ppm_0.9Da	592.413	-0.16	1.855	0.368	11/12	sp|Q86X55|CARM1_HUMAN	3	R.IVVIPGK.V	235	241	0	CARM1
29670	83.14	8358	465.974	465.975	3	29663	432067	m13387_APEX2_v1_01_TrypLysC_2MC_2Mods_TMT_IAA_20ppm_0.9Da	465.974	-0.82	2.115	0.301	17/28	sp|Q6XZF7|DNMBP_HUMAN	2	K.LNIHSIIK.K	992	999	0	DNMBP
29686	83.18	8366	1046.55	1047.05	2	29663	432067	m13387_APEX2_v1_01_TrypLysC_2MC_2Mods_TMT_IAA_20ppm_0.9Da	1046.55	0.19	4.396	0.482	24/26	sp|O76003|GLRX3_HUMAN	0	K.ELEASEELDTICPK.A	218	231	0	GLRX3
29690	83.18	8368	679.881	679.881	2	29668	432067	m13387_APEX2_v1_01_TrypLysC_2MC_2Mods_TMT_IAA_20ppm_0.9Da	679.881	-0.11	2.151	0.319	11/12	sp|Q9NZE8|RM35_HUMAN	2	K.MTTSFWK.R	161	167	0	MRPL35
29706	83.22	8376	722.469	722.468	2	29698	432067	m13387_APEX2_v1_01_TrypLysC_2MC_2Mods_TMT_IAA_20ppm_0.9Da	722.469	0.17	1.917	0.194	13/16	sp|Q9H0E2|TOLIP_HUMAN	1	R.LNITVVQAK.L	55	63	0	TOLLIP
29707	83.22	8377	756.464	756.799	3	29698	432067	m13387_APEX2_v1_01_TrypLysC_2MC_2Mods_TMT_IAA_20ppm_0.9Da	756.464	-0.09	2.515	0.378	27/60	sp|P27816|MAP4_HUMAN	9	K.KPM*SLASGLVPAAPPK.R	739	754	1	MAP4
29728	83.27	8388	465.974	465.974	3	29705	432067	m13387_APEX2_v1_01_TrypLysC_2MC_2Mods_TMT_IAA_20ppm_0.9Da	465.974	-0.64	2.585	0.386	17/28	sp|Q6XZF7|DNMBP_HUMAN	2	K.LNIHSIIK.K	992	999	0	DNMBP
29733	83.28	8391	686.326	686.325	3	29726	432067	m13387_APEX2_v1_01_TrypLysC_2MC_2Mods_TMT_IAA_20ppm_0.9Da	686.326	-0.35	2.821	0.483	24/56	sp|Q13085-4|ACACA_HUMAN	3	K.TDCDIEDDRLAAMFR.E	1332	1346	1	ACACA
29740	83.29	8394	1037.06	1037.56	2	29726	432067	m13387_APEX2_v1_01_TrypLysC_2MC_2Mods_TMT_IAA_20ppm_0.9Da	1037.06	0.95	2.425	0.278	14/28	sp|Q9UHD9|UBQL2_HUMAN	2	R.QLIM*ANPQM*QQLIQR.N	203	217	0	UBQLN2
29749	83.32	8398	623.641	623.641	3	29731	432067	m13387_APEX2_v1_01_TrypLysC_2MC_2Mods_TMT_IAA_20ppm_0.9Da	623.641	0.51	2.719	0.568	20/52	tr|H7BZJ3|H7BZJ3_HUMAN	0	-.SDVLELTDDNFESR.I	1	14	0	PDIA3
29761	83.34	8406	587.041	587.04	3	29748	432067	m13387_APEX2_v1_01_TrypLysC_2MC_2Mods_TMT_IAA_20ppm_0.9Da	587.041	0.18	2.085	0.176	18/32	sp|P35579|MYH9_HUMAN	2	K.KLVWVPSDK.S	30	38	1	MYH9
29775	83.37	8413	914.794	915.128	3	29757	432067	m13387_APEX2_v1_01_TrypLysC_2MC_2Mods_TMT_IAA_20ppm_0.9Da	914.793	1.12	3.419	0.43	26/92	sp|O75674|TM1L1_HUMAN	6	K.EATNTTSEPSAPSQDLLDLSPSPR.M	302	325	0	TOM1L1
29785	83.4	8417	914.793	915.126	3	29768	432067	m13387_APEX2_v1_01_TrypLysC_2MC_2Mods_TMT_IAA_20ppm_0.9Da	914.793	0.46	3.565	0.516	23/92	sp|O75674|TM1L1_HUMAN	6	K.EATNTTSEPSAPSQDLLDLSPSPR.M	302	325	0	TOM1L1
29788	83.41	8418	595.366	595.367	2	29768	432067	m13387_APEX2_v1_01_TrypLysC_2MC_2Mods_TMT_IAA_20ppm_0.9Da	595.366	0.18	1.823	0.199	9/14	sp|Q709C8|VP13C_HUMAN	3	K.NVQLLFAR.A	755	762	0	VPS13C
29791	83.42	8420	662.916	662.916	2	29783	432067	m13387_APEX2_v1_01_TrypLysC_2MC_2Mods_TMT_IAA_20ppm_0.9Da	662.916	0.57	1.959	0.294	14/14	sp|Q02952|AKA12_HUMAN	2	K.LFTSTGLK.K	519	526	0	AKAP12
29795	83.42	8424	437.956	438.291	3	29783	432067	m13387_APEX2_v1_01_TrypLysC_2MC_2Mods_TMT_IAA_20ppm_0.9Da	437.957	-0.42	2.314	0.114	19/24	sp|P54577|SYYC_HUMAN	0	K.HVLFPLK.S	266	272	0	YARS
29799	83.43	8426	665.34	665.341	3	29783	432067	m13387_APEX2_v1_01_TrypLysC_2MC_2Mods_TMT_IAA_20ppm_0.9Da	665.339	1.27	2.15	0.38	21/60	sp|Q13561-2|DCTN2_HUMAN	5	R.ENLATVEGNFASIDER.M	385	400	0	DCTN2
29812	83.46	8430	600.908	600.908	2	29790	432067	m13387_APEX2_v1_01_TrypLysC_2MC_2Mods_TMT_IAA_20ppm_0.9Da	600.908	0.87	1.706	0.195	10/12	sp|O94979-8|SC31A_HUMAN	7	K.IALALNK.V	504	510	0	SEC31A
29822	83.48	8437	934.959	935.459	2	29790	432067	m13387_APEX2_v1_01_TrypLysC_2MC_2Mods_TMT_IAA_20ppm_0.9Da	934.957	1.84	2.711	0.327	14/26	tr|H7BZJ3|H7BZJ3_HUMAN	0	-.SDVLELTDDNFESR.I	1	14	0	PDIA3
29835	83.51	8442	649.434	649.936	2	29811	432067	m13387_APEX2_v1_01_TrypLysC_2MC_2Mods_TMT_IAA_20ppm_0.9Da	649.434	0.51	2.295	0.188	14/14	sp|Q9Y485|DMXL1_HUMAN	2	R.LQIIPGAK.H	47	54	0	DMXL1
29838	83.51	8443	703.904	703.904	2	29811	432067	m13387_APEX2_v1_01_TrypLysC_2MC_2Mods_TMT_IAA_20ppm_0.9Da	703.903	0.87	1.985	0.287	13/20	sp|P45974|UBP5_HUMAN	1	K.PLFGPGYTGIR.N	319	329	0	USP5
29850	83.54	8449	617.403	617.403	2	29832	432067	m13387_APEX2_v1_01_TrypLysC_2MC_2Mods_TMT_IAA_20ppm_0.9Da	617.402	0.7	1.8	0.261	12/12	sp|P49792|RBP2_HUMAN	0	R.FALVTPK.K	1408	1414	0	RANBP2
29851	83.54	8450	767.138	767.473	3	29832	432067	m13387_APEX2_v1_01_TrypLysC_2MC_2Mods_TMT_IAA_20ppm_0.9Da	767.137	1.2	3.815	0.441	28/60	sp|Q13428-4|TCOF_HUMAN	10	K.SLGNILQAKPTSSPAK.G	571	586	1	TCOF1
29852	83.54	8451	882.66	883.161	4	29832	432067	m13387_APEX2_v1_01_TrypLysC_2MC_2Mods_TMT_IAA_20ppm_0.9Da	882.659	0.47	4.402	0.511	44/156	sp|Q16643-3|DREB_HUMAN	3	K.EGTQASEGYFSQSQEEEFAQSEELCAK.A	635	661	0	DBN1
29872	83.58	8462	1176.54	1177.21	3	29849	432067	m13387_APEX2_v1_01_TrypLysC_2MC_2Mods_TMT_IAA_20ppm_0.9Da	1176.54	1.14	6.371	0.548	38/104	sp|Q16643-3|DREB_HUMAN	3	K.EGTQASEGYFSQSQEEEFAQSEELCAK.A	635	661	0	DBN1
29873	83.59	8463	501.792	501.791	4	29849	432067	m13387_APEX2_v1_01_TrypLysC_2MC_2Mods_TMT_IAA_20ppm_0.9Da	501.791	0.9	2.538	0.294	24/72	sp|P07814|SYEP_HUMAN	0	K.AALLNQHYQVNFK.G	217	229	0	EPRS
29874	83.59	8464	674.934	674.934	2	29849	432067	m13387_APEX2_v1_01_TrypLysC_2MC_2Mods_TMT_IAA_20ppm_0.9Da	674.934	0.27	1.915	0.27	10/14	sp|O75976|CBPD_HUMAN	2	R.LLVPGTYK.I	834	841	0	CPD
29895	83.64	8476	695.419	695.418	2	29870	432067	m13387_APEX2_v1_01_TrypLysC_2MC_2Mods_TMT_IAA_20ppm_0.9Da	695.42	-1.39	1.853	0.2	10/14	sp|Q96RL7|VP13A_HUMAN	3	R.ACPFLPVK.R	1607	1614	0	VPS13A
29900	83.65	8479	571.877	571.876	2	29870	432067	m13387_APEX2_v1_01_TrypLysC_2MC_2Mods_TMT_IAA_20ppm_0.9Da	571.877	0.61	1.645	0.227	10/16	sp|O43933|PEX1_HUMAN	1	K.TLLAGVIAR.E	888	896	0	PEX1
29913	83.67	8484	607.396	607.396	2	29891	432067	m13387_APEX2_v1_01_TrypLysC_2MC_2Mods_TMT_IAA_20ppm_0.9Da	607.395	0.73	2.356	0.187	12/16	sp|Q96QK1|VPS35_HUMAN	0	R.ILVGTNLVR.L	218	226	0	VPS35
29914	83.68	8485	514.313	514.314	3	29891	432067	m13387_APEX2_v1_01_TrypLysC_2MC_2Mods_TMT_IAA_20ppm_0.9Da	514.313	0.33	3.056	0.323	24/32	sp|P61221|ABCE1_HUMAN	1	R.FRDASLVFK.V	324	332	1	ABCE1
29929	83.71	8494	785.458	785.458	2	29891	432067	m13387_APEX2_v1_01_TrypLysC_2MC_2Mods_TMT_IAA_20ppm_0.9Da	785.457	1.15	2.533	0.368	15/16	sp|Q5T4S7-2|UBR4_HUMAN	4	K.LCTFTITQK.E	1661	1669	0	UBR4
29934	83.72	8496	696.935	696.935	2	29912	432067	m13387_APEX2_v1_01_TrypLysC_2MC_2Mods_TMT_IAA_20ppm_0.9Da	696.934	1.39	2.716	0.264	16/16	sp|P11940|PABP1_HUMAN	9	K.SGVGNIFIK.N	96	104	0	PABPC1
29956	83.78	8508	545.659	545.659	3	29933	432067	m13387_APEX2_v1_01_TrypLysC_2MC_2Mods_TMT_IAA_20ppm_0.9Da	545.659	0.51	2.936	0.113	21/36	sp|P46013|KI67_HUMAN	1	R.VLNNFISNQK.M	736	745	0	MKI67
29961	83.78	8513	556.34	556.675	3	29933	432067	m13387_APEX2_v1_01_TrypLysC_2MC_2Mods_TMT_IAA_20ppm_0.9Da	556.34	0.73	2.823	0.338	25/40	sp|A5YKK6|CNOT1_HUMAN	3	K.PAPHLFAQLSK.V	107	117	0	CNOT1
29976	83.81	8518	699.438	699.438	2	29954	432067	m13387_APEX2_v1_01_TrypLysC_2MC_2Mods_TMT_IAA_20ppm_0.9Da	699.438	0.81	3.245	0.598	20/22	sp|O00571|DDX3X_HUMAN	3	K.SPILVATAVAAR.G	492	503	0	DDX3X
29984	83.83	8522	595.688	595.688	3	29954	432067	m13387_APEX2_v1_01_TrypLysC_2MC_2Mods_TMT_IAA_20ppm_0.9Da	595.687	1.31	2.913	0.261	24/48	sp|Q9Y6C9|MTCH2_HUMAN	1	R.LCSGVLGTVVHGK.V	78	90	0	MTCH2
29985	83.83	8523	781.947	781.947	2	29954	432067	m13387_APEX2_v1_01_TrypLysC_2MC_2Mods_TMT_IAA_20ppm_0.9Da	781.946	0.93	3.123	0.545	20/22	sp|O14964|HGS_HUMAN	1	K.ALQNAVTTFVNR.M	411	422	0	HGS
30018	83.89	8538	595.688	595.687	3	29996	432067	m13387_APEX2_v1_01_TrypLysC_2MC_2Mods_TMT_IAA_20ppm_0.9Da	595.687	1.46	2.764	0.19	25/48	sp|Q9Y6C9|MTCH2_HUMAN	1	R.LCSGVLGTVVHGK.V	78	90	0	MTCH2
30044	83.95	8552	571.568	571.568	4	30017	432067	m13387_APEX2_v1_01_TrypLysC_2MC_2Mods_TMT_IAA_20ppm_0.9Da	571.568	0.37	4.338	0.533	35/90	sp|O43670-4|ZN207_HUMAN	3	K.LYTGPGLAIHCMQVHK.E	44	59	0	ZNF207
30045	83.95	8553	778.894	778.893	2	30017	432067	m13387_APEX2_v1_01_TrypLysC_2MC_2Mods_TMT_IAA_20ppm_0.9Da	778.893	0.24	1.515	0.21	14/20	sp|P46013|KI67_HUMAN	1	K.ADTEEEFLAFR.K	1762	1772	0	MKI67
30053	83.96	8555	946.476	946.476	3	30017	432067	m13387_APEX2_v1_01_TrypLysC_2MC_2Mods_TMT_IAA_20ppm_0.9Da	946.476	0.64	3.786	0.517	27/80	sp|Q9UQ35|SRRM2_HUMAN	1	K.EQNSALPTSSQDEELM*EVVEK.S	1224	1244	0	SRRM2
30064	83.99	8563	679.943	679.943	2	30038	432067	m13387_APEX2_v1_01_TrypLysC_2MC_2Mods_TMT_IAA_20ppm_0.9Da	679.942	0.83	2.184	0.24	12/14	sp|P49588|SYAC_HUMAN	0	R.LVSVLQNK.M	247	254	0	AARS
30067	83.99	8565	600.354	600.354	2	30038	432067	m13387_APEX2_v1_01_TrypLysC_2MC_2Mods_TMT_IAA_20ppm_0.9Da	600.353	1.02	1.489	0.177	10/14	sp|Q7Z2W4|ZCCHV_HUMAN	2	K.LLFYATSR.A	784	791	0	ZC3HAV1
30076	84.01	8568	851.502	851.503	3	30057	432067	m13387_APEX2_v1_01_TrypLysC_2MC_2Mods_TMT_IAA_20ppm_0.9Da	851.502	0.9	3.361	0.466	26/68	sp|Q7Z2W4|ZCCHV_HUMAN	5	R.LSTPSSVTKPANSVFTTK.W	589	606	1	ZC3HAV1
30078	84.01	8570	607.372	607.372	2	30057	432067	m13387_APEX2_v1_01_TrypLysC_2MC_2Mods_TMT_IAA_20ppm_0.9Da	607.371	1.61	1.946	0.102	12/12	sp|Q9H8Y5|ANKZ1_HUMAN	1	R.SLFFGGK.G	304	310	0	ANKZF1
30083	84.02	8572	935.958	935.958	2	30057	432067	m13387_APEX2_v1_01_TrypLysC_2MC_2Mods_TMT_IAA_20ppm_0.9Da	935.956	1.64	2.719	0.454	19/26	sp|P07737|PROF1_HUMAN	1	R.DSLLQDGEFSM*DLR.T	76	89	0	PFN1
30086	84.02	8573	636.872	636.872	2	30074	432067	m13387_APEX2_v1_01_TrypLysC_2MC_2Mods_TMT_IAA_20ppm_0.9Da	636.872	0.9	2.227	0.22	14/16	sp|P42356|PI4KA_HUMAN	1	R.VLEELEGVR.R	161	169	0	PI4KA
30094	84.04	8578	643.918	643.917	2	30085	432067	m13387_APEX2_v1_01_TrypLysC_2MC_2Mods_TMT_IAA_20ppm_0.9Da	643.917	0.7	1.916	0.406	13/14	sp|P40429|RL13A_HUMAN	2	R.MVVPAALK.V	118	125	0	RPL13A
30095	84.04	8579	1059.04	1059.54	2	30085	432067	m13387_APEX2_v1_01_TrypLysC_2MC_2Mods_TMT_IAA_20ppm_0.9Da	1059.04	0.36	4.517	0.581	25/30	sp|Q6UVY6|MOXD1_HUMAN	1	K.EEQTILPGDNLITECR.Y	429	444	0	MOXD1
30101	84.05	8582	557.654	557.653	3	30092	432067	m13387_APEX2_v1_01_TrypLysC_2MC_2Mods_TMT_IAA_20ppm_0.9Da	557.653	0.44	2.765	0.33	20/32	sp|Q9NZE8|RM35_HUMAN	2	R.LREFVFCNK.T	144	152	1	MRPL35
30116	84.09	8590	650.934	651.436	2	30099	432067	m13387_APEX2_v1_01_TrypLysC_2MC_2Mods_TMT_IAA_20ppm_0.9Da	650.934	0.72	1.884	0.243	11/14	sp|Q8WUM0|NU133_HUMAN	3	K.IALSPITK.L	128	135	0	NUP133
30121	84.1	8592	571.568	571.819	4	30114	432067	m13387_APEX2_v1_01_TrypLysC_2MC_2Mods_TMT_IAA_20ppm_0.9Da	571.568	0.1	3.857	0.532	41/90	sp|O43670-4|ZN207_HUMAN	3	K.LYTGPGLAIHCMQVHK.E	44	59	0	ZNF207
30130	84.12	8596	570.654	570.654	3	30126	432067	m13387_APEX2_v1_01_TrypLysC_2MC_2Mods_TMT_IAA_20ppm_0.9Da	570.653	0.91	3.195	0.57	25/44	sp|P55072|TERA_HUMAN	0	K.GVLFYGPPGCGK.T	513	524	0	VCP
30132	84.12	8598	672.348	672.683	3	30126	432067	m13387_APEX2_v1_01_TrypLysC_2MC_2Mods_TMT_IAA_20ppm_0.9Da	672.347	1.51	3.991	0.364	27/48	sp|A5YKK6|CNOT1_HUMAN	2	K.LFQSVAQCCMGQK.Q	2352	2364	0	CNOT1
30140	84.14	8601	633.364	633.363	2	30136	432067	m13387_APEX2_v1_01_TrypLysC_2MC_2Mods_TMT_IAA_20ppm_0.9Da	633.364	0.02	1.615	0.274	8/14	sp|Q14204|DYHC1_HUMAN	0	K.WFTSQVIR.N	3053	3060	0	DYNC1H1
30148	84.16	8604	699.438	700.441	2	30146	432067	m13387_APEX2_v1_01_TrypLysC_2MC_2Mods_TMT_IAA_20ppm_0.9Da	699.438	0.94	2.502	0.477	19/22	sp|O00571|DDX3X_HUMAN	3	K.SPILVATAVAAR.G	492	503	0	DDX3X
30154	84.17	8607	668.72	669.054	3	30147	432067	m13387_APEX2_v1_01_TrypLysC_2MC_2Mods_TMT_IAA_20ppm_0.9Da	668.719	1.45	3.237	0.534	23/48	sp|P07814|SYEP_HUMAN	0	K.AALLNQHYQVNFK.G	217	229	0	EPRS
30158	84.18	8608	556.837	556.837	2	30152	432067	m13387_APEX2_v1_01_TrypLysC_2MC_2Mods_TMT_IAA_20ppm_0.9Da	556.837	0.96	1.695	0.286	10/12	sp|Q8IWC1|MA7D3_HUMAN	3	K.FTAILYR.T	142	148	0	MAP7D3
30172	84.22	8614	683.43	683.43	2	30166	432067	m13387_APEX2_v1_01_TrypLysC_2MC_2Mods_TMT_IAA_20ppm_0.9Da	683.429	1.57	1.666	0.327	12/14	sp|P62258|1433E_HUMAN	22	R.NLLSVAYK.N	43	50	0	YWHAE
30174	84.22	8616	638.906	639.407	2	30166	432067	m13387_APEX2_v1_01_TrypLysC_2MC_2Mods_TMT_IAA_20ppm_0.9Da	638.905	1.1	1.759	0.076	12/14	sp|P11940|PABP1_HUMAN	6	K.FGPALSVK.V	214	221	0	PABPC1
30183	84.24	8620	1059.04	1060.05	2	30178	432067	m13387_APEX2_v1_01_TrypLysC_2MC_2Mods_TMT_IAA_20ppm_0.9Da	1059.04	0.51	3.159	0.633	19/30	sp|Q6UVY6|MOXD1_HUMAN	1	K.EEQTILPGDNLITECR.Y	429	444	0	MOXD1
30212	84.32	8632	1059.04	1059.54	2	30201	432067	m13387_APEX2_v1_01_TrypLysC_2MC_2Mods_TMT_IAA_20ppm_0.9Da	1059.04	0.34	4.745	0.568	22/30	sp|Q6UVY6|MOXD1_HUMAN	1	K.EEQTILPGDNLITECR.Y	429	444	0	MOXD1
30219	84.34	8634	587.871	587.871	2	30217	432067	m13387_APEX2_v1_01_TrypLysC_2MC_2Mods_TMT_IAA_20ppm_0.9Da	587.872	-1.14	1.853	0.25	11/14	sp|A6NHR9|SMHD1_HUMAN	2	R.LLPGHPRR.L	922	929	1	SMCHD1
30220	84.34	8635	691.711	691.711	3	30217	432067	m13387_APEX2_v1_01_TrypLysC_2MC_2Mods_TMT_IAA_20ppm_0.9Da	691.71	1.23	3.638	0.425	26/56	sp|Q9UHD9|UBQL2_HUMAN	2	R.QLIM*ANPQM*QQLIQR.N	203	217	0	UBQLN2
30229	84.36	8638	653.419	653.419	2	30227	432067	m13387_APEX2_v1_01_TrypLysC_2MC_2Mods_TMT_IAA_20ppm_0.9Da	653.418	1.35	2.153	0.188	14/14	sp|P38919|IF4A3_HUMAN	0	K.GVAINFVK.N	375	382	0	EIF4A3
30237	84.38	8643	785.458	785.458	2	30228	432067	m13387_APEX2_v1_01_TrypLysC_2MC_2Mods_TMT_IAA_20ppm_0.9Da	785.457	0.61	2.218	0.161	15/16	sp|Q5T4S7-2|UBR4_HUMAN	4	K.LCTFTITQK.E	1661	1669	0	UBR4
30251	84.41	8647	666.921	666.92	2	30245	432067	m13387_APEX2_v1_01_TrypLysC_2MC_2Mods_TMT_IAA_20ppm_0.9Da	666.92	1.16	1.68	0.061	10/14	sp|Q6ICB0|DESI1_HUMAN	0	R.LSPIM*LGK.Q	24	31	0	DESI1
30272	84.46	8657	650.935	650.936	2	30266	432067	m13387_APEX2_v1_01_TrypLysC_2MC_2Mods_TMT_IAA_20ppm_0.9Da	650.934	1.5	1.985	0.242	12/14	sp|Q8WUM0|NU133_HUMAN	3	K.IALSPITK.L	128	135	0	NUP133
30281	84.47	8661	630.908	631.41	2	30269	432067	m13387_APEX2_v1_01_TrypLysC_2MC_2Mods_TMT_IAA_20ppm_0.9Da	630.908	0.59	1.452	0.129	9/12	sp|P11498|PYC_HUMAN	1	R.LFLQGPK.I	1037	1043	0	PC
30330	84.59	8684	485.963	485.962	3	30328	432067	m13387_APEX2_v1_01_TrypLysC_2MC_2Mods_TMT_IAA_20ppm_0.9Da	485.962	0.65	1.858	0.418	19/28	sp|P49588|SYAC_HUMAN	1	R.LRFDFTAK.G	634	641	1	AARS
30350	84.65	8693	653.419	653.419	2	30344	432067	m13387_APEX2_v1_01_TrypLysC_2MC_2Mods_TMT_IAA_20ppm_0.9Da	653.418	0.51	2.123	0.193	12/14	sp|P38919|IF4A3_HUMAN	0	K.GVAINFVK.N	375	382	0	EIF4A3
30361	84.68	8697	961.485	961.987	2	30359	432067	m13387_APEX2_v1_01_TrypLysC_2MC_2Mods_TMT_IAA_20ppm_0.9Da	961.484	0.62	3.15	0.448	16/28	sp|P46060|RAGP1_HUMAN	1	K.AFNSSSFNSNTFLTR.L	501	515	0	RANGAP1
30387	84.74	8710	751.416	751.917	2	30379	432067	m13387_APEX2_v1_01_TrypLysC_2MC_2Mods_TMT_IAA_20ppm_0.9Da	751.415	0.59	1.384	0.04	13/14	sp|Q6GMV2|SMYD5_HUMAN	0	R.LFSQFCNK.T	189	196	0	SMYD5
30390	84.75	8713	742.948	742.948	2	30379	432067	m13387_APEX2_v1_01_TrypLysC_2MC_2Mods_TMT_IAA_20ppm_0.9Da	742.947	1.18	1.916	0.23	12/14	sp|Q8WXH0-2|SYNE2_HUMAN	3	R.ISFYQQIK.R	4878	4885	0	SYNE2
30399	84.77	8715	607.916	607.917	2	30395	432067	m13387_APEX2_v1_01_TrypLysC_2MC_2Mods_TMT_IAA_20ppm_0.9Da	607.915	1.7	2.015	0.073	12/12	sp|Q14C86-6|GAPD1_HUMAN	11	K.LVALVNK.F	258	264	0	GAPVD1
30406	84.78	8718	946.477	946.812	3	30398	432067	m13387_APEX2_v1_01_TrypLysC_2MC_2Mods_TMT_IAA_20ppm_0.9Da	946.476	1	4.298	0.513	32/80	sp|Q9UQ35|SRRM2_HUMAN	1	K.EQNSALPTSSQDEELM*EVVEK.S	1224	1244	0	SRRM2
30409	84.79	8719	630.908	630.907	2	30405	432067	m13387_APEX2_v1_01_TrypLysC_2MC_2Mods_TMT_IAA_20ppm_0.9Da	630.908	0.25	1.742	0.158	9/12	sp|P11498|PYC_HUMAN	1	R.LFLQGPK.I	1037	1043	0	PC
30422	84.82	8724	732.946	732.947	2	30416	432067	m13387_APEX2_v1_01_TrypLysC_2MC_2Mods_TMT_IAA_20ppm_0.9Da	732.945	1.73	1.851	0.098	12/16	sp|O15294|OGT1_HUMAN	3	R.ISSPLFNTK.Q	1002	1010	0	OGT
30453	84.89	8737	645.405	645.405	2	30443	432067	m13387_APEX2_v1_01_TrypLysC_2MC_2Mods_TMT_IAA_20ppm_0.9Da	645.404	0.8	2.023	0.313	14/14	sp|O15118|NPC1_HUMAN	0	K.ALGLLCGK.D	172	179	0	NPC1
30466	84.92	8742	719.929	719.929	2	30458	432067	m13387_APEX2_v1_01_TrypLysC_2MC_2Mods_TMT_IAA_20ppm_0.9Da	719.928	0.81	2.376	0.275	14/14	sp|Q9UBB4|ATX10_HUMAN	3	R.LIGNLCYK.N	377	384	0	ATXN10
30522	85.08	8769	738.965	738.965	2	30511	432067	m13387_APEX2_v1_01_TrypLysC_2MC_2Mods_TMT_IAA_20ppm_0.9Da	738.965	0.89	1.661	0.309	11/16	sp|Q04760|LGUL_HUMAN	1	R.VLGM*TLIQK.C	52	60	0	GLO1
30523	85.08	8770	704.435	704.936	2	30511	432067	m13387_APEX2_v1_01_TrypLysC_2MC_2Mods_TMT_IAA_20ppm_0.9Da	704.434	0.55	1.731	0.25	12/16	sp|O43149|ZZEF1_HUMAN	0	K.FLPTGISSK.E	1430	1438	0	ZZEF1
30528	85.09	8771	752.055	752.055	3	30518	432067	m13387_APEX2_v1_01_TrypLysC_2MC_2Mods_TMT_IAA_20ppm_0.9Da	752.055	0.67	3.659	0.443	28/64	sp|P16989|YBOX3_HUMAN	5	R.SVGDGETVEFDVVEGEK.G	134	150	0	YBX3
30555	85.16	8786	836.426	836.426	2	30540	432067	m13387_APEX2_v1_01_TrypLysC_2MC_2Mods_TMT_IAA_20ppm_0.9Da	836.425	1.07	2.266	0.434	18/22	sp|Q96F86|EDC3_HUMAN	2	K.AAVFEEIDTYER.R	216	227	0	EDC3
30557	85.16	8787	495.326	495.325	3	30540	432067	m13387_APEX2_v1_01_TrypLysC_2MC_2Mods_TMT_IAA_20ppm_0.9Da	495.325	0.79	1.945	0.185	21/36	sp|Q9NZ52|GGA3_HUMAN	8	K.SIVLQAAVPK.S	641	650	0	GGA3
30560	85.17	8789	969.484	970.15	3	30540	432067	m13387_APEX2_v1_01_TrypLysC_2MC_2Mods_TMT_IAA_20ppm_0.9Da	969.483	0.75	4.551	0.6	36/88	sp|Q9UMX0|UBQL1_HUMAN	1	R.QQLPTFLQQM*QNPDTLSAM*SNPR.A	436	458	0	UBQLN1
30563	85.18	8790	660.408	660.407	2	30547	432067	m13387_APEX2_v1_01_TrypLysC_2MC_2Mods_TMT_IAA_20ppm_0.9Da	660.408	0.5	1.99	0.214	10/12	sp|P46939-2|UTRO_HUMAN	1	K.TSWINLK.Q	2427	2433	0	UTRN
30564	85.18	8791	969.484	970.153	3	30547	432067	m13387_APEX2_v1_01_TrypLysC_2MC_2Mods_TMT_IAA_20ppm_0.9Da	969.483	0.94	4.613	0.552	33/88	sp|Q9UMX0|UBQL1_HUMAN	1	R.QQLPTFLQQM*QNPDTLSAM*SNPR.A	436	458	0	UBQLN1
30578	85.21	8798	528.795	528.795	4	30562	432067	m13387_APEX2_v1_01_TrypLysC_2MC_2Mods_TMT_IAA_20ppm_0.9Da	528.795	0.26	4.866	0.68	36/78	sp|P11142|HSP7C_HUMAN	10	K.HWPFMVVNDAGRPK.V	89	102	1	HSPA8
30588	85.23	8803	538.959	538.959	3	30575	432067	m13387_APEX2_v1_01_TrypLysC_2MC_2Mods_TMT_IAA_20ppm_0.9Da	538.959	0.82	3.172	0.535	19/40	sp|Q13509|TBB3_HUMAN	9	K.RISEQFTAMFR.R	380	390	1	TUBB3
30596	85.25	8807	602.408	602.409	2	30586	432067	m13387_APEX2_v1_01_TrypLysC_2MC_2Mods_TMT_IAA_20ppm_0.9Da	602.408	1.32	1.708	0.071	11/12	sp|Q9BZD4|NUF2_HUMAN	3	K.LSVVSLK.E	228	234	0	NUF2
30597	85.25	8808	713.788	713.787	3	30586	432067	m13387_APEX2_v1_01_TrypLysC_2MC_2Mods_TMT_IAA_20ppm_0.9Da	713.787	0.96	5.309	0.486	29/52	sp|Q13428-4|TCOF_HUMAN	5	K.KNPASLPLTQAALK.V	1101	1114	1	TCOF1
30642	85.35	8830	622.921	622.92	2	30630	432067	m13387_APEX2_v1_01_TrypLysC_2MC_2Mods_TMT_IAA_20ppm_0.9Da	622.921	0.23	2.866	0.288	14/14	sp|P25789|PSA4_HUMAN	9	K.SALALAIK.V	188	195	0	PSMA4
30643	85.35	8831	743.412	743.746	3	30630	432067	m13387_APEX2_v1_01_TrypLysC_2MC_2Mods_TMT_IAA_20ppm_0.9Da	743.411	1.08	2.976	0.279	24/60	sp|Q99996-6|AKAP9_HUMAN	4	K.AEAGPVEQQLLQETEK.L	1997	2012	0	AKAP9
30651	85.37	8834	755.957	756.458	2	30641	432067	m13387_APEX2_v1_01_TrypLysC_2MC_2Mods_TMT_IAA_20ppm_0.9Da	755.957	0.44	1.63	0.179	13/16	sp|P54727|RD23B_HUMAN	6	K.NFVVVM*VTK.P	68	76	0	RAD23B
30661	85.39	8838	635.384	635.385	2	30657	432067	m13387_APEX2_v1_01_TrypLysC_2MC_2Mods_TMT_IAA_20ppm_0.9Da	635.384	0.46	1.681	0.095	11/12	sp|P27708|PYR1_HUMAN	4	R.SFPFVSK.T	1222	1228	0	CAD
30662	85.39	8839	478.646	478.981	3	30657	432067	m13387_APEX2_v1_01_TrypLysC_2MC_2Mods_TMT_IAA_20ppm_0.9Da	478.646	0.06	2.522	0.334	17/28	sp|P31689|DNJA1_HUMAN	2	K.GRLIIEFK.V	318	325	1	DNAJA1
30663	85.4	8840	619.4	619.4	2	30657	432067	m13387_APEX2_v1_01_TrypLysC_2MC_2Mods_TMT_IAA_20ppm_0.9Da	619.4	-0.06	1.989	0.233	12/12	sp|O94966-5|UBP19_HUMAN	8	K.FLVSVSK.E	800	806	0	USP19
30672	85.42	8843	800.993	800.993	2	30660	432067	m13387_APEX2_v1_01_TrypLysC_2MC_2Mods_TMT_IAA_20ppm_0.9Da	800.993	0.38	2.454	0.152	15/18	sp|Q13576|IQGA2_HUMAN	4	K.LQQTLNALNK.K	1421	1430	0	IQGAP2
30673	85.42	8844	670.903	670.903	2	30660	432067	m13387_APEX2_v1_01_TrypLysC_2MC_2Mods_TMT_IAA_20ppm_0.9Da	670.903	1.25	2.093	0.375	12/14	sp|Q9UPT5|EXOC7_HUMAN	5	K.FGSVPFTK.N	703	710	0	EXOC7
30708	85.5	8862	688.937	688.937	2	30700	432067	m13387_APEX2_v1_01_TrypLysC_2MC_2Mods_TMT_IAA_20ppm_0.9Da	688.937	0.5	2.13	0.033	11/14	sp|P08243|ASNS_HUMAN	3	R.ILFNNAVK.K	237	244	0	ASNS
30711	85.5	8864	746.914	747.416	2	30700	432067	m13387_APEX2_v1_01_TrypLysC_2MC_2Mods_TMT_IAA_20ppm_0.9Da	746.914	0.83	1.923	0.245	14/16	sp|P28290|SSFA2_HUMAN	4	R.FFNSSSFAK.G	204	212	0	SSFA2
30717	85.52	8867	886.017	886.017	2	30700	432067	m13387_APEX2_v1_01_TrypLysC_2MC_2Mods_TMT_IAA_20ppm_0.9Da	886.016	0.6	2.413	0.347	16/20	sp|Q03001|DYST_HUMAN	7	K.EVIPQEIEEVK.A	7060	7070	0	DST
30750	85.61	8884	863.767	863.766	3	30738	432067	m13387_APEX2_v1_01_TrypLysC_2MC_2Mods_TMT_IAA_20ppm_0.9Da	863.766	0.52	4.189	0.455	29/80	sp|O43432-3|IF4G3_HUMAN	5	K.IEVEADGQTEEILDSQNLNSR.R	479	499	0	EIF4G3
30765	85.64	8892	593.403	593.403	2	30747	432067	m13387_APEX2_v1_01_TrypLysC_2MC_2Mods_TMT_IAA_20ppm_0.9Da	593.402	0.54	1.379	0.213	10/12	sp|A6NHR9|SMHD1_HUMAN	2	K.VTLPGLK.E	906	912	0	SMCHD1
30785	85.69	8901	619.373	619.373	2	30775	432067	m13387_APEX2_v1_01_TrypLysC_2MC_2Mods_TMT_IAA_20ppm_0.9Da	619.373	0.61	2.027	0.061	10/12	sp|Q09666|AHNK_HUMAN	1	K.ISMPGFK.G	2774	2780	0	AHNAK
30787	85.69	8903	746.914	746.913	2	30775	432067	m13387_APEX2_v1_01_TrypLysC_2MC_2Mods_TMT_IAA_20ppm_0.9Da	746.914	0.72	2.324	0.285	15/16	sp|P28290|SSFA2_HUMAN	4	R.FFNSSSFAK.G	204	212	0	SSFA2
30792	85.69	8907	685.961	685.961	2	30775	432067	m13387_APEX2_v1_01_TrypLysC_2MC_2Mods_TMT_IAA_20ppm_0.9Da	685.96	0.56	2.716	0.296	16/16	sp|P10809|CH60_HUMAN	0	K.VGLQVVAVK.A	293	301	0	HSPD1
30837	85.8	8929	639.583	639.833	4	30820	432067	m13387_APEX2_v1_01_TrypLysC_2MC_2Mods_TMT_IAA_20ppm_0.9Da	639.583	-0.01	2.324	0.483	32/120	sp|P48634|PRC2A_HUMAN	3	K.ALYPGALGRPPPM*PPM*NFDPR.W	702	722	1	PRRC2A
30838	85.8	8930	768.466	768.967	2	30820	432067	m13387_APEX2_v1_01_TrypLysC_2MC_2Mods_TMT_IAA_20ppm_0.9Da	768.465	0.45	2.325	0.309	12/18	sp|Q96KP1|EXOC2_HUMAN	1	K.ITQVSMASLK.E	744	753	0	EXOC2
30846	85.82	8933	457.643	457.642	3	30827	432067	m13387_APEX2_v1_01_TrypLysC_2MC_2Mods_TMT_IAA_20ppm_0.9Da	457.643	0.09	2.57	0.319	18/32	sp|P10809|CH60_HUMAN	0	K.VGLQVVAVK.A	293	301	0	HSPD1
30861	85.86	8940	978.78	979.114	3	30844	432067	m13387_APEX2_v1_01_TrypLysC_2MC_2Mods_TMT_IAA_20ppm_0.9Da	978.78	0.73	7.191	0.751	52/124	sp|P35527|K1C9_HUMAN_contaminant	1	R.GGGGSFGYSYGGGSGGGFSASSLGGGFGGGSR.G	64	95	0	KRT9
30867	85.87	8943	863.766	864.1	3	30844	432067	m13387_APEX2_v1_01_TrypLysC_2MC_2Mods_TMT_IAA_20ppm_0.9Da	863.766	-0.28	4.84	0.517	33/80	sp|O43432-3|IF4G3_HUMAN	5	K.IEVEADGQTEEILDSQNLNSR.R	479	499	0	EIF4G3
30874	85.89	8946	792.754	793.421	3	30859	432067	m13387_APEX2_v1_01_TrypLysC_2MC_2Mods_TMT_IAA_20ppm_0.9Da	792.753	1.09	2.845	0.218	23/64	sp|Q2M2I8|AAK1_HUMAN	2	K.FQNPQTEGVNAVEDEIK.K	202	218	0	AAK1
30885	85.91	8951	645.744	646.078	3	30872	432067	m13387_APEX2_v1_01_TrypLysC_2MC_2Mods_TMT_IAA_20ppm_0.9Da	645.743	0.54	3.005	0.169	24/52	sp|O43432-3|IF4G3_HUMAN	2	R.RSPVPAQIAITVPK.T	500	513	1	EIF4G3
30898	85.94	8957	478.646	478.646	3	30872	432067	m13387_APEX2_v1_01_TrypLysC_2MC_2Mods_TMT_IAA_20ppm_0.9Da	478.646	-0.01	3.152	0.452	21/28	sp|P31689|DNJA1_HUMAN	2	K.GRLIIEFK.V	318	325	1	DNAJA1
30907	85.96	8963	471.639	471.639	3	30883	432067	m13387_APEX2_v1_01_TrypLysC_2MC_2Mods_TMT_IAA_20ppm_0.9Da	471.639	0.16	2.154	0.18	18/28	sp|Q9UL63|MKLN1_HUMAN	1	R.LLPYALHK.W	15	22	0	MKLN1
30917	85.99	8968	769.788	770.123	3	30902	432067	m13387_APEX2_v1_01_TrypLysC_2MC_2Mods_TMT_IAA_20ppm_0.9Da	769.787	1.29	3.478	0.489	24/56	sp|P62910|RL32_HUMAN	2	K.GQILMPNIGYGSNKK.T	51	65	1	RPL32
30930	86.01	8975	681.432	681.433	2	30902	432067	m13387_APEX2_v1_01_TrypLysC_2MC_2Mods_TMT_IAA_20ppm_0.9Da	681.431	0.6	2	0.292	12/14	sp|Q6P1L5|F117B_HUMAN	1	R.ATVPFQLK.Q	37	44	0	FAM117B
30938	86.04	8979	703.091	703.425	3	30915	432067	m13387_APEX2_v1_01_TrypLysC_2MC_2Mods_TMT_IAA_20ppm_0.9Da	703.09	1.24	4.026	0.37	28/48	sp|P13693|TCTP_HUMAN	5	R.VKPFMTGAAEQIK.H	111	123	1	TPT1
30953	86.07	8988	792.755	793.423	3	30915	432067	m13387_APEX2_v1_01_TrypLysC_2MC_2Mods_TMT_IAA_20ppm_0.9Da	792.753	1.9	3.408	0.17	27/64	sp|Q2M2I8|AAK1_HUMAN	2	K.FQNPQTEGVNAVEDEIK.K	202	218	0	AAK1
30957	86.08	8990	990.159	990.491	3	30936	432067	m13387_APEX2_v1_01_TrypLysC_2MC_2Mods_TMT_IAA_20ppm_0.9Da	990.157	1.53	6.584	0.672	42/88	sp|P35527|K1C9_HUMAN_contaminant	2	K.EIETYHNLLEGGQEDFESSGAGK.I	450	472	0	KRT9
30961	86.09	8993	745.472	745.47	2	30936	432067	m13387_APEX2_v1_01_TrypLysC_2MC_2Mods_TMT_IAA_20ppm_0.9Da	745.471	0.78	2.23	0.439	15/18	sp|Q9H6S0|YTDC2_HUMAN	3	R.LSQSLGLVSK.S	81	90	0	YTHDC2
30978	86.13	9001	871.979	872.48	2	30955	432067	m13387_APEX2_v1_01_TrypLysC_2MC_2Mods_TMT_IAA_20ppm_0.9Da	871.978	1.42	3.293	0	18/26	sp|P07900-2|HS90A_HUMAN	3	R.GVVDSEDLPLNISR.E	509	522	0	HSP90AA1
30989	86.15	9008	496.979	497.313	3	30955	432067	m13387_APEX2_v1_01_TrypLysC_2MC_2Mods_TMT_IAA_20ppm_0.9Da	496.979	0.26	1.857	0.402	16/44	sp|P48729-2|KC1A_HUMAN	4	K.ILQGGVGIPHIR.W	66	77	0	CSNK1A1
30999	86.17	9013	608.374	608.374	3	30976	432067	m13387_APEX2_v1_01_TrypLysC_2MC_2Mods_TMT_IAA_20ppm_0.9Da	608.374	1.28	4.471	0.702	30/60	sp|Q13085-4|ACACA_HUMAN	5	R.ARLGGIPVGVVAVETR.T	2013	2028	1	ACACA
31003	86.18	9016	793.975	793.974	2	30976	432067	m13387_APEX2_v1_01_TrypLysC_2MC_2Mods_TMT_IAA_20ppm_0.9Da	793.974	1.37	2.393	0.327	16/18	sp|Q9BXJ9|NAA15_HUMAN	0	K.VETPLEEAIK.F	650	659	0	NAA15
31007	86.19	9018	653.929	653.93	2	30976	432067	m13387_APEX2_v1_01_TrypLysC_2MC_2Mods_TMT_IAA_20ppm_0.9Da	653.929	0.99	1.377	0.197	11/12	sp|Q8IWZ3-6|ANKH1_HUMAN	6	K.VVQYLVK.E	1373	1379	0	ANKHD1
31009	86.2	9019	887.007	887.006	2	30976	432067	m13387_APEX2_v1_01_TrypLysC_2MC_2Mods_TMT_IAA_20ppm_0.9Da	887.006	1.39	2.784	0.302	18/20	sp|P62241|RS8_HUMAN	1	K.LTPEEEEILNK.K	129	139	0	RPS8
31020	86.22	9025	469.987	469.987	3	30997	432067	m13387_APEX2_v1_01_TrypLysC_2MC_2Mods_TMT_IAA_20ppm_0.9Da	469.987	0.66	2.745	0.272	21/28	sp|P15170-3|ERF3A_HUMAN	4	K.HLIVLINK.M	352	359	0	GSPT1
31022	86.23	9026	492.284	492.284	4	30997	432067	m13387_APEX2_v1_01_TrypLysC_2MC_2Mods_TMT_IAA_20ppm_0.9Da	492.284	0.88	4.207	0.508	32/72	sp|Q02790|FKBP4_HUMAN	0	R.LASHLNLAMCHLK.L	319	331	0	FKBP4
31036	86.26	9033	778.733	778.733	3	30997	432067	m13387_APEX2_v1_01_TrypLysC_2MC_2Mods_TMT_IAA_20ppm_0.9Da	778.732	1.47	3.009	0.412	23/72	sp|Q9NZB2-6|F120A_HUMAN	4	K.GSQM*GTVQPIPCLLSM*PTR.N	548	566	0	FAM120A
[truncated: 26,786 more rows]
